# Supplementary material for: Temporal dynamics in meta longitudinal RNA-Seq data
Source: Sci Rep. 2019 Jan 24;9:763. doi: 10.1038/s41598-018-37397-7 (PMC6345883; doi:10.1038/s41598-018-37397-7)
Supplement: Supplementary file 2 — Dataset S1 [file 41598_2018_37397_MOESM2_ESM.xlsx]

## Sheet: Sheet1
LibraryID	Barcode (AD#00)	Animal ID	Timepoints	total reads	Time		LibraryID	Lane Information			# of samples			Totals	Time
										Batch
B01	1	3442	do	29524556	day# o		B01	B1_L1	B1_L5	B1'_L1	5	3	2	10	D0
B02	2	3442	d1	26061467	day# 1		B02	B2_L1	B2_L5	B2'_L1	3	3	2	8	D1
B03	3	3442	d3	21646234	day# 3		B03	B3_L1	B3_L5	B3'_L1	2	3	2	7	D3
B04	4	3442	d7	30104121	day# 7		B04	B4_L1	B4_L5	B4'_L1	3	3	2	8	D7
B05	5	3442	d14	23459797	day# 14		B05	B5_L1	B5_L5	B5'_L1	3	3	2	8	D14(41)
B06	6	3407	do	21925878	day# o		B06	B6_L1	B6_L5	B6'_L1	3	3	2	8	D0
B07	7	3407	d1	29954747	day# 1		B07	B7_L1	B7_L5	B7'_L1	3	3	2	8	D1
B08	8	3407	d3	36955608	day# 3		B08	B8_L1	B8_L5	B8'_L1	4	4	3	11	D3
B09	9	3407	d7	30416154	day# 7		B09	B9_L1	B9_L5	B9'_L1	3	3	2	8	D7
B10	10	3407	d14	29618182	day# 14		B10	B10_L1	B10_L5	B10'_L1	3	3	2	8	D14(43)
B11	11	3459	do	20557531	day# o		B11	B11_L1	B11_L5	B11'_L1	2	2	2	6	D0
B12	12	3459	d1	26245969	day# 1		B12	B12_L1	B12_L5	B12'_L1	3	3	2	8	D1
B13	13	3459	d3	28290194	day# 3		B13	B13_L1	B13_L5	B13'_L1	3	3	2	8	D3
B14	14	3459	d7	19120512	day# 7		B14	B14_L1	B14_L5	B14'_L1	2	2	2	6	D7
B15	15	3459	d14	32482422	day# 14		B15	B15_L1	B15_L5	B15'_L1	3	4	3	10	D14(38)
B16	16	3425	do	27575958	day# o		B16	B16_L1	B16_L5	B16'_L1	3	3	2	8	D0
B17	27	3425	d1	20098422	day# 1		B17	B17_L1	B17_L5	B17'_L1	2	2	2	6	D1
B18	18	3425	d3	21446948	day# 3		B18	B18_L1	B18_L5	B18'_L1	2	3	2	7	D3
B19	19	3425	d7	28194522	day# 7		B19	B19_L1	B19_L5	B19'_L1	3	3	2	8	D7
B20	20	3425	d14	15220316	day# 14		B20	B20_L1	B20_L5	B20'_L1	2	2	1	5	D14(34)
B21	1	3443	do	10190391	day# o		B21	B21_L2	B21_L6	B21'_L2	1	1	1	3	D0
B22	2	3443	d1	14880001	day# 1		B22	B22_L2	B22_L6	B22'_L2	2	2	2	6	D1
B23	3	3443	d3	17578824	day# 3		B23	B23_L2	B23_L6	B23'_L2	2	2	2	6	D3
B24	4	3443	d7	12587308	day# 7		B24	B24_L2	B24_L6	B24'_L2	2	1	2	5	D7
B25	5	3443	d14	13482512	day# 14		B25	B25_L2	B25_L6	B25'_L2	2	1	2	5	D14(25)
B26	6	3465	do	20897658	day# o		B26	B26_L2	B26_L6	B26'_L2	2	2	3	7	D0
B27	7	3465	d1	19930750	day# 1		B27	B27_L2	B27_L6	B27'_L2	2	2	2	6	D1
B28	8	3465	d3	36843903	day# 3		B28	B28_L2	B28_L6	B28'_L2	4	3	4	11	D3
B29	9	3465	d7	8557794	day# 7		B29	B29_L2	B29_L6	B29'_L2	1	1	1	3	D7
B30	10	3465	d14	21881619	day# 14		B30	B30_L2	B30_L6	B30'_L2	2	2	3	7	D14(34)
B31	11	3453	do	24124223	day# o		B31	B31_L2	B31_L6	B31'_L2	2	2	3	7	D0
B32	12	3453	d1	36850219	day# 1		B32	B32_L2	B32_L6	B32'_L2	4	3	4	11	D1
B33	13	3453	d3	32064984	day# 3		B33	B33_L2	B33_L6	B33'_L2	3	3	4	10	D3
B34	14	3453	d7	31502000	day# 7		B34	B34_L2	B34_L6	B34'_L2	3	3	4	10	D7
B35	15	3453	d14	28664152	day# 14		B35	B35_L2	B35_L6	B35'_L2	3	2	3	8	D14(46)
B36	16	3441	do	18749087	day# o		B36	B36_L2	B36_L6	B36_L2	2	2	2	6	D0
B37	25	3441	d1	24834781	day# 1		B37	B37_L2	B37_L6	B37'_L2	3	2	3	8	D1
B38	18	3441	d3	18894840	day# 3		B38	B38_L2	B38_L6	B38'_L2	2	2	2	6	D3
B39	19	3441	d7	15821944	day# 7		B39	B39_L2	B39_L6	B39'_L2	2	2	2	6	D7
B40	20	3441	d14	10910163	day# 14		B40	B40_L2	B40_L6	B40'_L2	1	1	2	4	D14(30)
														291
							Summary	D0(55):	L1+L5(32)	L2+L6(23)
							For Lane Difference	D1(61):	L1+L5(30)	L2+L6(31)
								D3(66):	L1+L5(33)	L2+L6(33)
								D7(54):	L1+L5(30)	L2+L6(24)	WO_B29:(21)
								D14(55):	L1+L5(31)	L2+L6(24)
								() represents # of samples within the group
