# Supplementary material for: Temporal dynamics in meta longitudinal RNA-Seq data
Source: Sci Rep. 2019 Jan 24;9:763. doi: 10.1038/s41598-018-37397-7 (PMC6345883; doi:10.1038/s41598-018-37397-7)
Supplement: Supplementary file 3 — Dataset S2 [file 41598_2018_37397_MOESM3_ESM.xlsx]

## Sheet: AFTER POOLING W_B29
	B1	B6	B11	B16	B21	B26	B31	B36	B2	B7	B12	B17	B22	B27	B32	B37	B3	B8	B13	B18	B23	B28	B33	B38	B4	B9	B14	B19	B24	B29	B34	B39	B5	B10	B15	B20	B25	B30	B35	B40
B1	1	0.971625	0.972065	0.963493	0.9662	0.968352	0.975548	0.978811	0.984264	0.961339	0.965084	0.985102	0.970489	0.952579	0.967172	0.967904	0.969005	0.956095	0.960531	0.98501	0.92343	0.935228	0.968792	0.965798	0.973488	0.95892	0.97815	0.966508	0.950668	0.500164	0.969122	0.964523	0.96801	0.964346	0.958416	0.989932	0.943456	0.971892	0.964496	0.974949
B6	0.971625	1	0.993502	0.993245	0.939117	0.950481	0.982604	0.971862	0.993801	0.9948	0.992609	0.994245	0.955016	0.923068	0.982878	0.982285	0.992383	0.993544	0.992772	0.994612	0.875693	0.937406	0.979607	0.940364	0.992405	0.994042	0.995937	0.995105	0.911582	0.480424	0.983829	0.941098	0.99433	0.992614	0.993891	0.983916	0.911457	0.964831	0.983737	0.961206
B11	0.972065	0.993502	1	0.994749	0.933228	0.943626	0.982998	0.967498	0.991253	0.994909	0.998368	0.99065	0.946562	0.911998	0.984373	0.97249	0.994382	0.993495	0.996669	0.993703	0.870323	0.932698	0.980311	0.92999	0.994502	0.99395	0.998236	0.997079	0.904219	0.42536	0.981067	0.930865	0.996973	0.992354	0.9903	0.981318	0.90021	0.95681	0.986875	0.953272
B16	0.963493	0.993245	0.994749	1	0.928701	0.942259	0.979809	0.961379	0.99125	0.997779	0.997686	0.990895	0.942695	0.909794	0.985737	0.974498	0.995931	0.997726	0.997383	0.989595	0.866726	0.941283	0.982251	0.92514	0.994873	0.998313	0.993167	0.996905	0.89792	0.425035	0.980624	0.924773	0.996047	0.997309	0.993025	0.975788	0.893796	0.952016	0.986136	0.945384
B21	0.9662	0.939117	0.933228	0.928701	1	0.99663	0.971238	0.989194	0.952103	0.924089	0.92421	0.959701	0.996342	0.992534	0.956828	0.971788	0.933083	0.915905	0.918744	0.953896	0.984043	0.965296	0.963861	0.995897	0.938143	0.923015	0.941732	0.925828	0.995889	0.579979	0.959742	0.994942	0.92658	0.938662	0.920235	0.968986	0.990762	0.989541	0.947329	0.989484
B26	0.968352	0.950481	0.943626	0.942259	0.99663	1	0.979331	0.991443	0.962729	0.938262	0.936574	0.967669	0.997212	0.988402	0.969254	0.982732	0.947237	0.931184	0.932143	0.961797	0.977166	0.975399	0.97411	0.993572	0.951615	0.937519	0.950387	0.939948	0.991013	0.584862	0.97207	0.992178	0.937555	0.952878	0.935681	0.97362	0.984059	0.990684	0.959839	0.988366
B31	0.975548	0.982604	0.982998	0.979809	0.971238	0.979331	1	0.991933	0.985692	0.980985	0.979756	0.986101	0.980054	0.959506	0.996645	0.990972	0.985787	0.975965	0.97643	0.985347	0.927029	0.973109	0.996408	0.967627	0.986475	0.979823	0.984708	0.980811	0.950841	0.507755	0.997217	0.967265	0.980291	0.985376	0.977956	0.981855	0.951093	0.986711	0.995113	0.978509
B36	0.978811	0.971862	0.967498	0.961379	0.989194	0.991443	0.991933	1	0.977017	0.960952	0.960208	0.981574	0.993788	0.980373	0.98155	0.990292	0.966254	0.954478	0.956374	0.979951	0.954342	0.967981	0.984895	0.988906	0.969477	0.95925	0.973697	0.962696	0.976251	0.565451	0.985493	0.989455	0.962544	0.968514	0.958549	0.984614	0.976689	0.996832	0.97761	0.994674
B2	0.984264	0.993801	0.991253	0.99125	0.952103	0.962729	0.985692	0.977017	1	0.990751	0.989799	0.997341	0.962746	0.937485	0.985545	0.982049	0.994586	0.988543	0.988877	0.996822	0.900659	0.950126	0.984017	0.950987	0.996411	0.989293	0.993822	0.992636	0.929046	0.481111	0.985364	0.949746	0.991155	0.991949	0.988496	0.991951	0.923991	0.968668	0.983157	0.965252
B7	0.961339	0.9948	0.994909	0.997779	0.924089	0.938262	0.980985	0.960952	0.990751	1	0.997142	0.988303	0.93983	0.9058	0.98709	0.97483	0.997324	0.999407	0.997446	0.988227	0.858342	0.937942	0.983015	0.921952	0.995625	0.999569	0.993637	0.998056	0.892245	0.419902	0.983541	0.922004	0.997137	0.996462	0.995327	0.972742	0.88945	0.952015	0.988647	0.94433
B12	0.965084	0.992609	0.998368	0.997686	0.92421	0.936574	0.979756	0.960208	0.989799	0.997142	1	0.988421	0.938867	0.903649	0.984792	0.970396	0.995764	0.996881	0.999143	0.989797	0.858596	0.933458	0.98036	0.920618	0.994776	0.997039	0.995885	0.997443	0.892568	0.409435	0.979476	0.920396	0.997792	0.994177	0.992441	0.974474	0.888294	0.949413	0.986836	0.943797
B17	0.985102	0.994245	0.99065	0.990895	0.959701	0.967669	0.986101	0.981574	0.997341	0.988303	0.988421	1	0.969235	0.945457	0.983724	0.983817	0.989768	0.985682	0.986505	0.998276	0.90816	0.949073	0.983383	0.958881	0.991589	0.987603	0.994522	0.990302	0.937536	0.490714	0.983168	0.959298	0.990292	0.991015	0.984357	0.995121	0.934174	0.975158	0.981994	0.973944
B22	0.970489	0.955016	0.946562	0.942695	0.996342	0.997212	0.980054	0.993788	0.962746	0.93983	0.938867	0.969235	1	0.986574	0.967928	0.98444	0.946608	0.932612	0.934706	0.964475	0.969547	0.965696	0.971907	0.995194	0.95055	0.938522	0.955065	0.941229	0.9892	0.596696	0.972078	0.994714	0.94139	0.950998	0.938789	0.974343	0.985089	0.993136	0.960504	0.993267
B27	0.952579	0.923068	0.911998	0.909794	0.992534	0.988402	0.959506	0.980373	0.937485	0.9058	0.903649	0.945457	0.986574	1	0.944535	0.961869	0.915869	0.896477	0.898358	0.937675	0.983514	0.967487	0.955031	0.99316	0.92117	0.905049	0.922202	0.905049	0.990716	0.604989	0.948652	0.989719	0.906193	0.922786	0.901999	0.955489	0.994493	0.986193	0.932222	0.980273
B32	0.967172	0.982878	0.984373	0.985737	0.956828	0.969254	0.996645	0.98155	0.985545	0.98709	0.984792	0.983724	0.967928	0.944535	1	0.988894	0.9905	0.983632	0.982789	0.981627	0.907913	0.973168	0.998538	0.953013	0.989694	0.986792	0.98364	0.984947	0.932957	0.471681	0.996986	0.951192	0.983194	0.990204	0.982856	0.973385	0.929783	0.975501	0.997556	0.96441
B37	0.967904	0.982285	0.97249	0.974498	0.971788	0.982732	0.990972	0.990292	0.982049	0.97483	0.970396	0.983817	0.98444	0.961869	0.988894	1	0.976816	0.971253	0.970093	0.980377	0.926992	0.971365	0.988787	0.973645	0.977952	0.974198	0.976813	0.974246	0.95383	0.567435	0.991502	0.972589	0.970441	0.980418	0.975526	0.977234	0.952291	0.986574	0.983844	0.980654
B3	0.969005	0.992383	0.994382	0.995931	0.933083	0.947237	0.985787	0.966254	0.994586	0.997324	0.995764	0.989768	0.946608	0.915869	0.9905	0.976816	1	0.996005	0.995342	0.990308	0.87523	0.949234	0.986717	0.929512	0.999446	0.996376	0.992949	0.997219	0.904125	0.433925	0.98789	0.92785	0.995078	0.996562	0.994463	0.978233	0.900332	0.956235	0.99059	0.947707
B8	0.956095	0.993544	0.993495	0.997726	0.915905	0.931184	0.975965	0.954478	0.988543	0.999407	0.996881	0.985682	0.932612	0.896477	0.983632	0.971253	0.996005	1	0.99779	0.985534	0.848084	0.932795	0.978782	0.913505	0.994073	0.999436	0.991531	0.997649	0.882721	0.410904	0.979219	0.913472	0.996085	0.995583	0.995147	0.96832	0.879	0.944514	0.984993	0.937018
B13	0.960531	0.992772	0.996669	0.997383	0.918744	0.932143	0.97643	0.956374	0.988877	0.997446	0.999143	0.986505	0.934706	0.898358	0.982789	0.970093	0.995342	0.99779	1	0.987917	0.851893	0.931069	0.978071	0.916552	0.994144	0.997194	0.994289	0.997135	0.886142	0.41122	0.977786	0.915429	0.996559	0.99368	0.994393	0.970941	0.881933	0.945742	0.984087	0.93918
B18	0.98501	0.994612	0.993703	0.989595	0.953896	0.961797	0.985347	0.979951	0.996822	0.988227	0.989797	0.998276	0.964475	0.937675	0.981627	0.980377	0.990308	0.985534	0.987917	1	0.900393	0.941344	0.980155	0.953239	0.992508	0.986683	0.996612	0.992212	0.930706	0.487465	0.982359	0.953955	0.991136	0.989388	0.985801	0.995514	0.928588	0.972058	0.981558	0.971273
B23	0.92343	0.875693	0.870323	0.866726	0.984043	0.977166	0.927029	0.954342	0.900659	0.858342	0.858596	0.90816	0.969547	0.983514	0.907913	0.926992	0.87523	0.848084	0.851893	0.900393	1	0.951604	0.919371	0.976237	0.883492	0.857176	0.87911	0.861826	0.99121	0.603936	0.911462	0.97256	0.859167	0.883941	0.854581	0.927932	0.98547	0.956587	0.89122	0.954102
B28	0.935228	0.937406	0.932698	0.941283	0.965296	0.975399	0.973109	0.967981	0.950126	0.937942	0.933458	0.949073	0.965696	0.967487	0.973168	0.971365	0.949234	0.932795	0.931069	0.941344	0.951604	1	0.977424	0.957558	0.951076	0.939099	0.932643	0.934462	0.952084	0.540624	0.970046	0.950591	0.928988	0.956008	0.934766	0.945964	0.95358	0.966444	0.959949	0.947635
B33	0.968792	0.979607	0.980311	0.982251	0.963861	0.97411	0.996408	0.984895	0.984017	0.983015	0.98036	0.983383	0.971907	0.955031	0.998538	0.988787	0.986717	0.978782	0.978071	0.980155	0.919371	0.977424	1	0.960813	0.986278	0.982918	0.980668	0.980192	0.941348	0.475676	0.995889	0.958323	0.979011	0.987375	0.977762	0.974265	0.939296	0.981138	0.995285	0.96918
B38	0.965798	0.940364	0.92999	0.92514	0.995897	0.993572	0.967627	0.988906	0.950987	0.921952	0.920618	0.958881	0.995194	0.99316	0.953013	0.973645	0.929512	0.913505	0.916552	0.953239	0.976237	0.957558	0.960813	1	0.934625	0.920366	0.940941	0.923097	0.992625	0.602059	0.958779	0.997752	0.92323	0.935065	0.920827	0.967158	0.990273	0.991758	0.943676	0.9916
B4	0.973488	0.992405	0.994502	0.994873	0.938143	0.951615	0.986475	0.969477	0.996411	0.995625	0.994776	0.991589	0.95055	0.92117	0.989694	0.977952	0.999446	0.994073	0.994144	0.992508	0.883492	0.951076	0.986278	0.934625	1	0.994411	0.99338	0.996755	0.910965	0.447117	0.987677	0.932856	0.993956	0.996155	0.992995	0.982583	0.906823	0.958941	0.988924	0.951509
B9	0.95892	0.994042	0.99395	0.998313	0.923015	0.937519	0.979823	0.95925	0.989293	0.999569	0.997039	0.987603	0.938522	0.905049	0.986792	0.974198	0.996376	0.999436	0.997194	0.986683	0.857176	0.939099	0.982918	0.920366	0.994411	1	0.992255	0.997296	0.890795	0.414051	0.982379	0.920457	0.996361	0.99695	0.994537	0.970887	0.887741	0.950826	0.988185	0.942713
B14	0.97815	0.995937	0.998236	0.993167	0.941732	0.950387	0.984708	0.973697	0.993822	0.993637	0.995885	0.994522	0.955065	0.922202	0.98364	0.976813	0.992949	0.991531	0.994289	0.996612	0.87911	0.932643	0.980668	0.940941	0.99338	0.992255	1	0.995412	0.914549	0.450031	0.982848	0.942427	0.997144	0.990688	0.990625	0.986363	0.911983	0.964949	0.986424	0.963184
B19	0.966508	0.995105	0.997079	0.996905	0.925828	0.939948	0.980811	0.962696	0.992636	0.998056	0.997443	0.990302	0.941229	0.905049	0.984947	0.974246	0.997219	0.997649	0.997135	0.992212	0.861826	0.934462	0.980192	0.923097	0.996755	0.997296	0.995412	1	0.895651	0.428626	0.982445	0.924014	0.996731	0.995722	0.994279	0.97856	0.891325	0.951752	0.986947	0.947109
B24	0.950668	0.911582	0.904219	0.89792	0.995889	0.991013	0.950841	0.976251	0.929046	0.892245	0.892568	0.937536	0.9892	0.990716	0.932957	0.95383	0.904125	0.882721	0.886142	0.930706	0.99121	0.952084	0.941348	0.992625	0.910965	0.890795	0.914549	0.895651	1	0.606946	0.937832	0.992408	0.895628	0.910708	0.888671	0.952572	0.992274	0.977909	0.921016	0.98099
B29	0.500164	0.480424	0.42536	0.425035	0.579979	0.584862	0.507755	0.565451	0.481111	0.419902	0.409435	0.490714	0.596696	0.604989	0.471681	0.567435	0.433925	0.410904	0.41122	0.487465	0.603936	0.540624	0.475676	0.602059	0.447117	0.414051	0.450031	0.428626	0.606946	1	0.507385	0.600608	0.418639	0.443473	0.449461	0.519975	0.639678	0.570164	0.455821	0.575482
B34	0.969122	0.983829	0.981067	0.980624	0.959742	0.97207	0.997217	0.985493	0.985364	0.983541	0.979476	0.983168	0.972078	0.948652	0.996986	0.991502	0.98789	0.979219	0.977786	0.982359	0.911462	0.970046	0.995889	0.958779	0.987677	0.982379	0.982848	0.982445	0.937832	0.507385	1	0.95786	0.979966	0.986171	0.984169	0.975521	0.937917	0.980867	0.996372	0.970444
B39	0.964523	0.941098	0.930865	0.924773	0.994942	0.992178	0.967265	0.989455	0.949746	0.922004	0.920396	0.959298	0.994714	0.989719	0.951192	0.972589	0.92785	0.913472	0.915429	0.953955	0.97256	0.950591	0.958323	0.997752	0.932856	0.920457	0.942427	0.924014	0.992408	0.600608	0.95786	1	0.925357	0.934195	0.919306	0.968329	0.989886	0.991978	0.944232	0.995574
B5	0.96801	0.99433	0.996973	0.996047	0.92658	0.937555	0.980291	0.962544	0.991155	0.997137	0.997792	0.990292	0.94139	0.906193	0.983194	0.970441	0.995078	0.996085	0.996559	0.991136	0.859167	0.928988	0.979011	0.92323	0.993956	0.996361	0.997144	0.996731	0.895628	0.418639	0.979966	0.925357	1	0.992286	0.991794	0.97741	0.892853	0.952719	0.986881	0.949223
B10	0.964346	0.992614	0.992354	0.997309	0.938662	0.952878	0.985376	0.968514	0.991949	0.996462	0.994177	0.991015	0.950998	0.922786	0.990204	0.980418	0.996562	0.995583	0.99368	0.989388	0.883941	0.956008	0.987375	0.935065	0.996155	0.99695	0.990688	0.995722	0.910708	0.443473	0.986171	0.934195	0.992286	1	0.99144	0.978556	0.907819	0.960208	0.988791	0.951573
B15	0.958416	0.993891	0.9903	0.993025	0.920235	0.935681	0.977956	0.958549	0.988496	0.995327	0.992441	0.984357	0.938789	0.901999	0.982856	0.975526	0.994463	0.995147	0.994393	0.985801	0.854581	0.934766	0.977762	0.920827	0.992995	0.994537	0.990625	0.994279	0.888671	0.449461	0.984169	0.919306	0.991794	0.99144	1	0.969106	0.888297	0.950264	0.98497	0.941158
B20	0.989932	0.983916	0.981318	0.975788	0.968986	0.97362	0.981855	0.984614	0.991951	0.972742	0.974474	0.995121	0.974343	0.955489	0.973385	0.977234	0.978233	0.96832	0.970941	0.995514	0.927932	0.945964	0.974265	0.967158	0.982583	0.970887	0.986363	0.97856	0.952572	0.519975	0.975521	0.968329	0.97741	0.978556	0.969106	1	0.949373	0.977903	0.970691	0.979924
B25	0.943456	0.911457	0.90021	0.893796	0.990762	0.984059	0.951093	0.976689	0.923991	0.88945	0.888294	0.934174	0.985089	0.994493	0.929783	0.952291	0.900332	0.879	0.881933	0.928588	0.98547	0.95358	0.939296	0.990273	0.906823	0.887741	0.911983	0.891325	0.992274	0.639678	0.937917	0.989886	0.892853	0.907819	0.888297	0.949373	1	0.981712	0.919825	0.979167
B30	0.971892	0.964831	0.95681	0.952016	0.989541	0.990684	0.986711	0.996832	0.968668	0.952015	0.949413	0.975158	0.993136	0.986193	0.975501	0.986574	0.956235	0.944514	0.945742	0.972058	0.956587	0.966444	0.981138	0.991758	0.958941	0.950826	0.964949	0.951752	0.977909	0.570164	0.980867	0.991978	0.952719	0.960208	0.950264	0.977903	0.981712	1	0.971481	0.994845
B35	0.964496	0.983737	0.986875	0.986136	0.947329	0.959839	0.995113	0.97761	0.983157	0.988647	0.986836	0.981994	0.960504	0.932222	0.997556	0.983844	0.99059	0.984993	0.984087	0.981558	0.89122	0.959949	0.995285	0.943676	0.988924	0.988185	0.986424	0.986947	0.921016	0.455821	0.996372	0.944232	0.986881	0.988791	0.98497	0.970691	0.919825	0.971481	1	0.961397
B40	0.974949	0.961206	0.953272	0.945384	0.989484	0.988366	0.978509	0.994674	0.965252	0.94433	0.943797	0.973944	0.993267	0.980273	0.96441	0.980654	0.947707	0.937018	0.93918	0.971273	0.954102	0.947635	0.96918	0.9916	0.951509	0.942713	0.963184	0.947109	0.98099	0.575482	0.970444	0.995574	0.949223	0.951573	0.941158	0.979924	0.979167	0.994845	0.961397	1

## Sheet: AFTER POOLING WO_B29
	B1	B6	B11	B16	B21	B26	B31	B36	B2	B7	B12	B17	B22	B27	B32	B37	B3	B8	B13	B18	B23	B28	B33	B38	B4	B9	B14	B19	B24	B34	B39	B5	B10	B15	B20	B25	B30	B35	B40
B1	1	0.971625	0.972065	0.963493	0.9662	0.968352	0.975548	0.978811	0.984264	0.961339	0.965084	0.985102	0.970489	0.952579	0.967172	0.967904	0.969005	0.956095	0.960531	0.98501	0.92343	0.935228	0.968792	0.965798	0.973488	0.95892	0.97815	0.966508	0.950668	0.969122	0.964523	0.96801	0.964346	0.958416	0.989932	0.943456	0.971892	0.964496	0.974949
B6	0.971625	1	0.993502	0.993245	0.939117	0.950481	0.982604	0.971862	0.993801	0.9948	0.992609	0.994245	0.955016	0.923068	0.982878	0.982285	0.992383	0.993544	0.992772	0.994612	0.875693	0.937406	0.979607	0.940364	0.992405	0.994042	0.995937	0.995105	0.911582	0.983829	0.941098	0.99433	0.992614	0.993891	0.983916	0.911457	0.964831	0.983737	0.961206
B11	0.972065	0.993502	1	0.994749	0.933228	0.943626	0.982998	0.967498	0.991253	0.994909	0.998368	0.99065	0.946562	0.911998	0.984373	0.97249	0.994382	0.993495	0.996669	0.993703	0.870323	0.932698	0.980311	0.92999	0.994502	0.99395	0.998236	0.997079	0.904219	0.981067	0.930865	0.996973	0.992354	0.9903	0.981318	0.90021	0.95681	0.986875	0.953272
B16	0.963493	0.993245	0.994749	1	0.928701	0.942259	0.979809	0.961379	0.99125	0.997779	0.997686	0.990895	0.942695	0.909794	0.985737	0.974498	0.995931	0.997726	0.997383	0.989595	0.866726	0.941283	0.982251	0.92514	0.994873	0.998313	0.993167	0.996905	0.89792	0.980624	0.924773	0.996047	0.997309	0.993025	0.975788	0.893796	0.952016	0.986136	0.945384
B21	0.9662	0.939117	0.933228	0.928701	1	0.99663	0.971238	0.989194	0.952103	0.924089	0.92421	0.959701	0.996342	0.992534	0.956828	0.971788	0.933083	0.915905	0.918744	0.953896	0.984043	0.965296	0.963861	0.995897	0.938143	0.923015	0.941732	0.925828	0.995889	0.959742	0.994942	0.92658	0.938662	0.920235	0.968986	0.990762	0.989541	0.947329	0.989484
B26	0.968352	0.950481	0.943626	0.942259	0.99663	1	0.979331	0.991443	0.962729	0.938262	0.936574	0.967669	0.997212	0.988402	0.969254	0.982732	0.947237	0.931184	0.932143	0.961797	0.977166	0.975399	0.97411	0.993572	0.951615	0.937519	0.950387	0.939948	0.991013	0.97207	0.992178	0.937555	0.952878	0.935681	0.97362	0.984059	0.990684	0.959839	0.988366
B31	0.975548	0.982604	0.982998	0.979809	0.971238	0.979331	1	0.991933	0.985692	0.980985	0.979756	0.986101	0.980054	0.959506	0.996645	0.990972	0.985787	0.975965	0.97643	0.985347	0.927029	0.973109	0.996408	0.967627	0.986475	0.979823	0.984708	0.980811	0.950841	0.997217	0.967265	0.980291	0.985376	0.977956	0.981855	0.951093	0.986711	0.995113	0.978509
B36	0.978811	0.971862	0.967498	0.961379	0.989194	0.991443	0.991933	1	0.977017	0.960952	0.960208	0.981574	0.993788	0.980373	0.98155	0.990292	0.966254	0.954478	0.956374	0.979951	0.954342	0.967981	0.984895	0.988906	0.969477	0.95925	0.973697	0.962696	0.976251	0.985493	0.989455	0.962544	0.968514	0.958549	0.984614	0.976689	0.996832	0.97761	0.994674
B2	0.984264	0.993801	0.991253	0.99125	0.952103	0.962729	0.985692	0.977017	1	0.990751	0.989799	0.997341	0.962746	0.937485	0.985545	0.982049	0.994586	0.988543	0.988877	0.996822	0.900659	0.950126	0.984017	0.950987	0.996411	0.989293	0.993822	0.992636	0.929046	0.985364	0.949746	0.991155	0.991949	0.988496	0.991951	0.923991	0.968668	0.983157	0.965252
B7	0.961339	0.9948	0.994909	0.997779	0.924089	0.938262	0.980985	0.960952	0.990751	1	0.997142	0.988303	0.93983	0.9058	0.98709	0.97483	0.997324	0.999407	0.997446	0.988227	0.858342	0.937942	0.983015	0.921952	0.995625	0.999569	0.993637	0.998056	0.892245	0.983541	0.922004	0.997137	0.996462	0.995327	0.972742	0.88945	0.952015	0.988647	0.94433
B12	0.965084	0.992609	0.998368	0.997686	0.92421	0.936574	0.979756	0.960208	0.989799	0.997142	1	0.988421	0.938867	0.903649	0.984792	0.970396	0.995764	0.996881	0.999143	0.989797	0.858596	0.933458	0.98036	0.920618	0.994776	0.997039	0.995885	0.997443	0.892568	0.979476	0.920396	0.997792	0.994177	0.992441	0.974474	0.888294	0.949413	0.986836	0.943797
B17	0.985102	0.994245	0.99065	0.990895	0.959701	0.967669	0.986101	0.981574	0.997341	0.988303	0.988421	1	0.969235	0.945457	0.983724	0.983817	0.989768	0.985682	0.986505	0.998276	0.90816	0.949073	0.983383	0.958881	0.991589	0.987603	0.994522	0.990302	0.937536	0.983168	0.959298	0.990292	0.991015	0.984357	0.995121	0.934174	0.975158	0.981994	0.973944
B22	0.970489	0.955016	0.946562	0.942695	0.996342	0.997212	0.980054	0.993788	0.962746	0.93983	0.938867	0.969235	1	0.986574	0.967928	0.98444	0.946608	0.932612	0.934706	0.964475	0.969547	0.965696	0.971907	0.995194	0.95055	0.938522	0.955065	0.941229	0.9892	0.972078	0.994714	0.94139	0.950998	0.938789	0.974343	0.985089	0.993136	0.960504	0.993267
B27	0.952579	0.923068	0.911998	0.909794	0.992534	0.988402	0.959506	0.980373	0.937485	0.9058	0.903649	0.945457	0.986574	1	0.944535	0.961869	0.915869	0.896477	0.898358	0.937675	0.983514	0.967487	0.955031	0.99316	0.92117	0.905049	0.922202	0.905049	0.990716	0.948652	0.989719	0.906193	0.922786	0.901999	0.955489	0.994493	0.986193	0.932222	0.980273
B32	0.967172	0.982878	0.984373	0.985737	0.956828	0.969254	0.996645	0.98155	0.985545	0.98709	0.984792	0.983724	0.967928	0.944535	1	0.988894	0.9905	0.983632	0.982789	0.981627	0.907913	0.973168	0.998538	0.953013	0.989694	0.986792	0.98364	0.984947	0.932957	0.996986	0.951192	0.983194	0.990204	0.982856	0.973385	0.929783	0.975501	0.997556	0.96441
B37	0.967904	0.982285	0.97249	0.974498	0.971788	0.982732	0.990972	0.990292	0.982049	0.97483	0.970396	0.983817	0.98444	0.961869	0.988894	1	0.976816	0.971253	0.970093	0.980377	0.926992	0.971365	0.988787	0.973645	0.977952	0.974198	0.976813	0.974246	0.95383	0.991502	0.972589	0.970441	0.980418	0.975526	0.977234	0.952291	0.986574	0.983844	0.980654
B3	0.969005	0.992383	0.994382	0.995931	0.933083	0.947237	0.985787	0.966254	0.994586	0.997324	0.995764	0.989768	0.946608	0.915869	0.9905	0.976816	1	0.996005	0.995342	0.990308	0.87523	0.949234	0.986717	0.929512	0.999446	0.996376	0.992949	0.997219	0.904125	0.98789	0.92785	0.995078	0.996562	0.994463	0.978233	0.900332	0.956235	0.99059	0.947707
B8	0.956095	0.993544	0.993495	0.997726	0.915905	0.931184	0.975965	0.954478	0.988543	0.999407	0.996881	0.985682	0.932612	0.896477	0.983632	0.971253	0.996005	1	0.99779	0.985534	0.848084	0.932795	0.978782	0.913505	0.994073	0.999436	0.991531	0.997649	0.882721	0.979219	0.913472	0.996085	0.995583	0.995147	0.96832	0.879	0.944514	0.984993	0.937018
B13	0.960531	0.992772	0.996669	0.997383	0.918744	0.932143	0.97643	0.956374	0.988877	0.997446	0.999143	0.986505	0.934706	0.898358	0.982789	0.970093	0.995342	0.99779	1	0.987917	0.851893	0.931069	0.978071	0.916552	0.994144	0.997194	0.994289	0.997135	0.886142	0.977786	0.915429	0.996559	0.99368	0.994393	0.970941	0.881933	0.945742	0.984087	0.93918
B18	0.98501	0.994612	0.993703	0.989595	0.953896	0.961797	0.985347	0.979951	0.996822	0.988227	0.989797	0.998276	0.964475	0.937675	0.981627	0.980377	0.990308	0.985534	0.987917	1	0.900393	0.941344	0.980155	0.953239	0.992508	0.986683	0.996612	0.992212	0.930706	0.982359	0.953955	0.991136	0.989388	0.985801	0.995514	0.928588	0.972058	0.981558	0.971273
B23	0.92343	0.875693	0.870323	0.866726	0.984043	0.977166	0.927029	0.954342	0.900659	0.858342	0.858596	0.90816	0.969547	0.983514	0.907913	0.926992	0.87523	0.848084	0.851893	0.900393	1	0.951604	0.919371	0.976237	0.883492	0.857176	0.87911	0.861826	0.99121	0.911462	0.97256	0.859167	0.883941	0.854581	0.927932	0.98547	0.956587	0.89122	0.954102
B28	0.935228	0.937406	0.932698	0.941283	0.965296	0.975399	0.973109	0.967981	0.950126	0.937942	0.933458	0.949073	0.965696	0.967487	0.973168	0.971365	0.949234	0.932795	0.931069	0.941344	0.951604	1	0.977424	0.957558	0.951076	0.939099	0.932643	0.934462	0.952084	0.970046	0.950591	0.928988	0.956008	0.934766	0.945964	0.95358	0.966444	0.959949	0.947635
B33	0.968792	0.979607	0.980311	0.982251	0.963861	0.97411	0.996408	0.984895	0.984017	0.983015	0.98036	0.983383	0.971907	0.955031	0.998538	0.988787	0.986717	0.978782	0.978071	0.980155	0.919371	0.977424	1	0.960813	0.986278	0.982918	0.980668	0.980192	0.941348	0.995889	0.958323	0.979011	0.987375	0.977762	0.974265	0.939296	0.981138	0.995285	0.96918
B38	0.965798	0.940364	0.92999	0.92514	0.995897	0.993572	0.967627	0.988906	0.950987	0.921952	0.920618	0.958881	0.995194	0.99316	0.953013	0.973645	0.929512	0.913505	0.916552	0.953239	0.976237	0.957558	0.960813	1	0.934625	0.920366	0.940941	0.923097	0.992625	0.958779	0.997752	0.92323	0.935065	0.920827	0.967158	0.990273	0.991758	0.943676	0.9916
B4	0.973488	0.992405	0.994502	0.994873	0.938143	0.951615	0.986475	0.969477	0.996411	0.995625	0.994776	0.991589	0.95055	0.92117	0.989694	0.977952	0.999446	0.994073	0.994144	0.992508	0.883492	0.951076	0.986278	0.934625	1	0.994411	0.99338	0.996755	0.910965	0.987677	0.932856	0.993956	0.996155	0.992995	0.982583	0.906823	0.958941	0.988924	0.951509
B9	0.95892	0.994042	0.99395	0.998313	0.923015	0.937519	0.979823	0.95925	0.989293	0.999569	0.997039	0.987603	0.938522	0.905049	0.986792	0.974198	0.996376	0.999436	0.997194	0.986683	0.857176	0.939099	0.982918	0.920366	0.994411	1	0.992255	0.997296	0.890795	0.982379	0.920457	0.996361	0.99695	0.994537	0.970887	0.887741	0.950826	0.988185	0.942713
B14	0.97815	0.995937	0.998236	0.993167	0.941732	0.950387	0.984708	0.973697	0.993822	0.993637	0.995885	0.994522	0.955065	0.922202	0.98364	0.976813	0.992949	0.991531	0.994289	0.996612	0.87911	0.932643	0.980668	0.940941	0.99338	0.992255	1	0.995412	0.914549	0.982848	0.942427	0.997144	0.990688	0.990625	0.986363	0.911983	0.964949	0.986424	0.963184
B19	0.966508	0.995105	0.997079	0.996905	0.925828	0.939948	0.980811	0.962696	0.992636	0.998056	0.997443	0.990302	0.941229	0.905049	0.984947	0.974246	0.997219	0.997649	0.997135	0.992212	0.861826	0.934462	0.980192	0.923097	0.996755	0.997296	0.995412	1	0.895651	0.982445	0.924014	0.996731	0.995722	0.994279	0.97856	0.891325	0.951752	0.986947	0.947109
B24	0.950668	0.911582	0.904219	0.89792	0.995889	0.991013	0.950841	0.976251	0.929046	0.892245	0.892568	0.937536	0.9892	0.990716	0.932957	0.95383	0.904125	0.882721	0.886142	0.930706	0.99121	0.952084	0.941348	0.992625	0.910965	0.890795	0.914549	0.895651	1	0.937832	0.992408	0.895628	0.910708	0.888671	0.952572	0.992274	0.977909	0.921016	0.98099
B34	0.969122	0.983829	0.981067	0.980624	0.959742	0.97207	0.997217	0.985493	0.985364	0.983541	0.979476	0.983168	0.972078	0.948652	0.996986	0.991502	0.98789	0.979219	0.977786	0.982359	0.911462	0.970046	0.995889	0.958779	0.987677	0.982379	0.982848	0.982445	0.937832	1	0.95786	0.979966	0.986171	0.984169	0.975521	0.937917	0.980867	0.996372	0.970444
B39	0.964523	0.941098	0.930865	0.924773	0.994942	0.992178	0.967265	0.989455	0.949746	0.922004	0.920396	0.959298	0.994714	0.989719	0.951192	0.972589	0.92785	0.913472	0.915429	0.953955	0.97256	0.950591	0.958323	0.997752	0.932856	0.920457	0.942427	0.924014	0.992408	0.95786	1	0.925357	0.934195	0.919306	0.968329	0.989886	0.991978	0.944232	0.995574
B5	0.96801	0.99433	0.996973	0.996047	0.92658	0.937555	0.980291	0.962544	0.991155	0.997137	0.997792	0.990292	0.94139	0.906193	0.983194	0.970441	0.995078	0.996085	0.996559	0.991136	0.859167	0.928988	0.979011	0.92323	0.993956	0.996361	0.997144	0.996731	0.895628	0.979966	0.925357	1	0.992286	0.991794	0.97741	0.892853	0.952719	0.986881	0.949223
B10	0.964346	0.992614	0.992354	0.997309	0.938662	0.952878	0.985376	0.968514	0.991949	0.996462	0.994177	0.991015	0.950998	0.922786	0.990204	0.980418	0.996562	0.995583	0.99368	0.989388	0.883941	0.956008	0.987375	0.935065	0.996155	0.99695	0.990688	0.995722	0.910708	0.986171	0.934195	0.992286	1	0.99144	0.978556	0.907819	0.960208	0.988791	0.951573
B15	0.958416	0.993891	0.9903	0.993025	0.920235	0.935681	0.977956	0.958549	0.988496	0.995327	0.992441	0.984357	0.938789	0.901999	0.982856	0.975526	0.994463	0.995147	0.994393	0.985801	0.854581	0.934766	0.977762	0.920827	0.992995	0.994537	0.990625	0.994279	0.888671	0.984169	0.919306	0.991794	0.99144	1	0.969106	0.888297	0.950264	0.98497	0.941158
B20	0.989932	0.983916	0.981318	0.975788	0.968986	0.97362	0.981855	0.984614	0.991951	0.972742	0.974474	0.995121	0.974343	0.955489	0.973385	0.977234	0.978233	0.96832	0.970941	0.995514	0.927932	0.945964	0.974265	0.967158	0.982583	0.970887	0.986363	0.97856	0.952572	0.975521	0.968329	0.97741	0.978556	0.969106	1	0.949373	0.977903	0.970691	0.979924
B25	0.943456	0.911457	0.90021	0.893796	0.990762	0.984059	0.951093	0.976689	0.923991	0.88945	0.888294	0.934174	0.985089	0.994493	0.929783	0.952291	0.900332	0.879	0.881933	0.928588	0.98547	0.95358	0.939296	0.990273	0.906823	0.887741	0.911983	0.891325	0.992274	0.937917	0.989886	0.892853	0.907819	0.888297	0.949373	1	0.981712	0.919825	0.979167
B30	0.971892	0.964831	0.95681	0.952016	0.989541	0.990684	0.986711	0.996832	0.968668	0.952015	0.949413	0.975158	0.993136	0.986193	0.975501	0.986574	0.956235	0.944514	0.945742	0.972058	0.956587	0.966444	0.981138	0.991758	0.958941	0.950826	0.964949	0.951752	0.977909	0.980867	0.991978	0.952719	0.960208	0.950264	0.977903	0.981712	1	0.971481	0.994845
B35	0.964496	0.983737	0.986875	0.986136	0.947329	0.959839	0.995113	0.97761	0.983157	0.988647	0.986836	0.981994	0.960504	0.932222	0.997556	0.983844	0.99059	0.984993	0.984087	0.981558	0.89122	0.959949	0.995285	0.943676	0.988924	0.988185	0.986424	0.986947	0.921016	0.996372	0.944232	0.986881	0.988791	0.98497	0.970691	0.919825	0.971481	1	0.961397
B40	0.974949	0.961206	0.953272	0.945384	0.989484	0.988366	0.978509	0.994674	0.965252	0.94433	0.943797	0.973944	0.993267	0.980273	0.96441	0.980654	0.947707	0.937018	0.93918	0.971273	0.954102	0.947635	0.96918	0.9916	0.951509	0.942713	0.963184	0.947109	0.98099	0.970444	0.995574	0.949223	0.951573	0.941158	0.979924	0.979167	0.994845	0.961397	1

## Sheet: BEFORE POOLING W_B29
	B1_L1_1	B1_L1_2	B1_L1_3	B1_L1_4	B1_L1_5	B1_L5_1	B1_L5_2	B1_L5_3	B1_BATCH_L1_1	B1_BATCH_L1_2	B6_L1_1	B6_L1_2	B6_L1_3	B6_L5_1	B6_L5_2	B6_L5_3	B6_BATCH_L1_1	B6_BATCH_L1_2	B11_L1_1	B11_L1_2	B11_L5_1	B11_L5_2	B11_BATCH_L1_1	B11_BATCH_L1_2	B16_L1_1	B16_L1_2	B16_L1_3	B16_L5_1	B16_L5_2	B16_L5_3	B16_BATCH_L1_1	B16_BATCH_L1_2	B21_L2_1	B21_L6_1	B21_BATCH_L2_1	B26_L2_1	B26_L2_2	B26_L6_1	B26_L6_2	B26_BATCH_L2_1	B26_BATCH_L2_2	B26_BATCH_L2_3	B31_L2_1	B31_L2_2	B31_L6_1	B31_L6_2	B31_BATCH_L2_1	B31_BATCH_L2_2	B31_BATCH_L2_3
B1_L1_1	1	0.9988	0.9986	0.993711	0.996041	0.999446	0.999436	0.998985	0.996036	0.996036	0.996953	0.995111	0.96757	0.996719	0.996682	0.994573	0.991104	0.988966	0.989607	0.990043	0.98907	0.990054	0.9818	0.980028	0.997131	0.9975	0.997917	0.997523	0.997606	0.99615	0.996466	0.994413	0.441554	0.425269	0.435365	0.430533	0.445938	0.41903	0.409273	0.41834	0.412547	0.482923	0.382815	0.37208	0.378364	0.36406	0.376229	0.363517	0.37161
B1_L1_2	0.9988	1	0.999282	0.993636	0.995534	0.999241	0.998916	0.999339	0.995527	0.995527	0.998293	0.996355	0.975538	0.997173	0.998087	0.995165	0.993683	0.989838	0.988359	0.989174	0.98714	0.98891	0.97995	0.977628	0.997461	0.996404	0.99796	0.997129	0.997079	0.994998	0.996713	0.994798	0.472658	0.456717	0.466758	0.461693	0.476946	0.450368	0.440775	0.449714	0.444022	0.513092	0.414636	0.403854	0.41021	0.396019	0.407965	0.395463	0.403552
B1_L1_3	0.9986	0.999282	1	0.991333	0.993618	0.998566	0.998888	0.998661	0.993609	0.993609	0.996631	0.99366	0.973035	0.995348	0.996435	0.993187	0.990897	0.986446	0.985939	0.986933	0.9848	0.986826	0.97645	0.974532	0.997785	0.996972	0.998545	0.997992	0.997775	0.996414	0.996613	0.993861	0.462137	0.445986	0.456117	0.450607	0.465634	0.439	0.429554	0.437962	0.432483	0.500617	0.403113	0.39208	0.39857	0.38407	0.395796	0.38337	0.39172
B1_L1_4	0.993711	0.993636	0.991333	1	0.999102	0.9953	0.994814	0.994862	0.999102	0.999102	0.997261	0.998023	0.965297	0.998321	0.997122	0.998219	0.997021	0.99825	0.998103	0.998308	0.997417	0.997873	0.995218	0.993856	0.99261	0.993446	0.992608	0.991668	0.992459	0.991078	0.996224	0.99796	0.431067	0.41531	0.42558	0.421444	0.437936	0.410449	0.400036	0.411134	0.40508	0.480239	0.373583	0.362777	0.369121	0.355549	0.368699	0.355691	0.363898
B1_L1_5	0.996041	0.995534	0.993618	0.999102	1	0.997499	0.997006	0.997	1	1	0.997692	0.998027	0.966727	0.998698	0.997477	0.997953	0.996221	0.99761	0.997323	0.997354	0.996734	0.997149	0.993728	0.992268	0.993446	0.995513	0.994531	0.993579	0.994469	0.993104	0.996952	0.997295	0.431296	0.415465	0.425449	0.421208	0.437676	0.41022	0.39983	0.410837	0.404636	0.479564	0.373826	0.362942	0.369288	0.35561	0.368653	0.355616	0.363795
B1_L5_1	0.999446	0.999241	0.998566	0.9953	0.997499	1	0.999617	0.999727	0.997494	0.997494	0.998199	0.996736	0.971306	0.997979	0.997918	0.99603	0.99355	0.99187	0.99145	0.991937	0.990656	0.991801	0.984285	0.982407	0.996966	0.997571	0.998002	0.997318	0.997572	0.995909	0.997337	0.995604	0.450465	0.434418	0.444401	0.439567	0.455237	0.428299	0.418415	0.427947	0.422012	0.493114	0.392371	0.381543	0.387887	0.373763	0.386046	0.373295	0.381423
B1_L5_2	0.999436	0.998916	0.998888	0.994814	0.997006	0.999617	1	0.999382	0.997001	0.997001	0.997682	0.995681	0.9689	0.997423	0.997375	0.995534	0.992555	0.990735	0.991366	0.9919	0.99061	0.991931	0.98383	0.982285	0.99746	0.998524	0.998638	0.998246	0.998441	0.997404	0.997824	0.995849	0.439686	0.423505	0.433488	0.428443	0.444074	0.417013	0.407134	0.416481	0.410645	0.481681	0.380884	0.369881	0.376329	0.362012	0.374199	0.361502	0.369811
B1_L5_3	0.998985	0.999339	0.998661	0.994862	0.997	0.999727	0.999382	1	0.996994	0.996994	0.99839	0.996679	0.971568	0.998006	0.998126	0.995656	0.993421	0.991545	0.991009	0.9917	0.990066	0.991598	0.983303	0.981593	0.997248	0.997584	0.998228	0.997583	0.997808	0.996016	0.997525	0.995719	0.453799	0.437805	0.447846	0.442796	0.458548	0.431576	0.421718	0.431204	0.425195	0.496214	0.395764	0.384839	0.391249	0.377109	0.389229	0.376522	0.384657
B1_BATCH_L1_1	0.996036	0.995527	0.993609	0.999102	1	0.997494	0.997001	0.996994	1	1	0.997687	0.998025	0.966719	0.998695	0.997473	0.997951	0.996219	0.997613	0.997325	0.997355	0.996737	0.997149	0.993735	0.992274	0.993437	0.995506	0.994522	0.99357	0.994461	0.993096	0.996946	0.99729	0.43128	0.41545	0.425434	0.421193	0.437663	0.410206	0.399816	0.410825	0.404623	0.479555	0.373813	0.362929	0.369275	0.355597	0.368642	0.355604	0.363783
B1_BATCH_L1_2	0.996036	0.995527	0.993609	0.999102	1	0.997494	0.997001	0.996994	1	1	0.997687	0.998025	0.966719	0.998695	0.997473	0.997951	0.99622	0.997613	0.997325	0.997355	0.996736	0.997149	0.993735	0.992274	0.993437	0.995506	0.994522	0.99357	0.994461	0.993096	0.996946	0.99729	0.431281	0.41545	0.425434	0.421194	0.437663	0.410206	0.399816	0.410825	0.404623	0.479555	0.373813	0.36293	0.369275	0.355597	0.368642	0.355604	0.363783
B6_L1_1	0.996953	0.998293	0.996631	0.997261	0.997692	0.998199	0.997682	0.99839	0.997687	0.997687	1	0.999242	0.974463	0.99951	0.999867	0.998259	0.997588	0.995397	0.993326	0.994068	0.992089	0.993625	0.987079	0.984897	0.995881	0.995258	0.996095	0.995113	0.995328	0.993302	0.996978	0.99683	0.466759	0.451111	0.461158	0.456564	0.47238	0.445476	0.435571	0.44545	0.439525	0.510948	0.409455	0.398671	0.405007	0.391175	0.403541	0.390856	0.398953
B6_L1_2	0.995111	0.996355	0.99366	0.998023	0.998027	0.996736	0.995681	0.996679	0.998025	0.998025	0.999242	1	0.973841	0.999295	0.999278	0.998681	0.998601	0.997515	0.994525	0.994912	0.993386	0.994398	0.990122	0.987393	0.993002	0.992591	0.99316	0.991846	0.992348	0.98984	0.995097	0.995864	0.471284	0.455878	0.465761	0.461791	0.477789	0.450967	0.440902	0.451399	0.445368	0.517981	0.415053	0.40453	0.410717	0.397264	0.409972	0.397163	0.405113
B6_L1_3	0.96757	0.975538	0.973035	0.965297	0.966727	0.971306	0.9689	0.971568	0.966719	0.966719	0.974463	0.973841	1	0.96959	0.974959	0.96901	0.978329	0.96732	0.953258	0.954516	0.949407	0.95322	0.945374	0.939474	0.964639	0.960418	0.966174	0.962283	0.96261	0.957514	0.966075	0.962899	0.610376	0.596082	0.604898	0.600156	0.614082	0.590285	0.581213	0.589785	0.585176	0.647215	0.559085	0.548931	0.554993	0.542042	0.553195	0.541763	0.549892
B6_L5_1	0.996719	0.997173	0.995348	0.998321	0.998698	0.997979	0.997423	0.998006	0.998695	0.998695	0.99951	0.999295	0.96959	1	0.999491	0.998555	0.997128	0.996617	0.995725	0.996261	0.994927	0.995923	0.990475	0.988724	0.995473	0.99563	0.995818	0.994852	0.995377	0.993494	0.997277	0.997555	0.446653	0.43096	0.441004	0.436657	0.452787	0.425542	0.415426	0.425725	0.419642	0.492673	0.389177	0.378389	0.384726	0.370908	0.383555	0.37066	0.378786
B6_L5_2	0.996682	0.998087	0.996435	0.997122	0.997477	0.997918	0.997375	0.998126	0.997473	0.997473	0.999867	0.999278	0.974959	0.999491	1	0.998129	0.997782	0.995424	0.993203	0.993985	0.992011	0.993538	0.987039	0.984757	0.99575	0.994913	0.995971	0.994795	0.995128	0.992947	0.996897	0.996748	0.468906	0.453339	0.463313	0.458783	0.474576	0.447688	0.437762	0.447638	0.441766	0.513152	0.4117	0.400937	0.407256	0.393436	0.405791	0.393113	0.401264
B6_L5_3	0.994573	0.995165	0.993187	0.998219	0.997953	0.99603	0.995534	0.995656	0.997951	0.997951	0.998259	0.998681	0.96901	0.998555	0.998129	1	0.997622	0.997009	0.995534	0.995847	0.994581	0.995389	0.991494	0.989183	0.993087	0.993428	0.993242	0.992498	0.99269	0.991345	0.995519	0.99663	0.452484	0.436939	0.446925	0.442785	0.458886	0.431881	0.42177	0.432276	0.42628	0.499531	0.395438	0.384751	0.391067	0.377472	0.390218	0.37744	0.385575
B6_BATCH_L1_1	0.991104	0.993683	0.990897	0.997021	0.996221	0.99355	0.992555	0.993421	0.996219	0.99622	0.997588	0.998601	0.978329	0.997128	0.997782	0.997622	1	0.997675	0.992749	0.993204	0.991057	0.992345	0.989243	0.98605	0.989588	0.988985	0.989929	0.988072	0.988658	0.986331	0.99316	0.994339	0.490705	0.475625	0.485353	0.481389	0.49728	0.470682	0.460619	0.471395	0.465605	0.537871	0.435149	0.424474	0.430759	0.41749	0.430235	0.417636	0.425811
B6_BATCH_L1_2	0.988966	0.989838	0.986446	0.99825	0.99761	0.99187	0.990735	0.991545	0.997613	0.997613	0.995397	0.997515	0.96732	0.996617	0.995424	0.997009	0.997675	1	0.997	0.996917	0.996007	0.996375	0.995943	0.993786	0.986502	0.988446	0.987357	0.985806	0.987029	0.985121	0.992161	0.994337	0.448589	0.433428	0.44318	0.439571	0.456391	0.429089	0.418502	0.430519	0.424188	0.500532	0.393094	0.382359	0.38861	0.375602	0.388993	0.375929	0.384027
B11_L1_1	0.989607	0.988359	0.985939	0.998103	0.997323	0.99145	0.991366	0.991009	0.997325	0.997325	0.993326	0.994525	0.953258	0.995725	0.993203	0.995534	0.992749	0.997	1	0.999832	0.999831	0.999805	0.998361	0.998002	0.988885	0.991959	0.989496	0.988978	0.990195	0.989596	0.994082	0.996347	0.391118	0.375322	0.38541	0.381366	0.398457	0.370442	0.359658	0.37148	0.365099	0.443062	0.33329	0.322308	0.328786	0.315202	0.328656	0.31536	0.32366
B11_L1_2	0.990043	0.989174	0.986933	0.998308	0.997354	0.991937	0.9919	0.9917	0.997355	0.997355	0.994068	0.994912	0.954516	0.996261	0.993985	0.995847	0.993204	0.996917	0.999832	1	0.999602	0.999854	0.997662	0.997396	0.990098	0.992531	0.990489	0.989898	0.99104	0.990346	0.994876	0.99709	0.394915	0.379132	0.389269	0.385064	0.402112	0.374091	0.363371	0.374986	0.368662	0.446122	0.336892	0.325852	0.332347	0.318701	0.332044	0.318779	0.327125
B11_L5_1	0.98907	0.98714	0.9848	0.997417	0.996734	0.990656	0.99061	0.990066	0.996737	0.996736	0.992089	0.993386	0.949407	0.994927	0.992011	0.994581	0.991057	0.996007	0.999831	0.999602	1	0.99965	0.998453	0.998339	0.988196	0.991516	0.988792	0.988331	0.989654	0.989152	0.993344	0.99569	0.378922	0.363045	0.373145	0.369211	0.386358	0.358219	0.347394	0.359245	0.352839	0.431242	0.320849	0.309906	0.316351	0.302732	0.316287	0.302899	0.311179
B11_L5_2	0.990054	0.98891	0.986826	0.997873	0.997149	0.991801	0.991931	0.991598	0.997149	0.997149	0.993625	0.994398	0.95322	0.995923	0.993538	0.995389	0.992345	0.996375	0.999805	0.999854	0.99965	1	0.997546	0.997468	0.990061	0.992894	0.990581	0.990136	0.99135	0.990823	0.994918	0.996901	0.387997	0.372126	0.382291	0.378034	0.395112	0.367021	0.356288	0.36788	0.361553	0.439216	0.329792	0.318696	0.32523	0.311506	0.32485	0.311533	0.319937
B11_BATCH_L1_1	0.9818	0.97995	0.97645	0.995218	0.993728	0.984285	0.98383	0.983303	0.993735	0.993735	0.987079	0.990122	0.945374	0.990475	0.987039	0.991494	0.989243	0.995943	0.998361	0.997662	0.998453	0.997546	1	0.999402	0.979806	0.984126	0.980576	0.979729	0.981473	0.9809	0.987287	0.991032	0.379863	0.364372	0.374223	0.370966	0.388467	0.360419	0.349319	0.36223	0.35571	0.435977	0.323311	0.312541	0.318859	0.305817	0.319867	0.306387	0.314591
B11_BATCH_L1_2	0.980028	0.977628	0.974532	0.993856	0.992268	0.982407	0.982285	0.981593	0.992274	0.992274	0.984897	0.987393	0.939474	0.988724	0.984757	0.989183	0.98605	0.993786	0.998002	0.997396	0.998339	0.997468	0.999402	1	0.978959	0.983827	0.979733	0.979193	0.981041	0.980968	0.98674	0.990518	0.355368	0.33964	0.349741	0.346183	0.363952	0.335507	0.324278	0.337256	0.330663	0.411865	0.298027	0.287028	0.293466	0.28024	0.294321	0.28074	0.289079
B16_L1_1	0.997131	0.997461	0.997785	0.99261	0.993446	0.996966	0.99746	0.997248	0.993437	0.993437	0.995881	0.993002	0.964639	0.995473	0.99575	0.993087	0.989588	0.986502	0.988885	0.990098	0.988196	0.990061	0.979806	0.978959	1	0.998056	0.999305	0.999062	0.998959	0.997819	0.998322	0.997009	0.432815	0.416495	0.427126	0.421493	0.436815	0.409691	0.400106	0.408631	0.403141	0.4727	0.372704	0.361599	0.368204	0.353539	0.36547	0.352863	0.361232
B16_L1_2	0.9975	0.996404	0.996972	0.993446	0.995513	0.997571	0.998524	0.997584	0.995506	0.995506	0.995258	0.992591	0.960418	0.99563	0.994913	0.993428	0.988985	0.988446	0.991959	0.992531	0.991516	0.992894	0.984126	0.983827	0.998056	1	0.99918	0.999442	0.999678	0.999601	0.998785	0.996792	0.407072	0.390622	0.400919	0.395322	0.41127	0.383729	0.373685	0.383143	0.377197	0.449566	0.347051	0.335666	0.342399	0.327774	0.339928	0.327165	0.335658
B16_L1_3	0.997917	0.99796	0.998545	0.992608	0.994531	0.998002	0.998638	0.998228	0.994522	0.994522	0.996095	0.99316	0.966174	0.995818	0.995971	0.993242	0.989929	0.987357	0.989496	0.990489	0.988792	0.990581	0.980576	0.979733	0.999305	0.99918	1	0.999612	0.99974	0.998846	0.998764	0.996546	0.431246	0.414964	0.425236	0.419582	0.435082	0.407874	0.39813	0.406981	0.401329	0.4716	0.371405	0.360138	0.366806	0.352154	0.364094	0.351477	0.359948
B16_L5_1	0.997523	0.997129	0.997992	0.991668	0.993579	0.997318	0.998246	0.997583	0.99357	0.99357	0.995113	0.991846	0.962283	0.994852	0.994795	0.992498	0.988072	0.985806	0.988978	0.989898	0.988331	0.990136	0.979729	0.979193	0.999062	0.999442	0.999612	1	0.99979	0.999407	0.99832	0.996079	0.420466	0.404009	0.414458	0.40859	0.424167	0.396907	0.387121	0.395894	0.390138	0.460604	0.360217	0.348909	0.355611	0.340858	0.352671	0.340091	0.34857
B16_L5_2	0.997606	0.997079	0.997775	0.992459	0.994469	0.997572	0.998441	0.997808	0.994461	0.994461	0.995328	0.992348	0.96261	0.995377	0.995128	0.99269	0.988658	0.987029	0.990195	0.99104	0.989654	0.99135	0.981473	0.981041	0.998959	0.999678	0.99974	0.99979	1	0.999451	0.998781	0.996564	0.416443	0.400016	0.410368	0.404633	0.420341	0.392938	0.38306	0.392089	0.38631	0.457468	0.356321	0.344978	0.351696	0.336981	0.348957	0.336273	0.344793
B16_L5_3	0.99615	0.994998	0.996414	0.991078	0.993104	0.995909	0.997404	0.996016	0.993096	0.993096	0.993302	0.98984	0.957514	0.993494	0.992947	0.991345	0.986331	0.985121	0.989596	0.990346	0.989152	0.990823	0.9809	0.980968	0.997819	0.999601	0.998846	0.999407	0.999451	1	0.998119	0.995768	0.398998	0.382409	0.392831	0.386865	0.402631	0.375074	0.365159	0.374178	0.368421	0.439998	0.338211	0.326644	0.33351	0.318636	0.33058	0.317915	0.326593
B16_BATCH_L1_1	0.996466	0.996713	0.996613	0.996224	0.996952	0.997337	0.997824	0.997525	0.996946	0.996946	0.996978	0.995097	0.966075	0.997277	0.996897	0.995519	0.99316	0.992161	0.994082	0.994876	0.993344	0.994918	0.987287	0.98674	0.998322	0.998785	0.998764	0.99832	0.998781	0.998119	1	0.9991	0.423859	0.407653	0.418142	0.412686	0.428674	0.401148	0.391092	0.400844	0.395094	0.467641	0.364301	0.352916	0.35966	0.345239	0.357624	0.344834	0.353444
B16_BATCH_L1_2	0.994413	0.994798	0.993861	0.99796	0.997295	0.995604	0.995849	0.995719	0.99729	0.99729	0.99683	0.995864	0.962899	0.997555	0.996748	0.99663	0.994339	0.994337	0.996347	0.99709	0.99569	0.996901	0.991032	0.990518	0.997009	0.996792	0.996546	0.996079	0.996564	0.995768	0.9991	1	0.41909	0.403039	0.413692	0.408595	0.424803	0.397167	0.387007	0.397196	0.391398	0.465069	0.359796	0.348575	0.355224	0.341063	0.353777	0.340899	0.349381
B21_L2_1	0.441554	0.472658	0.462137	0.431067	0.431296	0.450465	0.439686	0.453799	0.43128	0.431281	0.466759	0.471284	0.610376	0.446653	0.468906	0.452484	0.490705	0.448589	0.391118	0.394915	0.378922	0.387997	0.379863	0.355368	0.432815	0.407072	0.431246	0.420466	0.416443	0.398998	0.423859	0.41909	1	0.999775	0.999845	0.999644	0.999505	0.999308	0.99907	0.998843	0.998866	0.994887	0.997391	0.996369	0.996975	0.99548	0.996152	0.995269	0.996146
B21_L6_1	0.425269	0.456717	0.445986	0.41531	0.415465	0.434418	0.423505	0.437805	0.41545	0.41545	0.451111	0.455878	0.596082	0.43096	0.453339	0.436939	0.475625	0.433428	0.375322	0.379132	0.363045	0.372126	0.364372	0.33964	0.416495	0.390622	0.414964	0.404009	0.400016	0.382409	0.407653	0.403039	0.999775	1	0.999773	0.999745	0.999363	0.999672	0.999595	0.999313	0.999397	0.99426	0.998501	0.997693	0.998166	0.997008	0.997484	0.996829	0.997541
B21_BATCH_L2_1	0.435365	0.466758	0.456117	0.42558	0.425449	0.444401	0.433488	0.447846	0.425434	0.425434	0.461158	0.465761	0.604898	0.441004	0.463313	0.446925	0.485353	0.44318	0.38541	0.389269	0.373145	0.382291	0.374223	0.349741	0.427126	0.400919	0.425236	0.414458	0.410368	0.392831	0.418142	0.413692	0.999845	0.999773	1	0.999722	0.9995	0.999437	0.999287	0.999049	0.999104	0.994706	0.99759	0.996631	0.997193	0.995823	0.996454	0.995657	0.996476
B26_L2_1	0.430533	0.461693	0.450607	0.421444	0.421208	0.439567	0.428443	0.442796	0.421193	0.421194	0.456564	0.461791	0.600156	0.436657	0.458783	0.442785	0.481389	0.439571	0.381366	0.385064	0.369211	0.378034	0.370966	0.346183	0.421493	0.395322	0.419582	0.40859	0.404633	0.386865	0.412686	0.408595	0.999644	0.999745	0.999722	1	0.999708	0.999829	0.999673	0.999568	0.999618	0.995223	0.998124	0.997372	0.997809	0.996645	0.997363	0.996566	0.99724
B26_L2_2	0.445938	0.476946	0.465634	0.437936	0.437676	0.455237	0.444074	0.458548	0.437663	0.437663	0.47238	0.477789	0.614082	0.452787	0.474576	0.458886	0.49728	0.456391	0.398457	0.402112	0.386358	0.395112	0.388467	0.363952	0.436815	0.41127	0.435082	0.424167	0.420341	0.402631	0.428674	0.424803	0.999505	0.999363	0.9995	0.999708	1	0.999494	0.998995	0.999411	0.999185	0.997021	0.997175	0.9962	0.996745	0.995432	0.996434	0.995364	0.996177
B26_L6_1	0.41903	0.450368	0.439	0.410449	0.41022	0.428299	0.417013	0.431576	0.410206	0.410206	0.445476	0.450967	0.590285	0.425542	0.447688	0.431881	0.470682	0.429089	0.370442	0.374091	0.358219	0.367021	0.360419	0.335507	0.409691	0.383729	0.407874	0.396907	0.392938	0.375074	0.401148	0.397167	0.999308	0.999672	0.999437	0.999829	0.999494	1	0.999862	0.999826	0.999842	0.994941	0.998885	0.998313	0.998639	0.997751	0.998317	0.997676	0.998202
B26_L6_2	0.409273	0.440775	0.429554	0.400036	0.39983	0.418415	0.407134	0.421718	0.399816	0.399816	0.435571	0.440902	0.581213	0.415426	0.437762	0.42177	0.460619	0.418502	0.359658	0.363371	0.347394	0.356288	0.349319	0.324278	0.400106	0.373685	0.39813	0.387121	0.38306	0.365159	0.391092	0.387007	0.99907	0.999595	0.999287	0.999673	0.998995	0.999862	1	0.999608	0.999784	0.993465	0.999142	0.998692	0.998958	0.998169	0.998557	0.998071	0.998492
B26_BATCH_L2_1	0.41834	0.449714	0.437962	0.411134	0.410837	0.427947	0.416481	0.431204	0.410825	0.410825	0.44545	0.451399	0.589785	0.425725	0.447638	0.432276	0.471395	0.430519	0.37148	0.374986	0.359245	0.36788	0.36223	0.337256	0.408631	0.383143	0.406981	0.395894	0.392089	0.374178	0.400844	0.397196	0.998843	0.999313	0.999049	0.999568	0.999411	0.999826	0.999608	1	0.999878	0.99583	0.998813	0.998235	0.998554	0.997832	0.998575	0.997875	0.998344
B26_BATCH_L2_2	0.412547	0.444022	0.432483	0.40508	0.404636	0.422012	0.410645	0.425195	0.404623	0.404623	0.439525	0.445368	0.585176	0.419642	0.441766	0.42628	0.465605	0.424188	0.365099	0.368662	0.352839	0.361553	0.35571	0.330663	0.403141	0.377197	0.401329	0.390138	0.38631	0.368421	0.395094	0.391398	0.998866	0.999397	0.999104	0.999618	0.999185	0.999842	0.999784	0.999878	1	0.994921	0.998987	0.998476	0.998769	0.998064	0.99872	0.998115	0.998607
B26_BATCH_L2_3	0.482923	0.513092	0.500617	0.480239	0.479564	0.493114	0.481681	0.496214	0.479555	0.479555	0.510948	0.517981	0.647215	0.492673	0.513152	0.499531	0.537871	0.500532	0.443062	0.446122	0.431242	0.439216	0.435977	0.411865	0.4727	0.449566	0.4716	0.460604	0.457468	0.439998	0.467641	0.465069	0.994887	0.99426	0.994706	0.995223	0.997021	0.994941	0.993465	0.99583	0.994921	1	0.991117	0.989658	0.990464	0.989038	0.991185	0.989301	0.990434
B31_L2_1	0.382815	0.414636	0.403113	0.373583	0.373826	0.392371	0.380884	0.395764	0.373813	0.373813	0.409455	0.415053	0.559085	0.389177	0.4117	0.395438	0.435149	0.393094	0.33329	0.336892	0.320849	0.329792	0.323311	0.298027	0.372704	0.347051	0.371405	0.360217	0.356321	0.338211	0.364301	0.359796	0.997391	0.998501	0.99759	0.998124	0.997175	0.998885	0.999142	0.998813	0.998987	0.991117	1	0.999851	0.999949	0.999693	0.99968	0.999567	0.999743
B31_L2_2	0.37208	0.403854	0.39208	0.362777	0.362942	0.381543	0.369881	0.384839	0.362929	0.36293	0.398671	0.40453	0.548931	0.378389	0.400937	0.384751	0.424474	0.382359	0.322308	0.325852	0.309906	0.318696	0.312541	0.287028	0.361599	0.335666	0.360138	0.348909	0.344978	0.326644	0.352916	0.348575	0.996369	0.997693	0.996631	0.997372	0.9962	0.998313	0.998692	0.998235	0.998476	0.989658	0.999851	1	0.999932	0.999901	0.999768	0.999803	0.999784
B31_L6_1	0.378364	0.41021	0.39857	0.369121	0.369288	0.387887	0.376329	0.391249	0.369275	0.369275	0.405007	0.410717	0.554993	0.384726	0.407256	0.391067	0.430759	0.38861	0.328786	0.332347	0.316351	0.32523	0.318859	0.293466	0.368204	0.342399	0.366806	0.355611	0.351696	0.33351	0.35966	0.355224	0.996975	0.998166	0.997193	0.997809	0.996745	0.998639	0.998958	0.998554	0.998769	0.990464	0.999949	0.999932	1	0.999811	0.999736	0.999693	0.999775
B31_L6_2	0.36406	0.396019	0.38407	0.355549	0.35561	0.373763	0.362012	0.377109	0.355597	0.355597	0.391175	0.397264	0.542042	0.370908	0.393436	0.377472	0.41749	0.375602	0.315202	0.318701	0.302732	0.311506	0.305817	0.28024	0.353539	0.327774	0.352154	0.340858	0.336981	0.318636	0.345239	0.341063	0.99548	0.997008	0.995823	0.996645	0.995432	0.997751	0.998169	0.997832	0.998064	0.989038	0.999693	0.999901	0.999811	1	0.999804	0.999937	0.999829
B31_BATCH_L2_1	0.376229	0.407965	0.395796	0.368699	0.368653	0.386046	0.374199	0.389229	0.368642	0.368642	0.403541	0.409972	0.553195	0.383555	0.405791	0.390218	0.430235	0.388993	0.328656	0.332044	0.316287	0.32485	0.319867	0.294321	0.36547	0.339928	0.364094	0.352671	0.348957	0.33058	0.357624	0.353777	0.996152	0.997484	0.996454	0.997363	0.996434	0.998317	0.998557	0.998575	0.99872	0.991185	0.99968	0.999768	0.999736	0.999804	1	0.999858	0.999845
B31_BATCH_L2_2	0.363517	0.395463	0.38337	0.355691	0.355616	0.373295	0.361502	0.376522	0.355604	0.355604	0.390856	0.397163	0.541763	0.37066	0.393113	0.37744	0.417636	0.375929	0.31536	0.318779	0.302899	0.311533	0.306387	0.28074	0.352863	0.327165	0.351477	0.340091	0.336273	0.317915	0.344834	0.340899	0.995269	0.996829	0.995657	0.996566	0.995364	0.997676	0.998071	0.997875	0.998115	0.989301	0.999567	0.999803	0.999693	0.999937	0.999858	1	0.999861
B31_BATCH_L2_3	0.37161	0.403552	0.39172	0.363898	0.363795	0.381423	0.369811	0.384657	0.363783	0.363783	0.398953	0.405113	0.549892	0.378786	0.401264	0.385575	0.425811	0.384027	0.32366	0.327125	0.311179	0.319937	0.314591	0.289079	0.361232	0.335658	0.359948	0.34857	0.344793	0.326593	0.353444	0.349381	0.996146	0.997541	0.996476	0.99724	0.996177	0.998202	0.998492	0.998344	0.998607	0.990434	0.999743	0.999784	0.999775	0.999829	0.999845	0.999861	1
B36_L2_1	0.415768	0.446629	0.435076	0.406174	0.407047	0.42519	0.413844	0.428298	0.407035	0.407035	0.441427	0.447208	0.587622	0.421631	0.443594	0.42794	0.466728	0.425791	0.366735	0.369981	0.354506	0.363056	0.35711	0.331891	0.404329	0.380266	0.403731	0.392774	0.389017	0.371218	0.396588	0.391785	0.998208	0.998727	0.997961	0.998463	0.998255	0.998933	0.998676	0.999013	0.998786	0.994392	0.998984	0.998509	0.99881	0.998115	0.998612	0.99801	0.998429
B36_L2_2	0.405959	0.437107	0.425475	0.396761	0.397682	0.415652	0.404241	0.418754	0.39767	0.397671	0.431982	0.437893	0.579471	0.412143	0.434148	0.418493	0.45769	0.416821	0.357387	0.360634	0.345104	0.353665	0.348031	0.322664	0.394582	0.370491	0.394065	0.382902	0.379258	0.361367	0.387025	0.382273	0.997701	0.99846	0.99749	0.998087	0.9977	0.998684	0.998557	0.99886	0.998729	0.993593	0.999223	0.998839	0.999088	0.998584	0.999035	0.998522	0.998866
B36_L6_1	0.413346	0.444282	0.432933	0.403458	0.404371	0.422725	0.41153	0.425812	0.404359	0.404359	0.438886	0.444513	0.585507	0.418967	0.441054	0.42537	0.464193	0.422978	0.363972	0.367249	0.351707	0.360319	0.354213	0.328927	0.402067	0.377976	0.401508	0.390552	0.386766	0.369086	0.394223	0.389311	0.998251	0.998808	0.997956	0.998422	0.998081	0.998885	0.998701	0.998893	0.99876	0.99386	0.999053	0.998574	0.998885	0.99818	0.998605	0.998068	0.998505
B36_L6_2	0.388862	0.419803	0.408091	0.378884	0.379723	0.398135	0.38665	0.401033	0.379712	0.379712	0.414345	0.420402	0.56302	0.394309	0.416518	0.401001	0.440146	0.398644	0.338952	0.342114	0.326694	0.335065	0.329631	0.303902	0.376895	0.352385	0.376151	0.36504	0.361205	0.343217	0.368723	0.36401	0.996658	0.997679	0.996496	0.997347	0.996466	0.998158	0.998287	0.998203	0.998264	0.991205	0.999347	0.999352	0.999392	0.999163	0.999329	0.999128	0.999201
B36_BATCH_L2_1	0.412162	0.443466	0.431348	0.405837	0.405609	0.422064	0.410474	0.425173	0.405598	0.405598	0.439643	0.4461	0.585894	0.420046	0.441862	0.426843	0.46641	0.426032	0.366565	0.36985	0.354282	0.362774	0.358108	0.332943	0.401541	0.376828	0.400337	0.3891	0.385518	0.367527	0.3945	0.390882	0.997793	0.99847	0.997865	0.998544	0.998446	0.999077	0.998789	0.999464	0.999317	0.995521	0.998919	0.998492	0.998761	0.998284	0.999062	0.998374	0.9988
B36_BATCH_L2_2	0.401297	0.432683	0.420339	0.39526	0.394888	0.411184	0.399522	0.41424	0.394877	0.394877	0.428989	0.435669	0.575386	0.409354	0.431201	0.416432	0.456088	0.415619	0.355904	0.359128	0.343604	0.351951	0.347714	0.322325	0.390476	0.365628	0.389168	0.377922	0.374273	0.35621	0.383335	0.379968	0.99708	0.998003	0.997226	0.998097	0.997791	0.998805	0.998632	0.99925	0.999143	0.994538	0.999056	0.998845	0.999001	0.998759	0.999407	0.99891	0.99914
B2_L1_1	0.997359	0.997976	0.996454	0.997394	0.997416	0.997982	0.997519	0.997927	0.997412	0.997412	0.999096	0.998438	0.970641	0.998826	0.998938	0.997736	0.996215	0.994166	0.992994	0.993721	0.992033	0.993336	0.986896	0.984837	0.996458	0.994991	0.995888	0.995063	0.995176	0.99315	0.996706	0.997042	0.457907	0.442057	0.452408	0.447953	0.46363	0.436676	0.426855	0.436492	0.430708	0.50186	0.399916	0.38924	0.395456	0.38155	0.394053	0.381288	0.389374
B2_L1_2	0.999025	0.999215	0.998987	0.994871	0.996178	0.999039	0.999131	0.998895	0.996172	0.996172	0.998302	0.996235	0.971169	0.997634	0.998081	0.99575	0.993594	0.990406	0.990055	0.990888	0.989144	0.990675	0.982143	0.980373	0.998022	0.99709	0.998197	0.997525	0.997516	0.995997	0.997424	0.99608	0.452729	0.436615	0.446901	0.441924	0.457253	0.430321	0.420694	0.429659	0.42404	0.493755	0.393801	0.382895	0.389257	0.374939	0.387118	0.374484	0.382737
B2_L1_3	0.996261	0.997004	0.99526	0.998085	0.997969	0.997351	0.996787	0.997042	0.997966	0.997966	0.998861	0.998799	0.973406	0.998802	0.998895	0.998079	0.997731	0.995873	0.993996	0.994586	0.992972	0.994148	0.988956	0.98671	0.994836	0.993928	0.994777	0.993426	0.993907	0.991842	0.996417	0.996835	0.461741	0.446053	0.456177	0.452001	0.467748	0.440761	0.430814	0.440852	0.435159	0.507003	0.404264	0.393527	0.399769	0.386004	0.398728	0.385898	0.394175
B2_L5_1	0.998938	0.999179	0.998473	0.995619	0.996923	0.999267	0.998953	0.999117	0.996917	0.996917	0.998671	0.997182	0.970628	0.998236	0.998416	0.99663	0.994237	0.991819	0.991011	0.991768	0.99016	0.991503	0.983734	0.981738	0.997544	0.996649	0.997617	0.996888	0.996909	0.995159	0.997168	0.996184	0.455249	0.439253	0.449489	0.444737	0.460215	0.433308	0.423643	0.432871	0.42711	0.497374	0.396828	0.386035	0.392325	0.3782	0.390508	0.377765	0.385873
B2_L5_2	0.997123	0.997131	0.995304	0.998548	0.998529	0.997854	0.997373	0.997413	0.998526	0.998526	0.998763	0.998629	0.96858	0.999014	0.998545	0.99829	0.996428	0.995638	0.995031	0.995455	0.9943	0.995079	0.990082	0.988154	0.995555	0.994999	0.995222	0.994349	0.994717	0.992885	0.996622	0.99737	0.446293	0.430415	0.440661	0.436474	0.452349	0.42524	0.41525	0.425318	0.419459	0.491878	0.388394	0.377769	0.383974	0.370163	0.382964	0.370076	0.378128
B2_L5_3	0.997876	0.99647	0.995474	0.997434	0.998808	0.998215	0.998209	0.997453	0.998806	0.998806	0.997355	0.996993	0.964629	0.998211	0.997216	0.997154	0.994214	0.994619	0.99534	0.995428	0.995031	0.995506	0.990526	0.989038	0.995056	0.996666	0.996029	0.995234	0.995924	0.994812	0.996971	0.996565	0.424531	0.40849	0.41844	0.414233	0.430209	0.402846	0.392743	0.402929	0.397039	0.470389	0.36616	0.355298	0.361592	0.347612	0.360521	0.347458	0.355726
B2_BATCH_L1_1	0.996545	0.996465	0.994427	0.998675	0.998935	0.997497	0.99673	0.996884	0.998934	0.998934	0.998382	0.998749	0.969435	0.998695	0.998166	0.998485	0.997201	0.996664	0.994955	0.995117	0.994158	0.994621	0.990814	0.988536	0.993806	0.994001	0.993961	0.992962	0.993351	0.991568	0.995881	0.996584	0.452986	0.437223	0.447416	0.443363	0.459311	0.432269	0.422206	0.432676	0.426702	0.499658	0.395646	0.385033	0.391208	0.37759	0.3905	0.377649	0.385635
B2_BATCH_L1_2	0.994864	0.994331	0.992421	0.999418	0.999371	0.9962	0.99581	0.995548	0.999371	0.999371	0.997247	0.997791	0.964439	0.998432	0.997079	0.998089	0.996423	0.997627	0.997509	0.997616	0.997021	0.997302	0.994352	0.992929	0.993016	0.994207	0.993438	0.992357	0.993216	0.991927	0.996393	0.997562	0.426801	0.410982	0.421178	0.417147	0.433463	0.405921	0.395642	0.40657	0.400562	0.475298	0.368932	0.358076	0.364402	0.35071	0.363954	0.350873	0.359116
B7_L1_1	0.996231	0.996754	0.998165	0.985251	0.989211	0.996027	0.996891	0.996424	0.989201	0.989201	0.992887	0.988748	0.970159	0.991343	0.992619	0.988027	0.985328	0.980399	0.98058	0.981576	0.979375	0.981775	0.969421	0.967774	0.994865	0.995852	0.99703	0.99687	0.996599	0.995712	0.993705	0.989008	0.456267	0.440052	0.449818	0.443835	0.458827	0.432264	0.422795	0.430968	0.425292	0.492829	0.397252	0.386004	0.392661	0.377896	0.389137	0.376886	0.385302
B7_L1_2	0.995538	0.995843	0.997909	0.983733	0.98759	0.99503	0.996156	0.995462	0.987578	0.987578	0.991458	0.986748	0.967426	0.989881	0.991137	0.986414	0.982976	0.977896	0.978965	0.980112	0.977869	0.980397	0.967155	0.965915	0.995148	0.995699	0.996985	0.997027	0.996644	0.996063	0.99343	0.988579	0.446608	0.430212	0.440235	0.433941	0.448787	0.422161	0.412818	0.420612	0.415105	0.48207	0.386844	0.3755	0.382241	0.36728	0.378442	0.366201	0.37471
B7_L1_3	0.997875	0.999301	0.999432	0.99205	0.993944	0.998315	0.998495	0.998697	0.993935	0.993935	0.99766	0.994987	0.975903	0.996247	0.997514	0.994103	0.992751	0.988097	0.986883	0.987931	0.9855	0.98774	0.977623	0.97552	0.997474	0.996629	0.998242	0.99763	0.997428	0.995875	0.996862	0.994358	0.471485	0.455496	0.465541	0.46005	0.475212	0.448663	0.439115	0.447753	0.442179	0.510619	0.413095	0.402087	0.408629	0.394233	0.405891	0.393515	0.401828
B7_L5_1	0.996094	0.996062	0.99757	0.985312	0.989576	0.995904	0.996839	0.996229	0.989566	0.989566	0.992203	0.988255	0.96839	0.991056	0.991961	0.987701	0.98458	0.980573	0.981216	0.982037	0.980174	0.982427	0.970492	0.96912	0.994285	0.996179	0.996892	0.996719	0.996679	0.995995	0.993775	0.988853	0.446058	0.429786	0.439513	0.433537	0.448722	0.421997	0.412384	0.420807	0.415053	0.483523	0.387063	0.375758	0.382461	0.3677	0.379029	0.366709	0.375193
B7_L5_2	0.997114	0.997223	0.998314	0.988495	0.992114	0.997212	0.998007	0.997495	0.992106	0.992106	0.994362	0.990934	0.970266	0.993384	0.994157	0.990505	0.987783	0.984288	0.984693	0.985453	0.983629	0.985757	0.974882	0.973481	0.995513	0.997338	0.997836	0.997604	0.997658	0.99695	0.995641	0.991487	0.446753	0.43053	0.440328	0.434517	0.449889	0.423057	0.413325	0.422095	0.416306	0.48565	0.387893	0.376589	0.383282	0.368641	0.380176	0.367768	0.376259
B7_L5_3	0.996125	0.996924	0.998192	0.987071	0.990445	0.996151	0.99714	0.996389	0.990436	0.990436	0.993742	0.990143	0.9742	0.992102	0.993659	0.989606	0.987958	0.982813	0.982228	0.983091	0.98083	0.983271	0.972032	0.970083	0.994676	0.995814	0.996915	0.996514	0.996423	0.995628	0.99448	0.990126	0.464075	0.447954	0.45761	0.451768	0.466801	0.440327	0.430722	0.439148	0.433629	0.501587	0.405438	0.39419	0.40087	0.386219	0.397544	0.385353	0.393943
B7_BATCH_L1_1	0.99687	0.998047	0.997309	0.995737	0.997478	0.998341	0.998326	0.998469	0.997474	0.997474	0.998378	0.997089	0.975745	0.997869	0.998303	0.996573	0.996085	0.993999	0.992327	0.992828	0.991017	0.99264	0.985825	0.983851	0.99536	0.996808	0.99707	0.996156	0.996597	0.995314	0.997818	0.996159	0.461533	0.445772	0.455579	0.450487	0.466362	0.439429	0.429373	0.439418	0.433497	0.50532	0.404008	0.392881	0.399465	0.385448	0.397671	0.385102	0.393484
B7_BATCH_L1_2	0.997373	0.997498	0.997435	0.99546	0.997512	0.998391	0.998814	0.99832	0.997507	0.997507	0.997511	0.99587	0.971048	0.997485	0.997378	0.995939	0.994222	0.992954	0.992934	0.993342	0.991986	0.993434	0.986379	0.985008	0.995942	0.998128	0.997842	0.997198	0.997728	0.997042	0.99844	0.996488	0.438893	0.42287	0.432766	0.427585	0.443496	0.416286	0.406216	0.416136	0.410275	0.48253	0.380489	0.369207	0.375872	0.361622	0.373946	0.361221	0.369777
B12_L1_1	0.99123	0.989018	0.986902	0.9976	0.997557	0.992501	0.992453	0.991815	0.997559	0.997559	0.99311	0.994209	0.951078	0.995808	0.99299	0.99511	0.991277	0.995901	0.999478	0.999234	0.999694	0.999377	0.997596	0.997238	0.989655	0.992995	0.990427	0.989963	0.991244	0.990615	0.994206	0.995903	0.382101	0.366144	0.376198	0.372241	0.389232	0.361184	0.350463	0.362058	0.355675	0.433401	0.323942	0.313056	0.319455	0.305752	0.319249	0.305835	0.314085
B12_L1_2	0.991132	0.989344	0.98779	0.997512	0.996727	0.992231	0.99254	0.991945	0.996726	0.996726	0.993411	0.99366	0.94986	0.99584	0.993256	0.994971	0.990785	0.994642	0.999182	0.999323	0.999296	0.999497	0.996203	0.996458	0.991715	0.993977	0.991721	0.991596	0.992607	0.992309	0.995528	0.997413	0.37605	0.35994	0.370418	0.365963	0.382872	0.354676	0.344083	0.35525	0.349011	0.426078	0.316969	0.305887	0.31244	0.298483	0.31177	0.29843	0.30683
B12_L1_3	0.992634	0.991113	0.989302	0.998314	0.998202	0.99396	0.994002	0.99367	0.998202	0.998202	0.994796	0.995289	0.955513	0.996933	0.994671	0.996059	0.992757	0.996292	0.999407	0.999376	0.999294	0.999512	0.996496	0.996305	0.991819	0.994809	0.992588	0.992266	0.993332	0.99276	0.996194	0.997429	0.391985	0.375967	0.38622	0.381814	0.398765	0.370747	0.360064	0.371454	0.365098	0.442278	0.333681	0.322626	0.329151	0.315335	0.328538	0.315297	0.323636
B12_L5_1	0.990666	0.987958	0.986124	0.996913	0.996867	0.991726	0.991903	0.991039	0.996869	0.996869	0.992013	0.99279	0.947735	0.994905	0.991816	0.994063	0.989541	0.994667	0.999239	0.998973	0.999597	0.999218	0.997216	0.997391	0.9893	0.993119	0.990116	0.989951	0.991218	0.990965	0.993942	0.995586	0.36862	0.352509	0.362701	0.35857	0.375689	0.347454	0.336654	0.348278	0.341833	0.420046	0.310032	0.299053	0.305509	0.291707	0.305181	0.291761	0.300047
B12_L5_2	0.989723	0.987422	0.985402	0.997129	0.996764	0.991044	0.991286	0.990351	0.996766	0.996766	0.99196	0.992973	0.948414	0.994781	0.991799	0.99446	0.990424	0.99534	0.999616	0.999314	0.999834	0.999482	0.997993	0.997944	0.988602	0.992411	0.989429	0.989174	0.990427	0.990249	0.99362	0.995607	0.373449	0.357477	0.367548	0.363526	0.380621	0.352463	0.341654	0.353398	0.347	0.425285	0.315103	0.304117	0.310598	0.296874	0.310382	0.297015	0.305326
B12_L5_3	0.993053	0.991906	0.989957	0.998822	0.998637	0.99451	0.994449	0.994065	0.998638	0.998638	0.995503	0.99614	0.95818	0.997438	0.995402	0.996772	0.994016	0.997026	0.999481	0.999467	0.999269	0.999416	0.99669	0.996038	0.992125	0.994644	0.992794	0.99221	0.99329	0.992473	0.996317	0.997674	0.401758	0.385843	0.395981	0.391709	0.40848	0.380632	0.370029	0.381353	0.375107	0.45171	0.343636	0.332676	0.339154	0.325394	0.338642	0.325443	0.333748
B12_BATCH_L1_1	0.98411	0.98155	0.978844	0.995614	0.994511	0.985996	0.986	0.985035	0.994516	0.994516	0.987792	0.989932	0.943874	0.991272	0.987698	0.991554	0.988399	0.995001	0.998836	0.998216	0.999132	0.998295	0.999433	0.999549	0.982506	0.987168	0.983408	0.982905	0.984601	0.984478	0.989514	0.99255	0.364122	0.3483	0.358399	0.35474	0.372225	0.343905	0.332799	0.345417	0.338913	0.419092	0.306488	0.295534	0.301963	0.288573	0.3025	0.289023	0.297371
B12_BATCH_L1_2	0.982196	0.979929	0.976815	0.994757	0.99375	0.984596	0.984363	0.983885	0.993756	0.993756	0.98673	0.989128	0.942384	0.990333	0.986559	0.990619	0.987575	0.994987	0.998481	0.99782	0.998701	0.997916	0.999466	0.999664	0.980536	0.985722	0.98166	0.98118	0.982948	0.982753	0.988176	0.991403	0.364063	0.348381	0.358433	0.354783	0.372533	0.344157	0.332953	0.345952	0.339218	0.420204	0.306967	0.295973	0.302415	0.289198	0.30316	0.289652	0.2979
B17_L1_1	0.997552	0.997551	0.996113	0.998384	0.998806	0.998368	0.99821	0.998277	0.998803	0.998803	0.998947	0.998392	0.967688	0.999391	0.998891	0.99812	0.995997	0.995509	0.995817	0.996304	0.995127	0.996159	0.990295	0.988825	0.997038	0.997252	0.997218	0.996517	0.997015	0.995478	0.998446	0.998547	0.437328	0.421421	0.431631	0.427023	0.443096	0.415772	0.405651	0.415811	0.409827	0.482892	0.37914	0.368272	0.374657	0.36069	0.373312	0.360456	0.36867
B17_L1_2	0.998299	0.997942	0.996927	0.997039	0.998767	0.999172	0.999116	0.999044	0.998763	0.998763	0.998406	0.997396	0.967539	0.998777	0.99813	0.997166	0.994546	0.994422	0.99482	0.995137	0.994132	0.995179	0.988836	0.987433	0.996654	0.998343	0.99781	0.99733	0.997818	0.996641	0.998375	0.997371	0.433901	0.417896	0.427907	0.423122	0.439238	0.411923	0.401794	0.411969	0.405829	0.478922	0.375717	0.364694	0.371156	0.357099	0.369636	0.356751	0.364967
B17_L5_1	0.998617	0.998971	0.998504	0.995334	0.997148	0.999222	0.999324	0.999277	0.997142	0.997142	0.998409	0.996816	0.972528	0.997992	0.998349	0.996263	0.994416	0.992218	0.991681	0.992305	0.990691	0.992355	0.984422	0.982641	0.997581	0.998157	0.998628	0.997951	0.998264	0.996873	0.998349	0.996567	0.452595	0.436618	0.446586	0.441529	0.457234	0.430255	0.420347	0.429875	0.424048	0.495202	0.394407	0.383353	0.389837	0.375654	0.387818	0.375146	0.383502
B17_L5_2	0.998109	0.998753	0.997603	0.996663	0.997982	0.999059	0.99887	0.999096	0.997978	0.997978	0.999104	0.998099	0.972777	0.998821	0.999024	0.99758	0.996028	0.994175	0.993131	0.993668	0.992066	0.993513	0.986622	0.984608	0.996904	0.997432	0.997754	0.997102	0.997333	0.995762	0.998116	0.997068	0.457343	0.441532	0.451513	0.446668	0.46255	0.435572	0.425543	0.435451	0.429458	0.501302	0.39965	0.388729	0.395138	0.381156	0.393422	0.380775	0.389008
B17_BATCH_L1_1	0.993828	0.994272	0.991892	0.999626	0.9991	0.995674	0.995032	0.995324	0.999099	0.999099	0.997789	0.998565	0.968207	0.998628	0.997767	0.998637	0.997911	0.998582	0.99758	0.997831	0.996746	0.997399	0.994482	0.992799	0.992939	0.9937	0.993177	0.992086	0.992841	0.991296	0.996533	0.997946	0.441914	0.426308	0.436419	0.432246	0.448684	0.42134	0.410971	0.422042	0.415982	0.490736	0.384794	0.373959	0.380302	0.366767	0.379838	0.366866	0.375102
B17_BATCH_L1_2	0.995444	0.995716	0.993686	0.99885	0.999119	0.996941	0.996547	0.996369	0.999118	0.999118	0.998092	0.998416	0.969612	0.998413	0.997816	0.998576	0.997647	0.997459	0.996193	0.996289	0.995226	0.995854	0.992452	0.990288	0.993442	0.994665	0.994102	0.993184	0.993706	0.992396	0.996456	0.99714	0.449267	0.433572	0.443514	0.43932	0.455444	0.428342	0.418142	0.428921	0.422906	0.496592	0.39206	0.381236	0.387585	0.37397	0.386899	0.37407	0.382194
B22_L2_1	0.38682	0.41881	0.4071	0.378954	0.378564	0.396461	0.384962	0.399855	0.37855	0.37855	0.414276	0.420113	0.562475	0.394162	0.4166	0.400654	0.440434	0.398471	0.338859	0.342523	0.326451	0.335337	0.329204	0.303925	0.377503	0.351292	0.375764	0.364484	0.360608	0.34245	0.36911	0.365256	0.997614	0.99872	0.997961	0.998565	0.997692	0.999207	0.99943	0.999202	0.999397	0.992018	0.999749	0.99959	0.999716	0.999423	0.999578	0.999388	0.999595
B22_L2_2	0.35445	0.386779	0.374755	0.346405	0.346032	0.364196	0.352443	0.367624	0.346019	0.346019	0.382112	0.388219	0.533078	0.361746	0.384387	0.368455	0.408606	0.366348	0.305947	0.30954	0.293414	0.302238	0.296467	0.270815	0.344692	0.318289	0.34294	0.331652	0.327643	0.309236	0.336064	0.332244	0.994649	0.996377	0.995195	0.996038	0.99458	0.997197	0.99778	0.997248	0.997591	0.987549	0.999259	0.999604	0.99947	0.999775	0.999449	0.999765	0.999533
B22_L6_1	0.373187	0.405407	0.39378	0.364818	0.364301	0.382711	0.371242	0.38616	0.364287	0.364287	0.400621	0.406264	0.549902	0.380228	0.402907	0.386763	0.426595	0.384072	0.324302	0.328065	0.311807	0.320813	0.314334	0.288935	0.364122	0.337414	0.362132	0.350951	0.346893	0.328695	0.355193	0.351334	0.996741	0.998059	0.997189	0.997789	0.996576	0.998596	0.999034	0.998444	0.998778	0.989726	0.999632	0.999673	0.999688	0.999561	0.999425	0.999488	0.99954
B22_L6_2	0.368966	0.401581	0.390288	0.35987	0.360245	0.378967	0.367496	0.382895	0.36023	0.360231	0.396201	0.401472	0.547558	0.375728	0.398497	0.381736	0.421906	0.379672	0.319624	0.323398	0.306978	0.316385	0.309107	0.284152	0.36009	0.334407	0.358954	0.347792	0.343865	0.325828	0.352117	0.347243	0.995879	0.997232	0.996386	0.996589	0.995525	0.997488	0.997867	0.997454	0.997665	0.989002	0.999019	0.998747	0.998925	0.998785	0.998449	0.998577	0.998783
B22_BATCH_L2_1	0.400064	0.431785	0.419659	0.393782	0.393211	0.409931	0.398339	0.413178	0.393199	0.393199	0.427935	0.434307	0.57436	0.408194	0.430202	0.415007	0.454704	0.413745	0.354289	0.357742	0.341963	0.350549	0.34556	0.320296	0.390317	0.364748	0.388678	0.377424	0.373691	0.355596	0.382724	0.379347	0.997729	0.998638	0.997988	0.998723	0.998295	0.999333	0.999258	0.999598	0.999592	0.994325	0.999315	0.999049	0.999242	0.998893	0.999431	0.99898	0.999253
B22_BATCH_L2_2	0.383533	0.415622	0.403645	0.376784	0.376323	0.393481	0.381879	0.396777	0.376311	0.376311	0.411445	0.417654	0.560397	0.391424	0.41374	0.398263	0.438309	0.396848	0.336952	0.340476	0.324513	0.333263	0.327979	0.302607	0.37398	0.348156	0.3724	0.361034	0.357269	0.339114	0.366218	0.362614	0.996994	0.998207	0.997373	0.998063	0.997253	0.998844	0.999014	0.999052	0.999233	0.992222	0.999594	0.999488	0.999592	0.999466	0.999728	0.99955	0.999709
B27_L2_1	0.425791	0.456918	0.448157	0.408131	0.410607	0.434078	0.423938	0.437623	0.410588	0.410588	0.447681	0.450152	0.594833	0.426652	0.449669	0.431338	0.468594	0.424392	0.367196	0.371206	0.354853	0.364594	0.352839	0.328288	0.41661	0.391372	0.416138	0.405734	0.401322	0.384301	0.405874	0.398372	0.996994	0.996845	0.996508	0.995601	0.994605	0.995176	0.995499	0.993974	0.99424	0.986101	0.99471	0.993649	0.994295	0.992522	0.992287	0.99188	0.992778
B27_L2_2	0.423258	0.454281	0.446037	0.403862	0.406756	0.431203	0.421329	0.434783	0.406736	0.406736	0.444231	0.446146	0.591811	0.422969	0.446206	0.427387	0.464444	0.419573	0.362613	0.366673	0.350254	0.360153	0.347462	0.322963	0.414114	0.388956	0.413817	0.403557	0.399026	0.38224	0.402951	0.394771	0.995536	0.995324	0.994972	0.993885	0.992669	0.993366	0.993815	0.991944	0.992296	0.983219	0.993048	0.991925	0.992614	0.990712	0.990245	0.989966	0.990899
B27_L6_1	0.428442	0.459191	0.450411	0.410654	0.413189	0.436497	0.426427	0.439903	0.41317	0.413171	0.449975	0.452521	0.596899	0.428946	0.451939	0.43381	0.470986	0.426858	0.369687	0.373568	0.357371	0.366965	0.355514	0.330955	0.418597	0.393829	0.41829	0.407996	0.403551	0.386697	0.408053	0.400474	0.997057	0.99682	0.996459	0.995625	0.994697	0.995221	0.995455	0.99404	0.994249	0.986568	0.994731	0.993661	0.994306	0.992536	0.992317	0.991914	0.992787
B27_L6_2	0.425998	0.456839	0.448178	0.408184	0.410794	0.434114	0.424057	0.437432	0.410776	0.410776	0.447492	0.449996	0.595373	0.426455	0.449477	0.431257	0.468719	0.424436	0.36708	0.370935	0.354738	0.364304	0.352907	0.328327	0.416141	0.391321	0.41595	0.405492	0.40111	0.384214	0.4057	0.398026	0.996763	0.996577	0.996208	0.995363	0.994325	0.99489	0.995177	0.99372	0.994014	0.985966	0.994465	0.993386	0.994025	0.992259	0.992062	0.991701	0.99264
B27_BATCH_L2_1	0.423533	0.455153	0.445333	0.41108	0.411452	0.432184	0.421657	0.435659	0.411434	0.411435	0.448228	0.451909	0.594016	0.427514	0.450332	0.43326	0.471492	0.427863	0.370092	0.374119	0.357712	0.367171	0.357608	0.332999	0.4155	0.388843	0.413696	0.403003	0.398677	0.381338	0.405461	0.400169	0.999225	0.999266	0.999288	0.998792	0.997964	0.99843	0.998673	0.997652	0.998003	0.990944	0.997282	0.996389	0.996939	0.995496	0.995681	0.995188	0.996001
B27_BATCH_L2_2	0.436791	0.467836	0.458482	0.422232	0.423804	0.445311	0.435077	0.448695	0.423787	0.423787	0.45997	0.463235	0.605306	0.439275	0.461976	0.444806	0.482369	0.439015	0.381712	0.385524	0.369382	0.378794	0.368729	0.344172	0.427626	0.4026	0.426876	0.416456	0.412138	0.395226	0.417926	0.411521	0.998755	0.998494	0.9984	0.997677	0.997108	0.997225	0.997256	0.996398	0.996541	0.990619	0.996034	0.994896	0.995591	0.993872	0.99407	0.99347	0.994431
B32_L2_1	0.425927	0.457067	0.446037	0.416152	0.416285	0.435016	0.423961	0.438118	0.416271	0.416271	0.451611	0.456759	0.597232	0.431602	0.453828	0.437771	0.47642	0.434429	0.37617	0.379803	0.363985	0.372785	0.365733	0.340784	0.416346	0.390614	0.414826	0.403781	0.399894	0.382153	0.407539	0.403067	0.999491	0.999696	0.999334	0.99961	0.999218	0.999612	0.999483	0.999287	0.999386	0.994409	0.998638	0.998006	0.998417	0.997315	0.997906	0.997193	0.997834
B32_L2_2	0.41066	0.442195	0.431047	0.401151	0.401393	0.420063	0.408891	0.423377	0.401379	0.401379	0.436881	0.442125	0.584321	0.416765	0.439137	0.422823	0.462001	0.420064	0.36118	0.364841	0.34886	0.357811	0.350824	0.325821	0.401028	0.375495	0.399753	0.388615	0.38479	0.36692	0.392535	0.387943	0.998972	0.999532	0.998921	0.999214	0.998677	0.99951	0.999496	0.999301	0.999398	0.993502	0.999419	0.998908	0.999248	0.998454	0.9988	0.998312	0.998804
B32_L2_3	0.429165	0.46016	0.448966	0.419583	0.419844	0.438343	0.427161	0.441503	0.41983	0.419831	0.454877	0.460207	0.59988	0.435028	0.457105	0.44109	0.479654	0.438146	0.37985	0.383423	0.367708	0.376431	0.369614	0.344711	0.41922	0.393853	0.417876	0.406857	0.403034	0.385205	0.410673	0.406213	0.999417	0.999597	0.999216	0.999533	0.99934	0.999601	0.99935	0.999368	0.999323	0.995091	0.998606	0.997956	0.998363	0.997288	0.997941	0.997153	0.997772
B32_L2_4	0.38159	0.413769	0.401816	0.374163	0.374355	0.39181	0.380198	0.395252	0.374343	0.374343	0.409282	0.4153	0.559865	0.389222	0.411524	0.395787	0.435917	0.394645	0.334572	0.337998	0.322016	0.330921	0.325354	0.300116	0.371461	0.346639	0.370541	0.359324	0.355606	0.337549	0.364185	0.359924	0.996356	0.997606	0.996592	0.997192	0.996536	0.998161	0.998206	0.998405	0.998407	0.991687	0.99948	0.999288	0.999446	0.999329	0.999422	0.999301	0.999524
B32_L6_1	0.397412	0.429158	0.417868	0.387981	0.388226	0.406927	0.39563	0.410267	0.388212	0.388212	0.423878	0.429244	0.572584	0.403706	0.42617	0.409783	0.449252	0.407175	0.347895	0.351565	0.335526	0.344474	0.337664	0.3125	0.387671	0.362003	0.386395	0.375202	0.371355	0.353331	0.379148	0.374582	0.998312	0.999154	0.998339	0.998762	0.99802	0.999283	0.999388	0.999085	0.999233	0.99226	0.999751	0.999436	0.999653	0.999091	0.999248	0.998946	0.999308
B32_L6_2	0.414016	0.445328	0.434256	0.404183	0.40426	0.423108	0.41204	0.426327	0.404246	0.404246	0.43991	0.445036	0.586163	0.41972	0.442106	0.426059	0.46482	0.422594	0.364047	0.367697	0.351758	0.360628	0.353547	0.328504	0.404372	0.378656	0.402865	0.391931	0.387912	0.370199	0.395497	0.391023	0.999175	0.99962	0.9991	0.999403	0.998833	0.999627	0.999616	0.999313	0.999419	0.993498	0.999215	0.99872	0.999056	0.998175	0.998507	0.998029	0.998502
B32_L6_3	0.420811	0.452025	0.440449	0.412654	0.412801	0.430381	0.419134	0.433545	0.412789	0.412789	0.447374	0.453172	0.593035	0.427635	0.449614	0.434048	0.473124	0.43207	0.37333	0.376767	0.361103	0.369719	0.363873	0.338815	0.410552	0.385723	0.40947	0.398335	0.394645	0.376819	0.402796	0.398622	0.998788	0.999235	0.998611	0.999125	0.998972	0.999433	0.999142	0.999475	0.999368	0.99532	0.998931	0.998364	0.998737	0.997928	0.998586	0.997898	0.998432
B32_BATCH_L2_1	0.408357	0.439807	0.428268	0.400216	0.399992	0.417822	0.406444	0.420987	0.399979	0.399979	0.435093	0.440802	0.582294	0.415086	0.437318	0.421579	0.460917	0.419331	0.360211	0.363781	0.347912	0.356653	0.350597	0.325518	0.398518	0.372811	0.396954	0.385774	0.381959	0.363986	0.390315	0.386323	0.998678	0.999288	0.998756	0.999237	0.998744	0.999619	0.999574	0.999576	0.99968	0.994095	0.99943	0.999036	0.999295	0.99866	0.999154	0.998642	0.999061
B32_BATCH_L2_2	0.420078	0.451515	0.439905	0.412197	0.412122	0.429713	0.418339	0.432964	0.412109	0.412109	0.446895	0.452633	0.592548	0.427089	0.449091	0.433381	0.472539	0.431471	0.372636	0.376158	0.36038	0.369095	0.363057	0.3381	0.410353	0.385016	0.408932	0.397783	0.394067	0.376133	0.402434	0.398437	0.998971	0.999397	0.998991	0.999383	0.999188	0.999628	0.999418	0.999697	0.999633	0.995392	0.998998	0.998419	0.998801	0.997996	0.998692	0.997979	0.998485
B32_BATCH_L2_3	0.412049	0.443535	0.431819	0.404509	0.40431	0.421738	0.410328	0.424969	0.404298	0.404298	0.439106	0.445043	0.585273	0.419258	0.441285	0.42593	0.465073	0.424004	0.36499	0.368487	0.352705	0.361396	0.35569	0.330571	0.402219	0.376858	0.40075	0.389609	0.385841	0.367927	0.394332	0.390494	0.998532	0.999134	0.998568	0.999098	0.998776	0.999518	0.999392	0.999615	0.999607	0.994808	0.999239	0.998794	0.999109	0.998482	0.99908	0.99847	0.998886
B32_BATCH_L2_4	0.409982	0.441341	0.429738	0.401876	0.401744	0.419485	0.408098	0.422687	0.401731	0.401731	0.436662	0.442459	0.583381	0.416694	0.438843	0.423252	0.462437	0.421134	0.362089	0.365578	0.349788	0.358491	0.352572	0.327482	0.399941	0.374577	0.398504	0.387414	0.3836	0.365694	0.391897	0.387875	0.998581	0.999174	0.998613	0.999097	0.998689	0.999533	0.999431	0.999548	0.999575	0.994411	0.999381	0.998978	0.999261	0.998648	0.999147	0.998617	0.999002
B37_L2_1	0.365611	0.397175	0.384678	0.358749	0.358678	0.375495	0.363609	0.378459	0.358668	0.358668	0.393201	0.400106	0.543724	0.373327	0.395509	0.380476	0.420724	0.379676	0.318916	0.322095	0.306543	0.314851	0.310886	0.28503	0.353989	0.329018	0.352896	0.341435	0.337778	0.319415	0.346585	0.342902	0.994325	0.995951	0.994534	0.99582	0.994815	0.997069	0.99728	0.997458	0.997577	0.989767	0.999018	0.999342	0.999176	0.999532	0.999633	0.999669	0.999526
B37_L2_2	0.367043	0.398522	0.3859	0.360412	0.360366	0.376952	0.365036	0.379865	0.360356	0.360357	0.394631	0.4017	0.544936	0.374843	0.396935	0.382038	0.422292	0.38148	0.320714	0.323806	0.308366	0.316579	0.312923	0.287019	0.355186	0.330398	0.354136	0.342676	0.339072	0.320699	0.347945	0.344331	0.994134	0.995741	0.994306	0.99566	0.99472	0.996932	0.997091	0.997381	0.997464	0.989991	0.998842	0.999184	0.999014	0.999384	0.999548	0.999549	0.999389
B37_L2_3	0.364563	0.39617	0.383279	0.358758	0.359121	0.375014	0.36292	0.378141	0.359113	0.359113	0.392685	0.400001	0.543772	0.373103	0.394995	0.380084	0.420717	0.380851	0.319601	0.322586	0.307186	0.315419	0.312267	0.286546	0.352153	0.328487	0.351769	0.340287	0.336881	0.318474	0.346017	0.342211	0.992696	0.994437	0.992876	0.994201	0.993604	0.995726	0.99568	0.996471	0.996283	0.989905	0.998055	0.9983	0.998157	0.99869	0.998864	0.998856	0.998688
B37_L6_1	0.361415	0.39302	0.380425	0.354891	0.354848	0.3714	0.359508	0.374332	0.354839	0.354839	0.389163	0.396219	0.540138	0.369316	0.391474	0.37655	0.417007	0.376104	0.31519	0.318297	0.302798	0.311038	0.307441	0.281504	0.349568	0.324822	0.348604	0.337085	0.333493	0.315137	0.342423	0.338789	0.993608	0.995337	0.99379	0.995163	0.994124	0.996509	0.996728	0.996976	0.997104	0.989182	0.998705	0.999086	0.998897	0.999357	0.999445	0.999535	0.999337
B37_L6_2	0.357702	0.389328	0.37684	0.350621	0.350699	0.367608	0.355726	0.370602	0.350689	0.350689	0.38522	0.39213	0.536676	0.365254	0.38752	0.372397	0.41284	0.371711	0.310729	0.313864	0.298303	0.306642	0.3027	0.276786	0.345871	0.321072	0.34493	0.333454	0.329807	0.311459	0.338555	0.334712	0.993526	0.99529	0.993741	0.995061	0.993915	0.996432	0.996721	0.996841	0.996996	0.988573	0.998811	0.999205	0.999003	0.999487	0.999454	0.999621	0.9994
B37_BATCH_L2_1	0.369194	0.400604	0.387671	0.364054	0.363749	0.37933	0.367316	0.382162	0.36374	0.363741	0.39739	0.404921	0.54692	0.377807	0.399671	0.385386	0.425794	0.385634	0.324709	0.327668	0.312374	0.320414	0.317712	0.291775	0.357142	0.332686	0.356115	0.344583	0.341091	0.322762	0.350553	0.347392	0.99341	0.995041	0.993636	0.995114	0.994351	0.996425	0.996478	0.997137	0.997146	0.990652	0.998226	0.998543	0.998388	0.998861	0.999246	0.999149	0.998979
B37_BATCH_L2_2	0.368074	0.399612	0.386632	0.363603	0.362971	0.378247	0.366245	0.38108	0.362962	0.362962	0.3967	0.404314	0.546348	0.377153	0.399048	0.384817	0.425465	0.385186	0.324258	0.327268	0.31192	0.319973	0.317422	0.29151	0.35636	0.331603	0.355157	0.343529	0.340067	0.32171	0.349836	0.346936	0.993289	0.99496	0.993572	0.995103	0.994312	0.996389	0.996455	0.997102	0.997178	0.990617	0.9981	0.998423	0.998267	0.99875	0.999167	0.99907	0.998938
B37_BATCH_L2_3	0.372816	0.404241	0.391336	0.367957	0.36762	0.38301	0.371073	0.385823	0.367611	0.367612	0.401107	0.408625	0.55044	0.381545	0.403369	0.389239	0.429668	0.389564	0.328741	0.331673	0.316395	0.324413	0.321819	0.295922	0.360816	0.336532	0.359876	0.348349	0.344872	0.326643	0.354444	0.351323	0.993624	0.99519	0.993819	0.995271	0.994586	0.996521	0.996517	0.997273	0.997264	0.991196	0.998153	0.998392	0.998292	0.998708	0.999162	0.999034	0.998914
B3_L1_1	0.990087	0.993139	0.994887	0.97901	0.980333	0.989316	0.990068	0.990192	0.980317	0.980317	0.988649	0.983583	0.971808	0.985203	0.988468	0.982556	0.9814	0.971614	0.969945	0.9721	0.968042	0.971783	0.956605	0.954285	0.992921	0.987371	0.991727	0.991127	0.989945	0.988114	0.987999	0.984712	0.495953	0.47988	0.490559	0.484244	0.497985	0.472192	0.463672	0.470027	0.465356	0.527325	0.436137	0.425134	0.431601	0.416717	0.427531	0.415685	0.424113
B3_L1_2	0.99091	0.993999	0.995491	0.980854	0.982198	0.990435	0.990928	0.990987	0.982183	0.982183	0.989963	0.985564	0.976014	0.986639	0.989997	0.984308	0.984221	0.974448	0.971671	0.973703	0.969745	0.973264	0.95932	0.956512	0.992843	0.987447	0.991998	0.990805	0.989931	0.987849	0.98868	0.985492	0.505562	0.489663	0.500056	0.494099	0.507813	0.482116	0.473545	0.480152	0.475587	0.537795	0.446329	0.435381	0.441789	0.42708	0.438114	0.426182	0.434663
B3_L5_1	0.986849	0.989718	0.992283	0.972738	0.974543	0.985457	0.986379	0.986432	0.974524	0.974525	0.983767	0.977856	0.967271	0.980129	0.983667	0.976463	0.974916	0.964122	0.963085	0.965439	0.961293	0.965259	0.948208	0.946109	0.990177	0.983846	0.988828	0.988319	0.987022	0.985098	0.984012	0.979834	0.491288	0.475043	0.4859	0.479274	0.492585	0.466923	0.458688	0.464302	0.459873	0.520019	0.430884	0.419861	0.426345	0.411204	0.421742	0.409977	0.418482
B3_L5_2	0.990115	0.993337	0.994505	0.982746	0.982753	0.989749	0.990225	0.990739	0.982738	0.982738	0.990526	0.986322	0.972277	0.987694	0.99058	0.985138	0.984646	0.975846	0.974294	0.976507	0.972501	0.976132	0.962241	0.960243	0.99407	0.987807	0.992162	0.991279	0.990439	0.988311	0.989993	0.988009	0.489667	0.473645	0.484591	0.478502	0.492542	0.466437	0.457754	0.464551	0.459909	0.523267	0.429887	0.41887	0.425352	0.410595	0.421759	0.409699	0.418237
B3_L5_3	0.993506	0.993231	0.994943	0.986206	0.98727	0.992682	0.993413	0.993091	0.987259	0.987259	0.990523	0.986489	0.957072	0.989937	0.990218	0.987896	0.982418	0.978417	0.981456	0.98282	0.980895	0.98286	0.970782	0.970493	0.996082	0.993724	0.995139	0.995841	0.994878	0.994408	0.993344	0.991628	0.421075	0.404527	0.415783	0.409654	0.424691	0.397599	0.38825	0.396013	0.390646	0.458755	0.359951	0.34878	0.355334	0.340405	0.351973	0.339575	0.348129
B3_BATCH_L1_1	0.993384	0.996142	0.99688	0.989308	0.989475	0.99374	0.99411	0.994143	0.989464	0.989464	0.994549	0.991469	0.976263	0.992419	0.994622	0.991001	0.991272	0.984139	0.981936	0.983578	0.980202	0.983051	0.972333	0.970105	0.99569	0.991704	0.994898	0.993763	0.993327	0.991702	0.994354	0.992734	0.486349	0.470427	0.481079	0.475343	0.489876	0.463499	0.454396	0.462313	0.457449	0.523439	0.427036	0.415901	0.422439	0.407918	0.419583	0.407375	0.41605
B3_BATCH_L1_2	0.99225	0.996116	0.99495	0.992803	0.992767	0.994136	0.993636	0.994577	0.99276	0.99276	0.99668	0.995435	0.982503	0.994636	0.996724	0.994321	0.996642	0.990969	0.985878	0.987067	0.983724	0.986256	0.978813	0.975684	0.992749	0.990107	0.992613	0.991003	0.990895	0.988685	0.993862	0.99329	0.510434	0.495073	0.505282	0.500182	0.515308	0.489064	0.479589	0.488899	0.483562	0.551903	0.453394	0.442435	0.448847	0.435063	0.447084	0.43485	0.44321
B8_L1_1	0.998326	0.998695	0.998765	0.993793	0.995786	0.998752	0.999098	0.999067	0.995779	0.995779	0.997847	0.995511	0.970937	0.997381	0.99779	0.99505	0.992776	0.990114	0.990459	0.991251	0.989503	0.991301	0.9821	0.980709	0.997737	0.998395	0.998961	0.998509	0.998654	0.997527	0.998221	0.995942	0.446312	0.43025	0.44029	0.434897	0.450517	0.423481	0.413634	0.422866	0.417035	0.487714	0.387646	0.376507	0.383115	0.368721	0.380637	0.36806	0.376435
B8_L1_2	0.998436	0.997542	0.997229	0.995759	0.997624	0.998781	0.999263	0.998622	0.99762	0.99762	0.997601	0.996034	0.965553	0.997987	0.997389	0.996202	0.992859	0.992341	0.993933	0.994278	0.993368	0.994434	0.987228	0.98607	0.996781	0.99888	0.998201	0.99801	0.998386	0.997663	0.998262	0.996719	0.424313	0.408153	0.418124	0.413133	0.429122	0.401795	0.391661	0.401519	0.395483	0.468205	0.365581	0.354524	0.361068	0.346793	0.359118	0.346337	0.354662
B8_L1_3	0.998272	0.999211	0.999231	0.993407	0.994908	0.998556	0.998826	0.998738	0.9949	0.9949	0.998158	0.995665	0.973829	0.997119	0.998074	0.995023	0.993324	0.989284	0.988852	0.989888	0.987696	0.989623	0.980079	0.978206	0.998033	0.997228	0.998646	0.997948	0.997872	0.996382	0.997506	0.995512	0.461402	0.445409	0.455461	0.450109	0.46536	0.438624	0.428993	0.437791	0.432208	0.501326	0.402754	0.391789	0.39829	0.383915	0.395759	0.383305	0.391604
B8_L1_4	0.997497	0.997324	0.997649	0.994163	0.99635	0.998125	0.998805	0.998169	0.996344	0.996344	0.996792	0.994682	0.96964	0.996784	0.996764	0.994709	0.992479	0.990872	0.991751	0.992277	0.990917	0.992505	0.984396	0.983311	0.996436	0.998557	0.998338	0.997878	0.998377	0.997778	0.998332	0.995942	0.432717	0.41657	0.426469	0.421108	0.43697	0.409736	0.39966	0.409288	0.403456	0.475348	0.373943	0.362639	0.369335	0.354905	0.367026	0.354355	0.362973
B8_L5_1	0.998255	0.997904	0.997919	0.994674	0.996611	0.998671	0.999262	0.998757	0.996605	0.996605	0.997508	0.995383	0.967054	0.99755	0.997322	0.995445	0.992341	0.990958	0.992493	0.993062	0.991771	0.993199	0.98491	0.98376	0.997454	0.99906	0.998784	0.998597	0.998873	0.998154	0.99844	0.996522	0.429652	0.413503	0.423491	0.418234	0.434075	0.406841	0.396822	0.406359	0.400411	0.47224	0.37073	0.359589	0.366214	0.3518	0.363912	0.35122	0.359607
B8_L5_2	0.998445	0.998684	0.998407	0.994741	0.996763	0.999084	0.999324	0.999225	0.996757	0.996757	0.998206	0.996284	0.971179	0.997935	0.998116	0.995798	0.993587	0.991544	0.991846	0.992515	0.990952	0.992544	0.984199	0.982661	0.997364	0.998386	0.998714	0.998115	0.998434	0.997226	0.998254	0.996232	0.445482	0.429476	0.439345	0.434193	0.449918	0.422877	0.412945	0.422423	0.416545	0.487796	0.3871	0.376032	0.382595	0.3683	0.380392	0.367718	0.376054
B8_L5_3	0.998113	0.9977	0.997771	0.995031	0.996871	0.998555	0.999214	0.998626	0.996865	0.996865	0.997435	0.99531	0.966739	0.997558	0.997236	0.995466	0.992359	0.991277	0.992954	0.993525	0.992256	0.99369	0.985546	0.98464	0.997388	0.999143	0.998762	0.998576	0.998919	0.998265	0.998679	0.996866	0.425384	0.409173	0.419237	0.413918	0.429847	0.402502	0.392435	0.402059	0.396121	0.468282	0.366314	0.355113	0.361751	0.347335	0.359521	0.346799	0.355248
B8_L5_4	0.998218	0.997524	0.997648	0.994794	0.996637	0.998489	0.999117	0.998601	0.996631	0.996631	0.997231	0.995082	0.965171	0.997446	0.997034	0.995306	0.991731	0.990813	0.992802	0.993391	0.992199	0.993612	0.985264	0.984485	0.997496	0.999222	0.998745	0.9987	0.998965	0.998385	0.998568	0.996728	0.421986	0.405732	0.415861	0.41053	0.426494	0.399118	0.389051	0.398629	0.392648	0.464907	0.362857	0.351671	0.3583	0.343877	0.356017	0.34327	0.351679
B8_BATCH_L1_1	0.995185	0.994204	0.992846	0.998659	0.999228	0.996444	0.996438	0.995813	0.999228	0.999228	0.996862	0.997077	0.964639	0.998242	0.996872	0.997553	0.995514	0.996999	0.997924	0.997947	0.997525	0.997911	0.994412	0.993297	0.99335	0.995891	0.994633	0.993772	0.994771	0.993932	0.997331	0.997555	0.417015	0.401099	0.411049	0.406723	0.423166	0.395573	0.385107	0.396045	0.390014	0.465223	0.35905	0.348045	0.354524	0.340661	0.353727	0.340649	0.349096
B8_BATCH_L1_2	0.995775	0.995818	0.99437	0.998695	0.999278	0.997294	0.997182	0.997091	0.999276	0.999276	0.998229	0.998063	0.968685	0.998946	0.998191	0.998136	0.99684	0.997232	0.99713	0.997391	0.99635	0.997169	0.992772	0.991395	0.994405	0.996348	0.995622	0.994749	0.995511	0.994418	0.997937	0.997979	0.434847	0.419061	0.428977	0.424416	0.440782	0.413389	0.40302	0.413799	0.407721	0.482103	0.377209	0.366174	0.372681	0.358864	0.371647	0.35876	0.367101
B8_BATCH_L1_3	0.992702	0.99189	0.990353	0.998453	0.998657	0.99445	0.994609	0.994132	0.998658	0.998658	0.995468	0.995762	0.960576	0.997225	0.995396	0.996538	0.994416	0.997223	0.998819	0.998786	0.998424	0.998828	0.995925	0.995422	0.991744	0.995012	0.993061	0.992415	0.993594	0.993083	0.996762	0.997568	0.403168	0.387276	0.397358	0.392883	0.409727	0.381828	0.37117	0.3826	0.376365	0.453057	0.345127	0.33394	0.340537	0.326725	0.3399	0.326787	0.335261
B13_L1_1	0.989294	0.987296	0.984647	0.997502	0.996794	0.99081	0.990437	0.990176	0.996797	0.996797	0.992178	0.993766	0.949756	0.995081	0.992083	0.994477	0.990947	0.996089	0.999442	0.9992	0.999683	0.999249	0.998196	0.997936	0.988098	0.990887	0.988401	0.987753	0.989149	0.988199	0.99288	0.995358	0.381332	0.365463	0.375657	0.371879	0.388971	0.36088	0.350122	0.361942	0.355547	0.433786	0.323473	0.312686	0.319031	0.305493	0.319156	0.305685	0.31385
B13_L1_2	0.988895	0.987492	0.985075	0.997792	0.996891	0.990754	0.9907	0.990275	0.996893	0.996893	0.992615	0.993844	0.951494	0.995233	0.992503	0.994848	0.99185	0.99657	0.999776	0.999672	0.99976	0.999651	0.99838	0.998158	0.988425	0.991397	0.988864	0.988299	0.989648	0.988992	0.993596	0.996053	0.384577	0.368772	0.378899	0.374898	0.392046	0.363946	0.35314	0.365	0.358619	0.436773	0.326602	0.315654	0.322099	0.308511	0.322062	0.3087	0.317008
B13_L1_3	0.988672	0.987003	0.98515	0.997129	0.996216	0.990259	0.990621	0.989817	0.996217	0.996217	0.991814	0.992585	0.949253	0.994545	0.991727	0.994055	0.990526	0.995187	0.999503	0.999428	0.999598	0.999608	0.997686	0.997931	0.989026	0.992119	0.989445	0.989083	0.990425	0.990228	0.994152	0.99639	0.372405	0.356425	0.366716	0.362471	0.379562	0.351304	0.340534	0.352187	0.345929	0.424034	0.313691	0.302567	0.309145	0.295325	0.308834	0.29547	0.303945
B13_L5_1	0.988424	0.986392	0.984461	0.99699	0.995969	0.989918	0.990186	0.989351	0.99597	0.99597	0.99139	0.992203	0.946975	0.994234	0.9912	0.994063	0.989884	0.994846	0.999457	0.999367	0.999654	0.999438	0.997776	0.998117	0.988469	0.991713	0.9888	0.988668	0.989812	0.989752	0.993458	0.99593	0.368495	0.352502	0.362818	0.358626	0.375803	0.347531	0.336706	0.348428	0.342064	0.420442	0.30983	0.298783	0.3053	0.291546	0.30506	0.291696	0.300082
B13_L5_2	0.990053	0.988742	0.986215	0.998275	0.997423	0.991781	0.991489	0.991237	0.997425	0.997425	0.993591	0.994949	0.953935	0.996042	0.993531	0.995665	0.992879	0.99701	0.999697	0.999634	0.999678	0.999556	0.998106	0.997591	0.989309	0.991687	0.989614	0.988833	0.990124	0.989164	0.99401	0.99638	0.393431	0.377646	0.387746	0.383866	0.400824	0.372872	0.362191	0.373855	0.367577	0.445115	0.335645	0.324788	0.331185	0.317624	0.331171	0.317799	0.326035
B13_L5_3	0.990802	0.989683	0.988172	0.997714	0.996736	0.99222	0.992657	0.991905	0.996735	0.996735	0.993794	0.993975	0.952721	0.995905	0.993645	0.995461	0.99186	0.995136	0.999141	0.999323	0.99903	0.99938	0.996163	0.996135	0.991869	0.99389	0.99189	0.991659	0.992602	0.992318	0.995796	0.997804	0.384257	0.368264	0.378664	0.374159	0.390939	0.362884	0.352328	0.363454	0.357347	0.433967	0.325215	0.314122	0.320697	0.306768	0.320035	0.306811	0.315281
B13_BATCH_L1_1	0.987059	0.985874	0.982867	0.997907	0.996617	0.989264	0.988746	0.988621	0.996621	0.996621	0.991757	0.993809	0.952888	0.994367	0.991687	0.994627	0.992657	0.997615	0.999388	0.999128	0.999251	0.998886	0.99917	0.998567	0.985816	0.988765	0.986222	0.985362	0.986787	0.985854	0.991873	0.994892	0.395431	0.379787	0.389925	0.386195	0.403419	0.375453	0.364572	0.376854	0.370454	0.449105	0.338276	0.327437	0.333781	0.320507	0.33425	0.320897	0.32911
B13_BATCH_L1_2	0.981294	0.978966	0.975856	0.994749	0.992923	0.983475	0.983184	0.98251	0.992929	0.992929	0.986099	0.988686	0.942062	0.989837	0.986113	0.990223	0.987402	0.994438	0.998154	0.997643	0.998531	0.997607	0.999414	0.999655	0.980357	0.984257	0.980746	0.979954	0.981794	0.981358	0.987546	0.991418	0.361993	0.346298	0.356469	0.353021	0.370558	0.34221	0.331096	0.34384	0.337413	0.417877	0.304593	0.293724	0.30009	0.286841	0.300959	0.287384	0.29572
B18_L1_1	0.997735	0.996303	0.995412	0.996262	0.998493	0.998387	0.998511	0.997923	0.998491	0.998491	0.996657	0.995952	0.963719	0.997644	0.996462	0.996085	0.992777	0.993685	0.995166	0.995168	0.994829	0.995356	0.989848	0.988594	0.994941	0.998032	0.996815	0.996351	0.997089	0.996237	0.997386	0.996087	0.419213	0.403147	0.41288	0.408328	0.42457	0.397141	0.386834	0.397275	0.391072	0.465212	0.36106	0.350054	0.356518	0.342461	0.355126	0.342152	0.350412
B18_L1_2	0.986496	0.984135	0.981465	0.995873	0.996022	0.988524	0.988393	0.987586	0.996028	0.996028	0.989337	0.991416	0.947918	0.992453	0.989173	0.992883	0.989827	0.996027	0.998366	0.997551	0.998491	0.997667	0.998601	0.998085	0.983428	0.98897	0.985212	0.984708	0.986288	0.986081	0.990432	0.992502	0.379121	0.363435	0.373185	0.369598	0.387027	0.358938	0.347862	0.360534	0.353867	0.433754	0.322156	0.3112	0.317592	0.304304	0.318059	0.304703	0.312955
B18_L5_1	0.995626	0.994655	0.993471	0.997909	0.998996	0.996831	0.99719	0.996397	0.998996	0.998996	0.996583	0.996418	0.963525	0.997721	0.996452	0.997063	0.994503	0.996022	0.997419	0.997365	0.996916	0.997515	0.99339	0.992272	0.993711	0.996968	0.995327	0.994836	0.995737	0.995194	0.997458	0.997255	0.415894	0.399958	0.409756	0.405271	0.421764	0.394199	0.383705	0.394631	0.388472	0.463779	0.357881	0.346785	0.35332	0.339411	0.352281	0.33931	0.347727
B18_L5_2	0.995517	0.99392	0.992723	0.996482	0.998525	0.996612	0.996863	0.996015	0.998525	0.998525	0.995303	0.995249	0.961817	0.996711	0.995136	0.995701	0.992743	0.994907	0.996363	0.996052	0.99603	0.996322	0.992452	0.991286	0.992217	0.996607	0.994557	0.994101	0.995129	0.994584	0.996246	0.995392	0.411428	0.395465	0.405048	0.40067	0.417248	0.389682	0.379112	0.390194	0.383865	0.459561	0.353701	0.342643	0.349138	0.335258	0.34814	0.33512	0.343465
B18_L5_3	0.93327	0.942859	0.935847	0.928847	0.932819	0.938253	0.933482	0.938602	0.932819	0.932819	0.941691	0.945024	0.957393	0.936575	0.941504	0.936945	0.94557	0.936576	0.917333	0.917888	0.913452	0.915658	0.911594	0.900485	0.924314	0.919103	0.925943	0.921167	0.920965	0.912303	0.922594	0.921398	0.66992	0.65796	0.664529	0.662446	0.675308	0.653908	0.645938	0.655045	0.649502	0.707641	0.625422	0.617306	0.621969	0.611303	0.62257	0.611453	0.617128
B18_BATCH_L1_1	0.988025	0.986144	0.982852	0.996322	0.996937	0.990211	0.98942	0.989167	0.996943	0.996943	0.990996	0.993474	0.955183	0.99352	0.990786	0.993883	0.992012	0.997304	0.997543	0.996701	0.997378	0.99659	0.997716	0.996349	0.983246	0.988435	0.98529	0.984357	0.985883	0.984883	0.989947	0.991634	0.406388	0.390851	0.400334	0.397015	0.414272	0.3866	0.375607	0.388247	0.381555	0.460521	0.350535	0.339812	0.34604	0.332993	0.346692	0.333375	0.341391
B18_BATCH_L1_2	0.986498	0.984138	0.981468	0.995875	0.996024	0.988526	0.988396	0.987589	0.996029	0.996029	0.989339	0.991418	0.94792	0.992455	0.989175	0.992885	0.989828	0.996028	0.998367	0.997552	0.998492	0.997669	0.998601	0.998086	0.983433	0.988973	0.985215	0.984712	0.986291	0.986084	0.990435	0.992505	0.37912	0.363434	0.373184	0.369596	0.387025	0.358936	0.347861	0.360532	0.353865	0.433751	0.322154	0.311198	0.31759	0.304302	0.318057	0.304701	0.312953
B23_L2_1	0.493525	0.523411	0.514215	0.479559	0.481158	0.501691	0.491555	0.504866	0.481141	0.481141	0.515621	0.518814	0.653129	0.49576	0.517534	0.500628	0.536849	0.495238	0.439899	0.44374	0.428093	0.437186	0.42713	0.403463	0.48479	0.459922	0.483675	0.473332	0.469244	0.452499	0.475381	0.469371	0.99654	0.995016	0.995969	0.995025	0.995594	0.993626	0.992983	0.992809	0.992585	0.992038	0.989019	0.987074	0.988086	0.9854	0.986697	0.985045	0.986588
B23_L2_2	0.465261	0.495493	0.485589	0.452779	0.454039	0.473766	0.463169	0.476899	0.454024	0.454024	0.48845	0.4925	0.629108	0.468545	0.490468	0.473913	0.511156	0.46963	0.412825	0.416519	0.400882	0.409767	0.401115	0.37693	0.455692	0.430748	0.454588	0.443977	0.439956	0.422797	0.446777	0.44125	0.998618	0.997786	0.998283	0.997808	0.998029	0.996995	0.996537	0.996464	0.996313	0.994155	0.993775	0.99233	0.993046	0.991074	0.992099	0.990845	0.992009
B23_L6_1	0.467708	0.498101	0.488312	0.45552	0.45665	0.476284	0.465879	0.479434	0.456635	0.456635	0.491128	0.495096	0.631146	0.471142	0.493079	0.476862	0.513959	0.472331	0.415804	0.419477	0.403798	0.412761	0.404051	0.379839	0.458629	0.433748	0.457482	0.446998	0.442884	0.425989	0.449781	0.444362	0.998528	0.997659	0.998207	0.997647	0.99784	0.996755	0.99632	0.996239	0.996126	0.994104	0.993367	0.991821	0.992635	0.990589	0.99165	0.990391	0.991613
B23_L6_2	0.460822	0.491668	0.481878	0.448675	0.449997	0.469733	0.459299	0.473127	0.449981	0.449981	0.484666	0.488383	0.625274	0.464587	0.486585	0.47003	0.507394	0.465748	0.408946	0.412741	0.396816	0.405984	0.396932	0.372827	0.452156	0.427328	0.451162	0.440619	0.436513	0.419599	0.443428	0.437826	0.998276	0.997603	0.998077	0.997386	0.997575	0.996593	0.996204	0.996143	0.995961	0.993522	0.993534	0.99196	0.992773	0.990821	0.991714	0.990582	0.991765
B23_BATCH_L2_1	0.477885	0.508236	0.498519	0.466172	0.467121	0.486483	0.476047	0.489667	0.467105	0.467105	0.501408	0.505269	0.640112	0.481584	0.503341	0.486974	0.524062	0.482689	0.426377	0.430177	0.414441	0.423464	0.414601	0.390695	0.469318	0.444085	0.46792	0.457338	0.453307	0.436362	0.460515	0.455255	0.997591	0.99648	0.997384	0.996666	0.997077	0.995515	0.995001	0.995028	0.994887	0.993745	0.991403	0.989653	0.990534	0.988289	0.989604	0.988104	0.9895
B23_BATCH_L2_2	0.465653	0.496171	0.48603	0.454605	0.455304	0.474359	0.463704	0.477553	0.455289	0.455289	0.489653	0.493955	0.629367	0.469841	0.491659	0.475549	0.512898	0.471507	0.414802	0.418525	0.402842	0.411707	0.403456	0.379292	0.456873	0.431503	0.455392	0.444741	0.440697	0.423545	0.448133	0.44318	0.998627	0.997824	0.998485	0.998034	0.998284	0.997183	0.996726	0.996778	0.996663	0.994857	0.993687	0.992233	0.992988	0.991054	0.992198	0.990924	0.992082
B28_L2_1	0.424326	0.455773	0.445342	0.413066	0.413439	0.433233	0.422328	0.436557	0.413423	0.413423	0.449415	0.453826	0.593994	0.429096	0.451523	0.434866	0.473158	0.430553	0.372575	0.376465	0.360343	0.369474	0.361042	0.336287	0.415743	0.389237	0.413904	0.40302	0.398855	0.381193	0.406139	0.401344	0.999346	0.999463	0.999469	0.9993	0.998655	0.999027	0.999159	0.998508	0.998726	0.992594	0.997587	0.996776	0.997207	0.995936	0.996406	0.995746	0.996463
B28_L2_2	0.394812	0.426577	0.416037	0.383303	0.38366	0.403739	0.392703	0.407131	0.383644	0.383644	0.420107	0.424651	0.567836	0.39948	0.422262	0.405507	0.444347	0.401132	0.342339	0.346231	0.329952	0.339172	0.330881	0.3058	0.385941	0.359235	0.384132	0.373212	0.368932	0.351146	0.376225	0.371301	0.998333	0.999005	0.998615	0.998642	0.997457	0.998837	0.999279	0.998299	0.998698	0.990027	0.998757	0.998338	0.998546	0.997774	0.99774	0.997562	0.997988
B28_L2_3	0.406286	0.43804	0.427785	0.394807	0.395045	0.41512	0.404326	0.418534	0.395029	0.395029	0.431531	0.43578	0.57853	0.410911	0.433734	0.416867	0.455651	0.412249	0.353905	0.357876	0.341526	0.35085	0.342171	0.317328	0.397965	0.371196	0.396128	0.385228	0.380958	0.363364	0.388279	0.383315	0.998833	0.999263	0.999065	0.998886	0.997866	0.998834	0.999164	0.998201	0.998614	0.990715	0.998157	0.997509	0.997846	0.9968	0.996887	0.996578	0.997224
B28_L2_4	0.4322	0.46381	0.453218	0.422897	0.422912	0.441504	0.430665	0.444954	0.422897	0.422897	0.458192	0.462942	0.602651	0.438109	0.460403	0.444265	0.482922	0.440906	0.383098	0.386881	0.370802	0.379945	0.372207	0.347697	0.424013	0.398166	0.422413	0.411517	0.407542	0.390113	0.415597	0.411084	0.999489	0.999504	0.99959	0.999347	0.999101	0.999088	0.998936	0.998799	0.998913	0.994646	0.997417	0.996387	0.996997	0.99567	0.996315	0.995545	0.996444
B28_L6_1	0.387305	0.419484	0.409262	0.375519	0.375799	0.396284	0.3854	0.399845	0.375782	0.375782	0.412783	0.416885	0.561846	0.391896	0.414964	0.397773	0.436937	0.393108	0.334286	0.338364	0.321777	0.33127	0.322318	0.29739	0.379195	0.352129	0.377322	0.36637	0.362034	0.344344	0.369298	0.364192	0.99777	0.998551	0.998136	0.997958	0.996569	0.998158	0.998748	0.997495	0.998029	0.988293	0.998363	0.997905	0.998143	0.997374	0.997123	0.997109	0.997562
B28_L6_2	0.404386	0.436239	0.425529	0.393899	0.394164	0.413597	0.402498	0.417049	0.394149	0.394149	0.430248	0.434968	0.577122	0.409861	0.432444	0.415768	0.454784	0.412103	0.353357	0.357242	0.341001	0.350188	0.342217	0.317298	0.395705	0.369219	0.393998	0.382924	0.378835	0.361003	0.386494	0.381787	0.998882	0.999451	0.999142	0.999152	0.998271	0.999242	0.999523	0.998868	0.999145	0.991796	0.998808	0.998223	0.998533	0.997661	0.997875	0.997498	0.998023
B28_L6_3	0.396968	0.428964	0.418671	0.38563	0.385765	0.405913	0.39505	0.40948	0.385748	0.385749	0.422495	0.42673	0.57046	0.401731	0.424684	0.407679	0.446663	0.403181	0.344591	0.348621	0.332122	0.341578	0.332798	0.307965	0.388848	0.361911	0.38692	0.376036	0.371746	0.354078	0.379132	0.374195	0.99841	0.999	0.998746	0.99854	0.997392	0.998655	0.999084	0.99803	0.998484	0.989864	0.99841	0.997849	0.998149	0.997264	0.997178	0.997015	0.99756
B28_BATCH_L2_1	0.407787	0.439576	0.428749	0.398448	0.398511	0.417142	0.406069	0.420444	0.398497	0.398497	0.433989	0.438988	0.580958	0.413705	0.436172	0.419984	0.459269	0.416934	0.358093	0.361856	0.345725	0.354776	0.347583	0.322637	0.398971	0.372781	0.397345	0.386169	0.382199	0.364472	0.390378	0.385943	0.998905	0.99943	0.999175	0.999227	0.998468	0.999277	0.999462	0.999088	0.999373	0.992808	0.998661	0.998013	0.99836	0.997513	0.997933	0.997476	0.998076
B28_BATCH_L2_2	0.411416	0.443114	0.432385	0.401498	0.401626	0.420639	0.40956	0.423968	0.401611	0.401611	0.437282	0.442153	0.583488	0.417001	0.439452	0.423202	0.462103	0.419673	0.361082	0.364875	0.348756	0.357841	0.350269	0.325353	0.402728	0.376371	0.400975	0.389934	0.385861	0.368145	0.393796	0.389269	0.999061	0.999486	0.999336	0.999317	0.998571	0.999306	0.999489	0.999011	0.99928	0.992758	0.998474	0.997805	0.998165	0.997211	0.997619	0.997111	0.997745
B28_BATCH_L2_3	0.399068	0.431144	0.420645	0.38893	0.388869	0.408256	0.39731	0.411682	0.388854	0.388854	0.425106	0.42963	0.573009	0.40448	0.427263	0.410703	0.44994	0.406843	0.34804	0.35198	0.335567	0.344874	0.336843	0.311967	0.390947	0.364139	0.389016	0.378031	0.373814	0.356166	0.381739	0.377166	0.99843	0.999029	0.998857	0.998704	0.997655	0.998787	0.999156	0.998359	0.998799	0.990788	0.998331	0.997738	0.998042	0.997202	0.99734	0.997095	0.997679
B28_BATCH_L2_4	0.397058	0.429113	0.418236	0.388222	0.388047	0.406498	0.395447	0.409837	0.388033	0.388033	0.423732	0.428802	0.572026	0.40336	0.425983	0.409746	0.449483	0.406904	0.347714	0.351497	0.335247	0.344377	0.337368	0.312329	0.38842	0.362055	0.386708	0.375489	0.371522	0.353768	0.379931	0.375618	0.998375	0.999131	0.998753	0.998873	0.997943	0.999082	0.999353	0.998893	0.999271	0.991869	0.998861	0.998331	0.998611	0.997928	0.998191	0.997909	0.998468
B33_L2_1	0.421749	0.453079	0.442878	0.408928	0.409998	0.430647	0.419858	0.434101	0.409981	0.409982	0.446232	0.450363	0.5932	0.425814	0.448421	0.431127	0.469514	0.426672	0.368449	0.372295	0.35616	0.365446	0.356406	0.331636	0.412314	0.386721	0.411255	0.400379	0.396371	0.37873	0.402803	0.39706	0.999128	0.999315	0.998881	0.998709	0.998076	0.998643	0.998721	0.998001	0.998137	0.991672	0.998232	0.997471	0.997955	0.996681	0.996849	0.996305	0.997006
B33_L2_2	0.441836	0.472872	0.462906	0.428725	0.429679	0.450483	0.439912	0.453937	0.429662	0.429662	0.465943	0.469683	0.61044	0.445563	0.468058	0.450765	0.488539	0.445726	0.388408	0.392328	0.376195	0.385496	0.37593	0.351495	0.432821	0.407208	0.431595	0.420955	0.416843	0.399444	0.423037	0.417343	0.999381	0.999112	0.998992	0.998591	0.998293	0.998218	0.998088	0.997429	0.99746	0.992453	0.996813	0.99579	0.996431	0.994757	0.995124	0.994333	0.995217
B33_L2_3	0.436656	0.467752	0.45752	0.424654	0.425588	0.4456	0.434957	0.449026	0.425573	0.425573	0.461317	0.465527	0.606415	0.44107	0.46348	0.446633	0.484753	0.442445	0.384646	0.388408	0.372389	0.381584	0.372915	0.34832	0.427206	0.402174	0.426245	0.415562	0.411554	0.394191	0.418189	0.412668	0.999452	0.999371	0.999088	0.998845	0.99863	0.998685	0.998475	0.998124	0.998089	0.993466	0.997613	0.996643	0.997248	0.995791	0.996184	0.995445	0.996286
B33_L6_1	0.427929	0.458941	0.448707	0.41523	0.416135	0.436613	0.425928	0.439881	0.416119	0.416119	0.452188	0.456413	0.597778	0.431808	0.45432	0.437543	0.475521	0.432732	0.374875	0.378606	0.362639	0.371708	0.363023	0.338154	0.418256	0.392822	0.417111	0.406432	0.402292	0.384848	0.408665	0.403149	0.999259	0.999316	0.99891	0.998807	0.998242	0.998698	0.998687	0.998033	0.998136	0.992207	0.997958	0.997212	0.997714	0.996375	0.996623	0.996047	0.996736
B33_L6_2	0.426441	0.45751	0.447175	0.414168	0.414977	0.435234	0.424373	0.438507	0.414962	0.414962	0.450912	0.455278	0.597806	0.430597	0.453122	0.436141	0.474469	0.431816	0.373692	0.377457	0.361468	0.370587	0.362017	0.33726	0.416796	0.39116	0.41559	0.404707	0.400717	0.383068	0.407403	0.401926	0.999356	0.999429	0.999087	0.999006	0.99847	0.998912	0.998885	0.998276	0.998425	0.992554	0.998216	0.997479	0.997953	0.996656	0.996966	0.996337	0.99706
B33_L6_3	0.403629	0.435125	0.425303	0.388645	0.389963	0.412158	0.401439	0.415753	0.389945	0.389946	0.427332	0.430818	0.574543	0.406495	0.429451	0.41164	0.449528	0.405659	0.347488	0.351539	0.33515	0.344544	0.334375	0.309428	0.394491	0.36819	0.39318	0.382586	0.378154	0.360496	0.383652	0.377529	0.997667	0.998147	0.997506	0.997249	0.99608	0.997366	0.997797	0.996378	0.996642	0.987497	0.997613	0.997136	0.997453	0.996337	0.995937	0.995799	0.99624
B33_BATCH_L2_1	0.436685	0.467659	0.457218	0.425672	0.42611	0.445554	0.434854	0.448783	0.426095	0.426095	0.461661	0.466186	0.60597	0.441443	0.463754	0.447591	0.485664	0.443407	0.385553	0.389223	0.373302	0.382297	0.374345	0.349587	0.427141	0.401861	0.425856	0.415181	0.411105	0.393783	0.418161	0.413194	0.999595	0.999518	0.999333	0.999232	0.998966	0.999043	0.998861	0.998595	0.998612	0.994109	0.997779	0.996894	0.997466	0.99609	0.996628	0.995878	0.99666
B33_BATCH_L2_2	0.421016	0.452471	0.441871	0.41006	0.410623	0.430173	0.419245	0.433558	0.410608	0.410608	0.446377	0.450912	0.593565	0.426017	0.44851	0.431819	0.47057	0.428176	0.369686	0.373431	0.357323	0.366498	0.358421	0.333698	0.411589	0.386087	0.410382	0.399489	0.395512	0.377888	0.402726	0.397596	0.999392	0.999612	0.999286	0.999185	0.998711	0.999228	0.999197	0.998815	0.998915	0.993162	0.99872	0.997983	0.998451	0.997325	0.997652	0.997097	0.997762
B33_BATCH_L2_3	0.478011	0.508706	0.498549	0.468154	0.467727	0.486672	0.476197	0.489937	0.467711	0.467711	0.50316	0.507361	0.642483	0.483367	0.5053	0.489241	0.52651	0.484624	0.428494	0.432424	0.416508	0.42556	0.416974	0.392981	0.470346	0.44412	0.468217	0.457595	0.453578	0.436441	0.461072	0.456798	0.998645	0.997693	0.998354	0.997898	0.99831	0.99692	0.99636	0.996283	0.996265	0.995024	0.993266	0.991814	0.992727	0.990537	0.99176	0.990311	0.991617
B33_BATCH_L2_4	0.458739	0.489371	0.479142	0.44811	0.448554	0.467569	0.457072	0.470798	0.448539	0.448539	0.48348	0.487919	0.625943	0.463529	0.485618	0.469746	0.507335	0.465566	0.408495	0.412146	0.396367	0.405331	0.397348	0.372933	0.449519	0.424658	0.448339	0.43779	0.433791	0.416738	0.440954	0.436004	0.999386	0.998869	0.998968	0.998667	0.998901	0.998213	0.997701	0.997736	0.997626	0.99541	0.995912	0.994679	0.995443	0.993682	0.994525	0.993453	0.994559
B38_L2_1	0.447926	0.478555	0.468356	0.43578	0.436509	0.456457	0.445851	0.459571	0.436494	0.436494	0.472027	0.476309	0.61524	0.45189	0.474143	0.457717	0.495352	0.452985	0.395579	0.399253	0.383476	0.392426	0.383966	0.359308	0.438399	0.412966	0.437067	0.426405	0.422323	0.405009	0.429008	0.423763	0.999621	0.999258	0.999252	0.999116	0.998912	0.99865	0.998412	0.998026	0.998058	0.994003	0.996684	0.995678	0.996282	0.994619	0.995285	0.994366	0.995294
B38_L2_2	0.473814	0.50406	0.49385	0.461837	0.462856	0.482458	0.471779	0.485639	0.462841	0.462841	0.497639	0.501902	0.638183	0.477928	0.499741	0.483165	0.520395	0.479016	0.422262	0.425916	0.410345	0.41922	0.410619	0.386422	0.464308	0.439378	0.463221	0.452443	0.448632	0.431297	0.455324	0.449977	0.998972	0.998129	0.998457	0.998145	0.998543	0.997307	0.996741	0.99681	0.996588	0.995272	0.994342	0.99294	0.99377	0.991714	0.992853	0.991446	0.9926
B38_L6_1	0.438436	0.469635	0.459098	0.427841	0.427831	0.44726	0.436394	0.450608	0.427815	0.427815	0.463744	0.468269	0.607514	0.443613	0.465922	0.44943	0.487603	0.445197	0.387476	0.391325	0.375295	0.384382	0.376097	0.351531	0.429898	0.403519	0.427971	0.417138	0.413091	0.395479	0.420472	0.415874	0.99975	0.999607	0.999685	0.999605	0.99931	0.999254	0.999132	0.998708	0.998825	0.994217	0.997461	0.996561	0.997123	0.995655	0.99627	0.995426	0.996253
B38_L6_2	0.429798	0.461075	0.450586	0.418042	0.418779	0.438757	0.427893	0.442305	0.418763	0.418763	0.454766	0.459048	0.599026	0.43448	0.456859	0.440006	0.478068	0.43581	0.377765	0.381613	0.365499	0.374708	0.366023	0.341418	0.420644	0.395034	0.419288	0.40862	0.404499	0.386904	0.411303	0.406087	0.999532	0.999587	0.999398	0.999244	0.998942	0.999163	0.999057	0.998646	0.998586	0.99344	0.998039	0.997176	0.997664	0.996367	0.996694	0.996026	0.996736
B38_BATCH_L2_1	0.443245	0.474172	0.463962	0.43168	0.432033	0.45183	0.441185	0.45509	0.432017	0.432018	0.467784	0.47203	0.611271	0.447562	0.469926	0.453445	0.491371	0.448737	0.391224	0.394994	0.379045	0.388117	0.379537	0.354988	0.434407	0.408522	0.432794	0.422115	0.417988	0.400667	0.425035	0.419968	0.999721	0.999425	0.999564	0.99932	0.999031	0.998854	0.998695	0.998261	0.998364	0.993952	0.996943	0.99593	0.996555	0.994946	0.995542	0.994713	0.995627
B38_BATCH_L2_2	0.448043	0.479084	0.468875	0.436879	0.437298	0.456853	0.446169	0.460209	0.437282	0.437282	0.472902	0.477156	0.616063	0.452788	0.475053	0.458451	0.496495	0.454232	0.396651	0.400452	0.384474	0.393613	0.385032	0.360614	0.439359	0.41361	0.437856	0.427074	0.423065	0.405707	0.430284	0.425237	0.999725	0.999383	0.999599	0.999279	0.999154	0.998741	0.998519	0.998241	0.99828	0.9945	0.996634	0.995491	0.996175	0.994508	0.99524	0.99428	0.995276
B4_L1_1	0.997695	0.996356	0.995303	0.996215	0.996555	0.997333	0.997053	0.996748	0.996551	0.996551	0.996734	0.995727	0.960927	0.997285	0.996396	0.995663	0.991891	0.991198	0.993021	0.993547	0.992813	0.993326	0.986842	0.985632	0.996588	0.995557	0.995773	0.99533	0.995487	0.993948	0.996128	0.99647	0.423566	0.407274	0.417933	0.413446	0.429082	0.401777	0.391978	0.401432	0.395659	0.467395	0.364249	0.353608	0.359804	0.34564	0.358378	0.345403	0.353402
B4_L1_2	0.998162	0.998089	0.996945	0.995975	0.996609	0.998257	0.997747	0.997949	0.996604	0.996604	0.998091	0.997101	0.967649	0.998039	0.99791	0.996402	0.993891	0.991806	0.991763	0.992499	0.991161	0.992132	0.985002	0.983081	0.997107	0.995404	0.996566	0.995665	0.995736	0.993673	0.996469	0.996299	0.449979	0.433961	0.444375	0.439851	0.455263	0.428287	0.418641	0.427896	0.422222	0.492723	0.391338	0.380703	0.386896	0.372826	0.385359	0.372515	0.38054
B4_L1_3	0.996102	0.996224	0.994623	0.997051	0.996499	0.996433	0.995825	0.996077	0.996495	0.996495	0.997629	0.997276	0.965174	0.997865	0.997498	0.996971	0.994719	0.993198	0.993074	0.993772	0.992451	0.993249	0.987479	0.985565	0.995762	0.993548	0.994482	0.993661	0.993725	0.991693	0.995655	0.996801	0.446756	0.430858	0.441461	0.437135	0.45273	0.425661	0.415917	0.4255	0.419803	0.491078	0.388223	0.377659	0.383795	0.369889	0.382617	0.369748	0.377782
B4_L5_1	0.996273	0.995577	0.994299	0.996533	0.996041	0.996148	0.995826	0.995463	0.996037	0.996037	0.996696	0.996178	0.962326	0.99711	0.996485	0.996377	0.99314	0.991937	0.992911	0.993502	0.992536	0.993126	0.98733	0.985632	0.995728	0.993763	0.994399	0.993763	0.993811	0.992113	0.99529	0.996416	0.433446	0.417362	0.428027	0.42372	0.439219	0.412092	0.402364	0.411778	0.406201	0.477433	0.374379	0.363856	0.369982	0.355945	0.368782	0.355845	0.363908
B4_L5_2	0.996035	0.996686	0.994845	0.996507	0.996031	0.99656	0.995647	0.996396	0.996026	0.996026	0.997883	0.99748	0.967969	0.997791	0.997731	0.996623	0.994862	0.992809	0.991894	0.992733	0.991111	0.992137	0.985883	0.983773	0.995736	0.99296	0.994324	0.993333	0.993357	0.990942	0.995258	0.996234	0.458274	0.442435	0.453046	0.448674	0.464196	0.437283	0.427622	0.437094	0.431395	0.502076	0.400121	0.389618	0.395742	0.381887	0.394514	0.381676	0.389593
B4_L5_3	0.998282	0.99791	0.997053	0.994845	0.995627	0.997966	0.997551	0.997641	0.995621	0.995621	0.99726	0.995871	0.966366	0.997116	0.996968	0.995214	0.992136	0.989837	0.990393	0.991111	0.989856	0.990889	0.983065	0.981361	0.997274	0.995363	0.996513	0.995859	0.995831	0.993871	0.996049	0.995623	0.44438	0.428157	0.438768	0.434086	0.449381	0.422414	0.412858	0.421805	0.416197	0.486169	0.385278	0.374656	0.380861	0.366623	0.379081	0.366236	0.374252
B4_BATCH_L1_1	0.992784	0.991515	0.98917	0.998882	0.998303	0.993853	0.993365	0.992889	0.998305	0.998305	0.995232	0.996333	0.958074	0.996817	0.994956	0.997112	0.994718	0.997028	0.997737	0.997596	0.997474	0.997184	0.995651	0.994275	0.990516	0.991952	0.990495	0.989778	0.990487	0.989395	0.99411	0.996279	0.416306	0.400466	0.410803	0.406995	0.423465	0.395862	0.385477	0.396723	0.390581	0.466253	0.358384	0.347675	0.353856	0.340345	0.3538	0.340662	0.348727
B4_BATCH_L1_2	0.993708	0.993151	0.991283	0.999111	0.99822	0.994655	0.994436	0.993757	0.998219	0.998219	0.996265	0.996886	0.963099	0.997259	0.99612	0.997676	0.995982	0.99664	0.996873	0.996992	0.996351	0.996555	0.993998	0.992422	0.99247	0.992804	0.992144	0.991235	0.991848	0.990734	0.995482	0.997337	0.428049	0.412168	0.422583	0.418532	0.434662	0.407251	0.397037	0.407761	0.401979	0.476187	0.369778	0.359004	0.365267	0.351577	0.364841	0.351846	0.360105
B9_L1_1	0.996055	0.996166	0.997857	0.984377	0.988577	0.995658	0.996673	0.995939	0.988567	0.988567	0.991913	0.987648	0.968913	0.990397	0.991598	0.98706	0.983955	0.979229	0.979844	0.980762	0.978726	0.981078	0.968617	0.967031	0.994487	0.995734	0.996746	0.99665	0.996437	0.995713	0.993253	0.988302	0.451015	0.4347	0.444476	0.438464	0.4534	0.426839	0.417377	0.425461	0.419847	0.48732	0.391769	0.380516	0.387186	0.372357	0.383598	0.371337	0.379782
B9_L1_2	0.998193	0.998542	0.999165	0.991657	0.994008	0.998258	0.998909	0.998538	0.994	0.994	0.996628	0.993603	0.970598	0.995845	0.996481	0.993106	0.990483	0.987052	0.987901	0.988826	0.986929	0.988964	0.97855	0.977224	0.997908	0.998202	0.999063	0.998722	0.998762	0.997727	0.99754	0.99465	0.444979	0.428747	0.438827	0.433213	0.44856	0.421626	0.411942	0.420644	0.415	0.484444	0.385758	0.374593	0.381234	0.366601	0.378346	0.365827	0.374277
B9_L1_3	0.996039	0.996379	0.998109	0.984741	0.988629	0.995666	0.996674	0.99603	0.988618	0.988618	0.992277	0.987928	0.969526	0.990698	0.992004	0.987374	0.984482	0.979408	0.980019	0.981065	0.978861	0.981301	0.968632	0.967181	0.994995	0.995818	0.99709	0.996914	0.996647	0.995898	0.993669	0.988883	0.452571	0.436264	0.446112	0.440033	0.454933	0.428354	0.418927	0.426932	0.421385	0.4887	0.393232	0.381949	0.388644	0.373799	0.385016	0.372787	0.381258
B9_L5_1	0.993232	0.994025	0.996151	0.978805	0.983665	0.99266	0.993609	0.993066	0.983653	0.983653	0.988412	0.983577	0.971188	0.98607	0.988202	0.982552	0.980179	0.973481	0.972765	0.973832	0.971326	0.974107	0.96022	0.95812	0.99139	0.992095	0.993957	0.993696	0.993238	0.992311	0.989375	0.983291	0.471689	0.455482	0.465094	0.458835	0.473311	0.447258	0.438053	0.445553	0.440137	0.505477	0.412933	0.401727	0.408396	0.393535	0.404333	0.392359	0.400776
B9_L5_2	0.997341	0.997103	0.998342	0.987361	0.99118	0.996987	0.997813	0.997057	0.991171	0.991171	0.993651	0.990145	0.969815	0.992536	0.993446	0.989673	0.986694	0.982683	0.983159	0.983864	0.982163	0.98414	0.973065	0.971397	0.99518	0.996779	0.997446	0.997261	0.997182	0.99642	0.994667	0.990285	0.44945	0.43317	0.442904	0.437201	0.45234	0.425692	0.416051	0.424533	0.418848	0.487461	0.390518	0.379349	0.385965	0.371285	0.382741	0.370392	0.378817
B9_L5_3	0.996327	0.996994	0.998278	0.985925	0.989654	0.996204	0.997061	0.996504	0.989644	0.989644	0.993283	0.989441	0.971882	0.991602	0.993032	0.988905	0.986447	0.981285	0.981109	0.982005	0.979795	0.982166	0.970315	0.968315	0.994907	0.995799	0.996988	0.996764	0.996477	0.995631	0.99391	0.989402	0.462734	0.446588	0.456296	0.450412	0.465331	0.438914	0.429446	0.437663	0.43207	0.499579	0.403964	0.392794	0.399459	0.384768	0.396012	0.383832	0.392224
B9_BATCH_L1_1	0.997495	0.997887	0.997743	0.995077	0.996997	0.998381	0.998773	0.99826	0.996992	0.996992	0.997718	0.996082	0.973069	0.997237	0.997592	0.996189	0.994809	0.992556	0.991793	0.992197	0.990644	0.99208	0.985014	0.983098	0.995707	0.997532	0.997491	0.996928	0.997185	0.996418	0.997777	0.995843	0.452932	0.437015	0.446817	0.441695	0.457417	0.430497	0.420479	0.430265	0.42443	0.49597	0.39485	0.383708	0.390307	0.376143	0.388276	0.375765	0.3842
B9_BATCH_L1_2	0.997422	0.998048	0.997927	0.995215	0.996831	0.998307	0.99872	0.998365	0.996826	0.996826	0.99799	0.996249	0.973395	0.997429	0.997883	0.99632	0.995027	0.992449	0.991743	0.992303	0.990525	0.992194	0.984705	0.982919	0.996216	0.997593	0.997744	0.997224	0.997405	0.99661	0.998125	0.996259	0.454283	0.438335	0.448245	0.443029	0.458764	0.431826	0.421832	0.431511	0.425713	0.497066	0.396133	0.384953	0.391584	0.377377	0.389434	0.376928	0.385421
B14_L1_1	0.993655	0.993121	0.991226	0.998813	0.998444	0.995165	0.995039	0.995163	0.998443	0.998443	0.996659	0.996862	0.960526	0.998228	0.996595	0.997045	0.994539	0.996803	0.998857	0.999167	0.998455	0.999182	0.995131	0.994609	0.993516	0.995168	0.99383	0.993256	0.994238	0.993156	0.997026	0.998216	0.40824	0.39235	0.402576	0.398115	0.414858	0.387047	0.37654	0.387569	0.381337	0.457235	0.350203	0.339216	0.345724	0.331887	0.34491	0.331739	0.340053
B14_L1_2	0.993651	0.992742	0.990688	0.998378	0.998751	0.99529	0.995003	0.99513	0.998751	0.998751	0.996125	0.996697	0.959931	0.997986	0.996096	0.996707	0.994089	0.997094	0.998898	0.998961	0.998631	0.999061	0.995651	0.99493	0.992315	0.994953	0.993293	0.992584	0.993766	0.992608	0.996341	0.997162	0.407072	0.391257	0.401215	0.396962	0.413813	0.386006	0.375411	0.386711	0.380336	0.456806	0.349465	0.338521	0.344982	0.331251	0.34437	0.331127	0.339383
B14_L5_1	0.996352	0.996122	0.994493	0.998516	0.999061	0.99765	0.99744	0.997624	0.999059	0.999059	0.998256	0.997997	0.965348	0.999174	0.998106	0.997911	0.995424	0.996332	0.997443	0.997785	0.996854	0.997706	0.992597	0.991448	0.995348	0.996828	0.996043	0.995445	0.99614	0.99485	0.99791	0.998121	0.42606	0.410185	0.420211	0.415638	0.432048	0.40458	0.394269	0.404861	0.398674	0.473062	0.3682	0.357296	0.363769	0.349873	0.362622	0.349619	0.357813
B14_L5_2	0.995828	0.994668	0.993218	0.998345	0.998876	0.996802	0.996869	0.99655	0.998875	0.998875	0.997045	0.996803	0.960335	0.998486	0.996878	0.997246	0.993926	0.995758	0.99822	0.998393	0.997946	0.998441	0.993815	0.993158	0.994629	0.996896	0.995461	0.995097	0.99587	0.995042	0.997549	0.997927	0.40722	0.391192	0.401251	0.39676	0.413318	0.385608	0.375169	0.385916	0.379675	0.45498	0.348883	0.337923	0.34441	0.33044	0.343323	0.33023	0.338475
B14_BATCH_L1_1	0.991288	0.989866	0.987514	0.998551	0.998275	0.993029	0.992681	0.992432	0.998277	0.998277	0.994293	0.995539	0.956113	0.996614	0.994185	0.996356	0.993503	0.997524	0.999557	0.999366	0.999462	0.999319	0.997835	0.997168	0.989643	0.992701	0.99044	0.989793	0.991002	0.990176	0.994578	0.99638	0.397091	0.381295	0.391335	0.387354	0.404353	0.376466	0.365743	0.377458	0.371087	0.448605	0.33958	0.328717	0.335125	0.32156	0.33501	0.321696	0.329933
B14_BATCH_L1_2	0.987929	0.986312	0.983823	0.996902	0.99669	0.99013	0.989784	0.989874	0.996693	0.996693	0.991614	0.993144	0.950734	0.994454	0.991519	0.994008	0.991087	0.996732	0.999147	0.998844	0.999115	0.998997	0.998131	0.998066	0.986351	0.990685	0.987599	0.987113	0.988583	0.988021	0.99267	0.994617	0.383688	0.367951	0.378011	0.373974	0.391455	0.363271	0.3523	0.364637	0.357964	0.437243	0.326489	0.31542	0.321908	0.308482	0.322012	0.308604	0.316895
B19_L1_1	0.991633	0.991814	0.988559	0.99918	0.998247	0.993607	0.992567	0.993107	0.998248	0.998248	0.99626	0.99806	0.965341	0.997581	0.996321	0.997573	0.997058	0.998876	0.997556	0.997627	0.996917	0.997162	0.995749	0.993805	0.990142	0.990686	0.990037	0.988627	0.989729	0.987618	0.99396	0.996264	0.440072	0.42462	0.434616	0.431035	0.447601	0.420276	0.409813	0.421248	0.41512	0.490705	0.383623	0.373041	0.379209	0.365947	0.379311	0.366194	0.374243
B19_L1_2	0.992238	0.99142	0.988521	0.999096	0.998765	0.993898	0.99327	0.993268	0.998767	0.998767	0.995661	0.997262	0.961716	0.997395	0.995669	0.997299	0.995761	0.998582	0.998535	0.998338	0.998138	0.998137	0.996837	0.995384	0.989988	0.992212	0.990592	0.989608	0.990771	0.98931	0.994431	0.996238	0.422063	0.406435	0.416354	0.412681	0.429495	0.401924	0.39125	0.402919	0.396602	0.473343	0.365254	0.354547	0.360787	0.347415	0.360767	0.34762	0.355739
B19_L1_3	0.991872	0.990901	0.987988	0.998647	0.998571	0.993677	0.992999	0.993174	0.998574	0.998574	0.995216	0.996727	0.958912	0.997168	0.995097	0.996679	0.994623	0.998239	0.998745	0.998595	0.998471	0.998457	0.996955	0.995815	0.989742	0.992268	0.990435	0.989549	0.990747	0.989286	0.99421	0.996026	0.413774	0.398118	0.408063	0.404369	0.421308	0.393577	0.382904	0.394667	0.388225	0.465397	0.356834	0.346042	0.352297	0.338932	0.352367	0.339095	0.347187
B19_L5_1	0.993769	0.99297	0.990094	0.998964	0.999039	0.995244	0.9945	0.994576	0.999041	0.999041	0.996533	0.9979	0.962197	0.99806	0.996412	0.997749	0.995821	0.998148	0.997993	0.997876	0.997617	0.997555	0.995644	0.993911	0.991166	0.993013	0.991724	0.990789	0.991728	0.990042	0.994699	0.996236	0.427845	0.412204	0.422061	0.41843	0.435056	0.407615	0.39709	0.408479	0.402143	0.478043	0.370971	0.360354	0.366524	0.353126	0.366391	0.353272	0.36125
B19_L5_2	0.991941	0.991353	0.988239	0.998904	0.99872	0.993827	0.993045	0.99319	0.998722	0.998722	0.995603	0.997376	0.962675	0.997269	0.995567	0.997164	0.995918	0.998813	0.998274	0.998041	0.997806	0.997804	0.996729	0.995059	0.989455	0.991706	0.990148	0.989041	0.990251	0.988597	0.993962	0.995778	0.427052	0.411501	0.421327	0.417746	0.434553	0.40706	0.396405	0.408151	0.401807	0.478481	0.370554	0.359879	0.366093	0.352807	0.366204	0.353045	0.361107
B19_L5_3	0.992775	0.992317	0.98949	0.999121	0.998987	0.994643	0.993902	0.994151	0.998989	0.998989	0.996222	0.997644	0.962603	0.997872	0.996165	0.997491	0.995937	0.998625	0.998452	0.998369	0.998016	0.998156	0.996339	0.994853	0.991013	0.992859	0.991539	0.990482	0.991627	0.989986	0.995113	0.996783	0.424649	0.409026	0.418991	0.415226	0.431964	0.404398	0.393834	0.405371	0.399069	0.475376	0.367728	0.356965	0.363244	0.349825	0.363174	0.349995	0.358101
B19_BATCH_L1_1	0.985834	0.985405	0.981524	0.997268	0.996327	0.988564	0.987483	0.98769	0.996333	0.996333	0.991622	0.994548	0.958665	0.993799	0.991619	0.99473	0.994624	0.998804	0.997508	0.997008	0.997	0.99652	0.998211	0.99645	0.982874	0.985948	0.983805	0.982329	0.983848	0.982306	0.989503	0.9925	0.424676	0.409442	0.4191	0.415958	0.433065	0.405526	0.394661	0.407284	0.400847	0.479144	0.369148	0.358489	0.364675	0.3518	0.365602	0.352372	0.360425
B19_BATCH_L1_2	0.983862	0.983212	0.979131	0.996285	0.99535	0.986796	0.985608	0.985877	0.995356	0.995356	0.989888	0.993254	0.956217	0.992516	0.989976	0.993409	0.993185	0.998264	0.997181	0.99658	0.996826	0.996226	0.99853	0.996941	0.980747	0.984263	0.981843	0.980237	0.981994	0.98043	0.988057	0.991163	0.417038	0.401842	0.411496	0.408475	0.425751	0.398091	0.387123	0.400015	0.393531	0.472611	0.361716	0.351062	0.357245	0.344435	0.358398	0.345035	0.353146
B24_L2_1	0.435877	0.467155	0.4562	0.42691	0.426626	0.444984	0.433937	0.448282	0.426612	0.426612	0.462007	0.467075	0.604417	0.442141	0.464202	0.448215	0.486594	0.444878	0.386952	0.390764	0.374822	0.383697	0.376428	0.351743	0.427315	0.400937	0.425253	0.414311	0.410316	0.392589	0.418385	0.414416	0.999614	0.999616	0.999713	0.999832	0.99966	0.999564	0.999386	0.99927	0.9993	0.995243	0.997464	0.996602	0.997075	0.995791	0.99659	0.995689	0.996464
B24_L2_2	0.398954	0.430733	0.41966	0.388564	0.388262	0.407762	0.396681	0.411186	0.388247	0.388247	0.424965	0.429663	0.571219	0.404296	0.426983	0.410622	0.449292	0.406101	0.347649	0.351566	0.335248	0.344483	0.336379	0.311514	0.390318	0.36318	0.387963	0.377158	0.372763	0.354959	0.380375	0.376132	0.998272	0.998826	0.998556	0.998811	0.997764	0.999005	0.999378	0.998466	0.998807	0.990734	0.998497	0.998131	0.998343	0.997535	0.997599	0.997345	0.997664
B24_L6_1	0.414713	0.446452	0.435304	0.405953	0.405691	0.424098	0.412897	0.427509	0.405677	0.405677	0.441349	0.446495	0.586847	0.421218	0.44353	0.427349	0.466383	0.424419	0.365805	0.369625	0.353486	0.362513	0.355369	0.330547	0.406062	0.379697	0.404127	0.393091	0.389106	0.371242	0.397302	0.39324	0.999319	0.999742	0.99954	0.999717	0.99923	0.999823	0.999842	0.9996	0.999722	0.994046	0.998854	0.998232	0.998587	0.997679	0.998155	0.997575	0.99813
B24_BATCH_L2_1	0.439845	0.470902	0.459381	0.432699	0.432281	0.44926	0.437976	0.452362	0.432268	0.432268	0.466534	0.472299	0.609113	0.446975	0.468716	0.453442	0.492177	0.45144	0.393204	0.396726	0.381095	0.389665	0.38383	0.359129	0.430496	0.404915	0.42871	0.41763	0.413878	0.396118	0.422686	0.419113	0.999249	0.999241	0.999355	0.999664	0.999811	0.999502	0.999081	0.999585	0.999461	0.997033	0.997366	0.996505	0.996984	0.99584	0.996949	0.99592	0.996674
B24_BATCH_L2_2	0.451853	0.482752	0.470983	0.445482	0.445038	0.461459	0.450071	0.464617	0.445026	0.445026	0.478744	0.48471	0.619589	0.459429	0.480838	0.465811	0.504323	0.464417	0.406483	0.409934	0.394445	0.402892	0.397418	0.372919	0.442435	0.417226	0.440682	0.429634	0.426004	0.408224	0.435018	0.431686	0.99874	0.998514	0.998792	0.999079	0.999603	0.998829	0.998214	0.999091	0.998787	0.998061	0.996233	0.995223	0.995802	0.994552	0.995929	0.994662	0.995459
B29_L2_1	0.217876	0.249303	0.235015	0.212859	0.214014	0.228649	0.215659	0.230968	0.214011	0.214012	0.246393	0.255894	0.407547	0.226721	0.248761	0.235074	0.277796	0.238367	0.173322	0.175403	0.160806	0.168019	0.169276	0.141791	0.200665	0.178434	0.201374	0.18925	0.186072	0.167044	0.195648	0.191963	0.96107	0.965694	0.96172	0.96502	0.962065	0.968792	0.970072	0.970267	0.97067	0.954091	0.97767	0.980042	0.97857	0.981886	0.980542	0.982447	0.980639
B29_L6_1	0.216227	0.247678	0.233385	0.21117	0.212307	0.226998	0.214009	0.229332	0.212303	0.212304	0.244739	0.254224	0.406052	0.225051	0.247114	0.233396	0.27612	0.236642	0.171647	0.173743	0.159128	0.166347	0.167564	0.140078	0.199068	0.176807	0.199773	0.187653	0.184467	0.165428	0.194003	0.19031	0.960729	0.965383	0.961372	0.964669	0.961683	0.968474	0.969767	0.969928	0.970344	0.953614	0.977449	0.979852	0.978373	0.981709	0.980323	0.98226	0.98043
B29_BATCH_L2_1	0.214922	0.246494	0.232043	0.210605	0.211454	0.22579	0.212723	0.228156	0.211451	0.211451	0.243842	0.25349	0.405003	0.224176	0.246206	0.232675	0.275507	0.236154	0.171135	0.173232	0.158595	0.165814	0.16726	0.139797	0.198079	0.175619	0.198601	0.186439	0.183268	0.164192	0.193118	0.189716	0.960522	0.965211	0.961282	0.964585	0.961605	0.968397	0.969713	0.96994	0.970379	0.953752	0.977313	0.979739	0.978264	0.981667	0.980333	0.982267	0.980402
B34_L2_1	0.383422	0.415228	0.403459	0.374829	0.374738	0.392956	0.381357	0.396285	0.374725	0.374725	0.410466	0.416271	0.559284	0.390262	0.412684	0.396649	0.436317	0.394397	0.334372	0.337956	0.321969	0.330789	0.324683	0.299334	0.373209	0.347192	0.371568	0.360365	0.356461	0.338214	0.364654	0.360602	0.99716	0.998288	0.997426	0.99816	0.997232	0.998913	0.999174	0.998883	0.999047	0.991268	0.999841	0.999802	0.999841	0.999628	0.999707	0.999556	0.999663
B34_L2_2	0.382559	0.414425	0.402734	0.373516	0.373575	0.392092	0.380456	0.395462	0.373561	0.373562	0.409445	0.415103	0.558596	0.389215	0.411675	0.395324	0.435034	0.393004	0.332946	0.336596	0.320552	0.329419	0.322999	0.297713	0.372414	0.346289	0.370825	0.359549	0.355663	0.337328	0.363705	0.359479	0.997164	0.9983	0.997439	0.998112	0.997138	0.998832	0.999136	0.998764	0.998937	0.990885	0.999845	0.999794	0.999831	0.999605	0.999644	0.999506	0.999604
B34_L2_3	0.365293	0.397564	0.38584	0.356819	0.356714	0.375078	0.363479	0.378486	0.356701	0.356701	0.392717	0.398471	0.544199	0.372304	0.394959	0.378772	0.418926	0.376664	0.316168	0.319827	0.303619	0.312602	0.306439	0.281006	0.355335	0.329215	0.353813	0.342513	0.338596	0.320286	0.346888	0.342706	0.995793	0.997274	0.996185	0.996908	0.995669	0.997905	0.998347	0.997871	0.998181	0.988864	0.999675	0.999795	0.999745	0.99981	0.999601	0.99975	0.999764
B34_L6_1	0.366833	0.398773	0.387035	0.357963	0.357966	0.376391	0.364739	0.37968	0.357953	0.357954	0.393834	0.399687	0.544979	0.373478	0.396096	0.379899	0.419957	0.377728	0.317222	0.320811	0.304756	0.313609	0.3076	0.282085	0.35637	0.330284	0.354843	0.343512	0.339624	0.32128	0.347786	0.34356	0.995852	0.997282	0.99616	0.996993	0.995732	0.997978	0.998425	0.997919	0.998231	0.98893	0.999716	0.999882	0.999797	0.99985	0.999685	0.999778	0.999754
B34_L6_2	0.378471	0.410341	0.398581	0.37019	0.370125	0.388129	0.376536	0.391427	0.370112	0.370112	0.405659	0.411539	0.555794	0.385442	0.407917	0.391878	0.431911	0.390019	0.329739	0.33329	0.317292	0.326099	0.320262	0.294909	0.368083	0.342307	0.366665	0.355344	0.351529	0.333292	0.359884	0.355768	0.996735	0.997972	0.996993	0.997758	0.996785	0.998599	0.998858	0.998627	0.998831	0.990881	0.999845	0.999823	0.999848	0.999743	0.999782	0.999711	0.999815
B34_L6_3	0.357083	0.389323	0.377958	0.347577	0.34733	0.366423	0.354952	0.369754	0.347316	0.347316	0.383981	0.389337	0.536274	0.363233	0.386197	0.369719	0.409901	0.366676	0.306163	0.309921	0.293583	0.302636	0.295901	0.270432	0.34727	0.320434	0.345402	0.334153	0.330041	0.311803	0.338074	0.333806	0.99525	0.996757	0.995705	0.99639	0.994737	0.997325	0.998025	0.997046	0.997592	0.98659	0.999232	0.999453	0.99934	0.999398	0.998985	0.999318	0.999273
B34_BATCH_L2_1	0.383062	0.414889	0.402928	0.375457	0.375341	0.392835	0.381107	0.396071	0.375328	0.375329	0.410457	0.416608	0.560036	0.390404	0.412714	0.396901	0.436971	0.395538	0.335161	0.338635	0.322765	0.331465	0.326077	0.300734	0.372581	0.346875	0.371137	0.359707	0.35601	0.337688	0.364687	0.360787	0.996808	0.997982	0.997121	0.997907	0.997073	0.998687	0.998888	0.998879	0.999038	0.991826	0.999714	0.999658	0.9997	0.999594	0.999849	0.999637	0.999759
B34_BATCH_L2_2	0.387083	0.418852	0.406931	0.379395	0.37924	0.396828	0.385176	0.400053	0.379228	0.379228	0.414396	0.420501	0.562798	0.394351	0.41659	0.401042	0.44073	0.39932	0.339268	0.342744	0.326891	0.335546	0.330115	0.30472	0.376734	0.351039	0.375218	0.363926	0.360122	0.341915	0.368669	0.364859	0.99713	0.998242	0.997386	0.998172	0.997378	0.998916	0.999097	0.999073	0.999204	0.992238	0.99972	0.99964	0.999716	0.99954	0.999815	0.999571	0.999696
B34_BATCH_L2_3	0.369103	0.40112	0.389093	0.361216	0.36101	0.378852	0.367039	0.382149	0.360997	0.360998	0.396559	0.402633	0.547391	0.376313	0.398795	0.382837	0.422996	0.381196	0.320631	0.324176	0.308167	0.316923	0.311371	0.285946	0.358722	0.332675	0.357122	0.345757	0.341923	0.323492	0.350484	0.346587	0.995832	0.997243	0.996245	0.997069	0.995975	0.998075	0.998426	0.998176	0.998414	0.989838	0.999654	0.999817	0.999734	0.999838	0.99981	0.999845	0.9998
B34_BATCH_L2_4	0.371027	0.403304	0.391482	0.362163	0.362042	0.38072	0.368887	0.384479	0.362028	0.362029	0.398306	0.403812	0.548142	0.377898	0.400421	0.383701	0.423665	0.381503	0.321234	0.32505	0.308704	0.317822	0.310925	0.285878	0.361505	0.334909	0.359675	0.348497	0.344503	0.325965	0.352688	0.348503	0.995955	0.997239	0.996529	0.997023	0.995956	0.997906	0.998341	0.997855	0.998025	0.989206	0.999304	0.999336	0.999328	0.999272	0.999063	0.99911	0.999087
B39_L2_1	0.389908	0.421367	0.410364	0.378286	0.379015	0.398885	0.387616	0.402151	0.379001	0.379001	0.41508	0.420078	0.564025	0.394629	0.417281	0.400574	0.439594	0.396845	0.337426	0.341062	0.325091	0.334003	0.326491	0.301183	0.379599	0.353723	0.378303	0.367277	0.3632	0.345184	0.370235	0.365125	0.997902	0.998762	0.997938	0.998356	0.997243	0.998867	0.999202	0.998465	0.998708	0.990245	0.999608	0.999442	0.999557	0.999013	0.998911	0.998806	0.999018
B39_L2_2	0.365813	0.397757	0.38681	0.354141	0.354764	0.374912	0.363644	0.378262	0.354749	0.354749	0.391379	0.396296	0.543472	0.370576	0.393585	0.376693	0.416291	0.37291	0.312906	0.316601	0.300373	0.309501	0.301858	0.276395	0.355689	0.329516	0.354375	0.343264	0.339132	0.321069	0.34624	0.34103	0.996131	0.997421	0.996341	0.996784	0.995177	0.997581	0.998234	0.997153	0.99762	0.98687	0.999403	0.999483	0.999479	0.999283	0.998795	0.999079	0.999119
B39_L6_1	0.40151	0.433173	0.422268	0.390663	0.391186	0.410719	0.399583	0.414143	0.391172	0.391172	0.427212	0.432082	0.575416	0.40685	0.42944	0.41269	0.451771	0.409246	0.350166	0.353906	0.337791	0.346891	0.339174	0.314135	0.391925	0.366107	0.390608	0.379587	0.375601	0.357695	0.382896	0.377896	0.998708	0.999372	0.998724	0.998954	0.998149	0.99931	0.999471	0.998928	0.999095	0.99184	0.999519	0.999095	0.999366	0.998607	0.998669	0.998377	0.998799
B39_L6_2	0.37627	0.408207	0.396962	0.36671	0.367464	0.386064	0.374544	0.38925	0.367451	0.367451	0.402619	0.408347	0.555976	0.382423	0.405063	0.388345	0.428819	0.386807	0.32637	0.329894	0.313976	0.322941	0.316651	0.291259	0.365899	0.340415	0.365096	0.353283	0.349849	0.331561	0.35797	0.352929	0.99612	0.997376	0.996209	0.996861	0.995654	0.997566	0.997959	0.997519	0.997974	0.989331	0.999187	0.999052	0.999163	0.998962	0.999037	0.998897	0.999182
B39_BATCH_L2_1	0.390304	0.421971	0.410632	0.381059	0.381207	0.399683	0.388377	0.40291	0.381193	0.381193	0.416682	0.422227	0.565826	0.396424	0.418938	0.402919	0.442531	0.400294	0.34058	0.34411	0.328169	0.337014	0.33064	0.305319	0.38021	0.354559	0.378883	0.367713	0.363812	0.345865	0.371821	0.367346	0.997895	0.998839	0.998051	0.998574	0.99765	0.999144	0.999353	0.999042	0.999271	0.991807	0.999814	0.999593	0.999753	0.999339	0.999455	0.99929	0.999578
B39_BATCH_L2_2	0.398978	0.430638	0.419535	0.388909	0.389136	0.408229	0.396924	0.411571	0.389122	0.389122	0.424999	0.430118	0.573115	0.404667	0.427189	0.410704	0.449938	0.407596	0.34823	0.351933	0.335867	0.344831	0.337623	0.312543	0.389327	0.363226	0.38778	0.37666	0.372684	0.354664	0.380387	0.375785	0.998587	0.999304	0.998765	0.999073	0.998218	0.999427	0.999644	0.999176	0.999386	0.992098	0.999597	0.999251	0.999466	0.998829	0.999003	0.998706	0.999056
B5_L1_1	0.996557	0.998692	0.998763	0.992579	0.993731	0.997417	0.997735	0.998028	0.993722	0.993722	0.997786	0.995235	0.976787	0.99623	0.99777	0.994619	0.993849	0.988975	0.987497	0.988714	0.9859	0.988479	0.978511	0.976384	0.997181	0.995928	0.997662	0.99695	0.996789	0.995305	0.996927	0.994971	0.476076	0.460275	0.470296	0.464752	0.479985	0.453419	0.44386	0.452608	0.447111	0.515711	0.417824	0.406735	0.413338	0.39901	0.410667	0.398324	0.40677
B5_L1_2	0.99571	0.998534	0.998261	0.991543	0.992453	0.996677	0.996677	0.997324	0.992443	0.992443	0.997492	0.995025	0.979149	0.99551	0.997467	0.993945	0.993883	0.988022	0.985464	0.986809	0.983653	0.986285	0.976206	0.97354	0.996377	0.994039	0.99649	0.995554	0.99524	0.993216	0.995435	0.993683	0.49256	0.476908	0.486889	0.481426	0.496426	0.470157	0.460747	0.469291	0.463867	0.531361	0.434767	0.423878	0.430383	0.416172	0.427727	0.41552	0.423801
B5_L1_3	0.994985	0.997128	0.997942	0.989015	0.990365	0.995669	0.995965	0.996647	0.990353	0.990353	0.995266	0.991659	0.972807	0.993791	0.99525	0.990832	0.989156	0.984069	0.983768	0.985467	0.982385	0.985344	0.973153	0.97184	0.997427	0.995015	0.997382	0.996724	0.996519	0.994929	0.995924	0.993387	0.463317	0.447325	0.457764	0.451696	0.466781	0.440027	0.430691	0.438816	0.433443	0.501001	0.404107	0.392883	0.399568	0.384926	0.396399	0.383957	0.392536
B5_L5_1	0.996632	0.998662	0.998059	0.994816	0.99509	0.997527	0.997587	0.998035	0.995082	0.995082	0.99868	0.99678	0.976037	0.997564	0.998703	0.995981	0.995413	0.991167	0.989968	0.991126	0.988519	0.990769	0.981884	0.979897	0.997606	0.995768	0.997452	0.996646	0.996616	0.994818	0.997529	0.996582	0.471142	0.455317	0.465518	0.460268	0.475658	0.44894	0.439267	0.44827	0.442753	0.512181	0.412927	0.40198	0.40851	0.394272	0.406172	0.393718	0.402104
B5_L5_2	0.995853	0.998291	0.998552	0.989964	0.990967	0.996202	0.996393	0.996902	0.990956	0.990956	0.996488	0.993461	0.977959	0.994392	0.996522	0.99237	0.991848	0.985337	0.983399	0.984885	0.981688	0.984504	0.973246	0.970907	0.99679	0.994035	0.996712	0.995944	0.995502	0.993588	0.995112	0.992851	0.488117	0.472262	0.482433	0.47676	0.491599	0.465327	0.456	0.464099	0.458809	0.525571	0.429784	0.418849	0.425365	0.410942	0.422308	0.410131	0.418512
B5_L5_3	0.995801	0.997964	0.997146	0.994355	0.99518	0.997031	0.9972	0.997192	0.995174	0.995174	0.998154	0.996687	0.978784	0.996714	0.998138	0.996361	0.996367	0.992048	0.989487	0.990259	0.987761	0.989803	0.982286	0.979505	0.994923	0.994658	0.995786	0.995007	0.994909	0.993398	0.995971	0.994776	0.484641	0.469081	0.478787	0.473737	0.489178	0.462748	0.452921	0.46237	0.456725	0.526543	0.427375	0.416503	0.422955	0.408993	0.420869	0.408618	0.41696
B5_BATCH_L1_1	0.994527	0.997007	0.995599	0.996562	0.99619	0.996196	0.995947	0.99638	0.996185	0.996185	0.998667	0.997981	0.978099	0.997636	0.998693	0.997624	0.998396	0.994701	0.991787	0.992608	0.99009	0.99193	0.985829	0.983172	0.99457	0.99341	0.994668	0.993524	0.993612	0.991883	0.996331	0.996405	0.483133	0.467659	0.477652	0.472825	0.488397	0.461812	0.451977	0.461779	0.456185	0.526793	0.426028	0.415171	0.421651	0.407848	0.42008	0.407658	0.41598
B5_BATCH_L1_2	0.992143	0.995953	0.994065	0.994153	0.993954	0.9945	0.99363	0.995162	0.993948	0.993948	0.997628	0.997209	0.98208	0.996102	0.997819	0.995781	0.998061	0.993501	0.988377	0.989411	0.986281	0.988571	0.98207	0.978791	0.992269	0.990303	0.992421	0.990826	0.990907	0.988372	0.993995	0.993818	0.509619	0.494512	0.504374	0.499538	0.515039	0.48878	0.47905	0.488881	0.483223	0.553014	0.453685	0.442894	0.449312	0.435762	0.44779	0.435482	0.443698
B10_L1_1	0.997586	0.997159	0.996528	0.997043	0.998237	0.998204	0.998423	0.998084	0.998233	0.998233	0.997947	0.996714	0.965565	0.99842	0.997746	0.996755	0.994123	0.99386	0.99489	0.995331	0.994305	0.99542	0.988847	0.987869	0.996707	0.9978	0.997417	0.996926	0.997393	0.99644	0.998571	0.997899	0.425966	0.409807	0.420215	0.415351	0.43138	0.40386	0.393771	0.403787	0.39785	0.470837	0.366821	0.355664	0.362146	0.347932	0.360561	0.347661	0.356058
B10_L1_2	0.997617	0.997919	0.997381	0.996594	0.997593	0.998307	0.998506	0.998439	0.997588	0.997588	0.998492	0.996933	0.968801	0.998382	0.998288	0.996669	0.994653	0.993329	0.993556	0.994229	0.99267	0.994199	0.986791	0.985612	0.997257	0.997586	0.997757	0.997239	0.997505	0.99634	0.998631	0.997831	0.439565	0.423471	0.433953	0.42886	0.444727	0.417386	0.407417	0.417185	0.411332	0.483368	0.380547	0.369377	0.375865	0.361667	0.374089	0.36134	0.369731
B10_L1_3	0.997477	0.997745	0.997363	0.996415	0.997413	0.998177	0.998521	0.998263	0.997407	0.997407	0.998325	0.996656	0.967619	0.998319	0.998151	0.996719	0.994469	0.993025	0.993625	0.994387	0.992812	0.994308	0.986823	0.985659	0.997407	0.997713	0.99795	0.997393	0.997622	0.996621	0.998681	0.997872	0.437282	0.421221	0.43157	0.426545	0.442376	0.415026	0.405075	0.414753	0.408939	0.480841	0.378094	0.366886	0.373389	0.359137	0.371547	0.358779	0.367235
B10_L5_1	0.998087	0.997654	0.997116	0.996119	0.997565	0.998467	0.998649	0.998365	0.99756	0.99756	0.997834	0.996288	0.965354	0.998092	0.997559	0.996159	0.993147	0.992502	0.993538	0.994084	0.992971	0.99409	0.986869	0.98577	0.997086	0.997786	0.997658	0.997277	0.997552	0.996431	0.998122	0.997235	0.429517	0.413327	0.423737	0.418823	0.43472	0.407315	0.397317	0.407064	0.401117	0.473394	0.370248	0.359174	0.36558	0.35134	0.363835	0.350997	0.359284
B10_L5_2	0.997741	0.997832	0.997469	0.99647	0.997666	0.998384	0.99866	0.998377	0.997661	0.997661	0.998287	0.996739	0.968338	0.998324	0.998166	0.996724	0.994515	0.993228	0.993579	0.994229	0.992792	0.994238	0.98695	0.985721	0.997231	0.997787	0.997902	0.99731	0.99764	0.996636	0.998705	0.997716	0.437318	0.421241	0.431602	0.42658	0.442426	0.415082	0.405111	0.414848	0.409032	0.481076	0.378235	0.367042	0.373536	0.359297	0.371737	0.358945	0.36741
B10_L5_3	0.997692	0.997734	0.997172	0.996634	0.997551	0.998181	0.998377	0.998161	0.997546	0.997546	0.99823	0.996876	0.967627	0.998411	0.998149	0.996662	0.994371	0.993111	0.993836	0.994446	0.99315	0.994478	0.98726	0.986047	0.997456	0.997474	0.997777	0.997128	0.997493	0.996239	0.998594	0.99793	0.435157	0.419037	0.429491	0.424585	0.440355	0.413014	0.403072	0.412723	0.406981	0.478936	0.375957	0.364873	0.371336	0.357073	0.369584	0.35676	0.365175
B10_BATCH_L1_1	0.99444	0.994999	0.993245	0.998567	0.998841	0.996201	0.995696	0.995942	0.99884	0.99884	0.997667	0.997863	0.969803	0.99815	0.997552	0.997647	0.9972	0.997524	0.996001	0.996297	0.995057	0.995963	0.992199	0.99059	0.993056	0.994101	0.993739	0.992587	0.993314	0.991896	0.996857	0.997385	0.446165	0.430418	0.44072	0.436289	0.452575	0.42521	0.414941	0.425825	0.419833	0.493958	0.388482	0.37741	0.383795	0.37014	0.383132	0.370211	0.378545
B10_BATCH_L1_2	0.993161	0.993084	0.991917	0.998316	0.998254	0.994772	0.994921	0.994577	0.998253	0.998253	0.996187	0.995963	0.963161	0.997249	0.996061	0.996665	0.995184	0.996544	0.997133	0.997445	0.996473	0.997359	0.993462	0.992821	0.993076	0.994832	0.993722	0.992982	0.993812	0.993214	0.997397	0.998177	0.41801	0.402062	0.412577	0.407889	0.424412	0.396601	0.386201	0.39718	0.391182	0.466393	0.359273	0.347935	0.354488	0.340587	0.35367	0.340653	0.349244
B15_L1_1	0.997826	0.997584	0.996804	0.99788	0.998615	0.998571	0.998748	0.998461	0.998611	0.998611	0.998661	0.997564	0.966897	0.999134	0.998552	0.997656	0.995198	0.994626	0.995761	0.996312	0.995116	0.996205	0.989753	0.98863	0.997137	0.997962	0.997763	0.997164	0.997633	0.996573	0.99883	0.998398	0.429598	0.413576	0.42374	0.418923	0.434956	0.407534	0.397434	0.407431	0.401518	0.474443	0.37093	0.359903	0.366409	0.352268	0.364812	0.35195	0.360311
B15_L1_2	0.998203	0.997812	0.996777	0.997655	0.998476	0.998835	0.998721	0.998759	0.998472	0.998472	0.998712	0.997719	0.96634	0.999218	0.998524	0.997504	0.994536	0.994228	0.99538	0.995934	0.994816	0.995845	0.989216	0.988057	0.997237	0.997723	0.997591	0.99712	0.997482	0.996093	0.998363	0.997998	0.430105	0.41404	0.424301	0.419529	0.43559	0.408222	0.398133	0.408052	0.40205	0.474856	0.371551	0.360682	0.367079	0.352979	0.365514	0.352594	0.360821
B15_L1_3	0.99728	0.997325	0.996348	0.998031	0.99842	0.99815	0.998175	0.998255	0.998415	0.998415	0.998725	0.99777	0.966758	0.999271	0.9987	0.997591	0.99527	0.994851	0.995909	0.996578	0.99527	0.996489	0.989973	0.988927	0.997223	0.997462	0.99744	0.996816	0.997326	0.995999	0.998804	0.998708	0.430338	0.414346	0.424629	0.419812	0.435921	0.408477	0.398364	0.408361	0.402432	0.475411	0.37169	0.360695	0.367168	0.353044	0.3656	0.352682	0.361047
B15_L5_1	0.997056	0.996467	0.995437	0.997582	0.998496	0.997959	0.998056	0.99807	0.998493	0.998493	0.997897	0.996948	0.96273	0.998897	0.997751	0.996898	0.993767	0.994562	0.996534	0.997006	0.99609	0.99707	0.990792	0.990085	0.996438	0.997924	0.997137	0.996807	0.997417	0.996351	0.998456	0.998148	0.416299	0.400246	0.410445	0.405646	0.422037	0.394378	0.384095	0.394412	0.388206	0.462303	0.357633	0.346587	0.353093	0.338964	0.351557	0.338561	0.346872
B15_L5_2	0.996659	0.996617	0.995008	0.99839	0.998404	0.99761	0.997101	0.997709	0.998401	0.998401	0.998564	0.998128	0.965663	0.999329	0.998498	0.997645	0.995235	0.995364	0.996092	0.996763	0.995546	0.996514	0.99065	0.9896	0.996363	0.996083	0.996135	0.995402	0.995909	0.994158	0.997803	0.998324	0.43176	0.415825	0.426227	0.421629	0.437862	0.410413	0.40027	0.41045	0.404394	0.477809	0.373561	0.362747	0.369111	0.355171	0.367849	0.354849	0.362998
B15_L5_3	0.996705	0.996533	0.995593	0.99808	0.998594	0.997742	0.997952	0.997844	0.99859	0.99859	0.998221	0.997315	0.965307	0.998965	0.998118	0.997373	0.994864	0.995201	0.996767	0.997276	0.996146	0.997361	0.991168	0.990413	0.996535	0.99772	0.997131	0.996644	0.997288	0.9963	0.998833	0.998693	0.421153	0.405115	0.415361	0.410482	0.426772	0.399178	0.388959	0.399215	0.393202	0.467	0.362498	0.351381	0.357945	0.343824	0.356461	0.343486	0.351918
B15_L5_4	0.923628	0.919075	0.909116	0.946463	0.945881	0.927704	0.923977	0.92409	0.945908	0.945908	0.931353	0.942303	0.895405	0.936836	0.931248	0.941887	0.94244	0.956031	0.951125	0.947585	0.951666	0.946559	0.963814	0.959221	0.907645	0.917944	0.911053	0.908575	0.91168	0.908869	0.921004	0.927834	0.399239	0.386019	0.393048	0.394231	0.412263	0.386558	0.37463	0.391298	0.3836	0.467733	0.353784	0.345472	0.350149	0.340483	0.355601	0.342404	0.348542
B15_BATCH_L1_1	0.993413	0.99257	0.990433	0.999368	0.999249	0.994996	0.994609	0.994449	0.99925	0.99925	0.996221	0.997217	0.962056	0.997945	0.996215	0.997504	0.995685	0.998208	0.998978	0.998914	0.998622	0.998765	0.996547	0.995455	0.991607	0.993818	0.992351	0.991406	0.992535	0.991384	0.996052	0.997365	0.415641	0.399849	0.409926	0.405884	0.422567	0.394877	0.384321	0.395694	0.38952	0.465774	0.358099	0.34722	0.353613	0.339993	0.353293	0.340109	0.3484
B15_BATCH_L1_2	0.991804	0.990725	0.988597	0.999101	0.998621	0.993516	0.993339	0.993065	0.998623	0.998623	0.995095	0.995943	0.957649	0.997063	0.994941	0.996735	0.994437	0.997827	0.999467	0.999444	0.999186	0.999289	0.997362	0.996832	0.990463	0.99321	0.991159	0.990508	0.991616	0.990888	0.995368	0.997143	0.402003	0.386171	0.396342	0.392223	0.409183	0.381248	0.370559	0.382195	0.375875	0.453072	0.344211	0.333208	0.33964	0.326038	0.339401	0.326182	0.334492
B15_BATCH_L1_3	0.988483	0.989326	0.986672	0.998327	0.997221	0.991314	0.990723	0.991276	0.997222	0.997222	0.994447	0.995655	0.964359	0.99587	0.994496	0.995684	0.995714	0.99839	0.997731	0.997999	0.996893	0.997614	0.995991	0.995131	0.98827	0.989879	0.988771	0.987314	0.988697	0.987265	0.993935	0.996127	0.426207	0.410752	0.420907	0.416677	0.433644	0.405908	0.395256	0.407088	0.400935	0.47772	0.369355	0.358323	0.364788	0.351436	0.364817	0.351701	0.360082
B20_L1_1	0.994525	0.99333	0.991209	0.998614	0.999404	0.995936	0.995598	0.995307	0.999406	0.999406	0.996149	0.996861	0.961002	0.997768	0.995947	0.997025	0.994677	0.997357	0.998234	0.998063	0.997928	0.998048	0.99538	0.994238	0.992024	0.994912	0.993208	0.992425	0.993482	0.992389	0.996068	0.996786	0.41476	0.398895	0.408873	0.404845	0.421521	0.393815	0.383273	0.394632	0.388306	0.464483	0.35707	0.346117	0.352463	0.338806	0.352081	0.338888	0.3471
B20_L1_2	0.995104	0.995242	0.992996	0.998206	0.999317	0.996981	0.996275	0.996615	0.999317	0.999317	0.997436	0.998051	0.968463	0.998268	0.997305	0.997593	0.99659	0.997642	0.996319	0.996325	0.995522	0.99614	0.992744	0.990841	0.992605	0.994692	0.993912	0.992836	0.993705	0.992055	0.996257	0.996447	0.444068	0.428441	0.438285	0.434137	0.450595	0.423262	0.412883	0.42403	0.417759	0.492508	0.387124	0.376199	0.382513	0.368969	0.381974	0.368983	0.377172
B20_L5_1	0.995629	0.994024	0.992131	0.995907	0.998445	0.996696	0.996279	0.99575	0.998447	0.998447	0.995078	0.995616	0.96448	0.996305	0.994877	0.995154	0.993027	0.994991	0.994801	0.994326	0.994435	0.994451	0.991353	0.98951	0.990639	0.994677	0.993015	0.992105	0.993208	0.991919	0.994428	0.993499	0.428012	0.412137	0.421626	0.417691	0.434127	0.406799	0.396305	0.407471	0.401111	0.476297	0.370961	0.360126	0.366375	0.352729	0.365778	0.352699	0.36082
B20_L5_2	0.996938	0.994955	0.99401	0.995119	0.997931	0.997546	0.997608	0.996884	0.997931	0.997931	0.995122	0.994377	0.960619	0.996264	0.994692	0.994617	0.990806	0.992604	0.994226	0.994042	0.993997	0.994345	0.989158	0.988211	0.993219	0.997232	0.995455	0.99517	0.995898	0.995239	0.996059	0.994552	0.410796	0.394607	0.404489	0.399927	0.416349	0.388739	0.378345	0.389042	0.382659	0.457442	0.352449	0.34136	0.347759	0.333744	0.34655	0.333502	0.341731
B20_BATCH_L1_1	0.991164	0.990422	0.987468	0.997579	0.998492	0.993385	0.992456	0.99247	0.998496	0.998496	0.994126	0.996055	0.963945	0.995823	0.994051	0.995753	0.995202	0.99838	0.996987	0.996474	0.996471	0.996236	0.995918	0.993988	0.987037	0.990681	0.988889	0.987428	0.988865	0.987338	0.992794	0.993768	0.431727	0.416236	0.425841	0.422268	0.439065	0.411604	0.400925	0.412991	0.406597	0.483518	0.375568	0.36476	0.371001	0.357805	0.371336	0.358148	0.366274
B25_L2_1	0.40293	0.434696	0.424208	0.391291	0.392144	0.412119	0.401125	0.415604	0.392128	0.392129	0.428235	0.432647	0.576138	0.4077	0.430374	0.413376	0.452391	0.409585	0.350638	0.354461	0.338208	0.347502	0.33912	0.314228	0.393593	0.367771	0.39238	0.381424	0.377317	0.359618	0.384486	0.379146	0.998692	0.999264	0.99884	0.998733	0.997848	0.998877	0.999148	0.998474	0.998681	0.991121	0.998843	0.998206	0.99853	0.99764	0.997711	0.997393	0.997954
B25_L2_2	0.361963	0.394061	0.383332	0.350201	0.351109	0.371284	0.360009	0.374694	0.351094	0.351095	0.387464	0.392315	0.539899	0.366836	0.389795	0.372478	0.412462	0.369116	0.308992	0.312864	0.29651	0.305738	0.297945	0.272543	0.352042	0.325803	0.350952	0.339546	0.335554	0.317374	0.34283	0.337318	0.995552	0.996957	0.995802	0.996212	0.99457	0.996956	0.997636	0.996521	0.997033	0.985982	0.998791	0.998751	0.998712	0.998517	0.998029	0.99826	0.998478
B25_L6_1	0.380538	0.412661	0.402436	0.367635	0.368467	0.389495	0.378555	0.393087	0.36845	0.36845	0.405569	0.409614	0.555527	0.384597	0.407709	0.390259	0.429366	0.385481	0.326274	0.330254	0.313726	0.323256	0.314062	0.288984	0.37164	0.345018	0.370133	0.359223	0.354893	0.337138	0.361657	0.356049	0.997213	0.998134	0.997522	0.997383	0.995873	0.997715	0.998392	0.997071	0.997544	0.987133	0.998567	0.998212	0.998401	0.997738	0.997316	0.997409	0.997754
B25_BATCH_L2_1	0.386121	0.418145	0.407395	0.37519	0.375891	0.395504	0.384299	0.39898	0.375876	0.375876	0.411923	0.416674	0.561363	0.391308	0.41405	0.397338	0.436735	0.393971	0.334361	0.338119	0.321849	0.331098	0.32331	0.298201	0.376649	0.350704	0.375366	0.364317	0.360206	0.342378	0.367767	0.362659	0.997704	0.998623	0.998067	0.998092	0.99695	0.998499	0.998951	0.998263	0.998561	0.989908	0.999162	0.998755	0.998946	0.998418	0.998358	0.998253	0.998623
B25_BATCH_L2_2	0.38157	0.413503	0.402277	0.372068	0.372498	0.391154	0.379818	0.394377	0.372484	0.372485	0.407933	0.413374	0.55784	0.387588	0.410143	0.394152	0.433845	0.391472	0.331646	0.335185	0.319171	0.328101	0.321626	0.296201	0.371561	0.345927	0.37035	0.359176	0.355188	0.337293	0.363238	0.358592	0.997312	0.998433	0.997613	0.99803	0.996912	0.998644	0.999001	0.998577	0.998869	0.990538	0.999525	0.999317	0.999418	0.999096	0.999129	0.999051	0.999357
B30_L2_1	0.391041	0.422763	0.411995	0.379623	0.380134	0.400141	0.38904	0.403596	0.380119	0.380119	0.416601	0.421343	0.566202	0.396017	0.418839	0.402044	0.441119	0.398066	0.338816	0.342572	0.326363	0.335582	0.327562	0.302419	0.3813	0.355373	0.379975	0.369056	0.364939	0.347105	0.372006	0.366826	0.99793	0.998771	0.997986	0.998203	0.997133	0.9987	0.999019	0.998214	0.998496	0.990038	0.999521	0.999248	0.999463	0.998832	0.998629	0.998542	0.998886
B30_L2_2	0.408632	0.43967	0.429476	0.394343	0.396059	0.417313	0.406502	0.420604	0.396044	0.396044	0.432181	0.436284	0.58043	0.411579	0.434256	0.417006	0.455221	0.412189	0.353559	0.357208	0.34125	0.350344	0.34143	0.31636	0.397857	0.372901	0.39726	0.386527	0.382382	0.364782	0.388198	0.381944	0.998063	0.99845	0.997694	0.997687	0.996772	0.997877	0.998078	0.997212	0.997335	0.989655	0.99826	0.997741	0.998078	0.997038	0.996926	0.996658	0.997124
B30_L6_1	0.400585	0.431994	0.42162	0.387663	0.388735	0.409437	0.398559	0.412816	0.388719	0.388719	0.425115	0.429468	0.57445	0.404501	0.427327	0.410145	0.448903	0.405708	0.346857	0.350602	0.334478	0.343704	0.33509	0.31001	0.390536	0.364968	0.389542	0.378649	0.374569	0.356865	0.381006	0.375232	0.998204	0.998799	0.998007	0.998098	0.997068	0.9984	0.998674	0.997755	0.998027	0.989859	0.998977	0.998551	0.998855	0.997964	0.9978	0.997603	0.998065
B30_L6_2	0.40797	0.439	0.428402	0.395518	0.396688	0.416849	0.405871	0.420017	0.396674	0.396674	0.432316	0.437055	0.580804	0.411983	0.434541	0.417799	0.456458	0.413833	0.355014	0.358563	0.342745	0.351643	0.343814	0.318639	0.39722	0.372192	0.396464	0.385529	0.38156	0.363839	0.388158	0.382496	0.998392	0.998882	0.998099	0.998338	0.997524	0.998611	0.998693	0.998122	0.998274	0.991306	0.99893	0.998493	0.998798	0.997892	0.997953	0.99763	0.998115
B30_BATCH_L2_1	0.400567	0.431847	0.421139	0.388759	0.389748	0.409598	0.398581	0.412811	0.389733	0.389733	0.425438	0.430244	0.574432	0.404983	0.427594	0.411028	0.449953	0.407326	0.348147	0.351704	0.335778	0.344733	0.337174	0.311956	0.389917	0.364807	0.389064	0.378118	0.374112	0.356417	0.380995	0.375568	0.99823	0.998879	0.99806	0.998302	0.997397	0.998694	0.998881	0.998314	0.998501	0.991026	0.999295	0.998919	0.999181	0.998444	0.998458	0.99823	0.998623
B30_BATCH_L2_2	0.4138	0.444884	0.433873	0.403401	0.404081	0.422982	0.411894	0.426118	0.404068	0.404068	0.439145	0.444381	0.586414	0.419028	0.441327	0.42536	0.464158	0.422229	0.363321	0.366748	0.351032	0.359793	0.352992	0.327849	0.403131	0.37831	0.402232	0.391291	0.387388	0.369745	0.394775	0.389808	0.998715	0.999177	0.998523	0.998858	0.998334	0.999151	0.999081	0.998947	0.998995	0.993407	0.999119	0.998619	0.998969	0.99812	0.998461	0.997986	0.998492
B30_BATCH_L2_3	0.404475	0.435964	0.42491	0.394051	0.394878	0.413943	0.402758	0.417318	0.394864	0.394864	0.430187	0.435304	0.578532	0.409991	0.432381	0.416078	0.4551	0.413166	0.353991	0.357561	0.341632	0.350583	0.343478	0.318414	0.394114	0.369222	0.393316	0.382285	0.378405	0.360629	0.385768	0.380667	0.998315	0.998996	0.998187	0.998475	0.997887	0.998947	0.998959	0.998754	0.99879	0.992536	0.999397	0.998942	0.999248	0.998551	0.998705	0.998348	0.99878
B35_L2_1	0.377713	0.409549	0.398132	0.367538	0.368016	0.387163	0.375724	0.390597	0.368002	0.368002	0.40402	0.409441	0.554351	0.38366	0.406295	0.389697	0.429343	0.386957	0.327051	0.330667	0.3146	0.323575	0.316704	0.291322	0.367371	0.341733	0.366205	0.355049	0.351126	0.332948	0.358627	0.353805	0.996775	0.997988	0.996895	0.997472	0.996379	0.998313	0.998639	0.998118	0.998304	0.989646	0.999819	0.9998	0.999858	0.999632	0.999412	0.999436	0.99953
B35_L2_2	0.384372	0.416198	0.404828	0.374268	0.374886	0.393941	0.382506	0.397376	0.374872	0.374872	0.410691	0.416076	0.56065	0.390377	0.412931	0.396436	0.435928	0.393816	0.333983	0.33758	0.32154	0.33053	0.323634	0.298341	0.37406	0.34869	0.37303	0.361895	0.358	0.33991	0.365525	0.360643	0.997228	0.99833	0.997325	0.997795	0.996861	0.998555	0.998808	0.998422	0.998547	0.990586	0.99984	0.999688	0.99982	0.9995	0.999407	0.999312	0.999483
B35_L2_3	0.372917	0.404642	0.392921	0.363281	0.363837	0.38253	0.370882	0.385899	0.363825	0.363825	0.399422	0.405205	0.549784	0.379153	0.401638	0.385414	0.425046	0.383219	0.322944	0.326452	0.310512	0.319331	0.313135	0.287648	0.361983	0.336686	0.360946	0.349737	0.345861	0.327604	0.353553	0.3489	0.996024	0.997377	0.996165	0.996904	0.995857	0.99793	0.998247	0.99792	0.998031	0.989539	0.999742	0.999828	0.999806	0.999797	0.999622	0.999653	0.999612
B35_L6_1	0.373395	0.405151	0.393575	0.363555	0.364044	0.382902	0.371365	0.38624	0.364031	0.364031	0.399779	0.40544	0.550726	0.379473	0.402064	0.385678	0.425482	0.383255	0.323151	0.326672	0.310708	0.319561	0.31316	0.287692	0.362657	0.33725	0.361619	0.350387	0.346518	0.328323	0.35418	0.349409	0.996232	0.997544	0.996335	0.99704	0.995908	0.997988	0.998319	0.997884	0.998081	0.989362	0.999773	0.999832	0.999852	0.999755	0.999541	0.999604	0.999631
B35_L6_2	0.364293	0.396382	0.385219	0.353407	0.354	0.373702	0.362345	0.377164	0.353985	0.353986	0.390461	0.395571	0.542717	0.369783	0.392708	0.375861	0.415702	0.372695	0.312529	0.316227	0.299966	0.309101	0.301789	0.276364	0.354105	0.32827	0.352984	0.341821	0.33779	0.319676	0.34509	0.339996	0.995799	0.997214	0.995978	0.996473	0.995028	0.997425	0.997978	0.99712	0.997471	0.987178	0.999542	0.999621	0.999625	0.999531	0.999039	0.999312	0.999323
B35_BATCH_L2_1	0.373337	0.405301	0.393571	0.364676	0.364891	0.383092	0.371495	0.386437	0.364878	0.364879	0.400397	0.406237	0.551502	0.380115	0.40265	0.386508	0.426637	0.384699	0.324341	0.327855	0.311843	0.320721	0.314764	0.289348	0.362846	0.337377	0.361703	0.350358	0.346575	0.328366	0.35477	0.350356	0.996261	0.997605	0.996496	0.997191	0.99613	0.998125	0.998452	0.998194	0.998406	0.990041	0.999818	0.999827	0.999863	0.999831	0.999768	0.999776	0.99983
B35_BATCH_L2_2	0.373152	0.405107	0.393438	0.364295	0.364482	0.382854	0.371326	0.386191	0.364469	0.364469	0.400071	0.405823	0.550956	0.379718	0.402285	0.386313	0.426152	0.384121	0.323957	0.327485	0.311451	0.320325	0.314278	0.288831	0.362761	0.33727	0.361549	0.350367	0.346459	0.328344	0.354511	0.350115	0.996308	0.997633	0.996507	0.997171	0.996099	0.998157	0.998472	0.998143	0.998358	0.989868	0.999806	0.99985	0.999875	0.99983	0.999695	0.999749	0.999791
B35_BATCH_L2_3	0.379149	0.410865	0.398962	0.371077	0.371126	0.388855	0.377283	0.39209	0.371114	0.371114	0.406278	0.412371	0.556142	0.386162	0.408529	0.392813	0.432809	0.391147	0.330978	0.33438	0.318533	0.327203	0.321785	0.296319	0.368377	0.343189	0.367249	0.355997	0.3522	0.334073	0.360545	0.356381	0.996435	0.997693	0.996603	0.99741	0.996519	0.998334	0.998508	0.998476	0.998593	0.991124	0.999745	0.999746	0.999793	0.999736	0.999791	0.999736	0.999807
B40_L2_1	0.432924	0.463745	0.451949	0.425526	0.425388	0.44239	0.431126	0.445392	0.425376	0.425376	0.459593	0.465732	0.603365	0.440099	0.461821	0.446832	0.485551	0.444985	0.38646	0.389735	0.374334	0.382727	0.37749	0.352398	0.42233	0.397711	0.421106	0.410072	0.406433	0.388678	0.414746	0.410957	0.998331	0.998578	0.99807	0.998726	0.998843	0.998933	0.998464	0.999068	0.99886	0.996242	0.997914	0.997319	0.99775	0.996828	0.997748	0.996851	0.997423
B40_L6_1	0.406898	0.438203	0.426518	0.398549	0.398533	0.416384	0.405042	0.419508	0.39852	0.39852	0.43353	0.439401	0.580645	0.413622	0.435773	0.420271	0.459427	0.417972	0.358831	0.362248	0.346538	0.355143	0.349375	0.324092	0.396498	0.37137	0.395232	0.38416	0.380362	0.362447	0.388401	0.384278	0.998018	0.998732	0.997931	0.998582	0.998132	0.999121	0.998999	0.999103	0.999102	0.993712	0.999268	0.998981	0.999231	0.998654	0.999051	0.99861	0.998954
B40_BATCH_L2_1	0.41627	0.447594	0.435407	0.410103	0.409807	0.426206	0.414638	0.429331	0.409796	0.409796	0.443902	0.450384	0.589648	0.424395	0.44614	0.431115	0.470601	0.43032	0.370987	0.374279	0.358751	0.367177	0.362535	0.337391	0.40577	0.381019	0.404542	0.393252	0.389745	0.371705	0.398649	0.39514	0.997612	0.998251	0.997591	0.998356	0.998332	0.998853	0.998511	0.999222	0.99905	0.995619	0.998574	0.998159	0.99847	0.997931	0.998757	0.998031	0.998432
B40_BATCH_L2_2	0.444833	0.475249	0.462873	0.438687	0.438614	0.45455	0.442942	0.457452	0.438604	0.438605	0.471641	0.478308	0.614324	0.45256	0.473735	0.459062	0.497849	0.458595	0.400027	0.403059	0.388018	0.396068	0.391881	0.367012	0.43342	0.409503	0.432369	0.421231	0.417853	0.39992	0.426663	0.423147	0.997249	0.997265	0.996973	0.997752	0.99834	0.997924	0.997162	0.998396	0.99793	0.997531	0.996464	0.99577	0.996243	0.99532	0.996651	0.995458	0.996032
[truncated: 242 more columns]

## Sheet: BEFORE POOLING WO_B29
	B1_L1_1	B1_L1_2	B1_L1_3	B1_L1_4	B1_L1_5	B1_L5_1	B1_L5_2	B1_L5_3	B1_BATCH_L1_1	B1_BATCH_L1_2	B6_L1_1	B6_L1_2	B6_L1_3	B6_L5_1	B6_L5_2	B6_L5_3	B6_BATCH_L1_1	B6_BATCH_L1_2	B11_L1_1	B11_L1_2	B11_L5_1	B11_L5_2	B11_BATCH_L1_1	B11_BATCH_L1_2	B16_L1_1	B16_L1_2	B16_L1_3	B16_L5_1	B16_L5_2	B16_L5_3	B16_BATCH_L1_1	B16_BATCH_L1_2	B21_L2_1	B21_L6_1	B21_BATCH_L2_1	B26_L2_1	B26_L2_2	B26_L6_1	B26_L6_2	B26_BATCH_L2_1	B26_BATCH_L2_2	B26_BATCH_L2_3	B31_L2_1	B31_L2_2	B31_L6_1	B31_L6_2	B31_BATCH_L2_1	B31_BATCH_L2_2	B31_BATCH_L2_3
B1_L1_1	1	0.9988	0.9986	0.993711	0.996041	0.999446	0.999436	0.998985	0.996036	0.996036	0.996953	0.995111	0.96757	0.996719	0.996682	0.994573	0.991104	0.988966	0.989607	0.990043	0.98907	0.990054	0.9818	0.980028	0.997131	0.9975	0.997917	0.997523	0.997606	0.99615	0.996466	0.994413	0.441554	0.425269	0.435365	0.430533	0.445938	0.41903	0.409273	0.41834	0.412547	0.482923	0.382815	0.37208	0.378364	0.36406	0.376229	0.363517	0.37161
B1_L1_2	0.9988	1	0.999282	0.993636	0.995534	0.999241	0.998916	0.999339	0.995527	0.995527	0.998293	0.996355	0.975538	0.997173	0.998087	0.995165	0.993683	0.989838	0.988359	0.989174	0.98714	0.98891	0.97995	0.977628	0.997461	0.996404	0.99796	0.997129	0.997079	0.994998	0.996713	0.994798	0.472658	0.456717	0.466758	0.461693	0.476946	0.450368	0.440775	0.449714	0.444022	0.513092	0.414636	0.403854	0.41021	0.396019	0.407965	0.395463	0.403552
B1_L1_3	0.9986	0.999282	1	0.991333	0.993618	0.998566	0.998888	0.998661	0.993609	0.993609	0.996631	0.99366	0.973035	0.995348	0.996435	0.993187	0.990897	0.986446	0.985939	0.986933	0.9848	0.986826	0.97645	0.974532	0.997785	0.996972	0.998545	0.997992	0.997775	0.996414	0.996613	0.993861	0.462137	0.445986	0.456117	0.450607	0.465634	0.439	0.429554	0.437962	0.432483	0.500617	0.403113	0.39208	0.39857	0.38407	0.395796	0.38337	0.39172
B1_L1_4	0.993711	0.993636	0.991333	1	0.999102	0.9953	0.994814	0.994862	0.999102	0.999102	0.997261	0.998023	0.965297	0.998321	0.997122	0.998219	0.997021	0.99825	0.998103	0.998308	0.997417	0.997873	0.995218	0.993856	0.99261	0.993446	0.992608	0.991668	0.992459	0.991078	0.996224	0.99796	0.431067	0.41531	0.42558	0.421444	0.437936	0.410449	0.400036	0.411134	0.40508	0.480239	0.373583	0.362777	0.369121	0.355549	0.368699	0.355691	0.363898
B1_L1_5	0.996041	0.995534	0.993618	0.999102	1	0.997499	0.997006	0.997	1	1	0.997692	0.998027	0.966727	0.998698	0.997477	0.997953	0.996221	0.99761	0.997323	0.997354	0.996734	0.997149	0.993728	0.992268	0.993446	0.995513	0.994531	0.993579	0.994469	0.993104	0.996952	0.997295	0.431296	0.415465	0.425449	0.421208	0.437676	0.41022	0.39983	0.410837	0.404636	0.479564	0.373826	0.362942	0.369288	0.35561	0.368653	0.355616	0.363795
B1_L5_1	0.999446	0.999241	0.998566	0.9953	0.997499	1	0.999617	0.999727	0.997494	0.997494	0.998199	0.996736	0.971306	0.997979	0.997918	0.99603	0.99355	0.99187	0.99145	0.991937	0.990656	0.991801	0.984285	0.982407	0.996966	0.997571	0.998002	0.997318	0.997572	0.995909	0.997337	0.995604	0.450465	0.434418	0.444401	0.439567	0.455237	0.428299	0.418415	0.427947	0.422012	0.493114	0.392371	0.381543	0.387887	0.373763	0.386046	0.373295	0.381423
B1_L5_2	0.999436	0.998916	0.998888	0.994814	0.997006	0.999617	1	0.999382	0.997001	0.997001	0.997682	0.995681	0.9689	0.997423	0.997375	0.995534	0.992555	0.990735	0.991366	0.9919	0.99061	0.991931	0.98383	0.982285	0.99746	0.998524	0.998638	0.998246	0.998441	0.997404	0.997824	0.995849	0.439686	0.423505	0.433488	0.428443	0.444074	0.417013	0.407134	0.416481	0.410645	0.481681	0.380884	0.369881	0.376329	0.362012	0.374199	0.361502	0.369811
B1_L5_3	0.998985	0.999339	0.998661	0.994862	0.997	0.999727	0.999382	1	0.996994	0.996994	0.99839	0.996679	0.971568	0.998006	0.998126	0.995656	0.993421	0.991545	0.991009	0.9917	0.990066	0.991598	0.983303	0.981593	0.997248	0.997584	0.998228	0.997583	0.997808	0.996016	0.997525	0.995719	0.453799	0.437805	0.447846	0.442796	0.458548	0.431576	0.421718	0.431204	0.425195	0.496214	0.395764	0.384839	0.391249	0.377109	0.389229	0.376522	0.384657
B1_BATCH_L1_1	0.996036	0.995527	0.993609	0.999102	1	0.997494	0.997001	0.996994	1	1	0.997687	0.998025	0.966719	0.998695	0.997473	0.997951	0.996219	0.997613	0.997325	0.997355	0.996737	0.997149	0.993735	0.992274	0.993437	0.995506	0.994522	0.99357	0.994461	0.993096	0.996946	0.99729	0.43128	0.41545	0.425434	0.421193	0.437663	0.410206	0.399816	0.410825	0.404623	0.479555	0.373813	0.362929	0.369275	0.355597	0.368642	0.355604	0.363783
B1_BATCH_L1_2	0.996036	0.995527	0.993609	0.999102	1	0.997494	0.997001	0.996994	1	1	0.997687	0.998025	0.966719	0.998695	0.997473	0.997951	0.99622	0.997613	0.997325	0.997355	0.996736	0.997149	0.993735	0.992274	0.993437	0.995506	0.994522	0.99357	0.994461	0.993096	0.996946	0.99729	0.431281	0.41545	0.425434	0.421194	0.437663	0.410206	0.399816	0.410825	0.404623	0.479555	0.373813	0.36293	0.369275	0.355597	0.368642	0.355604	0.363783
B6_L1_1	0.996953	0.998293	0.996631	0.997261	0.997692	0.998199	0.997682	0.99839	0.997687	0.997687	1	0.999242	0.974463	0.99951	0.999867	0.998259	0.997588	0.995397	0.993326	0.994068	0.992089	0.993625	0.987079	0.984897	0.995881	0.995258	0.996095	0.995113	0.995328	0.993302	0.996978	0.99683	0.466759	0.451111	0.461158	0.456564	0.47238	0.445476	0.435571	0.44545	0.439525	0.510948	0.409455	0.398671	0.405007	0.391175	0.403541	0.390856	0.398953
B6_L1_2	0.995111	0.996355	0.99366	0.998023	0.998027	0.996736	0.995681	0.996679	0.998025	0.998025	0.999242	1	0.973841	0.999295	0.999278	0.998681	0.998601	0.997515	0.994525	0.994912	0.993386	0.994398	0.990122	0.987393	0.993002	0.992591	0.99316	0.991846	0.992348	0.98984	0.995097	0.995864	0.471284	0.455878	0.465761	0.461791	0.477789	0.450967	0.440902	0.451399	0.445368	0.517981	0.415053	0.40453	0.410717	0.397264	0.409972	0.397163	0.405113
B6_L1_3	0.96757	0.975538	0.973035	0.965297	0.966727	0.971306	0.9689	0.971568	0.966719	0.966719	0.974463	0.973841	1	0.96959	0.974959	0.96901	0.978329	0.96732	0.953258	0.954516	0.949407	0.95322	0.945374	0.939474	0.964639	0.960418	0.966174	0.962283	0.96261	0.957514	0.966075	0.962899	0.610376	0.596082	0.604898	0.600156	0.614082	0.590285	0.581213	0.589785	0.585176	0.647215	0.559085	0.548931	0.554993	0.542042	0.553195	0.541763	0.549892
B6_L5_1	0.996719	0.997173	0.995348	0.998321	0.998698	0.997979	0.997423	0.998006	0.998695	0.998695	0.99951	0.999295	0.96959	1	0.999491	0.998555	0.997128	0.996617	0.995725	0.996261	0.994927	0.995923	0.990475	0.988724	0.995473	0.99563	0.995818	0.994852	0.995377	0.993494	0.997277	0.997555	0.446653	0.43096	0.441004	0.436657	0.452787	0.425542	0.415426	0.425725	0.419642	0.492673	0.389177	0.378389	0.384726	0.370908	0.383555	0.37066	0.378786
B6_L5_2	0.996682	0.998087	0.996435	0.997122	0.997477	0.997918	0.997375	0.998126	0.997473	0.997473	0.999867	0.999278	0.974959	0.999491	1	0.998129	0.997782	0.995424	0.993203	0.993985	0.992011	0.993538	0.987039	0.984757	0.99575	0.994913	0.995971	0.994795	0.995128	0.992947	0.996897	0.996748	0.468906	0.453339	0.463313	0.458783	0.474576	0.447688	0.437762	0.447638	0.441766	0.513152	0.4117	0.400937	0.407256	0.393436	0.405791	0.393113	0.401264
B6_L5_3	0.994573	0.995165	0.993187	0.998219	0.997953	0.99603	0.995534	0.995656	0.997951	0.997951	0.998259	0.998681	0.96901	0.998555	0.998129	1	0.997622	0.997009	0.995534	0.995847	0.994581	0.995389	0.991494	0.989183	0.993087	0.993428	0.993242	0.992498	0.99269	0.991345	0.995519	0.99663	0.452484	0.436939	0.446925	0.442785	0.458886	0.431881	0.42177	0.432276	0.42628	0.499531	0.395438	0.384751	0.391067	0.377472	0.390218	0.37744	0.385575
B6_BATCH_L1_1	0.991104	0.993683	0.990897	0.997021	0.996221	0.99355	0.992555	0.993421	0.996219	0.99622	0.997588	0.998601	0.978329	0.997128	0.997782	0.997622	1	0.997675	0.992749	0.993204	0.991057	0.992345	0.989243	0.98605	0.989588	0.988985	0.989929	0.988072	0.988658	0.986331	0.99316	0.994339	0.490705	0.475625	0.485353	0.481389	0.49728	0.470682	0.460619	0.471395	0.465605	0.537871	0.435149	0.424474	0.430759	0.41749	0.430235	0.417636	0.425811
B6_BATCH_L1_2	0.988966	0.989838	0.986446	0.99825	0.99761	0.99187	0.990735	0.991545	0.997613	0.997613	0.995397	0.997515	0.96732	0.996617	0.995424	0.997009	0.997675	1	0.997	0.996917	0.996007	0.996375	0.995943	0.993786	0.986502	0.988446	0.987357	0.985806	0.987029	0.985121	0.992161	0.994337	0.448589	0.433428	0.44318	0.439571	0.456391	0.429089	0.418502	0.430519	0.424188	0.500532	0.393094	0.382359	0.38861	0.375602	0.388993	0.375929	0.384027
B11_L1_1	0.989607	0.988359	0.985939	0.998103	0.997323	0.99145	0.991366	0.991009	0.997325	0.997325	0.993326	0.994525	0.953258	0.995725	0.993203	0.995534	0.992749	0.997	1	0.999832	0.999831	0.999805	0.998361	0.998002	0.988885	0.991959	0.989496	0.988978	0.990195	0.989596	0.994082	0.996347	0.391118	0.375322	0.38541	0.381366	0.398457	0.370442	0.359658	0.37148	0.365099	0.443062	0.33329	0.322308	0.328786	0.315202	0.328656	0.31536	0.32366
B11_L1_2	0.990043	0.989174	0.986933	0.998308	0.997354	0.991937	0.9919	0.9917	0.997355	0.997355	0.994068	0.994912	0.954516	0.996261	0.993985	0.995847	0.993204	0.996917	0.999832	1	0.999602	0.999854	0.997662	0.997396	0.990098	0.992531	0.990489	0.989898	0.99104	0.990346	0.994876	0.99709	0.394915	0.379132	0.389269	0.385064	0.402112	0.374091	0.363371	0.374986	0.368662	0.446122	0.336892	0.325852	0.332347	0.318701	0.332044	0.318779	0.327125
B11_L5_1	0.98907	0.98714	0.9848	0.997417	0.996734	0.990656	0.99061	0.990066	0.996737	0.996736	0.992089	0.993386	0.949407	0.994927	0.992011	0.994581	0.991057	0.996007	0.999831	0.999602	1	0.99965	0.998453	0.998339	0.988196	0.991516	0.988792	0.988331	0.989654	0.989152	0.993344	0.99569	0.378922	0.363045	0.373145	0.369211	0.386358	0.358219	0.347394	0.359245	0.352839	0.431242	0.320849	0.309906	0.316351	0.302732	0.316287	0.302899	0.311179
B11_L5_2	0.990054	0.98891	0.986826	0.997873	0.997149	0.991801	0.991931	0.991598	0.997149	0.997149	0.993625	0.994398	0.95322	0.995923	0.993538	0.995389	0.992345	0.996375	0.999805	0.999854	0.99965	1	0.997546	0.997468	0.990061	0.992894	0.990581	0.990136	0.99135	0.990823	0.994918	0.996901	0.387997	0.372126	0.382291	0.378034	0.395112	0.367021	0.356288	0.36788	0.361553	0.439216	0.329792	0.318696	0.32523	0.311506	0.32485	0.311533	0.319937
B11_BATCH_L1_1	0.9818	0.97995	0.97645	0.995218	0.993728	0.984285	0.98383	0.983303	0.993735	0.993735	0.987079	0.990122	0.945374	0.990475	0.987039	0.991494	0.989243	0.995943	0.998361	0.997662	0.998453	0.997546	1	0.999402	0.979806	0.984126	0.980576	0.979729	0.981473	0.9809	0.987287	0.991032	0.379863	0.364372	0.374223	0.370966	0.388467	0.360419	0.349319	0.36223	0.35571	0.435977	0.323311	0.312541	0.318859	0.305817	0.319867	0.306387	0.314591
B11_BATCH_L1_2	0.980028	0.977628	0.974532	0.993856	0.992268	0.982407	0.982285	0.981593	0.992274	0.992274	0.984897	0.987393	0.939474	0.988724	0.984757	0.989183	0.98605	0.993786	0.998002	0.997396	0.998339	0.997468	0.999402	1	0.978959	0.983827	0.979733	0.979193	0.981041	0.980968	0.98674	0.990518	0.355368	0.33964	0.349741	0.346183	0.363952	0.335507	0.324278	0.337256	0.330663	0.411865	0.298027	0.287028	0.293466	0.28024	0.294321	0.28074	0.289079
B16_L1_1	0.997131	0.997461	0.997785	0.99261	0.993446	0.996966	0.99746	0.997248	0.993437	0.993437	0.995881	0.993002	0.964639	0.995473	0.99575	0.993087	0.989588	0.986502	0.988885	0.990098	0.988196	0.990061	0.979806	0.978959	1	0.998056	0.999305	0.999062	0.998959	0.997819	0.998322	0.997009	0.432815	0.416495	0.427126	0.421493	0.436815	0.409691	0.400106	0.408631	0.403141	0.4727	0.372704	0.361599	0.368204	0.353539	0.36547	0.352863	0.361232
B16_L1_2	0.9975	0.996404	0.996972	0.993446	0.995513	0.997571	0.998524	0.997584	0.995506	0.995506	0.995258	0.992591	0.960418	0.99563	0.994913	0.993428	0.988985	0.988446	0.991959	0.992531	0.991516	0.992894	0.984126	0.983827	0.998056	1	0.99918	0.999442	0.999678	0.999601	0.998785	0.996792	0.407072	0.390622	0.400919	0.395322	0.41127	0.383729	0.373685	0.383143	0.377197	0.449566	0.347051	0.335666	0.342399	0.327774	0.339928	0.327165	0.335658
B16_L1_3	0.997917	0.99796	0.998545	0.992608	0.994531	0.998002	0.998638	0.998228	0.994522	0.994522	0.996095	0.99316	0.966174	0.995818	0.995971	0.993242	0.989929	0.987357	0.989496	0.990489	0.988792	0.990581	0.980576	0.979733	0.999305	0.99918	1	0.999612	0.99974	0.998846	0.998764	0.996546	0.431246	0.414964	0.425236	0.419582	0.435082	0.407874	0.39813	0.406981	0.401329	0.4716	0.371405	0.360138	0.366806	0.352154	0.364094	0.351477	0.359948
B16_L5_1	0.997523	0.997129	0.997992	0.991668	0.993579	0.997318	0.998246	0.997583	0.99357	0.99357	0.995113	0.991846	0.962283	0.994852	0.994795	0.992498	0.988072	0.985806	0.988978	0.989898	0.988331	0.990136	0.979729	0.979193	0.999062	0.999442	0.999612	1	0.99979	0.999407	0.99832	0.996079	0.420466	0.404009	0.414458	0.40859	0.424167	0.396907	0.387121	0.395894	0.390138	0.460604	0.360217	0.348909	0.355611	0.340858	0.352671	0.340091	0.34857
B16_L5_2	0.997606	0.997079	0.997775	0.992459	0.994469	0.997572	0.998441	0.997808	0.994461	0.994461	0.995328	0.992348	0.96261	0.995377	0.995128	0.99269	0.988658	0.987029	0.990195	0.99104	0.989654	0.99135	0.981473	0.981041	0.998959	0.999678	0.99974	0.99979	1	0.999451	0.998781	0.996564	0.416443	0.400016	0.410368	0.404633	0.420341	0.392938	0.38306	0.392089	0.38631	0.457468	0.356321	0.344978	0.351696	0.336981	0.348957	0.336273	0.344793
B16_L5_3	0.99615	0.994998	0.996414	0.991078	0.993104	0.995909	0.997404	0.996016	0.993096	0.993096	0.993302	0.98984	0.957514	0.993494	0.992947	0.991345	0.986331	0.985121	0.989596	0.990346	0.989152	0.990823	0.9809	0.980968	0.997819	0.999601	0.998846	0.999407	0.999451	1	0.998119	0.995768	0.398998	0.382409	0.392831	0.386865	0.402631	0.375074	0.365159	0.374178	0.368421	0.439998	0.338211	0.326644	0.33351	0.318636	0.33058	0.317915	0.326593
B16_BATCH_L1_1	0.996466	0.996713	0.996613	0.996224	0.996952	0.997337	0.997824	0.997525	0.996946	0.996946	0.996978	0.995097	0.966075	0.997277	0.996897	0.995519	0.99316	0.992161	0.994082	0.994876	0.993344	0.994918	0.987287	0.98674	0.998322	0.998785	0.998764	0.99832	0.998781	0.998119	1	0.9991	0.423859	0.407653	0.418142	0.412686	0.428674	0.401148	0.391092	0.400844	0.395094	0.467641	0.364301	0.352916	0.35966	0.345239	0.357624	0.344834	0.353444
B16_BATCH_L1_2	0.994413	0.994798	0.993861	0.99796	0.997295	0.995604	0.995849	0.995719	0.99729	0.99729	0.99683	0.995864	0.962899	0.997555	0.996748	0.99663	0.994339	0.994337	0.996347	0.99709	0.99569	0.996901	0.991032	0.990518	0.997009	0.996792	0.996546	0.996079	0.996564	0.995768	0.9991	1	0.41909	0.403039	0.413692	0.408595	0.424803	0.397167	0.387007	0.397196	0.391398	0.465069	0.359796	0.348575	0.355224	0.341063	0.353777	0.340899	0.349381
B21_L2_1	0.441554	0.472658	0.462137	0.431067	0.431296	0.450465	0.439686	0.453799	0.43128	0.431281	0.466759	0.471284	0.610376	0.446653	0.468906	0.452484	0.490705	0.448589	0.391118	0.394915	0.378922	0.387997	0.379863	0.355368	0.432815	0.407072	0.431246	0.420466	0.416443	0.398998	0.423859	0.41909	1	0.999775	0.999845	0.999644	0.999505	0.999308	0.99907	0.998843	0.998866	0.994887	0.997391	0.996369	0.996975	0.99548	0.996152	0.995269	0.996146
B21_L6_1	0.425269	0.456717	0.445986	0.41531	0.415465	0.434418	0.423505	0.437805	0.41545	0.41545	0.451111	0.455878	0.596082	0.43096	0.453339	0.436939	0.475625	0.433428	0.375322	0.379132	0.363045	0.372126	0.364372	0.33964	0.416495	0.390622	0.414964	0.404009	0.400016	0.382409	0.407653	0.403039	0.999775	1	0.999773	0.999745	0.999363	0.999672	0.999595	0.999313	0.999397	0.99426	0.998501	0.997693	0.998166	0.997008	0.997484	0.996829	0.997541
B21_BATCH_L2_1	0.435365	0.466758	0.456117	0.42558	0.425449	0.444401	0.433488	0.447846	0.425434	0.425434	0.461158	0.465761	0.604898	0.441004	0.463313	0.446925	0.485353	0.44318	0.38541	0.389269	0.373145	0.382291	0.374223	0.349741	0.427126	0.400919	0.425236	0.414458	0.410368	0.392831	0.418142	0.413692	0.999845	0.999773	1	0.999722	0.9995	0.999437	0.999287	0.999049	0.999104	0.994706	0.99759	0.996631	0.997193	0.995823	0.996454	0.995657	0.996476
B26_L2_1	0.430533	0.461693	0.450607	0.421444	0.421208	0.439567	0.428443	0.442796	0.421193	0.421194	0.456564	0.461791	0.600156	0.436657	0.458783	0.442785	0.481389	0.439571	0.381366	0.385064	0.369211	0.378034	0.370966	0.346183	0.421493	0.395322	0.419582	0.40859	0.404633	0.386865	0.412686	0.408595	0.999644	0.999745	0.999722	1	0.999708	0.999829	0.999673	0.999568	0.999618	0.995223	0.998124	0.997372	0.997809	0.996645	0.997363	0.996566	0.99724
B26_L2_2	0.445938	0.476946	0.465634	0.437936	0.437676	0.455237	0.444074	0.458548	0.437663	0.437663	0.47238	0.477789	0.614082	0.452787	0.474576	0.458886	0.49728	0.456391	0.398457	0.402112	0.386358	0.395112	0.388467	0.363952	0.436815	0.41127	0.435082	0.424167	0.420341	0.402631	0.428674	0.424803	0.999505	0.999363	0.9995	0.999708	1	0.999494	0.998995	0.999411	0.999185	0.997021	0.997175	0.9962	0.996745	0.995432	0.996434	0.995364	0.996177
B26_L6_1	0.41903	0.450368	0.439	0.410449	0.41022	0.428299	0.417013	0.431576	0.410206	0.410206	0.445476	0.450967	0.590285	0.425542	0.447688	0.431881	0.470682	0.429089	0.370442	0.374091	0.358219	0.367021	0.360419	0.335507	0.409691	0.383729	0.407874	0.396907	0.392938	0.375074	0.401148	0.397167	0.999308	0.999672	0.999437	0.999829	0.999494	1	0.999862	0.999826	0.999842	0.994941	0.998885	0.998313	0.998639	0.997751	0.998317	0.997676	0.998202
B26_L6_2	0.409273	0.440775	0.429554	0.400036	0.39983	0.418415	0.407134	0.421718	0.399816	0.399816	0.435571	0.440902	0.581213	0.415426	0.437762	0.42177	0.460619	0.418502	0.359658	0.363371	0.347394	0.356288	0.349319	0.324278	0.400106	0.373685	0.39813	0.387121	0.38306	0.365159	0.391092	0.387007	0.99907	0.999595	0.999287	0.999673	0.998995	0.999862	1	0.999608	0.999784	0.993465	0.999142	0.998692	0.998958	0.998169	0.998557	0.998071	0.998492
B26_BATCH_L2_1	0.41834	0.449714	0.437962	0.411134	0.410837	0.427947	0.416481	0.431204	0.410825	0.410825	0.44545	0.451399	0.589785	0.425725	0.447638	0.432276	0.471395	0.430519	0.37148	0.374986	0.359245	0.36788	0.36223	0.337256	0.408631	0.383143	0.406981	0.395894	0.392089	0.374178	0.400844	0.397196	0.998843	0.999313	0.999049	0.999568	0.999411	0.999826	0.999608	1	0.999878	0.99583	0.998813	0.998235	0.998554	0.997832	0.998575	0.997875	0.998344
B26_BATCH_L2_2	0.412547	0.444022	0.432483	0.40508	0.404636	0.422012	0.410645	0.425195	0.404623	0.404623	0.439525	0.445368	0.585176	0.419642	0.441766	0.42628	0.465605	0.424188	0.365099	0.368662	0.352839	0.361553	0.35571	0.330663	0.403141	0.377197	0.401329	0.390138	0.38631	0.368421	0.395094	0.391398	0.998866	0.999397	0.999104	0.999618	0.999185	0.999842	0.999784	0.999878	1	0.994921	0.998987	0.998476	0.998769	0.998064	0.99872	0.998115	0.998607
B26_BATCH_L2_3	0.482923	0.513092	0.500617	0.480239	0.479564	0.493114	0.481681	0.496214	0.479555	0.479555	0.510948	0.517981	0.647215	0.492673	0.513152	0.499531	0.537871	0.500532	0.443062	0.446122	0.431242	0.439216	0.435977	0.411865	0.4727	0.449566	0.4716	0.460604	0.457468	0.439998	0.467641	0.465069	0.994887	0.99426	0.994706	0.995223	0.997021	0.994941	0.993465	0.99583	0.994921	1	0.991117	0.989658	0.990464	0.989038	0.991185	0.989301	0.990434
B31_L2_1	0.382815	0.414636	0.403113	0.373583	0.373826	0.392371	0.380884	0.395764	0.373813	0.373813	0.409455	0.415053	0.559085	0.389177	0.4117	0.395438	0.435149	0.393094	0.33329	0.336892	0.320849	0.329792	0.323311	0.298027	0.372704	0.347051	0.371405	0.360217	0.356321	0.338211	0.364301	0.359796	0.997391	0.998501	0.99759	0.998124	0.997175	0.998885	0.999142	0.998813	0.998987	0.991117	1	0.999851	0.999949	0.999693	0.99968	0.999567	0.999743
B31_L2_2	0.37208	0.403854	0.39208	0.362777	0.362942	0.381543	0.369881	0.384839	0.362929	0.36293	0.398671	0.40453	0.548931	0.378389	0.400937	0.384751	0.424474	0.382359	0.322308	0.325852	0.309906	0.318696	0.312541	0.287028	0.361599	0.335666	0.360138	0.348909	0.344978	0.326644	0.352916	0.348575	0.996369	0.997693	0.996631	0.997372	0.9962	0.998313	0.998692	0.998235	0.998476	0.989658	0.999851	1	0.999932	0.999901	0.999768	0.999803	0.999784
B31_L6_1	0.378364	0.41021	0.39857	0.369121	0.369288	0.387887	0.376329	0.391249	0.369275	0.369275	0.405007	0.410717	0.554993	0.384726	0.407256	0.391067	0.430759	0.38861	0.328786	0.332347	0.316351	0.32523	0.318859	0.293466	0.368204	0.342399	0.366806	0.355611	0.351696	0.33351	0.35966	0.355224	0.996975	0.998166	0.997193	0.997809	0.996745	0.998639	0.998958	0.998554	0.998769	0.990464	0.999949	0.999932	1	0.999811	0.999736	0.999693	0.999775
B31_L6_2	0.36406	0.396019	0.38407	0.355549	0.35561	0.373763	0.362012	0.377109	0.355597	0.355597	0.391175	0.397264	0.542042	0.370908	0.393436	0.377472	0.41749	0.375602	0.315202	0.318701	0.302732	0.311506	0.305817	0.28024	0.353539	0.327774	0.352154	0.340858	0.336981	0.318636	0.345239	0.341063	0.99548	0.997008	0.995823	0.996645	0.995432	0.997751	0.998169	0.997832	0.998064	0.989038	0.999693	0.999901	0.999811	1	0.999804	0.999937	0.999829
B31_BATCH_L2_1	0.376229	0.407965	0.395796	0.368699	0.368653	0.386046	0.374199	0.389229	0.368642	0.368642	0.403541	0.409972	0.553195	0.383555	0.405791	0.390218	0.430235	0.388993	0.328656	0.332044	0.316287	0.32485	0.319867	0.294321	0.36547	0.339928	0.364094	0.352671	0.348957	0.33058	0.357624	0.353777	0.996152	0.997484	0.996454	0.997363	0.996434	0.998317	0.998557	0.998575	0.99872	0.991185	0.99968	0.999768	0.999736	0.999804	1	0.999858	0.999845
B31_BATCH_L2_2	0.363517	0.395463	0.38337	0.355691	0.355616	0.373295	0.361502	0.376522	0.355604	0.355604	0.390856	0.397163	0.541763	0.37066	0.393113	0.37744	0.417636	0.375929	0.31536	0.318779	0.302899	0.311533	0.306387	0.28074	0.352863	0.327165	0.351477	0.340091	0.336273	0.317915	0.344834	0.340899	0.995269	0.996829	0.995657	0.996566	0.995364	0.997676	0.998071	0.997875	0.998115	0.989301	0.999567	0.999803	0.999693	0.999937	0.999858	1	0.999861
B31_BATCH_L2_3	0.37161	0.403552	0.39172	0.363898	0.363795	0.381423	0.369811	0.384657	0.363783	0.363783	0.398953	0.405113	0.549892	0.378786	0.401264	0.385575	0.425811	0.384027	0.32366	0.327125	0.311179	0.319937	0.314591	0.289079	0.361232	0.335658	0.359948	0.34857	0.344793	0.326593	0.353444	0.349381	0.996146	0.997541	0.996476	0.99724	0.996177	0.998202	0.998492	0.998344	0.998607	0.990434	0.999743	0.999784	0.999775	0.999829	0.999845	0.999861	1
B36_L2_1	0.415768	0.446629	0.435076	0.406174	0.407047	0.42519	0.413844	0.428298	0.407035	0.407035	0.441427	0.447208	0.587622	0.421631	0.443594	0.42794	0.466728	0.425791	0.366735	0.369981	0.354506	0.363056	0.35711	0.331891	0.404329	0.380266	0.403731	0.392774	0.389017	0.371218	0.396588	0.391785	0.998208	0.998727	0.997961	0.998463	0.998255	0.998933	0.998676	0.999013	0.998786	0.994392	0.998984	0.998509	0.99881	0.998115	0.998612	0.99801	0.998429
B36_L2_2	0.405959	0.437107	0.425475	0.396761	0.397682	0.415652	0.404241	0.418754	0.39767	0.397671	0.431982	0.437893	0.579471	0.412143	0.434148	0.418493	0.45769	0.416821	0.357387	0.360634	0.345104	0.353665	0.348031	0.322664	0.394582	0.370491	0.394065	0.382902	0.379258	0.361367	0.387025	0.382273	0.997701	0.99846	0.99749	0.998087	0.9977	0.998684	0.998557	0.99886	0.998729	0.993593	0.999223	0.998839	0.999088	0.998584	0.999035	0.998522	0.998866
B36_L6_1	0.413346	0.444282	0.432933	0.403458	0.404371	0.422725	0.41153	0.425812	0.404359	0.404359	0.438886	0.444513	0.585507	0.418967	0.441054	0.42537	0.464193	0.422978	0.363972	0.367249	0.351707	0.360319	0.354213	0.328927	0.402067	0.377976	0.401508	0.390552	0.386766	0.369086	0.394223	0.389311	0.998251	0.998808	0.997956	0.998422	0.998081	0.998885	0.998701	0.998893	0.99876	0.99386	0.999053	0.998574	0.998885	0.99818	0.998605	0.998068	0.998505
B36_L6_2	0.388862	0.419803	0.408091	0.378884	0.379723	0.398135	0.38665	0.401033	0.379712	0.379712	0.414345	0.420402	0.56302	0.394309	0.416518	0.401001	0.440146	0.398644	0.338952	0.342114	0.326694	0.335065	0.329631	0.303902	0.376895	0.352385	0.376151	0.36504	0.361205	0.343217	0.368723	0.36401	0.996658	0.997679	0.996496	0.997347	0.996466	0.998158	0.998287	0.998203	0.998264	0.991205	0.999347	0.999352	0.999392	0.999163	0.999329	0.999128	0.999201
B36_BATCH_L2_1	0.412162	0.443466	0.431348	0.405837	0.405609	0.422064	0.410474	0.425173	0.405598	0.405598	0.439643	0.4461	0.585894	0.420046	0.441862	0.426843	0.46641	0.426032	0.366565	0.36985	0.354282	0.362774	0.358108	0.332943	0.401541	0.376828	0.400337	0.3891	0.385518	0.367527	0.3945	0.390882	0.997793	0.99847	0.997865	0.998544	0.998446	0.999077	0.998789	0.999464	0.999317	0.995521	0.998919	0.998492	0.998761	0.998284	0.999062	0.998374	0.9988
B36_BATCH_L2_2	0.401297	0.432683	0.420339	0.39526	0.394888	0.411184	0.399522	0.41424	0.394877	0.394877	0.428989	0.435669	0.575386	0.409354	0.431201	0.416432	0.456088	0.415619	0.355904	0.359128	0.343604	0.351951	0.347714	0.322325	0.390476	0.365628	0.389168	0.377922	0.374273	0.35621	0.383335	0.379968	0.99708	0.998003	0.997226	0.998097	0.997791	0.998805	0.998632	0.99925	0.999143	0.994538	0.999056	0.998845	0.999001	0.998759	0.999407	0.99891	0.99914
B2_L1_1	0.997359	0.997976	0.996454	0.997394	0.997416	0.997982	0.997519	0.997927	0.997412	0.997412	0.999096	0.998438	0.970641	0.998826	0.998938	0.997736	0.996215	0.994166	0.992994	0.993721	0.992033	0.993336	0.986896	0.984837	0.996458	0.994991	0.995888	0.995063	0.995176	0.99315	0.996706	0.997042	0.457907	0.442057	0.452408	0.447953	0.46363	0.436676	0.426855	0.436492	0.430708	0.50186	0.399916	0.38924	0.395456	0.38155	0.394053	0.381288	0.389374
B2_L1_2	0.999025	0.999215	0.998987	0.994871	0.996178	0.999039	0.999131	0.998895	0.996172	0.996172	0.998302	0.996235	0.971169	0.997634	0.998081	0.99575	0.993594	0.990406	0.990055	0.990888	0.989144	0.990675	0.982143	0.980373	0.998022	0.99709	0.998197	0.997525	0.997516	0.995997	0.997424	0.99608	0.452729	0.436615	0.446901	0.441924	0.457253	0.430321	0.420694	0.429659	0.42404	0.493755	0.393801	0.382895	0.389257	0.374939	0.387118	0.374484	0.382737
B2_L1_3	0.996261	0.997004	0.99526	0.998085	0.997969	0.997351	0.996787	0.997042	0.997966	0.997966	0.998861	0.998799	0.973406	0.998802	0.998895	0.998079	0.997731	0.995873	0.993996	0.994586	0.992972	0.994148	0.988956	0.98671	0.994836	0.993928	0.994777	0.993426	0.993907	0.991842	0.996417	0.996835	0.461741	0.446053	0.456177	0.452001	0.467748	0.440761	0.430814	0.440852	0.435159	0.507003	0.404264	0.393527	0.399769	0.386004	0.398728	0.385898	0.394175
B2_L5_1	0.998938	0.999179	0.998473	0.995619	0.996923	0.999267	0.998953	0.999117	0.996917	0.996917	0.998671	0.997182	0.970628	0.998236	0.998416	0.99663	0.994237	0.991819	0.991011	0.991768	0.99016	0.991503	0.983734	0.981738	0.997544	0.996649	0.997617	0.996888	0.996909	0.995159	0.997168	0.996184	0.455249	0.439253	0.449489	0.444737	0.460215	0.433308	0.423643	0.432871	0.42711	0.497374	0.396828	0.386035	0.392325	0.3782	0.390508	0.377765	0.385873
B2_L5_2	0.997123	0.997131	0.995304	0.998548	0.998529	0.997854	0.997373	0.997413	0.998526	0.998526	0.998763	0.998629	0.96858	0.999014	0.998545	0.99829	0.996428	0.995638	0.995031	0.995455	0.9943	0.995079	0.990082	0.988154	0.995555	0.994999	0.995222	0.994349	0.994717	0.992885	0.996622	0.99737	0.446293	0.430415	0.440661	0.436474	0.452349	0.42524	0.41525	0.425318	0.419459	0.491878	0.388394	0.377769	0.383974	0.370163	0.382964	0.370076	0.378128
B2_L5_3	0.997876	0.99647	0.995474	0.997434	0.998808	0.998215	0.998209	0.997453	0.998806	0.998806	0.997355	0.996993	0.964629	0.998211	0.997216	0.997154	0.994214	0.994619	0.99534	0.995428	0.995031	0.995506	0.990526	0.989038	0.995056	0.996666	0.996029	0.995234	0.995924	0.994812	0.996971	0.996565	0.424531	0.40849	0.41844	0.414233	0.430209	0.402846	0.392743	0.402929	0.397039	0.470389	0.36616	0.355298	0.361592	0.347612	0.360521	0.347458	0.355726
B2_BATCH_L1_1	0.996545	0.996465	0.994427	0.998675	0.998935	0.997497	0.99673	0.996884	0.998934	0.998934	0.998382	0.998749	0.969435	0.998695	0.998166	0.998485	0.997201	0.996664	0.994955	0.995117	0.994158	0.994621	0.990814	0.988536	0.993806	0.994001	0.993961	0.992962	0.993351	0.991568	0.995881	0.996584	0.452986	0.437223	0.447416	0.443363	0.459311	0.432269	0.422206	0.432676	0.426702	0.499658	0.395646	0.385033	0.391208	0.37759	0.3905	0.377649	0.385635
B2_BATCH_L1_2	0.994864	0.994331	0.992421	0.999418	0.999371	0.9962	0.99581	0.995548	0.999371	0.999371	0.997247	0.997791	0.964439	0.998432	0.997079	0.998089	0.996423	0.997627	0.997509	0.997616	0.997021	0.997302	0.994352	0.992929	0.993016	0.994207	0.993438	0.992357	0.993216	0.991927	0.996393	0.997562	0.426801	0.410982	0.421178	0.417147	0.433463	0.405921	0.395642	0.40657	0.400562	0.475298	0.368932	0.358076	0.364402	0.35071	0.363954	0.350873	0.359116
B7_L1_1	0.996231	0.996754	0.998165	0.985251	0.989211	0.996027	0.996891	0.996424	0.989201	0.989201	0.992887	0.988748	0.970159	0.991343	0.992619	0.988027	0.985328	0.980399	0.98058	0.981576	0.979375	0.981775	0.969421	0.967774	0.994865	0.995852	0.99703	0.99687	0.996599	0.995712	0.993705	0.989008	0.456267	0.440052	0.449818	0.443835	0.458827	0.432264	0.422795	0.430968	0.425292	0.492829	0.397252	0.386004	0.392661	0.377896	0.389137	0.376886	0.385302
B7_L1_2	0.995538	0.995843	0.997909	0.983733	0.98759	0.99503	0.996156	0.995462	0.987578	0.987578	0.991458	0.986748	0.967426	0.989881	0.991137	0.986414	0.982976	0.977896	0.978965	0.980112	0.977869	0.980397	0.967155	0.965915	0.995148	0.995699	0.996985	0.997027	0.996644	0.996063	0.99343	0.988579	0.446608	0.430212	0.440235	0.433941	0.448787	0.422161	0.412818	0.420612	0.415105	0.48207	0.386844	0.3755	0.382241	0.36728	0.378442	0.366201	0.37471
B7_L1_3	0.997875	0.999301	0.999432	0.99205	0.993944	0.998315	0.998495	0.998697	0.993935	0.993935	0.99766	0.994987	0.975903	0.996247	0.997514	0.994103	0.992751	0.988097	0.986883	0.987931	0.9855	0.98774	0.977623	0.97552	0.997474	0.996629	0.998242	0.99763	0.997428	0.995875	0.996862	0.994358	0.471485	0.455496	0.465541	0.46005	0.475212	0.448663	0.439115	0.447753	0.442179	0.510619	0.413095	0.402087	0.408629	0.394233	0.405891	0.393515	0.401828
B7_L5_1	0.996094	0.996062	0.99757	0.985312	0.989576	0.995904	0.996839	0.996229	0.989566	0.989566	0.992203	0.988255	0.96839	0.991056	0.991961	0.987701	0.98458	0.980573	0.981216	0.982037	0.980174	0.982427	0.970492	0.96912	0.994285	0.996179	0.996892	0.996719	0.996679	0.995995	0.993775	0.988853	0.446058	0.429786	0.439513	0.433537	0.448722	0.421997	0.412384	0.420807	0.415053	0.483523	0.387063	0.375758	0.382461	0.3677	0.379029	0.366709	0.375193
B7_L5_2	0.997114	0.997223	0.998314	0.988495	0.992114	0.997212	0.998007	0.997495	0.992106	0.992106	0.994362	0.990934	0.970266	0.993384	0.994157	0.990505	0.987783	0.984288	0.984693	0.985453	0.983629	0.985757	0.974882	0.973481	0.995513	0.997338	0.997836	0.997604	0.997658	0.99695	0.995641	0.991487	0.446753	0.43053	0.440328	0.434517	0.449889	0.423057	0.413325	0.422095	0.416306	0.48565	0.387893	0.376589	0.383282	0.368641	0.380176	0.367768	0.376259
B7_L5_3	0.996125	0.996924	0.998192	0.987071	0.990445	0.996151	0.99714	0.996389	0.990436	0.990436	0.993742	0.990143	0.9742	0.992102	0.993659	0.989606	0.987958	0.982813	0.982228	0.983091	0.98083	0.983271	0.972032	0.970083	0.994676	0.995814	0.996915	0.996514	0.996423	0.995628	0.99448	0.990126	0.464075	0.447954	0.45761	0.451768	0.466801	0.440327	0.430722	0.439148	0.433629	0.501587	0.405438	0.39419	0.40087	0.386219	0.397544	0.385353	0.393943
B7_BATCH_L1_1	0.99687	0.998047	0.997309	0.995737	0.997478	0.998341	0.998326	0.998469	0.997474	0.997474	0.998378	0.997089	0.975745	0.997869	0.998303	0.996573	0.996085	0.993999	0.992327	0.992828	0.991017	0.99264	0.985825	0.983851	0.99536	0.996808	0.99707	0.996156	0.996597	0.995314	0.997818	0.996159	0.461533	0.445772	0.455579	0.450487	0.466362	0.439429	0.429373	0.439418	0.433497	0.50532	0.404008	0.392881	0.399465	0.385448	0.397671	0.385102	0.393484
B7_BATCH_L1_2	0.997373	0.997498	0.997435	0.99546	0.997512	0.998391	0.998814	0.99832	0.997507	0.997507	0.997511	0.99587	0.971048	0.997485	0.997378	0.995939	0.994222	0.992954	0.992934	0.993342	0.991986	0.993434	0.986379	0.985008	0.995942	0.998128	0.997842	0.997198	0.997728	0.997042	0.99844	0.996488	0.438893	0.42287	0.432766	0.427585	0.443496	0.416286	0.406216	0.416136	0.410275	0.48253	0.380489	0.369207	0.375872	0.361622	0.373946	0.361221	0.369777
B12_L1_1	0.99123	0.989018	0.986902	0.9976	0.997557	0.992501	0.992453	0.991815	0.997559	0.997559	0.99311	0.994209	0.951078	0.995808	0.99299	0.99511	0.991277	0.995901	0.999478	0.999234	0.999694	0.999377	0.997596	0.997238	0.989655	0.992995	0.990427	0.989963	0.991244	0.990615	0.994206	0.995903	0.382101	0.366144	0.376198	0.372241	0.389232	0.361184	0.350463	0.362058	0.355675	0.433401	0.323942	0.313056	0.319455	0.305752	0.319249	0.305835	0.314085
B12_L1_2	0.991132	0.989344	0.98779	0.997512	0.996727	0.992231	0.99254	0.991945	0.996726	0.996726	0.993411	0.99366	0.94986	0.99584	0.993256	0.994971	0.990785	0.994642	0.999182	0.999323	0.999296	0.999497	0.996203	0.996458	0.991715	0.993977	0.991721	0.991596	0.992607	0.992309	0.995528	0.997413	0.37605	0.35994	0.370418	0.365963	0.382872	0.354676	0.344083	0.35525	0.349011	0.426078	0.316969	0.305887	0.31244	0.298483	0.31177	0.29843	0.30683
B12_L1_3	0.992634	0.991113	0.989302	0.998314	0.998202	0.99396	0.994002	0.99367	0.998202	0.998202	0.994796	0.995289	0.955513	0.996933	0.994671	0.996059	0.992757	0.996292	0.999407	0.999376	0.999294	0.999512	0.996496	0.996305	0.991819	0.994809	0.992588	0.992266	0.993332	0.99276	0.996194	0.997429	0.391985	0.375967	0.38622	0.381814	0.398765	0.370747	0.360064	0.371454	0.365098	0.442278	0.333681	0.322626	0.329151	0.315335	0.328538	0.315297	0.323636
B12_L5_1	0.990666	0.987958	0.986124	0.996913	0.996867	0.991726	0.991903	0.991039	0.996869	0.996869	0.992013	0.99279	0.947735	0.994905	0.991816	0.994063	0.989541	0.994667	0.999239	0.998973	0.999597	0.999218	0.997216	0.997391	0.9893	0.993119	0.990116	0.989951	0.991218	0.990965	0.993942	0.995586	0.36862	0.352509	0.362701	0.35857	0.375689	0.347454	0.336654	0.348278	0.341833	0.420046	0.310032	0.299053	0.305509	0.291707	0.305181	0.291761	0.300047
B12_L5_2	0.989723	0.987422	0.985402	0.997129	0.996764	0.991044	0.991286	0.990351	0.996766	0.996766	0.99196	0.992973	0.948414	0.994781	0.991799	0.99446	0.990424	0.99534	0.999616	0.999314	0.999834	0.999482	0.997993	0.997944	0.988602	0.992411	0.989429	0.989174	0.990427	0.990249	0.99362	0.995607	0.373449	0.357477	0.367548	0.363526	0.380621	0.352463	0.341654	0.353398	0.347	0.425285	0.315103	0.304117	0.310598	0.296874	0.310382	0.297015	0.305326
B12_L5_3	0.993053	0.991906	0.989957	0.998822	0.998637	0.99451	0.994449	0.994065	0.998638	0.998638	0.995503	0.99614	0.95818	0.997438	0.995402	0.996772	0.994016	0.997026	0.999481	0.999467	0.999269	0.999416	0.99669	0.996038	0.992125	0.994644	0.992794	0.99221	0.99329	0.992473	0.996317	0.997674	0.401758	0.385843	0.395981	0.391709	0.40848	0.380632	0.370029	0.381353	0.375107	0.45171	0.343636	0.332676	0.339154	0.325394	0.338642	0.325443	0.333748
B12_BATCH_L1_1	0.98411	0.98155	0.978844	0.995614	0.994511	0.985996	0.986	0.985035	0.994516	0.994516	0.987792	0.989932	0.943874	0.991272	0.987698	0.991554	0.988399	0.995001	0.998836	0.998216	0.999132	0.998295	0.999433	0.999549	0.982506	0.987168	0.983408	0.982905	0.984601	0.984478	0.989514	0.99255	0.364122	0.3483	0.358399	0.35474	0.372225	0.343905	0.332799	0.345417	0.338913	0.419092	0.306488	0.295534	0.301963	0.288573	0.3025	0.289023	0.297371
B12_BATCH_L1_2	0.982196	0.979929	0.976815	0.994757	0.99375	0.984596	0.984363	0.983885	0.993756	0.993756	0.98673	0.989128	0.942384	0.990333	0.986559	0.990619	0.987575	0.994987	0.998481	0.99782	0.998701	0.997916	0.999466	0.999664	0.980536	0.985722	0.98166	0.98118	0.982948	0.982753	0.988176	0.991403	0.364063	0.348381	0.358433	0.354783	0.372533	0.344157	0.332953	0.345952	0.339218	0.420204	0.306967	0.295973	0.302415	0.289198	0.30316	0.289652	0.2979
B17_L1_1	0.997552	0.997551	0.996113	0.998384	0.998806	0.998368	0.99821	0.998277	0.998803	0.998803	0.998947	0.998392	0.967688	0.999391	0.998891	0.99812	0.995997	0.995509	0.995817	0.996304	0.995127	0.996159	0.990295	0.988825	0.997038	0.997252	0.997218	0.996517	0.997015	0.995478	0.998446	0.998547	0.437328	0.421421	0.431631	0.427023	0.443096	0.415772	0.405651	0.415811	0.409827	0.482892	0.37914	0.368272	0.374657	0.36069	0.373312	0.360456	0.36867
B17_L1_2	0.998299	0.997942	0.996927	0.997039	0.998767	0.999172	0.999116	0.999044	0.998763	0.998763	0.998406	0.997396	0.967539	0.998777	0.99813	0.997166	0.994546	0.994422	0.99482	0.995137	0.994132	0.995179	0.988836	0.987433	0.996654	0.998343	0.99781	0.99733	0.997818	0.996641	0.998375	0.997371	0.433901	0.417896	0.427907	0.423122	0.439238	0.411923	0.401794	0.411969	0.405829	0.478922	0.375717	0.364694	0.371156	0.357099	0.369636	0.356751	0.364967
B17_L5_1	0.998617	0.998971	0.998504	0.995334	0.997148	0.999222	0.999324	0.999277	0.997142	0.997142	0.998409	0.996816	0.972528	0.997992	0.998349	0.996263	0.994416	0.992218	0.991681	0.992305	0.990691	0.992355	0.984422	0.982641	0.997581	0.998157	0.998628	0.997951	0.998264	0.996873	0.998349	0.996567	0.452595	0.436618	0.446586	0.441529	0.457234	0.430255	0.420347	0.429875	0.424048	0.495202	0.394407	0.383353	0.389837	0.375654	0.387818	0.375146	0.383502
B17_L5_2	0.998109	0.998753	0.997603	0.996663	0.997982	0.999059	0.99887	0.999096	0.997978	0.997978	0.999104	0.998099	0.972777	0.998821	0.999024	0.99758	0.996028	0.994175	0.993131	0.993668	0.992066	0.993513	0.986622	0.984608	0.996904	0.997432	0.997754	0.997102	0.997333	0.995762	0.998116	0.997068	0.457343	0.441532	0.451513	0.446668	0.46255	0.435572	0.425543	0.435451	0.429458	0.501302	0.39965	0.388729	0.395138	0.381156	0.393422	0.380775	0.389008
B17_BATCH_L1_1	0.993828	0.994272	0.991892	0.999626	0.9991	0.995674	0.995032	0.995324	0.999099	0.999099	0.997789	0.998565	0.968207	0.998628	0.997767	0.998637	0.997911	0.998582	0.99758	0.997831	0.996746	0.997399	0.994482	0.992799	0.992939	0.9937	0.993177	0.992086	0.992841	0.991296	0.996533	0.997946	0.441914	0.426308	0.436419	0.432246	0.448684	0.42134	0.410971	0.422042	0.415982	0.490736	0.384794	0.373959	0.380302	0.366767	0.379838	0.366866	0.375102
B17_BATCH_L1_2	0.995444	0.995716	0.993686	0.99885	0.999119	0.996941	0.996547	0.996369	0.999118	0.999118	0.998092	0.998416	0.969612	0.998413	0.997816	0.998576	0.997647	0.997459	0.996193	0.996289	0.995226	0.995854	0.992452	0.990288	0.993442	0.994665	0.994102	0.993184	0.993706	0.992396	0.996456	0.99714	0.449267	0.433572	0.443514	0.43932	0.455444	0.428342	0.418142	0.428921	0.422906	0.496592	0.39206	0.381236	0.387585	0.37397	0.386899	0.37407	0.382194
B22_L2_1	0.38682	0.41881	0.4071	0.378954	0.378564	0.396461	0.384962	0.399855	0.37855	0.37855	0.414276	0.420113	0.562475	0.394162	0.4166	0.400654	0.440434	0.398471	0.338859	0.342523	0.326451	0.335337	0.329204	0.303925	0.377503	0.351292	0.375764	0.364484	0.360608	0.34245	0.36911	0.365256	0.997614	0.99872	0.997961	0.998565	0.997692	0.999207	0.99943	0.999202	0.999397	0.992018	0.999749	0.99959	0.999716	0.999423	0.999578	0.999388	0.999595
B22_L2_2	0.35445	0.386779	0.374755	0.346405	0.346032	0.364196	0.352443	0.367624	0.346019	0.346019	0.382112	0.388219	0.533078	0.361746	0.384387	0.368455	0.408606	0.366348	0.305947	0.30954	0.293414	0.302238	0.296467	0.270815	0.344692	0.318289	0.34294	0.331652	0.327643	0.309236	0.336064	0.332244	0.994649	0.996377	0.995195	0.996038	0.99458	0.997197	0.99778	0.997248	0.997591	0.987549	0.999259	0.999604	0.99947	0.999775	0.999449	0.999765	0.999533
B22_L6_1	0.373187	0.405407	0.39378	0.364818	0.364301	0.382711	0.371242	0.38616	0.364287	0.364287	0.400621	0.406264	0.549902	0.380228	0.402907	0.386763	0.426595	0.384072	0.324302	0.328065	0.311807	0.320813	0.314334	0.288935	0.364122	0.337414	0.362132	0.350951	0.346893	0.328695	0.355193	0.351334	0.996741	0.998059	0.997189	0.997789	0.996576	0.998596	0.999034	0.998444	0.998778	0.989726	0.999632	0.999673	0.999688	0.999561	0.999425	0.999488	0.99954
B22_L6_2	0.368966	0.401581	0.390288	0.35987	0.360245	0.378967	0.367496	0.382895	0.36023	0.360231	0.396201	0.401472	0.547558	0.375728	0.398497	0.381736	0.421906	0.379672	0.319624	0.323398	0.306978	0.316385	0.309107	0.284152	0.36009	0.334407	0.358954	0.347792	0.343865	0.325828	0.352117	0.347243	0.995879	0.997232	0.996386	0.996589	0.995525	0.997488	0.997867	0.997454	0.997665	0.989002	0.999019	0.998747	0.998925	0.998785	0.998449	0.998577	0.998783
B22_BATCH_L2_1	0.400064	0.431785	0.419659	0.393782	0.393211	0.409931	0.398339	0.413178	0.393199	0.393199	0.427935	0.434307	0.57436	0.408194	0.430202	0.415007	0.454704	0.413745	0.354289	0.357742	0.341963	0.350549	0.34556	0.320296	0.390317	0.364748	0.388678	0.377424	0.373691	0.355596	0.382724	0.379347	0.997729	0.998638	0.997988	0.998723	0.998295	0.999333	0.999258	0.999598	0.999592	0.994325	0.999315	0.999049	0.999242	0.998893	0.999431	0.99898	0.999253
B22_BATCH_L2_2	0.383533	0.415622	0.403645	0.376784	0.376323	0.393481	0.381879	0.396777	0.376311	0.376311	0.411445	0.417654	0.560397	0.391424	0.41374	0.398263	0.438309	0.396848	0.336952	0.340476	0.324513	0.333263	0.327979	0.302607	0.37398	0.348156	0.3724	0.361034	0.357269	0.339114	0.366218	0.362614	0.996994	0.998207	0.997373	0.998063	0.997253	0.998844	0.999014	0.999052	0.999233	0.992222	0.999594	0.999488	0.999592	0.999466	0.999728	0.99955	0.999709
B27_L2_1	0.425791	0.456918	0.448157	0.408131	0.410607	0.434078	0.423938	0.437623	0.410588	0.410588	0.447681	0.450152	0.594833	0.426652	0.449669	0.431338	0.468594	0.424392	0.367196	0.371206	0.354853	0.364594	0.352839	0.328288	0.41661	0.391372	0.416138	0.405734	0.401322	0.384301	0.405874	0.398372	0.996994	0.996845	0.996508	0.995601	0.994605	0.995176	0.995499	0.993974	0.99424	0.986101	0.99471	0.993649	0.994295	0.992522	0.992287	0.99188	0.992778
B27_L2_2	0.423258	0.454281	0.446037	0.403862	0.406756	0.431203	0.421329	0.434783	0.406736	0.406736	0.444231	0.446146	0.591811	0.422969	0.446206	0.427387	0.464444	0.419573	0.362613	0.366673	0.350254	0.360153	0.347462	0.322963	0.414114	0.388956	0.413817	0.403557	0.399026	0.38224	0.402951	0.394771	0.995536	0.995324	0.994972	0.993885	0.992669	0.993366	0.993815	0.991944	0.992296	0.983219	0.993048	0.991925	0.992614	0.990712	0.990245	0.989966	0.990899
B27_L6_1	0.428442	0.459191	0.450411	0.410654	0.413189	0.436497	0.426427	0.439903	0.41317	0.413171	0.449975	0.452521	0.596899	0.428946	0.451939	0.43381	0.470986	0.426858	0.369687	0.373568	0.357371	0.366965	0.355514	0.330955	0.418597	0.393829	0.41829	0.407996	0.403551	0.386697	0.408053	0.400474	0.997057	0.99682	0.996459	0.995625	0.994697	0.995221	0.995455	0.99404	0.994249	0.986568	0.994731	0.993661	0.994306	0.992536	0.992317	0.991914	0.992787
B27_L6_2	0.425998	0.456839	0.448178	0.408184	0.410794	0.434114	0.424057	0.437432	0.410776	0.410776	0.447492	0.449996	0.595373	0.426455	0.449477	0.431257	0.468719	0.424436	0.36708	0.370935	0.354738	0.364304	0.352907	0.328327	0.416141	0.391321	0.41595	0.405492	0.40111	0.384214	0.4057	0.398026	0.996763	0.996577	0.996208	0.995363	0.994325	0.99489	0.995177	0.99372	0.994014	0.985966	0.994465	0.993386	0.994025	0.992259	0.992062	0.991701	0.99264
B27_BATCH_L2_1	0.423533	0.455153	0.445333	0.41108	0.411452	0.432184	0.421657	0.435659	0.411434	0.411435	0.448228	0.451909	0.594016	0.427514	0.450332	0.43326	0.471492	0.427863	0.370092	0.374119	0.357712	0.367171	0.357608	0.332999	0.4155	0.388843	0.413696	0.403003	0.398677	0.381338	0.405461	0.400169	0.999225	0.999266	0.999288	0.998792	0.997964	0.99843	0.998673	0.997652	0.998003	0.990944	0.997282	0.996389	0.996939	0.995496	0.995681	0.995188	0.996001
B27_BATCH_L2_2	0.436791	0.467836	0.458482	0.422232	0.423804	0.445311	0.435077	0.448695	0.423787	0.423787	0.45997	0.463235	0.605306	0.439275	0.461976	0.444806	0.482369	0.439015	0.381712	0.385524	0.369382	0.378794	0.368729	0.344172	0.427626	0.4026	0.426876	0.416456	0.412138	0.395226	0.417926	0.411521	0.998755	0.998494	0.9984	0.997677	0.997108	0.997225	0.997256	0.996398	0.996541	0.990619	0.996034	0.994896	0.995591	0.993872	0.99407	0.99347	0.994431
B32_L2_1	0.425927	0.457067	0.446037	0.416152	0.416285	0.435016	0.423961	0.438118	0.416271	0.416271	0.451611	0.456759	0.597232	0.431602	0.453828	0.437771	0.47642	0.434429	0.37617	0.379803	0.363985	0.372785	0.365733	0.340784	0.416346	0.390614	0.414826	0.403781	0.399894	0.382153	0.407539	0.403067	0.999491	0.999696	0.999334	0.99961	0.999218	0.999612	0.999483	0.999287	0.999386	0.994409	0.998638	0.998006	0.998417	0.997315	0.997906	0.997193	0.997834
B32_L2_2	0.41066	0.442195	0.431047	0.401151	0.401393	0.420063	0.408891	0.423377	0.401379	0.401379	0.436881	0.442125	0.584321	0.416765	0.439137	0.422823	0.462001	0.420064	0.36118	0.364841	0.34886	0.357811	0.350824	0.325821	0.401028	0.375495	0.399753	0.388615	0.38479	0.36692	0.392535	0.387943	0.998972	0.999532	0.998921	0.999214	0.998677	0.99951	0.999496	0.999301	0.999398	0.993502	0.999419	0.998908	0.999248	0.998454	0.9988	0.998312	0.998804
B32_L2_3	0.429165	0.46016	0.448966	0.419583	0.419844	0.438343	0.427161	0.441503	0.41983	0.419831	0.454877	0.460207	0.59988	0.435028	0.457105	0.44109	0.479654	0.438146	0.37985	0.383423	0.367708	0.376431	0.369614	0.344711	0.41922	0.393853	0.417876	0.406857	0.403034	0.385205	0.410673	0.406213	0.999417	0.999597	0.999216	0.999533	0.99934	0.999601	0.99935	0.999368	0.999323	0.995091	0.998606	0.997956	0.998363	0.997288	0.997941	0.997153	0.997772
B32_L2_4	0.38159	0.413769	0.401816	0.374163	0.374355	0.39181	0.380198	0.395252	0.374343	0.374343	0.409282	0.4153	0.559865	0.389222	0.411524	0.395787	0.435917	0.394645	0.334572	0.337998	0.322016	0.330921	0.325354	0.300116	0.371461	0.346639	0.370541	0.359324	0.355606	0.337549	0.364185	0.359924	0.996356	0.997606	0.996592	0.997192	0.996536	0.998161	0.998206	0.998405	0.998407	0.991687	0.99948	0.999288	0.999446	0.999329	0.999422	0.999301	0.999524
B32_L6_1	0.397412	0.429158	0.417868	0.387981	0.388226	0.406927	0.39563	0.410267	0.388212	0.388212	0.423878	0.429244	0.572584	0.403706	0.42617	0.409783	0.449252	0.407175	0.347895	0.351565	0.335526	0.344474	0.337664	0.3125	0.387671	0.362003	0.386395	0.375202	0.371355	0.353331	0.379148	0.374582	0.998312	0.999154	0.998339	0.998762	0.99802	0.999283	0.999388	0.999085	0.999233	0.99226	0.999751	0.999436	0.999653	0.999091	0.999248	0.998946	0.999308
B32_L6_2	0.414016	0.445328	0.434256	0.404183	0.40426	0.423108	0.41204	0.426327	0.404246	0.404246	0.43991	0.445036	0.586163	0.41972	0.442106	0.426059	0.46482	0.422594	0.364047	0.367697	0.351758	0.360628	0.353547	0.328504	0.404372	0.378656	0.402865	0.391931	0.387912	0.370199	0.395497	0.391023	0.999175	0.99962	0.9991	0.999403	0.998833	0.999627	0.999616	0.999313	0.999419	0.993498	0.999215	0.99872	0.999056	0.998175	0.998507	0.998029	0.998502
B32_L6_3	0.420811	0.452025	0.440449	0.412654	0.412801	0.430381	0.419134	0.433545	0.412789	0.412789	0.447374	0.453172	0.593035	0.427635	0.449614	0.434048	0.473124	0.43207	0.37333	0.376767	0.361103	0.369719	0.363873	0.338815	0.410552	0.385723	0.40947	0.398335	0.394645	0.376819	0.402796	0.398622	0.998788	0.999235	0.998611	0.999125	0.998972	0.999433	0.999142	0.999475	0.999368	0.99532	0.998931	0.998364	0.998737	0.997928	0.998586	0.997898	0.998432
B32_BATCH_L2_1	0.408357	0.439807	0.428268	0.400216	0.399992	0.417822	0.406444	0.420987	0.399979	0.399979	0.435093	0.440802	0.582294	0.415086	0.437318	0.421579	0.460917	0.419331	0.360211	0.363781	0.347912	0.356653	0.350597	0.325518	0.398518	0.372811	0.396954	0.385774	0.381959	0.363986	0.390315	0.386323	0.998678	0.999288	0.998756	0.999237	0.998744	0.999619	0.999574	0.999576	0.99968	0.994095	0.99943	0.999036	0.999295	0.99866	0.999154	0.998642	0.999061
B32_BATCH_L2_2	0.420078	0.451515	0.439905	0.412197	0.412122	0.429713	0.418339	0.432964	0.412109	0.412109	0.446895	0.452633	0.592548	0.427089	0.449091	0.433381	0.472539	0.431471	0.372636	0.376158	0.36038	0.369095	0.363057	0.3381	0.410353	0.385016	0.408932	0.397783	0.394067	0.376133	0.402434	0.398437	0.998971	0.999397	0.998991	0.999383	0.999188	0.999628	0.999418	0.999697	0.999633	0.995392	0.998998	0.998419	0.998801	0.997996	0.998692	0.997979	0.998485
B32_BATCH_L2_3	0.412049	0.443535	0.431819	0.404509	0.40431	0.421738	0.410328	0.424969	0.404298	0.404298	0.439106	0.445043	0.585273	0.419258	0.441285	0.42593	0.465073	0.424004	0.36499	0.368487	0.352705	0.361396	0.35569	0.330571	0.402219	0.376858	0.40075	0.389609	0.385841	0.367927	0.394332	0.390494	0.998532	0.999134	0.998568	0.999098	0.998776	0.999518	0.999392	0.999615	0.999607	0.994808	0.999239	0.998794	0.999109	0.998482	0.99908	0.99847	0.998886
B32_BATCH_L2_4	0.409982	0.441341	0.429738	0.401876	0.401744	0.419485	0.408098	0.422687	0.401731	0.401731	0.436662	0.442459	0.583381	0.416694	0.438843	0.423252	0.462437	0.421134	0.362089	0.365578	0.349788	0.358491	0.352572	0.327482	0.399941	0.374577	0.398504	0.387414	0.3836	0.365694	0.391897	0.387875	0.998581	0.999174	0.998613	0.999097	0.998689	0.999533	0.999431	0.999548	0.999575	0.994411	0.999381	0.998978	0.999261	0.998648	0.999147	0.998617	0.999002
B37_L2_1	0.365611	0.397175	0.384678	0.358749	0.358678	0.375495	0.363609	0.378459	0.358668	0.358668	0.393201	0.400106	0.543724	0.373327	0.395509	0.380476	0.420724	0.379676	0.318916	0.322095	0.306543	0.314851	0.310886	0.28503	0.353989	0.329018	0.352896	0.341435	0.337778	0.319415	0.346585	0.342902	0.994325	0.995951	0.994534	0.99582	0.994815	0.997069	0.99728	0.997458	0.997577	0.989767	0.999018	0.999342	0.999176	0.999532	0.999633	0.999669	0.999526
B37_L2_2	0.367043	0.398522	0.3859	0.360412	0.360366	0.376952	0.365036	0.379865	0.360356	0.360357	0.394631	0.4017	0.544936	0.374843	0.396935	0.382038	0.422292	0.38148	0.320714	0.323806	0.308366	0.316579	0.312923	0.287019	0.355186	0.330398	0.354136	0.342676	0.339072	0.320699	0.347945	0.344331	0.994134	0.995741	0.994306	0.99566	0.99472	0.996932	0.997091	0.997381	0.997464	0.989991	0.998842	0.999184	0.999014	0.999384	0.999548	0.999549	0.999389
B37_L2_3	0.364563	0.39617	0.383279	0.358758	0.359121	0.375014	0.36292	0.378141	0.359113	0.359113	0.392685	0.400001	0.543772	0.373103	0.394995	0.380084	0.420717	0.380851	0.319601	0.322586	0.307186	0.315419	0.312267	0.286546	0.352153	0.328487	0.351769	0.340287	0.336881	0.318474	0.346017	0.342211	0.992696	0.994437	0.992876	0.994201	0.993604	0.995726	0.99568	0.996471	0.996283	0.989905	0.998055	0.9983	0.998157	0.99869	0.998864	0.998856	0.998688
B37_L6_1	0.361415	0.39302	0.380425	0.354891	0.354848	0.3714	0.359508	0.374332	0.354839	0.354839	0.389163	0.396219	0.540138	0.369316	0.391474	0.37655	0.417007	0.376104	0.31519	0.318297	0.302798	0.311038	0.307441	0.281504	0.349568	0.324822	0.348604	0.337085	0.333493	0.315137	0.342423	0.338789	0.993608	0.995337	0.99379	0.995163	0.994124	0.996509	0.996728	0.996976	0.997104	0.989182	0.998705	0.999086	0.998897	0.999357	0.999445	0.999535	0.999337
B37_L6_2	0.357702	0.389328	0.37684	0.350621	0.350699	0.367608	0.355726	0.370602	0.350689	0.350689	0.38522	0.39213	0.536676	0.365254	0.38752	0.372397	0.41284	0.371711	0.310729	0.313864	0.298303	0.306642	0.3027	0.276786	0.345871	0.321072	0.34493	0.333454	0.329807	0.311459	0.338555	0.334712	0.993526	0.99529	0.993741	0.995061	0.993915	0.996432	0.996721	0.996841	0.996996	0.988573	0.998811	0.999205	0.999003	0.999487	0.999454	0.999621	0.9994
B37_BATCH_L2_1	0.369194	0.400604	0.387671	0.364054	0.363749	0.37933	0.367316	0.382162	0.36374	0.363741	0.39739	0.404921	0.54692	0.377807	0.399671	0.385386	0.425794	0.385634	0.324709	0.327668	0.312374	0.320414	0.317712	0.291775	0.357142	0.332686	0.356115	0.344583	0.341091	0.322762	0.350553	0.347392	0.99341	0.995041	0.993636	0.995114	0.994351	0.996425	0.996478	0.997137	0.997146	0.990652	0.998226	0.998543	0.998388	0.998861	0.999246	0.999149	0.998979
B37_BATCH_L2_2	0.368074	0.399612	0.386632	0.363603	0.362971	0.378247	0.366245	0.38108	0.362962	0.362962	0.3967	0.404314	0.546348	0.377153	0.399048	0.384817	0.425465	0.385186	0.324258	0.327268	0.31192	0.319973	0.317422	0.29151	0.35636	0.331603	0.355157	0.343529	0.340067	0.32171	0.349836	0.346936	0.993289	0.99496	0.993572	0.995103	0.994312	0.996389	0.996455	0.997102	0.997178	0.990617	0.9981	0.998423	0.998267	0.99875	0.999167	0.99907	0.998938
B37_BATCH_L2_3	0.372816	0.404241	0.391336	0.367957	0.36762	0.38301	0.371073	0.385823	0.367611	0.367612	0.401107	0.408625	0.55044	0.381545	0.403369	0.389239	0.429668	0.389564	0.328741	0.331673	0.316395	0.324413	0.321819	0.295922	0.360816	0.336532	0.359876	0.348349	0.344872	0.326643	0.354444	0.351323	0.993624	0.99519	0.993819	0.995271	0.994586	0.996521	0.996517	0.997273	0.997264	0.991196	0.998153	0.998392	0.998292	0.998708	0.999162	0.999034	0.998914
B3_L1_1	0.990087	0.993139	0.994887	0.97901	0.980333	0.989316	0.990068	0.990192	0.980317	0.980317	0.988649	0.983583	0.971808	0.985203	0.988468	0.982556	0.9814	0.971614	0.969945	0.9721	0.968042	0.971783	0.956605	0.954285	0.992921	0.987371	0.991727	0.991127	0.989945	0.988114	0.987999	0.984712	0.495953	0.47988	0.490559	0.484244	0.497985	0.472192	0.463672	0.470027	0.465356	0.527325	0.436137	0.425134	0.431601	0.416717	0.427531	0.415685	0.424113
B3_L1_2	0.99091	0.993999	0.995491	0.980854	0.982198	0.990435	0.990928	0.990987	0.982183	0.982183	0.989963	0.985564	0.976014	0.986639	0.989997	0.984308	0.984221	0.974448	0.971671	0.973703	0.969745	0.973264	0.95932	0.956512	0.992843	0.987447	0.991998	0.990805	0.989931	0.987849	0.98868	0.985492	0.505562	0.489663	0.500056	0.494099	0.507813	0.482116	0.473545	0.480152	0.475587	0.537795	0.446329	0.435381	0.441789	0.42708	0.438114	0.426182	0.434663
B3_L5_1	0.986849	0.989718	0.992283	0.972738	0.974543	0.985457	0.986379	0.986432	0.974524	0.974525	0.983767	0.977856	0.967271	0.980129	0.983667	0.976463	0.974916	0.964122	0.963085	0.965439	0.961293	0.965259	0.948208	0.946109	0.990177	0.983846	0.988828	0.988319	0.987022	0.985098	0.984012	0.979834	0.491288	0.475043	0.4859	0.479274	0.492585	0.466923	0.458688	0.464302	0.459873	0.520019	0.430884	0.419861	0.426345	0.411204	0.421742	0.409977	0.418482
B3_L5_2	0.990115	0.993337	0.994505	0.982746	0.982753	0.989749	0.990225	0.990739	0.982738	0.982738	0.990526	0.986322	0.972277	0.987694	0.99058	0.985138	0.984646	0.975846	0.974294	0.976507	0.972501	0.976132	0.962241	0.960243	0.99407	0.987807	0.992162	0.991279	0.990439	0.988311	0.989993	0.988009	0.489667	0.473645	0.484591	0.478502	0.492542	0.466437	0.457754	0.464551	0.459909	0.523267	0.429887	0.41887	0.425352	0.410595	0.421759	0.409699	0.418237
B3_L5_3	0.993506	0.993231	0.994943	0.986206	0.98727	0.992682	0.993413	0.993091	0.987259	0.987259	0.990523	0.986489	0.957072	0.989937	0.990218	0.987896	0.982418	0.978417	0.981456	0.98282	0.980895	0.98286	0.970782	0.970493	0.996082	0.993724	0.995139	0.995841	0.994878	0.994408	0.993344	0.991628	0.421075	0.404527	0.415783	0.409654	0.424691	0.397599	0.38825	0.396013	0.390646	0.458755	0.359951	0.34878	0.355334	0.340405	0.351973	0.339575	0.348129
B3_BATCH_L1_1	0.993384	0.996142	0.99688	0.989308	0.989475	0.99374	0.99411	0.994143	0.989464	0.989464	0.994549	0.991469	0.976263	0.992419	0.994622	0.991001	0.991272	0.984139	0.981936	0.983578	0.980202	0.983051	0.972333	0.970105	0.99569	0.991704	0.994898	0.993763	0.993327	0.991702	0.994354	0.992734	0.486349	0.470427	0.481079	0.475343	0.489876	0.463499	0.454396	0.462313	0.457449	0.523439	0.427036	0.415901	0.422439	0.407918	0.419583	0.407375	0.41605
B3_BATCH_L1_2	0.99225	0.996116	0.99495	0.992803	0.992767	0.994136	0.993636	0.994577	0.99276	0.99276	0.99668	0.995435	0.982503	0.994636	0.996724	0.994321	0.996642	0.990969	0.985878	0.987067	0.983724	0.986256	0.978813	0.975684	0.992749	0.990107	0.992613	0.991003	0.990895	0.988685	0.993862	0.99329	0.510434	0.495073	0.505282	0.500182	0.515308	0.489064	0.479589	0.488899	0.483562	0.551903	0.453394	0.442435	0.448847	0.435063	0.447084	0.43485	0.44321
B8_L1_1	0.998326	0.998695	0.998765	0.993793	0.995786	0.998752	0.999098	0.999067	0.995779	0.995779	0.997847	0.995511	0.970937	0.997381	0.99779	0.99505	0.992776	0.990114	0.990459	0.991251	0.989503	0.991301	0.9821	0.980709	0.997737	0.998395	0.998961	0.998509	0.998654	0.997527	0.998221	0.995942	0.446312	0.43025	0.44029	0.434897	0.450517	0.423481	0.413634	0.422866	0.417035	0.487714	0.387646	0.376507	0.383115	0.368721	0.380637	0.36806	0.376435
B8_L1_2	0.998436	0.997542	0.997229	0.995759	0.997624	0.998781	0.999263	0.998622	0.99762	0.99762	0.997601	0.996034	0.965553	0.997987	0.997389	0.996202	0.992859	0.992341	0.993933	0.994278	0.993368	0.994434	0.987228	0.98607	0.996781	0.99888	0.998201	0.99801	0.998386	0.997663	0.998262	0.996719	0.424313	0.408153	0.418124	0.413133	0.429122	0.401795	0.391661	0.401519	0.395483	0.468205	0.365581	0.354524	0.361068	0.346793	0.359118	0.346337	0.354662
B8_L1_3	0.998272	0.999211	0.999231	0.993407	0.994908	0.998556	0.998826	0.998738	0.9949	0.9949	0.998158	0.995665	0.973829	0.997119	0.998074	0.995023	0.993324	0.989284	0.988852	0.989888	0.987696	0.989623	0.980079	0.978206	0.998033	0.997228	0.998646	0.997948	0.997872	0.996382	0.997506	0.995512	0.461402	0.445409	0.455461	0.450109	0.46536	0.438624	0.428993	0.437791	0.432208	0.501326	0.402754	0.391789	0.39829	0.383915	0.395759	0.383305	0.391604
B8_L1_4	0.997497	0.997324	0.997649	0.994163	0.99635	0.998125	0.998805	0.998169	0.996344	0.996344	0.996792	0.994682	0.96964	0.996784	0.996764	0.994709	0.992479	0.990872	0.991751	0.992277	0.990917	0.992505	0.984396	0.983311	0.996436	0.998557	0.998338	0.997878	0.998377	0.997778	0.998332	0.995942	0.432717	0.41657	0.426469	0.421108	0.43697	0.409736	0.39966	0.409288	0.403456	0.475348	0.373943	0.362639	0.369335	0.354905	0.367026	0.354355	0.362973
B8_L5_1	0.998255	0.997904	0.997919	0.994674	0.996611	0.998671	0.999262	0.998757	0.996605	0.996605	0.997508	0.995383	0.967054	0.99755	0.997322	0.995445	0.992341	0.990958	0.992493	0.993062	0.991771	0.993199	0.98491	0.98376	0.997454	0.99906	0.998784	0.998597	0.998873	0.998154	0.99844	0.996522	0.429652	0.413503	0.423491	0.418234	0.434075	0.406841	0.396822	0.406359	0.400411	0.47224	0.37073	0.359589	0.366214	0.3518	0.363912	0.35122	0.359607
B8_L5_2	0.998445	0.998684	0.998407	0.994741	0.996763	0.999084	0.999324	0.999225	0.996757	0.996757	0.998206	0.996284	0.971179	0.997935	0.998116	0.995798	0.993587	0.991544	0.991846	0.992515	0.990952	0.992544	0.984199	0.982661	0.997364	0.998386	0.998714	0.998115	0.998434	0.997226	0.998254	0.996232	0.445482	0.429476	0.439345	0.434193	0.449918	0.422877	0.412945	0.422423	0.416545	0.487796	0.3871	0.376032	0.382595	0.3683	0.380392	0.367718	0.376054
B8_L5_3	0.998113	0.9977	0.997771	0.995031	0.996871	0.998555	0.999214	0.998626	0.996865	0.996865	0.997435	0.99531	0.966739	0.997558	0.997236	0.995466	0.992359	0.991277	0.992954	0.993525	0.992256	0.99369	0.985546	0.98464	0.997388	0.999143	0.998762	0.998576	0.998919	0.998265	0.998679	0.996866	0.425384	0.409173	0.419237	0.413918	0.429847	0.402502	0.392435	0.402059	0.396121	0.468282	0.366314	0.355113	0.361751	0.347335	0.359521	0.346799	0.355248
B8_L5_4	0.998218	0.997524	0.997648	0.994794	0.996637	0.998489	0.999117	0.998601	0.996631	0.996631	0.997231	0.995082	0.965171	0.997446	0.997034	0.995306	0.991731	0.990813	0.992802	0.993391	0.992199	0.993612	0.985264	0.984485	0.997496	0.999222	0.998745	0.9987	0.998965	0.998385	0.998568	0.996728	0.421986	0.405732	0.415861	0.41053	0.426494	0.399118	0.389051	0.398629	0.392648	0.464907	0.362857	0.351671	0.3583	0.343877	0.356017	0.34327	0.351679
B8_BATCH_L1_1	0.995185	0.994204	0.992846	0.998659	0.999228	0.996444	0.996438	0.995813	0.999228	0.999228	0.996862	0.997077	0.964639	0.998242	0.996872	0.997553	0.995514	0.996999	0.997924	0.997947	0.997525	0.997911	0.994412	0.993297	0.99335	0.995891	0.994633	0.993772	0.994771	0.993932	0.997331	0.997555	0.417015	0.401099	0.411049	0.406723	0.423166	0.395573	0.385107	0.396045	0.390014	0.465223	0.35905	0.348045	0.354524	0.340661	0.353727	0.340649	0.349096
B8_BATCH_L1_2	0.995775	0.995818	0.99437	0.998695	0.999278	0.997294	0.997182	0.997091	0.999276	0.999276	0.998229	0.998063	0.968685	0.998946	0.998191	0.998136	0.99684	0.997232	0.99713	0.997391	0.99635	0.997169	0.992772	0.991395	0.994405	0.996348	0.995622	0.994749	0.995511	0.994418	0.997937	0.997979	0.434847	0.419061	0.428977	0.424416	0.440782	0.413389	0.40302	0.413799	0.407721	0.482103	0.377209	0.366174	0.372681	0.358864	0.371647	0.35876	0.367101
B8_BATCH_L1_3	0.992702	0.99189	0.990353	0.998453	0.998657	0.99445	0.994609	0.994132	0.998658	0.998658	0.995468	0.995762	0.960576	0.997225	0.995396	0.996538	0.994416	0.997223	0.998819	0.998786	0.998424	0.998828	0.995925	0.995422	0.991744	0.995012	0.993061	0.992415	0.993594	0.993083	0.996762	0.997568	0.403168	0.387276	0.397358	0.392883	0.409727	0.381828	0.37117	0.3826	0.376365	0.453057	0.345127	0.33394	0.340537	0.326725	0.3399	0.326787	0.335261
B13_L1_1	0.989294	0.987296	0.984647	0.997502	0.996794	0.99081	0.990437	0.990176	0.996797	0.996797	0.992178	0.993766	0.949756	0.995081	0.992083	0.994477	0.990947	0.996089	0.999442	0.9992	0.999683	0.999249	0.998196	0.997936	0.988098	0.990887	0.988401	0.987753	0.989149	0.988199	0.99288	0.995358	0.381332	0.365463	0.375657	0.371879	0.388971	0.36088	0.350122	0.361942	0.355547	0.433786	0.323473	0.312686	0.319031	0.305493	0.319156	0.305685	0.31385
B13_L1_2	0.988895	0.987492	0.985075	0.997792	0.996891	0.990754	0.9907	0.990275	0.996893	0.996893	0.992615	0.993844	0.951494	0.995233	0.992503	0.994848	0.99185	0.99657	0.999776	0.999672	0.99976	0.999651	0.99838	0.998158	0.988425	0.991397	0.988864	0.988299	0.989648	0.988992	0.993596	0.996053	0.384577	0.368772	0.378899	0.374898	0.392046	0.363946	0.35314	0.365	0.358619	0.436773	0.326602	0.315654	0.322099	0.308511	0.322062	0.3087	0.317008
B13_L1_3	0.988672	0.987003	0.98515	0.997129	0.996216	0.990259	0.990621	0.989817	0.996217	0.996217	0.991814	0.992585	0.949253	0.994545	0.991727	0.994055	0.990526	0.995187	0.999503	0.999428	0.999598	0.999608	0.997686	0.997931	0.989026	0.992119	0.989445	0.989083	0.990425	0.990228	0.994152	0.99639	0.372405	0.356425	0.366716	0.362471	0.379562	0.351304	0.340534	0.352187	0.345929	0.424034	0.313691	0.302567	0.309145	0.295325	0.308834	0.29547	0.303945
B13_L5_1	0.988424	0.986392	0.984461	0.99699	0.995969	0.989918	0.990186	0.989351	0.99597	0.99597	0.99139	0.992203	0.946975	0.994234	0.9912	0.994063	0.989884	0.994846	0.999457	0.999367	0.999654	0.999438	0.997776	0.998117	0.988469	0.991713	0.9888	0.988668	0.989812	0.989752	0.993458	0.99593	0.368495	0.352502	0.362818	0.358626	0.375803	0.347531	0.336706	0.348428	0.342064	0.420442	0.30983	0.298783	0.3053	0.291546	0.30506	0.291696	0.300082
B13_L5_2	0.990053	0.988742	0.986215	0.998275	0.997423	0.991781	0.991489	0.991237	0.997425	0.997425	0.993591	0.994949	0.953935	0.996042	0.993531	0.995665	0.992879	0.99701	0.999697	0.999634	0.999678	0.999556	0.998106	0.997591	0.989309	0.991687	0.989614	0.988833	0.990124	0.989164	0.99401	0.99638	0.393431	0.377646	0.387746	0.383866	0.400824	0.372872	0.362191	0.373855	0.367577	0.445115	0.335645	0.324788	0.331185	0.317624	0.331171	0.317799	0.326035
B13_L5_3	0.990802	0.989683	0.988172	0.997714	0.996736	0.99222	0.992657	0.991905	0.996735	0.996735	0.993794	0.993975	0.952721	0.995905	0.993645	0.995461	0.99186	0.995136	0.999141	0.999323	0.99903	0.99938	0.996163	0.996135	0.991869	0.99389	0.99189	0.991659	0.992602	0.992318	0.995796	0.997804	0.384257	0.368264	0.378664	0.374159	0.390939	0.362884	0.352328	0.363454	0.357347	0.433967	0.325215	0.314122	0.320697	0.306768	0.320035	0.306811	0.315281
B13_BATCH_L1_1	0.987059	0.985874	0.982867	0.997907	0.996617	0.989264	0.988746	0.988621	0.996621	0.996621	0.991757	0.993809	0.952888	0.994367	0.991687	0.994627	0.992657	0.997615	0.999388	0.999128	0.999251	0.998886	0.99917	0.998567	0.985816	0.988765	0.986222	0.985362	0.986787	0.985854	0.991873	0.994892	0.395431	0.379787	0.389925	0.386195	0.403419	0.375453	0.364572	0.376854	0.370454	0.449105	0.338276	0.327437	0.333781	0.320507	0.33425	0.320897	0.32911
B13_BATCH_L1_2	0.981294	0.978966	0.975856	0.994749	0.992923	0.983475	0.983184	0.98251	0.992929	0.992929	0.986099	0.988686	0.942062	0.989837	0.986113	0.990223	0.987402	0.994438	0.998154	0.997643	0.998531	0.997607	0.999414	0.999655	0.980357	0.984257	0.980746	0.979954	0.981794	0.981358	0.987546	0.991418	0.361993	0.346298	0.356469	0.353021	0.370558	0.34221	0.331096	0.34384	0.337413	0.417877	0.304593	0.293724	0.30009	0.286841	0.300959	0.287384	0.29572
B18_L1_1	0.997735	0.996303	0.995412	0.996262	0.998493	0.998387	0.998511	0.997923	0.998491	0.998491	0.996657	0.995952	0.963719	0.997644	0.996462	0.996085	0.992777	0.993685	0.995166	0.995168	0.994829	0.995356	0.989848	0.988594	0.994941	0.998032	0.996815	0.996351	0.997089	0.996237	0.997386	0.996087	0.419213	0.403147	0.41288	0.408328	0.42457	0.397141	0.386834	0.397275	0.391072	0.465212	0.36106	0.350054	0.356518	0.342461	0.355126	0.342152	0.350412
B18_L1_2	0.986496	0.984135	0.981465	0.995873	0.996022	0.988524	0.988393	0.987586	0.996028	0.996028	0.989337	0.991416	0.947918	0.992453	0.989173	0.992883	0.989827	0.996027	0.998366	0.997551	0.998491	0.997667	0.998601	0.998085	0.983428	0.98897	0.985212	0.984708	0.986288	0.986081	0.990432	0.992502	0.379121	0.363435	0.373185	0.369598	0.387027	0.358938	0.347862	0.360534	0.353867	0.433754	0.322156	0.3112	0.317592	0.304304	0.318059	0.304703	0.312955
B18_L5_1	0.995626	0.994655	0.993471	0.997909	0.998996	0.996831	0.99719	0.996397	0.998996	0.998996	0.996583	0.996418	0.963525	0.997721	0.996452	0.997063	0.994503	0.996022	0.997419	0.997365	0.996916	0.997515	0.99339	0.992272	0.993711	0.996968	0.995327	0.994836	0.995737	0.995194	0.997458	0.997255	0.415894	0.399958	0.409756	0.405271	0.421764	0.394199	0.383705	0.394631	0.388472	0.463779	0.357881	0.346785	0.35332	0.339411	0.352281	0.33931	0.347727
B18_L5_2	0.995517	0.99392	0.992723	0.996482	0.998525	0.996612	0.996863	0.996015	0.998525	0.998525	0.995303	0.995249	0.961817	0.996711	0.995136	0.995701	0.992743	0.994907	0.996363	0.996052	0.99603	0.996322	0.992452	0.991286	0.992217	0.996607	0.994557	0.994101	0.995129	0.994584	0.996246	0.995392	0.411428	0.395465	0.405048	0.40067	0.417248	0.389682	0.379112	0.390194	0.383865	0.459561	0.353701	0.342643	0.349138	0.335258	0.34814	0.33512	0.343465
B18_L5_3	0.93327	0.942859	0.935847	0.928847	0.932819	0.938253	0.933482	0.938602	0.932819	0.932819	0.941691	0.945024	0.957393	0.936575	0.941504	0.936945	0.94557	0.936576	0.917333	0.917888	0.913452	0.915658	0.911594	0.900485	0.924314	0.919103	0.925943	0.921167	0.920965	0.912303	0.922594	0.921398	0.66992	0.65796	0.664529	0.662446	0.675308	0.653908	0.645938	0.655045	0.649502	0.707641	0.625422	0.617306	0.621969	0.611303	0.62257	0.611453	0.617128
B18_BATCH_L1_1	0.988025	0.986144	0.982852	0.996322	0.996937	0.990211	0.98942	0.989167	0.996943	0.996943	0.990996	0.993474	0.955183	0.99352	0.990786	0.993883	0.992012	0.997304	0.997543	0.996701	0.997378	0.99659	0.997716	0.996349	0.983246	0.988435	0.98529	0.984357	0.985883	0.984883	0.989947	0.991634	0.406388	0.390851	0.400334	0.397015	0.414272	0.3866	0.375607	0.388247	0.381555	0.460521	0.350535	0.339812	0.34604	0.332993	0.346692	0.333375	0.341391
B18_BATCH_L1_2	0.986498	0.984138	0.981468	0.995875	0.996024	0.988526	0.988396	0.987589	0.996029	0.996029	0.989339	0.991418	0.94792	0.992455	0.989175	0.992885	0.989828	0.996028	0.998367	0.997552	0.998492	0.997669	0.998601	0.998086	0.983433	0.988973	0.985215	0.984712	0.986291	0.986084	0.990435	0.992505	0.37912	0.363434	0.373184	0.369596	0.387025	0.358936	0.347861	0.360532	0.353865	0.433751	0.322154	0.311198	0.31759	0.304302	0.318057	0.304701	0.312953
B23_L2_1	0.493525	0.523411	0.514215	0.479559	0.481158	0.501691	0.491555	0.504866	0.481141	0.481141	0.515621	0.518814	0.653129	0.49576	0.517534	0.500628	0.536849	0.495238	0.439899	0.44374	0.428093	0.437186	0.42713	0.403463	0.48479	0.459922	0.483675	0.473332	0.469244	0.452499	0.475381	0.469371	0.99654	0.995016	0.995969	0.995025	0.995594	0.993626	0.992983	0.992809	0.992585	0.992038	0.989019	0.987074	0.988086	0.9854	0.986697	0.985045	0.986588
B23_L2_2	0.465261	0.495493	0.485589	0.452779	0.454039	0.473766	0.463169	0.476899	0.454024	0.454024	0.48845	0.4925	0.629108	0.468545	0.490468	0.473913	0.511156	0.46963	0.412825	0.416519	0.400882	0.409767	0.401115	0.37693	0.455692	0.430748	0.454588	0.443977	0.439956	0.422797	0.446777	0.44125	0.998618	0.997786	0.998283	0.997808	0.998029	0.996995	0.996537	0.996464	0.996313	0.994155	0.993775	0.99233	0.993046	0.991074	0.992099	0.990845	0.992009
B23_L6_1	0.467708	0.498101	0.488312	0.45552	0.45665	0.476284	0.465879	0.479434	0.456635	0.456635	0.491128	0.495096	0.631146	0.471142	0.493079	0.476862	0.513959	0.472331	0.415804	0.419477	0.403798	0.412761	0.404051	0.379839	0.458629	0.433748	0.457482	0.446998	0.442884	0.425989	0.449781	0.444362	0.998528	0.997659	0.998207	0.997647	0.99784	0.996755	0.99632	0.996239	0.996126	0.994104	0.993367	0.991821	0.992635	0.990589	0.99165	0.990391	0.991613
B23_L6_2	0.460822	0.491668	0.481878	0.448675	0.449997	0.469733	0.459299	0.473127	0.449981	0.449981	0.484666	0.488383	0.625274	0.464587	0.486585	0.47003	0.507394	0.465748	0.408946	0.412741	0.396816	0.405984	0.396932	0.372827	0.452156	0.427328	0.451162	0.440619	0.436513	0.419599	0.443428	0.437826	0.998276	0.997603	0.998077	0.997386	0.997575	0.996593	0.996204	0.996143	0.995961	0.993522	0.993534	0.99196	0.992773	0.990821	0.991714	0.990582	0.991765
B23_BATCH_L2_1	0.477885	0.508236	0.498519	0.466172	0.467121	0.486483	0.476047	0.489667	0.467105	0.467105	0.501408	0.505269	0.640112	0.481584	0.503341	0.486974	0.524062	0.482689	0.426377	0.430177	0.414441	0.423464	0.414601	0.390695	0.469318	0.444085	0.46792	0.457338	0.453307	0.436362	0.460515	0.455255	0.997591	0.99648	0.997384	0.996666	0.997077	0.995515	0.995001	0.995028	0.994887	0.993745	0.991403	0.989653	0.990534	0.988289	0.989604	0.988104	0.9895
B23_BATCH_L2_2	0.465653	0.496171	0.48603	0.454605	0.455304	0.474359	0.463704	0.477553	0.455289	0.455289	0.489653	0.493955	0.629367	0.469841	0.491659	0.475549	0.512898	0.471507	0.414802	0.418525	0.402842	0.411707	0.403456	0.379292	0.456873	0.431503	0.455392	0.444741	0.440697	0.423545	0.448133	0.44318	0.998627	0.997824	0.998485	0.998034	0.998284	0.997183	0.996726	0.996778	0.996663	0.994857	0.993687	0.992233	0.992988	0.991054	0.992198	0.990924	0.992082
B28_L2_1	0.424326	0.455773	0.445342	0.413066	0.413439	0.433233	0.422328	0.436557	0.413423	0.413423	0.449415	0.453826	0.593994	0.429096	0.451523	0.434866	0.473158	0.430553	0.372575	0.376465	0.360343	0.369474	0.361042	0.336287	0.415743	0.389237	0.413904	0.40302	0.398855	0.381193	0.406139	0.401344	0.999346	0.999463	0.999469	0.9993	0.998655	0.999027	0.999159	0.998508	0.998726	0.992594	0.997587	0.996776	0.997207	0.995936	0.996406	0.995746	0.996463
B28_L2_2	0.394812	0.426577	0.416037	0.383303	0.38366	0.403739	0.392703	0.407131	0.383644	0.383644	0.420107	0.424651	0.567836	0.39948	0.422262	0.405507	0.444347	0.401132	0.342339	0.346231	0.329952	0.339172	0.330881	0.3058	0.385941	0.359235	0.384132	0.373212	0.368932	0.351146	0.376225	0.371301	0.998333	0.999005	0.998615	0.998642	0.997457	0.998837	0.999279	0.998299	0.998698	0.990027	0.998757	0.998338	0.998546	0.997774	0.99774	0.997562	0.997988
B28_L2_3	0.406286	0.43804	0.427785	0.394807	0.395045	0.41512	0.404326	0.418534	0.395029	0.395029	0.431531	0.43578	0.57853	0.410911	0.433734	0.416867	0.455651	0.412249	0.353905	0.357876	0.341526	0.35085	0.342171	0.317328	0.397965	0.371196	0.396128	0.385228	0.380958	0.363364	0.388279	0.383315	0.998833	0.999263	0.999065	0.998886	0.997866	0.998834	0.999164	0.998201	0.998614	0.990715	0.998157	0.997509	0.997846	0.9968	0.996887	0.996578	0.997224
B28_L2_4	0.4322	0.46381	0.453218	0.422897	0.422912	0.441504	0.430665	0.444954	0.422897	0.422897	0.458192	0.462942	0.602651	0.438109	0.460403	0.444265	0.482922	0.440906	0.383098	0.386881	0.370802	0.379945	0.372207	0.347697	0.424013	0.398166	0.422413	0.411517	0.407542	0.390113	0.415597	0.411084	0.999489	0.999504	0.99959	0.999347	0.999101	0.999088	0.998936	0.998799	0.998913	0.994646	0.997417	0.996387	0.996997	0.99567	0.996315	0.995545	0.996444
B28_L6_1	0.387305	0.419484	0.409262	0.375519	0.375799	0.396284	0.3854	0.399845	0.375782	0.375782	0.412783	0.416885	0.561846	0.391896	0.414964	0.397773	0.436937	0.393108	0.334286	0.338364	0.321777	0.33127	0.322318	0.29739	0.379195	0.352129	0.377322	0.36637	0.362034	0.344344	0.369298	0.364192	0.99777	0.998551	0.998136	0.997958	0.996569	0.998158	0.998748	0.997495	0.998029	0.988293	0.998363	0.997905	0.998143	0.997374	0.997123	0.997109	0.997562
B28_L6_2	0.404386	0.436239	0.425529	0.393899	0.394164	0.413597	0.402498	0.417049	0.394149	0.394149	0.430248	0.434968	0.577122	0.409861	0.432444	0.415768	0.454784	0.412103	0.353357	0.357242	0.341001	0.350188	0.342217	0.317298	0.395705	0.369219	0.393998	0.382924	0.378835	0.361003	0.386494	0.381787	0.998882	0.999451	0.999142	0.999152	0.998271	0.999242	0.999523	0.998868	0.999145	0.991796	0.998808	0.998223	0.998533	0.997661	0.997875	0.997498	0.998023
B28_L6_3	0.396968	0.428964	0.418671	0.38563	0.385765	0.405913	0.39505	0.40948	0.385748	0.385749	0.422495	0.42673	0.57046	0.401731	0.424684	0.407679	0.446663	0.403181	0.344591	0.348621	0.332122	0.341578	0.332798	0.307965	0.388848	0.361911	0.38692	0.376036	0.371746	0.354078	0.379132	0.374195	0.99841	0.999	0.998746	0.99854	0.997392	0.998655	0.999084	0.99803	0.998484	0.989864	0.99841	0.997849	0.998149	0.997264	0.997178	0.997015	0.99756
B28_BATCH_L2_1	0.407787	0.439576	0.428749	0.398448	0.398511	0.417142	0.406069	0.420444	0.398497	0.398497	0.433989	0.438988	0.580958	0.413705	0.436172	0.419984	0.459269	0.416934	0.358093	0.361856	0.345725	0.354776	0.347583	0.322637	0.398971	0.372781	0.397345	0.386169	0.382199	0.364472	0.390378	0.385943	0.998905	0.99943	0.999175	0.999227	0.998468	0.999277	0.999462	0.999088	0.999373	0.992808	0.998661	0.998013	0.99836	0.997513	0.997933	0.997476	0.998076
B28_BATCH_L2_2	0.411416	0.443114	0.432385	0.401498	0.401626	0.420639	0.40956	0.423968	0.401611	0.401611	0.437282	0.442153	0.583488	0.417001	0.439452	0.423202	0.462103	0.419673	0.361082	0.364875	0.348756	0.357841	0.350269	0.325353	0.402728	0.376371	0.400975	0.389934	0.385861	0.368145	0.393796	0.389269	0.999061	0.999486	0.999336	0.999317	0.998571	0.999306	0.999489	0.999011	0.99928	0.992758	0.998474	0.997805	0.998165	0.997211	0.997619	0.997111	0.997745
B28_BATCH_L2_3	0.399068	0.431144	0.420645	0.38893	0.388869	0.408256	0.39731	0.411682	0.388854	0.388854	0.425106	0.42963	0.573009	0.40448	0.427263	0.410703	0.44994	0.406843	0.34804	0.35198	0.335567	0.344874	0.336843	0.311967	0.390947	0.364139	0.389016	0.378031	0.373814	0.356166	0.381739	0.377166	0.99843	0.999029	0.998857	0.998704	0.997655	0.998787	0.999156	0.998359	0.998799	0.990788	0.998331	0.997738	0.998042	0.997202	0.99734	0.997095	0.997679
B28_BATCH_L2_4	0.397058	0.429113	0.418236	0.388222	0.388047	0.406498	0.395447	0.409837	0.388033	0.388033	0.423732	0.428802	0.572026	0.40336	0.425983	0.409746	0.449483	0.406904	0.347714	0.351497	0.335247	0.344377	0.337368	0.312329	0.38842	0.362055	0.386708	0.375489	0.371522	0.353768	0.379931	0.375618	0.998375	0.999131	0.998753	0.998873	0.997943	0.999082	0.999353	0.998893	0.999271	0.991869	0.998861	0.998331	0.998611	0.997928	0.998191	0.997909	0.998468
B33_L2_1	0.421749	0.453079	0.442878	0.408928	0.409998	0.430647	0.419858	0.434101	0.409981	0.409982	0.446232	0.450363	0.5932	0.425814	0.448421	0.431127	0.469514	0.426672	0.368449	0.372295	0.35616	0.365446	0.356406	0.331636	0.412314	0.386721	0.411255	0.400379	0.396371	0.37873	0.402803	0.39706	0.999128	0.999315	0.998881	0.998709	0.998076	0.998643	0.998721	0.998001	0.998137	0.991672	0.998232	0.997471	0.997955	0.996681	0.996849	0.996305	0.997006
B33_L2_2	0.441836	0.472872	0.462906	0.428725	0.429679	0.450483	0.439912	0.453937	0.429662	0.429662	0.465943	0.469683	0.61044	0.445563	0.468058	0.450765	0.488539	0.445726	0.388408	0.392328	0.376195	0.385496	0.37593	0.351495	0.432821	0.407208	0.431595	0.420955	0.416843	0.399444	0.423037	0.417343	0.999381	0.999112	0.998992	0.998591	0.998293	0.998218	0.998088	0.997429	0.99746	0.992453	0.996813	0.99579	0.996431	0.994757	0.995124	0.994333	0.995217
B33_L2_3	0.436656	0.467752	0.45752	0.424654	0.425588	0.4456	0.434957	0.449026	0.425573	0.425573	0.461317	0.465527	0.606415	0.44107	0.46348	0.446633	0.484753	0.442445	0.384646	0.388408	0.372389	0.381584	0.372915	0.34832	0.427206	0.402174	0.426245	0.415562	0.411554	0.394191	0.418189	0.412668	0.999452	0.999371	0.999088	0.998845	0.99863	0.998685	0.998475	0.998124	0.998089	0.993466	0.997613	0.996643	0.997248	0.995791	0.996184	0.995445	0.996286
B33_L6_1	0.427929	0.458941	0.448707	0.41523	0.416135	0.436613	0.425928	0.439881	0.416119	0.416119	0.452188	0.456413	0.597778	0.431808	0.45432	0.437543	0.475521	0.432732	0.374875	0.378606	0.362639	0.371708	0.363023	0.338154	0.418256	0.392822	0.417111	0.406432	0.402292	0.384848	0.408665	0.403149	0.999259	0.999316	0.99891	0.998807	0.998242	0.998698	0.998687	0.998033	0.998136	0.992207	0.997958	0.997212	0.997714	0.996375	0.996623	0.996047	0.996736
B33_L6_2	0.426441	0.45751	0.447175	0.414168	0.414977	0.435234	0.424373	0.438507	0.414962	0.414962	0.450912	0.455278	0.597806	0.430597	0.453122	0.436141	0.474469	0.431816	0.373692	0.377457	0.361468	0.370587	0.362017	0.33726	0.416796	0.39116	0.41559	0.404707	0.400717	0.383068	0.407403	0.401926	0.999356	0.999429	0.999087	0.999006	0.99847	0.998912	0.998885	0.998276	0.998425	0.992554	0.998216	0.997479	0.997953	0.996656	0.996966	0.996337	0.99706
B33_L6_3	0.403629	0.435125	0.425303	0.388645	0.389963	0.412158	0.401439	0.415753	0.389945	0.389946	0.427332	0.430818	0.574543	0.406495	0.429451	0.41164	0.449528	0.405659	0.347488	0.351539	0.33515	0.344544	0.334375	0.309428	0.394491	0.36819	0.39318	0.382586	0.378154	0.360496	0.383652	0.377529	0.997667	0.998147	0.997506	0.997249	0.99608	0.997366	0.997797	0.996378	0.996642	0.987497	0.997613	0.997136	0.997453	0.996337	0.995937	0.995799	0.99624
B33_BATCH_L2_1	0.436685	0.467659	0.457218	0.425672	0.42611	0.445554	0.434854	0.448783	0.426095	0.426095	0.461661	0.466186	0.60597	0.441443	0.463754	0.447591	0.485664	0.443407	0.385553	0.389223	0.373302	0.382297	0.374345	0.349587	0.427141	0.401861	0.425856	0.415181	0.411105	0.393783	0.418161	0.413194	0.999595	0.999518	0.999333	0.999232	0.998966	0.999043	0.998861	0.998595	0.998612	0.994109	0.997779	0.996894	0.997466	0.99609	0.996628	0.995878	0.99666
B33_BATCH_L2_2	0.421016	0.452471	0.441871	0.41006	0.410623	0.430173	0.419245	0.433558	0.410608	0.410608	0.446377	0.450912	0.593565	0.426017	0.44851	0.431819	0.47057	0.428176	0.369686	0.373431	0.357323	0.366498	0.358421	0.333698	0.411589	0.386087	0.410382	0.399489	0.395512	0.377888	0.402726	0.397596	0.999392	0.999612	0.999286	0.999185	0.998711	0.999228	0.999197	0.998815	0.998915	0.993162	0.99872	0.997983	0.998451	0.997325	0.997652	0.997097	0.997762
B33_BATCH_L2_3	0.478011	0.508706	0.498549	0.468154	0.467727	0.486672	0.476197	0.489937	0.467711	0.467711	0.50316	0.507361	0.642483	0.483367	0.5053	0.489241	0.52651	0.484624	0.428494	0.432424	0.416508	0.42556	0.416974	0.392981	0.470346	0.44412	0.468217	0.457595	0.453578	0.436441	0.461072	0.456798	0.998645	0.997693	0.998354	0.997898	0.99831	0.99692	0.99636	0.996283	0.996265	0.995024	0.993266	0.991814	0.992727	0.990537	0.99176	0.990311	0.991617
B33_BATCH_L2_4	0.458739	0.489371	0.479142	0.44811	0.448554	0.467569	0.457072	0.470798	0.448539	0.448539	0.48348	0.487919	0.625943	0.463529	0.485618	0.469746	0.507335	0.465566	0.408495	0.412146	0.396367	0.405331	0.397348	0.372933	0.449519	0.424658	0.448339	0.43779	0.433791	0.416738	0.440954	0.436004	0.999386	0.998869	0.998968	0.998667	0.998901	0.998213	0.997701	0.997736	0.997626	0.99541	0.995912	0.994679	0.995443	0.993682	0.994525	0.993453	0.994559
B38_L2_1	0.447926	0.478555	0.468356	0.43578	0.436509	0.456457	0.445851	0.459571	0.436494	0.436494	0.472027	0.476309	0.61524	0.45189	0.474143	0.457717	0.495352	0.452985	0.395579	0.399253	0.383476	0.392426	0.383966	0.359308	0.438399	0.412966	0.437067	0.426405	0.422323	0.405009	0.429008	0.423763	0.999621	0.999258	0.999252	0.999116	0.998912	0.99865	0.998412	0.998026	0.998058	0.994003	0.996684	0.995678	0.996282	0.994619	0.995285	0.994366	0.995294
B38_L2_2	0.473814	0.50406	0.49385	0.461837	0.462856	0.482458	0.471779	0.485639	0.462841	0.462841	0.497639	0.501902	0.638183	0.477928	0.499741	0.483165	0.520395	0.479016	0.422262	0.425916	0.410345	0.41922	0.410619	0.386422	0.464308	0.439378	0.463221	0.452443	0.448632	0.431297	0.455324	0.449977	0.998972	0.998129	0.998457	0.998145	0.998543	0.997307	0.996741	0.99681	0.996588	0.995272	0.994342	0.99294	0.99377	0.991714	0.992853	0.991446	0.9926
B38_L6_1	0.438436	0.469635	0.459098	0.427841	0.427831	0.44726	0.436394	0.450608	0.427815	0.427815	0.463744	0.468269	0.607514	0.443613	0.465922	0.44943	0.487603	0.445197	0.387476	0.391325	0.375295	0.384382	0.376097	0.351531	0.429898	0.403519	0.427971	0.417138	0.413091	0.395479	0.420472	0.415874	0.99975	0.999607	0.999685	0.999605	0.99931	0.999254	0.999132	0.998708	0.998825	0.994217	0.997461	0.996561	0.997123	0.995655	0.99627	0.995426	0.996253
B38_L6_2	0.429798	0.461075	0.450586	0.418042	0.418779	0.438757	0.427893	0.442305	0.418763	0.418763	0.454766	0.459048	0.599026	0.43448	0.456859	0.440006	0.478068	0.43581	0.377765	0.381613	0.365499	0.374708	0.366023	0.341418	0.420644	0.395034	0.419288	0.40862	0.404499	0.386904	0.411303	0.406087	0.999532	0.999587	0.999398	0.999244	0.998942	0.999163	0.999057	0.998646	0.998586	0.99344	0.998039	0.997176	0.997664	0.996367	0.996694	0.996026	0.996736
B38_BATCH_L2_1	0.443245	0.474172	0.463962	0.43168	0.432033	0.45183	0.441185	0.45509	0.432017	0.432018	0.467784	0.47203	0.611271	0.447562	0.469926	0.453445	0.491371	0.448737	0.391224	0.394994	0.379045	0.388117	0.379537	0.354988	0.434407	0.408522	0.432794	0.422115	0.417988	0.400667	0.425035	0.419968	0.999721	0.999425	0.999564	0.99932	0.999031	0.998854	0.998695	0.998261	0.998364	0.993952	0.996943	0.99593	0.996555	0.994946	0.995542	0.994713	0.995627
B38_BATCH_L2_2	0.448043	0.479084	0.468875	0.436879	0.437298	0.456853	0.446169	0.460209	0.437282	0.437282	0.472902	0.477156	0.616063	0.452788	0.475053	0.458451	0.496495	0.454232	0.396651	0.400452	0.384474	0.393613	0.385032	0.360614	0.439359	0.41361	0.437856	0.427074	0.423065	0.405707	0.430284	0.425237	0.999725	0.999383	0.999599	0.999279	0.999154	0.998741	0.998519	0.998241	0.99828	0.9945	0.996634	0.995491	0.996175	0.994508	0.99524	0.99428	0.995276
B4_L1_1	0.997695	0.996356	0.995303	0.996215	0.996555	0.997333	0.997053	0.996748	0.996551	0.996551	0.996734	0.995727	0.960927	0.997285	0.996396	0.995663	0.991891	0.991198	0.993021	0.993547	0.992813	0.993326	0.986842	0.985632	0.996588	0.995557	0.995773	0.99533	0.995487	0.993948	0.996128	0.99647	0.423566	0.407274	0.417933	0.413446	0.429082	0.401777	0.391978	0.401432	0.395659	0.467395	0.364249	0.353608	0.359804	0.34564	0.358378	0.345403	0.353402
B4_L1_2	0.998162	0.998089	0.996945	0.995975	0.996609	0.998257	0.997747	0.997949	0.996604	0.996604	0.998091	0.997101	0.967649	0.998039	0.99791	0.996402	0.993891	0.991806	0.991763	0.992499	0.991161	0.992132	0.985002	0.983081	0.997107	0.995404	0.996566	0.995665	0.995736	0.993673	0.996469	0.996299	0.449979	0.433961	0.444375	0.439851	0.455263	0.428287	0.418641	0.427896	0.422222	0.492723	0.391338	0.380703	0.386896	0.372826	0.385359	0.372515	0.38054
B4_L1_3	0.996102	0.996224	0.994623	0.997051	0.996499	0.996433	0.995825	0.996077	0.996495	0.996495	0.997629	0.997276	0.965174	0.997865	0.997498	0.996971	0.994719	0.993198	0.993074	0.993772	0.992451	0.993249	0.987479	0.985565	0.995762	0.993548	0.994482	0.993661	0.993725	0.991693	0.995655	0.996801	0.446756	0.430858	0.441461	0.437135	0.45273	0.425661	0.415917	0.4255	0.419803	0.491078	0.388223	0.377659	0.383795	0.369889	0.382617	0.369748	0.377782
B4_L5_1	0.996273	0.995577	0.994299	0.996533	0.996041	0.996148	0.995826	0.995463	0.996037	0.996037	0.996696	0.996178	0.962326	0.99711	0.996485	0.996377	0.99314	0.991937	0.992911	0.993502	0.992536	0.993126	0.98733	0.985632	0.995728	0.993763	0.994399	0.993763	0.993811	0.992113	0.99529	0.996416	0.433446	0.417362	0.428027	0.42372	0.439219	0.412092	0.402364	0.411778	0.406201	0.477433	0.374379	0.363856	0.369982	0.355945	0.368782	0.355845	0.363908
B4_L5_2	0.996035	0.996686	0.994845	0.996507	0.996031	0.99656	0.995647	0.996396	0.996026	0.996026	0.997883	0.99748	0.967969	0.997791	0.997731	0.996623	0.994862	0.992809	0.991894	0.992733	0.991111	0.992137	0.985883	0.983773	0.995736	0.99296	0.994324	0.993333	0.993357	0.990942	0.995258	0.996234	0.458274	0.442435	0.453046	0.448674	0.464196	0.437283	0.427622	0.437094	0.431395	0.502076	0.400121	0.389618	0.395742	0.381887	0.394514	0.381676	0.389593
B4_L5_3	0.998282	0.99791	0.997053	0.994845	0.995627	0.997966	0.997551	0.997641	0.995621	0.995621	0.99726	0.995871	0.966366	0.997116	0.996968	0.995214	0.992136	0.989837	0.990393	0.991111	0.989856	0.990889	0.983065	0.981361	0.997274	0.995363	0.996513	0.995859	0.995831	0.993871	0.996049	0.995623	0.44438	0.428157	0.438768	0.434086	0.449381	0.422414	0.412858	0.421805	0.416197	0.486169	0.385278	0.374656	0.380861	0.366623	0.379081	0.366236	0.374252
B4_BATCH_L1_1	0.992784	0.991515	0.98917	0.998882	0.998303	0.993853	0.993365	0.992889	0.998305	0.998305	0.995232	0.996333	0.958074	0.996817	0.994956	0.997112	0.994718	0.997028	0.997737	0.997596	0.997474	0.997184	0.995651	0.994275	0.990516	0.991952	0.990495	0.989778	0.990487	0.989395	0.99411	0.996279	0.416306	0.400466	0.410803	0.406995	0.423465	0.395862	0.385477	0.396723	0.390581	0.466253	0.358384	0.347675	0.353856	0.340345	0.3538	0.340662	0.348727
B4_BATCH_L1_2	0.993708	0.993151	0.991283	0.999111	0.99822	0.994655	0.994436	0.993757	0.998219	0.998219	0.996265	0.996886	0.963099	0.997259	0.99612	0.997676	0.995982	0.99664	0.996873	0.996992	0.996351	0.996555	0.993998	0.992422	0.99247	0.992804	0.992144	0.991235	0.991848	0.990734	0.995482	0.997337	0.428049	0.412168	0.422583	0.418532	0.434662	0.407251	0.397037	0.407761	0.401979	0.476187	0.369778	0.359004	0.365267	0.351577	0.364841	0.351846	0.360105
B9_L1_1	0.996055	0.996166	0.997857	0.984377	0.988577	0.995658	0.996673	0.995939	0.988567	0.988567	0.991913	0.987648	0.968913	0.990397	0.991598	0.98706	0.983955	0.979229	0.979844	0.980762	0.978726	0.981078	0.968617	0.967031	0.994487	0.995734	0.996746	0.99665	0.996437	0.995713	0.993253	0.988302	0.451015	0.4347	0.444476	0.438464	0.4534	0.426839	0.417377	0.425461	0.419847	0.48732	0.391769	0.380516	0.387186	0.372357	0.383598	0.371337	0.379782
B9_L1_2	0.998193	0.998542	0.999165	0.991657	0.994008	0.998258	0.998909	0.998538	0.994	0.994	0.996628	0.993603	0.970598	0.995845	0.996481	0.993106	0.990483	0.987052	0.987901	0.988826	0.986929	0.988964	0.97855	0.977224	0.997908	0.998202	0.999063	0.998722	0.998762	0.997727	0.99754	0.99465	0.444979	0.428747	0.438827	0.433213	0.44856	0.421626	0.411942	0.420644	0.415	0.484444	0.385758	0.374593	0.381234	0.366601	0.378346	0.365827	0.374277
B9_L1_3	0.996039	0.996379	0.998109	0.984741	0.988629	0.995666	0.996674	0.99603	0.988618	0.988618	0.992277	0.987928	0.969526	0.990698	0.992004	0.987374	0.984482	0.979408	0.980019	0.981065	0.978861	0.981301	0.968632	0.967181	0.994995	0.995818	0.99709	0.996914	0.996647	0.995898	0.993669	0.988883	0.452571	0.436264	0.446112	0.440033	0.454933	0.428354	0.418927	0.426932	0.421385	0.4887	0.393232	0.381949	0.388644	0.373799	0.385016	0.372787	0.381258
B9_L5_1	0.993232	0.994025	0.996151	0.978805	0.983665	0.99266	0.993609	0.993066	0.983653	0.983653	0.988412	0.983577	0.971188	0.98607	0.988202	0.982552	0.980179	0.973481	0.972765	0.973832	0.971326	0.974107	0.96022	0.95812	0.99139	0.992095	0.993957	0.993696	0.993238	0.992311	0.989375	0.983291	0.471689	0.455482	0.465094	0.458835	0.473311	0.447258	0.438053	0.445553	0.440137	0.505477	0.412933	0.401727	0.408396	0.393535	0.404333	0.392359	0.400776
B9_L5_2	0.997341	0.997103	0.998342	0.987361	0.99118	0.996987	0.997813	0.997057	0.991171	0.991171	0.993651	0.990145	0.969815	0.992536	0.993446	0.989673	0.986694	0.982683	0.983159	0.983864	0.982163	0.98414	0.973065	0.971397	0.99518	0.996779	0.997446	0.997261	0.997182	0.99642	0.994667	0.990285	0.44945	0.43317	0.442904	0.437201	0.45234	0.425692	0.416051	0.424533	0.418848	0.487461	0.390518	0.379349	0.385965	0.371285	0.382741	0.370392	0.378817
B9_L5_3	0.996327	0.996994	0.998278	0.985925	0.989654	0.996204	0.997061	0.996504	0.989644	0.989644	0.993283	0.989441	0.971882	0.991602	0.993032	0.988905	0.986447	0.981285	0.981109	0.982005	0.979795	0.982166	0.970315	0.968315	0.994907	0.995799	0.996988	0.996764	0.996477	0.995631	0.99391	0.989402	0.462734	0.446588	0.456296	0.450412	0.465331	0.438914	0.429446	0.437663	0.43207	0.499579	0.403964	0.392794	0.399459	0.384768	0.396012	0.383832	0.392224
B9_BATCH_L1_1	0.997495	0.997887	0.997743	0.995077	0.996997	0.998381	0.998773	0.99826	0.996992	0.996992	0.997718	0.996082	0.973069	0.997237	0.997592	0.996189	0.994809	0.992556	0.991793	0.992197	0.990644	0.99208	0.985014	0.983098	0.995707	0.997532	0.997491	0.996928	0.997185	0.996418	0.997777	0.995843	0.452932	0.437015	0.446817	0.441695	0.457417	0.430497	0.420479	0.430265	0.42443	0.49597	0.39485	0.383708	0.390307	0.376143	0.388276	0.375765	0.3842
B9_BATCH_L1_2	0.997422	0.998048	0.997927	0.995215	0.996831	0.998307	0.99872	0.998365	0.996826	0.996826	0.99799	0.996249	0.973395	0.997429	0.997883	0.99632	0.995027	0.992449	0.991743	0.992303	0.990525	0.992194	0.984705	0.982919	0.996216	0.997593	0.997744	0.997224	0.997405	0.99661	0.998125	0.996259	0.454283	0.438335	0.448245	0.443029	0.458764	0.431826	0.421832	0.431511	0.425713	0.497066	0.396133	0.384953	0.391584	0.377377	0.389434	0.376928	0.385421
B14_L1_1	0.993655	0.993121	0.991226	0.998813	0.998444	0.995165	0.995039	0.995163	0.998443	0.998443	0.996659	0.996862	0.960526	0.998228	0.996595	0.997045	0.994539	0.996803	0.998857	0.999167	0.998455	0.999182	0.995131	0.994609	0.993516	0.995168	0.99383	0.993256	0.994238	0.993156	0.997026	0.998216	0.40824	0.39235	0.402576	0.398115	0.414858	0.387047	0.37654	0.387569	0.381337	0.457235	0.350203	0.339216	0.345724	0.331887	0.34491	0.331739	0.340053
B14_L1_2	0.993651	0.992742	0.990688	0.998378	0.998751	0.99529	0.995003	0.99513	0.998751	0.998751	0.996125	0.996697	0.959931	0.997986	0.996096	0.996707	0.994089	0.997094	0.998898	0.998961	0.998631	0.999061	0.995651	0.99493	0.992315	0.994953	0.993293	0.992584	0.993766	0.992608	0.996341	0.997162	0.407072	0.391257	0.401215	0.396962	0.413813	0.386006	0.375411	0.386711	0.380336	0.456806	0.349465	0.338521	0.344982	0.331251	0.34437	0.331127	0.339383
B14_L5_1	0.996352	0.996122	0.994493	0.998516	0.999061	0.99765	0.99744	0.997624	0.999059	0.999059	0.998256	0.997997	0.965348	0.999174	0.998106	0.997911	0.995424	0.996332	0.997443	0.997785	0.996854	0.997706	0.992597	0.991448	0.995348	0.996828	0.996043	0.995445	0.99614	0.99485	0.99791	0.998121	0.42606	0.410185	0.420211	0.415638	0.432048	0.40458	0.394269	0.404861	0.398674	0.473062	0.3682	0.357296	0.363769	0.349873	0.362622	0.349619	0.357813
B14_L5_2	0.995828	0.994668	0.993218	0.998345	0.998876	0.996802	0.996869	0.99655	0.998875	0.998875	0.997045	0.996803	0.960335	0.998486	0.996878	0.997246	0.993926	0.995758	0.99822	0.998393	0.997946	0.998441	0.993815	0.993158	0.994629	0.996896	0.995461	0.995097	0.99587	0.995042	0.997549	0.997927	0.40722	0.391192	0.401251	0.39676	0.413318	0.385608	0.375169	0.385916	0.379675	0.45498	0.348883	0.337923	0.34441	0.33044	0.343323	0.33023	0.338475
B14_BATCH_L1_1	0.991288	0.989866	0.987514	0.998551	0.998275	0.993029	0.992681	0.992432	0.998277	0.998277	0.994293	0.995539	0.956113	0.996614	0.994185	0.996356	0.993503	0.997524	0.999557	0.999366	0.999462	0.999319	0.997835	0.997168	0.989643	0.992701	0.99044	0.989793	0.991002	0.990176	0.994578	0.99638	0.397091	0.381295	0.391335	0.387354	0.404353	0.376466	0.365743	0.377458	0.371087	0.448605	0.33958	0.328717	0.335125	0.32156	0.33501	0.321696	0.329933
B14_BATCH_L1_2	0.987929	0.986312	0.983823	0.996902	0.99669	0.99013	0.989784	0.989874	0.996693	0.996693	0.991614	0.993144	0.950734	0.994454	0.991519	0.994008	0.991087	0.996732	0.999147	0.998844	0.999115	0.998997	0.998131	0.998066	0.986351	0.990685	0.987599	0.987113	0.988583	0.988021	0.99267	0.994617	0.383688	0.367951	0.378011	0.373974	0.391455	0.363271	0.3523	0.364637	0.357964	0.437243	0.326489	0.31542	0.321908	0.308482	0.322012	0.308604	0.316895
B19_L1_1	0.991633	0.991814	0.988559	0.99918	0.998247	0.993607	0.992567	0.993107	0.998248	0.998248	0.99626	0.99806	0.965341	0.997581	0.996321	0.997573	0.997058	0.998876	0.997556	0.997627	0.996917	0.997162	0.995749	0.993805	0.990142	0.990686	0.990037	0.988627	0.989729	0.987618	0.99396	0.996264	0.440072	0.42462	0.434616	0.431035	0.447601	0.420276	0.409813	0.421248	0.41512	0.490705	0.383623	0.373041	0.379209	0.365947	0.379311	0.366194	0.374243
B19_L1_2	0.992238	0.99142	0.988521	0.999096	0.998765	0.993898	0.99327	0.993268	0.998767	0.998767	0.995661	0.997262	0.961716	0.997395	0.995669	0.997299	0.995761	0.998582	0.998535	0.998338	0.998138	0.998137	0.996837	0.995384	0.989988	0.992212	0.990592	0.989608	0.990771	0.98931	0.994431	0.996238	0.422063	0.406435	0.416354	0.412681	0.429495	0.401924	0.39125	0.402919	0.396602	0.473343	0.365254	0.354547	0.360787	0.347415	0.360767	0.34762	0.355739
B19_L1_3	0.991872	0.990901	0.987988	0.998647	0.998571	0.993677	0.992999	0.993174	0.998574	0.998574	0.995216	0.996727	0.958912	0.997168	0.995097	0.996679	0.994623	0.998239	0.998745	0.998595	0.998471	0.998457	0.996955	0.995815	0.989742	0.992268	0.990435	0.989549	0.990747	0.989286	0.99421	0.996026	0.413774	0.398118	0.408063	0.404369	0.421308	0.393577	0.382904	0.394667	0.388225	0.465397	0.356834	0.346042	0.352297	0.338932	0.352367	0.339095	0.347187
B19_L5_1	0.993769	0.99297	0.990094	0.998964	0.999039	0.995244	0.9945	0.994576	0.999041	0.999041	0.996533	0.9979	0.962197	0.99806	0.996412	0.997749	0.995821	0.998148	0.997993	0.997876	0.997617	0.997555	0.995644	0.993911	0.991166	0.993013	0.991724	0.990789	0.991728	0.990042	0.994699	0.996236	0.427845	0.412204	0.422061	0.41843	0.435056	0.407615	0.39709	0.408479	0.402143	0.478043	0.370971	0.360354	0.366524	0.353126	0.366391	0.353272	0.36125
B19_L5_2	0.991941	0.991353	0.988239	0.998904	0.99872	0.993827	0.993045	0.99319	0.998722	0.998722	0.995603	0.997376	0.962675	0.997269	0.995567	0.997164	0.995918	0.998813	0.998274	0.998041	0.997806	0.997804	0.996729	0.995059	0.989455	0.991706	0.990148	0.989041	0.990251	0.988597	0.993962	0.995778	0.427052	0.411501	0.421327	0.417746	0.434553	0.40706	0.396405	0.408151	0.401807	0.478481	0.370554	0.359879	0.366093	0.352807	0.366204	0.353045	0.361107
B19_L5_3	0.992775	0.992317	0.98949	0.999121	0.998987	0.994643	0.993902	0.994151	0.998989	0.998989	0.996222	0.997644	0.962603	0.997872	0.996165	0.997491	0.995937	0.998625	0.998452	0.998369	0.998016	0.998156	0.996339	0.994853	0.991013	0.992859	0.991539	0.990482	0.991627	0.989986	0.995113	0.996783	0.424649	0.409026	0.418991	0.415226	0.431964	0.404398	0.393834	0.405371	0.399069	0.475376	0.367728	0.356965	0.363244	0.349825	0.363174	0.349995	0.358101
B19_BATCH_L1_1	0.985834	0.985405	0.981524	0.997268	0.996327	0.988564	0.987483	0.98769	0.996333	0.996333	0.991622	0.994548	0.958665	0.993799	0.991619	0.99473	0.994624	0.998804	0.997508	0.997008	0.997	0.99652	0.998211	0.99645	0.982874	0.985948	0.983805	0.982329	0.983848	0.982306	0.989503	0.9925	0.424676	0.409442	0.4191	0.415958	0.433065	0.405526	0.394661	0.407284	0.400847	0.479144	0.369148	0.358489	0.364675	0.3518	0.365602	0.352372	0.360425
B19_BATCH_L1_2	0.983862	0.983212	0.979131	0.996285	0.99535	0.986796	0.985608	0.985877	0.995356	0.995356	0.989888	0.993254	0.956217	0.992516	0.989976	0.993409	0.993185	0.998264	0.997181	0.99658	0.996826	0.996226	0.99853	0.996941	0.980747	0.984263	0.981843	0.980237	0.981994	0.98043	0.988057	0.991163	0.417038	0.401842	0.411496	0.408475	0.425751	0.398091	0.387123	0.400015	0.393531	0.472611	0.361716	0.351062	0.357245	0.344435	0.358398	0.345035	0.353146
B24_L2_1	0.435877	0.467155	0.4562	0.42691	0.426626	0.444984	0.433937	0.448282	0.426612	0.426612	0.462007	0.467075	0.604417	0.442141	0.464202	0.448215	0.486594	0.444878	0.386952	0.390764	0.374822	0.383697	0.376428	0.351743	0.427315	0.400937	0.425253	0.414311	0.410316	0.392589	0.418385	0.414416	0.999614	0.999616	0.999713	0.999832	0.99966	0.999564	0.999386	0.99927	0.9993	0.995243	0.997464	0.996602	0.997075	0.995791	0.99659	0.995689	0.996464
B24_L2_2	0.398954	0.430733	0.41966	0.388564	0.388262	0.407762	0.396681	0.411186	0.388247	0.388247	0.424965	0.429663	0.571219	0.404296	0.426983	0.410622	0.449292	0.406101	0.347649	0.351566	0.335248	0.344483	0.336379	0.311514	0.390318	0.36318	0.387963	0.377158	0.372763	0.354959	0.380375	0.376132	0.998272	0.998826	0.998556	0.998811	0.997764	0.999005	0.999378	0.998466	0.998807	0.990734	0.998497	0.998131	0.998343	0.997535	0.997599	0.997345	0.997664
B24_L6_1	0.414713	0.446452	0.435304	0.405953	0.405691	0.424098	0.412897	0.427509	0.405677	0.405677	0.441349	0.446495	0.586847	0.421218	0.44353	0.427349	0.466383	0.424419	0.365805	0.369625	0.353486	0.362513	0.355369	0.330547	0.406062	0.379697	0.404127	0.393091	0.389106	0.371242	0.397302	0.39324	0.999319	0.999742	0.99954	0.999717	0.99923	0.999823	0.999842	0.9996	0.999722	0.994046	0.998854	0.998232	0.998587	0.997679	0.998155	0.997575	0.99813
B24_BATCH_L2_1	0.439845	0.470902	0.459381	0.432699	0.432281	0.44926	0.437976	0.452362	0.432268	0.432268	0.466534	0.472299	0.609113	0.446975	0.468716	0.453442	0.492177	0.45144	0.393204	0.396726	0.381095	0.389665	0.38383	0.359129	0.430496	0.404915	0.42871	0.41763	0.413878	0.396118	0.422686	0.419113	0.999249	0.999241	0.999355	0.999664	0.999811	0.999502	0.999081	0.999585	0.999461	0.997033	0.997366	0.996505	0.996984	0.99584	0.996949	0.99592	0.996674
B24_BATCH_L2_2	0.451853	0.482752	0.470983	0.445482	0.445038	0.461459	0.450071	0.464617	0.445026	0.445026	0.478744	0.48471	0.619589	0.459429	0.480838	0.465811	0.504323	0.464417	0.406483	0.409934	0.394445	0.402892	0.397418	0.372919	0.442435	0.417226	0.440682	0.429634	0.426004	0.408224	0.435018	0.431686	0.99874	0.998514	0.998792	0.999079	0.999603	0.998829	0.998214	0.999091	0.998787	0.998061	0.996233	0.995223	0.995802	0.994552	0.995929	0.994662	0.995459
B34_L2_1	0.383422	0.415228	0.403459	0.374829	0.374738	0.392956	0.381357	0.396285	0.374725	0.374725	0.410466	0.416271	0.559284	0.390262	0.412684	0.396649	0.436317	0.394397	0.334372	0.337956	0.321969	0.330789	0.324683	0.299334	0.373209	0.347192	0.371568	0.360365	0.356461	0.338214	0.364654	0.360602	0.99716	0.998288	0.997426	0.99816	0.997232	0.998913	0.999174	0.998883	0.999047	0.991268	0.999841	0.999802	0.999841	0.999628	0.999707	0.999556	0.999663
B34_L2_2	0.382559	0.414425	0.402734	0.373516	0.373575	0.392092	0.380456	0.395462	0.373561	0.373562	0.409445	0.415103	0.558596	0.389215	0.411675	0.395324	0.435034	0.393004	0.332946	0.336596	0.320552	0.329419	0.322999	0.297713	0.372414	0.346289	0.370825	0.359549	0.355663	0.337328	0.363705	0.359479	0.997164	0.9983	0.997439	0.998112	0.997138	0.998832	0.999136	0.998764	0.998937	0.990885	0.999845	0.999794	0.999831	0.999605	0.999644	0.999506	0.999604
B34_L2_3	0.365293	0.397564	0.38584	0.356819	0.356714	0.375078	0.363479	0.378486	0.356701	0.356701	0.392717	0.398471	0.544199	0.372304	0.394959	0.378772	0.418926	0.376664	0.316168	0.319827	0.303619	0.312602	0.306439	0.281006	0.355335	0.329215	0.353813	0.342513	0.338596	0.320286	0.346888	0.342706	0.995793	0.997274	0.996185	0.996908	0.995669	0.997905	0.998347	0.997871	0.998181	0.988864	0.999675	0.999795	0.999745	0.99981	0.999601	0.99975	0.999764
B34_L6_1	0.366833	0.398773	0.387035	0.357963	0.357966	0.376391	0.364739	0.37968	0.357953	0.357954	0.393834	0.399687	0.544979	0.373478	0.396096	0.379899	0.419957	0.377728	0.317222	0.320811	0.304756	0.313609	0.3076	0.282085	0.35637	0.330284	0.354843	0.343512	0.339624	0.32128	0.347786	0.34356	0.995852	0.997282	0.99616	0.996993	0.995732	0.997978	0.998425	0.997919	0.998231	0.98893	0.999716	0.999882	0.999797	0.99985	0.999685	0.999778	0.999754
B34_L6_2	0.378471	0.410341	0.398581	0.37019	0.370125	0.388129	0.376536	0.391427	0.370112	0.370112	0.405659	0.411539	0.555794	0.385442	0.407917	0.391878	0.431911	0.390019	0.329739	0.33329	0.317292	0.326099	0.320262	0.294909	0.368083	0.342307	0.366665	0.355344	0.351529	0.333292	0.359884	0.355768	0.996735	0.997972	0.996993	0.997758	0.996785	0.998599	0.998858	0.998627	0.998831	0.990881	0.999845	0.999823	0.999848	0.999743	0.999782	0.999711	0.999815
B34_L6_3	0.357083	0.389323	0.377958	0.347577	0.34733	0.366423	0.354952	0.369754	0.347316	0.347316	0.383981	0.389337	0.536274	0.363233	0.386197	0.369719	0.409901	0.366676	0.306163	0.309921	0.293583	0.302636	0.295901	0.270432	0.34727	0.320434	0.345402	0.334153	0.330041	0.311803	0.338074	0.333806	0.99525	0.996757	0.995705	0.99639	0.994737	0.997325	0.998025	0.997046	0.997592	0.98659	0.999232	0.999453	0.99934	0.999398	0.998985	0.999318	0.999273
B34_BATCH_L2_1	0.383062	0.414889	0.402928	0.375457	0.375341	0.392835	0.381107	0.396071	0.375328	0.375329	0.410457	0.416608	0.560036	0.390404	0.412714	0.396901	0.436971	0.395538	0.335161	0.338635	0.322765	0.331465	0.326077	0.300734	0.372581	0.346875	0.371137	0.359707	0.35601	0.337688	0.364687	0.360787	0.996808	0.997982	0.997121	0.997907	0.997073	0.998687	0.998888	0.998879	0.999038	0.991826	0.999714	0.999658	0.9997	0.999594	0.999849	0.999637	0.999759
B34_BATCH_L2_2	0.387083	0.418852	0.406931	0.379395	0.37924	0.396828	0.385176	0.400053	0.379228	0.379228	0.414396	0.420501	0.562798	0.394351	0.41659	0.401042	0.44073	0.39932	0.339268	0.342744	0.326891	0.335546	0.330115	0.30472	0.376734	0.351039	0.375218	0.363926	0.360122	0.341915	0.368669	0.364859	0.99713	0.998242	0.997386	0.998172	0.997378	0.998916	0.999097	0.999073	0.999204	0.992238	0.99972	0.99964	0.999716	0.99954	0.999815	0.999571	0.999696
B34_BATCH_L2_3	0.369103	0.40112	0.389093	0.361216	0.36101	0.378852	0.367039	0.382149	0.360997	0.360998	0.396559	0.402633	0.547391	0.376313	0.398795	0.382837	0.422996	0.381196	0.320631	0.324176	0.308167	0.316923	0.311371	0.285946	0.358722	0.332675	0.357122	0.345757	0.341923	0.323492	0.350484	0.346587	0.995832	0.997243	0.996245	0.997069	0.995975	0.998075	0.998426	0.998176	0.998414	0.989838	0.999654	0.999817	0.999734	0.999838	0.99981	0.999845	0.9998
B34_BATCH_L2_4	0.371027	0.403304	0.391482	0.362163	0.362042	0.38072	0.368887	0.384479	0.362028	0.362029	0.398306	0.403812	0.548142	0.377898	0.400421	0.383701	0.423665	0.381503	0.321234	0.32505	0.308704	0.317822	0.310925	0.285878	0.361505	0.334909	0.359675	0.348497	0.344503	0.325965	0.352688	0.348503	0.995955	0.997239	0.996529	0.997023	0.995956	0.997906	0.998341	0.997855	0.998025	0.989206	0.999304	0.999336	0.999328	0.999272	0.999063	0.99911	0.999087
B39_L2_1	0.389908	0.421367	0.410364	0.378286	0.379015	0.398885	0.387616	0.402151	0.379001	0.379001	0.41508	0.420078	0.564025	0.394629	0.417281	0.400574	0.439594	0.396845	0.337426	0.341062	0.325091	0.334003	0.326491	0.301183	0.379599	0.353723	0.378303	0.367277	0.3632	0.345184	0.370235	0.365125	0.997902	0.998762	0.997938	0.998356	0.997243	0.998867	0.999202	0.998465	0.998708	0.990245	0.999608	0.999442	0.999557	0.999013	0.998911	0.998806	0.999018
B39_L2_2	0.365813	0.397757	0.38681	0.354141	0.354764	0.374912	0.363644	0.378262	0.354749	0.354749	0.391379	0.396296	0.543472	0.370576	0.393585	0.376693	0.416291	0.37291	0.312906	0.316601	0.300373	0.309501	0.301858	0.276395	0.355689	0.329516	0.354375	0.343264	0.339132	0.321069	0.34624	0.34103	0.996131	0.997421	0.996341	0.996784	0.995177	0.997581	0.998234	0.997153	0.99762	0.98687	0.999403	0.999483	0.999479	0.999283	0.998795	0.999079	0.999119
B39_L6_1	0.40151	0.433173	0.422268	0.390663	0.391186	0.410719	0.399583	0.414143	0.391172	0.391172	0.427212	0.432082	0.575416	0.40685	0.42944	0.41269	0.451771	0.409246	0.350166	0.353906	0.337791	0.346891	0.339174	0.314135	0.391925	0.366107	0.390608	0.379587	0.375601	0.357695	0.382896	0.377896	0.998708	0.999372	0.998724	0.998954	0.998149	0.99931	0.999471	0.998928	0.999095	0.99184	0.999519	0.999095	0.999366	0.998607	0.998669	0.998377	0.998799
B39_L6_2	0.37627	0.408207	0.396962	0.36671	0.367464	0.386064	0.374544	0.38925	0.367451	0.367451	0.402619	0.408347	0.555976	0.382423	0.405063	0.388345	0.428819	0.386807	0.32637	0.329894	0.313976	0.322941	0.316651	0.291259	0.365899	0.340415	0.365096	0.353283	0.349849	0.331561	0.35797	0.352929	0.99612	0.997376	0.996209	0.996861	0.995654	0.997566	0.997959	0.997519	0.997974	0.989331	0.999187	0.999052	0.999163	0.998962	0.999037	0.998897	0.999182
B39_BATCH_L2_1	0.390304	0.421971	0.410632	0.381059	0.381207	0.399683	0.388377	0.40291	0.381193	0.381193	0.416682	0.422227	0.565826	0.396424	0.418938	0.402919	0.442531	0.400294	0.34058	0.34411	0.328169	0.337014	0.33064	0.305319	0.38021	0.354559	0.378883	0.367713	0.363812	0.345865	0.371821	0.367346	0.997895	0.998839	0.998051	0.998574	0.99765	0.999144	0.999353	0.999042	0.999271	0.991807	0.999814	0.999593	0.999753	0.999339	0.999455	0.99929	0.999578
B39_BATCH_L2_2	0.398978	0.430638	0.419535	0.388909	0.389136	0.408229	0.396924	0.411571	0.389122	0.389122	0.424999	0.430118	0.573115	0.404667	0.427189	0.410704	0.449938	0.407596	0.34823	0.351933	0.335867	0.344831	0.337623	0.312543	0.389327	0.363226	0.38778	0.37666	0.372684	0.354664	0.380387	0.375785	0.998587	0.999304	0.998765	0.999073	0.998218	0.999427	0.999644	0.999176	0.999386	0.992098	0.999597	0.999251	0.999466	0.998829	0.999003	0.998706	0.999056
B5_L1_1	0.996557	0.998692	0.998763	0.992579	0.993731	0.997417	0.997735	0.998028	0.993722	0.993722	0.997786	0.995235	0.976787	0.99623	0.99777	0.994619	0.993849	0.988975	0.987497	0.988714	0.9859	0.988479	0.978511	0.976384	0.997181	0.995928	0.997662	0.99695	0.996789	0.995305	0.996927	0.994971	0.476076	0.460275	0.470296	0.464752	0.479985	0.453419	0.44386	0.452608	0.447111	0.515711	0.417824	0.406735	0.413338	0.39901	0.410667	0.398324	0.40677
B5_L1_2	0.99571	0.998534	0.998261	0.991543	0.992453	0.996677	0.996677	0.997324	0.992443	0.992443	0.997492	0.995025	0.979149	0.99551	0.997467	0.993945	0.993883	0.988022	0.985464	0.986809	0.983653	0.986285	0.976206	0.97354	0.996377	0.994039	0.99649	0.995554	0.99524	0.993216	0.995435	0.993683	0.49256	0.476908	0.486889	0.481426	0.496426	0.470157	0.460747	0.469291	0.463867	0.531361	0.434767	0.423878	0.430383	0.416172	0.427727	0.41552	0.423801
B5_L1_3	0.994985	0.997128	0.997942	0.989015	0.990365	0.995669	0.995965	0.996647	0.990353	0.990353	0.995266	0.991659	0.972807	0.993791	0.99525	0.990832	0.989156	0.984069	0.983768	0.985467	0.982385	0.985344	0.973153	0.97184	0.997427	0.995015	0.997382	0.996724	0.996519	0.994929	0.995924	0.993387	0.463317	0.447325	0.457764	0.451696	0.466781	0.440027	0.430691	0.438816	0.433443	0.501001	0.404107	0.392883	0.399568	0.384926	0.396399	0.383957	0.392536
B5_L5_1	0.996632	0.998662	0.998059	0.994816	0.99509	0.997527	0.997587	0.998035	0.995082	0.995082	0.99868	0.99678	0.976037	0.997564	0.998703	0.995981	0.995413	0.991167	0.989968	0.991126	0.988519	0.990769	0.981884	0.979897	0.997606	0.995768	0.997452	0.996646	0.996616	0.994818	0.997529	0.996582	0.471142	0.455317	0.465518	0.460268	0.475658	0.44894	0.439267	0.44827	0.442753	0.512181	0.412927	0.40198	0.40851	0.394272	0.406172	0.393718	0.402104
B5_L5_2	0.995853	0.998291	0.998552	0.989964	0.990967	0.996202	0.996393	0.996902	0.990956	0.990956	0.996488	0.993461	0.977959	0.994392	0.996522	0.99237	0.991848	0.985337	0.983399	0.984885	0.981688	0.984504	0.973246	0.970907	0.99679	0.994035	0.996712	0.995944	0.995502	0.993588	0.995112	0.992851	0.488117	0.472262	0.482433	0.47676	0.491599	0.465327	0.456	0.464099	0.458809	0.525571	0.429784	0.418849	0.425365	0.410942	0.422308	0.410131	0.418512
B5_L5_3	0.995801	0.997964	0.997146	0.994355	0.99518	0.997031	0.9972	0.997192	0.995174	0.995174	0.998154	0.996687	0.978784	0.996714	0.998138	0.996361	0.996367	0.992048	0.989487	0.990259	0.987761	0.989803	0.982286	0.979505	0.994923	0.994658	0.995786	0.995007	0.994909	0.993398	0.995971	0.994776	0.484641	0.469081	0.478787	0.473737	0.489178	0.462748	0.452921	0.46237	0.456725	0.526543	0.427375	0.416503	0.422955	0.408993	0.420869	0.408618	0.41696
B5_BATCH_L1_1	0.994527	0.997007	0.995599	0.996562	0.99619	0.996196	0.995947	0.99638	0.996185	0.996185	0.998667	0.997981	0.978099	0.997636	0.998693	0.997624	0.998396	0.994701	0.991787	0.992608	0.99009	0.99193	0.985829	0.983172	0.99457	0.99341	0.994668	0.993524	0.993612	0.991883	0.996331	0.996405	0.483133	0.467659	0.477652	0.472825	0.488397	0.461812	0.451977	0.461779	0.456185	0.526793	0.426028	0.415171	0.421651	0.407848	0.42008	0.407658	0.41598
B5_BATCH_L1_2	0.992143	0.995953	0.994065	0.994153	0.993954	0.9945	0.99363	0.995162	0.993948	0.993948	0.997628	0.997209	0.98208	0.996102	0.997819	0.995781	0.998061	0.993501	0.988377	0.989411	0.986281	0.988571	0.98207	0.978791	0.992269	0.990303	0.992421	0.990826	0.990907	0.988372	0.993995	0.993818	0.509619	0.494512	0.504374	0.499538	0.515039	0.48878	0.47905	0.488881	0.483223	0.553014	0.453685	0.442894	0.449312	0.435762	0.44779	0.435482	0.443698
B10_L1_1	0.997586	0.997159	0.996528	0.997043	0.998237	0.998204	0.998423	0.998084	0.998233	0.998233	0.997947	0.996714	0.965565	0.99842	0.997746	0.996755	0.994123	0.99386	0.99489	0.995331	0.994305	0.99542	0.988847	0.987869	0.996707	0.9978	0.997417	0.996926	0.997393	0.99644	0.998571	0.997899	0.425966	0.409807	0.420215	0.415351	0.43138	0.40386	0.393771	0.403787	0.39785	0.470837	0.366821	0.355664	0.362146	0.347932	0.360561	0.347661	0.356058
B10_L1_2	0.997617	0.997919	0.997381	0.996594	0.997593	0.998307	0.998506	0.998439	0.997588	0.997588	0.998492	0.996933	0.968801	0.998382	0.998288	0.996669	0.994653	0.993329	0.993556	0.994229	0.99267	0.994199	0.986791	0.985612	0.997257	0.997586	0.997757	0.997239	0.997505	0.99634	0.998631	0.997831	0.439565	0.423471	0.433953	0.42886	0.444727	0.417386	0.407417	0.417185	0.411332	0.483368	0.380547	0.369377	0.375865	0.361667	0.374089	0.36134	0.369731
B10_L1_3	0.997477	0.997745	0.997363	0.996415	0.997413	0.998177	0.998521	0.998263	0.997407	0.997407	0.998325	0.996656	0.967619	0.998319	0.998151	0.996719	0.994469	0.993025	0.993625	0.994387	0.992812	0.994308	0.986823	0.985659	0.997407	0.997713	0.99795	0.997393	0.997622	0.996621	0.998681	0.997872	0.437282	0.421221	0.43157	0.426545	0.442376	0.415026	0.405075	0.414753	0.408939	0.480841	0.378094	0.366886	0.373389	0.359137	0.371547	0.358779	0.367235
B10_L5_1	0.998087	0.997654	0.997116	0.996119	0.997565	0.998467	0.998649	0.998365	0.99756	0.99756	0.997834	0.996288	0.965354	0.998092	0.997559	0.996159	0.993147	0.992502	0.993538	0.994084	0.992971	0.99409	0.986869	0.98577	0.997086	0.997786	0.997658	0.997277	0.997552	0.996431	0.998122	0.997235	0.429517	0.413327	0.423737	0.418823	0.43472	0.407315	0.397317	0.407064	0.401117	0.473394	0.370248	0.359174	0.36558	0.35134	0.363835	0.350997	0.359284
B10_L5_2	0.997741	0.997832	0.997469	0.99647	0.997666	0.998384	0.99866	0.998377	0.997661	0.997661	0.998287	0.996739	0.968338	0.998324	0.998166	0.996724	0.994515	0.993228	0.993579	0.994229	0.992792	0.994238	0.98695	0.985721	0.997231	0.997787	0.997902	0.99731	0.99764	0.996636	0.998705	0.997716	0.437318	0.421241	0.431602	0.42658	0.442426	0.415082	0.405111	0.414848	0.409032	0.481076	0.378235	0.367042	0.373536	0.359297	0.371737	0.358945	0.36741
B10_L5_3	0.997692	0.997734	0.997172	0.996634	0.997551	0.998181	0.998377	0.998161	0.997546	0.997546	0.99823	0.996876	0.967627	0.998411	0.998149	0.996662	0.994371	0.993111	0.993836	0.994446	0.99315	0.994478	0.98726	0.986047	0.997456	0.997474	0.997777	0.997128	0.997493	0.996239	0.998594	0.99793	0.435157	0.419037	0.429491	0.424585	0.440355	0.413014	0.403072	0.412723	0.406981	0.478936	0.375957	0.364873	0.371336	0.357073	0.369584	0.35676	0.365175
B10_BATCH_L1_1	0.99444	0.994999	0.993245	0.998567	0.998841	0.996201	0.995696	0.995942	0.99884	0.99884	0.997667	0.997863	0.969803	0.99815	0.997552	0.997647	0.9972	0.997524	0.996001	0.996297	0.995057	0.995963	0.992199	0.99059	0.993056	0.994101	0.993739	0.992587	0.993314	0.991896	0.996857	0.997385	0.446165	0.430418	0.44072	0.436289	0.452575	0.42521	0.414941	0.425825	0.419833	0.493958	0.388482	0.37741	0.383795	0.37014	0.383132	0.370211	0.378545
B10_BATCH_L1_2	0.993161	0.993084	0.991917	0.998316	0.998254	0.994772	0.994921	0.994577	0.998253	0.998253	0.996187	0.995963	0.963161	0.997249	0.996061	0.996665	0.995184	0.996544	0.997133	0.997445	0.996473	0.997359	0.993462	0.992821	0.993076	0.994832	0.993722	0.992982	0.993812	0.993214	0.997397	0.998177	0.41801	0.402062	0.412577	0.407889	0.424412	0.396601	0.386201	0.39718	0.391182	0.466393	0.359273	0.347935	0.354488	0.340587	0.35367	0.340653	0.349244
B15_L1_1	0.997826	0.997584	0.996804	0.99788	0.998615	0.998571	0.998748	0.998461	0.998611	0.998611	0.998661	0.997564	0.966897	0.999134	0.998552	0.997656	0.995198	0.994626	0.995761	0.996312	0.995116	0.996205	0.989753	0.98863	0.997137	0.997962	0.997763	0.997164	0.997633	0.996573	0.99883	0.998398	0.429598	0.413576	0.42374	0.418923	0.434956	0.407534	0.397434	0.407431	0.401518	0.474443	0.37093	0.359903	0.366409	0.352268	0.364812	0.35195	0.360311
B15_L1_2	0.998203	0.997812	0.996777	0.997655	0.998476	0.998835	0.998721	0.998759	0.998472	0.998472	0.998712	0.997719	0.96634	0.999218	0.998524	0.997504	0.994536	0.994228	0.99538	0.995934	0.994816	0.995845	0.989216	0.988057	0.997237	0.997723	0.997591	0.99712	0.997482	0.996093	0.998363	0.997998	0.430105	0.41404	0.424301	0.419529	0.43559	0.408222	0.398133	0.408052	0.40205	0.474856	0.371551	0.360682	0.367079	0.352979	0.365514	0.352594	0.360821
B15_L1_3	0.99728	0.997325	0.996348	0.998031	0.99842	0.99815	0.998175	0.998255	0.998415	0.998415	0.998725	0.99777	0.966758	0.999271	0.9987	0.997591	0.99527	0.994851	0.995909	0.996578	0.99527	0.996489	0.989973	0.988927	0.997223	0.997462	0.99744	0.996816	0.997326	0.995999	0.998804	0.998708	0.430338	0.414346	0.424629	0.419812	0.435921	0.408477	0.398364	0.408361	0.402432	0.475411	0.37169	0.360695	0.367168	0.353044	0.3656	0.352682	0.361047
B15_L5_1	0.997056	0.996467	0.995437	0.997582	0.998496	0.997959	0.998056	0.99807	0.998493	0.998493	0.997897	0.996948	0.96273	0.998897	0.997751	0.996898	0.993767	0.994562	0.996534	0.997006	0.99609	0.99707	0.990792	0.990085	0.996438	0.997924	0.997137	0.996807	0.997417	0.996351	0.998456	0.998148	0.416299	0.400246	0.410445	0.405646	0.422037	0.394378	0.384095	0.394412	0.388206	0.462303	0.357633	0.346587	0.353093	0.338964	0.351557	0.338561	0.346872
B15_L5_2	0.996659	0.996617	0.995008	0.99839	0.998404	0.99761	0.997101	0.997709	0.998401	0.998401	0.998564	0.998128	0.965663	0.999329	0.998498	0.997645	0.995235	0.995364	0.996092	0.996763	0.995546	0.996514	0.99065	0.9896	0.996363	0.996083	0.996135	0.995402	0.995909	0.994158	0.997803	0.998324	0.43176	0.415825	0.426227	0.421629	0.437862	0.410413	0.40027	0.41045	0.404394	0.477809	0.373561	0.362747	0.369111	0.355171	0.367849	0.354849	0.362998
B15_L5_3	0.996705	0.996533	0.995593	0.99808	0.998594	0.997742	0.997952	0.997844	0.99859	0.99859	0.998221	0.997315	0.965307	0.998965	0.998118	0.997373	0.994864	0.995201	0.996767	0.997276	0.996146	0.997361	0.991168	0.990413	0.996535	0.99772	0.997131	0.996644	0.997288	0.9963	0.998833	0.998693	0.421153	0.405115	0.415361	0.410482	0.426772	0.399178	0.388959	0.399215	0.393202	0.467	0.362498	0.351381	0.357945	0.343824	0.356461	0.343486	0.351918
B15_L5_4	0.923628	0.919075	0.909116	0.946463	0.945881	0.927704	0.923977	0.92409	0.945908	0.945908	0.931353	0.942303	0.895405	0.936836	0.931248	0.941887	0.94244	0.956031	0.951125	0.947585	0.951666	0.946559	0.963814	0.959221	0.907645	0.917944	0.911053	0.908575	0.91168	0.908869	0.921004	0.927834	0.399239	0.386019	0.393048	0.394231	0.412263	0.386558	0.37463	0.391298	0.3836	0.467733	0.353784	0.345472	0.350149	0.340483	0.355601	0.342404	0.348542
B15_BATCH_L1_1	0.993413	0.99257	0.990433	0.999368	0.999249	0.994996	0.994609	0.994449	0.99925	0.99925	0.996221	0.997217	0.962056	0.997945	0.996215	0.997504	0.995685	0.998208	0.998978	0.998914	0.998622	0.998765	0.996547	0.995455	0.991607	0.993818	0.992351	0.991406	0.992535	0.991384	0.996052	0.997365	0.415641	0.399849	0.409926	0.405884	0.422567	0.394877	0.384321	0.395694	0.38952	0.465774	0.358099	0.34722	0.353613	0.339993	0.353293	0.340109	0.3484
B15_BATCH_L1_2	0.991804	0.990725	0.988597	0.999101	0.998621	0.993516	0.993339	0.993065	0.998623	0.998623	0.995095	0.995943	0.957649	0.997063	0.994941	0.996735	0.994437	0.997827	0.999467	0.999444	0.999186	0.999289	0.997362	0.996832	0.990463	0.99321	0.991159	0.990508	0.991616	0.990888	0.995368	0.997143	0.402003	0.386171	0.396342	0.392223	0.409183	0.381248	0.370559	0.382195	0.375875	0.453072	0.344211	0.333208	0.33964	0.326038	0.339401	0.326182	0.334492
B15_BATCH_L1_3	0.988483	0.989326	0.986672	0.998327	0.997221	0.991314	0.990723	0.991276	0.997222	0.997222	0.994447	0.995655	0.964359	0.99587	0.994496	0.995684	0.995714	0.99839	0.997731	0.997999	0.996893	0.997614	0.995991	0.995131	0.98827	0.989879	0.988771	0.987314	0.988697	0.987265	0.993935	0.996127	0.426207	0.410752	0.420907	0.416677	0.433644	0.405908	0.395256	0.407088	0.400935	0.47772	0.369355	0.358323	0.364788	0.351436	0.364817	0.351701	0.360082
B20_L1_1	0.994525	0.99333	0.991209	0.998614	0.999404	0.995936	0.995598	0.995307	0.999406	0.999406	0.996149	0.996861	0.961002	0.997768	0.995947	0.997025	0.994677	0.997357	0.998234	0.998063	0.997928	0.998048	0.99538	0.994238	0.992024	0.994912	0.993208	0.992425	0.993482	0.992389	0.996068	0.996786	0.41476	0.398895	0.408873	0.404845	0.421521	0.393815	0.383273	0.394632	0.388306	0.464483	0.35707	0.346117	0.352463	0.338806	0.352081	0.338888	0.3471
B20_L1_2	0.995104	0.995242	0.992996	0.998206	0.999317	0.996981	0.996275	0.996615	0.999317	0.999317	0.997436	0.998051	0.968463	0.998268	0.997305	0.997593	0.99659	0.997642	0.996319	0.996325	0.995522	0.99614	0.992744	0.990841	0.992605	0.994692	0.993912	0.992836	0.993705	0.992055	0.996257	0.996447	0.444068	0.428441	0.438285	0.434137	0.450595	0.423262	0.412883	0.42403	0.417759	0.492508	0.387124	0.376199	0.382513	0.368969	0.381974	0.368983	0.377172
B20_L5_1	0.995629	0.994024	0.992131	0.995907	0.998445	0.996696	0.996279	0.99575	0.998447	0.998447	0.995078	0.995616	0.96448	0.996305	0.994877	0.995154	0.993027	0.994991	0.994801	0.994326	0.994435	0.994451	0.991353	0.98951	0.990639	0.994677	0.993015	0.992105	0.993208	0.991919	0.994428	0.993499	0.428012	0.412137	0.421626	0.417691	0.434127	0.406799	0.396305	0.407471	0.401111	0.476297	0.370961	0.360126	0.366375	0.352729	0.365778	0.352699	0.36082
B20_L5_2	0.996938	0.994955	0.99401	0.995119	0.997931	0.997546	0.997608	0.996884	0.997931	0.997931	0.995122	0.994377	0.960619	0.996264	0.994692	0.994617	0.990806	0.992604	0.994226	0.994042	0.993997	0.994345	0.989158	0.988211	0.993219	0.997232	0.995455	0.99517	0.995898	0.995239	0.996059	0.994552	0.410796	0.394607	0.404489	0.399927	0.416349	0.388739	0.378345	0.389042	0.382659	0.457442	0.352449	0.34136	0.347759	0.333744	0.34655	0.333502	0.341731
B20_BATCH_L1_1	0.991164	0.990422	0.987468	0.997579	0.998492	0.993385	0.992456	0.99247	0.998496	0.998496	0.994126	0.996055	0.963945	0.995823	0.994051	0.995753	0.995202	0.99838	0.996987	0.996474	0.996471	0.996236	0.995918	0.993988	0.987037	0.990681	0.988889	0.987428	0.988865	0.987338	0.992794	0.993768	0.431727	0.416236	0.425841	0.422268	0.439065	0.411604	0.400925	0.412991	0.406597	0.483518	0.375568	0.36476	0.371001	0.357805	0.371336	0.358148	0.366274
B25_L2_1	0.40293	0.434696	0.424208	0.391291	0.392144	0.412119	0.401125	0.415604	0.392128	0.392129	0.428235	0.432647	0.576138	0.4077	0.430374	0.413376	0.452391	0.409585	0.350638	0.354461	0.338208	0.347502	0.33912	0.314228	0.393593	0.367771	0.39238	0.381424	0.377317	0.359618	0.384486	0.379146	0.998692	0.999264	0.99884	0.998733	0.997848	0.998877	0.999148	0.998474	0.998681	0.991121	0.998843	0.998206	0.99853	0.99764	0.997711	0.997393	0.997954
B25_L2_2	0.361963	0.394061	0.383332	0.350201	0.351109	0.371284	0.360009	0.374694	0.351094	0.351095	0.387464	0.392315	0.539899	0.366836	0.389795	0.372478	0.412462	0.369116	0.308992	0.312864	0.29651	0.305738	0.297945	0.272543	0.352042	0.325803	0.350952	0.339546	0.335554	0.317374	0.34283	0.337318	0.995552	0.996957	0.995802	0.996212	0.99457	0.996956	0.997636	0.996521	0.997033	0.985982	0.998791	0.998751	0.998712	0.998517	0.998029	0.99826	0.998478
B25_L6_1	0.380538	0.412661	0.402436	0.367635	0.368467	0.389495	0.378555	0.393087	0.36845	0.36845	0.405569	0.409614	0.555527	0.384597	0.407709	0.390259	0.429366	0.385481	0.326274	0.330254	0.313726	0.323256	0.314062	0.288984	0.37164	0.345018	0.370133	0.359223	0.354893	0.337138	0.361657	0.356049	0.997213	0.998134	0.997522	0.997383	0.995873	0.997715	0.998392	0.997071	0.997544	0.987133	0.998567	0.998212	0.998401	0.997738	0.997316	0.997409	0.997754
B25_BATCH_L2_1	0.386121	0.418145	0.407395	0.37519	0.375891	0.395504	0.384299	0.39898	0.375876	0.375876	0.411923	0.416674	0.561363	0.391308	0.41405	0.397338	0.436735	0.393971	0.334361	0.338119	0.321849	0.331098	0.32331	0.298201	0.376649	0.350704	0.375366	0.364317	0.360206	0.342378	0.367767	0.362659	0.997704	0.998623	0.998067	0.998092	0.99695	0.998499	0.998951	0.998263	0.998561	0.989908	0.999162	0.998755	0.998946	0.998418	0.998358	0.998253	0.998623
B25_BATCH_L2_2	0.38157	0.413503	0.402277	0.372068	0.372498	0.391154	0.379818	0.394377	0.372484	0.372485	0.407933	0.413374	0.55784	0.387588	0.410143	0.394152	0.433845	0.391472	0.331646	0.335185	0.319171	0.328101	0.321626	0.296201	0.371561	0.345927	0.37035	0.359176	0.355188	0.337293	0.363238	0.358592	0.997312	0.998433	0.997613	0.99803	0.996912	0.998644	0.999001	0.998577	0.998869	0.990538	0.999525	0.999317	0.999418	0.999096	0.999129	0.999051	0.999357
B30_L2_1	0.391041	0.422763	0.411995	0.379623	0.380134	0.400141	0.38904	0.403596	0.380119	0.380119	0.416601	0.421343	0.566202	0.396017	0.418839	0.402044	0.441119	0.398066	0.338816	0.342572	0.326363	0.335582	0.327562	0.302419	0.3813	0.355373	0.379975	0.369056	0.364939	0.347105	0.372006	0.366826	0.99793	0.998771	0.997986	0.998203	0.997133	0.9987	0.999019	0.998214	0.998496	0.990038	0.999521	0.999248	0.999463	0.998832	0.998629	0.998542	0.998886
B30_L2_2	0.408632	0.43967	0.429476	0.394343	0.396059	0.417313	0.406502	0.420604	0.396044	0.396044	0.432181	0.436284	0.58043	0.411579	0.434256	0.417006	0.455221	0.412189	0.353559	0.357208	0.34125	0.350344	0.34143	0.31636	0.397857	0.372901	0.39726	0.386527	0.382382	0.364782	0.388198	0.381944	0.998063	0.99845	0.997694	0.997687	0.996772	0.997877	0.998078	0.997212	0.997335	0.989655	0.99826	0.997741	0.998078	0.997038	0.996926	0.996658	0.997124
B30_L6_1	0.400585	0.431994	0.42162	0.387663	0.388735	0.409437	0.398559	0.412816	0.388719	0.388719	0.425115	0.429468	0.57445	0.404501	0.427327	0.410145	0.448903	0.405708	0.346857	0.350602	0.334478	0.343704	0.33509	0.31001	0.390536	0.364968	0.389542	0.378649	0.374569	0.356865	0.381006	0.375232	0.998204	0.998799	0.998007	0.998098	0.997068	0.9984	0.998674	0.997755	0.998027	0.989859	0.998977	0.998551	0.998855	0.997964	0.9978	0.997603	0.998065
B30_L6_2	0.40797	0.439	0.428402	0.395518	0.396688	0.416849	0.405871	0.420017	0.396674	0.396674	0.432316	0.437055	0.580804	0.411983	0.434541	0.417799	0.456458	0.413833	0.355014	0.358563	0.342745	0.351643	0.343814	0.318639	0.39722	0.372192	0.396464	0.385529	0.38156	0.363839	0.388158	0.382496	0.998392	0.998882	0.998099	0.998338	0.997524	0.998611	0.998693	0.998122	0.998274	0.991306	0.99893	0.998493	0.998798	0.997892	0.997953	0.99763	0.998115
B30_BATCH_L2_1	0.400567	0.431847	0.421139	0.388759	0.389748	0.409598	0.398581	0.412811	0.389733	0.389733	0.425438	0.430244	0.574432	0.404983	0.427594	0.411028	0.449953	0.407326	0.348147	0.351704	0.335778	0.344733	0.337174	0.311956	0.389917	0.364807	0.389064	0.378118	0.374112	0.356417	0.380995	0.375568	0.99823	0.998879	0.99806	0.998302	0.997397	0.998694	0.998881	0.998314	0.998501	0.991026	0.999295	0.998919	0.999181	0.998444	0.998458	0.99823	0.998623
B30_BATCH_L2_2	0.4138	0.444884	0.433873	0.403401	0.404081	0.422982	0.411894	0.426118	0.404068	0.404068	0.439145	0.444381	0.586414	0.419028	0.441327	0.42536	0.464158	0.422229	0.363321	0.366748	0.351032	0.359793	0.352992	0.327849	0.403131	0.37831	0.402232	0.391291	0.387388	0.369745	0.394775	0.389808	0.998715	0.999177	0.998523	0.998858	0.998334	0.999151	0.999081	0.998947	0.998995	0.993407	0.999119	0.998619	0.998969	0.99812	0.998461	0.997986	0.998492
B30_BATCH_L2_3	0.404475	0.435964	0.42491	0.394051	0.394878	0.413943	0.402758	0.417318	0.394864	0.394864	0.430187	0.435304	0.578532	0.409991	0.432381	0.416078	0.4551	0.413166	0.353991	0.357561	0.341632	0.350583	0.343478	0.318414	0.394114	0.369222	0.393316	0.382285	0.378405	0.360629	0.385768	0.380667	0.998315	0.998996	0.998187	0.998475	0.997887	0.998947	0.998959	0.998754	0.99879	0.992536	0.999397	0.998942	0.999248	0.998551	0.998705	0.998348	0.99878
B35_L2_1	0.377713	0.409549	0.398132	0.367538	0.368016	0.387163	0.375724	0.390597	0.368002	0.368002	0.40402	0.409441	0.554351	0.38366	0.406295	0.389697	0.429343	0.386957	0.327051	0.330667	0.3146	0.323575	0.316704	0.291322	0.367371	0.341733	0.366205	0.355049	0.351126	0.332948	0.358627	0.353805	0.996775	0.997988	0.996895	0.997472	0.996379	0.998313	0.998639	0.998118	0.998304	0.989646	0.999819	0.9998	0.999858	0.999632	0.999412	0.999436	0.99953
B35_L2_2	0.384372	0.416198	0.404828	0.374268	0.374886	0.393941	0.382506	0.397376	0.374872	0.374872	0.410691	0.416076	0.56065	0.390377	0.412931	0.396436	0.435928	0.393816	0.333983	0.33758	0.32154	0.33053	0.323634	0.298341	0.37406	0.34869	0.37303	0.361895	0.358	0.33991	0.365525	0.360643	0.997228	0.99833	0.997325	0.997795	0.996861	0.998555	0.998808	0.998422	0.998547	0.990586	0.99984	0.999688	0.99982	0.9995	0.999407	0.999312	0.999483
B35_L2_3	0.372917	0.404642	0.392921	0.363281	0.363837	0.38253	0.370882	0.385899	0.363825	0.363825	0.399422	0.405205	0.549784	0.379153	0.401638	0.385414	0.425046	0.383219	0.322944	0.326452	0.310512	0.319331	0.313135	0.287648	0.361983	0.336686	0.360946	0.349737	0.345861	0.327604	0.353553	0.3489	0.996024	0.997377	0.996165	0.996904	0.995857	0.99793	0.998247	0.99792	0.998031	0.989539	0.999742	0.999828	0.999806	0.999797	0.999622	0.999653	0.999612
B35_L6_1	0.373395	0.405151	0.393575	0.363555	0.364044	0.382902	0.371365	0.38624	0.364031	0.364031	0.399779	0.40544	0.550726	0.379473	0.402064	0.385678	0.425482	0.383255	0.323151	0.326672	0.310708	0.319561	0.31316	0.287692	0.362657	0.33725	0.361619	0.350387	0.346518	0.328323	0.35418	0.349409	0.996232	0.997544	0.996335	0.99704	0.995908	0.997988	0.998319	0.997884	0.998081	0.989362	0.999773	0.999832	0.999852	0.999755	0.999541	0.999604	0.999631
B35_L6_2	0.364293	0.396382	0.385219	0.353407	0.354	0.373702	0.362345	0.377164	0.353985	0.353986	0.390461	0.395571	0.542717	0.369783	0.392708	0.375861	0.415702	0.372695	0.312529	0.316227	0.299966	0.309101	0.301789	0.276364	0.354105	0.32827	0.352984	0.341821	0.33779	0.319676	0.34509	0.339996	0.995799	0.997214	0.995978	0.996473	0.995028	0.997425	0.997978	0.99712	0.997471	0.987178	0.999542	0.999621	0.999625	0.999531	0.999039	0.999312	0.999323
B35_BATCH_L2_1	0.373337	0.405301	0.393571	0.364676	0.364891	0.383092	0.371495	0.386437	0.364878	0.364879	0.400397	0.406237	0.551502	0.380115	0.40265	0.386508	0.426637	0.384699	0.324341	0.327855	0.311843	0.320721	0.314764	0.289348	0.362846	0.337377	0.361703	0.350358	0.346575	0.328366	0.35477	0.350356	0.996261	0.997605	0.996496	0.997191	0.99613	0.998125	0.998452	0.998194	0.998406	0.990041	0.999818	0.999827	0.999863	0.999831	0.999768	0.999776	0.99983
B35_BATCH_L2_2	0.373152	0.405107	0.393438	0.364295	0.364482	0.382854	0.371326	0.386191	0.364469	0.364469	0.400071	0.405823	0.550956	0.379718	0.402285	0.386313	0.426152	0.384121	0.323957	0.327485	0.311451	0.320325	0.314278	0.288831	0.362761	0.33727	0.361549	0.350367	0.346459	0.328344	0.354511	0.350115	0.996308	0.997633	0.996507	0.997171	0.996099	0.998157	0.998472	0.998143	0.998358	0.989868	0.999806	0.99985	0.999875	0.99983	0.999695	0.999749	0.999791
B35_BATCH_L2_3	0.379149	0.410865	0.398962	0.371077	0.371126	0.388855	0.377283	0.39209	0.371114	0.371114	0.406278	0.412371	0.556142	0.386162	0.408529	0.392813	0.432809	0.391147	0.330978	0.33438	0.318533	0.327203	0.321785	0.296319	0.368377	0.343189	0.367249	0.355997	0.3522	0.334073	0.360545	0.356381	0.996435	0.997693	0.996603	0.99741	0.996519	0.998334	0.998508	0.998476	0.998593	0.991124	0.999745	0.999746	0.999793	0.999736	0.999791	0.999736	0.999807
B40_L2_1	0.432924	0.463745	0.451949	0.425526	0.425388	0.44239	0.431126	0.445392	0.425376	0.425376	0.459593	0.465732	0.603365	0.440099	0.461821	0.446832	0.485551	0.444985	0.38646	0.389735	0.374334	0.382727	0.37749	0.352398	0.42233	0.397711	0.421106	0.410072	0.406433	0.388678	0.414746	0.410957	0.998331	0.998578	0.99807	0.998726	0.998843	0.998933	0.998464	0.999068	0.99886	0.996242	0.997914	0.997319	0.99775	0.996828	0.997748	0.996851	0.997423
B40_L6_1	0.406898	0.438203	0.426518	0.398549	0.398533	0.416384	0.405042	0.419508	0.39852	0.39852	0.43353	0.439401	0.580645	0.413622	0.435773	0.420271	0.459427	0.417972	0.358831	0.362248	0.346538	0.355143	0.349375	0.324092	0.396498	0.37137	0.395232	0.38416	0.380362	0.362447	0.388401	0.384278	0.998018	0.998732	0.997931	0.998582	0.998132	0.999121	0.998999	0.999103	0.999102	0.993712	0.999268	0.998981	0.999231	0.998654	0.999051	0.99861	0.998954
B40_BATCH_L2_1	0.41627	0.447594	0.435407	0.410103	0.409807	0.426206	0.414638	0.429331	0.409796	0.409796	0.443902	0.450384	0.589648	0.424395	0.44614	0.431115	0.470601	0.43032	0.370987	0.374279	0.358751	0.367177	0.362535	0.337391	0.40577	0.381019	0.404542	0.393252	0.389745	0.371705	0.398649	0.39514	0.997612	0.998251	0.997591	0.998356	0.998332	0.998853	0.998511	0.999222	0.99905	0.995619	0.998574	0.998159	0.99847	0.997931	0.998757	0.998031	0.998432
B40_BATCH_L2_2	0.444833	0.475249	0.462873	0.438687	0.438614	0.45455	0.442942	0.457452	0.438604	0.438605	0.471641	0.478308	0.614324	0.45256	0.473735	0.459062	0.497849	0.458595	0.400027	0.403059	0.388018	0.396068	0.391881	0.367012	0.43342	0.409503	0.432369	0.421231	0.417853	0.39992	0.426663	0.423147	0.997249	0.997265	0.996973	0.997752	0.99834	0.997924	0.997162	0.998396	0.99793	0.997531	0.996464	0.99577	0.996243	0.99532	0.996651	0.995458	0.996032
[truncated: 239 more columns]

## Sheet: CORRPLOT(LANE EFFECT)_GENE
	B1_L1_1	B1_L1_2	B1_L1_3	B1_L1_4	B1_L1_5	B1_L5_1	B1_L5_2	B1_L5_3	B1_BATCH_L1_1	B1_BATCH_L1_2	B2_L1_1	B2_L1_2	B2_L1_3	B2_L5_1	B2_L5_2	B2_L5_3	B2_BATCH_L1_1	B2_BATCH_L1_2	B3_L1_1	B3_L1_2	B3_L5_1	B3_L5_2	B3_L5_3	B3_BATCH_L1_1	B3_BATCH_L1_2	B4_L1_1	B4_L1_2	B4_L1_3	B4_L5_1	B4_L5_2	B4_L5_3	B4_BATCH_L1_1	B4_BATCH_L1_2	B5_L1_1	B5_L1_2	B5_L1_3	B5_L5_1	B5_L5_2	B5_L5_3	B5_BATCH_L1_1	B5_BATCH_L1_2	B6_L1_1	B6_L1_2	B6_L1_3	B6_L5_1	B6_L5_2	B6_L5_3	B6_BATCH_L1_1	B6_BATCH_L1_2
B1_L1_1	1	0.9988	0.9986	0.993711	0.996041	0.999446	0.999436	0.998985	0.996036	0.996036	0.997359	0.999025	0.996261	0.998938	0.997123	0.997876	0.996545	0.994864	0.990087	0.99091	0.986849	0.990115	0.993506	0.993384	0.99225	0.997695	0.998162	0.996102	0.996273	0.996035	0.998282	0.992784	0.993708	0.996557	0.99571	0.994985	0.996632	0.995853	0.995801	0.994527	0.992143	0.996953	0.995111	0.96757	0.996719	0.996682	0.994573	0.991104	0.988966
B1_L1_2	0.9988	1	0.999282	0.993636	0.995534	0.999241	0.998916	0.999339	0.995527	0.995527	0.997976	0.999215	0.997004	0.999179	0.997131	0.99647	0.996465	0.994331	0.993139	0.993999	0.989718	0.993337	0.993231	0.996142	0.996116	0.996356	0.998089	0.996224	0.995577	0.996686	0.99791	0.991515	0.993151	0.998692	0.998534	0.997128	0.998662	0.998291	0.997964	0.997007	0.995953	0.998293	0.996355	0.975538	0.997173	0.998087	0.995165	0.993683	0.989838
B1_L1_3	0.9986	0.999282	1	0.991333	0.993618	0.998566	0.998888	0.998661	0.993609	0.993609	0.996454	0.998987	0.99526	0.998473	0.995304	0.995474	0.994427	0.992421	0.994887	0.995491	0.992283	0.994505	0.994943	0.99688	0.99495	0.995303	0.996945	0.994623	0.994299	0.994845	0.997053	0.98917	0.991283	0.998763	0.998261	0.997942	0.998059	0.998552	0.997146	0.995599	0.994065	0.996631	0.99366	0.973035	0.995348	0.996435	0.993187	0.990897	0.986446
B1_L1_4	0.993711	0.993636	0.991333	1	0.999102	0.9953	0.994814	0.994862	0.999102	0.999102	0.997394	0.994871	0.998085	0.995619	0.998548	0.997434	0.998675	0.999418	0.97901	0.980854	0.972738	0.982746	0.986206	0.989308	0.992803	0.996215	0.995975	0.997051	0.996533	0.996507	0.994845	0.998882	0.999111	0.992579	0.991543	0.989015	0.994816	0.989964	0.994355	0.996562	0.994153	0.997261	0.998023	0.965297	0.998321	0.997122	0.998219	0.997021	0.99825
B1_L1_5	0.996041	0.995534	0.993618	0.999102	1	0.997499	0.997006	0.997	1	1	0.997416	0.996178	0.997969	0.996923	0.998529	0.998808	0.998935	0.999371	0.980333	0.982198	0.974543	0.982753	0.98727	0.989475	0.992767	0.996555	0.996609	0.996499	0.996041	0.996031	0.995627	0.998303	0.99822	0.993731	0.992453	0.990365	0.99509	0.990967	0.99518	0.99619	0.993954	0.997692	0.998027	0.966727	0.998698	0.997477	0.997953	0.996221	0.99761
B1_L5_1	0.999446	0.999241	0.998566	0.9953	0.997499	1	0.999617	0.999727	0.997494	0.997494	0.997982	0.999039	0.997351	0.999267	0.997854	0.998215	0.997497	0.9962	0.989316	0.990435	0.985457	0.989749	0.992682	0.99374	0.994136	0.997333	0.998257	0.996433	0.996148	0.99656	0.997966	0.993853	0.994655	0.997417	0.996677	0.995669	0.997527	0.996202	0.997031	0.996196	0.9945	0.998199	0.996736	0.971306	0.997979	0.997918	0.99603	0.99355	0.99187
B1_L5_2	0.999436	0.998916	0.998888	0.994814	0.997006	0.999617	1	0.999382	0.997001	0.997001	0.997519	0.999131	0.996787	0.998953	0.997373	0.998209	0.99673	0.99581	0.990068	0.990928	0.986379	0.990225	0.993413	0.99411	0.993636	0.997053	0.997747	0.995825	0.995826	0.995647	0.997551	0.993365	0.994436	0.997735	0.996677	0.995965	0.997587	0.996393	0.9972	0.995947	0.99363	0.997682	0.995681	0.9689	0.997423	0.997375	0.995534	0.992555	0.990735
B1_L5_3	0.998985	0.999339	0.998661	0.994862	0.997	0.999727	0.999382	1	0.996994	0.996994	0.997927	0.998895	0.997042	0.999117	0.997413	0.997453	0.996884	0.995548	0.990192	0.990987	0.986432	0.990739	0.993091	0.994143	0.994577	0.996748	0.997949	0.996077	0.995463	0.996396	0.997641	0.992889	0.993757	0.998028	0.997324	0.996647	0.998035	0.996902	0.997192	0.99638	0.995162	0.99839	0.996679	0.971568	0.998006	0.998126	0.995656	0.993421	0.991545
B1_BATCH_L1_1	0.996036	0.995527	0.993609	0.999102	1	0.997494	0.997001	0.996994	1	1	0.997412	0.996172	0.997966	0.996917	0.998526	0.998806	0.998934	0.999371	0.980317	0.982183	0.974524	0.982738	0.987259	0.989464	0.99276	0.996551	0.996604	0.996495	0.996037	0.996026	0.995621	0.998305	0.998219	0.993722	0.992443	0.990353	0.995082	0.990956	0.995174	0.996185	0.993948	0.997687	0.998025	0.966719	0.998695	0.997473	0.997951	0.996219	0.997613
B1_BATCH_L1_2	0.996036	0.995527	0.993609	0.999102	1	0.997494	0.997001	0.996994	1	1	0.997412	0.996172	0.997966	0.996917	0.998526	0.998806	0.998934	0.999371	0.980317	0.982183	0.974525	0.982738	0.987259	0.989464	0.99276	0.996551	0.996604	0.996495	0.996037	0.996026	0.995621	0.998305	0.998219	0.993722	0.992443	0.990353	0.995082	0.990956	0.995174	0.996185	0.993948	0.997687	0.998025	0.966719	0.998695	0.997473	0.997951	0.99622	0.997613
B2_L1_1	0.997359	0.997976	0.996454	0.997394	0.997416	0.997982	0.997519	0.997927	0.997412	0.997412	1	0.998861	0.999313	0.999234	0.999602	0.997887	0.998932	0.997692	0.989482	0.990626	0.984938	0.991718	0.992235	0.995061	0.996059	0.998499	0.999218	0.999233	0.998718	0.999311	0.998808	0.996283	0.997391	0.996709	0.996422	0.994441	0.998075	0.995791	0.996808	0.997666	0.996026	0.999096	0.998438	0.970641	0.998826	0.998938	0.997736	0.996215	0.994166
B2_L1_2	0.999025	0.999215	0.998987	0.994871	0.996178	0.999039	0.999131	0.998895	0.996172	0.996172	0.998861	1	0.997956	0.999651	0.998197	0.997754	0.997359	0.995904	0.992968	0.99381	0.989573	0.993747	0.994727	0.99657	0.995572	0.998109	0.998963	0.997652	0.997496	0.997687	0.998937	0.993605	0.995161	0.99805	0.997534	0.996654	0.998404	0.997516	0.997202	0.996724	0.994706	0.998302	0.996235	0.971169	0.997634	0.998081	0.99575	0.993594	0.990406
B2_L1_3	0.996261	0.997004	0.99526	0.998085	0.997969	0.997351	0.996787	0.997042	0.997966	0.997966	0.999313	0.997956	1	0.998301	0.999326	0.998118	0.999058	0.998438	0.986977	0.98898	0.982015	0.989737	0.989723	0.994305	0.996369	0.997358	0.998356	0.99843	0.997823	0.998385	0.997474	0.996787	0.997934	0.995988	0.995528	0.99319	0.997479	0.994583	0.996777	0.99798	0.996533	0.998861	0.998799	0.973406	0.998802	0.998895	0.998079	0.997731	0.995873
B2_L5_1	0.998938	0.999179	0.998473	0.995619	0.996923	0.999267	0.998953	0.999117	0.996917	0.996917	0.999234	0.999651	0.998301	1	0.998725	0.998138	0.998086	0.996586	0.991507	0.992453	0.987762	0.992507	0.993898	0.995643	0.99556	0.998362	0.999344	0.998267	0.99789	0.998399	0.999139	0.994563	0.995699	0.99762	0.997137	0.996163	0.998118	0.996815	0.996917	0.996788	0.995143	0.998671	0.997182	0.970628	0.998236	0.998416	0.99663	0.994237	0.991819
B2_L5_2	0.997123	0.997131	0.995304	0.998548	0.998529	0.997854	0.997373	0.997413	0.998526	0.998526	0.999602	0.998197	0.999326	0.998725	1	0.998678	0.999486	0.998865	0.986169	0.987596	0.981082	0.988613	0.990515	0.993034	0.994733	0.998691	0.998908	0.999111	0.99887	0.998928	0.998358	0.997854	0.99855	0.99537	0.994862	0.992532	0.997026	0.993867	0.996168	0.997227	0.994994	0.998763	0.998629	0.96858	0.999014	0.998545	0.99829	0.996428	0.995638
B2_L5_3	0.997876	0.99647	0.995474	0.997434	0.998808	0.998215	0.998209	0.997453	0.998806	0.998806	0.997887	0.997754	0.998118	0.998138	0.998678	1	0.998469	0.998618	0.98382	0.985567	0.97911	0.98556	0.989945	0.990937	0.992003	0.997927	0.997912	0.997127	0.997342	0.996462	0.99731	0.997347	0.997584	0.994463	0.992993	0.991705	0.995396	0.992224	0.995046	0.995166	0.992337	0.997355	0.996993	0.964629	0.998211	0.997216	0.997154	0.994214	0.994619
B2_BATCH_L1_1	0.996545	0.996465	0.994427	0.998675	0.998935	0.997497	0.99673	0.996884	0.998934	0.998934	0.998932	0.997359	0.999058	0.998086	0.999486	0.998469	1	0.999116	0.983987	0.98581	0.978495	0.986295	0.988895	0.992051	0.994917	0.997778	0.998157	0.998414	0.997905	0.998179	0.997372	0.998352	0.99873	0.994369	0.993847	0.990822	0.995925	0.992603	0.99588	0.997171	0.99524	0.998382	0.998749	0.969435	0.998695	0.998166	0.998485	0.997201	0.996664
B2_BATCH_L1_2	0.994864	0.994331	0.992421	0.999418	0.999371	0.9962	0.99581	0.995548	0.999371	0.999371	0.997692	0.995904	0.998438	0.996586	0.998865	0.998618	0.999116	1	0.980174	0.982137	0.974406	0.983341	0.987525	0.989926	0.99277	0.997095	0.99691	0.997446	0.997218	0.996795	0.995891	0.999165	0.999267	0.992684	0.99151	0.989454	0.994561	0.989985	0.994125	0.99597	0.993359	0.997247	0.997791	0.964439	0.998432	0.997079	0.998089	0.996423	0.997627
B3_L1_1	0.990087	0.993139	0.994887	0.97901	0.980333	0.989316	0.990068	0.990192	0.980317	0.980317	0.989482	0.992968	0.986977	0.991507	0.986169	0.98382	0.983987	0.980174	1	0.999462	0.999236	0.999029	0.99295	0.997101	0.991805	0.987329	0.990216	0.987776	0.987245	0.988812	0.991105	0.975966	0.98033	0.994227	0.994882	0.995492	0.99307	0.996401	0.990402	0.988675	0.988115	0.988649	0.983583	0.971808	0.985203	0.988468	0.982556	0.9814	0.971614
B3_L1_2	0.99091	0.993999	0.995491	0.980854	0.982198	0.990435	0.990928	0.990987	0.982183	0.982183	0.990626	0.99381	0.98898	0.992453	0.987596	0.985567	0.98581	0.982137	0.999462	1	0.998356	0.998875	0.991876	0.997931	0.993484	0.98807	0.991242	0.988859	0.988286	0.989888	0.99179	0.977834	0.982256	0.994981	0.995716	0.995553	0.9939	0.996947	0.991758	0.990377	0.990004	0.989963	0.985564	0.976014	0.986639	0.989997	0.984308	0.984221	0.974448
B3_L5_1	0.986849	0.989718	0.992283	0.972738	0.974543	0.985457	0.986379	0.986432	0.974524	0.974525	0.984938	0.989573	0.982015	0.987762	0.981082	0.97911	0.978495	0.974406	0.999236	0.998356	1	0.997922	0.991534	0.99466	0.987247	0.983472	0.986483	0.983387	0.983047	0.98451	0.987828	0.969657	0.97447	0.990722	0.991417	0.993379	0.989264	0.99361	0.985595	0.983409	0.982851	0.983767	0.977856	0.967271	0.980129	0.983667	0.976463	0.974916	0.964122
B3_L5_2	0.990115	0.993337	0.994505	0.982746	0.982753	0.989749	0.990225	0.990739	0.982738	0.982738	0.991718	0.993747	0.989737	0.992507	0.988613	0.98556	0.986295	0.983341	0.999029	0.998875	0.997922	1	0.993555	0.998222	0.993451	0.989397	0.991922	0.990587	0.9899	0.99154	0.992606	0.979492	0.983833	0.994768	0.995363	0.996145	0.994631	0.996713	0.991034	0.990779	0.990261	0.990526	0.986322	0.972277	0.987694	0.99058	0.985138	0.984646	0.975846
B3_L5_3	0.993506	0.993231	0.994943	0.986206	0.98727	0.992682	0.993413	0.993091	0.987259	0.987259	0.992235	0.994727	0.989723	0.993898	0.990515	0.989945	0.988895	0.987525	0.99295	0.991876	0.991534	0.993555	1	0.993778	0.988498	0.993326	0.993495	0.992029	0.992437	0.991907	0.994377	0.985126	0.987276	0.993083	0.992203	0.994789	0.993104	0.993472	0.98979	0.989023	0.986376	0.990523	0.986489	0.957072	0.989937	0.990218	0.987896	0.982418	0.978417
B3_BATCH_L1_1	0.993384	0.996142	0.99688	0.989308	0.989475	0.99374	0.99411	0.994143	0.989464	0.989464	0.995061	0.99657	0.994305	0.995643	0.993034	0.990937	0.992051	0.989926	0.997101	0.997931	0.99466	0.998222	0.993778	1	0.997437	0.992501	0.994849	0.993987	0.993111	0.994374	0.994902	0.986596	0.990301	0.997345	0.997529	0.996994	0.997332	0.99805	0.995438	0.995693	0.99484	0.994549	0.991469	0.976263	0.992419	0.994622	0.991001	0.991272	0.984139
B3_BATCH_L1_2	0.99225	0.996116	0.99495	0.992803	0.992767	0.994136	0.993636	0.994577	0.99276	0.99276	0.996059	0.995572	0.996369	0.99556	0.994733	0.992003	0.994917	0.99277	0.991805	0.993484	0.987247	0.993451	0.988498	0.997437	1	0.991564	0.994565	0.99433	0.992565	0.995018	0.993615	0.989959	0.992702	0.997008	0.997427	0.99445	0.997329	0.9965	0.997402	0.99827	0.998658	0.99668	0.995435	0.982503	0.994636	0.996724	0.994321	0.996642	0.990969
B4_L1_1	0.997695	0.996356	0.995303	0.996215	0.996555	0.997333	0.997053	0.996748	0.996551	0.996551	0.998499	0.998109	0.997358	0.998362	0.998691	0.997927	0.997778	0.997095	0.987329	0.98807	0.983472	0.989397	0.993326	0.992501	0.991564	1	0.999315	0.999032	0.999449	0.99874	0.999415	0.996613	0.997136	0.993751	0.99303	0.992432	0.995412	0.992824	0.993159	0.994023	0.990909	0.996734	0.995727	0.960927	0.997285	0.996396	0.995663	0.991891	0.991198
B4_L1_2	0.998162	0.998089	0.996945	0.995975	0.996609	0.998257	0.997747	0.997949	0.996604	0.996604	0.999218	0.998963	0.998356	0.999344	0.998908	0.997912	0.998157	0.99691	0.990216	0.991242	0.986483	0.991922	0.993495	0.994849	0.994565	0.999315	1	0.999269	0.999125	0.999334	0.999721	0.995656	0.996613	0.99595	0.995625	0.994631	0.997155	0.995285	0.995299	0.99591	0.993995	0.998091	0.997101	0.967649	0.998039	0.99791	0.996402	0.993891	0.991806
B4_L1_3	0.996102	0.996224	0.994623	0.997051	0.996499	0.996433	0.995825	0.996077	0.996495	0.996495	0.999233	0.997652	0.99843	0.998267	0.999111	0.997127	0.998414	0.997446	0.987776	0.988859	0.983387	0.990587	0.992029	0.993987	0.99433	0.999032	0.999269	1	0.999605	0.999734	0.998936	0.997034	0.997932	0.994333	0.994099	0.992482	0.996321	0.993505	0.994334	0.995964	0.993847	0.997629	0.997276	0.965174	0.997865	0.997498	0.996971	0.994719	0.993198
B4_L5_1	0.996273	0.995577	0.994299	0.996533	0.996041	0.996148	0.995826	0.995463	0.996037	0.996037	0.998718	0.997496	0.997823	0.99789	0.99887	0.997342	0.997905	0.997218	0.987245	0.988286	0.983047	0.9899	0.992437	0.993111	0.992565	0.999449	0.999125	0.999605	1	0.999209	0.999019	0.996935	0.99786	0.99344	0.993022	0.991676	0.995424	0.992558	0.993334	0.994758	0.991798	0.996696	0.996178	0.962326	0.99711	0.996485	0.996377	0.99314	0.991937
B4_L5_2	0.996035	0.996686	0.994845	0.996507	0.996031	0.99656	0.995647	0.996396	0.996026	0.996026	0.999311	0.997687	0.998385	0.998399	0.998928	0.996462	0.998179	0.996795	0.988812	0.989888	0.98451	0.99154	0.991907	0.994374	0.995018	0.99874	0.999334	0.999734	0.999209	1	0.999025	0.996035	0.997053	0.994768	0.994801	0.993214	0.996657	0.994218	0.994456	0.996129	0.994577	0.997883	0.99748	0.967969	0.997791	0.997731	0.996623	0.994862	0.992809
B4_L5_3	0.998282	0.99791	0.997053	0.994845	0.995627	0.997966	0.997551	0.997641	0.995621	0.995621	0.998808	0.998937	0.997474	0.999139	0.998358	0.99731	0.997372	0.995891	0.991105	0.99179	0.987828	0.992606	0.994377	0.994902	0.993615	0.999415	0.999721	0.998936	0.999019	0.999025	1	0.994654	0.995779	0.995539	0.995182	0.994628	0.996722	0.995223	0.994411	0.994856	0.992572	0.99726	0.995871	0.966366	0.997116	0.996968	0.995214	0.992136	0.989837
B4_BATCH_L1_1	0.992784	0.991515	0.98917	0.998882	0.998303	0.993853	0.993365	0.992889	0.998305	0.998305	0.996283	0.993605	0.996787	0.994563	0.997854	0.997347	0.998352	0.999165	0.975966	0.977834	0.969657	0.979492	0.985126	0.986596	0.989959	0.996613	0.995656	0.997034	0.996935	0.996035	0.994654	1	0.999443	0.989155	0.987928	0.985223	0.991601	0.986222	0.991353	0.993635	0.990422	0.995232	0.996333	0.958074	0.996817	0.994956	0.997112	0.994718	0.997028
B4_BATCH_L1_2	0.993708	0.993151	0.991283	0.999111	0.99822	0.994655	0.994436	0.993757	0.998219	0.998219	0.997391	0.995161	0.997934	0.995699	0.99855	0.997584	0.99873	0.999267	0.98033	0.982256	0.97447	0.983833	0.987276	0.990301	0.992702	0.997136	0.996613	0.997932	0.99786	0.997053	0.995779	0.999443	1	0.991606	0.990632	0.987926	0.993878	0.989244	0.99342	0.995651	0.992532	0.996265	0.996886	0.963099	0.997259	0.99612	0.997676	0.995982	0.99664
B5_L1_1	0.996557	0.998692	0.998763	0.992579	0.993731	0.997417	0.997735	0.998028	0.993722	0.993722	0.996709	0.99805	0.995988	0.99762	0.99537	0.994463	0.994369	0.992684	0.994227	0.994981	0.990722	0.994768	0.993083	0.997345	0.997008	0.993751	0.99595	0.994333	0.99344	0.994768	0.995539	0.989155	0.991606	1	0.999652	0.99859	0.99951	0.999434	0.998887	0.997989	0.997215	0.997786	0.995235	0.976787	0.99623	0.99777	0.994619	0.993849	0.988975
B5_L1_2	0.99571	0.998534	0.998261	0.991543	0.992453	0.996677	0.996677	0.997324	0.992443	0.992443	0.996422	0.997534	0.995528	0.997137	0.994862	0.992993	0.993847	0.99151	0.994882	0.995716	0.991417	0.995363	0.992203	0.997529	0.997427	0.99303	0.995625	0.994099	0.993022	0.994801	0.995182	0.987928	0.990632	0.999652	1	0.99815	0.99932	0.999601	0.99874	0.997982	0.997628	0.997492	0.995025	0.979149	0.99551	0.997467	0.993945	0.993883	0.988022
B5_L1_3	0.994985	0.997128	0.997942	0.989015	0.990365	0.995669	0.995965	0.996647	0.990353	0.990353	0.994441	0.996654	0.99319	0.996163	0.992532	0.991705	0.990822	0.989454	0.995492	0.995553	0.993379	0.996145	0.994789	0.996994	0.99445	0.992432	0.994631	0.992482	0.991676	0.993214	0.994628	0.985223	0.987926	0.99859	0.99815	1	0.997988	0.998592	0.995453	0.994656	0.994116	0.995266	0.991659	0.972807	0.993791	0.99525	0.990832	0.989156	0.984069
B5_L5_1	0.996632	0.998662	0.998059	0.994816	0.99509	0.997527	0.997587	0.998035	0.995082	0.995082	0.998075	0.998404	0.997479	0.998118	0.997026	0.995396	0.995925	0.994561	0.99307	0.9939	0.989264	0.994631	0.993104	0.997332	0.997329	0.995412	0.997155	0.996321	0.995424	0.996657	0.996722	0.991601	0.993878	0.99951	0.99932	0.997988	1	0.999004	0.998804	0.998784	0.997771	0.99868	0.99678	0.976037	0.997564	0.998703	0.995981	0.995413	0.991167
B5_L5_2	0.995853	0.998291	0.998552	0.989964	0.990967	0.996202	0.996393	0.996902	0.990956	0.990956	0.995791	0.997516	0.994583	0.996815	0.993867	0.992224	0.992603	0.989985	0.996401	0.996947	0.99361	0.996713	0.993472	0.99805	0.9965	0.992824	0.995285	0.993505	0.992558	0.994218	0.995223	0.986222	0.989244	0.999434	0.999601	0.998592	0.999004	1	0.997791	0.996753	0.996216	0.996488	0.993461	0.977959	0.994392	0.996522	0.99237	0.991848	0.985337
B5_L5_3	0.995801	0.997964	0.997146	0.994355	0.99518	0.997031	0.9972	0.997192	0.995174	0.995174	0.996808	0.997202	0.996777	0.996917	0.996168	0.995046	0.99588	0.994125	0.990402	0.991758	0.985595	0.991034	0.98979	0.995438	0.997402	0.993159	0.995299	0.994334	0.993334	0.994456	0.994411	0.991353	0.99342	0.998887	0.99874	0.995453	0.998804	0.997791	1	0.999067	0.998147	0.998154	0.996687	0.978784	0.996714	0.998138	0.996361	0.996367	0.992048
B5_BATCH_L1_1	0.994527	0.997007	0.995599	0.996562	0.99619	0.996196	0.995947	0.99638	0.996185	0.996185	0.997666	0.996724	0.99798	0.996788	0.997227	0.995166	0.997171	0.99597	0.988675	0.990377	0.983409	0.990779	0.989023	0.995693	0.99827	0.994023	0.99591	0.995964	0.994758	0.996129	0.994856	0.993635	0.995651	0.997989	0.997982	0.994656	0.998784	0.996753	0.999067	1	0.999137	0.998667	0.997981	0.978099	0.997636	0.998693	0.997624	0.998396	0.994701
B5_BATCH_L1_2	0.992143	0.995953	0.994065	0.994153	0.993954	0.9945	0.99363	0.995162	0.993948	0.993948	0.996026	0.994706	0.996533	0.995143	0.994994	0.992337	0.99524	0.993359	0.988115	0.990004	0.982851	0.990261	0.986376	0.99484	0.998658	0.990909	0.993995	0.993847	0.991798	0.994577	0.992572	0.990422	0.992532	0.997215	0.997628	0.994116	0.997771	0.996216	0.998147	0.999137	1	0.997628	0.997209	0.98208	0.996102	0.997819	0.995781	0.998061	0.993501
B6_L1_1	0.996953	0.998293	0.996631	0.997261	0.997692	0.998199	0.997682	0.99839	0.997687	0.997687	0.999096	0.998302	0.998861	0.998671	0.998763	0.997355	0.998382	0.997247	0.988649	0.989963	0.983767	0.990526	0.990523	0.994549	0.99668	0.996734	0.998091	0.997629	0.996696	0.997883	0.99726	0.995232	0.996265	0.997786	0.997492	0.995266	0.99868	0.996488	0.998154	0.998667	0.997628	1	0.999242	0.974463	0.99951	0.999867	0.998259	0.997588	0.995397
B6_L1_2	0.995111	0.996355	0.99366	0.998023	0.998027	0.996736	0.995681	0.996679	0.998025	0.998025	0.998438	0.996235	0.998799	0.997182	0.998629	0.996993	0.998749	0.997791	0.983583	0.985564	0.977856	0.986322	0.986489	0.991469	0.995435	0.995727	0.997101	0.997276	0.996178	0.99748	0.995871	0.996333	0.996886	0.995235	0.995025	0.991659	0.99678	0.993461	0.996687	0.997981	0.997209	0.999242	1	0.973841	0.999295	0.999278	0.998681	0.998601	0.997515
B6_L1_3	0.96757	0.975538	0.973035	0.965297	0.966727	0.971306	0.9689	0.971568	0.966719	0.966719	0.970641	0.971169	0.973406	0.970628	0.96858	0.964629	0.969435	0.964439	0.971808	0.976014	0.967271	0.972277	0.957072	0.976263	0.982503	0.960927	0.967649	0.965174	0.962326	0.967969	0.966366	0.958074	0.963099	0.976787	0.979149	0.972807	0.976037	0.977959	0.978784	0.978099	0.98208	0.974463	0.973841	1	0.96959	0.974959	0.96901	0.978329	0.96732
B6_L5_1	0.996719	0.997173	0.995348	0.998321	0.998698	0.997979	0.997423	0.998006	0.998695	0.998695	0.998826	0.997634	0.998802	0.998236	0.999014	0.998211	0.998695	0.998432	0.985203	0.986639	0.980129	0.987694	0.989937	0.992419	0.994636	0.997285	0.998039	0.997865	0.99711	0.997791	0.997116	0.996817	0.997259	0.99623	0.99551	0.993791	0.997564	0.994392	0.996714	0.997636	0.996102	0.99951	0.999295	0.96959	1	0.999491	0.998555	0.997128	0.996617
B6_L5_2	0.996682	0.998087	0.996435	0.997122	0.997477	0.997918	0.997375	0.998126	0.997473	0.997473	0.998938	0.998081	0.998895	0.998416	0.998545	0.997216	0.998166	0.997079	0.988468	0.989997	0.983667	0.99058	0.990218	0.994622	0.996724	0.996396	0.99791	0.997498	0.996485	0.997731	0.996968	0.994956	0.99612	0.99777	0.997467	0.99525	0.998703	0.996522	0.998138	0.998693	0.997819	0.999867	0.999278	0.974959	0.999491	1	0.998129	0.997782	0.995424
B6_L5_3	0.994573	0.995165	0.993187	0.998219	0.997953	0.99603	0.995534	0.995656	0.997951	0.997951	0.997736	0.99575	0.998079	0.99663	0.99829	0.997154	0.998485	0.998089	0.982556	0.984308	0.976463	0.985138	0.987896	0.991001	0.994321	0.995663	0.996402	0.996971	0.996377	0.996623	0.995214	0.997112	0.997676	0.994619	0.993945	0.990832	0.995981	0.99237	0.996361	0.997624	0.995781	0.998259	0.998681	0.96901	0.998555	0.998129	1	0.997622	0.997009
B6_BATCH_L1_1	0.991104	0.993683	0.990897	0.997021	0.996221	0.99355	0.992555	0.993421	0.996219	0.99622	0.996215	0.993594	0.997731	0.994237	0.996428	0.994214	0.997201	0.996423	0.9814	0.984221	0.974916	0.984646	0.982418	0.991272	0.996642	0.991891	0.993891	0.994719	0.99314	0.994862	0.992136	0.994718	0.995982	0.993849	0.993883	0.989156	0.995413	0.991848	0.996367	0.998396	0.998061	0.997588	0.998601	0.978329	0.997128	0.997782	0.997622	1	0.997675
B6_BATCH_L1_2	0.988966	0.989838	0.986446	0.99825	0.99761	0.99187	0.990735	0.991545	0.997613	0.997613	0.994166	0.990406	0.995873	0.991819	0.995638	0.994619	0.996664	0.997627	0.971614	0.974448	0.964122	0.975846	0.978417	0.984139	0.990969	0.991198	0.991806	0.993198	0.991937	0.992809	0.989837	0.997028	0.99664	0.988975	0.988022	0.984069	0.991167	0.985337	0.992048	0.994701	0.993501	0.995397	0.997515	0.96732	0.996617	0.995424	0.997009	0.997675	1
B7_L1_1	0.996231	0.996754	0.998165	0.985251	0.989211	0.996027	0.996891	0.996424	0.989201	0.989201	0.991208	0.995673	0.989808	0.994679	0.989759	0.991463	0.988891	0.98678	0.992606	0.992724	0.99066	0.990522	0.991915	0.992808	0.990287	0.990015	0.992069	0.988136	0.987798	0.988442	0.99225	0.982477	0.984468	0.996717	0.995796	0.996338	0.994815	0.996362	0.994558	0.991229	0.989788	0.992887	0.988748	0.970159	0.991343	0.992619	0.988027	0.985328	0.980399
B7_L1_2	0.995538	0.995843	0.997909	0.983733	0.98759	0.99503	0.996156	0.995462	0.987578	0.987578	0.990073	0.995039	0.98829	0.993863	0.988474	0.990252	0.987266	0.985305	0.99334	0.993095	0.991973	0.991257	0.99296	0.992894	0.98897	0.989452	0.991262	0.987261	0.98719	0.987509	0.991761	0.98085	0.983179	0.996108	0.995066	0.996571	0.994089	0.995996	0.993142	0.989838	0.98804	0.991458	0.986748	0.967426	0.989881	0.991137	0.986414	0.982976	0.977896
B7_L1_3	0.997875	0.999301	0.999432	0.99205	0.993944	0.998315	0.998495	0.998697	0.993935	0.993935	0.996613	0.998574	0.995611	0.998123	0.995371	0.994992	0.994598	0.992581	0.994218	0.994916	0.991148	0.994169	0.993611	0.996787	0.99592	0.994549	0.996523	0.994345	0.993673	0.994808	0.99637	0.989141	0.991285	0.999436	0.999111	0.998262	0.998898	0.999135	0.998175	0.996922	0.995851	0.99766	0.994987	0.975903	0.996247	0.997514	0.994103	0.992751	0.988097
B7_L5_1	0.996094	0.996062	0.99757	0.985312	0.989576	0.995904	0.996839	0.996229	0.989566	0.989566	0.990392	0.994982	0.98918	0.994028	0.989267	0.991647	0.988543	0.986872	0.990487	0.990706	0.988349	0.988421	0.991049	0.991295	0.988861	0.989432	0.991263	0.987142	0.98695	0.987334	0.991431	0.982389	0.984201	0.995919	0.994601	0.995431	0.993921	0.99522	0.993801	0.990391	0.988711	0.992203	0.988255	0.96839	0.991056	0.991961	0.987701	0.98458	0.980573
B7_L5_2	0.997114	0.997223	0.998314	0.988495	0.992114	0.997212	0.998007	0.997495	0.992106	0.992106	0.99265	0.996383	0.991722	0.995604	0.991724	0.993695	0.991129	0.98971	0.990711	0.991145	0.988065	0.989382	0.991811	0.992711	0.991126	0.991448	0.993094	0.989627	0.989315	0.989748	0.993092	0.985695	0.987386	0.99723	0.995912	0.996321	0.995671	0.996251	0.9956	0.992826	0.991153	0.994362	0.990934	0.970266	0.993384	0.994157	0.990505	0.987783	0.984288
B7_L5_3	0.996125	0.996924	0.998192	0.987071	0.990445	0.996151	0.99714	0.996389	0.990436	0.990436	0.991921	0.995864	0.991198	0.994724	0.990701	0.992234	0.990072	0.988112	0.992151	0.992839	0.989577	0.990567	0.990774	0.993773	0.992099	0.989824	0.992006	0.988547	0.98814	0.988728	0.991962	0.983777	0.986222	0.997571	0.996617	0.996126	0.995822	0.997035	0.996305	0.99325	0.991785	0.993742	0.990143	0.9742	0.992102	0.993659	0.989606	0.987958	0.982813
B7_BATCH_L1_1	0.99687	0.998047	0.997309	0.995737	0.997478	0.998341	0.998326	0.998469	0.997474	0.997474	0.996625	0.997395	0.996888	0.997358	0.996503	0.996826	0.996749	0.996012	0.987574	0.989071	0.982886	0.98839	0.989786	0.993916	0.996035	0.994077	0.995705	0.994222	0.993294	0.994267	0.994828	0.993107	0.994365	0.998133	0.997236	0.99537	0.99797	0.996252	0.998619	0.998099	0.996948	0.998378	0.997089	0.975745	0.997869	0.998303	0.996573	0.996085	0.993999
B7_BATCH_L1_2	0.997373	0.997498	0.997435	0.99546	0.997512	0.998391	0.998814	0.99832	0.997507	0.997507	0.996086	0.997486	0.996302	0.997275	0.996196	0.99759	0.996209	0.996149	0.986993	0.988333	0.98274	0.987737	0.99082	0.993313	0.994126	0.994637	0.995667	0.993982	0.993555	0.993641	0.995037	0.99332	0.994458	0.997474	0.99601	0.995256	0.997231	0.995346	0.997429	0.99673	0.994722	0.997511	0.99587	0.971048	0.997485	0.997378	0.995939	0.994222	0.992954
B8_L1_1	0.998326	0.998695	0.998765	0.993793	0.995786	0.998752	0.999098	0.999067	0.995779	0.995779	0.996674	0.998452	0.995993	0.998113	0.996012	0.996721	0.995361	0.994401	0.990879	0.991556	0.987466	0.991279	0.993521	0.994722	0.994201	0.995437	0.996699	0.994581	0.994132	0.994662	0.996352	0.991334	0.992708	0.998687	0.997625	0.997472	0.998333	0.997546	0.997604	0.996439	0.994821	0.997847	0.995511	0.970937	0.997381	0.99779	0.99505	0.992776	0.990114
B8_L1_2	0.998436	0.997542	0.997229	0.995759	0.997624	0.998781	0.999263	0.998622	0.99762	0.99762	0.996771	0.997884	0.996271	0.99781	0.997034	0.998291	0.996554	0.996398	0.986367	0.987193	0.982179	0.987086	0.991869	0.991805	0.991997	0.996466	0.996749	0.995116	0.995142	0.994683	0.996318	0.99426	0.994857	0.996783	0.995312	0.994686	0.996914	0.994803	0.996646	0.995707	0.993043	0.997601	0.996034	0.965553	0.997987	0.997389	0.996202	0.992859	0.992341
B8_L1_3	0.998272	0.999211	0.999231	0.993407	0.994908	0.998556	0.998826	0.998738	0.9949	0.9949	0.997251	0.998966	0.996398	0.998487	0.996365	0.996067	0.995462	0.993904	0.993335	0.994129	0.990046	0.993647	0.993693	0.996477	0.995518	0.995798	0.99735	0.995423	0.995023	0.995664	0.99706	0.990866	0.992791	0.999201	0.998786	0.997941	0.998994	0.998719	0.998172	0.997169	0.995602	0.998158	0.995665	0.973829	0.997119	0.998074	0.995023	0.993324	0.989284
B8_L1_4	0.997497	0.997324	0.997649	0.994163	0.99635	0.998125	0.998805	0.998169	0.996344	0.996344	0.995461	0.997377	0.995364	0.996904	0.995346	0.996971	0.994936	0.99483	0.98772	0.988778	0.983934	0.988268	0.991608	0.993128	0.992886	0.99426	0.995172	0.993177	0.992901	0.992828	0.994765	0.991725	0.993053	0.997551	0.995954	0.995736	0.997174	0.995738	0.997003	0.995797	0.993566	0.996792	0.994682	0.96964	0.996784	0.996764	0.994709	0.992479	0.990872
B8_L5_1	0.998255	0.997904	0.997919	0.994674	0.996611	0.998671	0.999262	0.998757	0.996605	0.996605	0.99647	0.99804	0.995791	0.997781	0.996357	0.997381	0.995617	0.995281	0.988445	0.989045	0.984629	0.988916	0.992767	0.992998	0.992658	0.995867	0.996452	0.994603	0.994501	0.994342	0.996127	0.992694	0.993673	0.997715	0.996367	0.996159	0.997562	0.995997	0.997063	0.995894	0.9935	0.997508	0.995383	0.967054	0.99755	0.997322	0.995445	0.992341	0.990958
B8_L5_2	0.998445	0.998684	0.998407	0.994741	0.996763	0.999084	0.999324	0.999225	0.996757	0.996757	0.996978	0.998407	0.996542	0.998261	0.996678	0.997461	0.996067	0.995357	0.98947	0.990443	0.985631	0.989966	0.992298	0.993941	0.994106	0.995777	0.996957	0.994925	0.994553	0.994962	0.996464	0.992463	0.99361	0.9984	0.997332	0.996766	0.998183	0.996914	0.997752	0.996694	0.994951	0.998206	0.996284	0.971179	0.997935	0.998116	0.995798	0.993587	0.991544
B8_L5_3	0.998113	0.9977	0.997771	0.995031	0.996871	0.998555	0.999214	0.998626	0.996865	0.996865	0.996422	0.997964	0.995804	0.997646	0.996409	0.997517	0.99567	0.995582	0.988017	0.98862	0.984178	0.988685	0.992744	0.992953	0.992541	0.99587	0.996342	0.994593	0.994517	0.994234	0.996022	0.993008	0.994007	0.997525	0.996068	0.995955	0.997465	0.995739	0.996881	0.995836	0.993288	0.997435	0.99531	0.966739	0.997558	0.997236	0.995466	0.992359	0.991277
B8_L5_4	0.998218	0.997524	0.997648	0.994794	0.996637	0.998489	0.999117	0.998601	0.996631	0.996631	0.996333	0.997848	0.995543	0.997631	0.996243	0.997442	0.995476	0.995306	0.987856	0.988337	0.984105	0.98855	0.993109	0.992557	0.991909	0.996019	0.996369	0.994573	0.994524	0.994263	0.996097	0.992818	0.99369	0.997266	0.995693	0.995929	0.997201	0.995544	0.99635	0.995328	0.992787	0.997231	0.995082	0.965171	0.997446	0.997034	0.995306	0.991731	0.990813
B8_BATCH_L1_1	0.995185	0.994204	0.992846	0.998659	0.999228	0.996444	0.996438	0.995813	0.999228	0.999228	0.996173	0.995289	0.997187	0.995696	0.997466	0.998532	0.997672	0.998909	0.978981	0.981022	0.973383	0.981728	0.986867	0.988805	0.991237	0.995613	0.995477	0.995283	0.995207	0.994478	0.994383	0.997589	0.997756	0.993347	0.991637	0.990148	0.994675	0.990336	0.994648	0.995658	0.992802	0.996862	0.997077	0.964639	0.998242	0.996872	0.997553	0.995514	0.996999
B8_BATCH_L1_2	0.995775	0.995818	0.99437	0.998695	0.999278	0.997294	0.997182	0.997091	0.999276	0.999276	0.997094	0.996293	0.997796	0.996661	0.997886	0.998201	0.998101	0.998634	0.981914	0.983694	0.976313	0.984283	0.987968	0.990802	0.993657	0.995615	0.996076	0.995742	0.995172	0.995285	0.994908	0.997006	0.997414	0.995421	0.994128	0.99218	0.996452	0.992765	0.996621	0.9974	0.995284	0.998229	0.998063	0.968685	0.998946	0.998191	0.998136	0.99684	0.997232
B8_BATCH_L1_3	0.992702	0.99189	0.990353	0.998453	0.998657	0.99445	0.994609	0.994132	0.998658	0.998658	0.994585	0.993158	0.995539	0.993636	0.996119	0.99703	0.996322	0.998339	0.975482	0.977183	0.9694	0.978819	0.985125	0.986345	0.989501	0.993892	0.993329	0.993674	0.99341	0.992697	0.992154	0.997275	0.997124	0.991484	0.989469	0.98821	0.993056	0.987834	0.992967	0.994378	0.99138	0.995468	0.995762	0.960576	0.997225	0.995396	0.996538	0.994416	0.997223
B9_L1_1	0.996055	0.996166	0.997857	0.984377	0.988577	0.995658	0.996673	0.995939	0.988567	0.988567	0.990332	0.995127	0.988873	0.994043	0.988987	0.991024	0.988062	0.98602	0.992153	0.992234	0.990375	0.989849	0.991618	0.992096	0.98914	0.989532	0.991389	0.987228	0.987152	0.987489	0.991728	0.981664	0.983729	0.996055	0.995006	0.995791	0.993971	0.995646	0.99374	0.99018	0.988469	0.991913	0.987648	0.968913	0.990397	0.991598	0.98706	0.983955	0.979229
B9_L1_2	0.998193	0.998542	0.999165	0.991657	0.994008	0.998258	0.998909	0.998538	0.994	0.994	0.995555	0.998204	0.994523	0.997557	0.994685	0.99549	0.993611	0.99247	0.992645	0.993019	0.98991	0.992462	0.994041	0.995159	0.993326	0.994655	0.995965	0.993425	0.99321	0.993527	0.995983	0.989023	0.990857	0.998576	0.997577	0.997974	0.997931	0.99783	0.996881	0.995179	0.993295	0.996628	0.993603	0.970598	0.995845	0.996481	0.993106	0.990483	0.987052
B9_L1_3	0.996039	0.996379	0.998109	0.984741	0.988629	0.995666	0.996674	0.99603	0.988618	0.988618	0.990669	0.995413	0.989268	0.994222	0.989237	0.991045	0.98825	0.986257	0.992904	0.992983	0.991146	0.990823	0.992302	0.992897	0.989769	0.989792	0.991729	0.987644	0.987514	0.987942	0.991999	0.981807	0.98402	0.996501	0.99552	0.996349	0.994535	0.996257	0.994076	0.990745	0.989092	0.992277	0.987928	0.969526	0.990698	0.992004	0.987374	0.984482	0.979408
B9_L5_1	0.993232	0.994025	0.996151	0.978805	0.983665	0.99266	0.993609	0.993066	0.983653	0.983653	0.986358	0.992178	0.984805	0.990837	0.984413	0.986531	0.983661	0.980548	0.992157	0.992284	0.990945	0.988872	0.98889	0.990567	0.987198	0.984799	0.987574	0.982611	0.982255	0.983246	0.988011	0.975354	0.978052	0.994196	0.993443	0.994053	0.991371	0.994517	0.991535	0.987174	0.986213	0.988412	0.983577	0.971188	0.98607	0.988202	0.982552	0.980179	0.973481
B9_L5_2	0.997341	0.997103	0.998342	0.987361	0.99118	0.996987	0.997813	0.997057	0.991171	0.991171	0.992157	0.996226	0.991056	0.995343	0.991201	0.993269	0.990603	0.988726	0.991098	0.991559	0.988716	0.989338	0.991732	0.99246	0.990342	0.99132	0.99295	0.989272	0.989157	0.989351	0.993091	0.984842	0.986628	0.99672	0.995561	0.99567	0.99508	0.996083	0.995152	0.992028	0.990156	0.993651	0.990145	0.969815	0.992536	0.993446	0.989673	0.986694	0.982683
B9_L5_3	0.996327	0.996994	0.998278	0.985925	0.989654	0.996204	0.997061	0.996504	0.989644	0.989644	0.99151	0.995724	0.990285	0.994751	0.990185	0.991657	0.989467	0.987217	0.992658	0.992973	0.990368	0.990605	0.991612	0.993199	0.991148	0.990024	0.99216	0.988358	0.988055	0.988699	0.992255	0.982945	0.985129	0.997186	0.996389	0.996269	0.995272	0.996764	0.995469	0.992225	0.990826	0.993283	0.989441	0.971882	0.991602	0.993032	0.988905	0.986447	0.981285
B9_BATCH_L1_1	0.997495	0.997887	0.997743	0.995077	0.996997	0.998381	0.998773	0.99826	0.996992	0.996992	0.996213	0.997592	0.99628	0.997289	0.996155	0.997017	0.996384	0.995548	0.98802	0.989365	0.983589	0.988342	0.99083	0.993873	0.995029	0.994346	0.995601	0.993962	0.993423	0.993699	0.994904	0.992886	0.994196	0.997969	0.996908	0.995095	0.997586	0.996174	0.998475	0.997481	0.995666	0.997718	0.996082	0.973069	0.997237	0.997592	0.996189	0.994809	0.992556
B9_BATCH_L1_2	0.997422	0.998048	0.997927	0.995215	0.996831	0.998307	0.99872	0.998365	0.996826	0.996826	0.996551	0.997777	0.996543	0.997459	0.996264	0.99681	0.996321	0.995478	0.988921	0.990148	0.984591	0.989509	0.991482	0.994658	0.995539	0.994459	0.995803	0.994289	0.993632	0.994111	0.995146	0.992677	0.994188	0.998443	0.997393	0.995843	0.998178	0.996849	0.998633	0.997859	0.996184	0.99799	0.996249	0.973395	0.997429	0.997883	0.99632	0.995027	0.992449
B10_L1_1	0.997586	0.997159	0.996528	0.997043	0.998237	0.998204	0.998423	0.998084	0.998233	0.998233	0.99801	0.998204	0.997691	0.998292	0.998146	0.998639	0.997815	0.997934	0.987296	0.988158	0.983089	0.98899	0.992887	0.993552	0.99401	0.997865	0.998063	0.997315	0.997104	0.996877	0.997685	0.996497	0.997143	0.996065	0.99462	0.994359	0.996789	0.994091	0.995781	0.995957	0.99355	0.997947	0.996714	0.965565	0.99842	0.997746	0.996755	0.994123	0.99386
B10_L1_2	0.997617	0.997919	0.997381	0.996594	0.997593	0.998307	0.998506	0.998439	0.997588	0.997588	0.998365	0.99866	0.997878	0.998609	0.998063	0.997943	0.997609	0.997215	0.9897	0.990417	0.985667	0.991268	0.993603	0.995166	0.995562	0.997541	0.998212	0.997389	0.996937	0.997198	0.997818	0.995476	0.996525	0.997307	0.996188	0.995737	0.997843	0.995758	0.996826	0.996876	0.994975	0.998492	0.996933	0.968801	0.998382	0.998288	0.996669	0.994653	0.993329
B10_L1_3	0.997477	0.997745	0.997363	0.996415	0.997413	0.998177	0.998521	0.998263	0.997407	0.997407	0.998245	0.998642	0.99784	0.998589	0.997957	0.998012	0.997399	0.997223	0.989814	0.990618	0.985768	0.991293	0.993767	0.995288	0.995381	0.997533	0.99827	0.997409	0.997022	0.997109	0.997762	0.995459	0.996541	0.99729	0.996137	0.995807	0.997771	0.995671	0.996742	0.996792	0.994738	0.998325	0.996656	0.967619	0.998319	0.998151	0.996719	0.994469	0.993025
B10_L5_1	0.998087	0.997654	0.997116	0.996119	0.997565	0.998467	0.998649	0.998365	0.99756	0.99756	0.998044	0.998541	0.99727	0.998651	0.997988	0.998293	0.997485	0.997127	0.988664	0.98926	0.984784	0.989885	0.993651	0.993821	0.993835	0.998145	0.998441	0.997451	0.997258	0.997123	0.998198	0.995776	0.996411	0.99619	0.994975	0.994784	0.996775	0.994575	0.995675	0.995458	0.993117	0.997834	0.996288	0.965354	0.998092	0.997559	0.996159	0.993147	0.992502
B10_L5_2	0.997741	0.997832	0.997469	0.99647	0.997666	0.998384	0.99866	0.998377	0.997661	0.997661	0.998195	0.998672	0.997856	0.998651	0.997967	0.998262	0.997563	0.997293	0.989499	0.990421	0.985465	0.990955	0.993478	0.995151	0.995348	0.99747	0.998154	0.997273	0.996883	0.996974	0.997743	0.995492	0.996575	0.997247	0.995975	0.995673	0.997658	0.995603	0.996753	0.996721	0.994696	0.998287	0.996739	0.968338	0.998324	0.998166	0.996724	0.994515	0.993228
B10_L5_3	0.997692	0.997734	0.997172	0.996634	0.997551	0.998181	0.998377	0.998161	0.997546	0.997546	0.99843	0.998645	0.998024	0.998614	0.998251	0.998281	0.997642	0.997447	0.989451	0.990312	0.985579	0.991245	0.993724	0.995063	0.994996	0.998026	0.998585	0.997835	0.997585	0.997528	0.998263	0.995776	0.996888	0.996886	0.995743	0.995462	0.997661	0.995397	0.996325	0.99654	0.994399	0.99823	0.996876	0.967627	0.998411	0.998149	0.996662	0.994371	0.993111
B10_BATCH_L1_1	0.99444	0.994999	0.993245	0.998567	0.998841	0.996201	0.995696	0.995942	0.99884	0.99884	0.997348	0.995808	0.998129	0.99647	0.997916	0.997491	0.998567	0.998794	0.982495	0.984389	0.97689	0.985335	0.987664	0.991819	0.995239	0.995774	0.996451	0.996751	0.995841	0.996425	0.995344	0.99785	0.998335	0.993962	0.99284	0.990892	0.995289	0.991467	0.995178	0.996753	0.995206	0.997667	0.997863	0.969803	0.99815	0.997552	0.997647	0.9972	0.997524
B10_BATCH_L1_2	0.993161	0.993084	0.991917	0.998316	0.998254	0.994772	0.994921	0.994577	0.998253	0.998253	0.996113	0.994755	0.996822	0.995116	0.996907	0.997031	0.997199	0.998568	0.980714	0.982186	0.975189	0.983996	0.988242	0.990617	0.993002	0.995302	0.995168	0.995818	0.995251	0.994995	0.994207	0.997797	0.998231	0.992713	0.990946	0.990121	0.994186	0.989741	0.993567	0.9953	0.99281	0.996187	0.995963	0.963161	0.997249	0.996061	0.996665	0.995184	0.996544
B11_L1_1	0.989607	0.988359	0.985939	0.998103	0.997323	0.99145	0.991366	0.991009	0.997325	0.997325	0.992994	0.990055	0.993996	0.991011	0.995031	0.99534	0.994955	0.997509	0.969945	0.971671	0.963085	0.974294	0.981456	0.981936	0.985878	0.993021	0.991763	0.993074	0.992911	0.991894	0.990393	0.997737	0.996873	0.987497	0.985464	0.983768	0.989968	0.983399	0.989487	0.991787	0.988377	0.993326	0.994525	0.953258	0.995725	0.993203	0.995534	0.992749	0.997
B11_L1_2	0.990043	0.989174	0.986933	0.998308	0.997354	0.991937	0.9919	0.9917	0.997355	0.997355	0.993721	0.990888	0.994586	0.991768	0.995455	0.995428	0.995117	0.997616	0.9721	0.973703	0.965439	0.976507	0.98282	0.983578	0.987067	0.993547	0.992499	0.993772	0.993502	0.992733	0.991111	0.997596	0.996992	0.988714	0.986809	0.985467	0.991126	0.984885	0.990259	0.992608	0.989411	0.994068	0.994912	0.954516	0.996261	0.993985	0.995847	0.993204	0.996917
B11_L5_1	0.98907	0.98714	0.9848	0.997417	0.996734	0.990656	0.99061	0.990066	0.996737	0.996736	0.992033	0.989144	0.992972	0.99016	0.9943	0.995031	0.994158	0.997021	0.968042	0.969745	0.961293	0.972501	0.980895	0.980202	0.983724	0.992813	0.991161	0.992451	0.992536	0.991111	0.989856	0.997474	0.996351	0.9859	0.983653	0.982385	0.988519	0.981688	0.987761	0.99009	0.986281	0.992089	0.993386	0.949407	0.994927	0.992011	0.994581	0.991057	0.996007
B11_L5_2	0.990054	0.98891	0.986826	0.997873	0.997149	0.991801	0.991931	0.991598	0.997149	0.997149	0.993336	0.990675	0.994148	0.991503	0.995079	0.995506	0.994621	0.997302	0.971783	0.973264	0.965259	0.976132	0.98286	0.983051	0.986256	0.993326	0.992132	0.993249	0.993126	0.992137	0.990889	0.997184	0.996555	0.988479	0.986285	0.985344	0.990769	0.984504	0.989803	0.99193	0.988571	0.993625	0.994398	0.95322	0.995923	0.993538	0.995389	0.992345	0.996375
B11_BATCH_L1_1	0.9818	0.97995	0.97645	0.995218	0.993728	0.984285	0.98383	0.983303	0.993735	0.993735	0.986896	0.982143	0.988956	0.983734	0.990082	0.990526	0.990814	0.994352	0.956605	0.95932	0.948208	0.962241	0.970782	0.972333	0.978813	0.986842	0.985002	0.987479	0.98733	0.985883	0.983065	0.995651	0.993998	0.978511	0.976206	0.973153	0.981884	0.973246	0.982286	0.985829	0.98207	0.987079	0.990122	0.945374	0.990475	0.987039	0.991494	0.989243	0.995943
B11_BATCH_L1_2	0.980028	0.977628	0.974532	0.993856	0.992268	0.982407	0.982285	0.981593	0.992274	0.992274	0.984837	0.980373	0.98671	0.981738	0.988154	0.989038	0.988536	0.992929	0.954285	0.956512	0.946109	0.960243	0.970493	0.970105	0.975684	0.985632	0.983081	0.985565	0.985632	0.983773	0.981361	0.994275	0.992422	0.976384	0.97354	0.97184	0.979897	0.970907	0.979505	0.983172	0.978791	0.984897	0.987393	0.939474	0.988724	0.984757	0.989183	0.98605	0.993786
B12_L1_1	0.99123	0.989018	0.986902	0.9976	0.997557	0.992501	0.992453	0.991815	0.997559	0.997559	0.993224	0.990889	0.9939	0.99192	0.995337	0.996427	0.995165	0.997622	0.970467	0.972134	0.96412	0.974302	0.982502	0.981665	0.98465	0.994177	0.992693	0.993459	0.9937	0.992239	0.991597	0.997773	0.996708	0.987343	0.985135	0.984109	0.989639	0.983391	0.988868	0.990714	0.986941	0.99311	0.994209	0.951078	0.995808	0.99299	0.99511	0.991277	0.995901
B12_L1_2	0.991132	0.989344	0.98779	0.997512	0.996727	0.992231	0.99254	0.991945	0.996726	0.996726	0.993789	0.991629	0.993956	0.992314	0.995379	0.995787	0.994613	0.997197	0.973738	0.974719	0.967929	0.977966	0.985666	0.984068	0.985608	0.994836	0.993143	0.994224	0.994478	0.993041	0.992346	0.997195	0.996668	0.988676	0.986453	0.986481	0.991048	0.985156	0.989211	0.991359	0.987438	0.993411	0.99366	0.94986	0.99584	0.993256	0.994971	0.990785	0.994642
B12_L1_3	0.992634	0.991113	0.989302	0.998314	0.998202	0.99396	0.994002	0.99367	0.998202	0.998202	0.994527	0.992623	0.99503	0.993345	0.996117	0.996839	0.99595	0.997965	0.974306	0.975612	0.968244	0.977964	0.985323	0.984747	0.987468	0.994798	0.99368	0.994222	0.994139	0.993261	0.992675	0.997584	0.996981	0.990178	0.988038	0.987245	0.992167	0.986652	0.991314	0.992915	0.989636	0.994796	0.995289	0.955513	0.996933	0.994671	0.996059	0.992757	0.996292
B12_L5_1	0.990666	0.987958	0.986124	0.996913	0.996867	0.991726	0.991903	0.991039	0.996869	0.996869	0.992183	0.990122	0.992652	0.990993	0.994408	0.995758	0.994135	0.996853	0.969275	0.970628	0.963025	0.973103	0.982574	0.980424	0.982879	0.993685	0.991694	0.992462	0.992884	0.991087	0.990773	0.997134	0.995955	0.986327	0.983833	0.9833	0.988635	0.982303	0.987663	0.989391	0.985139	0.992013	0.99279	0.947735	0.994905	0.991816	0.994063	0.989541	0.994667
B12_L5_2	0.989723	0.987422	0.985402	0.997128	0.996764	0.991044	0.991286	0.990351	0.996766	0.996766	0.991961	0.989561	0.992765	0.990414	0.99427	0.99546	0.99409	0.996958	0.968518	0.970097	0.961882	0.972519	0.981507	0.980246	0.983328	0.992984	0.991179	0.992189	0.992537	0.990737	0.990003	0.997315	0.996206	0.986177	0.983769	0.982606	0.988548	0.981927	0.988015	0.989917	0.985731	0.99196	0.992973	0.948414	0.994781	0.991799	0.99446	0.990424	0.99534
B12_L5_3	0.993053	0.991906	0.989957	0.998822	0.998637	0.99451	0.994449	0.994065	0.998638	0.998638	0.995238	0.993272	0.995914	0.994013	0.996879	0.997267	0.996737	0.998591	0.975377	0.976966	0.969306	0.978953	0.985284	0.985884	0.988836	0.995312	0.994467	0.995068	0.994985	0.994147	0.993368	0.998196	0.99779	0.990874	0.989086	0.987726	0.992884	0.987429	0.9923	0.993966	0.9908	0.995503	0.99614	0.95818	0.997438	0.995402	0.996772	0.994016	0.997026
B12_BATCH_L1_1	0.98411	0.98155	0.978844	0.995614	0.994511	0.985996	0.986	0.985035	0.994516	0.994516	0.987846	0.98417	0.98949	0.985289	0.990887	0.991946	0.991341	0.995044	0.959527	0.961699	0.951876	0.964727	0.97445	0.974252	0.97905	0.988687	0.986351	0.988382	0.988579	0.986638	0.984852	0.996067	0.994549	0.980161	0.977496	0.97565	0.983291	0.975161	0.983161	0.986167	0.98178	0.987792	0.989932	0.943874	0.991272	0.987698	0.991554	0.988399	0.995001
B12_BATCH_L1_2	0.982196	0.979929	0.976815	0.994757	0.99375	0.984596	0.984363	0.983885	0.993756	0.993756	0.986387	0.982258	0.988073	0.983693	0.989495	0.990499	0.990139	0.994002	0.956565	0.95867	0.948461	0.961924	0.972189	0.971726	0.97767	0.986835	0.9846	0.98669	0.986591	0.985079	0.982887	0.995082	0.993131	0.978549	0.975795	0.973915	0.981667	0.973122	0.981699	0.984854	0.980898	0.98673	0.989128	0.942384	0.990333	0.986559	0.990619	0.987575	0.994987
B13_L1_1	0.989294	0.987296	0.984647	0.997502	0.996794	0.99081	0.990437	0.990176	0.996797	0.996797	0.992506	0.989303	0.993308	0.990584	0.994756	0.995237	0.994562	0.997243	0.968051	0.969799	0.961445	0.972712	0.980744	0.980036	0.983607	0.99343	0.991808	0.993088	0.993232	0.991947	0.990593	0.997674	0.996463	0.985456	0.983375	0.982271	0.988308	0.981459	0.987118	0.989718	0.986104	0.992178	0.993766	0.949756	0.995081	0.992083	0.994477	0.990947	0.996089
B13_L1_2	0.988895	0.987492	0.985075	0.997792	0.996891	0.990754	0.9907	0.990275	0.996893	0.996893	0.99258	0.989487	0.993476	0.990529	0.99472	0.994948	0.99445	0.997296	0.969012	0.9707	0.962179	0.973585	0.980897	0.981152	0.984908	0.992809	0.991333	0.992814	0.992785	0.991594	0.990027	0.997541	0.996647	0.986565	0.9845	0.983131	0.989203	0.982403	0.988442	0.990905	0.9873	0.992615	0.993844	0.951494	0.995233	0.992503	0.994848	0.99185	0.99657
B13_L1_3	0.988672	0.987003	0.98515	0.997129	0.996216	0.990259	0.990621	0.989817	0.996217	0.996217	0.991922	0.989355	0.992766	0.990071	0.994007	0.994697	0.993512	0.996777	0.969558	0.970987	0.96315	0.974177	0.982138	0.981486	0.984172	0.992604	0.990858	0.992242	0.99245	0.990819	0.989756	0.996853	0.996207	0.986499	0.984101	0.983558	0.989046	0.982319	0.987881	0.990249	0.986194	0.991814	0.992585	0.949253	0.994545	0.991727	0.994055	0.990526	0.995187
B13_L5_1	0.988424	0.986392	0.984461	0.99699	0.995969	0.989918	0.990186	0.989351	0.99597	0.99597	0.9916	0.988882	0.992291	0.989728	0.993814	0.994424	0.993401	0.996571	0.968354	0.969689	0.961724	0.972889	0.982046	0.980306	0.983067	0.992638	0.990629	0.992105	0.992438	0.990643	0.989487	0.997007	0.996044	0.985613	0.98322	0.982548	0.988241	0.981427	0.987183	0.989577	0.9853	0.99139	0.992203	0.946975	0.994234	0.9912	0.994063	0.989884	0.994846
B13_L5_2	0.990053	0.988742	0.986215	0.998275	0.997423	0.991781	0.991489	0.991237	0.997425	0.997425	0.993657	0.990584	0.994634	0.991699	0.995658	0.995848	0.995429	0.99791	0.970658	0.972559	0.964025	0.975206	0.981798	0.982435	0.98611	0.993891	0.992714	0.993949	0.993924	0.99292	0.991367	0.998032	0.997235	0.987534	0.98567	0.98418	0.990183	0.983679	0.989256	0.991787	0.988465	0.993591	0.994949	0.953935	0.996042	0.993531	0.995665	0.992879	0.99701
B13_L5_3	0.990802	0.989683	0.988172	0.997714	0.996736	0.99222	0.992657	0.991905	0.996735	0.996735	0.993979	0.991831	0.994373	0.992387	0.995558	0.995682	0.994768	0.997402	0.974767	0.975865	0.968841	0.9789	0.985839	0.98517	0.987065	0.99447	0.993127	0.994273	0.994529	0.993069	0.992147	0.997226	0.997043	0.989507	0.987528	0.987067	0.991751	0.985895	0.990446	0.992496	0.988676	0.993794	0.993975	0.952721	0.995905	0.993645	0.995461	0.99186	0.995136
B13_BATCH_L1_1	0.987059	0.985874	0.982867	0.997907	0.996617	0.989264	0.988746	0.988621	0.996621	0.996621	0.991721	0.98778	0.993115	0.989122	0.994082	0.993917	0.994518	0.997143	0.965941	0.96815	0.958486	0.971015	0.977928	0.979583	0.984814	0.991451	0.990123	0.992083	0.991748	0.990921	0.98852	0.997796	0.996741	0.984633	0.982739	0.980365	0.987609	0.98035	0.987349	0.990491	0.987298	0.991757	0.993809	0.952888	0.994367	0.991687	0.994627	0.992657	0.997615
B13_BATCH_L1_2	0.981294	0.978966	0.975856	0.994749	0.992923	0.983475	0.983184	0.98251	0.992929	0.992929	0.986396	0.981893	0.988342	0.983223	0.989558	0.990144	0.989852	0.99399	0.956591	0.959017	0.948757	0.96277	0.972178	0.972192	0.977306	0.987242	0.984825	0.987374	0.987563	0.98567	0.983142	0.995223	0.993662	0.977616	0.975057	0.973378	0.981308	0.97255	0.980604	0.984463	0.980185	0.986099	0.988686	0.942062	0.989837	0.986113	0.990223	0.987402	0.994438
B14_L1_1	0.993655	0.993121	0.991226	0.998813	0.998444	0.995165	0.995039	0.995163	0.998443	0.998443	0.996249	0.994275	0.996579	0.994978	0.99731	0.997161	0.996712	0.998279	0.978185	0.979465	0.972409	0.98191	0.986858	0.987641	0.990131	0.995648	0.995097	0.995626	0.995282	0.99503	0.994121	0.997273	0.99718	0.992693	0.991035	0.99025	0.99462	0.989681	0.993329	0.995006	0.992362	0.996659	0.996862	0.960526	0.998228	0.996595	0.997045	0.994539	0.996803
B14_L1_2	0.993651	0.992742	0.990688	0.998378	0.998751	0.99529	0.995003	0.99513	0.998751	0.998751	0.995411	0.993586	0.995996	0.994523	0.996771	0.997435	0.996527	0.998185	0.975891	0.977478	0.969944	0.979253	0.985103	0.985736	0.988917	0.994905	0.994476	0.994606	0.994257	0.993967	0.993332	0.997141	0.9966	0.99177	0.989928	0.988976	0.993456	0.988341	0.992736	0.994059	0.991535	0.996125	0.996697	0.959931	0.997986	0.996096	0.996707	0.994089	0.997094
B14_L5_1	0.996352	0.996122	0.994493	0.998516	0.999061	0.99765	0.99744	0.997624	0.999059	0.999059	0.997531	0.996514	0.997534	0.997158	0.998248	0.998265	0.997807	0.998352	0.982369	0.98359	0.977022	0.984814	0.98902	0.990158	0.992403	0.996685	0.99682	0.996468	0.99607	0.996155	0.995926	0.996865	0.996991	0.995369	0.994086	0.992882	0.996585	0.992833	0.995883	0.996615	0.994402	0.998256	0.997997	0.965348	0.999174	0.998106	0.997911	0.995424	0.996332
B14_L5_2	0.995828	0.994668	0.993218	0.998345	0.998876	0.996802	0.996869	0.99655	0.998875	0.998874	0.996593	0.99566	0.996643	0.996177	0.997682	0.998339	0.997246	0.998349	0.979902	0.981079	0.974488	0.982465	0.988503	0.988258	0.990083	0.996634	0.996091	0.995844	0.995796	0.995153	0.995259	0.997307	0.997087	0.993666	0.991969	0.991067	0.995066	0.99082	0.994312	0.995053	0.992046	0.997045	0.996803	0.960335	0.998486	0.996878	0.997246	0.993926	0.995758
B14_BATCH_L1_1	0.991288	0.989866	0.987514	0.998551	0.998275	0.993029	0.992681	0.992432	0.998277	0.998277	0.99391	0.991312	0.994862	0.99242	0.995905	0.996457	0.996097	0.99822	0.97121	0.973108	0.964547	0.975167	0.982498	0.982899	0.986803	0.993858	0.992819	0.993732	0.993632	0.992727	0.991517	0.998024	0.997184	0.988591	0.986664	0.985052	0.990848	0.984725	0.990492	0.9926	0.989405	0.994293	0.995539	0.956113	0.996614	0.994185	0.996356	0.993503	0.997524
B14_BATCH_L1_2	0.987929	0.986312	0.983823	0.996902	0.99669	0.99013	0.989784	0.989874	0.996693	0.996693	0.990888	0.987808	0.992042	0.989185	0.993023	0.99413	0.99351	0.996347	0.965642	0.967441	0.958564	0.970124	0.978912	0.978562	0.983411	0.990592	0.989346	0.990467	0.99	0.989327	0.987807	0.99627	0.994808	0.985336	0.98281	0.981738	0.987613	0.980722	0.98725	0.989605	0.986677	0.991614	0.993144	0.950734	0.994454	0.991519	0.994008	0.991087	0.996732
B15_L1_1	0.997826	0.997584	0.996804	0.99788	0.998615	0.998571	0.998748	0.998461	0.998611	0.998611	0.998274	0.998295	0.998158	0.998424	0.998556	0.99876	0.997989	0.998186	0.986844	0.987932	0.982343	0.988756	0.992251	0.993426	0.994089	0.99768	0.998018	0.997309	0.997067	0.996929	0.997367	0.996357	0.997108	0.997045	0.995832	0.99513	0.997889	0.995126	0.996977	0.997277	0.994912	0.998661	0.997564	0.966897	0.999134	0.998552	0.997656	0.995198	0.994626
B15_L1_2	0.998203	0.997812	0.996777	0.997655	0.998476	0.998835	0.998721	0.998759	0.998472	0.998472	0.998567	0.998364	0.998015	0.998736	0.998766	0.998657	0.998056	0.997908	0.986918	0.987766	0.98254	0.988786	0.992559	0.992912	0.99348	0.998225	0.998492	0.997755	0.997542	0.997535	0.998018	0.996264	0.996814	0.996692	0.995624	0.99509	0.997682	0.995013	0.99642	0.996681	0.994434	0.998712	0.997719	0.96634	0.999218	0.998524	0.997504	0.994536	0.994228
B15_L1_3	0.99728	0.997325	0.996348	0.998031	0.99842	0.99815	0.998175	0.998255	0.998415	0.998415	0.998566	0.998069	0.998256	0.998346	0.998662	0.99836	0.997899	0.998109	0.986956	0.98791	0.982485	0.989367	0.992286	0.993619	0.994269	0.99776	0.998099	0.99778	0.997347	0.997477	0.997524	0.996387	0.997193	0.996905	0.99576	0.995313	0.998033	0.99511	0.996602	0.997263	0.995142	0.998725	0.99777	0.966758	0.999271	0.9987	0.997591	0.99527	0.994851
B15_L5_1	0.997056	0.996467	0.995437	0.997582	0.998496	0.997959	0.998056	0.99807	0.998493	0.998493	0.997509	0.997178	0.997086	0.997586	0.997893	0.998267	0.997214	0.997804	0.984285	0.985008	0.979688	0.986422	0.991433	0.991086	0.992009	0.997212	0.99717	0.996591	0.996244	0.996156	0.996587	0.996231	0.996394	0.995682	0.994178	0.994108	0.996703	0.993386	0.995441	0.99576	0.993371	0.997897	0.996948	0.96273	0.998897	0.997751	0.996898	0.993767	0.994562
B15_L5_2	0.996659	0.996617	0.995008	0.99839	0.998404	0.99761	0.997101	0.997709	0.998401	0.998401	0.998626	0.997353	0.998167	0.998032	0.998826	0.997909	0.998172	0.998191	0.985151	0.986137	0.980388	0.988071	0.99125	0.992221	0.99342	0.998026	0.998201	0.998219	0.997651	0.998127	0.997594	0.996863	0.997287	0.995535	0.994588	0.994008	0.997181	0.993902	0.99529	0.996599	0.994699	0.998564	0.998128	0.965663	0.999329	0.998498	0.997645	0.995235	0.995364
B15_L5_3	0.996705	0.996533	0.995593	0.99808	0.998594	0.997742	0.997952	0.997844	0.99859	0.99859	0.997765	0.997319	0.997666	0.99755	0.998127	0.998338	0.997395	0.99812	0.985002	0.985959	0.980303	0.987461	0.991194	0.992193	0.993182	0.996994	0.997127	0.996713	0.996397	0.996278	0.99649	0.996356	0.996964	0.996304	0.994819	0.994479	0.997335	0.994004	0.996137	0.996728	0.994344	0.998221	0.997315	0.965307	0.998965	0.998118	0.997373	0.994864	0.995201
B15_L5_4	0.923628	0.919075	0.909116	0.946463	0.945881	0.927704	0.923977	0.92409	0.945908	0.945908	0.930224	0.919589	0.935576	0.924302	0.937667	0.938602	0.942799	0.945115	0.872476	0.87956	0.857534	0.878253	0.890585	0.897233	0.917372	0.928796	0.926511	0.930329	0.929757	0.928663	0.922131	0.950362	0.944025	0.910989	0.909492	0.896175	0.916308	0.902762	0.924158	0.928511	0.925541	0.931353	0.942303	0.895405	0.936836	0.931248	0.941887	0.94244	0.956031
B15_BATCH_L1_1	0.993413	0.99257	0.990433	0.999368	0.999249	0.994996	0.994609	0.994449	0.99925	0.99925	0.995921	0.993748	0.996939	0.994633	0.997459	0.997731	0.997791	0.999229	0.975932	0.977966	0.969767	0.979585	0.984921	0.986901	0.990471	0.995326	0.994916	0.995581	0.995223	0.994779	0.993683	0.99861	0.998348	0.99135	0.989744	0.987891	0.993356	0.988076	0.993049	0.994967	0.992335	0.996221	0.997217	0.962056	0.997945	0.996215	0.997504	0.995685	0.998208
B15_BATCH_L1_2	0.991804	0.990725	0.988597	0.999101	0.998621	0.993516	0.993339	0.993065	0.998623	0.998623	0.994852	0.992386	0.995764	0.993254	0.99657	0.996783	0.996805	0.998769	0.973549	0.975298	0.967007	0.977464	0.983955	0.985009	0.988715	0.99451	0.993576	0.994616	0.994308	0.993615	0.992299	0.99857	0.997974	0.989736	0.987883	0.986248	0.991922	0.986096	0.991544	0.993686	0.990628	0.995095	0.995943	0.957649	0.997063	0.994941	0.996735	0.994437	0.997827
B15_BATCH_L1_3	0.988483	0.989326	0.986672	0.998327	0.997221	0.991314	0.990723	0.991276	0.997222	0.997222	0.993571	0.990323	0.995113	0.9913	0.995063	0.994137	0.995346	0.997392	0.972856	0.975074	0.965873	0.977615	0.980706	0.985221	0.990442	0.991367	0.991433	0.99289	0.991883	0.992364	0.989762	0.996434	0.996549	0.989333	0.987915	0.985807	0.991609	0.985689	0.991329	0.994206	0.99245	0.994447	0.995655	0.964359	0.99587	0.994496	0.995684	0.995714	0.99839
B16_L1_1	0.997131	0.997461	0.997785	0.99261	0.993446	0.996966	0.99746	0.997248	0.993437	0.993437	0.996458	0.998022	0.994836	0.997544	0.995555	0.995056	0.993806	0.993016	0.992921	0.992843	0.990177	0.99407	0.996082	0.99569	0.992749	0.996588	0.997107	0.995762	0.995728	0.995736	0.997274	0.990516	0.99247	0.997181	0.996377	0.997427	0.997606	0.99679	0.994923	0.99457	0.992269	0.995881	0.993002	0.964639	0.995473	0.99575	0.993087	0.989588	0.986502
B16_L1_2	0.9975	0.996404	0.996972	0.993446	0.995513	0.997571	0.998524	0.997584	0.995506	0.995506	0.994991	0.99709	0.993928	0.996649	0.994999	0.996666	0.994001	0.994207	0.987371	0.987447	0.983846	0.987807	0.993724	0.991704	0.990107	0.995557	0.995404	0.993548	0.993763	0.99296	0.995363	0.991952	0.992804	0.995928	0.994039	0.995015	0.995768	0.994035	0.994658	0.99341	0.990303	0.995258	0.992591	0.960418	0.99563	0.994913	0.993428	0.988985	0.988446
B16_L1_3	0.997917	0.99796	0.998545	0.992608	0.994531	0.998002	0.998638	0.998228	0.994522	0.994522	0.995888	0.998197	0.994777	0.997617	0.995222	0.996029	0.993961	0.993438	0.991727	0.991998	0.988828	0.992162	0.995139	0.994898	0.992613	0.995773	0.996566	0.994482	0.994399	0.994324	0.996513	0.990495	0.992144	0.997662	0.99649	0.997382	0.997452	0.996712	0.995786	0.994668	0.992421	0.996095	0.99316	0.966174	0.995818	0.995971	0.993242	0.989929	0.987357
B16_L5_1	0.997523	0.997129	0.997992	0.991668	0.993579	0.997318	0.998246	0.997583	0.99357	0.99357	0.995063	0.997525	0.993426	0.996888	0.994349	0.995234	0.992962	0.992357	0.991127	0.990805	0.988319	0.991279	0.995841	0.993763	0.991003	0.99533	0.995665	0.993661	0.993763	0.993333	0.995859	0.989778	0.991235	0.99695	0.995554	0.996724	0.996646	0.995944	0.995007	0.993524	0.990826	0.995113	0.991846	0.962283	0.994852	0.994795	0.992498	0.988072	0.985806
B16_L5_2	0.997606	0.997079	0.997775	0.992459	0.994469	0.997572	0.998441	0.997808	0.994461	0.994461	0.995176	0.997516	0.993907	0.996909	0.994717	0.995924	0.993351	0.993216	0.989945	0.989931	0.987022	0.990439	0.994878	0.993327	0.990895	0.995487	0.995736	0.993725	0.993811	0.993357	0.995831	0.990487	0.991848	0.996789	0.99524	0.996519	0.996616	0.995502	0.994909	0.993612	0.990907	0.995328	0.992348	0.96261	0.995377	0.995128	0.99269	0.988658	0.987029
B16_L5_3	0.99615	0.994998	0.996414	0.991078	0.993104	0.995909	0.997404	0.996016	0.993096	0.993096	0.99315	0.995997	0.991842	0.995159	0.992885	0.994812	0.991568	0.991927	0.988114	0.987849	0.985098	0.988311	0.994408	0.991702	0.988685	0.993948	0.993673	0.991693	0.992113	0.990942	0.993871	0.989395	0.990734	0.995305	0.993216	0.994929	0.994818	0.993588	0.993398	0.991883	0.988372	0.993302	0.98984	0.957514	0.993494	0.992947	0.991345	0.986331	0.985121
B16_BATCH_L1_1	0.996466	0.996713	0.996613	0.996224	0.996952	0.997337	0.997824	0.997525	0.996946	0.996946	0.996706	0.997424	0.996417	0.997168	0.996622	0.996971	0.995881	0.996393	0.987999	0.98868	0.984012	0.989993	0.993344	0.994354	0.993862	0.996128	0.996469	0.995655	0.99529	0.995258	0.996049	0.99411	0.995482	0.996927	0.995435	0.995924	0.997529	0.995112	0.995971	0.996331	0.993995	0.996978	0.995097	0.966075	0.997277	0.996897	0.995519	0.99316	0.992161
B16_BATCH_L1_2	0.994413	0.994798	0.993861	0.99796	0.997295	0.995604	0.995849	0.995719	0.99729	0.99729	0.997042	0.99608	0.996835	0.996184	0.99737	0.996565	0.996584	0.997562	0.984712	0.985492	0.979834	0.988009	0.991628	0.992734	0.99329	0.99647	0.996299	0.996801	0.996416	0.996234	0.995623	0.996279	0.997337	0.994971	0.993683	0.993387	0.996582	0.992851	0.994776	0.996405	0.993818	0.99683	0.995864	0.962899	0.997555	0.996748	0.99663	0.994339	0.994337
B17_L1_1	0.997552	0.997551	0.996113	0.998384	0.998806	0.998368	0.99821	0.998277	0.998803	0.998803	0.999012	0.998257	0.998718	0.998551	0.999254	0.998774	0.998691	0.998515	0.986304	0.98744	0.981419	0.988561	0.991467	0.993038	0.994397	0.998023	0.99834	0.998051	0.997688	0.997785	0.997662	0.996999	0.997672	0.996527	0.995573	0.994125	0.997754	0.994732	0.996884	0.997439	0.995336	0.998947	0.998392	0.967688	0.999391	0.998891	0.99812	0.995997	0.995509
B17_L1_2	0.998299	0.997942	0.996927	0.997039	0.998767	0.999172	0.999116	0.999044	0.998763	0.998763	0.997931	0.998226	0.99757	0.998542	0.998227	0.998918	0.997954	0.997699	0.985977	0.987028	0.981316	0.987129	0.991259	0.992051	0.993437	0.997152	0.997607	0.996395	0.996073	0.996148	0.997021	0.995812	0.996145	0.99661	0.995334	0.994292	0.997051	0.994464	0.996756	0.996408	0.994321	0.998406	0.997396	0.967539	0.998777	0.99813	0.997166	0.994546	0.994422
B17_L5_1	0.998617	0.998971	0.998504	0.995334	0.997148	0.999222	0.999324	0.999277	0.997142	0.997142	0.997843	0.998856	0.997444	0.998772	0.997432	0.997946	0.996924	0.995918	0.989993	0.991118	0.985969	0.990752	0.992436	0.994699	0.99513	0.996217	0.997463	0.995792	0.995313	0.995807	0.996964	0.993201	0.994497	0.998382	0.997359	0.99633	0.998328	0.997029	0.997978	0.997113	0.995593	0.998409	0.996816	0.972528	0.997992	0.998349	0.996263	0.994416	0.992218
B17_L5_2	0.998109	0.998753	0.997603	0.996663	0.997982	0.999059	0.99887	0.999096	0.997978	0.997978	0.998456	0.998583	0.998192	0.998782	0.998214	0.998066	0.997995	0.996938	0.988504	0.989673	0.983853	0.989645	0.991632	0.994106	0.995756	0.996482	0.997718	0.996632	0.995909	0.996633	0.996962	0.994713	0.995669	0.99801	0.997206	0.995428	0.99839	0.996479	0.998394	0.997951	0.996631	0.999104	0.998099	0.972777	0.998821	0.999024	0.99758	0.996028	0.994175
B17_BATCH_L1_1	0.993828	0.994272	0.991892	0.999626	0.9991	0.995674	0.995032	0.995324	0.999099	0.999099	0.997549	0.995169	0.998417	0.995946	0.998467	0.997548	0.998754	0.999265	0.979829	0.981894	0.973525	0.983328	0.986256	0.989961	0.993855	0.995727	0.99603	0.996838	0.996104	0.996426	0.994699	0.99837	0.998675	0.993428	0.992457	0.989757	0.995351	0.990782	0.995246	0.997216	0.995343	0.997789	0.998565	0.968207	0.998628	0.997767	0.998637	0.997911	0.998582
B17_BATCH_L1_2	0.995444	0.995716	0.993686	0.99885	0.999119	0.996941	0.996547	0.996369	0.999118	0.999118	0.997832	0.996386	0.998448	0.996918	0.998712	0.998094	0.999166	0.999015	0.982055	0.984044	0.975966	0.984283	0.987062	0.990892	0.994584	0.996218	0.996671	0.996785	0.996288	0.996394	0.995496	0.99803	0.998429	0.994418	0.993669	0.990249	0.99574	0.991913	0.996437	0.99753	0.9954	0.998092	0.998416	0.969612	0.998413	0.997816	0.998576	0.997647	0.997459
B18_L1_1	0.997735	0.996303	0.995412	0.996262	0.998493	0.998387	0.998511	0.997923	0.998491	0.998491	0.996038	0.996659	0.996152	0.996996	0.996906	0.998881	0.996877	0.997177	0.98203	0.983398	0.97724	0.982977	0.989111	0.988905	0.990416	0.99598	0.996107	0.994504	0.994512	0.993917	0.995354	0.995406	0.995286	0.994631	0.99289	0.991914	0.994987	0.991965	0.995198	0.994473	0.991842	0.996657	0.995952	0.963719	0.997644	0.996462	0.996085	0.992777	0.993685
B18_L1_2	0.986496	0.984135	0.981465	0.995873	0.996022	0.988524	0.988393	0.987586	0.996028	0.996028	0.988945	0.985931	0.990574	0.987245	0.991839	0.993629	0.99286	0.995843	0.961418	0.963681	0.953732	0.965372	0.97563	0.975355	0.981074	0.989035	0.987446	0.988628	0.988551	0.987014	0.985738	0.996334	0.994581	0.982335	0.979725	0.977318	0.984635	0.977185	0.985706	0.98768	0.983978	0.989337	0.991416	0.947918	0.992453	0.989173	0.992883	0.989827	0.996027
B18_L5_1	0.995626	0.994655	0.993471	0.997909	0.998996	0.996831	0.99719	0.996397	0.998996	0.998996	0.995927	0.995438	0.996543	0.995746	0.99713	0.998492	0.997126	0.998191	0.979597	0.981191	0.973899	0.981586	0.987278	0.988366	0.990957	0.995096	0.994971	0.994422	0.994354	0.993576	0.99394	0.996761	0.996833	0.993981	0.992129	0.990406	0.994815	0.990741	0.995401	0.995471	0.992595	0.996583	0.996418	0.963525	0.997721	0.996452	0.997063	0.994503	0.996022
B18_L5_2	0.995517	0.99392	0.992723	0.996482	0.998525	0.996612	0.996863	0.996015	0.998525	0.998525	0.994374	0.994394	0.995045	0.994824	0.995814	0.998125	0.996148	0.997151	0.977131	0.978837	0.971505	0.978502	0.985542	0.985869	0.988724	0.993926	0.993784	0.992648	0.992622	0.991748	0.992757	0.995647	0.995238	0.992498	0.990421	0.988774	0.993039	0.989021	0.99406	0.993561	0.990654	0.995303	0.995249	0.961817	0.996711	0.995136	0.995701	0.992743	0.994907
B18_L5_3	0.93327	0.942859	0.935847	0.928847	0.932819	0.938253	0.933482	0.938602	0.932819	0.932819	0.938012	0.934854	0.938903	0.938293	0.936333	0.930901	0.938054	0.930281	0.932157	0.936719	0.92583	0.92964	0.912594	0.933265	0.946976	0.927329	0.93721	0.933873	0.930052	0.93763	0.933726	0.926349	0.927376	0.938669	0.943903	0.931669	0.937327	0.938266	0.943189	0.941617	0.949171	0.941691	0.945024	0.957393	0.936575	0.941504	0.936945	0.94557	0.936576
B18_BATCH_L1_1	0.988025	0.986144	0.982852	0.996322	0.996937	0.990211	0.98942	0.989167	0.996943	0.996943	0.99024	0.987132	0.992065	0.98866	0.992972	0.994408	0.994367	0.996258	0.962851	0.96567	0.954995	0.966315	0.974538	0.976311	0.98314	0.989603	0.988746	0.989412	0.989043	0.988332	0.986901	0.99655	0.994758	0.983594	0.981545	0.977949	0.985727	0.978878	0.987364	0.989125	0.986263	0.990996	0.993474	0.955183	0.99352	0.990786	0.993883	0.992012	0.997304
B18_BATCH_L1_2	0.986498	0.984138	0.981468	0.995875	0.996024	0.988526	0.988396	0.987589	0.996029	0.996029	0.988947	0.985934	0.990575	0.987248	0.991841	0.99363	0.992861	0.995844	0.961423	0.963685	0.953738	0.965378	0.975635	0.975359	0.981077	0.989038	0.987448	0.988631	0.988553	0.987016	0.98574	0.996335	0.994582	0.982339	0.979729	0.977323	0.984638	0.977189	0.985709	0.987683	0.983981	0.989339	0.991418	0.94792	0.992455	0.989175	0.992885	0.989828	0.996028
B19_L1_1	0.991633	0.991814	0.988559	0.99918	0.998247	0.993607	0.992567	0.993107	0.998248	0.998248	0.996445	0.992879	0.997471	0.994081	0.997766	0.996442	0.997965	0.998689	0.97533	0.977775	0.968511	0.979633	0.982378	0.98644	0.991312	0.994736	0.994756	0.99613	0.995421	0.995707	0.993291	0.998371	0.998262	0.990224	0.98939	0.986019	0.992841	0.987347	0.992584	0.995137	0.993267	0.99626	0.99806	0.965341	0.997581	0.996321	0.997573	0.997058	0.998876
B19_L1_2	0.992238	0.99142	0.988521	0.999096	0.998765	0.993898	0.99327	0.993268	0.998767	0.998767	0.995593	0.992631	0.996605	0.993683	0.997257	0.997114	0.997634	0.998746	0.973422	0.975654	0.966528	0.977227	0.982341	0.984699	0.989414	0.994502	0.994012	0.995022	0.99457	0.994265	0.992607	0.998554	0.998012	0.98972	0.988266	0.985266	0.992044	0.986382	0.992272	0.994149	0.991646	0.995661	0.997262	0.961716	0.997395	0.995669	0.997299	0.995761	0.998582
B19_L1_3	0.991872	0.990901	0.987988	0.998647	0.998571	0.993677	0.992999	0.993174	0.998574	0.998574	0.995101	0.992153	0.996019	0.993422	0.996814	0.99701	0.997042	0.998532	0.972431	0.97445	0.965681	0.97625	0.982167	0.983483	0.988221	0.994426	0.993873	0.994665	0.99423	0.993917	0.992386	0.998408	0.997422	0.98895	0.987331	0.985047	0.991226	0.985295	0.991077	0.992966	0.990516	0.995216	0.996727	0.958912	0.997168	0.995097	0.996679	0.994623	0.998239
B19_L5_1	0.993769	0.99297	0.990094	0.998964	0.999039	0.995244	0.9945	0.994576	0.999041	0.999041	0.996558	0.99395	0.997217	0.995106	0.998057	0.997851	0.998338	0.998993	0.97565	0.977705	0.96912	0.978839	0.983866	0.985784	0.990142	0.995793	0.995547	0.996148	0.995729	0.99551	0.994175	0.998814	0.998141	0.9907	0.989543	0.986541	0.992834	0.987633	0.993	0.994528	0.992145	0.996533	0.9979	0.962197	0.99806	0.996412	0.997749	0.995821	0.998148
B19_L5_2	0.991941	0.991353	0.988239	0.998904	0.99872	0.993827	0.993045	0.99319	0.998722	0.998722	0.995436	0.992351	0.996537	0.993542	0.99715	0.996945	0.997573	0.99863	0.972955	0.975302	0.965948	0.976687	0.981428	0.984239	0.989471	0.99413	0.993848	0.994769	0.994246	0.994112	0.992335	0.998394	0.997763	0.989456	0.988121	0.984866	0.99174	0.985997	0.992154	0.994012	0.991733	0.995603	0.997376	0.962675	0.997269	0.995567	0.997164	0.995918	0.998813
B19_L5_3	0.992775	0.992317	0.98949	0.999121	0.998987	0.994643	0.993902	0.994151	0.998989	0.998989	0.996161	0.99335	0.997034	0.994516	0.997653	0.99741	0.997878	0.99902	0.97501	0.977111	0.968451	0.978742	0.983581	0.985777	0.990276	0.995084	0.994863	0.995655	0.995137	0.995053	0.99347	0.998569	0.998066	0.990554	0.989229	0.986686	0.992756	0.987237	0.992607	0.994529	0.992311	0.996222	0.997644	0.962603	0.997872	0.996165	0.997491	0.995937	0.998625
B19_BATCH_L1_1	0.985834	0.985405	0.981524	0.997268	0.996327	0.988564	0.987483	0.98769	0.996333	0.996333	0.991147	0.986734	0.993349	0.988257	0.993579	0.99326	0.99482	0.996721	0.963852	0.967032	0.955602	0.968639	0.973877	0.978287	0.985733	0.989399	0.988951	0.990788	0.990008	0.989873	0.986802	0.997147	0.996007	0.983628	0.982208	0.97784	0.986505	0.979252	0.987685	0.990773	0.988504	0.991622	0.994548	0.958665	0.993799	0.991619	0.99473	0.994624	0.998804
B19_BATCH_L1_2	0.983862	0.983212	0.979131	0.996285	0.99535	0.986796	0.985608	0.985877	0.995356	0.995356	0.989307	0.984571	0.991878	0.986335	0.991997	0.99205	0.993324	0.995765	0.960353	0.963708	0.951934	0.965556	0.971402	0.975667	0.983498	0.987649	0.98716	0.98906	0.988289	0.9881	0.984882	0.996145	0.994781	0.981349	0.979617	0.975718	0.984395	0.976594	0.985412	0.988787	0.986558	0.989888	0.993254	0.956217	0.992516	0.989976	0.993409	0.993185	0.998264
B20_L1_1	0.994525	0.99333	0.991209	0.998614	0.999404	0.995936	0.995598	0.995307	0.999406	0.999406	0.996135	0.994519	0.996892	0.995354	0.997631	0.9985	0.997942	0.999109	0.976652	0.978505	0.97057	0.979415	0.985415	0.986496	0.990053	0.995911	0.995491	0.99554	0.995326	0.994766	0.994346	0.998613	0.997963	0.991287	0.989546	0.987698	0.992887	0.987898	0.992954	0.994035	0.99134	0.996149	0.996861	0.961002	0.997768	0.995947	0.997025	0.994677	0.997357
B20_L1_2	0.995104	0.995242	0.992996	0.998206	0.999317	0.996981	0.996275	0.996615	0.999317	0.999317	0.997024	0.995571	0.997876	0.996454	0.997905	0.998199	0.998461	0.998716	0.980015	0.982035	0.974072	0.982328	0.986214	0.989086	0.993329	0.995353	0.996075	0.995824	0.995023	0.995488	0.994758	0.997525	0.997335	0.993483	0.992269	0.989818	0.994646	0.990524	0.995186	0.995957	0.994478	0.997436	0.998051	0.968463	0.998268	0.997305	0.997593	0.99659	0.997642
B20_L5_1	0.995629	0.994024	0.992131	0.995907	0.998445	0.996696	0.996279	0.99575	0.998447	0.998447	0.994581	0.994324	0.995452	0.995028	0.996051	0.998176	0.996839	0.997066	0.976591	0.978835	0.970905	0.977729	0.983654	0.985241	0.988977	0.994234	0.994368	0.993075	0.992918	0.992463	0.993325	0.995974	0.995285	0.991064	0.989351	0.98689	0.991755	0.987857	0.993043	0.992606	0.990186	0.995078	0.995616	0.96448	0.996305	0.994877	0.995154	0.993027	0.994991
B20_L5_2	0.996938	0.994955	0.99401	0.995119	0.997931	0.997546	0.997608	0.996884	0.997931	0.997931	0.994789	0.995603	0.994861	0.995985	0.995858	0.998316	0.996144	0.996521	0.97997	0.981182	0.975097	0.980536	0.988125	0.986807	0.988596	0.995389	0.995175	0.993389	0.993542	0.992742	0.994546	0.995195	0.99456	0.99233	0.990277	0.989599	0.99259	0.989385	0.993004	0.992062	0.989199	0.995122	0.994377	0.960619	0.996264	0.994692	0.994617	0.990806	0.992604
B20_BATCH_L1_1	0.991164	0.990422	0.987468	0.997579	0.998492	0.993385	0.992456	0.99247	0.998496	0.998496	0.993457	0.991067	0.995316	0.992307	0.995461	0.996424	0.996824	0.997968	0.970643	0.973584	0.963589	0.973693	0.978905	0.982774	0.988875	0.992191	0.992326	0.992582	0.991914	0.991891	0.990588	0.997524	0.996616	0.988027	0.98647	0.983093	0.989745	0.984089	0.991111	0.99269	0.990704	0.994126	0.996055	0.963945	0.995823	0.994051	0.995753	0.995202	0.99838
B21_L2_1	0.441554	0.472658	0.462137	0.431067	0.431296	0.450465	0.439686	0.453799	0.43128	0.431281	0.457907	0.452729	0.461741	0.455249	0.446293	0.424531	0.452986	0.426801	0.495953	0.505562	0.491288	0.489667	0.421075	0.486349	0.510434	0.423566	0.449979	0.446756	0.433446	0.458274	0.44438	0.416306	0.428049	0.476076	0.49256	0.463317	0.471142	0.488117	0.484641	0.483133	0.509619	0.466759	0.471284	0.610376	0.446653	0.468906	0.452484	0.490705	0.448589
B21_L6_1	0.425269	0.456717	0.445986	0.41531	0.415465	0.434418	0.423505	0.437805	0.41545	0.41545	0.442057	0.436615	0.446053	0.439253	0.430415	0.40849	0.437223	0.410982	0.47988	0.489663	0.475043	0.473645	0.404527	0.470427	0.495073	0.407274	0.433961	0.430858	0.417362	0.442435	0.428157	0.400466	0.412168	0.460275	0.476908	0.447325	0.455317	0.472262	0.469081	0.467659	0.494512	0.451111	0.455878	0.596082	0.43096	0.453339	0.436939	0.475625	0.433428
B21_BATCH_L2_1	0.435365	0.466758	0.456117	0.42558	0.425449	0.444401	0.433488	0.447846	0.425434	0.425434	0.452408	0.446901	0.456177	0.449489	0.440661	0.41844	0.447416	0.421178	0.490559	0.500056	0.4859	0.484591	0.415783	0.481079	0.505282	0.417933	0.444375	0.441461	0.428027	0.453046	0.438768	0.410803	0.422583	0.470296	0.486889	0.457764	0.465518	0.482433	0.478787	0.477652	0.504374	0.461158	0.465761	0.604898	0.441004	0.463313	0.446925	0.485353	0.44318
B22_L2_1	0.38682	0.41881	0.4071	0.378954	0.378564	0.396461	0.384962	0.399855	0.37855	0.37855	0.404977	0.398325	0.409386	0.401402	0.39351	0.370799	0.400641	0.374201	0.440448	0.450675	0.435012	0.434787	0.364573	0.431914	0.458315	0.369321	0.396288	0.393699	0.379865	0.405518	0.390139	0.363883	0.375331	0.422229	0.439262	0.408533	0.417702	0.434123	0.431847	0.431064	0.458618	0.414276	0.420113	0.562475	0.394162	0.4166	0.400654	0.440434	0.398471
B22_L2_2	0.35445	0.386779	0.374755	0.346405	0.346032	0.364196	0.352443	0.367624	0.346019	0.346019	0.372574	0.365742	0.37692	0.368982	0.361076	0.337994	0.368377	0.341455	0.408305	0.418523	0.402841	0.402363	0.331698	0.399326	0.426399	0.336546	0.363825	0.361121	0.347153	0.373161	0.357578	0.331143	0.342516	0.390026	0.407415	0.376028	0.385435	0.402094	0.399973	0.399071	0.427077	0.382112	0.388219	0.533078	0.361746	0.384387	0.368455	0.408606	0.366348
B22_L6_1	0.373187	0.405407	0.39378	0.364818	0.364301	0.382711	0.371242	0.38616	0.364287	0.364287	0.391421	0.384825	0.395549	0.387844	0.379746	0.356634	0.386734	0.359942	0.428172	0.438235	0.422924	0.422324	0.351432	0.418957	0.445056	0.35563	0.38269	0.380141	0.366298	0.392046	0.376655	0.349647	0.3613	0.408938	0.426202	0.395318	0.404363	0.421157	0.418459	0.417573	0.445194	0.400621	0.406264	0.549902	0.380228	0.402907	0.386763	0.426595	0.384072
B22_L6_2	0.368966	0.401581	0.390288	0.35987	0.360245	0.378967	0.367496	0.382895	0.36023	0.360231	0.386293	0.380374	0.390678	0.383401	0.37435	0.352167	0.38175	0.355197	0.424351	0.43415	0.419392	0.418125	0.348085	0.414997	0.441534	0.349993	0.377612	0.374283	0.359952	0.386383	0.371435	0.344117	0.355645	0.405561	0.422312	0.39255	0.400288	0.417413	0.414527	0.413164	0.441663	0.396201	0.401472	0.547558	0.375728	0.398497	0.381736	0.421906	0.379672
B22_BATCH_L2_1	0.400064	0.431785	0.419659	0.393782	0.393211	0.409931	0.398339	0.413178	0.393199	0.393199	0.418627	0.411395	0.423257	0.414698	0.407601	0.384943	0.41496	0.388882	0.451306	0.461716	0.44526	0.446009	0.376767	0.444025	0.471323	0.383061	0.409731	0.407466	0.39366	0.419128	0.403421	0.378955	0.390034	0.43493	0.451828	0.420658	0.430723	0.446343	0.445161	0.444712	0.472005	0.427935	0.434307	0.57436	0.408194	0.430202	0.415007	0.454704	0.413745
B22_BATCH_L2_2	0.383533	0.415622	0.403645	0.376784	0.376323	0.393481	0.381879	0.396777	0.376311	0.376311	0.401957	0.394994	0.406648	0.398212	0.390793	0.368103	0.398143	0.371921	0.436045	0.446484	0.430221	0.430535	0.360576	0.4283	0.45554	0.366134	0.393106	0.390633	0.376798	0.402423	0.386783	0.361705	0.373024	0.418988	0.436018	0.404877	0.414543	0.430542	0.429097	0.428486	0.456055	0.411445	0.417654	0.560397	0.391424	0.41374	0.398263	0.438309	0.396848
B23_L2_1	0.493525	0.523411	0.514215	0.479559	0.481158	0.501691	0.491555	0.504866	0.481141	0.481141	0.507649	0.504221	0.510819	0.506398	0.495901	0.47567	0.502426	0.476583	0.548521	0.557427	0.544934	0.541228	0.475209	0.537615	0.559273	0.475241	0.501128	0.49708	0.484265	0.508199	0.496167	0.466203	0.477876	0.526005	0.541729	0.514655	0.520442	0.537985	0.533243	0.530847	0.55637	0.515621	0.518814	0.653129	0.49576	0.517534	0.500628	0.536849	0.495238
B23_L2_2	0.465261	0.495493	0.485589	0.452779	0.454039	0.473766	0.463169	0.476899	0.454024	0.454024	0.480218	0.475924	0.483794	0.478417	0.46861	0.447901	0.475587	0.449414	0.519224	0.528575	0.515112	0.512252	0.445475	0.509146	0.532363	0.44702	0.473197	0.469496	0.456363	0.480786	0.467886	0.439248	0.450708	0.497962	0.513999	0.48576	0.492641	0.509902	0.50608	0.504009	0.530166	0.48845	0.4925	0.629108	0.468545	0.490468	0.473913	0.511156	0.46963
B23_L6_1	0.467708	0.498101	0.488312	0.45552	0.45665	0.476284	0.465879	0.479434	0.456635	0.456635	0.482816	0.478564	0.486424	0.480994	0.471246	0.450558	0.478177	0.45217	0.522132	0.531407	0.517933	0.515112	0.448451	0.512061	0.535288	0.449589	0.475791	0.472106	0.459075	0.483315	0.470417	0.442006	0.453558	0.500906	0.516907	0.488597	0.495478	0.512646	0.509059	0.507012	0.533023	0.491128	0.495096	0.631146	0.471142	0.493079	0.476862	0.513959	0.472331
B23_L6_2	0.460822	0.491668	0.481878	0.448675	0.449997	0.469733	0.459299	0.473127	0.449981	0.449981	0.476063	0.471921	0.479613	0.474393	0.46432	0.443525	0.471299	0.445351	0.516115	0.525211	0.511902	0.508929	0.442077	0.505814	0.529288	0.442506	0.468937	0.465184	0.451864	0.476515	0.463487	0.43495	0.446446	0.494695	0.510721	0.482758	0.489067	0.506374	0.502679	0.50055	0.526969	0.484666	0.488383	0.625274	0.464587	0.486585	0.47003	0.507394	0.465748
B23_BATCH_L2_1	0.477885	0.508236	0.498519	0.466172	0.467121	0.486483	0.476047	0.489667	0.467105	0.467105	0.49349	0.489126	0.497071	0.491574	0.481838	0.461036	0.488693	0.462974	0.5328	0.542019	0.528787	0.526206	0.45947	0.52303	0.545781	0.460585	0.486635	0.483168	0.470114	0.494349	0.481371	0.452901	0.464481	0.510898	0.526805	0.499205	0.505716	0.522706	0.518614	0.517035	0.542977	0.501408	0.505269	0.640112	0.481584	0.503341	0.486974	0.524062	0.482689
B23_BATCH_L2_2	0.465653	0.496171	0.48603	0.454605	0.455304	0.474359	0.463704	0.477553	0.455289	0.455289	0.481524	0.476703	0.485202	0.479318	0.46999	0.448846	0.476989	0.451075	0.519877	0.529205	0.51554	0.513396	0.446602	0.510386	0.5339	0.448306	0.474472	0.471135	0.457956	0.48241	0.469016	0.441083	0.452568	0.498809	0.514925	0.486654	0.493792	0.510631	0.507012	0.505529	0.53173	0.489653	0.493955	0.629367	0.469841	0.491659	0.475549	0.512898	0.471507
B24_L2_1	0.435877	0.467155	0.4562	0.42691	0.426626	0.444984	0.433937	0.448282	0.426612	0.426612	0.453573	0.447514	0.457419	0.450384	0.442026	0.41965	0.448767	0.422693	0.490261	0.499962	0.485372	0.484571	0.415843	0.481305	0.505852	0.41919	0.445585	0.443039	0.429584	0.454506	0.43986	0.412684	0.424248	0.470313	0.486995	0.45755	0.465848	0.482289	0.479088	0.47827	0.504925	0.462007	0.467075	0.604417	0.442141	0.464202	0.448215	0.486594	0.444878
B24_L2_2	0.398954	0.430733	0.41966	0.388564	0.388262	0.407762	0.396681	0.411186	0.388247	0.388247	0.416576	0.41073	0.420122	0.413382	0.404602	0.381625	0.411199	0.384235	0.45605	0.465469	0.451384	0.449691	0.379339	0.445263	0.469686	0.381888	0.408545	0.405615	0.392188	0.41751	0.403027	0.374105	0.385957	0.433873	0.450924	0.421014	0.429174	0.446507	0.442528	0.441339	0.468318	0.424965	0.429663	0.571219	0.404296	0.426983	0.410622	0.449292	0.406101
B24_L6_1	0.414713	0.446452	0.435304	0.405953	0.405691	0.424098	0.412897	0.427509	0.405677	0.405677	0.432513	0.426382	0.436492	0.429276	0.420904	0.398323	0.427745	0.401479	0.469519	0.479306	0.46452	0.463726	0.394156	0.460439	0.485617	0.397579	0.42425	0.421587	0.407944	0.433276	0.418428	0.391254	0.402869	0.449829	0.466663	0.436879	0.445227	0.46183	0.458759	0.457884	0.484972	0.441349	0.446495	0.586847	0.421218	0.44353	0.427349	0.466383	0.424419
B24_BATCH_L2_1	0.439845	0.470902	0.459381	0.432699	0.432281	0.44926	0.437976	0.452362	0.432268	0.432268	0.457887	0.451244	0.462268	0.454286	0.446853	0.424622	0.454037	0.428278	0.4915	0.50158	0.485902	0.486217	0.4182	0.48402	0.509905	0.42345	0.449601	0.447271	0.433825	0.458691	0.44365	0.418545	0.42973	0.473724	0.490254	0.460223	0.469546	0.485201	0.4833	0.48284	0.509432	0.466534	0.472299	0.609113	0.446975	0.468716	0.453442	0.492177	0.45144
B24_BATCH_L2_2	0.451853	0.482752	0.470983	0.445482	0.445038	0.461459	0.450071	0.464617	0.445026	0.445026	0.47	0.463076	0.474411	0.466302	0.4592	0.437009	0.466417	0.440959	0.502042	0.512066	0.496181	0.497011	0.429805	0.49507	0.521451	0.435783	0.461734	0.459425	0.445962	0.470869	0.455688	0.431355	0.442204	0.485374	0.50178	0.47188	0.481358	0.496524	0.494994	0.494748	0.521302	0.478744	0.48471	0.619589	0.459429	0.480838	0.465811	0.504323	0.464417
B25_L2_1	0.40293	0.434696	0.424208	0.391291	0.392144	0.412119	0.401125	0.415604	0.392128	0.392129	0.419069	0.414232	0.422962	0.416829	0.40709	0.385347	0.414079	0.387402	0.459223	0.468847	0.454944	0.452284	0.382706	0.448689	0.473189	0.384105	0.411245	0.407644	0.393983	0.419414	0.405571	0.376593	0.388363	0.438037	0.454762	0.425489	0.432584	0.450247	0.446509	0.444605	0.471986	0.428235	0.432647	0.576138	0.4077	0.430374	0.413376	0.452391	0.409585
B25_L2_2	0.361963	0.394061	0.383332	0.350201	0.351109	0.371284	0.360009	0.374694	0.351094	0.351095	0.378191	0.373178	0.382471	0.375939	0.36614	0.344257	0.373266	0.346272	0.418714	0.428806	0.414519	0.411665	0.340494	0.408158	0.43309	0.342593	0.370319	0.366652	0.352719	0.37857	0.364439	0.335217	0.347143	0.397282	0.414334	0.384532	0.391842	0.409817	0.406047	0.404125	0.432107	0.387464	0.392315	0.539899	0.366836	0.389795	0.372478	0.412462	0.369116
B25_L6_1	0.380538	0.412661	0.402436	0.367635	0.368467	0.389495	0.378555	0.393087	0.36845	0.36845	0.396489	0.391989	0.400051	0.394463	0.384126	0.362013	0.390937	0.36374	0.439256	0.448653	0.435451	0.431936	0.361238	0.427508	0.451326	0.361374	0.388781	0.385023	0.371331	0.39697	0.383285	0.352709	0.364873	0.416237	0.43324	0.404023	0.410562	0.428972	0.424305	0.4222	0.449806	0.405569	0.409614	0.555527	0.384597	0.407709	0.390259	0.429366	0.385481
B25_BATCH_L2_1	0.386121	0.418145	0.407395	0.37519	0.375891	0.395504	0.384299	0.39898	0.375876	0.375876	0.402717	0.397521	0.406747	0.400293	0.390778	0.368784	0.398015	0.371214	0.442412	0.452167	0.437968	0.435602	0.36569	0.432199	0.457337	0.367483	0.394769	0.391325	0.377543	0.403189	0.388989	0.360519	0.372239	0.421423	0.438287	0.408667	0.416031	0.433591	0.430159	0.42852	0.456191	0.411923	0.416674	0.561363	0.391308	0.41405	0.397338	0.436735	0.393971
B25_BATCH_L2_2	0.38157	0.413503	0.402277	0.372068	0.372498	0.391154	0.379818	0.394377	0.372484	0.372485	0.398662	0.392863	0.403142	0.395778	0.387116	0.365066	0.394545	0.367935	0.436056	0.44624	0.431028	0.429527	0.359864	0.426948	0.453011	0.363203	0.390412	0.38732	0.373579	0.399043	0.384407	0.357502	0.369052	0.416667	0.433593	0.403107	0.411586	0.428537	0.42628	0.424856	0.452405	0.407933	0.413374	0.55784	0.387588	0.410143	0.394152	0.433845	0.391472
B26_L2_1	0.430533	0.461693	0.450607	0.421444	0.421208	0.439567	0.428443	0.442796	0.421193	0.421194	0.447953	0.441924	0.452001	0.444737	0.436474	0.414233	0.443363	0.417147	0.484244	0.494099	0.479274	0.478502	0.409654	0.475343	0.500182	0.413446	0.439851	0.437135	0.42372	0.448674	0.434086	0.406995	0.418532	0.464752	0.481426	0.451696	0.460268	0.47676	0.473737	0.472825	0.499538	0.456564	0.461791	0.600156	0.436657	0.458783	0.442785	0.481389	0.439571
B26_L2_2	0.445938	0.476946	0.465634	0.437936	0.437676	0.455237	0.444074	0.458548	0.437663	0.437663	0.46363	0.457253	0.467748	0.460215	0.452349	0.430209	0.459311	0.433463	0.497985	0.507813	0.492585	0.492542	0.424691	0.489876	0.515308	0.429082	0.455263	0.45273	0.439219	0.464196	0.449381	0.423465	0.434662	0.479985	0.496426	0.466781	0.475658	0.491599	0.489178	0.488397	0.515039	0.47238	0.477789	0.614082	0.452787	0.474576	0.458886	0.49728	0.456391
B26_L6_1	0.41903	0.450368	0.439	0.410449	0.41022	0.428299	0.417013	0.431576	0.410206	0.410206	0.436676	0.430321	0.440761	0.433308	0.42524	0.402846	0.432269	0.405921	0.472192	0.482116	0.466923	0.466437	0.397599	0.463499	0.489064	0.401777	0.428287	0.425661	0.412092	0.437283	0.422414	0.395862	0.407251	0.453419	0.470157	0.440027	0.44894	0.465327	0.462748	0.461812	0.48878	0.445476	0.450967	0.590285	0.425542	0.447688	0.431881	0.470682	0.429089
B26_L6_2	0.409273	0.440775	0.429554	0.400036	0.39983	0.418415	0.407134	0.421718	0.399816	0.399816	0.426855	0.420694	0.430814	0.423643	0.41525	0.392743	0.422206	0.395642	0.463672	0.473545	0.458688	0.457754	0.38825	0.454396	0.479589	0.391978	0.418641	0.415917	0.402364	0.427622	0.412858	0.385477	0.397037	0.44386	0.460747	0.430691	0.439267	0.456	0.452921	0.451977	0.47905	0.435571	0.440902	0.581213	0.415426	0.437762	0.42177	0.460619	0.418502
B26_BATCH_L2_1	0.41834	0.449714	0.437962	0.411134	0.410837	0.427947	0.416481	0.431204	0.410825	0.410825	0.436492	0.429659	0.440852	0.432871	0.425318	0.402929	0.432676	0.40657	0.470027	0.480152	0.464302	0.464551	0.396013	0.462313	0.488899	0.401432	0.427896	0.4255	0.411778	0.437094	0.421805	0.396723	0.407761	0.452608	0.469291	0.438816	0.44827	0.464099	0.46237	0.461779	0.488881	0.44545	0.451399	0.589785	0.425725	0.447638	0.432276	0.471395	0.430519
B26_BATCH_L2_2	0.412547	0.444022	0.432483	0.40508	0.404636	0.422012	0.410645	0.425195	0.404623	0.404623	0.430708	0.42404	0.435159	0.42711	0.419459	0.397039	0.426702	0.400562	0.465356	0.475587	0.459873	0.459909	0.390646	0.457449	0.483562	0.395659	0.422222	0.419803	0.406201	0.431395	0.416197	0.390581	0.401979	0.447111	0.463867	0.433443	0.442753	0.458809	0.456725	0.456185	0.483223	0.439525	0.445368	0.585176	0.419642	0.441766	0.42628	0.465605	0.424188
B26_BATCH_L2_3	0.482923	0.513092	0.500617	0.480239	0.479564	0.493114	0.481681	0.496214	0.479555	0.479555	0.50186	0.493755	0.507003	0.497374	0.491878	0.470389	0.499658	0.475298	0.527325	0.537795	0.520019	0.523267	0.458755	0.523439	0.551903	0.467395	0.492723	0.491078	0.477433	0.502076	0.486169	0.466253	0.476187	0.515711	0.531361	0.501001	0.512181	0.525571	0.526543	0.526793	0.553014	0.510948	0.517981	0.647215	0.492673	0.513152	0.499531	0.537871	0.500532
B27_L2_1	0.425791	0.456918	0.448157	0.408131	0.410607	0.434078	0.423938	0.437623	0.410588	0.410588	0.438197	0.436104	0.441208	0.437952	0.425717	0.405413	0.432061	0.405	0.484337	0.493209	0.481531	0.475427	0.406934	0.470664	0.492138	0.404069	0.431296	0.425975	0.412909	0.43769	0.426283	0.392886	0.405272	0.46063	0.477076	0.449305	0.453835	0.473357	0.467606	0.463746	0.490433	0.447681	0.450152	0.594833	0.426652	0.449669	0.431338	0.468594	0.424392
B27_L2_2	0.423258	0.454281	0.446037	0.403862	0.406756	0.431203	0.421329	0.434783	0.406736	0.406736	0.434719	0.433413	0.437537	0.435014	0.421983	0.402064	0.428291	0.400975	0.483049	0.49169	0.480759	0.473558	0.404953	0.468434	0.489076	0.400743	0.428073	0.422325	0.409301	0.434036	0.423253	0.388592	0.401206	0.458122	0.474479	0.447117	0.450927	0.471101	0.464683	0.460312	0.486945	0.444231	0.446146	0.591811	0.422969	0.446206	0.427387	0.464444	0.419573
B27_L6_1	0.428442	0.459191	0.450411	0.410654	0.413189	0.436497	0.426427	0.439903	0.41317	0.413171	0.440452	0.438424	0.44352	0.44022	0.428117	0.408042	0.43467	0.407433	0.485942	0.494873	0.482936	0.476851	0.408747	0.472436	0.494144	0.406428	0.433486	0.428119	0.415091	0.439754	0.428463	0.395533	0.407796	0.462718	0.479049	0.45089	0.455903	0.47543	0.470046	0.466011	0.492492	0.449975	0.452521	0.596899	0.428946	0.451939	0.43381	0.470986	0.426858
B27_L6_2	0.425998	0.456839	0.448178	0.408184	0.410794	0.434114	0.424057	0.437432	0.410776	0.410776	0.437965	0.43614	0.441262	0.437811	0.425664	0.405698	0.432283	0.40519	0.483881	0.492924	0.48105	0.474777	0.406477	0.470518	0.492071	0.403967	0.431137	0.425729	0.412747	0.437293	0.426089	0.393147	0.405524	0.460316	0.476685	0.448602	0.453477	0.473033	0.467666	0.463643	0.490137	0.447492	0.449996	0.595373	0.426455	0.449477	0.431257	0.468719	0.424436
B27_BATCH_L2_1	0.423533	0.455153	0.445333	0.41108	0.411452	0.432184	0.421657	0.435659	0.411434	0.411435	0.439453	0.435122	0.442864	0.437314	0.427299	0.405278	0.433749	0.407096	0.481724	0.490939	0.477919	0.474818	0.405159	0.470478	0.493257	0.404993	0.431777	0.42827	0.414996	0.43988	0.426458	0.396116	0.408491	0.459034	0.475809	0.447034	0.453635	0.471676	0.466899	0.465022	0.491674	0.448228	0.451909	0.594016	0.427514	0.450332	0.43326	0.471492	0.427863
B27_BATCH_L2_2	0.436791	0.467836	0.458482	0.422232	0.423804	0.445311	0.435077	0.448695	0.423787	0.423787	0.450637	0.447415	0.454055	0.449445	0.438626	0.417896	0.445325	0.418649	0.493332	0.502476	0.489621	0.485329	0.417365	0.481596	0.504319	0.416389	0.443217	0.43878	0.425671	0.450265	0.437919	0.40727	0.419401	0.471567	0.487949	0.459326	0.465415	0.483848	0.479518	0.476502	0.502923	0.45997	0.463235	0.605306	0.439275	0.461976	0.444806	0.482369	0.439015
B28_L2_1	0.424326	0.455773	0.445342	0.413066	0.413439	0.433233	0.422328	0.436557	0.413423	0.413423	0.440929	0.435845	0.444541	0.438474	0.429064	0.407011	0.435721	0.409256	0.480819	0.490304	0.476615	0.47428	0.405078	0.470382	0.494097	0.406777	0.433501	0.430271	0.416933	0.441882	0.427995	0.39892	0.410778	0.458879	0.475637	0.446632	0.453827	0.471179	0.467112	0.465633	0.492429	0.449415	0.453826	0.593994	0.429096	0.451523	0.434866	0.473158	0.430553
B28_L2_2	0.394812	0.426577	0.416037	0.383303	0.38366	0.403739	0.392703	0.407131	0.383644	0.383644	0.411461	0.40629	0.415151	0.408946	0.3994	0.377115	0.406257	0.379297	0.452106	0.461685	0.447919	0.445354	0.375294	0.441327	0.465458	0.376748	0.403803	0.400529	0.386975	0.412302	0.39823	0.368895	0.38086	0.429821	0.446795	0.417273	0.424634	0.442376	0.438294	0.436672	0.463934	0.420107	0.424651	0.567836	0.39948	0.422262	0.405507	0.444347	0.401132
B28_L2_3	0.406286	0.43804	0.427785	0.394807	0.395045	0.41512	0.404326	0.418534	0.395029	0.395029	0.422952	0.418016	0.426663	0.420422	0.410834	0.388657	0.41756	0.390829	0.464216	0.47373	0.460138	0.457566	0.387532	0.45351	0.477093	0.388345	0.415301	0.412068	0.398595	0.423718	0.409779	0.380341	0.392521	0.441606	0.458449	0.42923	0.436418	0.454188	0.449914	0.448288	0.475305	0.431531	0.43578	0.57853	0.410911	0.433734	0.416867	0.455651	0.412249
B28_L2_4	0.4322	0.46381	0.453218	0.422897	0.422912	0.441504	0.430665	0.444954	0.422897	0.422897	0.449271	0.443775	0.453381	0.446421	0.437661	0.415782	0.444545	0.418618	0.487368	0.496999	0.482613	0.481395	0.412712	0.478347	0.502942	0.414647	0.44132	0.438359	0.424815	0.449857	0.43554	0.40822	0.420026	0.46757	0.484016	0.454836	0.462653	0.479366	0.476261	0.475054	0.501933	0.458192	0.462942	0.602651	0.438109	0.460403	0.444265	0.482922	0.440906
B28_L6_1	0.387305	0.419484	0.409262	0.375519	0.375799	0.396284	0.3854	0.399845	0.375782	0.375782	0.404021	0.399177	0.407648	0.401606	0.391709	0.369277	0.398421	0.371459	0.446444	0.455904	0.442519	0.439626	0.368786	0.43524	0.458904	0.369087	0.396313	0.392973	0.379321	0.404813	0.390791	0.360769	0.373071	0.423255	0.440281	0.411047	0.417889	0.436003	0.43137	0.429712	0.457097	0.412783	0.416885	0.561846	0.391896	0.414964	0.397773	0.436937	0.393108
B28_L6_2	0.404386	0.436239	0.425529	0.393899	0.394164	0.413597	0.402498	0.417049	0.394149	0.394149	0.421417	0.416008	0.425304	0.418746	0.409517	0.387305	0.416389	0.389854	0.460834	0.470534	0.456406	0.454456	0.384555	0.45077	0.475274	0.386628	0.413652	0.410496	0.396868	0.42224	0.407929	0.379388	0.391209	0.43958	0.456433	0.427021	0.434528	0.451826	0.448074	0.446749	0.474036	0.430248	0.434968	0.577122	0.409861	0.432444	0.415768	0.454784	0.412103
B28_L6_3	0.396968	0.428964	0.418671	0.38563	0.385765	0.405913	0.39505	0.40948	0.385748	0.385749	0.413818	0.408761	0.41744	0.411219	0.40159	0.379153	0.408289	0.381433	0.455414	0.46485	0.451346	0.448823	0.378343	0.44454	0.468291	0.37896	0.406005	0.402806	0.389198	0.414586	0.40049	0.370879	0.383122	0.432721	0.449649	0.4204	0.4275	0.445377	0.440925	0.439364	0.466625	0.422495	0.42673	0.57046	0.401731	0.424684	0.407679	0.446663	0.403181
B28_BATCH_L2_1	0.407787	0.439576	0.428749	0.398448	0.398511	0.417142	0.406069	0.420444	0.398497	0.398497	0.425167	0.419516	0.429408	0.422247	0.413545	0.391399	0.420619	0.394376	0.46338	0.473324	0.458638	0.457262	0.387471	0.454216	0.479217	0.390382	0.417277	0.414321	0.400767	0.425953	0.411428	0.384085	0.395879	0.442932	0.459718	0.429989	0.438021	0.454893	0.451852	0.450803	0.477917	0.433989	0.438988	0.580958	0.413705	0.436172	0.419984	0.459269	0.416934
B28_BATCH_L2_2	0.411416	0.443114	0.432385	0.401498	0.401626	0.420639	0.40956	0.423968	0.401611	0.401611	0.428606	0.423052	0.432633	0.425808	0.41686	0.394704	0.423846	0.397472	0.467334	0.477119	0.462767	0.461126	0.391663	0.457791	0.482394	0.39399	0.420857	0.417855	0.404333	0.429495	0.415126	0.387186	0.398987	0.446395	0.463169	0.43373	0.441454	0.458496	0.455075	0.453942	0.481037	0.437282	0.442153	0.583488	0.417001	0.439452	0.423202	0.462103	0.419673
B28_BATCH_L2_3	0.399068	0.431144	0.420645	0.38893	0.388869	0.408256	0.39731	0.411682	0.388854	0.388854	0.416473	0.411108	0.42036	0.41364	0.404479	0.38197	0.411371	0.384791	0.456894	0.466526	0.452553	0.450588	0.380343	0.446848	0.471099	0.381632	0.408601	0.405662	0.392095	0.417354	0.402968	0.37444	0.386583	0.434787	0.451719	0.422251	0.429753	0.447181	0.443346	0.442142	0.469307	0.425106	0.42963	0.573009	0.40448	0.427263	0.410703	0.44994	0.406843
B28_BATCH_L2_4	0.397058	0.429113	0.418236	0.388222	0.388047	0.406498	0.395447	0.409837	0.388033	0.388033	0.414878	0.409054	0.41922	0.411725	0.403187	0.380773	0.410274	0.383977	0.453249	0.463261	0.448434	0.447267	0.376821	0.444261	0.469423	0.3797	0.406685	0.403987	0.390299	0.415592	0.400812	0.373688	0.385644	0.432738	0.449614	0.419632	0.427892	0.444778	0.441853	0.440887	0.468122	0.423732	0.428802	0.572026	0.40336	0.425983	0.409746	0.449483	0.406904
B29_L2_1	0.217876	0.249303	0.235015	0.212859	0.214014	0.228649	0.215659	0.230968	0.214011	0.214012	0.23568	0.227145	0.24219	0.231531	0.225863	0.204319	0.235637	0.20829	0.261371	0.273863	0.253667	0.254621	0.184705	0.255887	0.289451	0.197971	0.225665	0.223035	0.208593	0.234956	0.218287	0.199002	0.208341	0.250186	0.26761	0.231755	0.245477	0.260647	0.264395	0.262984	0.292043	0.246393	0.255894	0.407547	0.226721	0.248761	0.235074	0.277796	0.238367
B29_L6_1	0.216227	0.247678	0.233385	0.21117	0.212307	0.226998	0.214009	0.229332	0.212303	0.212304	0.233976	0.225457	0.240471	0.229831	0.224157	0.202588	0.233899	0.206536	0.259738	0.272224	0.252037	0.252971	0.183026	0.254201	0.287752	0.19625	0.223957	0.221295	0.206855	0.233235	0.21657	0.197217	0.206574	0.248608	0.26606	0.230176	0.243894	0.259097	0.262818	0.261381	0.290446	0.244739	0.254224	0.406052	0.225051	0.247114	0.233396	0.27612	0.236642
B29_BATCH_L2_1	0.214922	0.246494	0.232043	0.210605	0.211454	0.22579	0.212723	0.228156	0.211451	0.211451	0.23312	0.224315	0.23969	0.228751	0.223345	0.201557	0.233105	0.205842	0.258417	0.270922	0.250595	0.251943	0.18187	0.253178	0.286962	0.195373	0.223045	0.220544	0.206096	0.232527	0.215603	0.196595	0.205939	0.247499	0.26499	0.229079	0.242943	0.257934	0.261739	0.260617	0.289741	0.243842	0.25349	0.405003	0.224176	0.246206	0.232675	0.275507	0.236154
B30_L2_1	0.391041	0.422763	0.411995	0.379624	0.380134	0.400141	0.38904	0.403596	0.380119	0.380119	0.407072	0.401919	0.411019	0.404564	0.395206	0.373183	0.402079	0.375125	0.446285	0.456074	0.441706	0.439454	0.369634	0.43581	0.460694	0.371553	0.398661	0.395116	0.381506	0.406989	0.392925	0.364019	0.375889	0.42641	0.44332	0.413313	0.421097	0.438789	0.435311	0.433326	0.460715	0.416601	0.421343	0.566202	0.396017	0.418839	0.402044	0.441119	0.398066
B30_L2_2	0.408632	0.43967	0.429476	0.394343	0.396059	0.417313	0.406502	0.420604	0.396044	0.396044	0.422548	0.41868	0.426147	0.42111	0.410736	0.389727	0.417648	0.390528	0.463118	0.472686	0.45903	0.455118	0.386541	0.451571	0.475606	0.387759	0.414813	0.410338	0.397002	0.422094	0.409309	0.379133	0.390855	0.442683	0.459408	0.429768	0.436765	0.455058	0.451279	0.448273	0.475227	0.432181	0.436284	0.58043	0.411579	0.434256	0.417006	0.455221	0.412189
B30_L6_1	0.400585	0.431994	0.42162	0.387663	0.388735	0.409437	0.398559	0.412816	0.388719	0.388719	0.415546	0.411117	0.419371	0.413575	0.403672	0.382213	0.410451	0.383479	0.455802	0.465555	0.451549	0.448453	0.378854	0.444761	0.46899	0.380356	0.407459	0.403429	0.389989	0.415239	0.401867	0.372114	0.384075	0.435501	0.452297	0.422575	0.429874	0.447933	0.444136	0.441645	0.468778	0.425115	0.429468	0.57445	0.404501	0.427327	0.410145	0.448903	0.405708
B30_L6_2	0.40797	0.439	0.428402	0.395518	0.396688	0.416849	0.405871	0.420017	0.396674	0.396674	0.422725	0.418133	0.426792	0.420699	0.411186	0.389994	0.418239	0.391405	0.461256	0.471213	0.456716	0.453947	0.385311	0.450954	0.475687	0.38775	0.414704	0.410695	0.397333	0.422378	0.408985	0.380247	0.391922	0.442106	0.458822	0.428761	0.436603	0.454275	0.451232	0.448754	0.475728	0.432316	0.437055	0.580804	0.411983	0.434541	0.417799	0.456458	0.413832
B30_BATCH_L2_1	0.400567	0.431847	0.421139	0.388759	0.389748	0.409598	0.398581	0.412811	0.389733	0.389733	0.415833	0.411005	0.419889	0.413629	0.404287	0.382827	0.411426	0.38456	0.45419	0.464167	0.449477	0.446973	0.377907	0.444064	0.469159	0.380639	0.407617	0.403805	0.390356	0.415528	0.401856	0.373521	0.385188	0.43505	0.451856	0.421533	0.429585	0.447168	0.4443	0.442053	0.469112	0.425438	0.430244	0.574432	0.404983	0.427594	0.411028	0.449953	0.407326
B30_BATCH_L2_2	0.4138	0.444884	0.433873	0.403401	0.404081	0.422982	0.411894	0.426118	0.404068	0.404068	0.429559	0.424208	0.433868	0.426975	0.418302	0.396862	0.425548	0.399045	0.465804	0.475914	0.460641	0.459072	0.390792	0.456688	0.482348	0.394441	0.421186	0.417694	0.404273	0.429288	0.415272	0.388267	0.399701	0.448042	0.46469	0.434226	0.442889	0.459811	0.457661	0.455771	0.482676	0.439145	0.444381	0.586414	0.419028	0.441327	0.42536	0.464158	0.422229
B30_BATCH_L2_3	0.404475	0.435964	0.42491	0.394051	0.394878	0.413943	0.402758	0.417318	0.394864	0.394864	0.42035	0.415014	0.424632	0.417876	0.40893	0.387426	0.416126	0.389645	0.457131	0.467177	0.452012	0.450341	0.381764	0.447755	0.473629	0.384902	0.41193	0.40829	0.39464	0.420045	0.405917	0.378623	0.390024	0.439309	0.455996	0.425805	0.434013	0.451064	0.448702	0.446758	0.474088	0.430187	0.435304	0.578532	0.409991	0.432381	0.416078	0.4551	0.413166
B31_L2_1	0.382815	0.414636	0.403113	0.373583	0.373826	0.392371	0.380884	0.395764	0.373813	0.373813	0.399916	0.393801	0.404264	0.396828	0.388394	0.36616	0.395646	0.368932	0.436137	0.446329	0.430884	0.429887	0.359951	0.427036	0.453394	0.364249	0.391338	0.388223	0.374379	0.400121	0.385278	0.358384	0.369778	0.417824	0.434767	0.404107	0.412927	0.429784	0.427375	0.426028	0.453685	0.409455	0.415053	0.559085	0.389177	0.4117	0.395438	0.435149	0.393094
B31_L2_2	0.37208	0.403854	0.39208	0.362777	0.362942	0.381543	0.369881	0.384839	0.362929	0.36293	0.38924	0.382895	0.393527	0.386035	0.377769	0.355298	0.385033	0.358076	0.425134	0.435381	0.419861	0.41887	0.34878	0.415901	0.442435	0.353608	0.380703	0.377659	0.363856	0.389618	0.374656	0.347675	0.359004	0.406735	0.423878	0.392883	0.40198	0.418849	0.416503	0.415171	0.442894	0.398671	0.40453	0.548931	0.378389	0.400937	0.384751	0.424474	0.382359
B31_L6_1	0.378364	0.41021	0.39857	0.369121	0.369288	0.387887	0.376329	0.391249	0.369275	0.369275	0.395456	0.389257	0.399769	0.392325	0.383974	0.361592	0.391208	0.364402	0.431601	0.441789	0.426345	0.425352	0.355334	0.422439	0.448847	0.359804	0.386896	0.383795	0.369982	0.395742	0.380861	0.353856	0.365267	0.413338	0.430383	0.399568	0.40851	0.425365	0.422955	0.421651	0.449312	0.405007	0.410717	0.554993	0.384726	0.407256	0.391067	0.430759	0.38861
B31_L6_2	0.36406	0.396019	0.38407	0.355549	0.35561	0.373763	0.362012	0.377109	0.355597	0.355597	0.38155	0.374939	0.386004	0.3782	0.370163	0.347612	0.37759	0.35071	0.416717	0.42708	0.411204	0.410595	0.340405	0.407918	0.435063	0.34564	0.372826	0.369889	0.355945	0.381887	0.366623	0.340345	0.351577	0.39901	0.416172	0.384926	0.394272	0.410942	0.408993	0.407848	0.435762	0.391175	0.397264	0.542042	0.370908	0.393436	0.377472	0.41749	0.375602
B31_BATCH_L2_1	0.376229	0.407965	0.395796	0.368699	0.368653	0.386046	0.374199	0.389229	0.368642	0.368642	0.394053	0.387118	0.398728	0.390508	0.382964	0.360521	0.3905	0.363954	0.427531	0.438114	0.421742	0.421759	0.351973	0.419583	0.447084	0.358378	0.385359	0.382617	0.368782	0.394514	0.379081	0.3538	0.364841	0.410667	0.427727	0.396399	0.406172	0.422308	0.420869	0.42008	0.44779	0.403541	0.409972	0.553195	0.383555	0.405791	0.390218	0.430235	0.388993
B31_BATCH_L2_2	0.363517	0.395463	0.38337	0.355691	0.355616	0.373295	0.361502	0.376522	0.355604	0.355604	0.381288	0.374484	0.385898	0.377765	0.370076	0.347458	0.377649	0.350873	0.415685	0.426182	0.409977	0.409699	0.339575	0.407375	0.43485	0.345403	0.372515	0.369748	0.355845	0.381676	0.366236	0.340662	0.351846	0.398324	0.41552	0.383957	0.393718	0.410131	0.408618	0.407658	0.435482	0.390856	0.397163	0.541763	0.37066	0.393113	0.37744	0.417636	0.375929
B31_BATCH_L2_3	0.37161	0.403552	0.39172	0.363898	0.363795	0.381423	0.369811	0.384657	0.363783	0.363783	0.389374	0.382737	0.394175	0.385873	0.378128	0.355726	0.385635	0.359116	0.424113	0.434663	0.418482	0.418237	0.348129	0.41605	0.44321	0.353402	0.38054	0.377782	0.363908	0.389593	0.374252	0.348727	0.360105	0.40677	0.423801	0.392536	0.402104	0.418512	0.41696	0.41598	0.443698	0.398953	0.405113	0.549892	0.378786	0.401264	0.385575	0.425811	0.384027
B32_L2_1	0.425927	0.457067	0.446037	0.416152	0.416285	0.435016	0.423961	0.438118	0.416271	0.416271	0.442546	0.436916	0.446725	0.439634	0.431243	0.409326	0.438046	0.4118	0.478947	0.489019	0.473904	0.472765	0.403817	0.469867	0.494808	0.407865	0.434367	0.431259	0.417997	0.442833	0.428579	0.401279	0.412914	0.460207	0.476935	0.446854	0.455467	0.472154	0.469433	0.468051	0.494629	0.451611	0.456759	0.597232	0.431602	0.453828	0.437771	0.47642	0.434429
B32_L2_2	0.41066	0.442195	0.431047	0.401151	0.401393	0.420063	0.408891	0.423377	0.401379	0.401379	0.427364	0.421654	0.431652	0.424472	0.415974	0.394045	0.422903	0.396613	0.463761	0.473881	0.458628	0.457555	0.388137	0.454718	0.48029	0.392097	0.418935	0.415722	0.402172	0.427436	0.412965	0.385843	0.397413	0.445606	0.462368	0.432152	0.440691	0.457456	0.454878	0.453428	0.480518	0.436881	0.442125	0.584321	0.416765	0.439137	0.422823	0.462001	0.420064
B32_L2_3	0.429165	0.46016	0.448966	0.419583	0.419844	0.438343	0.427161	0.441503	0.41983	0.419831	0.445701	0.439904	0.449872	0.442752	0.434464	0.412679	0.441377	0.415147	0.481044	0.491139	0.475835	0.474926	0.40653	0.472227	0.497546	0.410966	0.437428	0.434306	0.420951	0.445882	0.431576	0.404689	0.416059	0.463142	0.479794	0.449649	0.458437	0.474957	0.472487	0.471074	0.497756	0.454877	0.460207	0.59988	0.435028	0.457105	0.44109	0.479654	0.438146
B32_L2_4	0.38159	0.413769	0.401816	0.374163	0.374355	0.39181	0.380198	0.395252	0.374343	0.374343	0.399222	0.392666	0.404033	0.395851	0.388028	0.365837	0.395534	0.369293	0.433339	0.443668	0.427461	0.427357	0.358168	0.425401	0.453133	0.362954	0.390097	0.38718	0.373142	0.399041	0.383763	0.358644	0.369777	0.417191	0.433983	0.402987	0.412358	0.428513	0.42738	0.426162	0.454014	0.409282	0.4153	0.559865	0.389222	0.411524	0.395787	0.435917	0.394645
B32_L6_1	0.397412	0.429158	0.417868	0.387981	0.388226	0.406927	0.39563	0.410267	0.388212	0.388212	0.414322	0.408469	0.418642	0.411357	0.402863	0.380757	0.409849	0.38341	0.450782	0.460963	0.445642	0.444547	0.374789	0.44169	0.467514	0.378798	0.405795	0.40265	0.388971	0.414423	0.39978	0.37266	0.384212	0.432543	0.449446	0.41902	0.427643	0.444464	0.441952	0.440495	0.467818	0.423878	0.429244	0.572584	0.403706	0.42617	0.409783	0.449252	0.407175
B32_L6_2	0.414016	0.445328	0.434256	0.404183	0.40426	0.423108	0.41204	0.426327	0.404246	0.404246	0.430702	0.425	0.434752	0.42774	0.419272	0.397171	0.426179	0.399633	0.467389	0.47736	0.462256	0.461046	0.391891	0.458058	0.483278	0.395707	0.422324	0.419251	0.405822	0.430875	0.416485	0.38919	0.400786	0.448628	0.465453	0.435021	0.443786	0.460667	0.458002	0.456505	0.483288	0.43991	0.445036	0.586163	0.41972	0.442106	0.426059	0.46482	0.422594
B32_L6_3	0.420811	0.452025	0.440449	0.412654	0.412801	0.430381	0.419134	0.433545	0.412789	0.412789	0.437837	0.431587	0.442382	0.434591	0.426865	0.405069	0.434043	0.408057	0.471481	0.481815	0.465724	0.465523	0.397104	0.463569	0.490055	0.402628	0.429208	0.426265	0.412745	0.437802	0.423039	0.397681	0.408833	0.455143	0.471777	0.440979	0.4505	0.466524	0.465122	0.463862	0.490719	0.447374	0.453172	0.593035	0.427635	0.449614	0.434048	0.473124	0.43207
B32_BATCH_L2_1	0.408357	0.439807	0.428268	0.400216	0.399992	0.417822	0.406444	0.420987	0.399979	0.399979	0.425862	0.419487	0.430302	0.422461	0.414672	0.392359	0.421774	0.3955	0.460621	0.470917	0.455136	0.454878	0.385491	0.452363	0.478478	0.39066	0.417271	0.414516	0.400987	0.426201	0.411242	0.385207	0.396628	0.442938	0.459791	0.42913	0.43843	0.454729	0.452645	0.451713	0.478712	0.435093	0.440802	0.582294	0.415086	0.437318	0.421579	0.460917	0.419331
B32_BATCH_L2_2	0.420078	0.451515	0.439905	0.412197	0.412122	0.429713	0.418339	0.432964	0.412109	0.412109	0.437516	0.431124	0.441927	0.4342	0.426433	0.404287	0.433544	0.407544	0.47159	0.481787	0.466008	0.465896	0.397137	0.463591	0.489918	0.402399	0.428962	0.42616	0.412583	0.437816	0.422889	0.397196	0.408421	0.454614	0.471328	0.440906	0.450091	0.466117	0.464251	0.46334	0.490337	0.446895	0.452633	0.592548	0.427089	0.449091	0.433381	0.472539	0.431471
B32_BATCH_L2_3	0.412049	0.443535	0.431819	0.404509	0.40431	0.421738	0.410328	0.424969	0.404298	0.404298	0.429709	0.423072	0.43418	0.42627	0.418658	0.39643	0.425815	0.399741	0.463416	0.473711	0.457644	0.457745	0.388805	0.455515	0.482164	0.394412	0.421043	0.418329	0.404733	0.430002	0.414885	0.389503	0.400704	0.446716	0.463488	0.432754	0.442211	0.45817	0.45655	0.455714	0.482779	0.439106	0.445043	0.585273	0.419258	0.441285	0.42593	0.465073	0.424004
B32_BATCH_L2_4	0.409982	0.441341	0.429738	0.401876	0.401744	0.419485	0.408098	0.422687	0.401731	0.401731	0.427267	0.420848	0.431666	0.423916	0.416159	0.393969	0.423345	0.397054	0.46151	0.471763	0.455868	0.45567	0.386689	0.453328	0.479754	0.392031	0.418627	0.415795	0.402234	0.427484	0.412554	0.386785	0.39806	0.444469	0.461262	0.430483	0.439889	0.456121	0.454292	0.453267	0.480302	0.436662	0.442459	0.583381	0.416694	0.438843	0.423252	0.462437	0.421134
B33_L2_1	0.421749	0.453079	0.442878	0.408928	0.409998	0.430647	0.419858	0.434101	0.409981	0.409982	0.436777	0.432465	0.440491	0.434913	0.424905	0.403548	0.431496	0.404915	0.476999	0.486586	0.472878	0.469864	0.400725	0.466091	0.489831	0.401945	0.428903	0.424898	0.411509	0.436625	0.423367	0.393484	0.405413	0.4566	0.473239	0.444178	0.451035	0.4689	0.464794	0.462469	0.489405	0.446232	0.450363	0.5932	0.425814	0.448421	0.431127	0.469514	0.426672
B33_L2_2	0.441836	0.472872	0.462906	0.428725	0.429679	0.450483	0.439912	0.453937	0.429662	0.429662	0.456671	0.452563	0.460089	0.454829	0.444791	0.423432	0.451137	0.424644	0.497146	0.506468	0.493081	0.490005	0.42149	0.486	0.509069	0.422302	0.448886	0.444917	0.431717	0.456538	0.443523	0.413371	0.42533	0.476452	0.49298	0.464215	0.470956	0.488825	0.484425	0.48203	0.508485	0.465943	0.469683	0.61044	0.445563	0.468058	0.450765	0.488539	0.445726
B33_L2_3	0.436656	0.467752	0.45752	0.424654	0.425588	0.4456	0.434957	0.449026	0.425573	0.425573	0.451799	0.447291	0.455539	0.449742	0.44012	0.4189	0.446795	0.420431	0.490689	0.50025	0.486166	0.483693	0.415432	0.480406	0.504486	0.416992	0.443674	0.439875	0.426518	0.451433	0.438059	0.409273	0.421031	0.471415	0.487843	0.458585	0.465931	0.483407	0.479957	0.477636	0.504281	0.461317	0.465527	0.606415	0.44107	0.46348	0.446633	0.484753	0.442445
B33_L6_1	0.427929	0.458941	0.448707	0.41523	0.416135	0.436613	0.425928	0.439881	0.416119	0.416119	0.44283	0.438432	0.446455	0.440858	0.431145	0.409759	0.437784	0.411095	0.482365	0.491941	0.478022	0.475131	0.406584	0.471604	0.495381	0.408246	0.434949	0.431084	0.417882	0.442666	0.429415	0.400029	0.41188	0.462348	0.479017	0.449452	0.456878	0.474611	0.470949	0.468552	0.495096	0.452188	0.456413	0.597778	0.431808	0.45432	0.437543	0.475521	0.432732
B33_L6_2	0.426441	0.45751	0.447175	0.414168	0.414977	0.435234	0.424373	0.438507	0.414962	0.414962	0.441613	0.437055	0.445461	0.439508	0.429921	0.408502	0.436556	0.409988	0.480861	0.490601	0.476568	0.473992	0.405073	0.470409	0.494246	0.406972	0.433699	0.429884	0.416637	0.441561	0.42818	0.398804	0.410718	0.460863	0.477485	0.448216	0.455544	0.473185	0.469313	0.467177	0.493893	0.450912	0.455278	0.597806	0.430597	0.453122	0.436141	0.474469	0.431816
B33_L6_3	0.403629	0.435125	0.425303	0.388645	0.389963	0.412158	0.401439	0.415753	0.389945	0.389946	0.418014	0.414258	0.420988	0.416632	0.405667	0.383964	0.412073	0.384719	0.461181	0.470278	0.457643	0.453237	0.383921	0.448504	0.47131	0.383295	0.410464	0.406221	0.392778	0.418059	0.405152	0.373311	0.385378	0.438623	0.455636	0.426688	0.432714	0.45156	0.446424	0.443523	0.470643	0.427332	0.430818	0.574543	0.406495	0.429451	0.41164	0.449528	0.405659
B33_BATCH_L2_1	0.436685	0.467659	0.457218	0.425672	0.42611	0.445554	0.434854	0.448783	0.426095	0.426095	0.452446	0.447488	0.456263	0.449993	0.440964	0.419369	0.447745	0.421373	0.490318	0.499999	0.485525	0.483608	0.415349	0.480556	0.504863	0.417824	0.444272	0.440856	0.427669	0.452338	0.438629	0.410629	0.422362	0.471163	0.487732	0.457944	0.465981	0.48314	0.480084	0.478207	0.504583	0.461661	0.466186	0.60597	0.441443	0.463754	0.447591	0.485664	0.443407
B33_BATCH_L2_2	0.421016	0.452471	0.441871	0.41006	0.410623	0.430173	0.419245	0.433558	0.410608	0.410608	0.436952	0.431982	0.440896	0.434512	0.425325	0.403572	0.432134	0.405712	0.475408	0.485141	0.470758	0.468768	0.399709	0.465514	0.490111	0.401947	0.428698	0.425157	0.411737	0.436866	0.423037	0.394655	0.406469	0.455975	0.472644	0.443058	0.450758	0.468062	0.464729	0.4629	0.489782	0.446377	0.450912	0.593565	0.426017	0.44851	0.431819	0.47057	0.428176
B33_BATCH_L2_3	0.478011	0.508706	0.498549	0.468154	0.467727	0.486672	0.476197	0.489937	0.467711	0.467711	0.49466	0.489457	0.498315	0.491807	0.483199	0.461351	0.489325	0.463784	0.532329	0.541751	0.527753	0.526694	0.459043	0.523084	0.545913	0.460968	0.486775	0.483891	0.471035	0.495152	0.481355	0.453224	0.46522	0.512515	0.528821	0.500341	0.507963	0.524547	0.520603	0.519568	0.545195	0.50316	0.507361	0.642483	0.483367	0.5053	0.489241	0.52651	0.484624
B33_BATCH_L2_4	0.458739	0.489371	0.479142	0.44811	0.448554	0.467569	0.457072	0.470798	0.448539	0.448539	0.474367	0.469475	0.478275	0.471891	0.46299	0.441822	0.469751	0.443767	0.511529	0.521191	0.506632	0.505045	0.437934	0.502323	0.526394	0.439986	0.466157	0.462819	0.449712	0.474078	0.460539	0.433092	0.444814	0.493058	0.509283	0.479908	0.487944	0.504806	0.501961	0.500083	0.526105	0.48348	0.487919	0.625943	0.463529	0.485618	0.469746	0.507335	0.465566
B34_L2_1	0.383422	0.415228	0.403459	0.374829	0.374738	0.392956	0.381357	0.396285	0.374725	0.374725	0.401133	0.394591	0.405382	0.397728	0.389692	0.367022	0.396861	0.370141	0.436557	0.446722	0.431174	0.430593	0.360571	0.427633	0.454107	0.365469	0.392385	0.389636	0.37583	0.401517	0.38636	0.359769	0.3711	0.41824	0.435328	0.404461	0.413649	0.430248	0.427939	0.426897	0.45446	0.410466	0.416271	0.559284	0.390262	0.412684	0.396649	0.436317	0.394397
B34_L2_2	0.382559	0.414425	0.402734	0.373516	0.373575	0.392092	0.380456	0.395462	0.373561	0.373562	0.400047	0.393722	0.404268	0.396824	0.38853	0.365922	0.395657	0.368924	0.436035	0.446177	0.430845	0.429985	0.359856	0.426851	0.453107	0.36446	0.391473	0.388552	0.374714	0.400493	0.385469	0.358392	0.369743	0.417356	0.434466	0.40386	0.412695	0.429465	0.426811	0.425716	0.453372	0.409445	0.415103	0.558596	0.389215	0.411675	0.395324	0.435034	0.393004
[truncated: 46 more rows]
[truncated: 242 more columns]

## Sheet: CORRPLOT(LANE EFFECT)_TRANS
	B1_L1_1	B1_L1_2	B1_L1_3	B1_L1_4	B1_L1_5	B1_L5_1	B1_L5_2	B1_L5_3	B1_BATCH_L1_1	B1_BATCH_L1_2	B2_L1_1	B2_L1_2	B2_L1_3	B2_L5_1	B2_L5_2	B2_L5_3	B2_BATCH_L1_1	B2_BATCH_L1_2	B3_L1_1	B3_L1_2	B3_L5_1	B3_L5_2	B3_L5_3	B3_BATCH_L1_1	B3_BATCH_L1_2	B4_L1_1	B4_L1_2	B4_L1_3	B4_L5_1	B4_L5_2	B4_L5_3	B4_BATCH_L1_1	B4_BATCH_L1_2	B5_L1_1	B5_L1_2	B5_L1_3_FPKM	B5_L5_1_FPKM	B5_L5_2_FPKM	B5_L5_3	B5_BATCH_L1_1	B5_BATCH_L1_2	B6_L1_1	B6_L1_2	B6_L1_3	B6_L5_1	B6_L5_2	B6_L5_3	B6_BATCH_L1_1	B6_BATCH_L1_2
[truncated: 291 more rows]
[truncated: 242 more columns]
