# Supplementary material for: Temporal dynamics in meta longitudinal RNA-Seq data
Source: Sci Rep. 2019 Jan 24;9:763. doi: 10.1038/s41598-018-37397-7 (PMC6345883; doi:10.1038/s41598-018-37397-7)
Supplement: Supplementary file 4 — Dataset S3-(1) [file 41598_2018_37397_MOESM4_ESM.xlsx]

## Sheet: CUFFDIFF
GENE
D0 VERSUS D1
test_id	gene_id	gene	locus	sample_1	sample_2	status	value_1	value_2	log2(fold_change)	test_stat	p_value	q_value	significant
XLOC_004565	XLOC_004565	SLCO4A1	chr13:55148467-55172423	D0	D1	OK	7.16144	3.79718	-0.915321	-1.56012	5e-05	0.0411154	yes
XLOC_006567	XLOC_006567	BTG2	chr16:890068-894215	D0	D1	OK	23.0267	10.6694	-1.10983	-2.05955	5e-05	0.0411154	yes
XLOC_007236	XLOC_007236	CENPF	chr16:70439115-70501645	D0	D1	OK	2.87067	4.77626	0.734495	1.55481	5e-05	0.0411154	yes
XLOC_007249	XLOC_007249	ATF3	chr16:72819584-72832974	D0	D1	OK	45.6123	7.3523	-2.63316	-3.98145	5e-05	0.0411154	yes
XLOC_008502	XLOC_008502	FOSB	chr18:53501280-53508398	D0	D1	OK	61.7574	12.7668	-2.27422	-3.60472	5e-05	0.0411154	yes
XLOC_012178	XLOC_012178	DUSP1	chr20:4449108-4452189	D0	D1	OK	43.3703	25.0549	-0.791617	-1.54163	5e-05	0.0411154	yes
XLOC_016108	XLOC_016108	PDCD4	chr26:31718039-31750006	D0	D1	OK	34.984	99.5025	1.50804	5.20127	5e-05	0.0411154	yes
XLOC_018328	XLOC_018328	JUN	chr3:87841041-87843087	D0	D1	OK	137.733	85.2642	-0.691858	-1.5882	5e-05	0.0411154	yes
XLOC_018964	XLOC_018964	CYR61	chr3:58678778-58681686	D0	D1	OK	19.4711	9.01211	-1.1114	-2.20191	5e-05	0.0411154	yes
XLOC_019131	XLOC_019131	CDC20	chr3:103238485-103242451	D0	D1	OK	8.01073	16.2203	1.0178	1.67368	5e-05	0.0411154	yes
XLOC_021076	XLOC_021076	NR4A1	chr5:27977006-27992869	D0	D1	OK	9.11926	2.70885	-1.75124	-2.06488	5e-05	0.0411154	yes
XLOC_023005	XLOC_023005	EGR1	chr7:51438726-51442500	D0	D1	OK	58.3703	23.8016	-1.29418	-2.3921	5e-05	0.0411154	yes
XLOC_023725	XLOC_023725	HBEGF	chr7:53215890-53227867	D0	D1	OK	28.8794	15.7417	-0.875447	-1.71897	5e-05	0.0411154	yes
XLOC_001312	XLOC_001312	BUB1B	chr10:35903020-35960562	D0	D1	OK	4.36878	7.36463	0.753384	1.51027	0.0001	0.0668125	no
XLOC_002701	XLOC_002701	SLC25A25	chr11:98724655-98760876	D0	D1	OK	29.1394	18.5432	-0.652085	-1.35353	0.0001	0.0668125	no
XLOC_005205	XLOC_005205	TRIB1	chr14:16353387-16361545	D0	D1	OK	8.46271	5.08509	-0.734848	-1.48905	0.0001	0.0668125	no
XLOC_002895	XLOC_002895	ACTB	chr11:10717553-10732398	D0	D1	OK	4.57153	9.48619	1.05315	1.71455	0.00015	0.0843947	no
XLOC_010196	XLOC_010196	SPAG5	chr19:20592272-20611250	D0	D1	OK	4.51907	7.19448	0.670863	1.24375	0.00015	0.0843947	no
XLOC_016264	XLOC_016264	PYROXD2	chr26:19334010-19359393	D0	D1	OK	9.63645	2.0632	-2.22362	-0.965468	0.00015	0.0843947	no
D0 VERSUS D3
test_id	gene_id	gene	locus	sample_1	sample_2	status	value_1	value_2	log2(fold_change)	test_stat	p_value	q_value	significant
XLOC_001556	XLOC_001556	FOS	chr10:86883738-86887169	D0	D3	OK	199.729	99.0221	-1.01222	-2.01389	5e-05	0.0322156	yes
XLOC_006542	XLOC_006542	BTG2	chr16:890068-894194	D0	D3	OK	23.2518	10.771	-1.11019	-1.96165	5e-05	0.0322156	yes
XLOC_007224	XLOC_007224	ATF3	chr16:72819570-72832974	D0	D3	OK	45.7075	8.40265	-2.44351	-3.56194	5e-05	0.0322156	yes
XLOC_008472	XLOC_008472	FOSB	chr18:53501280-53508398	D0	D3	OK	61.7443	13.2642	-2.21877	-4.11358	5e-05	0.0322156	yes
XLOC_011263	XLOC_011263	ENSBTAG00000048228	chr2:125434926-125438150	D0	D3	OK	20.481	7.73389	-1.40502	-2.1467	5e-05	0.0322156	yes
XLOC_012164	XLOC_012164	DUSP1	chr20:4449108-4452189	D0	D3	OK	44.4875	21.7746	-1.03075	-2.07956	5e-05	0.0322156	yes
XLOC_015550	XLOC_015550	PGP	chr25:1744521-1747344	D0	D3	OK	42.0305	8.29348	-2.34139	-1.83722	5e-05	0.0322156	yes
XLOC_016411	XLOC_016411	LAP	chr27:5124122-5125987	D0	D3	OK	411.339	879.081	1.09567	3.83336	5e-05	0.0322156	yes
XLOC_016551	XLOC_016551	TAP	chr27:4888372-4890323	D0	D3	OK	288.15	614.282	1.09208	2.86715	5e-05	0.0322156	yes
XLOC_018293	XLOC_018293	JUN	chr3:87841041-87843087	D0	D3	OK	137.828	88.9226	-0.632244	-1.43582	5e-05	0.0322156	yes
XLOC_018823	XLOC_018823	CHI3L2	chr3:32267338-32284526	D0	D3	OK	20.292	51.4367	1.34188	2.00585	5e-05	0.0322156	yes
XLOC_018923	XLOC_018923	ENSBTAG00000021501	chr3:57499183-57531728	D0	D3	OK	3.74378	9.26951	1.308	1.78478	5e-05	0.0322156	yes
XLOC_021033	XLOC_021033	NR4A1	chr5:27977006-27992869	D0	D3	OK	9.13242	2.58553	-1.82054	-1.78616	5e-05	0.0322156	yes
XLOC_021251	XLOC_021251	SMCT1	chr5:65385431-65453818	D0	D3	OK	2.39157	5.86881	1.29511	1.58063	5e-05	0.0322156	yes
XLOC_022946	XLOC_022946	EGR1	chr7:51438726-51442500	D0	D3	OK	58.4469	24.1658	-1.27416	-2.49591	5e-05	0.0322156	yes
XLOC_023668	XLOC_023668	HBEGF	chr7:53215897-53227867	D0	D3	OK	28.9785	16.9242	-0.775897	-1.5191	5e-05	0.0322156	yes
D0 VERSUS D7(WO_B29)
test_id	gene_id	gene	locus	sample_1	sample_2	status	value_1	value_2	log2(fold_change)	test_stat	p_value	q_value	significant
XLOC_004685	XLOC_004685	TGM2	chr13:67663137-67697607	D0	D7	OK	4.99001	8.47138	0.763554	1.44716	5e-05	0.0896	no
XLOC_008521	XLOC_008521	FOSB	chr18:53501280-53508398	D0	D7	OK	61.7345	35.6315	-0.792923	-1.43424	5e-05	0.0896	no
XLOC_015392	XLOC_015392	BCKDK	chr25:27468635-27472842	D0	D7	OK	12.9148	39.0591	1.59664	2.79726	5e-05	0.0896	no
XLOC_016141	XLOC_016141	PDCD4	chr26:31718059-31750006	D0	D7	OK	34.7284	98.8337	1.50889	5.14533	5e-05	0.0896	no
XLOC_020475	XLOC_020475	ADCY6	chr5:31158124-31176231	D0	D7	OK	56.7676	14.3496	-1.98406	-3.81573	5e-05	0.0896	no
XLOC_026060	XLOC_026060	bta-mir-221	chrX:103538834-103539933	D0	D7	OK	8.38768	25.8621	1.62449	2.51527	5e-05	0.0896	no
D0 VERSUS D14
test_id	gene_id	gene	locus	sample_1	sample_2	status	value_1	value_2	log2(fold_change)	test_stat	p_value	q_value	significant
XLOC_001560	XLOC_001560	FOS	chr10:86883738-86887169	D0	D14	OK	199.379	78.735	-1.34043	-2.73084	5e-05	0.020263	yes
XLOC_004017	XLOC_004017	EPC1	chr13:33451678-33520056	D0	D14	OK	5.27492	28.7602	2.44685	2.58633	5e-05	0.020263	yes
XLOC_004581	XLOC_004581	SLCO4A1	chr13:55148467-55172423	D0	D14	OK	6.44581	3.80974	-0.758668	-1.43046	5e-05	0.020263	yes
XLOC_005227	XLOC_005227	TRIB1	chr14:16353387-16361545	D0	D14	OK	8.46303	5.08385	-0.735253	-1.50479	5e-05	0.020263	yes
XLOC_005337	XLOC_005337	FABP4	chr14:46833018-46838070	D0	D14	OK	324.354	183.873	-0.818861	-1.5669	5e-05	0.020263	yes
XLOC_006600	XLOC_006600	BTG2	chr16:890050-894194	D0	D14	OK	23.0474	9.39012	-1.29539	-2.31442	5e-05	0.020263	yes
XLOC_007281	XLOC_007281	ATF3	chr16:72819584-72832974	D0	D14	OK	45.6234	13.3621	-1.77163	-2.6991	5e-05	0.020263	yes
XLOC_007656	XLOC_007656	ENSBTAG00000047121,IGLL1	chr17:72826679-73152864	D0	D14	OK	230.923	106.861	-1.11167	-2.5455	5e-05	0.020263	yes
XLOC_008540	XLOC_008540	FOSB	chr18:53501280-53508398	D0	D14	OK	61.6375	18.2002	-1.75985	-2.82961	5e-05	0.020263	yes
XLOC_011043	XLOC_011043	RND3	chr2:45800465-45822011	D0	D14	OK	26.6647	16.7482	-0.670927	-1.58594	5e-05	0.020263	yes
XLOC_012214	XLOC_012214	ENSBTAG00000048135	chr20:71902470-71904001	D0	D14	OK	222.753	102.892	-1.11431	-2.56337	5e-05	0.020263	yes
XLOC_012234	XLOC_012234	DUSP1	chr20:4449108-4452189	D0	D14	OK	44.4139	24.3594	-0.866534	-1.80044	5e-05	0.020263	yes
XLOC_016321	XLOC_016321	PYROXD2	chr26:19334010-19359393	D0	D14	OK	9.62128	1.46016	-2.7201	-0.932504	5e-05	0.020263	yes
XLOC_016645	XLOC_016645	TAP	chr27:4888372-4890323	D0	D14	OK	287.701	599.975	1.06033	2.9901	5e-05	0.020263	yes
XLOC_018398	XLOC_018398	JUN	chr3:87841041-87843087	D0	D14	OK	137.792	85.2162	-0.693292	-1.61981	5e-05	0.020263	yes
XLOC_018909	XLOC_018909	ENSBTAG00000032057	chr3:28623390-28623702	D0	D14	OK	29.7694	83.5497	1.48881	4.55561	5e-05	0.020263	yes
XLOC_019579	XLOC_019579	CTTNBP2	chr4:50842853-50943568	D0	D14	OK	2.46149	4.09721	0.73511	1.40497	5e-05	0.020263	yes
XLOC_019621	XLOC_019621	SCRN1	chr4:66785265-66851245	D0	D14	OK	1.51581	2.90331	0.937608	1.6507	5e-05	0.020263	yes
XLOC_021163	XLOC_021163	NR4A1	chr5:27977006-27992869	D0	D14	OK	9.12481	3.55838	-1.35857	-1.61633	5e-05	0.020263	yes
XLOC_022392	XLOC_022392	IGJ	chr6:87759437-87768834	D0	D14	OK	27.3465	14.3993	-0.925353	-2.03915	5e-05	0.020263	yes
XLOC_022741	XLOC_022741	TNPO2	chr7:13904140-13921218	D0	D14	OK	30.8103	163.319	2.4062	8.07558	5e-05	0.020263	yes
XLOC_022790	XLOC_022790	SMARCA4	chr7:16648312-16738471	D0	D14	OK	51.0311	13.5939	-1.90841	-3.04472	5e-05	0.020263	yes
XLOC_023105	XLOC_023105	EGR1	chr7:51438726-51442500	D0	D14	OK	58.3724	19.0464	-1.61577	-3.16148	5e-05	0.020263	yes
XLOC_023823	XLOC_023823	HBEGF	chr7:53215899-53227867	D0	D14	OK	28.9634	15.3724	-0.913886	-1.83773	5e-05	0.020263	yes
XLOC_025670	XLOC_025670	-	chrUn_GJ059320v1:4073-5744	D0	D14	OK	106.63	36.315	-1.55398	-3.38562	5e-05	0.020263	yes
XLOC_026000	XLOC_026000	bta-mir-374b,bta-mir-421	chrX:82011969-82029175	D0	D14	OK	91.8037	30.6026	-1.5849	-4.60857	5e-05	0.020263	yes
XLOC_026079	XLOC_026079	ENSBTAG00000047547	chrX:94701433-94701912	D0	D14	OK	26.9904	4.91648	-2.45675	-3.87586	5e-05	0.020263	yes
XLOC_002625	XLOC_002625	ODC1	chr11:87175553-87182666	D0	D14	OK	21.4589	13.2422	-0.696439	-1.3152	0.0001	0.037731	yes
XLOC_023465	XLOC_023465	JUNB	chr7:13851130-13852933	D0	D14	OK	133.955	85.6835	-0.644656	-1.52169	0.0001	0.037731	yes
XLOC_008589	XLOC_008589	PPP1R15A	chr18:55925890-55929294	D0	D14	OK	17.6303	11.4533	-0.622291	-1.29564	0.00015	0.05471	no
XLOC_020992	XLOC_020992	EP300	chr5:112802063-112865927	D0	D14	OK	21.5446	110.239	2.35524	5.46178	0.0002	0.0705935	no
XLOC_017257	XLOC_017257	M-SAA3.2	chr29:26755559-26759545	D0	D14	OK	62.2226	103.081	0.728261	1.86082	0.0003	0.0994727	no
XLOC_025140	XLOC_025140	SNORD50	chr9:64687645-64689481	D0	D14	OK	34.6071	86.7507	1.3258	4.27844	0.0003	0.0994727	no

## Sheet: EDGER
D0 VERSUS D1
Gene.ID	Chromosome	Gene.Name	Sum.of.Exon.Length.of.Gene	B1	B6	B11	B16	B21	B26	B31	B36	B2	B7	B12	B17	B22	B27	B32	B37	logFC	logCPM	LR	PValue	BONFERRONI	BH
ENSBTAG00000027974	chr5	ENSBTAG00000027974	1623	0.0819537	0	0.842781	0.296553	0.912775	1.78315	0.277484	0.508138	1.12397	0.37525	18.5462	12.432	8.54716	71.1913	1.00579	0.847866	4.25828	3.41	22.0878	2.6e-06	0.0641132	0.039521
ENSBTAG00000043349	chr3	snoU2-30	72	0	4.67515	0	0	0	7.3082	6.25496	2.86357	0	0	0	0	0	0	0	0	-4.39654	1.92682	21.6862	3.21e-06	0.0790421	0.039521
D0 VERSUS D3 NO SIG
D0 VERSUS D7 W B29
Gene.ID	Chromosome	Gene.Name	Sum.of.Exon.Length.of.Gene	B1	B6	B11	B16	B21	B26	B31	B36	B4	B9	B14	B19	B24	B29	B34	B39	logFC	logCPM	LR	PValue	BONFERRONI	BH
ENSBTAG00000035041	chr26	5S_rRNA	119	0	0	0	0	0	0	0	0	0	0	1.91966	0	0.981006	45.5469	0	1.18461	6.19107	2.67191	18.9023	1.3759e-05	0.338692	0.0860416
ENSBTAG00000028065	chr6	5S_rRNA	115	0	0	0	0	0	0	0	0	0	0	1.98643	0	1.01513	45.3184	0	1.22582	6.16071	2.6514	18.8717	1.39814e-05	0.344166	0.0860416
ENSBTAG00000028704	chr7	5S_rRNA	121	0	0	0	0	0	0	0	0	0	0	1.88793	0	0.964791	44.794	0	1.16503	6.16071	2.6514	18.8717	1.39814e-05	0.344166	0.0860416
ENSBTAG00000047373	chr7	5S_rRNA	120	0	0	0	0	0	0	0	0	0	0	1.90366	0	0.972831	45.1673	0	1.17474	6.16071	2.6514	18.8717	1.39814e-05	0.344166	0.0860416
ENSBTAG00000029040	chr18	5S_rRNA	90	0	0	0	0	0	0	0	0	0	0	2.53822	0	0	60.2231	0	1.56632	6.57628	2.94982	18.2124	1.97586e-05	0.486378	0.0972756
D0 VERSUS D7 WO B29 NO SIG
D0 VERSUS D14
Gene.ID	Chromosome	Gene.Name	Sum.of.Exon.Length.of.Gene	B1	B6	B11	B16	B21	B26	B31	B36	B5	B10	B15	B20	B25	B30	B35	B40	logFC	logCPM	LR	PValue	BONFERRONI	BH
ENSBTAG00000044478	chr5	bta-mir-2442	76	3.50029	0	7.19913	0	1.62438	6.92356	17.7773	2.71285	0	0	0	0	0	0	0	0	-5.34347	2.37849	32.3325	1.3e-08	0.000319816	0.000319816

## Sheet: DESEQ
D0 VERSUS D1(TO D14) NO SIG

## Sheet: EDGER(TRANS)
D0VSD1
Transcript.ID	Chromosome	Gene.Name	Gene.ID	Sum.of.Exon.Length.of.Gene	Sum.of.Exon.Length.of.Transcript	B1	B6	B11	B16	B21	B26	B31	B36	B2	B7	B12	B17	B22	B27	B32	B37	logFC	logCPM	LR	PValue	BONFERRONI	BH
ENSBTAT00000040353	chr5	ENSBTAG00000027974	ENSBTAG00000027974	1623	1623	0.0819537	0	0.842781	0.296553	0.912775	1.78315	0.277484	0.762206	1.12397	1.12575	18.5462	12.5894	8.54716	71.1913	1.00579	0.847866	3.19946	3.49258	22.2601	2.38108e-06	0.0636701	0.0636701
D0VSD3
NO SIG
D0VSD7(W_B29)
NO SIG
D0VSD7(WO_B29)
NO SIG
D0VSD14
NO SIG

## Sheet: DESEQ(TRANS)
D0VSD1
NO SIG
D0VSD3
NO SIG
D0VSD7(W_B29)
NO SIG
D0VSD7(WO_B29)
NO SIG
D0VSD14
NO SIG

## Sheet: FISHER D0VSD1
Gene.ID	Chromosome	Gene.Name	Sum.of.Exon.Length.of.Gene	B1	B6	B11	B16	B21	B26	B31	B36	B5	B10	B15	B20	B25	B30	B35	B40	B2	B7	B12	B17	B22	B27	B32	B37	B3	B8	B13	B18	B23	B28	B33	B38	B4	B9	B14	B19	B24	B29	B34	B39	rawP	bonP	BHP
ENSBTAG00000004855	chr16	PRDX6	1667	2125.94	1155.02	2824.61	1339.98	5264.26	4467.73	2778.06	2633.42	1218.89	992.146	807.101	2435.15	3396	1781.04	1167.28	2507.25	1661.42	596.243	1956.4	2197.08	5013	2464.16	1454.67	1892.57	877.704	421.031	1503.32	1936.08	4944.1	1030.56	1338.31	2755.67	1049.95	521.236	2409.51	1063.06	4930.66	1596.44	1267.7	2960.6	0	0	0
ENSBTAG00000032436	chr17	UBC	915	10125.5	2267.25	1825.87	1296.11	3244.18	2383.96	2209.46	2522.79	2013.29	1543.31	871.724	3046.16	2603.64	2215.49	1260.59	3181.3	2059.95	1334.54	1251.03	2554.9	2445.55	2823.29	1082.03	1702.44	956.939	919.61	1026.98	2472.27	2665.83	1097.57	1107.25	2591.11	1330.3	1188.18	2044.22	1600.6	2847.05	2455.78	1325.3	2739.26	0	0	0
ENSBTAG00000047046	chr3	ENSBTAG00000047046	92	6377.3	15850	5959	10855.5	6963	9608.7	10343.5	8784.92	7282.3	12346.7	32427.8	6094.3	8759.47	10607.1	11581.3	7111.99	12080.4	14742.5	7757.47	8167.45	9919.27	9098.05	13077	18133.4	14912.4	17209.5	13270.9	8472.94	6905.04	15732.8	11397.2	9547.64	13350.1	14393.6	7985.46	11302.6	6861	44745.1	18870.7	8076.59	0	0	0
ENSBTAG00000043561	chrM	COX1	1545	94531.2	151181	162749	184586	69910	82657.1	126109	88597.4	177130	175879	209261	87816.2	62649.1	85254.9	169347	74355.8	123986	198193	194565	110070	82679.2	65265.1	158534	123190	180466	225582	208913	114859	55628.2	114936	137753	68725.6	161268	205241	142093	179400	61350.8	38571.5	144868	68282.8	0	0	0
ENSBTAG00000032236	chr14	CA1	1424	11533.3	4630.53	6078.41	4854.97	10649.9	11411	7230.38	8798.71	4567.95	4250.04	3613.55	6516.37	9297.4	9065.79	7072.33	9256.23	6662.05	4017.29	4890.54	6840.19	11175	9186.42	7965.42	8999.96	4208.89	3330.49	4327.29	5937.97	10934.5	5159.45	8074.22	11761.1	4728.84	3627.56	7006.88	4334.78	12064.6	1541.67	7458.16	11222.4	1.39e-279	3.43e-275	5.72e-276
ENSBTAG00000037608	chr24	HMSD	846	2652.04	838.345	1561.21	1080.38	2348.52	1722.56	1007.18	1789.06	667.842	588.149	526.321	1941.74	1187.39	976.534	498.032	1859.26	849.568	556.478	1247.87	1770.94	2118	1296.47	604.916	1208.55	460.539	336.96	913.452	1856.41	2616.96	445.04	736.092	2252.26	646.322	495.309	1586.12	922.477	1967.05	42.1365	456.807	1997.72	6.08e-248	1.5e-243	2.14e-244
ENSBTAG00000033766	chr19	KRT16	1059	4701.73	1240.6	1239.96	1343.02	742.931	822.08	730.182	676.743	1195.8	1466.36	959.845	1581.11	747.023	509.663	491.988	503.025	1765.2	923.61	1302.13	1419.57	723.394	722.857	627.373	543.591	1852.27	884.912	1158.09	1401.45	844.921	1077.95	561.941	675.75	1977.08	1074.58	1126.02	1122.33	823.792	3537.6	625.248	560.148	1.24e-201	3.05e-197	3.81e-198
ENSBTAG00000040019	chr5	ENSBTAG00000040019	1672	8990.73	3407.38	4082.23	4313.62	7032.52	7798.92	7141.88	5301.78	3468.43	4969.65	3673.16	5309.08	6388.29	5518.06	6748.25	4505.1	6606.45	3682.23	5382.02	5017.39	6813.74	8586.32	9426.84	6067.01	7127.68	3793.62	4574.72	4441.96	8364.35	13191.1	9155.21	6255.26	6826.88	3924.89	3364.84	3898.16	7331.84	3041.19	7176.83	5055.23	6.98e-161	1.72e-156	1.91e-157
ENSBTAG00000015285	chr3	RPS8	679	3072.18	3917.88	3692.14	4920.09	2665.96	3749.2	3803.16	3036.17	4238.05	5937.26	6974.27	3025.97	2963.17	4175.36	5758.65	3033.25	4712.96	5954.86	4129.17	3747.59	2916.35	3510.82	4766.19	4105.97	6371.41	5778.29	4614.59	3502.27	3030.84	5348.72	5228.04	2869.19	5634.97	6504.36	3898.62	4904.67	2966.46	6163.67	5456.2	3138.06	1.22e-160	3e-156	3e-157
ENSBTAG00000043560	chrM	COX3	781	16750	33775.3	26300.2	39973.6	14790.3	18018.8	22931.9	16615.8	35329	39127	39341.3	18057.8	13060.4	16529.3	31114	15723.8	25516.6	41457	34145.1	24746	17031	14446.1	29917.3	27097.1	34581.1	49790	35367.5	21749.9	11469.2	25961.4	26407.8	13182.9	30016	46001.6	24484.6	36714.8	13159.7	10517.7	27345.3	15019.8	4.2e-160	1.03e-155	9.41e-157
ENSBTAG00000039037	chr24	SERPINB4	1669	2040.67	639.138	1206.55	791.602	1739.51	1203.24	1039.68	1455.84	481.037	424.796	406.572	1566.64	1148.88	998.146	452.197	1283.32	677.38	402.493	946.971	1350.49	1646.86	1325.7	583.421	956.417	379.965	241.871	776.95	1508.59	1973.68	454.54	703.801	1734.49	486.894	342.727	1263.06	710.526	1448.58	579.679	461.075	1518.98	8.89e-157	2.19e-152	1.82e-153
ENSBTAG00000039028	chr13	PI3	706	422.96	127.779	799.776	415.177	2049.21	1015.49	1525.22	696.212	280.59	678.308	149.143	706.264	2173.62	272.064	196.953	76.3758	195.081	138.024	551.787	247.809	1369.91	1005.73	557.237	253.387	343.447	120.67	532.573	343.136	3844.44	2036.52	497.917	374.339	540.974	149.025	400.255	222.748	2023.27	2265.06	362.931	374.785	1.23e-128	3.03e-124	2.33e-125
ENSBTAG00000007583	chr19	KRT14	1771	3705	1683.44	1955.75	1996.15	2300.08	2955.55	1576.89	1569.2	1618.37	2324.82	1410.21	2803.89	1944.18	1076.36	1159.74	1375.79	2644.88	1477.01	2457.33	2545.7	2514.94	2012.34	1892.8	1875.7	2887.47	1373.2	2030.9	2290.49	2716.66	2609.6	1431.87	2119.67	2746.13	1524.12	1518.85	1708.29	2538.55	6191.79	1365.63	1566.5	1.95e-125	4.81e-121	3.44e-122
ENSBTAG00000039425	chr5	ENSBTAG00000039425	2162	9212.88	4469.21	5418.82	5791.92	8995.72	10396.6	9476.46	6895.38	5028.66	6672.59	5018.28	6812.92	8084.19	6804.81	9335.74	5792.61	9009.41	4759.28	7291.37	6873.76	8923.94	10665.2	12348	8769.1	9731.39	4987.42	6527.19	6313.4	10892.9	17650.8	11867	8284.19	9117.73	5301.29	4976.22	5307.91	9614.94	7058.97	10192.7	6815.66	1.56e-118	3.85e-114	2.56e-115
ENSBTAG00000006806	chr19	KRT17	1519	11842.4	7540.84	7751.18	7590.62	8071.24	8990.45	7803.13	7327.76	7445.69	8760.87	6453.89	9699.47	8870.82	6401.9	6166.25	5750.01	11133.4	5743.49	7769.02	8467.25	7727.42	8764.66	6928.85	5902.04	11231.9	5527.81	6718.3	8473.44	9510.43	10769.6	6740.22	7660.26	12359.1	6211.03	6864.17	7037.83	9150.27	24175	7645.85	6458.58	1.41e-116	3.48e-112	2.18e-113
ENSBTAG00000013866	chr3	RPS27	372	1056.58	1559.09	924.391	1322.3	1598.25	2162.76	2341.37	1791.85	1620.99	2084.84	2018.36	1080.11	1861.72	2509.34	3627.54	1847.7	1734.71	2344.44	1144.54	1304.5	1678.42	2019.89	3021.26	2795.33	1880.22	1962.47	1336.15	1095.29	1831.26	3485.19	3041.55	1658.06	2055.22	2244.73	1152.02	1665.09	1777.46	4237.66	3853.13	2011.84	1.01e-104	2.49e-100	1.46e-101
ENSBTAG00000043546	chrM	MT-ND6	528	5709.39	9287.41	8257.78	11856.7	3185.22	3635.5	4763.72	5051.72	10144.5	13204.3	12855.6	6288.52	2637.21	4063.11	5904.76	4327.58	9458.72	12553.2	11729.7	8635.45	3677.95	3536.33	6960.9	9036.65	12040.1	16333.6	15218.4	8467.92	2501.61	5947.88	6577.6	4406.92	11371.9	12375	8847.71	13301.5	2566.73	6623.49	5445.42	3723.66	4.35e-99	1.07e-94	5.94e-96
ENSBTAG00000002026	chr3	RPL5	1006	1505.3	1921.29	1848.89	2216.59	1346.57	1839.84	1933.94	1407.37	1937.26	2996.08	3441.7	1284.84	1524.45	2250.59	3003.36	1516.79	2191.4	2994.9	2213.72	1537.52	1417.72	1786.41	2644.14	1927.8	3045.81	3367.2	2466.78	1584.46	1600.95	2720.36	2908.79	1574.38	2636.38	3542.03	1832.29	2162.99	1492.67	1168.52	3095.08	1611.05	9.85e-98	2.43e-93	1.28e-94
ENSBTAG00000035224	chr24	ENSBTAG00000035224	1244	2218.74	606.658	1301.42	908.832	1260.92	903.491	911.937	1154.36	590.989	417.349	477.98	1573.57	1139.65	963.464	459.223	1178.12	717.436	412.222	1012.75	1513.96	1207.14	1262.98	526.201	774.694	349.847	247.592	799.114	1586.35	1393.1	396.228	632.507	1446.4	493.102	369.895	1460.44	784.287	1056.76	74.4038	413.304	1267.93	3.6e-91	8.87e-87	4.43e-88
ENSBTAG00000000836	chr5	KRT8	1695	2571.15	42.4984	62.6218	438.144	26.6571	78.2301	37.4633	131.977	1370.77	423.793	29.2334	912.809	763.082	206.567	1084.24	531.166	549.951	353.92	697.983	583.743	586.043	215.121	53.4504	63.8656	80.6962	406.343	21.281	72.4859	41.3681	128.35	1221.42	54.7493	791.072	880.418	491.651	852.681	37.949	32.5918	49.3915	478.379	6.43e-91	1.58e-86	7.53e-88
ENSBTAG00000038033	chr5	KRT6B	2116	8015.67	3298.82	3739.57	3706.46	6242.12	7135.28	6822.61	5241.92	3259.18	4773.62	3393.53	4609.44	6415.53	5479.31	6528.16	4431.95	6279.96	3496.17	4999.85	4570.16	6179.35	8598.34	9099.73	6279.31	6868.58	3566.84	4440.57	3989.29	7557.48	13572.2	8655.86	6282.65	6546.19	3708.28	3126.9	3445.49	6656.09	4186.24	7106.43	5120.18	8.33e-91	2.05e-86	9.32e-88
ENSBTAG00000004322	chr10	FOS	2096	28.4298	165.575	22.9713	8.95559	324.652	312.928	194.453	223.194	20.9657	18.6682	19.0438	40.2437	125.131	61.0932	87.9207	86.6122	23.7163	23.8266	10.1983	14.5007	134.965	80.4255	184.58	136.339	16.8088	19.3848	55.4206	15.6384	114.447	83.4953	79.9425	88.6488	115.688	30.0024	60.7066	92.8926	238.826	7.161	132.737	38.2687	9.26e-91	2.28e-86	9.91e-88
ENSBTAG00000003898	chr3	HMGCS2	2022	1660.73	2063.62	1268.26	2257.52	1370.86	1903.99	2167.82	1758.11	2083.78	2373	3099.3	1448.11	1212.56	2232.73	3803.78	1973.56	2574.36	3148.77	1628.02	2124.6	1487.27	1613.48	3050.46	2335.67	2745.81	3404.02	1836.85	1870.25	1199.05	1720.7	3910.18	1746.79	2616.55	3283.18	1720.3	2668.4	1465.89	289.087	3879.83	1859.16	1.15e-87	2.83e-83	1.18e-84
ENSBTAG00000048135	chr20	ENSBTAG00000048135	981	69.6918	137.595	152.26	80.9535	517.721	197.12	36.7264	105.505	18.8424	67.2709	11.2245	125.163	131.686	48.8705	2.5616	85.0152	47.418	27.3164	17.7875	106.224	544.616	92.2413	3.32804	141.209	3.16885	4.67616	17.4501	63.728	455.708	6.54663	2.64131	136.923	16.8054	16.6421	72.1879	51.7995	465.769	549.743	10.3442	133.64	2.27e-85	5.59e-81	2.24e-82
ENSBTAG00000031464	chr4	ENSBTAG00000031464	770	448.955	226.447	541.094	277.532	1201.82	996.004	626.991	623.082	253.192	200.231	168.029	596.885	799.37	407.316	280.665	562.455	341.149	122.597	354.09	512.803	1132.97	577.796	310.581	427.123	178.982	102.129	286.632	450.498	1170.97	210.6	292.764	622.55	228.379	117.792	534.905	207.707	1133.13	530.366	276.756	699.168	5.23e-81	1.29e-76	4.95e-78
ENSBTAG00000018987	chr3	RPS25	378	975.765	1163.89	1056.63	1238.92	1207.75	1649.57	1641.78	1351.06	1141.32	2244.87	1718.69	896.869	1420.32	1964.65	2619.3	1331.61	1404.34	1981.77	1000.58	1051.36	1269.01	1474.3	2118.24	1922.15	1907.95	1586.31	1156.44	1012.44	1453.38	2548.51	2307.79	1502.68	1575.55	1909.97	979.632	1351.4	1302.98	1802.28	2353.48	1419.76	2.49e-80	6.14e-76	2.27e-77
ENSBTAG00000047154	chr8	ENSBTAG00000047154	92	4716.11	8312.83	4130.26	3060.48	6963	6952.01	5242.74	7068.28	3476.25	2774.03	5049.32	5386.33	8463.51	6717.25	2440.09	7083.95	4441.53	2793.6	3101.09	5324.67	9368.28	6528.07	2581.68	8386.15	2094.95	2307.9	3309.41	6011.99	5858.44	3385.64	2412.75	7868.74	2792.48	2070.31	5696.1	3191.94	6740.45	44745.1	4283.36	7347.23	1.43e-79	3.52e-75	1.26e-76
ENSBTAG00000008091	chr3	SELENBP1	1752	1970.49	2073.46	1105.51	2404.33	936.818	1166.51	1756.7	1109.38	2047.38	2492.7	2929.58	1621.03	998.21	1551.63	2775.41	1284.01	3468.27	3666.35	1440.19	2191.22	1070.61	1240.27	2141.6	1717.75	3640.94	3324.15	1920.32	1864.82	999.119	1801.22	2779.94	1236.51	3274.63	3158.95	1818.13	3168.78	942.98	917.268	2722.27	1313.05	6.26e-72	1.54e-67	5.31e-69
ENSBTAG00000046351	chr2	ENSBTAG00000046351	92	7289.58	9081.18	4192.71	3667.34	6963	7283.74	5888.91	7211.71	3745.4	3834.13	7697.4	5421.41	8502	7107.24	3323.26	7086.62	5175.18	3568.12	3404.56	5555.09	9461.29	6810.98	3708.4	10300.7	3198.74	3461.85	3980.59	6139.4	6026.18	5331.51	3370.34	8110.19	3815.39	2852.43	5899.7	4232.67	6755.68	44754.2	6305.55	7442.23	4.25e-68	1.05e-63	3.49e-65
ENSBTAG00000001785	chr13	TGM3	2632	345.414	170.608	801.68	261.134	982.885	517.594	832.442	1211.76	304.372	399.84	177.019	605.459	1126.1	376.287	216.731	398.163	285.551	152.952	651.707	327.506	738.417	955.345	406.861	597.071	318.501	114.782	473.631	383.425	1246.64	1093.76	402.648	971.539	477.608	139.909	473.457	270.497	806.622	1158.2	283.38	623.969	1.02e-63	2.52e-59	8.13e-61
ENSBTAG00000037526	chr14	FABP4	625	153.441	80.2481	173.77	55.4464	375.296	550.185	177.261	72.5742	37.3873	35.5076	135.438	69.7104	88.304	159.353	147.425	150.538	129.883	48.7224	108.885	93.9896	395.574	83.6778	193.277	107.885	26.527	33.5529	118.363	61.1279	310.268	47.5246	186.561	131.207	67.0434	33.8611	199.199	69.3228	480.968	68.0428	174.541	231.865	2.71e-63	6.67e-59	2.08e-60
ENSBTAG00000037554	chr24	ENSBTAG00000037554	1173	726.514	174.762	343.766	209.263	480.866	332.402	289.104	411.651	143.905	110.03	102.086	390.441	338.408	250.237	114.257	400.001	171.845	110.072	258.099	327.913	451.493	351.498	156.56	286.245	87.4553	65.3654	207.962	364.75	522.838	106.764	189.235	503.53	155.772	92.2717	317.634	185.139	402.369	38.5651	118.952	431.679	9.72e-62	2.39e-57	7.25e-59
ENSBTAG00000031160	chr17	IGLL1	1425	84.2869	131.101	145.902	53.7036	321.93	150.103	27.1794	62.3594	13.7057	72.5398	30.4258	72.9881	96.4818	42.7598	1.76346	50.8549	48.0053	29.4899	22.3477	59.6845	347.813	75.1086	3.43664	75.3226	15.9977	4.13893	29.1745	40.6727	298.651	16.9006	0.606111	75.7582	29.887	28.8541	75.826	42.0411	300.738	209.781	9.49493	64.6972	2.95e-61	7.26e-57	2.14e-58
ENSBTAG00000048171	chr27	TAP	431	386.997	56.232	358.62	14.5173	266.956	112.93	79.4133	153.078	161.839	142.275	28.7417	108.916	1670.61	315.044	1.94349	26.5034	66.6616	19.7829	190.285	15.4073	185.895	819.485	3.78748	34.0563	24.0421	4.56146	124.829	21.657	372.861	257.039	2.00396	54.9122	170.535	18.2381	140.986	12.4106	325.029	2261.67	3.92409	80.1331	8.68e-59	2.14e-54	6.11e-56
ENSBTAG00000043563	chrM	ND5	1821	4767.07	6168.06	5929.08	8997.06	2753.59	3087.94	4434.82	4186.26	7069.85	9969.49	8562.67	4601.25	2344.34	3660.34	5388.8	3702.43	6771.38	9424.09	8078.93	6080.24	3116.54	3180.68	6610.74	5410.14	9494.92	11471.3	9971.38	6298.23	2212.24	4788.91	6210.54	3725.4	8808.12	9458.78	5784.25	9693.08	2272.87	564.835	4965.19	3128.95	7.52e-53	1.85e-48	5.14e-50
ENSBTAG00000043567	chrM	ENSBTAG00000043567	955	359.06	1472.63	677.472	1314.39	518.631	521.232	1067.18	663.22	828.629	1178.41	2855.86	411.366	588.645	1214.22	780.632	696.58	771.703	1174.06	954.245	745.359	943.899	423.33	925.599	2328.06	1208.73	1677.1	3099.78	738.504	344.807	788.49	789.547	1154.99	749.498	1577.19	1071.39	1279.83	335.184	1368.44	1045.76	962.573	3.26e-52	8.03e-48	2.17e-49
ENSBTAG00000008545	chr16	ATF3	1994	2.13458	19.5822	1.78353	0.241377	116.642	67.687	67.0793	18.1982	1.22434	1.17153	10.009	1.39781	4.47012	3.10234	14.7029	4.3119	0.228711	0.305432	0.437552	0.896612	14.2389	2.07384	7.77725	7.82129	0	0	0.919824	1.63295	30.9586	0.805196	4.33154	3.53993	2.75595	0.909724	21.0797	5.63333	45.2557	1.3591	18.6601	3.25204	1.06e-46	2.61e-42	6.86e-44
ENSBTAG00000045710	chr2	ENSBTAG00000045710	92	5132.49	5063.8	2328.29	1940.92	5613.07	5976.84	4758.12	5840.18	2335.19	2367.77	4256.39	3232.11	6866.9	5870.03	2640.4	5740.86	3063.47	1985.97	1801.86	3209.24	7605.39	5523.35	2936.55	8082.01	1880.95	1852.02	2053.43	3456.66	4873.83	4249.5	2694.4	6575.71	2105.56	1557.67	3178.29	2389.6	5505.8	36467.7	4853.25	5992.7	4.09e-46	1.01e-41	2.58e-43
ENSBTAG00000013924	chr18	RPS11	578	2557.12	3590.32	2373.12	2225	1975.67	2603.19	2152.05	2210.87	3019.99	3355.51	3688.67	2875.06	2487.45	2684.73	2328.88	2434.88	2960.38	2568.89	2067.99	2759.98	2167.63	2227.96	1909.18	3012.47	2744.71	2446.72	2367.23	2847.87	2312.49	2891.68	1985.93	2206.81	2790.46	2697.97	2978.02	3005.79	2343.08	11359.5	3509.85	2425.25	4.73e-46	1.17e-41	2.91e-43
ENSBTAG00000040414	chr3	ENSBTAG00000040414	858	581.031	673.615	549.366	799.371	733.378	1055.14	1090.73	834.56	819.062	1121.05	1113.32	548.489	863.962	1121.85	1622.57	880.98	918.478	1134.3	618.26	564.097	799.328	987.74	1365.09	1198.06	1107.47	1130.41	659.831	606.44	911.668	1564.39	1669.03	899.628	1031.18	1253.02	593.464	885.262	856.499	1316.15	1599.62	917.611	5.17e-45	1.27e-40	3.11e-42
ENSBTAG00000043556	chrM	COII	684	10487.8	20484.1	21997.7	31467.1	12582.4	15038.7	16808.7	13025	19706.6	28613.8	28252.6	11963.1	12218.4	14907.6	23278.9	12218.1	13959.5	24022.9	29414.3	17160.8	14407.7	13339.2	22776.1	20874	19854.7	29023.3	31143.6	16050.1	11258	23841.7	21554.8	13031.9	17475.3	29502.1	17966.9	22566.6	11266.6	12265	18777.2	12201.4	1e-44	2.46e-40	5.86e-42
ENSBTAG00000034185	chr18	EEF1A1	2205	1708.45	2406.81	1927.13	1507.87	2932.8	3189.6	2902.51	2964.83	2376.01	2198.04	2466.92	2183.82	3207.15	3444.27	3080.1	3700.76	1987.8	1921.83	1621.31	2055.18	3034.46	3059.09	2763.98	3488.37	1916.41	1886.04	1850.21	2197.12	3211.11	3315.61	3179.47	3118.62	1996.58	2008.41	2269.27	2167.73	3380.79	507.5	4357.46	3700.93	2.35e-44	5.78e-40	1.34e-41
ENSBTAG00000010265	chr3	MGST3	863	932.464	1134.65	633.673	1244.81	520.418	886.537	839.658	539.691	910.499	1467.12	1515.16	774.621	645.314	1063.03	1530.67	630.079	1555.75	1718.41	836.589	1076.38	638.312	770.055	1199.24	923.237	1677.39	1751.09	937.255	844.65	580.22	1106.96	1551.27	673.819	1444.68	1794.37	779.819	1469.57	614.811	1547.18	1547.24	713.665	8.62e-44	2.12e-39	4.82e-41
ENSBTAG00000008182	chr18	FOSB	3218	1.488	107.113	2.55034	0.8974	137.877	97.046	108.181	30.7535	3.0346	2.9037	73.3542	3.19104	8.61314	4.13301	44.5112	6.87041	0.425155	2.83886	1.0845	0.873049	21.3927	4.76218	49.4591	30.2186	1.61003	6.92393	17.2888	0.472192	31.2248	8.48184	29.7923	8.32233	46.3212	13.7167	35.991	32.0806	46.7249	1.48996	75.9449	1.70845	4.02e-43	9.89e-39	2.2e-40
ENSBTAG00000043564	chrM	MT-ATP8	201	9549.66	19997.4	15792	22008.4	13810.7	14811.9	17344.4	13972.8	19627.8	24252.3	21204.2	8764.59	12482.3	16180.7	20757.7	12574.9	14021.8	26379.2	21147.8	13526.4	15035	16134.3	24457.6	20178	19352.9	29581.1	24175.2	11015.7	11820	24774.4	23449	14350.7	16226.3	28981.7	14503.1	16568.5	12212.9	1084.85	18233.9	13061.7	5.19e-43	1.28e-38	2.78e-40
ENSBTAG00000043584	chrM	ATP6	681	8998.06	16390.6	15204.9	20003.5	8734.87	10036.3	11499	9525.91	18833.7	19086.1	20748.2	7943.17	8062.84	9942.66	14855	8093.82	13657.4	21940.3	20377.1	11878.5	9777.85	9941.08	16024.4	15801.1	17458.9	25402	24275.5	10450.4	7408.28	17031.7	15513.8	9334.37	15854.6	23317.3	14253.2	16049.3	7750.25	8497.15	13351.5	8936.51	3.32e-39	8.18e-35	1.74e-36
ENSBTAG00000027263	chr3	ENSBTAG00000027263	468	223.959	596.981	429.056	647.911	619.902	825.265	796.786	712.808	655.792	842.317	851.431	514.066	714.347	867.766	1179.5	675.814	688.947	828.958	521.996	537.554	685.07	783.803	947.004	965.417	876.795	875.173	578.718	539.437	708.63	1070.37	1013.2	774.976	758.841	887.615	536.931	693.767	700.688	1730.52	1217.87	822.017	3.82e-39	9.41e-35	1.96e-36
ENSBTAG00000009535	chr25	RPS2	940	1996.15	3783.65	1775.57	1727.07	1966.84	2387.17	2013.67	2190.52	2127.45	2590.13	4799.85	2596.22	2380.2	2353.99	1397.26	2385.6	2037.67	1878.28	1448.41	2396.74	2176.25	2025.18	1542.97	4091.66	1692.11	2350.82	2511.85	2326.38	2218.03	2119.68	1255.13	2450.86	1784.53	1798.55	2327.9	2274.45	2415.39	6643.37	2821.21	2558.13	4.77e-39	1.17e-34	2.4e-36
ENSBTAG00000017246	chr19	UBB	1144	2133.06	805.336	582.525	570.499	781.184	783.077	779.071	728.467	716.121	742.26	519.762	838.891	721.404	750.546	704.383	776.477	871.837	666.526	548.731	773.364	663.639	779.078	729.873	716.511	770.819	539.043	500.752	719.151	834.637	871.551	767.825	804.838	895.878	658.047	608.84	687.325	711.153	899.824	785.767	787.897	2.76e-38	6.79e-34	1.36e-35
ENSBTAG00000010069	chr7	EGR1	3083	11.2604	52.8446	6.30011	5.15183	117.446	101.893	57.4085	45.074	5.76934	7.19827	17.4116	6.37606	18.0598	12.1394	28.8	16.4939	5.47319	7.5067	2.26397	2.4853	33.1367	19.2517	50.3011	29.3101	6.72211	9.99043	25.7797	3.09803	37.0538	22.9143	22.132	13.3331	62.3865	18.6322	38.1597	36.0878	86.0686	2.50185	36.2065	6.12709	6.22e-38	1.53e-33	3e-35
ENSBTAG00000043570	chrM	ENSBTAG00000043570	1571	292.861	1007.91	415.139	592.518	627.401	551.144	1238.7	630.342	683.094	759.097	1715.47	238.768	613.618	1360.46	776.861	669.805	668.254	906.761	558.697	449.522	1057.88	502.757	990.768	2064.86	915.508	1091.24	1892.89	446.03	347.243	913.668	798.284	1150.62	644.069	1061.14	643.732	768.128	363.669	1625.52	1080.33	917.149	2.36e-36	5.82e-32	1.12e-33
ENSBTAG00000017368	chr3	YBX1	1525	678.487	879.383	731.186	1090.75	395.939	559.315	517.689	467.109	826.051	1461.36	1595.28	652.969	396.01	563.438	780.52	465.859	1073.89	1434.92	966.878	800.72	409.509	505.002	755.187	621.72	1444.58	1449.89	1196.29	774.49	471.566	709.606	885.797	503.701	1290.96	1541.2	864.027	1049.8	430.138	72.3133	887.231	469.403	9.86e-35	2.43e-30	4.58e-32
ENSBTAG00000013264	chr28	RPS24	539	1567.75	1106.01	1867.77	655.433	2419.81	2130.63	1259.16	1792.86	1096.76	487.575	306.436	1557.06	2464.91	2179.47	449.127	2509.42	963.712	418.073	1068.34	1326.79	2470.48	1928.85	355.858	1318.22	240.309	189.669	610.242	1512.27	2399.21	347.028	415.029	2086.08	430.759	376.933	1947.04	626.198	2692.81	1239.96	385.952	2468.91	1.66e-34	4.09e-30	7.57e-32
ENSBTAG00000001538	chr3	RPS16	565	418.102	605.9	397.519	518.788	232.703	367.868	365.865	292.662	574.068	844.484	891.619	395.432	306.659	371.163	607.848	275.873	692.55	793.356	487.97	484.142	270.993	353.034	437.715	388.876	907.832	799.155	603.802	431.073	297.197	586.811	561.028	286.607	806.067	857.231	456.879	681.64	281.415	678.156	589.705	298.904	2.19e-32	5.4e-28	9.82e-30
ENSBTAG00000043550	chrM	MT-CYB	1140	12137.1	20731.1	20522.6	32803.1	7243.21	7985.4	10611.8	7474.63	28853	23720.4	30064.8	11657.5	5250.91	6457.1	14232.6	6565.03	19543.7	28250.5	29394.5	18054.3	8268.75	6553.44	15169.2	12553	24580.1	34111.6	33313.6	15739	5642.97	11245.3	13761	6925.68	21748.2	29404.1	20041.2	22096	5897.2	11005.1	11697.3	6475.66	2.69e-32	6.62e-28	1.18e-29
ENSBTAG00000006189	chr19	ACTG1	1954	871.65	887.351	850.801	706.44	1371.88	1301.88	1409.38	1238.64	633.269	754.367	612.128	894.746	1064.73	1080.03	945.244	1258.01	889.928	599.992	731.382	895.883	1165.75	1166.33	1129.48	1021.38	730.758	576.516	561.941	777.754	1248.84	1302.36	956.091	1142.58	1107.72	616.732	827.714	833.554	1204.8	185.42	1345.5	1186.19	2.9e-32	7.13e-28	1.25e-29
ENSBTAG00000005142	chr20	RPL37	369	2163.86	1835.4	1845.28	873.915	1590.17	1597.82	917.801	1425.36	1668.2	851.479	432.692	2415.13	1864.28	1397.31	308.725	1676.98	1458.37	727.866	1088.82	2163.69	1713.15	1487.84	216.769	1024.3	362.253	333.881	715.758	2231.33	1630.21	300.227	224.705	1536.51	586.395	594.831	2387.16	956.728	1778.94	2351.3	249.797	1772.62	9.67e-32	2.38e-27	4.1e-29
ENSBTAG00000048268	chr21	ENSBTAG00000048268	500	42.0315	33.6611	32.828	25.0279	197.524	66.8262	13.5107	36.2871	2.7901	22.1923	2.75281	24.3517	57.1436	23.507	0	30.2156	15.5057	6.0903	1.74496	26.5623	189.282	57.8933	1.6324	47.7043	0	1.31066	7.33652	13.8927	172.11	6.42225	0	42.3517	9.61688	10.8839	15.9908	14.9771	159.933	34.1882	1.69128	31.8589	1.04e-31	2.57e-27	4.35e-29
ENSBTAG00000032057	chr3	ENSBTAG00000032057	312	183.743	180.173	131.523	174.319	189.532	225.149	280.03	245.165	216.858	284.516	266.899	127.419	344.39	438.179	437.616	246.836	264.567	212.77	159.395	162.903	208.18	325.892	327.004	330.79	288.944	214.242	188.116	139.15	208.61	622.67	365.415	294.775	228.973	273.261	116.416	180.014	185.586	155.012	384.876	261.154	5.45e-31	1.34e-26	2.24e-28
ENSBTAG00000020733	chr25	RPS15A	459	2177.44	3722.52	2360.18	1979.75	1619.68	1622.71	1336.35	1401.46	2492.24	2323.3	4519.05	2917	1816.9	1801.23	936.191	1762.67	2347.81	1763.4	1916.98	2679.26	1665.62	1553.3	1077.6	2135.58	1765.4	1771.82	2548.07	2823.85	1693.57	1240.03	873.117	1708.34	1972.46	1825.85	2908.5	2249.13	1748.55	2893.98	1348.61	1824.61	1.41e-30	3.48e-26	5.7e-28
ENSBTAG00000046076	chr21	ENSBTAG00000046076	436	30.202	32.4258	23.2155	20.9743	184.33	63.3601	13.4281	22.2255	1.59983	22.7709	3.1569	19.8512	47.0484	19.1541	0	20.0017	10.4599	4.19058	1.00055	19.917	170.977	50.7699	1.87202	24.1972	0	1.50305	2.80448	13.9405	156.206	5.52372	0	31.4267	9.45302	12.4816	10.4789	13.4951	143.515	21.994	1.93955	23.6026	9.11e-30	2.24e-25	3.62e-27
ENSBTAG00000013162	chr15	HSPA8	2256	409.41	264.097	425.023	260.921	657.922	598.262	411.43	424.6	233.745	213.825	121.717	479.821	505.185	425.291	184.906	445.141	327.685	121.482	272.456	354.693	480.136	466.551	212.01	294.411	175.458	99.9262	223.033	417.597	548.455	193.934	230.475	579.476	175.384	162.691	404.225	256.542	569.365	105.988	212.16	609.74	1.59e-29	3.9e-25	6.2e-27
ENSBTAG00000045979	chr3	ENSBTAG00000045979	848	165.479	265.955	264.534	313.303	240.063	290.708	310.152	248.725	333.545	506.874	486.936	235.269	245.355	347.966	483.028	277.376	332.895	400.035	300.429	280.706	242.168	270.5	407.138	365.658	422.794	477.587	378.506	266.99	275.559	419.377	473.614	287.418	459.297	547.62	272.889	352.604	257.846	183.144	482.654	268.639	1.01e-28	2.48e-24	3.87e-26
ENSBTAG00000029933	chr18	bta-mir-330	94	2.83002	3.58097	5.82057	112.646	1.31333	0	0	0	0	0	0	3.12121	0	0	0	0	29.1096	0	4.64084	5.43418	1.37921	0	0	0	0	0	0	6.92788	0	0	0	0	14.6153	0	4.86042	0	0	2.21771	0	0	1.6e-28	3.93e-24	6.05e-26
ENSBTAG00000021649	chr3	ENSBTAG00000021649	511	421.158	596.81	372.072	513.33	450.566	628.648	629.266	469.244	642.241	868.581	782.478	399.326	502.983	641.001	870.429	492.993	625.619	679.349	469.533	463.33	467.078	556.475	710.783	673.232	766.513	741.254	477.376	409.933	532.134	812.207	902.584	529.783	724.559	940.719	393.846	660.51	471.985	833.042	925.076	512.839	2.44e-28	6.01e-24	9.11e-26
ENSBTAG00000012638	chr3	S100A12	710	9063.66	10809.5	11640.1	20532.8	16083.8	20498.8	19662.2	14516.6	10460.9	27847.3	17444.5	11955.8	16891.8	13893.8	21341.1	9893.16	14343.7	18644.9	13506.8	12494.8	16148.7	16366.6	24355	19353.7	21370.8	19512.2	13604.4	11239.2	21720.1	35958.9	22306.8	14565.5	20385.1	19398.6	9023.37	16094.4	16537.4	27128.6	21961.7	13693.8	1.64e-27	4.04e-23	6.03e-25
ENSBTAG00000027172	chr3	ENSBTAG00000027172	579	444.748	517.416	234.823	559.445	240.296	358.973	486.915	388.496	605.364	909.8	550.325	390.938	301.353	353.642	701.654	385.242	624.607	801.522	299.867	439.793	269.814	317.19	631.534	529.995	841.14	816.05	338.95	439.021	313.189	496.365	699.619	457.165	754.544	897.074	271.445	639.291	272.998	323.678	831.037	431.915	9.94e-27	2.45e-22	3.6e-24
ENSBTAG00000012003	chr4	PPIA	519	1554.87	1175.22	1339.37	829.07	1190.76	1174.04	659.483	806.036	899.12	722.413	444.216	1602.64	1189.96	1005.98	450.294	1175.26	1191.53	556.224	975.865	1460.1	1231.26	1039.55	394.733	763.609	483.167	373.753	716.218	1414.95	1226.6	383.602	379.433	1060.03	595.595	532.43	1558.14	806.985	1295.61	826.628	353.573	1162.52	9.65e-26	2.38e-21	3.44e-23
ENSBTAG00000004903	chr19	KRT15	1705	1396.73	1688.98	1214.28	1241.23	1196.88	984.794	1171.46	1480	1891.09	1543.76	1195.98	1800.28	1297.79	1121.29	1382.48	1837.37	1878.77	1759.94	1243.47	1718.94	1229.77	1705.46	1098.64	1817.03	1960.6	1329.88	1208.05	1807.38	1155.94	1361.67	1328.74	1381.28	1612.75	1419.98	1562.9	1791.99	1276.13	2329.79	1576.22	1700.64	1.71e-25	4.22e-21	6.03e-23
ENSBTAG00000047121	chr17	ENSBTAG00000047121	853	76.0954	60.3769	66.0665	85.2018	104.349	43.7978	8.4475	45.1994	4.49752	31.4939	8.87484	103.187	27.6268	13.4164	1.964	29.9509	29.94	12.8518	8.6941	79.0472	127.062	15.6843	0.95686	51.6234	8.5035	1.53653	10.0343	48.6061	102.262	3.76451	0	52.8143	20.9378	8.5064	32.6725	52.6746	94.8425	75.5165	0.991374	38.5061	1.26e-24	3.09e-20	4.36e-22
ENSBTAG00000005296	chr18	RPL13A	662	948.557	1421.7	783.095	764.127	1322.92	1698.59	1449.71	1527.95	1117.41	1328.57	1246.46	1167.15	1700.57	1712.38	1565.21	1660.96	1293.06	1010.14	687.307	1089.91	1486.42	1648	1304.44	1920.7	1255.35	878.063	808.088	1029.95	1556.11	2110.03	1381.67	1653.95	1149.71	921.609	931.703	1162.72	1587.8	5112.42	2231.63	1755.93	2.7e-23	6.64e-19	9.22e-21
ENSBTAG00000027225	chr27	LAP	376	143.27	27.7525	125.142	71.6838	393.998	150.44	111.392	358.616	52.8708	156.874	0	386.25	1000.52	268.995	15.5944	92.4474	48.516	21.0569	53.3697	120.91	312.39	626.885	8.683	106.134	44.0941	10.4574	66.6661	143.176	760.668	207.1	13.7826	302.575	91.3457	32.1629	69.261	61.1718	429.702	1154.32	17.9924	286.437	5.4e-23	1.33e-18	1.82e-20
ENSBTAG00000043582	chrM	ENSBTAG00000043582	66	19149.5	31896.5	34738.8	37585.6	10259.7	13557.4	16247	13867	31515.4	35651	39279.7	20473.1	6924.65	10497.6	18098.2	11184.8	27694.7	37639.9	39717.6	22978.8	11648.4	8123.05	21406.8	21760.2	33535.6	47173.8	44834.3	25739.7	9625.21	16104.3	17614.4	9886.47	32920.1	39440.5	27613.5	39436.6	9539.05	16361.3	18066	9844.32	5.66e-23	1.39e-18	1.88e-20
ENSBTAG00000047064	chr10	ENSBTAG00000047064	561	780.52	328.211	395.965	253.093	266.491	280.916	158.95	168.323	286.594	243.596	176.651	422.571	244.203	246.45	123.93	249.158	347.931	203.01	315.71	413.84	260.215	250.187	117.847	192.963	219.803	133.169	264.821	419.056	255.361	155.977	123.167	245.723	226.524	195.087	424.303	284.135	275.722	164.988	135.665	258.82	1.19e-22	2.93e-18	3.9e-20
ENSBTAG00000047744	chr10	ENSBTAG00000047744	561	775.541	325.811	388.65	250.519	260.109	274.351	154.133	165.382	282.242	242.555	176.651	417.864	236.803	241.488	123.93	245.436	340.615	200.839	313.377	408.377	253.744	243.683	110.573	191.327	225.344	128.496	255.013	414.026	248.782	145.96	124.707	242.023	221.627	195.087	420.231	283.181	269.271	152.354	129.635	254.799	3.52e-22	8.66e-18	1.14e-19
ENSBTAG00000046124	chr19	KRT36	1635	1.78975	8.44101	15.226	12.3638	2.71823	2.09189	138.275	76.0395	4.69282	16.0736	17.6786	14.6248	10.1565	7.94539	0	9.54074	15.6201	14.1548	20.5446	13.5904	4.36116	24.9944	0	46.8515	10.7741	9.61952	19.8183	10.0903	4.71953	132.078	0	32.379	7.56242	14.4232	22.0755	109.924	2.64182	15.4277	0.517212	17.0714	6.49e-22	1.6e-17	2.07e-19
ENSBTAG00000009223	chr2	SFN	1344	703.553	890.116	642.801	534.307	668.702	650.3	553.229	500.715	644.846	543.596	482.869	894.48	593.52	379.264	290.433	446.347	717.668	364.784	545.948	819.999	602.214	522.877	385.024	445.726	522.732	298.897	447.16	769.609	653.021	511.892	319.392	547.748	635.81	327.526	681.92	539.276	635.033	1765.9	463.09	443.464	1.52e-21	3.74e-17	4.8e-19
ENSBTAG00000031376	chr13	BSP30C	1099	7998.69	9285.14	8269.48	5001.37	5932.81	4768.27	8645.3	8877.98	7129.79	6655.76	4134.23	7813.91	12081.5	10735.5	6238.51	7966.47	6150.24	6333.03	6427.29	7820.92	5491.82	11649.4	5773.57	6327.41	4279.68	5041.09	4821.48	8391.8	5867.08	6298.8	7327.77	8534.16	4842.19	5792.44	8980.45	4933.81	6223.43	25300.7	7401.49	8877.18	7.53e-21	1.85e-16	2.35e-18
ENSBTAG00000011963	chr18	RPS19	507	885.69	1360.39	747.857	623.704	1425.43	1868.65	1579.36	1605.5	1017.39	1130	1259.67	1055.52	1801.42	1800.3	1749.64	1791.05	1030.83	954.989	658.231	983.844	1613.53	1609.67	1424.73	2265.43	1070.96	824.656	731.964	884.564	1645.06	2121.75	1517.88	1672.73	993.121	826.492	912.858	1175.3	1787.48	5497.38	2600.31	1844.55	7.9e-21	1.94e-16	2.43e-18
ENSBTAG00000012046	chr7	JUNB	1803	58.6487	129.94	45.3669	39.2412	177.134	177.148	119.396	117.783	48.1651	60.8948	44.6588	80.6304	93.7942	56.2681	75.2626	67.579	55.6467	45.9391	31.2118	58.9291	84.8483	67.187	90.9909	90.06	53.4486	37.437	51.5415	61.4018	100.296	96.1734	70.4188	70.5839	117.725	48.6279	68.798	93.1547	140.696	13.9901	122.883	47.9278	1.92e-20	4.73e-16	5.84e-18
ENSBTAG00000020355	chr8	KLF4	2343	112.12	136.483	79.046	61.6268	230.203	202.459	175.876	180.394	71.0028	39.3824	56.6894	133.173	142.634	124.883	76.8645	134.57	82.5289	68.3632	58.2769	104.321	132.357	133.512	73.8518	116.289	35.823	42.7936	57.4063	114.883	163.811	57.2191	72.6208	134.24	77.1062	49.0337	127.821	90.6336	189.932	28.9163	110.803	112.631	1.97e-20	4.84e-16	5.9e-18
ENSBTAG00000018189	chr1	CSTB	583	221.076	97.5768	182.065	111.452	316.149	282.049	276.549	153.483	99.3044	97.1675	77.9098	218.158	278.551	171.363	114.943	109.344	190.868	47.0092	133.94	166.474	315.774	233.236	196	121.165	104.865	33.722	101.721	130.691	339.238	145.96	154.075	159.177	143.747	44.5978	171.232	99.0891	326.991	314.306	131.996	131.539	2.77e-20	6.82e-16	8.22e-18
ENSBTAG00000021093	chr18	RPS16	562	1641.81	2337.71	1344.47	1298.33	969.609	1414.25	1107.46	1091.42	1704.71	2128.2	2362.18	1823.27	1203.2	1140.9	1234.11	1178.45	1921.58	1610.35	1284.65	1838.29	1067.15	1151.76	1099.4	1520.55	1727.64	1546.21	1440.32	1748.95	1107.08	1458.43	1049.67	1134.08	1846.86	1570.83	1736.87	1875.95	1159.09	2932.6	1772.54	1206.76	3.08e-20	7.57e-16	9.02e-18
ENSBTAG00000039237	chr17	ENSBTAG00000039237	321	17.4033	29.3617	4.26117	2.99879	93.0703	34.4237	0	21.838	2.17297	10.916	0	13.71	12.9329	0.96356	0	15.6883	4.26215	9.48646	1.359	12.7305	81.5836	4.54672	2.54269	31.4371	3.22808	2.04153	1.9046	2.70497	66.8904	5.00175	2.69068	24.5765	2.13994	1.88369	4.2699	11.6644	99.2833	11.6896	5.2688	25.471	5.26e-20	1.29e-15	1.52e-17
ENSBTAG00000026181	chr3	UGT1A1	3122	298.955	300.276	193.039	415.785	253.074	320.99	386.165	338.983	293.688	409.478	521.112	256.179	263.015	432.152	690.614	361.873	446.409	465.844	243.411	325.516	247.58	324.67	473.983	403.893	547.314	508.815	251.835	286.812	244.477	428.133	551.921	320.321	474.815	539.975	254.928	453.858	245.595	64.0351	627.325	363.259	1.32e-19	3.25e-15	3.78e-17
ENSBTAG00000017425	chr12	GJB2	2252	1154.22	725.239	962.1	645.445	1599.57	1188.13	1001.3	1517.12	796.639	457.973	333.406	1421.57	1658.02	1193.12	472.384	1410.01	789.987	395.383	694.457	1143.54	1436.23	1521.6	426.585	808.827	339.116	247.349	441.972	1190.63	1562.25	503.699	476.727	1361.52	488.653	343.681	1022.1	592.378	1484.91	661.866	484.404	1417.39	4.18e-19	1.03e-14	1.18e-16
ENSBTAG00000043576	chrM	ENSBTAG00000043576	67	242.199	552.645	559.383	581.877	163.989	219.901	302.479	273.877	421.638	714.755	708.747	354.7	204.11	318.536	675.116	254.821	435.63	827.191	514.372	400.264	129.645	275.925	450.738	445.003	417.578	762.921	602.252	414.708	155.23	395.4	296.497	182.818	563.889	740.036	422.784	614.733	146.36	183.573	391.267	252.481	8.88e-19	2.19e-14	2.48e-16
ENSBTAG00000012044	chr18	RPL13	930	1102.27	1698.62	814.229	865.833	963.462	1278.98	1004.34	1075.22	1287.79	1416.69	1521.45	1280.05	1208.15	1200.96	1055.61	1135.3	1342.16	1181.39	761.777	1210.02	1037.86	1079.71	893.434	1382.99	1315.88	1049.94	888.14	1121.31	1116.7	1399.26	936.149	1208.14	1337.65	1113.1	1081.53	1406.84	1157.61	1369.81	1578.53	1191.26	4.77e-18	1.17e-13	1.32e-15
ENSBTAG00000046161	chr21	ENSBTAG00000046161	475	33.6028	23.3856	33.4039	17.2257	121.114	40.9875	10.4293	32.9883	4.40541	8.60642	4.34655	23.1627	38.8155	23.4419	0	29.4786	17.2819	2.56434	2.7552	28.498	119.274	31.2383	1.71832	45.3867	2.1815	0	3.86133	14.6239	125.723	1.69006	0	41.9584	5.78459	1.27298	17.3133	11.261	103.96	29.4045	3.5606	36.5035	5.67e-18	1.39e-13	1.55e-15
ENSBTAG00000045632	chr18	bta-mir-2904-3	70	585.248	3154.53	953.576	1010.74	1149.87	1480.85	1280.3	1334.26	1061.23	1176.36	3578.66	1783.41	1575.11	1568.61	646.183	1015.96	1778.6	1348.57	928.566	1817.03	1696.5	1344.82	932.802	2273.82	1613.53	1600.88	1406.17	1984.67	1114.33	917.464	592.257	1770.59	1501.41	1243.88	1540.34	1612.33	1112.36	8392.19	1449.67	1417.74	6.45e-18	1.59e-13	1.74e-15
ENSBTAG00000047986	chr17	ENSBTAG00000047986	553	32.9521	17.6523	17.3144	3.48141	86.1714	36.6335	8.14389	11.9307	1.89202	11.6168	0	18.0387	20.9759	6.71182	0	10.4392	7.42215	7.70925	2.36658	17.5505	86.7428	8.79744	1.47595	14.9304	1.8738	1.18505	1.10556	6.28061	83.1159	4.35505	1.56186	15.3922	6.21085	3.28027	7.02256	11.6072	100.485	24.5031	1.52919	14.2753	1.28e-17	3.14e-13	3.41e-15
ENSBTAG00000004272	chr21	ISG12(B)	753	48.0464	129.638	199.816	100.991	174.441	182.734	72.9662	140.189	21.7687	55.8413	67.6322	205.142	71.9962	78.0445	68.9694	140.607	35.733	80.0717	152.944	192.318	173.377	58.1473	47.6931	102.338	13.7611	50.4769	84.4398	183.057	229.68	13.8594	52.7631	148.605	14.5959	57.8164	228.743	100.16	171.156	284.32	52.7825	182.716	9.54e-17	2.35e-12	2.52e-14
ENSBTAG00000037651	chr3	S100A2	444	793.872	1674.72	681.452	1348.52	2137.07	3074.19	2801.55	2411.9	787.856	1944.06	1650.76	1003.09	1968.75	2511.34	4152.38	2561.4	1710.19	1801.03	840.055	1064.77	2498.3	2508.65	4119.61	3771.84	1853.05	1546.81	831.693	878.072	2549.48	3834.91	4322.43	2844.3	1520.82	1869.83	711.559	1874.55	2468.62	12580.6	4355.82	2955.58	1.24e-16	3.04e-12	3.24e-14
ENSBTAG00000022971	chr5	ENSBTAG00000022971	465	900.184	117.271	604.2	352.957	1155.41	919.985	1067.3	1478.27	385.513	524.978	535.763	556.817	1343.64	850.084	835.843	717.419	311.879	210.869	663.271	286.165	756.125	1161.32	951.358	651.052	842.34	218.443	784.929	437.415	1923.52	3067.83	1199.9	983.564	697.261	260.07	506.006	288.73	1012.75	21.0706	721.979	839.446	1.31e-16	3.21e-12	3.38e-14
ENSBTAG00000023274	chr5	ENSBTAG00000023274	511	661.931	750.952	563.194	499.202	861.512	1097.69	954.475	898.544	767.14	893.725	606.05	703.628	996.885	1103.44	1280.24	965.314	765.736	660.28	529.292	692.246	901.682	974.901	1154.82	1119.36	764.486	538.627	527.626	630.405	1027.83	1575.71	1347.11	960.434	830.756	662.645	652.685	673.071	929.12	1567.77	1464.57	1018.23	4.58e-16	1.13e-11	1.18e-13
ENSBTAG00000019203	chr3	S100A4	466	767.81	970.827	499.582	1024.58	878.21	1633.9	1150.05	900.807	630.915	972.509	1228.72	680.283	846.851	1363.99	2043.78	1207.98	1677.4	1374.89	658.103	965.721	1168.2	1112.37	1982.71	1956.84	1540.98	1238.94	980.039	698.734	1085.69	1652.07	2237.12	1508.49	1239.7	1309.24	781.401	1293.63	1060.18	3445.93	2010.67	1408.18	6.02e-16	1.48e-11	1.53e-13
ENSBTAG00000003989	chr26	ENSBTAG00000003989	882	23.5257	29.7683	30.3963	26.1935	89.0204	80.8377	71.4853	86.0239	13.8398	23.1749	3.90138	65.8639	3.18406	1.75342	20.8936	98.1785	26.8873	19.3343	20.2787	67.1817	92.0158	4.96427	22.2096	78.5295	5.87422	11.1451	13.1702	63.2516	77.9784	0.910182	44.0668	106.863	6.23057	10.9689	34.1883	27.2907	96.3566	2.12719	27.8046	109.642	7.95e-16	1.96e-11	2e-13
ENSBTAG00000047529	chr17	ENSBTAG00000047529	459	37.6719	13.2004	12.5161	11.5346	72.3503	37.2575	15.6987	14.374	3.03932	12.7235	0	17.2585	28.9958	6.06476	0	9.63354	13.91	3.98059	3.80165	19.4754	53.3834	14.8387	3.55644	11.992	4.51509	1.42773	1.33198	8.98561	108.543	1.74898	1.88172	12.2121	10.4759	6.58675	4.9769	9.32284	77.5721	40.8754	0	18.4273	1.37e-15	3.37e-11	3.4e-13
ENSBTAG00000015147	chr3	S100A10	604	389.563	454.202	297.572	666.178	344.196	547.099	419.041	316.775	300.259	752.247	639.209	370.142	329.311	574.566	837.644	371.33	671.239	650.372	423.239	487.133	397.736	421.659	687.826	530.082	732.554	751.893	390.714	391.02	347.717	644.617	692.111	458.865	631.193	821.902	317.698	566.779	337.27	494.241	709.836	389.998	1.79e-15	4.42e-11	4.42e-13
ENSBTAG00000015388	chr18	RPL18	630	1307.94	2070.43	1016.11	981.711	1181.03	1502.57	1277.44	1361.09	1544.52	1661.17	1730.34	1573.62	1411.34	1438.5	1195.31	1476.66	1596.9	1390.14	818.468	1355.28	1241.3	1271.46	1075.31	1714.65	1478.66	1323.14	1101.45	1371.01	1350.78	1543.12	1205.08	1381.08	1521.04	1312.02	1326.76	1756.67	1374.19	3380.1	2059.07	1447.28	1.94e-15	4.77e-11	4.73e-13
ENSBTAG00000048229	chr25	TPT1	775	1407.68	1740.82	1649.17	1072.54	2139.48	2034.83	1760.75	2027.45	1370.3	1313.45	2329.24	1542.12	2556.42	2551.85	1219.18	2467.96	1075.69	955.588	1091.44	1401.93	2148.77	2098.22	1230.1	2470.44	918.552	1059.52	1314.26	1616.15	2222.07	1448.11	925.004	2065.89	924.461	1132.87	1691.34	1098.09	2171.21	1415.14	1629.09	2272.23	3.58e-15	8.8e-11	8.63e-13
ENSBTAG00000010012	chr20	BTF3	859	568.277	436.536	608.599	277.913	560.064	458.503	289.927	429.155	440.114	229.116	103.351	606.256	512.003	422.726	114.091	599.553	364.203	183.631	379.868	623.204	547.106	430.713	86.4661	281.411	80.8222	72.4754	245.547	610.535	548.356	79.437	90.4933	499.077	143.941	143.599	639.578	249.079	593.619	250.934	86.6316	557.475	3.99e-15	9.81e-11	9.52e-13
ENSBTAG00000008573	chr18	ZFP36	1719	68.4012	158.417	58.7238	47.8786	128.121	122.441	113.179	98.4707	51.3303	51.9797	102.089	84.5704	64.5669	46.7823	67.2455	49.374	83.0388	73.3387	43.1418	60.0257	67.4246	59.2911	91.1639	88.5904	48.224	70.1458	82.1571	64.1497	57.8679	112.548	63.3085	51.2072	161.44	69.6471	70.1665	127.268	83.3952	4.00194	115.114	32.8845	4.32e-15	1.06e-10	1.02e-12
ENSBTAG00000001595	chr18	MT1E	387	15.1227	26.9637	19.0861	23.63	101.761	145.484	53.5308	39.424	5.40716	15.0906	3.55661	25.0181	62.7862	43.1585	34.6313	37.7687	22.3901	12.5898	6.7634	29.0385	125.96	51.5412	59.0534	107.859	37.4857	1.69336	17.3776	26.9238	105.33	80.9004	40.1725	51.4993	24.8498	29.6863	11.8057	20.7325	119.455	208.465	21.8512	48.0824	4.62e-15	1.14e-10	1.08e-12
ENSBTAG00000037775	chr5	ENSBTAG00000037775	1454	1068.48	400.044	348.826	359.159	304.472	386.681	411.64	312.81	359.076	528.98	378.18	422.636	301.307	339.51	403.268	265.254	647.691	378.236	381.634	397.865	299.326	377.421	515.88	466.267	595.074	387.158	379.272	389.807	415.795	692.909	453.833	367.095	598.102	396.316	349.73	388.114	287.995	149.538	446.667	299.001	6.4e-15	1.58e-10	1.49e-12
ENSBTAG00000008570	chr7	RPS14	492	697.767	966.047	544.91	461.74	1368.77	1645.95	1280.59	1466.7	742.183	800.042	531.539	864.975	1724.31	1689.85	1314.35	1906.57	749.887	580.56	454.859	816.055	1555.48	1552.45	1070.02	1460.93	566.547	518.137	422.496	755.786	1554.4	1352.65	1267.47	1524.14	693.901	539.527	671.854	732.767	1686.08	4625.2	1675.82	1871.85	1.26e-14	3.11e-10	2.91e-12
ENSBTAG00000046450	chr3	EIF1	661	113.089	150.227	130.782	166.018	232.524	326.779	291.608	229.259	228.99	205.86	255.083	110.522	251.038	311.175	536.042	234.878	209.052	191.646	126.714	119.782	218.887	258.705	375.379	351.134	327.638	219.104	163.712	107.716	271.545	399.569	512.214	255.975	242.137	234.181	95.7304	179.648	210.697	200.265	434.975	227.981	1.84e-14	4.53e-10	4.19e-12
ENSBTAG00000007115	chr27	GSR	1589	444.402	244.25	354.656	175.681	571.969	395.554	259.047	482.29	215.973	128.268	67.9974	462.709	589.608	425.705	57.4596	462.169	243.954	88.1542	208.374	366.152	487.496	508.696	42.1199	208.419	35.8664	32.9933	115.042	373.902	484.666	52.0368	48.9199	436.379	108.074	65.8318	376.947	160.907	491.35	15.3495	45.2357	464.07	5.87e-14	1.44e-09	1.33e-11
ENSBTAG00000011358	chr23	IER3	1167	98.9319	164.412	72.9043	41.243	159.843	152.852	103.81	98.2299	58.2764	69.5604	25.358	112.38	118.126	84.018	53.8332	89.8841	94.18	44.8814	60.1838	94.1086	117.425	117.977	55.2527	79.0041	46.1723	34.2546	68.6293	88.5407	144.175	88.7393	45.1467	108.34	86.5272	41.4508	98.462	88.4621	150.551	234.724	68.8398	74.531	1.02e-13	2.52e-09	2.29e-11
ENSBTAG00000016239	chr10	DUOXA2	1103	97.9192	131.226	113.841	63.7086	150.986	130.236	97.5842	182.811	61.3416	82.068	48.0432	153.48	142.36	81.6021	38.7306	67.5942	64.5003	51.3507	81.4735	105.821	159.735	125.925	68.8185	101.47	35.6991	32.6774	77.5999	141.108	193.451	100.439	77.5223	145.306	72.8646	38.3739	80.5649	77.1068	170.506	165.751	79.7342	90.1024	1.04e-13	2.57e-09	2.31e-11
ENSBTAG00000005414	chr1	ENSBTAG00000005414	608	308.025	194.88	234.422	129.034	708.229	739.956	426.654	573.429	149.715	131.594	84.8935	235.97	670.555	559.594	279.674	662.421	187.521	113.192	147.805	244.484	724.777	584.919	281.912	490.382	100.554	57.1258	114.633	226.356	743.281	271.995	264.227	647.405	101.682	96.4677	238.209	113.49	805.274	618.193	293.471	719.451	1.45e-13	3.57e-09	3.19e-11
ENSBTAG00000047177	chr7	ENSBTAG00000047177	507	23.3491	25.8932	38.3101	24.6823	112.495	38.9194	20.4304	42.6993	5.50315	20.734	23.0759	23.7261	39.9781	19.5221	0	32.4633	20.6887	7.20746	5.16259	26.1955	107.143	31.6656	6.43946	70.5685	2.04381	1.29256	12.0587	13.7009	114.148	14.2505	1.70357	46.2713	14.9036	8.34841	20.2757	13.7153	96.4772	26.3151	6.67173	36.98	2.12e-13	5.22e-09	4.62e-11
ENSBTAG00000002203	chr3	NDUFS2	1577	181.256	229.459	158.207	272.241	146.938	190.857	221.894	173.623	250.348	372.55	339.083	170.232	164.067	211.236	369.69	159.512	307.986	376.927	206.916	212.974	172.148	190.188	311.575	261.779	407.389	380.648	223.693	187.892	181.79	338.013	325.876	173.115	331.481	374.991	187.445	260.156	162.636	228.293	391.988	174.401	2.26e-13	5.57e-09	4.89e-11
ENSBTAG00000031795	chr1	TMSB4X	613	265.371	149.361	195.469	109.923	568.527	585.419	366.604	459.778	118.909	95.2703	63.9928	161.055	546.769	459.665	235.032	537.195	145.817	91.4042	131.655	193.742	593.873	471.42	239.668	402.574	74.3774	48.1074	108.711	180.599	599.024	214.773	214.166	510.38	93.0087	77.9256	197.882	91.622	650.733	606.01	255.21	579.283	3.28e-13	8.08e-09	7.02e-11
ENSBTAG00000045494	chr18	bta-mir-2904-3	70	609.95	3202.61	918.403	962.611	1149.87	1499.64	1209.53	1325.42	1011.41	1234.76	3273.88	1798.08	1576.86	1590.7	610.284	1017.71	1856.78	1409.47	903.638	1827.98	1694.65	1351.77	816.202	2182.08	1554.32	1488.54	1441.1	1969.17	1119.12	1089.49	468.87	1761.69	1501.41	1261.15	1507.7	1597.05	1109.03	8392.19	1365.11	1415.73	4.29e-13	1.06e-08	9.1e-11
ENSBTAG00000037638	chr5	KRT73	2265	0	0	5.31432	55.2492	0	0.696941	0	0	0.153979	0	0	0.0647668	0.053908	0	0.369821	0.0542285	6.84578	0	23.8824	0	0.171716	0	0	0.202515	0	0	0	38.0478	109.759	7.08857	0	0	17.8933	0.26696	39.0314	0	0.0515407	0.0920373	0	0.497903	6.07e-13	1.5e-08	1.28e-10
ENSBTAG00000039856	chr27	ENSBTAG00000039856	437	170.144	11.5542	0.626011	1.10139	7.34501	3.01024	20.6113	0.4718	26.3367	30.7372	4.72451	3.02122	15.0881	6.37008	1.91681	0.84321	14.6103	6.96831	32.9426	0.584454	5.93342	5.56635	0	1.04965	14.2272	0	25.1826	2.48368	8.82887	47.7627	0	0.475072	29.8661	4.15101	2.61373	2.44804	7.21275	32.9155	3.87022	3.871	6.19e-13	1.52e-08	1.29e-10
ENSBTAG00000047262	chr19	ENSBTAG00000047262	777	474.525	187.584	184.138	183.974	341.6	382.284	362.256	279.413	192.56	181.14	151.458	229.768	383.12	257.951	284.605	269.051	235.362	147.359	183.03	212.674	331.872	376.927	335.094	217.836	224.046	138.319	173.892	209.251	400.697	444.267	292.349	312.879	282.901	150.971	167.287	177.611	391.987	743.443	310.178	285.929	9.37e-13	2.31e-08	1.94e-10
ENSBTAG00000047838	chr3	bta-mir-2887-2	57	39.6699	183.069	33.5959	177.323	136.448	92.3141	86.911	126.6	79.5422	133.195	434.655	123.534	141.381	217.055	29.391	56.0266	128.014	138.902	91.8398	156.829	115.998	119.491	257.748	362.128	218.15	103.473	321.777	95.2077	79.4598	183.09	75.7639	138.404	241.024	212.163	120.231	140.763	92.1629	720.483	207.702	113.764	1.11e-12	2.73e-08	2.27e-10
ENSBTAG00000030973	chr2	TUBA1D	1464	382.588	185.55	184.06	143.34	141.498	142.33	116.588	135.62	167.472	125.258	99.1878	235.076	142.202	112.186	89.2572	119.22	184.102	101.921	138.858	196.614	126.634	129.268	93.105	108.408	104.046	88.1831	116.93	226.118	140.593	103.638	98.5241	129.47	144.047	113.168	192.551	135.551	144.649	402.547	112.059	104.764	1.27e-12	3.13e-08	2.59e-10
ENSBTAG00000038215	chr3	CLCA2	2955	401.508	295.603	373.365	588.317	398.433	472.503	658.847	472.009	407.302	453.766	695.656	335.492	414.609	632.108	922.968	481.917	542.013	515.254	466.208	426.023	384.329	523.624	863.434	508.989	747.616	565.957	541.239	410.052	430.413	727.529	1096.37	509.778	682.503	580.927	410.65	548.836	394.268	133.474	984.15	491.554	1.29e-12	3.17e-08	2.6e-10
ENSBTAG00000002060	chr19	RPL19	563	854.294	1069.62	741.983	701.868	1161.73	1434.64	1162.29	1205.93	908.763	1088.14	792.106	1070.39	1393.22	1423.45	1243.82	1460.84	1060.34	819.974	710.535	1013.01	1266.06	1304.82	1067.01	1253.06	1074.86	753.106	685.22	973.553	1331.26	1404.51	1061.61	1283.62	1112.74	786.17	942.162	959.586	1391.55	5330.1	1306.77	1429.47	1.36e-12	3.34e-08	2.72e-10
ENSBTAG00000015978	chr8	ANXA1	1398	613.867	437.017	592.141	413.138	1308.35	1201.24	905.869	940.921	357.494	400.199	282.567	803.055	1358.05	1120.61	472.149	919.362	508.245	238.297	437.487	641.805	1053.76	1224.42	486.919	759.571	252.753	175.786	346.797	632.743	1491.26	648.886	562.214	1287.67	400.949	279.841	614.565	384.912	1422.42	489.101	571.02	1187.34	2.36e-12	5.81e-08	4.68e-10
ENSBTAG00000015989	chr18	RPS5	714	715.353	1270.07	566.291	610.058	902.9	1190.19	1119.59	1130.22	901.701	988.885	1054.47	1016.4	1181.86	1169.2	983.118	1184.58	904.435	907.575	564.545	892.492	1000.12	1123.58	860.784	1445.47	856.254	879.28	578.838	835.763	1052.07	1349.21	1001.61	1131.95	941.869	762.181	786.741	956.673	1093.49	7966.32	1814.46	1151.24	3.54e-12	8.7e-08	6.96e-10
ENSBTAG00000021652	chr25	PDZD9	1269	0.419262	0.265257	0.215577	20.8604	0.778268	1.6586	0	0.649888	0.274832	39.5781	67.2476	0.1156	0.673532	0.487475	0	0.871118	24.0783	6.23908	23.3761	0.402532	0.102163	0.766743	0	0	55.526	13.9432	10.1173	0	0.660948	32.8957	0	0.490796	0.541308	0	30.6026	0	0.459967	0	13.3277	2.88825	3.62e-12	8.9e-08	7.06e-10
ENSBTAG00000024280	chr3	ENSBTAG00000024280	524	64.2209	140.041	105.981	109.304	122.275	159.163	159	143.616	147.092	199.498	160.231	121.501	139.578	179.443	268.558	139.001	159.269	175.503	116.552	117.467	142.758	143.907	196.262	198.71	253.121	175.088	134.176	122.622	140.217	228.272	204.389	152.139	165.175	204.247	127.734	166.39	148.821	423.692	271.122	167.602	4.96e-12	1.22e-07	9.62e-10
ENSBTAG00000038640	chr22	HIGD1D	833	260.433	246.902	261.087	181.429	518.857	468.392	360.069	341.318	187.988	134.609	76.008	314.703	480.052	411.042	167.931	415.668	213.517	118.443	163.917	283.308	460.996	420.503	172.451	202.641	82.1009	72.3774	103.486	331.734	521.37	136.849	197.004	404.746	125.344	103.802	241.329	147.049	491.484	55.5572	162.428	400.906	6.15e-12	1.51e-07	1.18e-09
ENSBTAG00000001212	chr3	SSR2	1081	174.108	269.974	160.951	254.678	156.115	210.768	212.889	198.357	256.167	374.391	324.048	192.972	183.887	218.887	333.973	195.661	272.955	363.953	199.354	213.587	173.54	198.02	257.47	235.5	372.883	343.124	205.3	213.258	191.491	323.786	351.556	188.786	406.052	360.225	180.047	294.911	189.095	432.935	341.073	196.391	6.65e-12	1.64e-07	1.27e-09
ENSBTAG00000039992	chr5	TUBA1C	1554	875.869	338.127	298.389	321.8	271.294	337.419	344.288	276.893	322.055	447.588	320.63	373.917	258.347	287.011	340.125	237.751	559.938	314.313	329.846	345.473	266.966	323.08	443.291	410.583	504.103	326.4	326.54	338.182	361.944	598.211	394.616	323.834	525.578	331.903	298.412	338.356	261.8	157.086	391.803	265.972	1.2e-11	2.94e-07	2.26e-09
ENSBTAG00000047811	chr29	ENSBTAG00000047811	186	80.8077	77.8187	67.6563	31.052	51.1068	39.6057	53.268	22.1695	26.2509	18.8389	11.1001	66.2502	45.2958	31.5955	22.5173	28.3956	44.1339	26.1949	51.5982	53.553	27.8807	39.2338	0	19.7288	16.7131	14.0931	23.0088	52.5178	65.8368	12.9481	13.9308	34.6011	48.0105	22.7561	55.2677	25.8822	41.4238	3.36233	18.1859	19.7053	1.24e-11	3.04e-07	2.32e-09
ENSBTAG00000037452	chr10	ENSBTAG00000037452	997	339.531	174.214	146.524	110.068	103.889	89.9855	92.1493	108.569	109.141	94.308	92.4967	172.593	100.302	114.476	73.9345	114.327	163.757	98.349	120.327	168.307	94.7958	101.008	74.4979	74.9923	98.7364	68.3594	84.0106	180.495	108.692	54.7534	84.0318	166.793	110.238	72.7779	155.806	135.2	89.9259	61.6821	86.5151	124.85	1.55e-11	3.82e-07	2.89e-09
ENSBTAG00000048000	chr18	bta-mir-2904-3	70	670.755	3164.14	914.495	948.86	1149.87	1484.61	1261	1337.2	1021.37	1251.44	3254.22	1783.41	1578.6	1559.77	622.25	1015.96	1765.57	1296.36	897.406	1820.68	1698.35	1341.35	886.162	2208.29	1598.73	1610.24	1379.96	1984.67	1111.93	1009.21	493.548	1749.83	1560.29	1252.52	1504.44	1566.49	1110.7	8392.19	1220.14	1411.7	1.89e-11	4.66e-07	3.5e-09
ENSBTAG00000044377	chr5	U5	89	0	0	0	0	0	0	0	0	0	26.2475	0	0	0	0	28.2352	0	0	0	0	0	0	0	0	0	0	0	0	4.87806	1.88482	0	0	0	0	0	0	0	2.62336	0	0	0	1.92e-11	4.73e-07	3.53e-09
ENSBTAG00000004037	chr3	JUN	1950	63.0949	193.853	76.3181	94.2865	161.312	177.691	230.49	122.332	71.7198	125.786	152.816	57.4751	75.2021	89.6185	196.739	64.1223	76.9438	140.233	58.6127	64.8339	69.7425	68.6088	241.512	144.43	105.747	133.418	138.265	56.3278	87.7454	160.144	185.587	69.628	270.541	154.732	100.396	212.039	116.321	5.66596	236.346	45.6883	1.98e-11	4.86e-07	3.6e-09
ENSBTAG00000037453	chr13	20ALPHA-HSD	1102	267.591	95.6073	77.9492	74.6854	89.957	83.799	60.4835	77.6437	73.1071	60.4145	48.7113	95.0468	89.6373	83.9216	41.0461	91.7306	95.1829	65.7664	76.7971	102.904	89.4106	85.645	39.9954	70.7606	63.0002	60.6567	46.6022	104.203	83.2654	52.4503	54.8635	97.2096	57.9705	68.587	108.208	76.6913	93.8579	22.8895	47.577	95.8127	2.3e-11	5.67e-07	4.17e-09
ENSBTAG00000043580	chrM	ENSBTAG00000043580	68	64.5494	222.757	197.129	198.185	81.6967	116.071	86.0977	139.473	112.835	120.237	172.051	88.4496	77.2114	81.8743	98.5464	74.0578	107.306	170.17	147.552	123.947	78.1685	110.893	252.062	121.419	91.4305	221.656	233.762	153.228	64.1392	188.89	203.226	82.432	191.933	257.871	110.86	173.055	78.971	3.06566	87.0514	43.5345	3.36e-11	8.26e-07	6.03e-09
ENSBTAG00000031082	chr3	ENSBTAG00000031082	333	60.3143	112.204	53.3989	67.932	164.604	214.111	246.141	134.975	89.0233	161.347	155.001	68.2823	185.536	245.213	344.616	147.172	109.562	96.9328	65.5014	65.1938	177.143	192.846	291.676	247.943	130.693	135.789	69.7667	84.0915	201.5	339.916	383.87	152.744	113.455	181.581	63.1125	120.472	181.595	537.751	345.367	158.749	4.27e-11	1.05e-06	7.61e-09
ENSBTAG00000039446	chr13	ENSBTAG00000039446	610	26.1661	4.96639	59.1981	25.2488	138.429	49.1686	68.661	51.7132	6.28915	33.5086	5.64101	29.3394	158.932	12.1693	5.49275	3.22171	2.24287	4.99205	21.4544	8.79268	85.8634	61.4105	16.0564	13.5353	11.891	6.44587	28.0632	15.6578	210.923	156.608	21.2387	18.7186	27.0264	5.94751	10.4858	4.38441	126.309	333.202	19.4082	22.6474	4.33e-11	1.07e-06	7.67e-09
ENSBTAG00000046394	chr19	RPL23A	560	1714.65	2383.93	2040.03	1889.98	2055.27	2469.34	2006.5	2149.03	2314.91	2499.76	1902.39	2433.07	2381.2	2271.17	2058.21	2285.47	2496.06	2007.63	1826.75	2351.56	2196.33	2225.73	1821.88	2353.27	2424	2039.71	1733.69	2386.26	2242.14	2424.11	2043.6	2300.35	2356.38	2015.9	2344.36	2278.09	2356.47	5742.83	2423.67	2489.61	4.55e-11	1.12e-06	8e-09
ENSBTAG00000015107	chr3	SLC16A1	3150	431.04	413.658	376.827	627.684	385.682	451.689	623.923	461.247	368.47	514.297	713.765	330.51	372.352	659.944	964.754	492.402	558.263	703.382	467.399	456.002	396.838	458.004	836.672	517.234	709.23	762.471	549.074	463.779	384.49	529.58	1132.42	519.016	686.048	767.059	430.845	638.311	388.428	58.0392	959.469	475.356	4.91e-11	1.21e-06	8.58e-09
ENSBTAG00000047768	chrX	COX7B	415	465.378	351.211	437.707	303.86	363.516	396.228	266.959	294.609	272.286	274.413	142.616	435.495	376.014	365.946	189.732	374.994	384.62	190.781	282.767	404.342	398.62	301.864	171.107	302.849	209.739	127.908	268.122	429.962	404.213	201.179	176.904	366.188	213.524	164.643	472.292	266.804	384.257	445.059	218.033	347.836	5.06e-11	1.25e-06	8.77e-09
ENSBTAG00000000198	chr5	ENSBTAG00000000198	444	1551.2	349.499	1319.16	969.115	2057.27	1594.57	1833.89	2336.67	1037.65	1311.38	982.705	1334.48	2387.58	1443.41	1422.49	1237.41	784.735	582.968	1462.97	765.644	1320.98	2009.55	1571.74	999.006	1601	616.955	1635.85	1134.26	3308.88	4753.4	2246.81	1665.53	1509.99	777.619	1135.51	683.079	1787.64	34.7441	1277.99	1394.45	6.96e-11	1.71e-06	1.2e-08
ENSBTAG00000005099	chr3	ENSBTAG00000005099	768	106.859	147.267	124.316	149.781	119.756	166.49	146.601	121.075	136.689	241.055	242.843	98.3709	127.666	193.314	244.313	138.981	152.017	175.255	166.998	122.715	122.893	148.23	182.795	206.055	210.481	210.764	187.871	115.886	129.525	252.96	280.03	138.134	171.73	262.178	132.364	200.587	123.428	93.3748	263.162	139.867	7.97e-11	1.96e-06	1.36e-08
ENSBTAG00000017441	chr19	RPL27	464	1017.65	1175.24	788.273	768.637	1074.36	1246.87	1023.01	1016.66	1083.87	1258.64	818.725	1180.21	1242.33	1263.88	1021.78	1183.54	1129.31	993.612	784.102	1159.24	1109.25	1115.59	955.167	1096.32	1163.51	758.431	856.454	1101.74	1150.38	1242.23	1010.76	1155.71	1168.06	921.33	1015.67	1070.95	1192.81	2760.81	1175.52	1222.24	1.49e-10	3.67e-06	2.53e-08
ENSBTAG00000021455	chr29	CFL1	1072	408.587	375.234	319.757	236.163	447.862	437.347	328.105	389.851	248.883	201.025	136.742	505.228	458.451	357.199	176.593	420.73	381.602	173.278	228.7	468.88	470.206	398.003	192.63	305.94	197.19	108.203	148.282	413.088	442.844	174.485	167.585	429.157	251.828	141.577	342.66	264.954	459.445	373.953	173.546	419.093	1.97e-10	4.86e-06	3.33e-08
ENSBTAG00000006991	chr6	ADH6	1417	205.571	74.5913	48.2651	36.0045	1.56821	2.41372	71.5105	106.071	126.263	38.7414	54.3957	73.0896	68.8492	115.47	71.5279	238.894	167.68	65.7598	41.2534	65.4288	2.19583	69.181	33.4084	93.8756	67.277	32.3734	40.9886	59.8982	1.53898	20.9618	59.7343	155.155	93.0759	58.4607	125.424	40.7685	2.71871	59.4352	69.2269	209.513	2.05e-10	5.05e-06	3.43e-08
ENSBTAG00000013863	chr20	DUSP1	2021	10.0696	43.3047	10.9643	4.52489	52.7774	40.4862	23.6209	51.9268	8.97359	4.33454	2.38368	18.5095	32.5041	17.294	7.46046	27.9568	4.51311	3.61621	3.02194	9.22547	27.1992	18.0541	11.712	24.7391	0.512723	1.94556	8.16782	10.8483	21.2487	4.76664	2.99157	24.4485	19.7137	6.58218	16.6159	21.7029	33.5605	3.09448	5.02113	15.2059	2.71e-10	6.66e-06	4.5e-08
ENSBTAG00000003228	chr5	RPL3	1287	1063.47	1304.86	999.04	963.733	1009.2	1325.29	1244.34	1000.13	1156.04	1415.32	1052.89	1186.8	1175.67	1312.19	1422.11	1164.62	1336.26	1124.84	1030.77	1177.21	1042.5	1240.82	1418.68	1244.57	1436.37	965.937	1174.3	1077.27	1173.72	1923.06	1495.22	1149.01	1370.1	1113.48	1103.5	1232.3	1172.02	1881.04	1560.53	1197.08	3.03e-10	7.45e-06	5e-08
ENSBTAG00000003920	chr10	TGM1	2767	358.029	238.438	291.363	185.251	319.942	246.931	263.02	315.263	218.307	190.166	129.831	391.633	319.883	215.741	144.401	232.649	272.443	131.623	230.496	279.406	288.762	285.974	154.568	163.453	163.277	100.419	161.296	308.547	322.281	212.953	157.322	243.02	233.111	114.508	275.168	202.592	304.781	535.514	158.004	236.748	3.99e-10	9.82e-06	6.55e-08
ENSBTAG00000018914	chr3	RAB25	1077	144.373	173.15	142.499	200.209	118.409	143.151	168.518	129.028	217.612	285.767	254.961	154.188	149.651	145.318	246.549	111.081	229.931	255.601	166.071	150.825	130.608	149.066	217.502	159.287	264.585	262.254	148.729	148.545	141.27	337.66	186.054	108.719	295.305	269.488	148.475	208.595	115.547	519.129	230.059	109.032	4.82e-10	1.19e-05	7.86e-08
ENSBTAG00000038488	chrX	TMSB4	614	303.716	327.291	352.874	210.081	1185.27	1289.34	758.419	982.53	243.679	229.227	151.315	387.289	1162.35	1014.05	517.048	1137.46	317.898	150.77	225.225	372.71	1252.32	1028.07	538.374	1048.87	126.573	125.943	216.073	349.297	1302.92	507.295	465.615	1124.59	196.902	157.567	357.914	208.209	1366.46	937.412	526.116	1242.78	5.25e-10	1.29e-05	8.5e-08
ENSBTAG00000022613	chr4	CYCS	971	161.503	114.399	134.67	77.8218	398.456	358.2	227.266	261.596	75.0682	69.7681	41.1079	184.013	354.233	287.324	115.597	278.544	112.721	46.4143	92.5492	155.979	363.167	277.069	112.638	178.565	59.761	20.922	63.5932	138.382	409.092	100.038	116.525	328.407	58.7171	49.8178	119.043	89.7923	409.851	134.826	102.766	304.44	7.01e-10	1.73e-05	1.13e-07
ENSBTAG00000015711	chr16	BTG2	887	5.99824	8.34887	1.85051	3.25573	40.223	18.9832	22.8479	10.9248	2.75235	2.63363	0.775877	6.45003	9.36067	2.78965	4.72178	5.40054	4.62734	1.37324	2.95089	3.16739	10.0851	5.759	3.68073	6.72271	3.50466	0	3.44632	5.13928	13.0492	0	0	3.97893	3.09772	1.36339	6.18101	4.82433	14.3457	3.29031	4.76687	4.29104	7.74e-10	1.91e-05	1.24e-07
ENSBTAG00000016711	chr28	PPIF	637	135.517	77.6795	103.071	58.9354	133.724	83.4305	90.4956	93.5402	66.7959	32.0883	19.4469	128.964	119.802	90.8001	27.6147	74.4293	70.8775	34.4193	64.3744	113.068	106.036	116.469	11.5319	32.4039	17.8938	10.2878	36.4714	101.892	131.407	18.9038	24.4062	103.314	34.5077	16.137	109.02	55.4211	100.979	9.49054	30.5334	78.7832	1.04e-09	2.55e-05	1.64e-07
ENSBTAG00000047787	chr18	ENSBTAG00000047787	393	906.708	1797.83	1314.93	1141.42	802.6	874.307	648.606	724.504	1442.97	1503.85	1320.37	1493.47	882.985	947.584	660.737	865.419	1488.84	1318.79	1149.98	1451.85	813.17	819.497	656.285	803.009	1202.32	1138.91	1177.64	1499.08	865.634	835.464	617.563	853.67	1335.39	1253.95	1489.22	1354.26	882.231	1331.41	847.794	880.248	1.1e-09	2.7e-05	1.73e-07
ENSBTAG00000002087	chr11	IL36A	660	278.718	197.887	249.526	159.706	749.508	520.211	441.486	757.544	222.996	150.426	105.316	328.29	732.425	612.045	299.521	459.859	235.626	149.489	213.493	264.694	614.047	838.842	331.427	432.981	175.842	90.3561	153.77	290.089	815.614	429.366	383.434	820.046	195.668	136.507	257.514	169.384	624.027	117.182	274.193	571.991	1.26e-09	3.09e-05	1.97e-07
ENSBTAG00000001852	chr18	BREH1	1904	605.675	1036	407.046	511.893	457.955	485.151	717.165	549.119	552.268	749.025	783.988	736.874	508.928	617.469	814.768	678.584	571.021	786.878	423.18	777.085	500.401	548.716	661.449	662.506	503.412	732.083	385	724.528	353.911	563.296	673.638	477.037	483.081	711.051	540.985	761.049	431.459	783.384	1025.07	518.564	1.58e-09	3.9e-05	2.47e-07
ENSBTAG00000048253	chr25	ENSBTAG00000048253	345	7.32524	26.3435	3.96474	54.4085	3.93617	5.33817	0	3.58568	3.03271	0	0	7.65375	6.37053	5.37918	4.85591	4.27226	5.28754	3.53061	3.79338	6.66278	2.63048	4.23042	2.3658	81.1027	6.00703	0	3.54421	6.92118	4.37605	48.8649	0	6.01758	1.99107	1.75265	2.64858	1.55043	4.39889	21.7528	2.45114	4.90326	1.74e-09	4.29e-05	2.7e-07
ENSBTAG00000019648	chr7	GNB2L1	1103	1386.3	1677.26	1270.61	956.502	1445.39	1776.55	1355.15	1503.8	1519.63	1405.75	1158.03	1678.97	1783.93	1748.14	1284.95	1862.46	1354.92	1202.6	1035.82	1466.45	1493.8	1581.23	1027.84	1493.78	1201.56	1020.13	975.542	1471.69	1658.02	1227.83	1294.39	1554.88	1270.46	1129.29	1596.59	1469.39	1686.53	3723.07	1587.02	1758.98	1.84e-09	4.54e-05	2.84e-07
ENSBTAG00000030974	chr2	TUBA4A	1470	663.335	399.125	427.658	326.437	354.99	357.237	291.353	345.732	402.381	294.784	272.004	574.014	376.522	289.945	228.5	300.886	424.716	233.669	323.47	493.265	334.785	334.592	259.297	297.06	265.75	194.37	266.178	509.458	366.08	232.096	249.712	338.102	321.497	228.703	428.596	316.572	341.722	797.554	287.058	274.553	1.88e-09	4.62e-05	2.87e-07
ENSBTAG00000021499	chr28	PSAP	2637	181.534	161.349	150.01	83.9593	252.945	195.052	162.415	332.604	120.883	62.232	31.0566	237.207	208.226	163.39	49.2358	349.06	122.962	67.4391	88.3397	197.003	249.261	190.209	51.3802	174.12	25.9348	25.0999	52.6289	194.765	217.812	20.0924	50.7679	294.995	53.922	47.0064	184.866	93.5108	257.031	96.1293	59.6471	332.562	1.9e-09	4.68e-05	2.89e-07
ENSBTAG00000012317	chr10	PNP	1376	401.546	279.123	220.683	180.14	246.277	235.753	245.471	268.959	175.395	154.49	137.04	267.594	246.777	279.182	182.626	287.699	245.591	140.75	177.222	253.55	229.8	257.745	164.308	217.68	137.81	108.11	128.407	271.657	249.307	134.769	188.309	398.013	176.722	113.374	248.03	209.139	222.365	266.338	191.744	306.935	2.35e-09	5.78e-05	3.54e-07
ENSBTAG00000001489	chr5	TUBA1A	1904	735.612	278.447	252.446	263.404	223.499	283.684	298.504	234.439	254.794	367.765	268.197	304.257	214.576	261.38	304.878	213.658	498.685	287.242	306.559	289.479	226.947	272.633	364.376	363.054	419.601	281.888	264.266	280.577	306.775	494.992	313.911	278.699	444.117	302.332	266.473	299.475	213.859	97.0061	314.895	237.144	3.46e-09	8.51e-05	5.17e-07
ENSBTAG00000017819	chr3	PMVK	984	92.3236	111.177	87.0187	143.805	72.6414	94.9175	111.216	79.4116	110.583	240.962	223.107	103.016	76.3136	89.5847	145.566	70.7757	172.873	220.959	159.6	132.635	74.8359	98.8818	98.7073	99.7569	195.869	183.146	113.701	99.9332	85.92	163.983	136.052	86.7137	207.333	212.001	101.451	170.689	73.4369	184.313	130.628	80.2261	3.47e-09	8.53e-05	5.17e-07
ENSBTAG00000045662	chr5	KRT3	1848	25.6953	7.28596	5.92136	4.94849	8.75125	6.97601	11.4539	9.92951	6.98279	6.0044	2.60683	8.33505	11.4305	14.394	120.117	10.0362	9.62443	8.23905	8.49817	17.6905	14.8026	85.4269	18.9917	13.6516	8.41082	4.61	190.89	7.1653	10.2574	269.766	35.0531	13.5933	8.54933	13.7423	5.80989	9.84119	14.9083	3.72258	14.1856	18.0025	3.98e-09	9.8e-05	5.9e-07
ENSBTAG00000021368	chr13	ENSBTAG00000021368	1002	482.928	211.642	183.197	146.025	312.328	359.196	230.572	266.055	175.773	153.287	139.426	233.661	300.136	327.824	177.226	334.282	225.749	164.718	162.392	249.289	351.284	290.103	209.345	266.886	131.336	117.07	123.252	213.824	298.331	165.844	228.426	325.292	130.94	150.864	242.803	159.615	343.112	210.753	213.52	359.597	4.07e-09	0.000100194	6e-07
ENSBTAG00000011969	chr25	HSPB1	855	1190.25	2047.23	972.682	1060.56	671.698	789.594	597.843	703.171	1123.38	1165.96	2211.91	1645.41	834.005	771.268	444.784	702.057	1357.48	948.093	712.269	1353.8	678.098	716.661	460.128	1053.66	1218	1306.83	1389.36	1410.85	650.197	680.721	313.157	647.83	1002.66	956.146	1180.41	1390.11	688.833	1922.26	871.358	710.45	4.27e-09	0.000105226	6.26e-07
ENSBTAG00000005726	chr4	HNRNPA2B1	1656	259.998	169.525	279.679	126.139	368.644	284.384	248.023	310.386	125.731	97.6871	92.6747	256.897	311.964	334.144	145.677	344.229	180.657	87.5297	189.142	224.098	363.727	316.988	121.74	198.048	74.4621	64.8998	130.693	237.129	365.177	118.769	111.615	336.608	113.657	82.8856	283.343	131.463	365.517	15.7356	116.429	351.4	4.45e-09	0.000109489	6.48e-07
ENSBTAG00000012788	chr17	COX6A1	551	667.227	562.037	512.379	352.026	506.582	489.902	331.842	407.489	443.706	321.151	203.588	717.776	524.971	428.309	243.236	491.979	595.1	341.543	366.568	669.805	542.346	397.322	155.538	325.499	280.21	197.432	292.928	623.249	502.332	187.947	195.941	498.105	310.423	282.03	601.157	470.827	517.807	1887.15	194.912	517.824	4.84e-09	0.000119141	7.01e-07
ENSBTAG00000001360	chr9	RPS12	463	2549.62	2147.62	2740.4	1467.83	2722.36	2542.31	2173	2658.48	2137.77	1574.17	982.511	2851.88	3208.14	2769.7	1483.52	3093.77	1929.59	1175.97	1762.86	2522.62	2882.44	2674.17	1283.36	2225.12	1011.59	864.809	1379.89	2700.06	2953.9	1366.29	1464.39	2934.29	1219.54	1124.44	2622.86	1668.23	3058.68	6197.21	1453.85	3180.17	5.48e-09	0.000134923	7.89e-07
ENSBTAG00000024561	chr16	H3F3A	1049	211.879	209.219	318.162	139.941	279.975	242.78	174.733	241.162	172.552	128.047	74.1344	280.668	284.594	208.757	96.6206	258.652	164.769	102.182	180.9	234.711	297.727	232.119	80.1418	176.657	73.0979	59.973	138.711	245.01	302.555	86.4769	89.7466	227.793	125.728	81.8515	274.171	134.617	305.927	71.343	106.411	261.511	7.97e-09	0.000196153	1.14e-06
ENSBTAG00000032308	chr3	U1	164	0	8.21003	3.33618	5.86958	1.50552	1.60424	5.49216	5.0287	6.37979	14.2441	62.9454	4.47247	3.72261	5.65798	0	3.74474	8.34238	0	2.66	7.78678	7.11468	2.96646	9.95368	22.3754	18.9551	7.99183	11.1837	5.29448	2.04571	0	0	2.53179	25.1312	29.4958	16.7151	13.0463	2.13548	24.1514	5.15636	6.87653	8.12e-09	0.000199998	1.16e-06
ENSBTAG00000003109	chr12	ITM2B	1122	683.43	438.615	651.245	356.046	792.1	631.007	573.985	841.797	464.394	230.584	196.279	738.06	848.4	781.527	280.708	924.272	496.29	237.75	418.743	706.351	726.568	729.748	306.258	499.169	186.555	148.355	299.15	738.862	730.2	238.258	308.687	770.291	251.013	228.5	651.725	363.273	806.253	253.056	293.186	957.381	8.17e-09	0.000201215	1.16e-06
ENSBTAG00000047361	chr4	ENSBTAG00000047361	447	208.89	152.115	229.502	128.133	169.575	162.448	96.721	125.92	145.122	99.2942	64.6634	213.318	182.743	109.329	50.596	144.81	178.543	49.0494	141.509	207.411	165.029	131.692	51.1267	123.14	57.9537	30.7873	106.683	189.879	185.387	59.2657	44.4414	137.011	102.961	54.1086	208.509	113.681	169.233	168.357	56.7545	130.246	8.24e-09	0.000202891	1.16e-06
ENSBTAG00000025441	chr23	HSPA1A	1926	254.903	250.973	196.298	178.928	191.461	173.621	155.263	191.511	166.776	119.773	100.408	323.48	172.375	142.125	98.2906	177.035	193.217	122.375	143.148	290.813	163.369	166.334	99.5885	108.124	133.427	89.8272	126.973	347.25	174.978	68.3572	119.735	199.846	139.809	91.6727	223.695	195.796	222.872	17.5344	114.596	185.25	8.76e-09	0.000215594	1.22e-06
ENSBTAG00000000497	chr3	AKR1A1	1183	139.645	156.782	107.762	152.569	105.191	147.449	169.027	127.227	159.493	278.921	216.409	118.548	120.966	151.906	252.072	112.341	240.939	289.843	158.934	150.696	128.111	138.383	233.201	180.686	233.87	239.863	164.86	126.978	140.665	237.509	271.597	123.897	254.909	249.43	119.916	203.017	120.983	164.234	221.597	131.436	8.98e-09	0.000221105	1.25e-06
ENSBTAG00000045885	chr19	bta-mir-3064	84	47.5039	36.0655	68.3917	28.6491	89.6502	62.6417	134.035	53.9987	41.5193	13.9049	0	41.9134	58.1437	73.6435	59.8317	65.8005	65.15	43.5022	36.3533	39.5272	69.4528	69.4998	116.6	38.2246	37.0076	54.6108	29.1132	67.1894	57.9132	86.0122	41.129	84.0312	32.7105	35.9919	59.8295	63.6783	63.9289	4.96344	100.672	53.7024	9.4e-09	0.000231312	1.3e-06
ENSBTAG00000009434	chr3	PAQR6	1527	129.44	171.722	115.375	233.246	79.3105	103.377	123.87	131.105	199.39	232.914	268.16	134.208	100.992	144.827	186.509	120.012	221.305	266.426	129.129	163.915	87.8735	124.89	159.285	141.183	280.259	278.955	134.527	154.809	91.8388	145.1	177.04	107.406	239.77	268.871	127.31	205.622	86.8476	329.147	173.337	106.627	1.08e-08	0.000266347	1.49e-06
ENSBTAG00000007123	chr3	ENSA	2433	92.9382	97.5384	72.7488	136.103	98.5389	132.683	159.93	107.537	127.435	161.544	162.929	88.0302	100.572	159.927	251.672	118.637	183.32	189.993	87.1403	113.269	105.88	118.375	222.753	142.529	190.803	169.691	103.278	101.89	119.899	167.947	209.803	124.069	171.942	187.388	96.6151	149.279	110.022	30.6742	241.91	124.108	1.19e-08	0.000292273	1.62e-06
ENSBTAG00000047677	chr19	bta-mir-3533	84	509.875	488.888	420.12	286.491	1566.67	1481.48	1538.72	1293.51	502.383	438.005	344.102	551.86	1270.44	1373.45	1086.94	1419.83	602.638	406.02	415.466	504.732	1307.26	1488.45	1204.87	1135.82	259.053	335.466	334.801	496.168	1413.88	1433.54	1100.2	1233.28	678.742	266.34	429.684	483.955	1418.94	49.6344	1600.68	1340.88	1.32e-08	0.000325	1.8e-06
ENSBTAG00000020873	chr11	MAT2A	2809	44.7	49.6109	49.279	22.6174	88.5133	48.704	78.2393	94.6109	32.033	20.1668	14.7	33.4755	61.4203	55.386	44.4318	57.2379	31.6589	21.4646	41.3099	31.7326	102.045	57.3268	71.77	65.9711	14.3867	12.598	22.2002	46.444	86.8303	46.012	63.3407	89.2065	35.4587	17.2207	40.4995	23.422	81.1235	18.2564	37.3299	61.677	1.41e-08	0.000347786	1.91e-06
ENSBTAG00000025434	chr10	ZFP36L1	3012	77.0156	93.0933	75.2036	54.1709	96.6063	85.8641	74.611	81.7314	64.0323	39.7481	29.9318	91.6612	71.3882	51.8585	37.2657	70.5892	62.0785	57.223	40.8431	83.4396	66.5874	64.7696	47.6931	55.1287	46.7878	36.3347	45.6706	82.3755	73.0698	38.6465	41.2928	55.5547	62.2607	48.3811	74.5539	58.7819	94.4537	13.2194	58.9591	56.9117	1.55e-08	0.000381674	2.09e-06
ENSBTAG00000012640	chr3	S100A8	395	1565.82	1364.34	2284.11	2903.67	6518.62	7263.43	7642.39	5044.29	1872.72	4726.76	2979.31	2224.59	8316.21	4551.84	6020.44	2828.77	2601.22	2388.32	2840.53	2009.63	6584.01	6787.58	9122.86	6712.05	4548.84	2196.6	2820.07	1592.06	9512.41	19392.7	7198.3	4480.62	4530.19	2260.98	1426.16	2669.07	7127.62	12720.6	6488.97	4464.25	1.57e-08	0.000386461	2.1e-06
ENSBTAG00000000524	chr1	CSTB	614	229.845	180.915	221.883	124.638	242.482	226.245	181.17	169.24	117.011	127.454	93.0307	208.338	264.686	200.493	105.047	174.039	190.887	89.2716	131.44	201.746	254.856	206.009	94.3817	127	87.7574	59.7695	113.513	191.265	257.633	103.289	92.8416	189.348	105.164	78.7835	202.024	89.7304	255.725	377.545	103.295	176.555	1.61e-08	0.000396913	2.14e-06
ENSBTAG00000044292	chr3	bta-mir-2416	82	0	0	0	0	0	0	0	0	0	0	0	0	0	0	40.8607	1.4979	0	0	0	0	0	0	0	0	0	0	0	0	0	0	0	0	0	0	0	0	0	0	0	1.71913	1.62e-08	0.000398542	2.14e-06
ENSBTAG00000026278	chr25	CLDN4	1546	137.743	346.409	118.027	85.6139	176.395	143.29	292.761	184.306	102.643	83.4835	336.534	144.23	124.471	178.059	106.196	132.123	146.904	94.5455	56.4346	124.73	124.111	132.167	169.47	281.27	101.208	71.2131	104.796	139.708	161.021	113.199	72.6275	192.164	116.856	82.9163	127.962	144.623	133.277	202.666	332.021	120.179	1.75e-08	0.000431938	2.31e-06
ENSBTAG00000006370	chr3	CCT3	1939	214.231	253.283	208.808	317.23	144.654	197.423	221.114	161.092	268.182	399.377	386.16	206.843	157.429	208.648	307.583	154.817	379.61	391.363	275.152	246.976	155.922	191.814	318.651	225.444	443.022	407.596	320.35	239.016	183.321	308.029	297.999	179.447	441.06	415.687	224.67	336.553	159.185	196.208	310.52	169.468	1.78e-08	0.000437253	2.33e-06
ENSBTAG00000043378	chr16	SNORD81	77	10.3645	4.37157	24.8697	6.25072	22.446	17.0841	11.6976	13.3881	9.05875	0	0	5.71546	3.17147	16.0677	0	4.78549	5.92273	7.90949	5.66545	6.63393	10.1022	3.15908	0	5.95708	0	0	0	11.2765	6.53566	0	0	21.5695	0	0	2.96675	20.8402	12.1288	24.366	10.9824	12.8153	1.95e-08	0.000481112	2.55e-06
ENSBTAG00000044478	chr5	bta-mir-2442	76	3.50029	0	7.19913	0	1.62438	6.92356	17.7773	2.71285	0	0	0	0	0	0	0	0	0	0	0	0	0	3.20065	10.7395	0	0	0	0	0	0	0	0	0	0	0	0	0	1.53605	0	0	1.85485	2.32e-08	0.000570926	3e-06
ENSBTAG00000001777	chr29	RPLP2	457	667.674	753.508	477.694	339.126	1228.85	1303.39	820.892	1073.74	623.498	408.933	249.982	885.317	1255.22	928.585	472.893	1287.67	710.52	335.833	374.192	755.042	1338.16	986.837	357.2	854.157	371.857	243.777	264.885	702.995	1370.99	442.671	430.909	1170.23	432.895	291.085	653.328	525.534	1469.59	4830.27	516.267	1277.05	2.62e-08	0.000646147	3.38e-06
ENSBTAG00000023471	chr5	ENSBTAG00000023471	394	819.334	1048.28	683.917	759.828	423.311	552.233	451.5	447.414	882.527	1138.37	766.805	924.116	520.637	546.383	593.154	464.5	991.967	792.976	730.756	856.325	439.939	522.924	635.975	562.309	1020.43	821.657	710.687	807.139	539.861	882.244	648.877	508.478	1084.43	830.261	792.582	940.823	509.625	2282	721.157	491.96	2.67e-08	0.000656632	3.42e-06
ENSBTAG00000018531	chr6	IGJ	1204	10.1636	14.538	26.1297	16.7897	52.3956	21.6333	8.97722	9.76086	0.869008	11.6413	6.28757	10.4783	20.9926	12.0741	3.47859	8.46735	9.0907	5.05839	2.8986	9.54592	49.4246	11.516	0.677909	17.9059	3.44257	1.08859	7.10903	10.0964	50.7147	2.66705	1.43473	13.2772	4.56425	7.03097	10.8148	8.88535	42.8563	1.73143	2.80944	13.2305	2.78e-08	0.000683374	3.51e-06
ENSBTAG00000000305	chr3	LMO4	1310	112.399	137.214	131.563	179.663	109.977	149.02	162.61	160.377	128.856	223.349	256.369	109.183	111.942	141.665	312.039	158.176	165.71	250.121	184.486	135.892	110.545	130.723	252.96	247.555	223.063	254.128	192.747	126.433	120.241	180.779	259.113	182.092	191.394	287.561	178.915	165.777	139.107	13.8446	282.741	169.378	2.78e-08	0.000684542	3.51e-06
ENSBTAG00000022275	chr1	RPL10	645	1209.27	783.86	478.848	426.832	743.588	766.851	546.713	770.686	692.658	440.042	269.946	904.517	908.096	714.993	397.394	883.597	578.37	334.259	363.195	717.118	772.244	732.011	287.252	561.813	258.651	242.828	232.228	716.511	777.625	302.443	350.84	706.506	333.342	299.988	650.611	499.238	833.648	3721.34	448.387	853.681	2.78e-08	0.000684695	3.51e-06
ENSBTAG00000002094	chr25	ATP5J2	383	384.794	650.371	386.422	392.082	240.137	214.323	164.621	185.721	288.662	420.851	1018.83	451.964	245.16	264.886	166.217	215.51	545.355	270.327	305.254	448.795	250.49	207.048	219.501	294.619	457.232	494.492	502.829	420.544	224.687	264.1	157.858	248.261	317.454	325.224	415.128	395.238	265.789	793.581	209.755	232.249	2.85e-08	0.00070115	3.58e-06
ENSBTAG00000014140	chr1	ATP1B3	1506	277.504	205.856	269.752	173.538	575.047	492.299	334.329	443.841	185.034	110.907	96.4216	308.395	505.19	474.429	225.819	496.53	211.673	121.725	177.856	294.582	613.964	444.826	224.916	364.276	102.52	91.8158	141.68	303.413	506.587	182.838	235.14	467.735	120.872	113.224	284.867	158.764	591.45	68.3808	252.12	489.927	3e-08	0.000737406	3.74e-06
ENSBTAG00000012034	chr5	KRT4	2175	4.52543	0	8.67867	0	1.36224	29.2731	1.65649	0.379176	0.320701	0.268509	0.316415	0.134894	1.17891	0.142208	0.385124	0.112945	0.209678	0	15.2433	0.234856	1.01332	0.782871	1.87633	0.843578	14.2926	0.301301	7.30841	0.199608	1.54252	0.738189	0	0.0954513	0.315825	10.5642	25.9424	0.24593	1.93224	1.15015	0.388801	0.259253	3.09e-08	0.000761023	3.84e-06
ENSBTAG00000007177	chr25	EMP2	805	99.1386	84.0482	113.845	85.499	88.1805	77.4579	66.0151	89.8982	88.8152	107.37	307.768	112.984	87.8222	92.2145	53.0682	88.6495	109.339	49.9329	110.55	105.335	78.7535	81.5867	77.0576	129.346	136.445	133.508	119.237	117.031	88.3545	110.694	56.8653	87.9426	91.3049	75.8646	97.3352	91.0323	83.6755	81.3141	98.7458	77.7517	3.17e-08	0.000781515	3.93e-06
ENSBTAG00000021766	chr7	HBEGF	1602	13.6996	19.5411	10.2459	9.01321	39.3785	31.2036	39.9193	18.9188	7.61964	5.46823	14.1765	8.2414	14.329	13.5151	17.2548	9.50726	7.11689	4.18186	4.90156	9.72521	15.0525	12.9065	20.3796	13.7437	5.17459	4.90884	7.25103	7.99459	29.8429	13.53	18.3309	12.9592	11.1485	6.03908	9.26878	10.0168	26.015	1.17115	30.6163	7.7436	3.26e-08	0.000802016	4.01e-06
ENSBTAG00000023343	chr18	RPL28	506	949.74	2007.69	1033.17	1026.34	656.788	900.036	753.859	817.78	1190.34	1627.37	1570.9	1577.72	767.6	779.37	688.656	765.852	1447.46	1401.01	824.199	1441.58	685.122	724.941	548.436	1071.5	1353.63	1161.72	1110.39	1392.1	766.472	912.251	612.789	816.066	1445.79	1175.87	1229.33	1571.92	768.267	6002.63	1153.15	788.701	3.68e-08	0.000905985	4.51e-06
ENSBTAG00000015853	chr3	SDHC	1296	95.2424	124.151	104.909	131.839	156.031	204.63	262.013	151.133	101.991	182.051	177.361	86.2523	180.609	238.66	403.31	165.571	156.943	165.886	124.544	96.9599	164.157	224.668	375.982	253.415	215.078	159.787	116.52	107.197	191.953	322.723	374.54	192.549	162.719	165.629	106.464	145.694	161.238	77.5308	366.706	181.106	4.15e-08	0.00102165	5.06e-06
ENSBTAG00000046353	chr3	ENSBTAG00000046353	909	128.328	127.757	80.9565	226.092	107.834	138.349	170.928	171.927	100.14	189.529	228.644	134.916	109.341	216.07	269.078	199.848	184.628	213.73	97.9019	189.096	99.1237	141.829	203.826	194.277	246.229	263.862	112.994	139.701	95.7772	164.265	232.793	191.162	186.655	266.744	112.084	235.379	105.053	4.12801	269.787	191.99	4.26e-08	0.00104837	5.16e-06
ENSBTAG00000010232	chr3	NDUFS5	479	142.175	163.035	147.92	238.141	132.473	194.987	223.768	169.16	227.169	259.694	267.236	130.159	165.691	178.866	358.491	149.496	230.405	269.55	177.592	182.89	163.207	176.216	274.339	262.385	302.86	270.888	202.941	134.595	161.795	303.347	284.898	143.894	199.336	300.438	168.826	238.973	161.827	425.198	291.296	166.278	5.23e-08	0.00128689	6.31e-06
ENSBTAG00000003806	chr3	ECM1	1741	620.972	702.611	472.182	1015.14	361.566	413.457	563.399	542.384	705.136	850.684	1034.87	680.063	347.299	447.166	791.456	438.045	1017.4	1232.75	643.71	806.122	367.341	489.992	748.693	538.526	1268.93	1060.72	611.377	755.954	339.929	586.523	862.22	445.621	1144.6	1101.31	542.561	1042.14	366.044	656.526	716.44	419.991	5.56e-08	0.00136893	6.68e-06
ENSBTAG00000010724	chr3	ENSBTAG00000010724	582	43.4228	96.0094	58.7558	95.1033	140.846	204.78	208.155	160.124	85.6924	124.428	113.518	62.51	180.635	235.432	306.561	171.79	90.113	136.038	69.7083	82.5024	154.594	199.364	244.019	232.5	129.972	141.876	72.4828	61.5415	181.295	282.766	351.716	159.094	95.6022	119.478	62.8013	93.745	176.915	123.933	366.154	188.927	5.89e-08	0.00144926	7.04e-06
ENSBTAG00000035998	chr21	CKB	1435	263.334	236.449	193.88	167.702	318.568	278.679	154.722	263.791	133.429	124.127	95.9168	386.625	304.616	227.181	77.0516	230.248	205.62	116.289	145.616	295.987	306.722	288.509	75.0792	155.349	108.315	78.0916	120.571	286.961	284.763	80.5578	75.8378	256.651	139.777	109.134	237.991	177.802	318.817	385.26	77.198	236.16	6.62e-08	0.00162992	7.87e-06
ENSBTAG00000021516	chr23	GSTA1	798	342.695	157.76	222.487	124.247	210.086	180.342	338.614	402.536	109.261	107.58	131.949	192.103	409.301	557.365	276.066	576.274	164.018	87.7675	176.026	215.719	216.4	418.828	218.881	314.419	92.1943	69.8033	144.034	202.384	170.692	148.887	247.856	604.609	98.9922	96.2309	329.778	128.697	240.062	1456.9	287.179	586.487	7.34e-08	0.00180685	8.69e-06
ENSBTAG00000012957	chr3	SERBP1	1789	223.42	217.885	277.696	374.767	209.09	289.567	293.273	230.033	258.696	385.203	415.846	208.688	235.399	325.9	466.346	214.348	357.906	375.835	334.556	269.54	221.172	289.887	504.594	283.832	421.667	442.137	391.978	241.826	246.419	463.54	522.377	265.398	432.733	415.051	240.826	291.219	232.827	60.7099	471.272	240.726	7.64e-08	0.00188188	9e-06
ENSBTAG00000046375	chr13	ENSBTAG00000046375	565	35.0772	8.34081	145.257	37.4822	257.612	87.5432	112.39	100.352	19.1356	97.1622	17.0528	67.2469	368.466	11.4962	7.41278	3.91309	8.07168	14.0131	41.6937	11.3012	172.784	122.27	23.1137	25.9792	34.8461	10.4389	70.3354	26.1257	403.487	301.22	32.1024	31.2328	54.7104	7.4914	25.8764	15.1475	293.192	630.928	32.9277	31.9363	7.92e-08	0.0019507	9.27e-06
ENSBTAG00000019718	chr7	RPS15	489	956.101	1248.7	744.616	636.819	847.254	1109.95	852.824	990.829	954.281	1091.58	883.828	1299.27	1139.37	985.468	799.959	995.431	1106.08	881.786	661.942	1107.81	972.207	993.89	642.613	1026.2	1044.69	790.684	691.393	1112	1027.76	879.94	669.418	1043.98	936.964	779.014	995.979	1021.67	1049.94	8559.41	944.214	1051.36	7.95e-08	0.00195674	9.27e-06
ENSBTAG00000013343	chr18	FTL	869	389.696	611.246	277.345	320.132	264.948	337.271	303.175	310.096	389.297	543.684	485.464	473.009	331.178	366.963	363.397	314.631	484.914	402.282	245.479	427.343	307.926	321.067	320.282	525.731	445.965	364.994	280.713	385.686	295.153	315.939	288.234	332.075	465.588	402.181	370.656	462.265	284.259	1358.98	512.835	325.575	9.13e-08	0.00224775	1.06e-05
ENSBTAG00000003229	chr19	RPL23	493	2055.33	2400.66	2128.05	1808.07	1915.65	2272.33	1785.9	1927.1	2091.16	2533.85	1779.84	2254.31	2127.74	2351.45	2018.5	2318.28	2173.87	1825.86	1845.83	2281.56	2090.89	2042.7	1614.19	2146.47	2320.44	1609.75	1689.04	2197.15	2033.4	2310.64	1869.32	2027.64	2168.05	2010.23	2356.22	2069.07	2237	2992.93	2135.55	2353.86	9.37e-08	0.00230596	1.08e-05
ENSBTAG00000040302	chr5	bta-mir-1281	54	0	0	0	0	4.57232	4.87214	0	3.81809	0	32.4448	12.7445	8.14983	4.52229	5.72783	0	0	8.44537	0	0	0	0	9.00923	0	0	0	0	11.3218	4.01988	0	0	0	11.5337	0	0	4.23037	0	0	0	0	5.22107	1.09e-07	0.00267553	1.25e-05
ENSBTAG00000018312	chr1	ENSBTAG00000018312	744	289.084	257.888	257.756	179.196	186.673	221.721	134.986	190.381	198.757	154.636	110.076	322.181	211.873	155.899	99.0762	188.039	258.674	154.713	179.421	253.003	230.887	185.38	100.928	163.379	105.85	100.413	137.231	292.932	209.009	97.1106	96.3546	202.863	139.415	110.53	294.761	176.861	211.042	471.287	102.295	210.316	1.61e-07	0.0039587	1.84e-05
ENSBTAG00000046688	chr7	ENSBTAG00000046688	1389	1449.33	1608.17	1494.28	1096.71	1947.25	1929.93	1645.15	1927.73	1763.9	1360.16	1166.33	1742.3	2107.2	1978.07	1575.78	2429.85	1383.25	1187.37	1150.43	1529.5	1952.71	1885.75	1348	1668.34	1151.84	1045.04	1129.44	1720.33	2094.26	1435.64	1595.59	1987.28	1263.56	1236.32	1733.44	1447.96	2229.48	164.34	1918.98	2391.39	1.71e-07	0.0042082	1.95e-05
ENSBTAG00000012541	chr25	CHP2	1429	20.1052	18.8446	27.5673	17.8511	30.0641	27.2485	28.0488	22.652	22.4535	18.3907	101.617	27.4094	42.1247	41.1249	30.4811	30.2556	34.1479	26.8502	30.5276	35.5674	26.0379	40.8536	17.1351	32.42	10.877	20.1781	36.366	34.4826	26.9994	28.6507	23.5722	34.141	14.421	22.4263	27.4959	57.6447	36.6803	1.02117	44.9747	28.8054	2.14e-07	0.0052761	2.43e-05
ENSBTAG00000020813	chr13	ENSBTAG00000020813	556	23.9228	10.8975	17.2209	24.2384	140.772	61.0419	66.4196	40.7904	7.52724	55.6697	1.23778	50.1302	121.004	11.6823	4.51966	4.19735	4.10117	4.38151	13.3383	19.2933	89.5392	59.0623	17.6159	13.1999	20.5006	9.42921	12.0956	20.3018	172.878	112.62	24.8549	20.91	18.532	10.8752	6.57381	11.5446	130.597	326.57	18.2513	24.847	2.38e-07	0.00585939	2.69e-05
ENSBTAG00000017827	chr3	IVL	1614	7667.91	3325.44	3421.96	6410.25	2483.51	2587.27	3627.97	3384.93	4295.78	3683.15	7368.12	3584.44	2194.35	3170.83	5293.14	2393.46	5555.11	5986.16	4579.97	4446.98	1949.26	3246.94	4565.47	3269.41	5995.78	5877.67	4189.48	4038.86	2202.35	2763.97	5953.38	3120.4	5857.54	6022.28	3861.68	4982.44	1759.41	924.27	5137.78	2557	2.39e-07	0.00589199	2.69e-05
ENSBTAG00000005735	chr5	ATP5G2	597	611.137	613.455	397.291	417.615	500.842	666.332	550.688	520.795	577.765	690.634	507.219	582.119	588.624	624.305	665.064	590.066	675.29	521.297	447.2	587.82	560.711	549.654	623.431	630.034	767.179	503.847	442.403	550.138	560.567	902.288	687.205	540.055	658.154	617.83	481.369	620.912	607.164	2304.28	926.382	581.585	2.4e-07	0.00590924	2.69e-05
ENSBTAG00000022571	chr13	ENSBTAG00000022571	1103	214.289	88.5016	95.2399	65.0177	101.292	102.328	69.003	89.9103	57.2311	43.4166	53.6586	99.7486	98.8548	114.411	63.7916	105.233	85.1734	76.1978	88.1971	112.305	102.611	95.0503	51.7989	76.5185	49.7908	45.1542	65.9599	105.289	105.242	63.32	61.8613	144.365	57.918	62.4947	107.696	70.8024	94.8312	33.0746	87.4009	112.852	2.5e-07	0.00614466	2.78e-05
ENSBTAG00000032954	chr22	ATP5E	392	199.856	129.664	137.481	96.9978	324.693	290.613	205.648	248.254	114.771	80.4499	50.913	196.843	294.664	250.125	98.295	281.062	131.463	60.5923	97.9313	196.116	329.074	261.245	89.5324	186.052	55.5114	45.1375	57.7065	172.219	338.065	77.8206	94.7435	268.512	85.865	47.8178	165.502	77.7785	324.012	306.847	92.7618	306.032	2.5e-07	0.00616326	2.78e-05
ENSBTAG00000013578	chr3	CHI3L2	1185	7.18371	2.55654	21.0081	7.31097	47.1933	23.9783	39.525	15.137	27.9598	151.3	13.3575	19.931	35.4456	10.7016	15.5512	1.45113	7.69705	8.2232	41.9673	4.52619	38.1825	22.9907	26.1736	7.35461	72.5786	12.7195	45.4018	6.96101	111.266	159.879	32.0702	6.48223	48.693	24.4927	11.7593	7.22225	44.4301	3.34247	8.56347	6.06701	2.96e-07	0.00729334	3.27e-05
ENSBTAG00000042545	chr3	snosnR61	69	5.78308	14.6353	7.92947	0	10.735	11.4389	0	5.97614	5.05452	8.46387	59.8438	10.6302	7.07836	26.8959	12.1398	0	19.8283	35.3061	25.2892	11.1046	3.75783	10.5761	0	6.64776	0	18.9951	0	3.14599	7.29342	23.269	50.0701	12.0352	29.8661	35.0529	19.8643	23.2564	8.4594	12.0849	0	8.1721	3.06e-07	0.00753048	3.36e-05
ENSBTAG00000006441	chr3	ATP5F1	1145	188.887	190.795	187.077	300.133	205.287	261.717	288.307	200.595	213.522	349.894	318.557	183.339	202.188	288.773	418.456	195.344	309.477	270.739	229.359	215.032	217.057	250.685	411.309	303.26	428.965	298.762	266.977	202.286	248.326	433.291	482.772	213.953	317.363	352.764	188.338	277.96	223.59	74.2826	437.962	231.337	3.32e-07	0.00817309	3.63e-05
ENSBTAG00000007375	chr17	MIF	572	137.197	130.054	98.5223	81.62	124.748	156.385	98.4172	123.994	60.9724	77.5953	44.5166	165.419	123.383	116.8	41.0036	121.324	138.728	54.3017	87.7054	141.992	150.271	113.119	35.6732	107.457	65.2162	42.3902	63.0616	139.276	124.638	53.3316	30.1996	127.758	60.0454	48.6268	121.808	82.292	140.21	881.966	44.3519	138.504	3.93e-07	0.00968598	4.29e-05
ENSBTAG00000009863	chr22	BHLHE40	2920	42.6364	47.6097	44.3141	20.2742	106.711	64.6926	71.1009	49.779	31.7708	26.2003	16.498	54.4085	59.9637	46.6073	20.9411	54.6415	35.4532	21.2744	25.8457	43.2092	56.4312	54.5645	18.4484	29.8466	11.3558	11.6703	19.4719	39.6977	66.6398	22.8188	17.4516	41.0236	23.7599	18.844	45.9226	25.6458	67.0854	5.14022	27.2227	42.7734	4.53e-07	0.0111537	4.91e-05
ENSBTAG00000016024	chr24	MYL9	854	253.25	163.182	197.647	109.9	314.848	292.054	201.448	278.363	146.611	100.526	65.2746	253.026	299.535	269.463	109.855	294.844	168.215	79.8728	147.116	213.836	286.92	264.042	116.6	193.898	71.5885	48.344	98.078	215.803	302.301	88.3623	118.33	312.868	95.7183	75.0519	204.633	114.621	301.965	106.185	109.914	272.529	4.75e-07	0.0116977	5.13e-05
ENSBTAG00000036367	chrX	bta-mir-374b	95	2.80023	3.54328	11.5186	10.1327	1.2995	5.53885	14.2218	17.3623	3.67118	0	0	4.63253	3.85584	3.25582	0	1.29292	14.4016	6.41085	0	2.68849	2.72937	10.2421	0	0	0	0	0	2.28498	8.82887	8.45032	0	6.556	0	0	7.21389	0	4.91536	2.19436	0	1.48388	5.03e-07	0.0123884	5.41e-05
ENSBTAG00000004097	chr5	A2ML1	4335	1971.91	1198.75	1793.55	1523.19	1868.11	1546.28	2255.21	2471.7	1769.47	1443.11	1876.8	1888.65	1914.22	2268.79	2437.19	2086.09	2157.27	1750.24	1942.2	1637.25	1570.34	2523.4	2439.19	2160.37	2431.69	1576.72	1911.84	1767.38	1782.2	3148.16	3147.21	2119.98	2500.64	1682.6	2012.69	1724.01	1639.63	1372.88	2448.36	2118.89	5.2e-07	0.0128067	5.57e-05
ENSBTAG00000040146	chr3	ENSBTAG00000040146	555	49.3698	144.349	116.328	128.348	101.209	135.103	109.546	111.447	148.931	189.408	167.401	115.772	118.802	140.44	149.418	102.246	157.769	172.284	124.977	123.792	105.118	120.967	136.769	152.072	188.572	161.766	114.564	118.51	103.369	153.324	157.179	111.098	190.605	186.302	106.194	158.06	106.643	180.294	138.655	113.791	7.91e-07	0.0194694	8.39e-05
ENSBTAG00000023823	chr11	CYCS	318	263.512	195.827	191.841	151.354	512.057	476.55	335.644	352.057	118.447	176.304	101.716	276.787	462.297	373.498	297.654	362.303	187.87	99.5899	144.041	244.965	466.805	400.826	305.434	278.391	97.7559	70.0667	128.812	199.325	549.139	260.02	293.335	424.353	140.408	96.9743	173.126	168.207	537.443	131.11	234.014	386.113	7.91e-07	0.0194751	8.39e-05
ENSBTAG00000037509	chr13	AKR1C4	1131	586.848	408.338	346.857	275.336	482.241	448.96	359.171	426.208	304.666	225.134	228.184	407.016	429.353	485.149	320.69	579.82	317.743	263.859	290.44	430.646	510.672	392.511	320.419	342.298	201.562	213.228	221.09	438.178	399.423	176.74	335.25	454.311	199.213	248.602	445.569	279.509	486.157	180.632	336.462	513.894	8.78e-07	0.0216191	9.28e-05
ENSBTAG00000014764	chr5	CD9	812	609.852	570.415	504.684	516.277	557.058	655.146	752.074	612.437	468.595	666.717	583.956	621.836	663.289	826.585	879.939	621.853	766.636	528.026	585.592	651.727	555.463	791.459	926.771	661.493	861.384	537.5	550.39	567.813	609.845	1167.59	1109.42	677.789	807.046	596.472	548.874	571.129	544.594	29.7807	957.076	613.006	9.03e-07	0.0222298	9.5e-05
ENSBTAG00000018278	chr1	ATP5O	739	165.049	116.607	151.036	86.622	263.945	267.724	187.09	213.431	94.3875	84.5585	63.3259	170.319	257.917	225.594	85.0113	232.192	133.297	74.1715	96.2206	144.12	260.519	205.396	121.491	180.623	63.0982	42.5654	84.3849	144.226	271.485	103.199	121.55	230.643	76.2211	63.821	142.195	77.448	266.021	111.143	137.317	264.769	9.13e-07	0.0224645	9.56e-05
ENSBTAG00000014396	chr14	TIEG1	2839	23.4725	24.7805	33.2443	15.9361	57.6606	38.0881	47.5897	29.0492	15.3558	17.0738	16.2415	21.5989	30.5792	25.7117	21.8336	19.469	17.1882	10.9407	20.1294	20.5117	28.1758	26.3042	38.237	17.4495	10.9498	11.0799	13.567	22.1738	42.3064	18.0972	20.9919	24.7168	18.1469	14.6959	30.4962	11.1162	41.1611	2.2763	37.5312	15.3929	9.52e-07	0.0234268	9.93e-05
ENSBTAG00000011140	chr1	FAM162A	561	278.588	218.407	271.616	155.288	519.338	527.598	349.207	434.037	176.557	133.249	128.808	284.765	485.795	445.484	243.38	534.005	199.979	116.161	186.626	275.438	529.443	454.412	254.608	345.861	94.2011	103.965	122.057	271.245	492.481	246.129	284.824	532.894	129.792	100.238	269.974	171.625	583.074	591.95	241.181	552.065	9.75e-07	0.0239975	0.000101255
ENSBTAG00000037953	chr21	bta-mir-1282	101	196.224	183.303	170.641	133.431	188.235	226.627	129.31	232.714	138.124	127.209	81.7667	217.867	267.173	146.995	24.8805	218.901	144.491	84.4201	133.895	194.716	204.095	173.405	24.2436	199.828	61.5572	84.3494	54.4791	174.089	234.184	87.4316	68.4126	180.885	47.6083	77.8279	192.251	100.624	268.155	736.85	92.0997	214.942	1.1e-06	0.0270423	0.000113623
ENSBTAG00000019136	chr25	STUB1	1280	65.1546	103.35	55.782	40.9862	57.772	62.4851	44.6839	58.4705	64.303	93.5323	195.708	77.1305	59.2384	57.7526	54.316	60.3583	86.5782	61.3789	50.781	73.4294	68.4689	58.1518	63.1281	131.875	49.382	65.021	87.8854	72.7535	60.4157	53.3097	43.8602	60.8222	75.6685	50.0737	59.9654	63.1012	66.0309	155.371	46.9067	65.6386	1.14e-06	0.0280802	0.00011749
ENSBTAG00000002549	chr2	PTMA	1197	322.249	309.615	302.592	217.13	427.186	471.462	318.674	394.44	187.929	216.624	204.104	322.071	434.241	412.921	267.318	399.061	320.035	180.623	237.617	275.677	463.236	423.299	293.887	467.126	180.926	138.512	244.653	285.623	487.83	356.791	260.484	513.726	257.667	150.029	308.976	245.329	466.666	63.3927	308.727	459.65	1.26e-06	0.0311158	0.000129649
ENSBTAG00000009526	chr3	TMEM59	1126	56.7009	56.7994	52.2352	95.3207	77.295	102.808	115.989	97.4121	93.5401	94.3954	117.349	52.8943	90.9799	127.182	177.795	98.0657	83.4337	101.144	58.501	67.3674	81.0571	92.0286	193.54	142.986	118.714	104.178	74.386	66.7029	95.3455	170.395	233.953	98.0876	98.2186	102.03	55.3855	74.1066	83.8743	19.8097	180.243	107.792	1.6e-06	0.0394783	0.000163386
ENSBTAG00000006270	chr21	HSP90AA1	3005	212.729	125.795	213.118	139.026	358.198	318.604	210.117	262.712	110.258	108.833	71.9121	260.491	345.014	297.466	102.023	283.096	151.157	76.2048	137.622	195.231	249.67	290.361	98.3245	156.155	81.7246	61.2804	100.709	208.116	330.25	92.4333	107.497	315.59	105.152	83.3047	209.739	118.194	316.965	40.028	103.841	330.913	1.61e-06	0.0395394	0.000163386
ENSBTAG00000009436	chr3	TMEM79	2097	213.82	295.036	175.203	320.411	175.671	209.899	267.165	237.737	283.899	331.689	375.771	206.649	194.944	244.846	387.865	202.311	334.698	385.109	204.702	233.849	173.726	222.718	373.655	239.519	419.031	406.886	199.711	218.523	193.027	357.94	360.393	193.548	424.862	392.44	184.865	328.795	186.16	298.133	443.186	203.958	1.67e-06	0.0410407	0.000168892
ENSBTAG00000000507	chr5	NR4A1	2818	1.36881	5.85307	0.970784	0.512391	22.2986	10.4566	14.3833	1.97543	0.618811	0.828966	3.17482	1.35348	1.38653	1.20736	4.75597	0.740976	0.971008	0.432243	1.08363	0.815705	4.23256	1.98536	7.82025	1.95328	0.367712	0.232551	0.216954	1.30953	4.88126	0.854628	3.67796	1.69445	5.60651	1.28743	2.75619	1.3287	7.45676	0.0739761	7.20206	0.750366	1.71e-06	0.0420174	0.0001715
ENSBTAG00000018016	chr25	NUPR1	573	5.57114	17.6236	6.68401	15.9595	2.80085	1.37746	3.92982	4.31784	1.82598	1.01921	1.20105	2.56015	1.70474	1.61939	0	4.50154	0.795899	1.06288	0.761325	5.79456	4.07263	1.27356	1.42444	2.40155	1.8084	0	3.20092	2.65186	4.68408	0	1.50734	2.89852	0	1.05526	3.98673	0.933504	2.85228	2.54669	0	2.21417	1.71e-06	0.0420175	0.0001715
ENSBTAG00000002069	chr23	BOLA	1409	143.395	64.2643	74.362	63.5364	145.532	111.848	52.0995	125.111	69.3069	41.0338	22.9564	128.997	153.472	73.539	31.5083	88.5684	74.7676	32.4182	44.5837	115.649	140.595	104.792	26.6468	88.2232	49.2734	24.1853	36.4483	89.8182	162.272	76.3468	39.2316	102.551	67.7657	29.1818	58.5286	67.9537	176.062	209.5	33.6096	113.856	1.74e-06	0.0428773	0.000174298
ENSBTAG00000043553	chr7	GPX3	1564	125.017	60.4781	372.044	266.195	247.616	110.352	227.77	217.514	150.744	210.974	90.6457	381.937	355.61	79.5011	72.8386	41.0734	100.599	59.1897	270.558	248.711	173.993	234.384	150.82	106.755	157.022	59.4993	240.016	259.683	336.784	308.999	127.568	135.794	203.792	49.8731	146.499	148.773	199.965	300.967	107.057	82.1116	1.88e-06	0.0463575	0.000187427
ENSBTAG00000015518	chr19	KRT12	1404	161.148	57.0609	61.3772	59.649	112.374	124.614	106.495	85.1728	60.8595	55.3226	46.0763	66.0345	117.666	82.8332	84.719	85.4719	78.6069	42.0769	60.2781	63.124	107.391	123.877	103.479	65.0145	78.9706	38.2743	58.7862	60.1436	127.006	120.074	90.431	95.3748	82.6848	38.7605	54.0185	44.1938	122.477	231.479	80.7095	82.1314	1.89e-06	0.0464818	0.000187427
ENSBTAG00000046019	chr20	SDHA	2217	178.248	155.172	128.948	83.7997	175.184	146.678	103.804	144.984	119.243	64.5384	27.9379	205.654	163.078	129.469	38.9163	164.823	134.12	59.0625	84.6111	180.294	180.872	137.699	26.1391	96.8288	28.511	25.421	48.2593	178.202	165.857	23.8988	26.4917	153.106	57.3208	51.5477	166.719	84.4448	189.932	206.96	32.422	172.444	1.98e-06	0.0486347	0.00019532
ENSBTAG00000017970	chr4	ZYX	2235	84.8056	108.438	77.2352	35.3173	50.9829	41.6715	38.2854	52.1208	48.2181	38.9338	30.7921	84.4081	50.425	40.8252	13.4923	47.977	54.6852	38.4221	46.2589	73.1365	46.2315	41.1402	14.6076	24.6279	15.7634	22.5774	29.543	73.0377	43.382	17.9593	15.4579	42.2644	39.6477	33.2768	78.4974	39.4891	47.2182	97.6566	23.8369	43.5836	2.06e-06	0.0506255	0.000201987
ENSBTAG00000012244	chr5	TUBA1B	1732	929.464	441.17	425.829	348.196	331.369	447.049	447.497	352.953	362.857	595.471	456.948	433.484	326.615	393.95	481.694	315.437	663.8	472.596	445.81	402.132	345.895	404.339	549.004	547.945	612.035	455.174	459.591	390.782	442.713	751.332	460.279	406.823	630.602	503.77	443.031	427.115	316.855	152.617	486.781	356.329	2.06e-06	0.0506988	0.000201987
ENSBTAG00000030199	chr5	ENSBTAG00000030199	552	37.3491	80.494	75.33	54.9316	95.0497	108.67	75.8754	70.2196	92.8768	110.03	68.571	86.3704	99.0971	103.101	116.845	107.252	87.5748	76.1288	66.3842	78.6578	87.8394	70.5071	81.3245	89.7448	101.369	96.1625	85.2826	88.8743	76.277	119.254	106.399	110.949	95.8203	81.0599	81.9403	78.4904	101.936	101.211	84.2578	110.323	2.14e-06	0.0525735	0.000208625
ENSBTAG00000046066	chr7	ENSBTAG00000046066	462	49.8071	223.679	225.012	182.313	158.992	151.479	107.228	166.905	261.949	227.535	180.244	269.897	163.859	164.024	101.533	163.77	203.347	174.009	166.186	247.667	150.692	153.742	70.6668	145.949	143.545	148.939	152.182	285.672	158.671	132.059	108.431	180.195	202.21	151.82	262.063	213.033	165.255	120.476	117.145	173.617	2.19e-06	0.0540025	0.000213448
ENSBTAG00000015345	chr3	BNIPL	1747	96.9982	100.771	91.4499	141.334	104.585	129.665	155.962	120.378	136.55	174.834	164.665	95.5587	119.026	147.481	227.272	106.235	162.633	175.702	104.128	108.771	100.703	148.846	177.07	129.706	192.77	201.813	121.085	105.244	125.019	216.893	200.724	109.923	147.843	157.829	84.3409	122.166	108.587	96.4164	182.972	104.657	2.26e-06	0.0556712	0.000219178
ENSBTAG00000025644	chr10	CALM	1473	314.964	244.974	291.767	201.606	270.54	272.74	199.649	242.709	208.121	182.775	151.844	315.901	277.692	236.229	146.147	251.659	261.617	129.414	222.71	301.009	256.65	261.415	156.813	183.727	149.839	123.236	187.605	287.073	279.809	147.694	163.008	271.312	174.878	142.443	289.388	167.405	253.53	222.9	149.839	261.17	2.5e-06	0.0615597	0.000241411
ENSBTAG00000015952	chr25	ADAP1	1183	5.17202	2.8454	4.85622	2.03426	4.38294	4.00314	1.14207	5.57706	3.83255	23.696	37.2316	6.69622	3.40605	3.39893	0.708068	4.67223	3.46953	2.57409	10.6939	11.4426	2.84935	3.70117	0.689942	2.71417	0	4.9856	2.58401	5.32133	3.82858	14.2505	13.8719	3.86081	3.48396	9.71141	5.02065	6.33015	4.83537	0.176217	0.714829	5.48146	2.56e-06	0.0629815	0.000246021
ENSBTAG00000042622	chr2	U6	107	1.24309	3.1459	5.1134	4.49818	4.61506	0	4.20895	1.92689	0	5.45801	19.2954	4.113	7.98796	23.1254	7.82845	8.03545	8.5243	5.69187	8.15401	9.5479	8.48147	2.27336	0	4.28687	0	6.12458	11.4276	20.2872	3.13549	0	0	5.82074	6.41981	0	6.40485	0	5.45513	3.89653	0	6.58733	2.8e-06	0.0688823	0.000268025
ENSBTAG00000015831	chr7	RPL18A	624	1157.45	1391.76	798.342	806.033	1007.21	1129.54	841.533	1033.86	1179.31	1204.51	807.315	1361.88	1203.8	1098.42	832.275	1191.86	1259.25	955.514	622.2	1239.38	1075.6	1050.96	739.029	1004.13	1089.35	728.844	631.952	1171.64	1045.74	1062.66	755.745	1020.4	1093.13	953.507	978.557	1104.08	1181.99	5061.28	990.648	1167.06	2.85e-06	0.0702519	0.000272294
ENSBTAG00000016679	chr17	ETFDH	2235	345.769	225.01	270.384	130.717	225.584	193.878	161.202	176.38	242.963	117.063	93.3	246.989	220.166	229.867	122.555	210.593	259.755	134.068	189.72	230.494	221.006	220.285	105.54	124.576	127.498	97.3465	133.491	233.002	196.195	73.6331	106.659	169.801	147.526	112.546	293.65	134.263	222.302	47.2893	104.428	203.853	3.06e-06	0.0752583	0.000290573
ENSBTAG00000004242	chr25	ARPC1A	1442	95.9302	144.028	73.4191	70.7606	89.5503	93.7802	94.9435	79.2108	96.9858	136.484	249.128	109.667	92.6347	96.0941	76.0967	87.6488	102.469	89.1161	84.1016	102.375	86.4901	93.6223	44.7156	123.422	83.3569	69.0778	87.3395	95.7411	91.4358	121.364	57.5007	101.068	98.6078	68.3496	94.576	92.3645	93.2622	5.49352	83.8605	90.0362	3.2e-06	0.0787347	0.000302826
ENSBTAG00000037470	chr14	ENSBTAG00000037470	569	181.867	198.772	241.835	140.416	672.373	792.985	489.14	552.945	170.397	160.114	114.902	203.674	649.564	577.836	428.391	637.883	219.609	131.653	182.469	234.758	713.619	604.49	454.721	669.905	96.5189	85.2274	184.81	218.599	734.379	390.809	447.793	639.968	152.112	123.271	234.462	126.909	776.965	662.031	484.498	698.65	3.95e-06	0.0971684	0.000372293
ENSBTAG00000000605	chr1	ATP5J	558	221.208	189.419	223.56	145.772	198.896	198.972	142.048	158.512	144.38	128.733	74.0004	226.618	211.599	204.539	67.552	195.688	164.276	88.4076	161.049	210.55	210.732	176.552	64.36	130.704	74.2805	76.3377	127.096	225.243	217.652	97.8299	66.5582	186.771	97.2521	80.1883	239.084	124.618	203.562	131.505	119.724	197.306	4.2e-06	0.103394	0.000394633
ENSBTAG00000019804	chr25	SNRNP25	743	131.937	106.012	114.14	97.8158	110.327	124.997	104.861	96.8448	75.5729	80.9592	376.057	138.602	120.458	140.706	75.5346	97.5347	153.449	114.757	109.794	150.563	133.659	99.526	85.6847	264.228	129.701	52.9203	264.957	124.167	120.336	92.9195	70.9101	143.9	76.7353	103.354	117.756	128.865	128.838	431.799	79.6702	109.284	4.22e-06	0.103839	0.000394827
ENSBTAG00000004381	chr3	TACSTD2	960	226.119	312.768	192.352	377.524	199.711	239.252	319.003	295.52	309.163	353.446	502.532	288.657	208.845	250.02	401.371	189.231	349.163	397.139	235.842	281.213	180.693	301.781	398.749	259.45	375.627	476.479	299.32	280.16	239.391	464.108	444.45	246.749	435.049	407.518	234.151	404.516	203.443	5.86307	451.009	196.916	4.72e-06	0.11618	0.000440076
ENSBTAG00000032432	chr14	ENSBTAG00000032432	471	492.508	836.168	795.144	583.494	1128.37	1246.21	894.021	1166.15	855.985	734.038	523.093	1122.81	1281.68	1186.65	858.986	1227.49	841.417	594.807	617.774	950.589	1201.21	1128.45	759.016	1173.52	653.408	542.63	520.514	1024.99	1191.34	809.599	889.381	1254.01	635.875	577.704	1003.49	747.267	1282.4	3048.19	987.48	1367.79	4.76e-06	0.117224	0.000442356
ENSBTAG00000015465	chr7	C7H5orf46	532	101.258	77.1928	132.67	103.137	183.787	125.613	136.292	177.111	89.8128	58.1811	59.5063	135.116	178.792	112.791	99.1947	116.132	82.2947	58.3845	102.5	112.34	152.553	146.315	76.7107	104.327	83.754	43.1138	68.9523	107.313	168.695	92.0482	82.7991	131.9	73.5986	63.6488	100.909	84.4575	144.608	304.86	104.911	144.943	5.56e-06	0.136767	0.000514163
ENSBTAG00000037354	chr1	ENSBTAG00000037354	71	0	0	0	0	0	0	0	0	0	0	19.386	8.26461	3.43949	0	0	0	0	8.57789	0	0	0	0	0	0	0	0	0	6.11475	0	0	0	0	0	0	3.21746	0	0	0	0	0	5.63e-06	0.138661	0.000519328
ENSBTAG00000017389	chr17	RPLP0	1095	2599.6	2860.73	2270.73	1327	3049.56	3047.58	2502.26	3345.9	2559.18	1710.42	1111.18	3367.87	3238.54	2703.5	1551.36	4090.22	2145.73	1421.07	1593.57	2695.18	3018.43	2698.18	1294	2366.37	973.756	939.605	1176.97	2716.49	3116.45	1076.97	1516.81	3064.8	1392.03	1191.1	2924.03	1927.59	3245.47	7847.98	1753.84	3614.08	6.29e-06	0.154852	0.000577806
ENSBTAG00000034170	chr20	DYNLL1	270	138.923	95.9965	144.889	96.2611	269.767	212.425	151.787	198.541	126.588	30.2818	22.9401	164.083	282.191	202.765	37.2286	235.192	126.681	56.3917	87.2479	117.298	242.965	208.113	42.3216	124.018	15.3513	21.8443	70.1951	143.912	250.38	41.6257	35.1881	216.065	38.1622	31.3529	146.371	43.5843	281.905	79.5254	34.4521	250.611	6.47e-06	0.159277	0.000592109
ENSBTAG00000006609	chr16	ERRFI1	3054	24.9123	19.5089	18.5423	8.66791	49.1143	27.0504	25.069	21.7384	13.3612	8.03153	7.66173	23.729	18.3912	15.293	11.2454	17.0929	14.4849	7.97682	10.2846	17.7296	20.801	21.7443	14.4319	7.65994	8.82172	5.36452	7.60717	21.1814	29.2214	9.46304	10.1812	18.6941	8.99699	8.31561	17.4284	12.6106	26.1078	3.5495	12.4603	15.3247	6.52e-06	0.160566	0.000594689
ENSBTAG00000047918	chr18	bta-mir-2887-2	57	39.6699	224.407	33.5959	92.8835	62.8093	60.0042	31.604	97.6627	61.1863	133.195	217.327	102.945	104.965	141.086	14.6955	49.562	64.007	64.1085	30.6133	183.713	106.901	59.7455	71.5967	136.804	54.5375	57.4851	193.066	125.674	32.3725	98.5871	30.3056	83.7711	156.666	148.514	168.324	46.9209	73.7303	446.187	59.3433	116.237	6.96e-06	0.17127	0.000631991
ENSBTAG00000021705	chr3	UFC1	868	34.9384	42.2703	42.863	63.2129	37.9745	46.072	47.7337	36.1047	59.0645	88.8121	77.7004	39.5473	39.8097	57.3707	85.8875	39.7633	61.4722	60.3417	37.6935	48.2565	36.1453	38.393	66.7631	64.471	63.271	77.0088	63.3916	37.5127	43.4832	73.0642	75.6242	37.551	75.1813	69.6617	43.4246	49.9156	37.7925	100.87	69.1712	39.1399	7.17e-06	0.17639	0.000648494
ENSBTAG00000003279	chr3	NDUFA10	844	108.111	88.1411	94.3222	138.575	71.5265	120.014	116.324	83.057	110.331	137.006	194.882	80.3009	94.6144	126.067	201.471	80.1872	147.514	165.246	109.06	109.244	79.1082	121.336	148.928	129.348	186.616	179.362	118.798	89.7614	93.2157	155.039	167.83	90.2744	148.127	180.539	102.581	160.976	78.9791	88.9185	176.342	92.8657	7.53e-06	0.18541	0.000679159
ENSBTAG00000003086	chr7	RPLP2	443	41.4346	37.9922	31.4941	20.6429	114.535	107.495	62.0131	92.1513	41.7255	18.4562	21.7491	36.757	68.3549	43.9866	52.9437	94.824	43.2372	26.1209	25.6032	33.4392	104.477	62.0478	38.6913	79.7281	30.408	16.2723	26.2216	25.9704	110.57	52.5522	76.0375	88.1039	40.3158	15.0142	38.1592	37.4308	121.483	240.934	110.716	88.1453	7.96e-06	0.195924	0.000715051
ENSBTAG00000007737	chr7	UBA52	525	1209.26	1472.75	1076.03	892.02	986.917	1260.85	942.748	1141.63	1236.28	1325.97	1073.6	1628.47	1231.72	1126.45	890.296	1191.08	1362.94	1086.97	866.662	1461.41	1125.32	1080.95	707.375	1104.36	1278.98	1002.34	894.357	1431.44	1123.12	845.596	745.257	1075.2	1248.23	1026.2	1331.04	1330.62	1180.07	4027.93	1024.44	1231.4	8.05e-06	0.198123	0.000720447
ENSBTAG00000000099	chr3	CERS2	2061	66.9895	86.2352	67.2966	96.4479	60.0192	80.8051	76.2613	64.2239	88.6712	137.43	129.226	67.761	64.3981	82.6909	143.875	59.2385	119.268	113.768	78.5273	78.9393	63.9734	81.4372	135.836	99.039	181.501	109.063	100.858	72.2525	76.5897	126.98	120.274	67.5905	133.318	123.514	76.8116	116.271	67.5742	33.4798	136.222	64.4311	8.1e-06	0.199361	0.000722321
ENSBTAG00000044712	chr25	bta-mir-2383	76	0	0	0	0	1.62438	0	0	2.71285	36.7118	0	0	0	0	0	0	1.61615	0	0	0	0	3.41172	0	0	0	0	0	0	0	0	0	0	0	0	0	3.00579	0	0	0	0	1.85485	8.39e-06	0.206464	0.000745359
ENSBTAG00000006883	chr5	EIF4B	1994	352.873	374.594	383.323	328.273	273.652	323.393	305.809	290.447	431.667	430.244	372.058	381.603	276.413	345.445	412.941	350.126	370.741	408.973	399.704	411.801	289.264	322.177	416.288	298.359	454.707	376.963	418.827	418.688	320.607	435.611	472.138	286.526	455.42	383.297	382.871	398.088	306.895	215.469	470.744	315.872	8.74e-06	0.215088	0.000773699
ENSBTAG00000042593	chr1	U6	107	0	0	2.5567	0	3.46129	2.45883	0	0	3.25946	0	12.8636	6.85499	1.14114	11.5627	0	9.18337	0	0	4.077	4.77395	3.63492	2.27336	0	0	0	0	5.7138	6.08617	3.13549	0	0	5.82074	0	0	0	4.99904	1.09103	0	0	1.31747	9.32e-06	0.229323	0.000821948
ENSBTAG00000001925	chr6	TMPRSS11D	1329	199.066	72.9451	188.142	111.182	182.718	117.195	135.209	223.707	129.375	72.9459	66.2829	184.558	176.675	151.975	90.1303	160.905	120.79	71.9472	139.176	140.483	138.718	187.791	84.7523	70.4092	84.2069	63.1168	100.746	175.096	191.1	63.4251	94.2346	171.99	94.0703	86.4455	191.312	78.0814	141.247	18.823	61.7211	164.623	1.07e-05	0.263834	0.000942264
ENSBTAG00000012132	chr28	ENSBTAG00000012132	660	120.314	45.3915	72.1222	35.7333	112.604	80.1245	54.5887	94.0291	57.5986	22.1215	12.5128	116.468	87.8762	80.1376	17.7682	80.2102	60.8067	17.5327	54.8604	84.3615	75.8229	80.7146	12.3667	34.7497	14.1302	9.92924	20.3792	92.0918	112.341	15.8123	15.7038	75.4933	24.9789	13.7423	77.5311	34.039	91.2692	2.52684	10.2502	73.261	1.1e-05	0.271325	0.00096557
ENSBTAG00000047370	chr18	bta-mir-2887-2	57	46.6705	218.502	33.5959	92.8835	62.8093	60.0042	47.406	97.6627	55.0677	143.44	229.401	102.945	104.965	141.086	14.6955	49.562	80.0088	64.1085	30.6133	179.233	111.449	59.7455	71.5967	136.804	36.3583	68.9821	160.889	125.674	32.3725	84.5032	30.3056	83.7711	168.717	169.73	168.324	37.5367	73.7303	446.187	74.1792	116.237	1.11e-05	0.27251	0.000966347
ENSBTAG00000047865	chr21	SNORD107	74	0	0	0	0	6.67312	3.55534	0	0	0	0	0	7.92956	8.25012	4.17977	22.639	4.9795	12.3257	0	0	0	12.2637	6.57431	11.0298	0	0	0	0	0	4.53374	0	0	11.222	0	0	0	0	4.73269	0	0	7.61993	1.14e-05	0.280032	0.000989512
ENSBTAG00000007685	chr9	PSMB1	866	153.285	122.051	197.752	125.051	99.5035	105.724	69.6857	77.6139	109.139	91.0403	57.2178	167.871	108.989	83.2189	63.839	96.5885	124.282	72.4366	155.656	167.518	100.602	97.1874	58.4348	77.8617	61.0241	49.1876	110.838	159.922	104.407	50.9849	50.8651	106.44	76.1482	62.8403	200.215	80.9141	101.777	103.269	51.7541	92.9482	1.16e-05	0.286162	0.00100761
ENSBTAG00000019096	chr22	UQCRC1	1569	275.347	235.563	186.737	131.6	250.525	228.049	183.702	228.647	198.054	128.414	62.7234	311.906	253.775	189.051	92.3598	254.814	218.578	108.686	121.78	257.848	264.331	216.583	82.7126	154.068	88.4974	67.2455	93.9081	261.484	249.538	84.9341	74.8657	224.014	120.397	102.126	240.961	149.662	274.922	612.24	109.411	252.648	1.25e-05	0.308777	0.00108343
ENSBTAG00000013631	chr16	GLUL	2665	51.9566	25.009	79.2471	24.5619	43.3127	32.8746	37.0087	52.4532	36.6429	17.0929	12.3954	47.8347	47.0997	35.5147	11.3153	33.8294	31.4871	16.2256	55.3279	36.9932	40.7665	44.3599	12.2507	22.2033	20.6076	10.082	32.1173	47.8132	45.9499	12.9529	16.2047	37.5483	23.198	8.16806	56.9171	18.2648	50.9011	12.2028	14.5965	38.6143	1.28e-05	0.314084	0.0010982
ENSBTAG00000039950	chr10	ENSBTAG00000039950	738	97.3251	105.818	102.68	76.9567	280.362	282.703	249.588	212.044	87.4268	64.0983	39.166	124.434	261.741	250.208	147.553	224.185	92.0751	61.0681	77.4354	120.782	257.885	250.83	152.623	138.603	46.3347	42.6231	70.416	126.185	304.811	125.095	193.106	223.36	63.2934	50.7983	104.005	67.4058	277.613	40.676	160.42	222.341	1.31e-05	0.323296	0.00112442
ENSBTAG00000046117	chr11	TMSB4X	597	172.892	184.939	224.536	137.861	612.714	643.856	422.446	505.254	148.969	163.365	112.971	195.35	591.488	494.263	325.517	580.602	173.406	114.257	158.566	222.892	633.46	514.613	272.067	477.135	104.142	86.7187	131.082	210.529	658.069	307.934	238.713	557.095	146.129	120.528	228.44	121.853	693.594	571.619	281.881	625.741	1.32e-05	0.323832	0.00112442
ENSBTAG00000043552	chrM	ENSBTAG00000043552	69	44.337	63.4195	87.2242	97.6562	75.1452	72.4465	234.969	68.7256	50.5452	118.494	129.661	59.5292	81.4012	98.6183	315.634	80.105	112.36	79.4388	120.124	48.1201	75.1567	70.5071	283.896	206.081	105.123	85.4778	106.326	72.3578	58.3473	151.249	375.525	90.2637	89.5982	122.685	69.5251	100.778	37.2214	63.4457	281.881	93.9792	1.34e-05	0.330189	0.00114252
ENSBTAG00000046813	chr7	ENSBTAG00000046813	464	11.1798	9.43092	13.5604	5.18648	40.9735	7.93822	10.6766	19.5512	3.75821	3.77591	5.93279	10.4332	13.4207	3.33301	0	18.7947	10.8115	1.31257	1.88034	10.4585	29.8967	7.33942	0	42.5084	0	0	6.58811	4.67831	44.8294	6.92052	1.86144	22.3714	1.48043	2.60631	5.4156	3.45839	35.2232	10.3334	1.82251	18.5325	1.4e-05	0.344207	0.00118692
ENSBTAG00000034676	chr24	HIGD1D	915	119.492	130.23	135.438	101.521	291.699	259.357	214.104	201.896	99.4829	56.805	50.393	169.463	270.359	235.611	125.418	236.259	113.14	56.5766	97.7367	160.222	255.182	235.806	133.804	123.823	55.4912	39.3914	58.7991	173.659	309.281	108.792	149.143	221.447	63.8122	52.8667	134.817	83.5961	293.061	42.1486	101.662	234.948	1.42e-05	0.349973	0.00120266
ENSBTAG00000019870	chr24	SLC14A1	3152	215.088	145.345	105.538	103.835	171.823	143.818	150.31	158.492	107.55	55.5844	50.4362	172.015	145.616	158.184	102.58	211.402	138.175	79.0271	87.6077	173.809	148.524	133.895	88.8189	79.3112	58.5171	52.8089	57.8015	181.744	119.159	28.5252	104.401	144.31	68.8663	70.0197	126.541	89.9416	141.221	35.9787	85.852	159.842	1.43e-05	0.352033	0.00120559
ENSBTAG00000008353	chr23	CDKN1A	2352	70.351	87.5876	65.7165	42.9737	127.022	103.583	99.1858	100.108	55.7545	38.7351	24.5787	92.3716	112.965	89.6873	45.2299	90.8151	80.0802	36.2518	50.264	84.9183	100.872	94.8383	44.4192	62.0175	33.9236	22.8474	31.9725	82.4178	124.884	53.2457	56.5523	105.657	50.526	23.1376	64.103	51.1701	109.096	137.647	58.9649	79.7744	1.44e-05	0.353497	0.00120648
ENSBTAG00000039731	chr2	RND3	2747	10.362	10.9059	15.934	8.58536	45.2106	28.8284	27.3788	19.5144	6.22109	5.10235	8.01693	12.2826	19.1131	19.3666	11.2824	14.979	7.30477	4.65586	10.1636	12.7378	22.3233	17.4445	17.2332	18.5348	4.52659	4.53268	8.23478	13.2757	27.9072	11.3973	17.293	18.3649	16.004	8.58459	16.3825	8.37299	31.1929	1.36599	16.3156	17.1913	1.47e-05	0.362439	0.00123279
ENSBTAG00000030650	chr5	TST	1223	227.087	296.977	130.856	171.586	271.737	356.459	352.774	256.583	244.675	271.709	200.327	240.616	283.839	313.096	524.641	300.692	363.945	259.448	141.965	260.836	329.679	328.576	429.791	334.176	352.465	220.765	174.965	228.788	274.735	396.467	446.332	288.578	299.931	241.766	213.497	260.67	310.129	511.36	484.014	326.776	1.49e-05	0.367966	0.00124734
ENSBTAG00000008024	chr12	UCHL3	844	164.688	100.106	149.749	79.8374	147.149	119.39	76.3046	131.181	85.1244	54.6641	40.7703	149.825	150.746	148.055	36.7214	131.85	120.497	56.2848	107.509	123.164	123.347	139.205	59.958	67.9347	40.5154	25.6231	74.6111	142.487	156.221	35.193	59.3544	142.914	48.8332	64.4783	168.353	55.1376	127.252	66.9359	47.0915	141.971	1.98e-05	0.486334	0.00164302
ENSBTAG00000020035	chr1	RCAN1	2273	43.0691	44.4273	51.0305	23.9276	80.0026	57.411	57.4587	62.0435	24.3965	17.9852	17.5608	38.6588	58.2307	72.1208	24.3223	53.4432	26.2836	20.8994	25.1418	34.8333	42.3215	52.6523	24.7769	39.9567	11.397	7.78439	18.2902	33.7118	51.07	25.0759	30.0189	58.9117	22.9678	18.3554	46.6327	26.5919	60.5013	30.724	42.7844	55.7549	1.99e-05	0.490069	0.00164505
ENSBTAG00000017655	chr3	PALMD	2110	69.4052	60.941	75.4578	112.457	55.349	72.5694	84.3086	65.1753	91.5707	114.034	161.124	64.7969	53.4123	80.0376	130.609	67.1768	110.446	109.683	90.3491	84.732	48.8474	59.7171	139.644	84.7826	147.82	104.356	101.413	79.9365	58.8312	71.1469	146.544	76.6472	121.106	124.372	79.3585	104.952	61.1915	9.48464	127.848	63.8702	1.99e-05	0.490701	0.00164505
ENSBTAG00000048030	chr17	ENSBTAG00000048030	433	9.21554	1.55479	5.68615	1.11156	22.5237	8.50655	1.04009	2.38079	0.805455	1.34875	0	3.38792	4.22985	1.42865	0	2.553	3.1597	0	0	5.30868	28.7435	0.561777	0	12.7121	2.3931	0	0	1.50397	29.0558	1.854	0	2.3973	1.58642	1.39645	0.527574	1.23533	24.2646	2.88865	0	2.27894	2e-05	0.49187	0.00164505
ENSBTAG00000013606	chr29	FKBP2	592	141.099	130.209	166.82	91.8708	105.31	101.327	73.0309	91.5954	83.6557	89.7713	55.8003	177.92	102.508	88.2976	35.3735	103.947	104.768	50.4096	97.2696	154.02	104.023	69.4411	39.9829	69.7341	54.2611	38.7442	66.0948	170.505	103.709	40.6815	39.3921	95.0361	81.2236	56.1765	143.932	104.811	113.782	384.18	44.2819	100.488	2.06e-05	0.50822	0.00169341
ENSBTAG00000003548	chr29	GSTP1	782	206.49	149.366	183.661	152.024	161.499	206.574	97.9037	126.29	152.528	90.3642	82.7252	304.274	157.389	116.285	56.7713	129.267	258.934	78.6599	144.483	298.192	184.687	137.178	40.7057	83.2925	128.533	50.2811	89.9083	262.043	164.531	67.7539	58.5378	153.979	135.276	52.5794	241.585	175.791	181.081	846.654	31.3601	126.367	2.07e-05	0.509716	0.00169341
ENSBTAG00000012697	chr26	PGAM1	1707	75.2716	55.6089	54.1685	27.6321	131.408	115.75	79.6765	96.0226	44.9488	31.1333	12.4981	75.4539	133.189	83.7129	21.5913	95.4846	53.9673	18.196	34.2449	58.2033	122.658	110.581	34.4268	72.0154	13.9619	13.0529	20.0569	59.7683	138.464	28.6875	22.2631	117.972	30.181	17.0028	52.9948	27.5753	124.81	36.0264	17.8343	108.844	2.12e-05	0.522003	0.00172849
ENSBTAG00000039289	chr13	ENSBTAG00000039289	1408	289.072	152.049	110.165	98.107	176.499	196.761	159.288	154.925	101.309	101.206	78.2049	166.701	166.416	204.518	120.173	200.642	129.236	92.9983	90.7799	161.806	179.551	171.899	135.647	137.804	90.5214	84.7088	69.0404	160.801	160.838	96.9267	137.408	189.028	80.4984	97.4848	156.566	121.948	202.802	137.545	145.945	197.637	2.14e-05	0.527016	0.00173933
ENSBTAG00000043558	chrM	ND1	956	2744.12	6691.38	5736.89	8067.41	3468.43	4527.66	5122.58	3516.65	5073.47	7961.06	6906.51	3900.2	3330.08	4711.69	6822.95	2862.04	4112.56	8509.86	6392.55	5006.34	3830.5	4258.14	7295.45	6298.43	5869.34	9058.77	8181.96	4751.55	3422.35	6997.46	7303.58	3594.03	5456.56	8627.2	4460.79	7821.48	3443.94	4535.41	6267.13	3058.26	2.26e-05	0.555337	0.00182677
ENSBTAG00000008942	chr3	NGEF	1809	49.4839	71.6392	35.538	57.4693	20.6096	29.6691	33.8577	28.3792	64.9711	78.1258	93.2061	48.6557	26.3913	34.025	67.1412	38.2945	78.9075	88.2067	46.783	52.239	20.2817	34.2889	39.2535	34.231	89.9311	97.4482	39.2038	50.3985	20.6788	43.0457	45.3578	30.6418	90.3742	113.646	41.0409	62.9813	18.1982	6.33806	54.2258	30.3133	2.34e-05	0.57653	0.00189026
ENSBTAG00000002863	chr24	ACAA2	1579	266.19	207.637	208.597	132.29	331.501	294.42	222.469	314.031	153.287	98.3824	74.0941	253.259	314.959	315.179	137.928	394.231	173.582	111.855	146.979	251.363	340.001	282.995	129.745	215.259	78.7495	63.0843	122.74	251.717	288.115	90.4971	175.586	317.129	113.109	87.3105	236.831	154.473	343.048	219.423	164.951	386.838	2.4e-05	0.590618	0.00193012
ENSBTAG00000022902	chr24	RPL17	625	1314.36	1430.46	1345.07	763.158	1804.39	1852.61	1155.08	1623.02	1214.25	838.166	549.462	1660.84	2063.42	1789.01	741.148	1935.96	1092.33	629.494	987.646	1459.7	1817.32	1666.55	617.702	1284.35	513.961	387.955	634.853	1604.61	1772.77	676.905	693.731	1730.94	712.198	620.143	1553.76	914.889	2011.1	2424.86	860.526	2033.33	2.42e-05	0.596861	0.00194417
ENSBTAG00000044338	chr23	ENSBTAG00000044338	61	0	0	0	0	0	0	0	0	0	19.1478	0	2.40487	2.00167	0	0	4.02713	0	0	7.15146	0	0	3.98769	0	0	0	0	0	0	10.9999	0	0	3.40339	0	0	0	8.76882	0	0	0	4.62193	2.58e-05	0.635044	0.00206183
ENSBTAG00000039483	chr24	DSG3	3832	288.341	142.129	295.769	187.523	467.136	307.379	288.29	400.624	184.756	108.663	109.911	340.596	442.523	371.858	160.884	401.85	196.725	108.869	224.495	274.935	391.744	465.741	196.809	177.158	107.353	70.4582	147.739	298.703	416.263	142.456	189.781	390.129	127.095	99.7253	303.255	149.358	427.66	11.3698	160.434	389.283	2.68e-05	0.659015	0.00213274
ENSBTAG00000046054	chr11	RHOB	2212	13.4093	19.6306	10.2649	6.09248	33.5979	26.5236	27.0784	21.4379	8.19874	8.44856	3.42235	10.611	18.8231	15.3812	10.6031	15.6033	11.1332	9.63656	4.33873	12.932	18.638	13.5261	13.6526	11.6125	4.21605	4.44392	5.25143	12.0705	21.9165	11.2505	12.4949	18.0201	9.00573	8.47403	8.7782	7.01267	27.0211	4.52364	17.968	14.0204	2.69e-05	0.663342	0.00213655
ENSBTAG00000003196	chr26	PAPSS2	1968	193.298	125.887	162.083	92.6905	251.987	200.263	156.755	197.481	127.241	55.7893	32.8715	234.581	240.109	192.843	69.3781	229.366	113.549	63.7501	100.636	203.624	221.609	204.685	53.9158	91.1331	29.4857	24.9745	55.2973	196.557	225.71	31.4096	60.1261	185.664	46.4229	36.2552	151.597	96.2164	233.657	6.35563	48.5557	210.737	2.7e-05	0.664468	0.00213655
ENSBTAG00000001246	chr3	ATP1A1	3152	299.317	391.716	263.933	533.376	338.986	383.041	486.649	333.729	230.701	566.59	570.082	357.015	333.843	451.688	609.099	288.014	450.118	602.268	365.516	422.652	336.494	433.481	719.615	401.213	529.284	637.034	378.037	352.4	321.713	559.807	784.791	323.99	547.226	610.994	264.097	513.006	313.96	68.8489	617.33	300.274	2.71e-05	0.66672	0.00213692
ENSBTAG00000007537	chr3	PEX19	1948	37.4179	46.8283	38.3387	59.5455	35.5529	39.9775	56.6414	38.42	51.0252	95.036	92.9145	40.3642	42.8735	47.7927	77.8304	33.166	69.2971	76.9104	61.1362	44.3159	35.6724	56.1921	69.5531	54.3936	107.983	79.3931	53.9819	39.4476	43.5733	78.7121	77.5919	38.793	68.0573	64.2532	41.5132	53.2701	37.7546	18.6206	72.9301	38.1368	2.77e-05	0.681892	0.00217857
ENSBTAG00000006969	chr23	TUBB5	1678	234.711	156.069	171.672	118.462	153.764	141.739	112.187	150.148	115.561	112.764	82.8469	223.193	154.41	141.564	77.3748	143.03	229.112	103.804	128.948	182.042	163.331	140.905	78.799	152.261	101.892	73.4219	104.568	169.726	185.743	88.5068	82.356	178.655	126.495	96.9335	168.267	116.67	165.648	98.5175	69.5463	160.123	2.81e-05	0.691079	0.00220089
ENSBTAG00000003642	chr3	PRDX1	889	303.127	392.271	371.423	520.286	357.582	512.577	569.912	393.104	271.477	626.05	567.439	342.898	415.063	522.927	744.363	326.343	535.051	555.595	431.823	406.237	400.165	412.895	748.262	605.746	620.096	522.642	436.698	327.686	426.259	828.065	696.602	411.01	624.332	612.825	310.154	535.499	407.079	357.133	664.909	380.092	3.37e-05	0.829921	0.00263467
ENSBTAG00000015145	chr3	S100A11	620	162.402	177.535	94.8659	254.626	97.1693	128.577	151.814	85.1311	129.942	372.069	155.401	133.21	123.48	132.202	240.485	89.9415	266.274	226.913	96.3948	164.778	100.161	130.256	229.063	163.503	287.465	237.821	128.192	126.393	123.106	217.528	162.99	98.4457	324.625	303.307	67.795	187.214	85.8602	220.233	177.312	89.8107	3.39e-05	0.834655	0.00264131
ENSBTAG00000031483	chr29	ENSBTAG00000031483	450	157.84	102.479	130.704	94.122	89.709	88.8677	39.031	82.9289	90.6781	85.6543	44.3509	141.807	97.9527	70.796	20.4758	84.8875	124.654	47.369	95.9726	145.865	82.6849	88.6509	45.3446	48.9275	80.5943	29.1258	72.0066	126.385	103.631	28.5433	36.4677	83.504	59.5331	42.9983	123.865	71.3197	100.137	22.2362	30.0673	90.22	3.43e-05	0.845109	0.00266596
ENSBTAG00000046337	chr24	TUBB6	1065	62.8211	63.2134	59.8508	35.7025	42.1942	39.279	45.67	50.3342	37.9872	31.8051	13.5702	70.3869	45.2866	34.5606	19.663	39.4432	64.6606	22.3025	43.8287	54.4387	45.6498	46.5942	10.7294	33.5946	25.2972	20.9213	20.6663	59.9245	52.9235	16.5833	28.3848	42.3011	32.8948	23.8459	58.3433	35.6599	45.7094	105.7	23.0269	37.724	3.47e-05	0.854004	0.00268555
ENSBTAG00000024605	chr17	DYNLL1	662	219.207	162.204	227.697	133.777	325.043	298.864	209.532	266.909	178.069	122.624	95.6415	231.125	339.561	242.022	122.736	286.845	173.602	103.958	164.084	193.677	310.013	261.254	94.9359	194.01	87.6554	63.3552	118.212	211.827	328.655	115.203	100.462	291.025	111.028	84.9451	216.017	123.624	335.583	140.131	118.799	304.084	3.48e-05	0.8567	0.00268558
ENSBTAG00000006487	chr18	RPS9	705	539.968	999.329	385.322	522.268	800.079	1038.2	933.293	904.253	673.284	841.632	754.583	769.274	926.588	864.732	907.745	929.831	716.096	663.454	349.61	678.186	866.877	856.376	717.795	1104.77	673.171	593.05	424.928	653.992	887.045	1139.83	817.154	911.702	785.33	656.982	519.417	773.136	925.804	3988.33	1374.62	998.779	3.51e-05	0.863175	0.00269363
ENSBTAG00000018499	chr28	ANXA8	1897	274.857	224.999	215.594	156.037	304.695	290.279	165.709	198.243	189.549	100.054	56.2317	369.333	268.791	233.485	71.9747	317.979	206.989	92.1411	163.044	346.556	335.902	241.326	52.0614	158.863	38.7829	42.4911	101.52	355.076	297.915	43.1648	66.9294	256.964	73.508	70.4431	293.588	155.93	353.604	359.126	58.8428	293.604	3.51e-05	0.864655	0.00269363
ENSBTAG00000019390	chr10	CA12	1122	408.517	294.91	226.022	195.182	254.498	230.267	203.905	284.458	209.817	157.713	149.663	353.275	207.094	231.564	199.332	352.171	288.994	205.181	190.126	345.095	238.145	212.247	176.771	159.031	167.161	126.16	155.296	350.761	218.731	76.5575	213.233	296.052	207.545	143.352	310.287	234.554	262.404	14.3064	195.206	288.345	3.69e-05	0.90916	0.00282348
ENSBTAG00000039839	chr11	IL36RN	1543	114.477	51.2661	127.653	82.661	143.455	96.3376	89.6044	171.035	94.4799	58.2871	36.1273	158.106	149.323	83.3895	46.6866	93.9317	76.2546	52.8905	96.6908	119.675	123.764	158.908	55.5419	83.237	62.4548	38.6487	61.0188	131.96	170.575	75.4395	58.7747	124.994	86.3658	44.2819	105.411	66.5589	110.536	40.3959	52.6129	119.865	3.9e-05	0.960911	0.00297496
ENSBTAG00000007829	chr5	CSAD	2375	24.9781	23.5273	17.6235	18.2389	22.1955	24.7033	32.6153	26.9115	26.5793	20.6554	26.0793	24.5833	48.4808	69.0234	40.2069	29.8406	30.7234	23.3355	16.1638	30.4337	20.9616	62.9888	31.6171	29.9359	33.1588	22.0743	19.8215	23.4896	20.3417	82.8132	51.6407	28.6716	28.0553	28.2601	25.1043	29.0534	22.8073	5.26647	38.8105	26.9473	3.95e-05	0.97239	0.0030012
ENSBTAG00000002648	chr23	RPS18	539	1152.43	1269.63	831.359	612.571	2173.82	2302.94	1501.47	2000.95	1061.17	841.88	471.145	1433.22	2602.87	2417.04	1028.8	2778.09	993.326	568.353	645.861	1150.51	2429.83	2162.62	838.916	1633.94	586.354	483.899	486.606	1203.77	2380.22	1078.32	882.938	2289.45	601.533	590.08	1122.7	870.325	2611.81	5616.55	1142.17	2699.85	4.03e-05	0.991533	0.00305087
ENSBTAG00000007515	chr3	UBE2Q1	1646	56.6468	75.2569	46.7025	82.167	44.026	58.1815	72.7795	58.2456	80.9399	96.8614	109.962	51.4241	52.9651	71.9702	124.171	52.0861	79.2408	85.1015	71.8231	59.8948	50.0938	56.305	92.2318	72.4549	108.28	107.098	66.8577	54.4662	55.9502	89.7398	90.7786	54.7395	98.4891	110.941	61.2041	74.0928	58.0152	10.8918	106.347	53.6983	4.09e-05	1	0.00308516
ENSBTAG00000046941	chrX	ENSBTAG00000046941	392	141.154	190.632	203.081	141.199	315.56	300.009	233.221	210.91	154.808	87.899	75.4917	272.437	291.549	272.218	123.937	242.522	171.019	88.558	134.655	246.936	295.34	277.379	133.257	133.396	66.085	65.1986	92.0184	265.251	342.344	100.348	156.437	247.327	99.8837	89.4655	190.561	110.527	304.059	35.0986	142.379	248.853	4.27e-05	1	0.00321618
ENSBTAG00000043575	chrM	ENSBTAG00000043575	69	9.63847	39.0274	23.7884	20.9263	46.5184	80.0725	97.9037	77.6898	25.2726	8.46387	19.9479	17.0083	49.5485	49.3092	84.9784	37.3823	13.2188	8.82653	31.6115	29.6123	46.9729	59.931	70.9741	146.251	15.0176	9.49753	17.7211	12.584	38.8982	58.1725	75.1051	24.0703	39.8214	17.5265	3.31072	31.0086	43.9889	111.785	24.5114	22.4733	4.58e-05	1	0.00343596
ENSBTAG00000009603	chr3	UQCRH	866	157.279	204.843	130.15	236.762	202.286	283.754	347.389	231.889	211.432	302.793	253.507	146.527	227.143	303.231	396.575	229.912	252.249	282.714	153.137	165.159	224.11	241.564	392.079	305.091	290.762	294.369	189.202	161.176	240.582	435.689	448.809	234.696	268.898	285.574	137.169	223.595	247.095	100.14	502.894	258.66	4.84e-05	1	0.00362291
ENSBTAG00000043573	chrM	ENSBTAG00000043573	73	1.82207	23.0556	22.4849	72.5255	13.5291	10.8121	18.5078	33.8921	14.3327	32.0004	9.42744	18.0859	8.36313	16.9481	11.4746	13.4606	6.24726	25.0286	23.9035	10.4962	17.7596	16.6609	55.9042	25.134	28.3894	53.8627	33.5001	14.868	13.7876	21.994	23.6632	2.84393	28.2296	24.8492	9.38793	36.6368	9.59505	42.8352	11.5841	13.5176	5.2e-05	1	0.00387594
ENSBTAG00000045592	chr4	ENSBTAG00000045592	738	72.9938	96.2398	104.534	58.6958	183.004	182.17	151.95	133.261	76.5575	39.5669	33.5709	132.186	178.52	158.004	46.5358	155.615	74.1545	33.835	69.751	117.667	182.171	165.792	79.6295	74.5846	33.698	24.8635	44.7349	134.421	203.208	42.4234	63.1982	142.061	48.4009	32.7731	94.7189	57.2587	190.77	22.3153	46.9801	153.003	5.46e-05	1	0.00406288
ENSBTAG00000042946	chr5	snoU83B	94	0	0	0	5.12027	2.62665	2.79889	0	2.19337	3.71023	0	0	0	2.59791	3.29046	35.6444	3.92003	0	0	0	2.71709	0	0	8.683	4.87974	0	0	0	0	0	0	18.3768	4.41716	0	0	0	0	2.48382	0	0	1.49967	5.7e-05	1	0.0042263
ENSBTAG00000006194	chr29	FOSL1	824	6.134	15.9318	3.31999	2.92054	10.1878	7.66297	17.4896	2.00172	1.69302	3.54373	3.34079	3.73863	4.44545	5.25515	3.04968	0.298125	4.98113	0	2.11767	3.71951	4.40542	4.72329	1.98107	1.11334	2.51508	0.795303	2.22589	3.16126	12.8254	2.92275	1.04819	4.28314	3.33456	2.20144	2.77233	0	4.9586	0.505982	6.15759	2.73726	6.11e-05	1	0.00451299
ENSBTAG00000046034	chr7	EEF1A1	1383	788.16	762.06	745.534	561.349	1149.9	1095.56	931.324	1093.65	879.849	674.374	541.904	880.393	1183.85	1198.52	894.578	1451.64	709.961	595.379	563.673	781.732	1072.13	1081.87	753.054	885.882	609.889	539.237	547.277	877.711	1216.57	754.022	908.674	1132.3	642.218	649.259	863.876	711.263	1272.49	38.1356	1049.26	1397.05	6.14e-05	1	0.00452889
ENSBTAG00000013468	chr29	AHNAK	16789	202.705	67.1658	74.6447	53.265	142.828	85.703	89.4062	133.034	80.621	38.5419	30.0876	118.037	116.909	107.314	51.04	157.71	86.0543	53.1074	51.4996	94.9883	119.166	121.067	53.5254	68.1664	39.2537	34.0761	36.4153	100.023	104.562	38.3005	57.7726	135.132	52.0846	37.5281	77.9653	57.9215	122.518	7.23896	43.6194	128.466	6.42e-05	1	0.00470681
ENSBTAG00000002468	chr7	RPS28	332	535.649	783.736	391.398	346.482	1351.29	1508.04	1258.83	1571.79	600.879	638.537	404.216	778.996	1690.3	1379.75	1079.85	1778.04	614.019	502.634	363.971	687.751	1503.03	1351.79	877.663	1425.82	490.016	337.534	307.53	584.529	1417.27	1274.29	1001.59	1436.99	597.951	424.357	516.054	621.899	1702.22	5965.1	1355.07	1622.41	6.42e-05	1	0.00470681
ENSBTAG00000044812	chr5	snoU82P	56	9.50078	30.0546	9.77024	0	8.81805	23.4907	40.2105	18.4086	6.22789	0	12.2893	10.4783	10.9019	5.52327	14.9579	19.7402	8.14375	0	0	9.12166	11.5755	4.34374	0	24.573	37.0076	35.107	0	7.75262	14.9776	28.6707	0	29.6581	24.5329	43.1902	12.2378	28.6552	16.6771	3.72258	15.1008	5.0346	6.64e-05	1	0.00484939
ENSBTAG00000009099	chr25	PRR14	1917	10.8934	20.3687	10.2748	12.3025	8.17866	7.41114	4.22871	8.06639	15.828	7.61615	71.082	16.8353	8.21655	4.67907	12.6717	9.16241	10.7054	17.4735	6.37178	17.4534	8.58892	7.99411	13.6247	15.7923	4.32431	11.2811	13.7137	10.6442	10.7632	4.18769	2.70331	10.18	11.4666	14.5094	13.704	6.69669	9.01277	18.4867	1.32338	8.38312	6.66e-05	1	0.00484939
ENSBTAG00000039793	chr3	HDGF	1002	125.312	151.845	113.85	205.588	81.0698	95.313	100.679	88.0675	144.099	230.805	234.209	126.347	78.111	110.509	164.687	70.7301	269.443	233.401	151.508	167.467	87.4653	109.001	195.497	111.698	310.243	223.021	179.386	145.366	95.4258	216.318	149.123	93.2365	263.251	238.969	125.163	185.239	80.5061	4.36902	173.855	79.7698	6.82e-05	1	0.00494126
ENSBTAG00000038896	chr5	RPS26	1263	222.317	284.374	211.402	190.16	405.84	541.814	544.137	451.206	267.025	350.497	235.395	256.11	487.73	500.566	647.964	452.605	284.896	260.875	217.947	271.786	458.84	484.765	615.221	567.649	351.147	229.858	229.932	240.964	497.402	844.096	635.301	464.526	313.818	261.877	248.878	271.472	473.799	1375.07	735.167	490.321	6.82e-05	1	0.00494126
ENSBTAG00000003994	chr4	IGFBP3	1584	44.5889	41.8639	76.8543	23.7007	29.4603	25.9109	20.1865	48.5505	45.1365	14.7476	5.64813	36.5816	40.2381	23.6273	9.51869	45.3625	30.8064	19.2244	15.9734	41.4391	30.1196	31.7883	3.09167	35.908	3.92505	9.1018	17.3687	34.5344	35.4771	12.1633	8.72433	37.4845	16.0455	10.3068	37.208	24.3135	38.0288	1.57928	11.2112	35.4202	6.9e-05	1	0.00497773
ENSBTAG00000004553	chr7	TPM4	2239	170.259	143.124	179.486	115.436	193.091	174.849	189.275	174.5	93.7716	123.635	97.1292	144.862	157.822	210.392	145.531	181.745	119.97	90.5793	120.604	141.677	157.439	163.072	139.618	130.295	94.4115	86.9285	104.308	148.917	168.348	142.342	146.202	191.751	119.037	115.045	157.224	116.106	165.073	43.3874	179.402	168.042	7.08e-05	1	0.0050945
ENSBTAG00000012656	chr29	OVOL1	2890	45.2882	46.9392	44.1115	22.8162	69.8426	45.063	49.5549	42.0201	24.4978	21.4203	16.6693	46.6993	54.2487	47.9473	20.289	36.3808	31.2449	16.016	26.5668	36.676	46.5646	40.6538	17.2278	19.3636	14.7006	8.61679	15.6546	38.908	73.5424	21.1112	20.0237	41.8087	28.5226	13.3905	38.4949	17.9533	49.1195	36.5715	23.1162	33.9983	7.21e-05	1	0.00517596
ENSBTAG00000009656	chr23	BOLA-DQA2	1016	12.0443	9.608	7.53924	3.31608	34.9945	28.7437	0	15.4227	4.80578	8.62215	0.677365	9.96268	12.8591	9.74182	0	12.2102	8.97736	5.99439	4.72306	7.79291	27.9452	17.717	0	14.8986	1.01989	4.51507	3.61049	7.26427	32.0307	5.53097	0	18.5947	5.40882	9.52226	8.99369	3.68532	29.2998	12.7213	0	18.8698	7.3e-05	1	0.00522028
ENSBTAG00000010987	chr1	NFKBIZ	3601	36.2354	21.8736	35.4778	19.1132	66.886	37.9921	36.2687	46.8922	21.6947	17.0288	12.0402	48.7224	44.1479	25.2527	16.0504	28.4131	25.4557	17.4202	24.5922	31.4205	43.9952	37.6932	19.4927	23.0558	10.0715	6.36949	25.2972	41.0517	56.5994	27.1978	15.5904	36.0904	19.4573	11.2503	38.0627	21.39	63.8972	5.09439	25.1274	37.2681	7.52e-05	1	0.00536264
ENSBTAG00000037888	chr18	LYPD5	687	48.2092	35.278	24.2905	46.239	22.8217	29.1052	33.4326	44.7167	43.151	58.6557	83.1454	52.529	36.2573	32.8662	53.6483	33.0758	53.1063	52.3039	29.2096	47.5866	18.6825	37.886	14.2568	48.0729	64.8576	23.8475	30.2574	54.3474	27.3477	29.2133	28.916	38.9829	39.9953	48.4083	39.9021	39.7086	19.0318	38.8406	48.0059	30.7792	7.57e-05	1	0.0053825
ENSBTAG00000000797	chr3	MRPL9	1224	62.376	65.7272	46.9355	87.6888	60.3143	82.5397	72.116	61.6509	81.4918	124.054	102.893	55.4907	63.9438	77.073	122.499	58.9051	98.3637	106.978	54.5299	80.1275	64.2931	66.9731	114.695	85.0685	82.9647	141.881	90.9073	58.5247	72.7733	97.7241	125.605	66.1491	114.487	127.454	50.5778	79.0984	62.5664	42.0676	169.958	66.5686	7.83e-05	1	0.0055527
ENSBTAG00000000609	chr1	ENSBTAG00000000609	576	1340.96	895.292	521.962	389.39	985.693	1018.58	744.34	1072.76	787.742	508.978	273.609	1044.45	1207.87	987.514	523.528	1258.98	672.99	388.045	400.643	768.436	1027.48	970.041	379.761	708.748	273.445	300.36	273.846	778.977	1080.46	444.596	473.84	966.668	357.771	342.223	720.616	582.259	1149.56	3928.25	572.57	1151	8.71e-05	1	0.0061577
ENSBTAG00000008340	chr7	ATOX1	441	143.266	80.9088	76.9213	80.7633	237.668	243.408	132.758	152.412	105.182	88.7266	70.2248	120.75	177.754	177.446	102.569	136.754	128.232	67.6701	71.2227	119.306	236.948	148.928	109.197	124.815	84.5888	41.6082	56.84	86.6325	249.15	120.144	123.387	154.881	154.206	50.7314	71.4845	82.4786	246.451	841.894	107.383	171.976	9.14e-05	1	0.00644509
ENSBTAG00000017856	chr3	TSTD1	601	50.6814	99.6951	37.7804	68.0715	78.6729	98.9343	97.415	99.8294	78.9212	127.296	89.3176	58.5811	75.9834	95.7243	170.038	91.7631	87.2641	168.218	59.5202	54.396	80.6778	72.8534	97.7813	128.221	113.794	125.396	30.518	49.1215	82.6183	153.61	143.712	101.558	104.009	116.707	37.6298	81.8812	80.2221	190.428	130.856	80.6876	9.23e-05	1	0.0064903
ENSBTAG00000004093	chr23	TUBB2B	1433	94.2122	55.9061	49.0626	39.9689	56.342	54.3449	45.2557	54.9613	34.8032	32.6033	27.3745	79.4395	55.2142	43.6003	22.797	47.6568	51.238	25.9252	38.053	59.8859	52.4733	51.943	25.6309	38.7314	26.755	18.7498	31.1448	58.3205	60.4035	26.3299	23.5064	57.6604	30.6789	29.115	57.3889	41.8064	54.9076	93.6854	25.9653	50.5638	9.29e-05	1	0.00651571
ENSBTAG00000010156	chr12	TPT1	836	2243.37	1971.75	2457.19	1181.96	3256.44	2825.13	2140.27	3096.84	1989.53	1140.07	726.894	2639.49	3844.31	3337.96	1095.15	3869.36	1405.24	975.469	1423.52	2113.82	3152.58	3095.32	888.449	2015.3	583.799	577.725	976.301	2550.09	3281.33	1039.97	1010.41	2948.21	802.776	932.31	2472.12	1242.55	3331.55	1640.54	1085.38	3438.22	0.000101459	1	0.00709519
ENSBTAG00000027610	chr15	RPL36A	417	267.298	226.022	334.578	151.202	287.76	273.821	188.999	218.538	211.599	147.052	89.1199	274.397	315.649	267.024	94.4108	334.904	167.328	109.538	189.351	259.694	291.002	250.833	93.9513	189.198	104.367	56.5752	149.545	271.732	290.04	100.107	128.417	287.264	100.485	85.5519	306.23	134.686	292.549	278.953	73.0051	320.138	0.000103508	1	0.00721797
ENSBTAG00000022570	chr13	ENSBTAG00000022570	1229	88.5297	39.1663	39.1764	19.9728	43.8965	54.1604	32.2469	43.282	18.4455	18.5324	17.3591	35.0927	47.2908	47.8174	30.6705	50.0705	30.4281	22.7953	27.3315	39.2773	50.8454	50.0749	29.8853	34.7101	14.3333	14.397	21.8882	37.0915	47.6357	29.3939	36.5442	49.1566	13.4142	24.1078	42.5653	21.7615	49.5835	7.9722	29.5872	51.6159	0.00010536	1	0.00732636
ENSBTAG00000004279	chr22	RHOA	806	209.583	136.148	202.29	111.071	196.36	183.122	123.485	186.224	148.419	92.7455	56.3541	231.148	202.695	161.943	64.4342	209.996	177.667	71.784	120.155	220.866	177.579	189.529	70.886	113.251	65.5668	50.41	83.4385	221.383	194.597	55.7763	66.4391	189.061	89.4871	75.0203	196.696	90.9194	199.877	13.9666	78.6888	203.932	0.00010581	1	0.00733693
ENSBTAG00000029897	chr19	bta-mir-21	92	1.44577	18.2941	5.9471	5.23158	40.2563	20.0181	39.1615	35.8568	11.3727	0	7.48047	12.7562	11.9447	16.8099	27.3145	14.6859	4.95707	0	0	5.55231	16.9103	18.5081	0	19.9433	0	14.2463	13.2908	7.07848	21.8802	8.72588	18.7763	24.8225	29.8661	26.2897	12.4152	0	19.0336	0	36.7671	26.0486	0.000107764	1	0.00745146
ENSBTAG00000015238	chr24	DSC3	2854	53.3628	33.0242	41.313	36.4268	79.3748	60.381	61.6992	46.6679	33.2387	18.4165	13.7448	65.3814	50.0985	45.4092	37.5678	46.6951	36.2731	26.0342	31.7932	64.1648	66.9577	51.9909	42.6118	18.6435	19.9691	15.8436	25.9203	69.7465	67.0642	12.6577	52.9604	49.9012	28.401	21.1865	43.2227	37.2967	76.3267	2.0452	35.8524	49.2452	0.000109828	1	0.00757289
ENSBTAG00000042608	chr4	U6	107	0	0	2.5567	0	4.61506	2.45883	4.20895	7.70754	3.25946	5.45801	0	19.194	12.5525	17.3441	0	3.44376	4.26215	0	0	7.16093	2.42328	6.82008	0	8.57375	0	0	0	12.1723	14.1097	0	0	3.8805	0	0	4.2699	0	3.27308	3.89653	0	5.26986	0.00011398	1	0.00783724
ENSBTAG00000011025	chr3	BTF3L4	979	31.5205	47.7926	46.1068	70.7947	63.4287	68.7971	82.3431	60.2314	38.118	83.5148	87.8707	31.617	64.7301	103.628	132.62	63.3585	36.8008	65.3199	53.4716	40.1763	60.5188	77.0248	145.899	72.1543	62.4479	82.3346	55.5797	32.1508	67.3393	115.62	134.1	68.7074	46.3092	65.4692	40.1345	51.9053	63.4377	11.9244	131.295	63.7887	0.000119559	1	0.00819796
ENSBTAG00000026376	chr25	SNN	821	32.0782	37.7201	22.9916	34.0021	39.6974	47.7481	49.9178	60.0198	31.0105	41.9688	87.178	42.1686	49.2274	64.0457	64.2772	55.9531	32.2179	43.0253	25.5049	41.9974	43.1098	33.7764	24.8539	63.1335	46.699	35.9194	58.0845	52.3515	44.7466	19.5562	66.2773	54.3671	35.1408	27.9869	29.7723	59.9398	44.6483	7.36355	79.3112	50.3092	0.000120048	1	0.00820864
ENSBTAG00000004256	chr11	ODC1	1750	8.5127	9.80981	15.3197	9.62611	28.2178	24.9565	25.992	13.7844	1.99293	7.3418	3.53933	13.4961	16.0477	11.4884	11.4877	13.5461	5.7332	4.17621	8.72479	10.3622	20.0024	15.568	8.86162	12.3192	4.14485	2.24685	6.28845	13.6446	28.3735	12.8445	7.89676	20.1675	6.28041	6.56492	8.4849	4.27918	22.414	2.6207	13.0471	15.9496	0.000127205	1	0.0086739
ENSBTAG00000015316	chr20	NPM1	1076	153.655	113.559	181.785	87.6728	330.316	290.725	175.371	245.074	110.204	60.7888	33.2589	176.145	328.517	284.869	64.6138	327.616	97.4828	56.0353	102.573	150.016	317.607	271.282	50.0644	164.977	26.9646	24.9707	81.2517	161.191	316.166	65.6549	53.7811	281.504	49.1569	39.3368	173.028	65.1223	343.601	47.4664	42.4393	310.629	0.000127888	1	0.00869637
ENSBTAG00000042549	chr9	SNORA67	144	0	0	3.79954	0	4.28655	7.3082	3.12748	10.0225	0	0	0	0	0.847929	0	0	2.55891	0	0	3.02944	0	7.20252	1.68923	0	0	0	0	0	0	2.32984	0	0	5.76685	4.77028	0	0	0	3.24277	1.44767	5.87252	5.8737	0.000131213	1	0.00889787
ENSBTAG00000010433	chr29	M-SAA3.2	569	61.7133	30.1708	104.811	52.4445	52.9393	36.9906	7.91489	4.34819	57.0033	106.743	38.7039	157.009	85.4068	19.0257	0	2.59039	20.0373	28.8995	69.0009	53.8643	36.4556	44.0328	1.43445	1.61229	12.7478	13.8207	63.3941	63.329	112.619	53.6128	1.51794	4.01348	39.8389	24.4416	110.004	29.1421	40.623	108.446	5.94476	4.95497	0.00013643	1	0.00922625
ENSBTAG00000002910	chr3	ECHDC2	1484	24.2001	41.0557	14.1945	25.6221	17.8857	20.2108	43.7004	31.6768	52.1733	44.4695	40.8099	24.5154	24.19	29.1795	66.0407	30.1275	37.7993	75.1028	20.8713	22.7181	20.5301	34.4221	54.4501	30.6003	43.2919	58.2908	24.7187	20.9175	18.4252	38.9489	54.1273	23.5026	42.1224	43.1902	20.7812	35.6839	16.8344	44.5305	66.1014	28.8777	0.000137186	1	0.00925198
ENSBTAG00000002129	chr12	KLF5	3289	167.871	112.681	166.436	87.3638	186.774	131.188	134.601	158.535	108.054	63.9229	54.4034	199.461	159.263	147.739	58.0672	190.347	107.045	61.8474	106.241	161.755	150.537	137.045	54.3473	79.6336	48.8334	48.816	84.0201	183.348	149.337	48.8161	57.5105	148.904	76.2316	66.1839	200.241	106.199	184.888	15.085	62.2212	168.7	0.000141745	1	0.00953332
ENSBTAG00000008683	chr29	LDHA	1816	305.281	232.81	259.406	193.211	614.069	550.82	391.831	483.426	205.109	169.799	100.805	341.7	577.025	538.896	221.865	619.752	263.434	141.526	174.64	314.758	639.445	570.886	246.299	403.127	113.55	95.99	144.428	312.461	646.331	208.21	254.452	623.163	158.113	137.181	283.789	188.805	641.94	213.975	226.312	645.77	0.000143387	1	0.0095617
ENSBTAG00000047381	chr3	bta-mir-2904-3	70	0	14.4262	7.81619	0	1.76361	15.034	0	26.5084	4.98231	8.34295	19.663	8.38268	24.4203	13.2558	23.9327	19.3015	13.03	8.70044	12.464	14.5947	18.5208	10.425	0	65.5279	14.803	46.8093	8.73395	18.6063	11.982	57.3415	0	23.7265	29.4394	8.63805	13.0537	7.6414	15.0094	86.3639	132.887	14.0969	0.000143792	1	0.0095617
ENSBTAG00000047852	chr3	bta-mir-2904-1	70	0	14.4262	7.81619	0	1.76361	15.034	0	26.5084	4.98231	8.34295	19.663	8.38268	24.4203	13.2558	23.9327	19.3015	13.03	8.70044	18.696	14.5947	18.5208	10.425	0	72.0807	14.803	9.36186	8.73395	18.6063	11.982	68.8098	0	23.7265	29.4394	17.2761	13.0537	7.6414	15.0094	86.3639	36.2418	14.0969	0.000143792	1	0.0095617
ENSBTAG00000021307	chr8	BNIP3L	1297	223.052	121.201	180.761	119.491	224.157	175.059	129.864	225.57	120.736	106.265	75.3469	262.969	205.888	186.965	83.9582	176.997	125.88	94.3833	154.719	194.164	166.33	199.176	81.809	89.4757	75.8984	50.0213	96.6324	223.266	232.028	77.369	79.2454	186.318	81.5618	92.7741	216.287	102.69	191.536	59.6302	81.4998	176.292	0.000143832	1	0.0095617
ENSBTAG00000042310	chr5	SNORA67	144	0	7.01273	3.79954	3.3424	4.28655	7.3082	15.6374	8.5907	0	4.0556	0	0	1.69586	2.14794	5.81698	2.55891	6.33403	4.22938	3.02944	1.77366	7.20252	8.44616	0	0	0	0	12.737	0	8.15444	5.57487	11.996	5.76685	4.77028	0	0	0	3.24277	1.44767	17.6175	6.85265	0.000144109	1	0.0095617
ENSBTAG00000011912	chr11	SLC25A25	3338	19.1268	26.219	11.3098	9.66072	30.2899	24.7489	28.063	22.7301	9.71686	9.44768	9.6901	13.2722	19.0212	19.1809	10.0377	18.104	11.0665	7.66306	9.54028	14.3083	16.3513	15.7405	11.0033	12.9171	6.51901	4.51545	6.95995	11.4455	23.921	13.2274	10.6088	19.467	11.9357	6.70238	14.3031	12.1786	25.4953	2.99769	17.7337	13.0495	0.000149377	1	0.0098846
ENSBTAG00000011754	chr3	LAMTOR2	575	53.667	75.518	51.383	45.2009	65.6983	94.2568	101.037	61.6738	81.8832	123.911	82.5844	53.8314	67.1029	96.8252	116.542	67.5018	107.073	109.096	31.8644	58.6324	75.307	78.6859	123.495	104.503	93.7097	72.9411	48.9101	55.4953	83.1449	118.672	106.649	76.1826	86.0143	82.0239	46.0852	66.9785	78.5709	254.508	129.42	66.6844	0.000152288	1	0.0100477
ENSBTAG00000000678	chr3	CSDE1	3854	67.5408	66.7283	80.4233	102.53	78.159	93.592	111.245	78.1589	85.5164	117.892	143.926	62.31	78.9828	110.912	154.097	82.1932	101.292	134.954	95.9862	73.8916	75.9572	101.617	158.624	112.115	129.594	135.011	108.982	69.5604	89.3585	148.933	163.598	80.694	125.3	147.793	79.8413	90.4913	78.9068	29.6416	163.467	84.4203	0.000152659	1	0.0100477
ENSBTAG00000013507	chr3	SPRR3	783	216.589	245.902	319.336	357.752	225.778	321.897	410.095	167.206	209.792	814.477	358.604	280.092	341.199	193.561	311.308	47.531	575.45	329.016	387.768	147.764	191.57	407.59	397.156	247.801	981.954	314.692	409.927	152.755	523.598	1569.68	316.583	223.25	1143.11	496.55	215.311	251.395	224.385	479.229	305.641	102.441	0.00015531	1	0.0101949
ENSBTAG00000044680	chr5	bta-mir-2428	65	0	0	0	0	5.69782	4.04762	0	6.3439	0	0	21.1755	6.77062	3.75698	4.75851	12.8868	1.88966	7.01615	9.3697	0	0	1.99454	0	0	0	0	0	0	3.33959	2.58075	0	13.2878	3.19395	0	0	3.51446	0	3.59199	0	0	2.16875	0.000157956	1	0.0103411
ENSBTAG00000047330	chr14	FABP5	978	231.613	246.779	242.518	201.282	639.354	670.651	590.345	606.514	170.458	189.295	143.552	300.594	708.764	833.03	626.949	821.111	218.699	161.287	205.63	300.063	614.291	670.801	508.248	613.47	164.226	113.242	201.917	305.634	648.353	393.182	610.248	835.521	147.498	196.608	319.535	213.85	713.449	180.541	624.288	851.434	0.000160382	1	0.0104721
ENSBTAG00000040564	chr10	COX7C	192	244.546	196.356	256.469	185.503	329.207	367.237	250.98	252.352	163.482	112.543	118.285	281.933	331.328	322.19	218.137	321.143	199.522	117.365	156.773	240.774	370.705	268.588	165.791	215.013	91.748	95.5689	124.186	227.249	348.602	188.152	161.945	327.629	132.375	122.822	234.389	192.229	378.796	188.921	251.05	325.256	0.000167237	1	0.0108908
ENSBTAG00000032775	chr11	ENSBTAG00000032775	551	98.2495	284.073	293.426	210.517	320.171	338.538	215.779	309.078	333.571	226.819	204.837	443.285	333.73	327.827	147.462	329.026	278.099	222.169	225.641	333.28	309.878	308.145	134.799	263.896	210.628	174.834	160.889	388.841	329.104	161.722	148.915	328.93	200.715	182.167	360.694	264.051	325.43	617.449	181.099	358.69	0.000172422	1	0.0111988
ENSBTAG00000009757	chr22	RPSA	997	1197.63	1268.12	914.267	616.959	1437.23	1467.21	999.639	1387.2	968.278	705.846	377.58	1535.39	1654.56	1361.93	494.017	1793.38	932.684	562.605	607.76	1290.35	1538.32	1362.15	469.091	996.524	404.3	379.92	501.611	1326.17	1650.23	485.533	526.715	1575.27	525.008	477.908	1216.21	783.301	1750.98	4753.49	633.596	1830.19	0.000179301	1	0.0116149
ENSBTAG00000006391	chr25	NDUFAB1	666	80.2859	86.9326	58.3281	37.5794	92.3115	102.315	73.7071	77.7033	78.55	80.6736	187.034	69.6039	92.9513	115.64	37.7317	94.426	78.7474	42.9796	55.0212	63.6599	110.763	78.5264	165.446	126.038	42.0086	30.5033	41.3092	65.8391	101.002	69.9118	23.3435	87.282	63.9475	45.3951	77.1756	42.5669	98.6854	59.1589	97.7695	87.6292	0.000182446	1	0.0117876
ENSBTAG00000015228	chr7	CD74	1373	200.34	228.248	270.379	196.308	239.622	215.573	205.334	283.662	183.907	205.87	133.33	299.698	270.438	186.303	144.59	213.808	186.007	177.431	172.526	278.845	230.963	229.608	131.971	275.952	159.998	123.62	154.069	249.01	260.481	203.472	151.605	256.144	202.124	150.615	236.093	228.296	263.918	1302.41	210.025	288.098	0.000183289	1	0.0117951
ENSBTAG00000032979	chr12	ENSBTAG00000032979	667	126.031	99.4189	143.551	77.2109	196.192	170.006	128.288	151.155	107.191	54.2855	41.2716	137.899	211.069	153.956	55.2569	173.653	105.979	52.0461	99.4128	109.132	189.123	149.524	50.1713	111.407	40.3921	23.5801	79.7448	128.552	195.916	68.6035	59.5661	177.726	61.7919	38.9813	132.543	66.5615	210.377	94.6998	63.3915	188.945	0.00018352	1	0.0117951
ENSBTAG00000003415	chr12	ESD	2085	37.7024	20.0191	32.0145	18.0057	106.163	90.8531	77.7595	65.1657	16.2254	11.4841	9.57213	35.1791	98.3256	78.0304	26.1136	71.2813	26.6849	9.93143	19.8766	29.6443	104.587	78.2831	35.2317	46.1995	10.4367	11.0007	13.1952	29.9843	97.1091	34.6524	36.0396	71.5919	14.8256	6.67015	27.2813	14.11	99.3827	21.5963	29.6076	72.6817	0.000191845	1	0.0122981
ENSBTAG00000026266	chr24	MYL12B	959	108.184	56.8624	61.3315	41.1544	80.1992	72.9753	53.0661	76.752	52.7325	26.1859	23.6817	83.6738	80.5948	69.3432	24.4568	77.7439	66.1011	18.417	52.3123	75.1039	77.4627	63.9195	34.0439	44.0041	36.7375	21.8671	25.5006	70.6224	78.7141	32.647	28.8203	77.9336	39.3958	22.6985	73.6057	47.9679	73.2819	21.5203	31.7447	80.8476	0.000194249	1	0.0124199
ENSBTAG00000034433	chr19	ENSBTAG00000034433	630	286.29	335.543	224.064	233.013	365.851	408.424	378.157	377.336	304.475	393.973	220.662	322.733	438.597	424.187	352.342	463.041	332.265	263.913	207.733	319.866	412.19	399.624	353.688	413.554	363.497	238.207	211.556	288.398	415.91	437.07	372.903	448.826	392.526	264.9	300.235	292.92	423.784	541.015	456.378	485.112	0.000198125	1	0.0126349
ENSBTAG00000046037	chrX	SLC25A5	1215	68.0928	54.024	65.9713	40.802	88.8047	95.7104	71.1675	59.9016	41.9088	40.3758	43.0481	69.4244	86.9284	60.0786	32.4027	58.3305	56.6778	27.068	48.8301	63.2735	90.485	77.2792	53.0699	57.3841	34.9668	29.1258	48.3063	56.6356	106.448	68.0547	39.0979	82.1883	36.1834	23.8879	60.5412	32.1379	94.0643	57.1347	52.8961	69.9623	0.000200054	1	0.0127249
ENSBTAG00000013854	chr13	CALML5	835	92.3908	95.5411	78.9576	69.7461	88.265	104.293	91.6895	106.175	76.8529	70.6403	29.671	112.263	90.9548	68.1578	52.1647	97.3795	115.241	56.1621	80.4561	102.163	97.9715	97.5911	59.6267	83.499	54.6028	42.3806	65.8969	89.1691	97.6357	74.0289	75.5098	112.381	78.1526	55.0352	90.8287	59.5754	107.792	283.112	69.8794	106.022	0.000201556	1	0.0127874
ENSBTAG00000007024	chr5	ENSBTAG00000007024	789	149.701	163.826	175.443	128.104	279.138	348.793	288.251	274.118	175.044	201.331	137.815	156.365	289.392	364.578	412.983	324.738	150.283	151.293	145.413	156.999	280.98	341.289	357.929	344.748	166.792	143.691	175.897	159.022	300.629	507.716	471.81	310.226	193.278	189.293	158.952	151.859	295.474	117.311	390.132	306.415	0.000209176	1	0.0132367
ENSBTAG00000040584	chr24	DSC2	2897	326.765	169.177	337.497	219.802	450.302	312.954	275.313	361.966	264.009	137.283	118.066	403.885	436.481	321.047	165.389	381.838	246.207	129.921	280.687	331.226	374.884	455.767	169.608	178.918	144.505	88.2218	189.723	366.26	417.258	154.349	179.182	357.525	157.207	111.665	343.645	161.374	410.745	13.1685	145.368	371.18	0.000209794	1	0.0132418
ENSBTAG00000012049	chr25	WIPI2	2017	63.505	76.768	44.8937	52.9746	40.8857	36.0011	48.2286	58.4696	68.4729	43.7209	145.011	80.076	49.9425	64.2528	41.1139	51.5182	61.2739	38.3475	48.6633	69.7714	34.7735	52.702	55.4386	71.6356	32.8793	42.2374	59.4099	72.2143	40.9183	41.3928	35.5418	57.7428	39.165	35.6742	71.2388	36.8621	37.2734	59.3251	51.9879	51.9984	0.000211757	1	0.0133315
ENSBTAG00000043572	chrM	ENSBTAG00000043572	69	79.0355	102.447	111.013	69.7544	35.7834	72.4465	143.592	86.654	65.7088	59.2471	99.7396	61.6552	38.931	107.584	84.9784	56.9635	26.4377	97.0918	94.8346	25.9108	45.094	42.3042	177.435	192.785	60.0703	170.956	132.908	69.2118	46.1916	93.076	125.175	63.1846	189.152	122.685	62.9037	116.282	38.9132	108.764	147.068	30.6454	0.00021281	1	0.0133636
ENSBTAG00000001021	chr21	CYP1A1	1834	27.4145	46.8025	9.09901	4.19896	9.35656	5.16436	25.2927	21.5845	9.50823	6.05023	2.25148	8.8786	10.9186	18.7201	11.4183	23.0385	18.1525	15.2756	4.99511	10.3054	11.5931	8.09063	6.67559	12.0051	5.65001	6.43181	6.00042	13.2564	13.9943	0.437721	6.12225	16.9798	9.73823	9.89089	14.8224	6.99975	13.6854	1.023	8.76074	31.8986	0.000214558	1	0.0134391
ENSBTAG00000046205	chr3	U1	137	0	4.91403	1.99684	7.02636	0.901115	0	6.57456	3.00988	2.54571	0	50.2338	3.21234	1.78251	2.25769	0	1.7931	13.3153	0	3.18423	1.86428	3.78526	1.77554	0	20.0888	15.1272	4.78343	4.4626	6.33791	0	0	0	3.03075	15.042	8.8272	5.00233	0	1.70423	9.12984	6.17257	4.11588	0.000218958	1	0.0136799
ENSBTAG00000020564	chr5	ENSBTAG00000020564	853	1265.71	278.602	1095.87	732.961	1368.83	1084.15	1445.05	1608.08	791.563	863.344	835.042	894.799	1628.69	1291.6	1262.85	928.335	601.473	491.937	1228.43	555.427	870.128	1539.34	1265.93	790.483	1164.98	517.042	1336	860.405	2061.95	3005.02	1776.02	1218.38	1087.96	630.182	955.537	490.375	1172.73	40.3243	1070.68	994.714	0.000226134	1	0.0140925
ENSBTAG00000006398	chr9	TOMM7	165	77.3882	77.5226	84.557	43.7551	59.1077	57.4026	32.7532	58.7292	42.2742	38.9338	4.17093	83.5728	55.5008	50.6132	45.6897	64.7636	46.987	22.1466	29.0826	71.2042	58.9297	32.4332	19.7867	44.4796	12.5602	15.8868	29.6425	76.3046	59.9828	29.192	31.4076	57.8782	20.8158	47.6401	78.9155	64.8361	74.9964	107.391	15.3753	77.7464	0.000229107	1	0.0142417
ENSBTAG00000005654	chr11	TMSB10	452	184.803	190.647	170.071	109.678	158.14	182.188	84.6911	149.615	119.598	196.392	62.4255	218.098	175.319	108.803	55.5959	129.349	221.971	129.352	92.6526	224.893	180.413	153.914	90.2878	143.089	84.8227	84.091	102.798	176.732	223.417	118.996	78.3452	152.03	130.697	104.345	136.963	124.257	189.315	377.727	63.6103	161.865	0.0002304	1	0.0142859
ENSBTAG00000024095	chr3	THRAP3	3057	59.2175	56.0468	62.3736	91.3174	40.6663	42.5152	64.5261	45.3225	62.4052	108.701	119.991	58.5444	39.063	63.5401	90.1488	46.3265	101.891	114.156	85.7638	71.183	39.2286	58.8827	87.3072	61.8196	118.976	128.193	85.9967	64.8309	42.8563	80.8821	80.5224	47.0629	115.273	129.359	62.3221	81.5382	39.2951	1.8412	81.0511	45.2373	0.000235761	1	0.0145816
ENSBTAG00000047250	chr1	SPTSSB	231	31.6693	40.8014	45.0023	39.5879	164.604	132.117	89.6815	120.493	37.7448	22.7535	11.9169	66.0453	131.616	99.084	61.6448	112.193	25.6652	10.546	30.2157	43.1206	103.267	136.894	67.1335	43.6853	8.97154	11.3477	29.1132	52.6239	127.808	62.5544	89.736	114.139	23.7894	41.8814	40.5456	27.7869	112.697	3.60978	65.8942	96.4202	0.000249578	1	0.0153975
ENSBTAG00000012582	chr16	IARS2	3113	78.7469	58.9313	69.8637	42.6728	99.2222	78.43	58.5913	83.2522	53.7763	31.7048	23.2128	75.2098	71.7784	73.0285	30.6751	98.2463	52.7395	34.4328	46.805	74.2508	93.4546	73.9203	39.8531	55.6977	22.9678	19.7883	37.7078	79.4239	89.9365	23.725	37.7335	88.5646	31.1133	26.8049	76.538	42.6131	95.8893	14.7994	36.9442	101.843	0.000257441	1	0.0158107
ENSBTAG00000001754	chr4	AHCYL2	4922	420.652	209.749	276.457	184.034	576.431	433.129	287.855	475.103	286.124	118.652	89.486	411.061	543.603	509.137	180.905	485.072	282.877	136.605	182.49	354.518	485.05	518.079	137.471	226.738	118.948	85.611	121.108	351.41	459.008	132.111	147.578	434.742	159.518	120.638	293.741	181.596	486.74	50.4855	141.399	446.85	0.00025756	1	0.0158107
ENSBTAG00000006453	chr15	CD3G	623	11.102	2.16123	4.39112	3.09024	25.3643	35.8958	15.9035	9.26637	0.559811	0.937411	1.10466	9.65421	9.60351	15.3907	6.72267	14.7866	3.66011	1.95515	4.20134	12.7088	22.2665	13.6657	3.93035	7.36269	0	0	0.981343	9.75611	18.8482	1.28857	11.091	17.6616	1.1026	0.970567	4.7668	0.858584	17.8014	1.00384	1.35737	14.9341	0.000268326	1	0.0164307
ENSBTAG00000017604	chr3	RAB13	1207	33.3905	40.7168	29.2379	52.6366	33.6503	48.8263	59.3263	41.167	51.1441	88.5445	74.123	35.3677	36.4181	46.6389	74.9508	39.5857	59.3205	65.5957	41.9252	29.6246	41.9978	40.7095	63.565	58.5245	40.3496	100.444	33.9372	35.9691	45.3074	67.8406	100.182	39.2165	47.8055	74.6436	30.4712	54.5091	41.5891	19.862	84.7744	48.3522	0.00027209	1	0.0166198
ENSBTAG00000000404	chr3	APOA1BP	1137	46.4427	71.6446	34.4064	52.914	45.2769	60.3939	66.5435	54.0375	59.8141	102.214	72.0283	53.5437	46.2848	59.5755	112.717	47.1001	95.0606	79.2757	41.437	63.3462	53.8193	51.9873	81.1177	74.2304	89.313	91.6424	48.9316	49.4477	51.7852	83.3141	86.5987	46.0131	85.1853	85.0889	45.6076	82.3282	54.4169	113.858	121.975	53.9326	0.0002758	1	0.0168047
ENSBTAG00000016169	chr13	ID1	979	26.9011	33.6955	15.6484	25.0731	31.1469	30.905	27.141	21.2705	11.756	12.5272	13.3563	22.6264	24.1958	21.4838	16.2566	21.9559	17.7016	16.7965	8.91194	24.7841	28.0744	26.586	13.3394	13.5875	15.8766	12.049	11.2408	20.6209	21.9324	9.84001	23.8204	23.3266	11.2265	6.79397	24.034	13.1129	35.6539	8.73039	10.3654	20.303	0.000276566	1	0.0168097
ENSBTAG00000005127	chr13	PSMA7	947	49.1593	54.0284	44.1982	40.1512	87.3425	91.6805	81.7966	74.0234	30.9356	40.0849	22.5283	70.9474	83.8079	69.242	37.15	60.5707	57.7888	31.5127	39.6162	48.2764	77.486	73.7197	45.6797	63.4521	30.6378	22.8362	34.2164	53.638	92.8197	50.0149	54.7228	86.8133	42.0711	30.0097	56.929	28.2417	88.0171	29.9379	55.3641	67.5816	0.000281346	1	0.0170582
ENSBTAG00000024839	chr19	ENSBTAG00000024839	605	196.768	362.205	297.984	232.3	386.887	478.79	337.21	378.616	322.245	368.745	255.943	322.976	469.234	466.255	339.211	433.246	304.536	265.759	268.233	328.44	411.865	425.787	327.83	447.323	357.964	233.969	245.561	309.285	420.619	451.15	389.74	396.683	330.403	259.855	309.243	294.415	452.873	625.738	466.85	470.44	0.000285234	1	0.0172514
ENSBTAG00000046886	chr23	TUBB2B	1639	113.291	78.2482	71.7717	42.8741	68.3924	66.9376	51.1083	68.8095	47.6648	51.3099	33.5914	101.945	71.5923	53.9723	30.6642	60.4021	72.623	38.645	63.6127	83.3694	65.8905	61.8883	30.3773	51.2149	39.83	25.9893	43.2701	79.2007	74.1	39.1839	29.5105	71.1866	45.6829	37.2611	77.0758	47.648	69.1606	119.94	31.9889	61.7545	0.000294224	1	0.0177515
ENSBTAG00000003484	chr3	C3H1orf123	695	21.8176	29.06	25.5854	20.7758	23.4471	30.6629	35.6398	20.766	30.1089	53.779	46.5404	16.4638	25.8258	36.4933	56.6465	28.4536	38.0588	46.444	15.6921	28.6643	24.9964	18.8999	35.2317	47.5195	44.7286	42.4314	48.3823	20.6142	29.6879	39.2727	48.4671	22.1049	35.5815	46.981	17.0919	28.4766	27.2113	118.48	41.3696	25.1513	0.000306206	1	0.0184293
ENSBTAG00000045991	chr1	ENSBTAG00000045991	318	483.942	475.278	393.145	251.248	126.558	121.62	46.7352	94.6598	376.18	297.513	188.282	535.582	128.245	90.4565	57.9502	118.965	354.228	172.367	310.032	465.836	120.676	113.975	46.2001	69.237	110.79	131.89	203.792	507.87	130.823	25.2447	46.1731	101.845	194.411	167.328	452.569	354.916	129.221	614.249	55.8443	119.247	0.000315998	1	0.0189722
ENSBTAG00000026327	chr14	RPL8	850	668.654	768.265	568.053	451.295	939.112	1137.5	771.965	933.86	683.573	667.142	442.069	969.753	1136.98	1014.51	705.592	1107.04	688.904	538.096	449.07	792.06	978.136	1061.14	690.411	883.393	563.212	413.243	399.912	755.926	1075.17	725.336	649.306	1035.35	617.42	431.801	701.713	592.793	1155.86	6099.92	798.883	1089.61	0.000317738	1	0.0190303
ENSBTAG00000046493	chr20	PDCD6	1250	51.5018	33.1225	46.8346	20.7924	43.6529	40.8324	27.3817	41.4003	33.7602	15.4178	6.05619	49.9943	39.0726	34.147	8.04139	38.224	24.8091	13.6423	26.5233	38.8218	42.4199	36.5847	5.87665	20.9165	3.31588	7.33969	16.6294	44.283	46.0302	3.85335	3.45483	42.3517	13.1889	12.577	45.1397	17.9726	45.3884	25.6828	2.70606	44.7717	0.000322644	1	0.0192772
ENSBTAG00000047673	chr25	THUMPD1	1202	4.86895	3.08047	4.32427	2.0021	9.96249	15.5406	5.24542	8.91946	0.580303	1.45759	45.8039	6.34629	11.9867	9.26365	17.4219	10.5252	2.65587	1.52004	3.99221	5.5246	8.62864	8.29719	3.39518	20.9886	1.72415	8.17799	12.2072	6.50137	10.0482	23.3755	1.43712	15.5446	3.42888	3.01829	6.08159	2.67004	9.80924	0.520294	3.51765	8.2095	0.000325334	1	0.0193908
ENSBTAG00000017710	chr26	ECHS1	1468	293.295	250.395	161.755	117.703	370.863	340.518	200.636	357.72	193.625	98.2627	41.2547	328.369	372.543	337.536	77.0313	440.188	185.154	95.8352	112.626	301.164	373.658	317.152	58.9356	215.599	59.2928	46.8731	57.8892	284.207	338.011	45.3888	69.4262	376.888	87.9707	74.1413	233.731	150.85	382.108	256.747	75.4626	433.757	0.000328731	1	0.019546
ENSBTAG00000042368	chr24	SNORD58	64	0	0	0	7.5204	5.78685	8.22173	7.03683	3.22151	0	0	0	0	3.81568	0	0	1.91918	0	0	0	0	2.02571	7.60154	0	0	16.1908	0	0	0	10.4843	0	0	3.24385	0	0	0	0	5.47217	0	0	2.20264	0.000331641	1	0.0196715
ENSBTAG00000046388	chr18	bta-mir-2897	69	21.2046	43.9058	15.8589	20.9263	12.5242	19.0649	32.6346	17.9284	15.1636	8.46387	0	25.5125	21.2351	13.448	12.1398	24.9215	33.0471	17.6531	31.6115	48.1201	15.0313	28.2028	70.9741	13.2955	0	56.9852	44.3027	40.8979	17.018	11.6345	0	3.00879	9.95536	35.0529	33.1072	38.7607	30.4538	123.87	36.7671	24.5163	0.000339355	1	0.0200698
ENSBTAG00000003892	chr23	ENSBTAG00000003892	2151	61.0329	29.5767	45.7852	24.8372	72.4876	34.003	33.9181	50.1304	39.0756	27.422	14.7175	56.4009	38.7138	29.478	17.9134	41.5136	40.7074	24.9162	29.2043	41.2022	62.683	38.7887	17.8343	18.5525	22.6416	19.4984	25.2964	56.211	73.7751	17.9142	18.8723	38.0274	24.5899	24.1753	44.6047	30.3382	61.1106	1.16298	16.905	45.5478	0.000339986	1	0.0200698
ENSBTAG00000014707	chr16	ISG15	602	14.5826	2.23662	0.45443	6.39609	8.20284	27.5332	9.72532	37.6735	4.05537	0	0	17.5451	54.7632	45.2137	15.3058	32.6452	1.51512	1.01168	0.72465	10.6066	12.9215	27.4767	1.35582	15.239	0	1.08859	5.07788	14.0629	32.8809	12.0017	20.0862	41.3834	2.28213	1.00442	4.55362	10.6624	26.7609	252.789	19.6661	73.7627	0.000353594	1	0.0208231
ENSBTAG00000008172	chr21	EGLN3	2030	110.209	64.5033	96.4896	59.5112	110.682	77.503	70.3267	127.464	70.7832	37.3994	26.4433	122.127	99.7866	88.3722	41.6759	106.914	79.7526	44.7022	71.1306	112.102	88.8358	101.614	33.7739	58.5232	39.3046	23.2432	43.0674	117.305	104.864	20.5638	40.8453	103.19	37.5606	34.5522	77.7595	50.0643	81.4303	21.4626	31.2429	97.4282	0.000354885	1	0.0208493
ENSBTAG00000047207	chr8	ENSBTAG00000047207	804	77.5897	37.2617	39.8101	24.5442	43.6077	41.8858	30.2479	36.9272	29.0635	12.3484	15.4075	52.5481	39.9412	41.1634	13.544	44.1507	36.3025	22.725	22.7886	39.391	37.7326	40.239	19.2884	27.9553	6.44411	20.3772	17.4896	44.5487	46.5273	20.9682	17.1882	42.0894	14.5244	19.5538	37.505	23.9506	42.5432	2.59284	24.1913	37.1709	0.000358296	1	0.0209996
ENSBTAG00000002038	chr22	RPL14	716	805.496	690.617	654.497	410.723	1734.55	1636.63	1015.82	1525.02	636.637	436.374	239.333	908.66	1874.67	1540.9	586.117	1891.48	598.725	340.24	456.345	770.5	1812.68	1511.48	447.999	1085.88	212.742	188.545	313.373	816.451	1805.41	534.813	506.645	1581.7	335.785	319.222	757.425	433.297	1970.72	3146.48	575.179	1838.11	0.00037548	1	0.0219544
ENSBTAG00000021912	chr22	DUSP7	1333	22.2516	31.5652	17.239	14.0817	29.9139	32.7636	19.2576	21.8086	14.1284	9.20041	9.80935	29.7135	20.793	15.3143	9.42586	17.5073	18.4746	11.8791	12.7632	21.8427	17.0202	16.241	6.73535	10.6673	10.1056	5.89944	9.17294	28.1723	27.8113	6.6246	8.42326	21.9599	10.3064	10.8867	24.1635	14.4459	27.2363	1.40749	6.3439	18.6125	0.000418609	1	0.0244182
ENSBTAG00000037500	chr25	bta-mir-1842	60	13.3011	5.61019	0	8.02176	6.17264	0	7.50595	6.87256	0	0	0	4.8899	4.07006	5.15505	0	2.04713	22.8025	0	7.27065	0	4.32151	0	0	7.64492	0	0	0	3.61789	16.7749	0	0	17.3005	11.4487	0	3.80733	0	11.674	17.372	0	0	0.000424681	1	0.0246379
ENSBTAG00000047441	chr22	ENSBTAG00000047441	1722	75.7745	53.5607	101.197	45.5591	182.885	175.397	128.15	156.967	36.6585	32.897	26.7768	97.9683	155.924	187.881	57.3996	187.166	56.94	30.4162	66.3732	78.0161	171.957	155.668	53.0863	106.017	23.4682	24.7366	48.2853	76.7699	173.593	46.6191	76.2391	195.189	29.9181	35.114	96.4435	43.4876	186.431	5.0845	61.8763	206.378	0.000424978	1	0.0246379
ENSBTAG00000038706	chr18	MT1E	401	5.63887	4.19715	7.50433	19.2042	15.3931	30.1805	11.2309	4.11325	0.869731	4.36913	10.2973	9.87735	13.0932	5.3993	0	8.57649	7.96097	1.51878	8.70303	12.7385	22.9547	12.7387	10.1771	4.57552	2.58407	6.53696	1.52463	16.2399	15.0597	4.00389	8.61555	4.6595	1.71302	1.50789	6.8361	2.66782	19.5051	28.5924	8.43534	9.14012	0.000425379	1	0.0246379
ENSBTAG00000005970	chr17	XBP1	1759	45.3704	30.2357	55.9887	25.7207	117.557	94.0801	86.7942	104.788	30.3357	27.5569	9.38993	64.2998	128.419	75.7871	37.6202	80.5118	29.8157	18.0043	38.9366	48.7871	109.745	88.0897	41.2973	61.2811	26.5091	13.0395	37.5376	52.3247	142.286	55.6789	39.7728	101.974	26.5552	16.1564	47.1425	35.5788	135.853	25.7173	41.8254	94.2463	0.000429244	1	0.0248034
ENSBTAG00000033080	chr27	RPL15	2194	240.499	216.327	197.257	101.57	328.888	298.71	158.877	306.916	173.745	87.042	26.6624	301.618	355.119	272.79	48.869	395.635	167.121	66.6214	114.727	251.332	336.168	297.021	22.6929	189.834	33.0606	21.2071	73.5658	261.497	328.539	38.0534	27.5568	331.376	67.3144	57.0489	229.585	109.954	373.205	814.95	28.9076	378.894	0.000430421	1	0.0248132
ENSBTAG00000019956	chr3	CMPK1	1746	57.8209	59.7649	73.0138	99.5139	86.0493	101.26	124.841	79.2352	76.7037	95.3276	120.219	52.9319	89.9329	130.736	182.305	80.2671	92.4637	117.202	95.9427	55.4405	87.9895	111.176	165.017	99.8306	110.98	106.594	84.7383	57.4387	94.3466	174.258	191.441	81.806	94.8154	124.327	71.1748	75.9763	81.1027	5.73098	163.22	83.0795	0.00044705	1	0.0257116
ENSBTAG00000030124	chr1	ENSBTAG00000030124	92	133.011	303.682	178.413	99.4001	369.016	400.362	313.292	358.568	159.217	107.914	179.531	215.262	416.739	369.819	127.468	380.499	138.798	99.2984	113.802	252.63	474.896	417.754	88.7176	428.78	67.5791	42.7389	99.681	238.309	346.437	183.243	140.822	401.674	74.6652	78.8691	196.16	93.0257	395.9	2281.78	156.26	327.906	0.00048717	1	0.0279538
ENSBTAG00000038368	chr6	ENSBTAG00000038368	231	139.345	97.6318	176.457	83.343	182.24	184.508	122.825	125.848	61.9015	58.1479	80.4393	135.901	198.746	151.304	105.159	173.873	80.9439	50.0934	107.643	133.784	196.432	152.689	67.1335	154.884	22.4288	59.5754	89.9862	136.258	173.558	90.3563	56.085	171.657	50.5525	34.0287	169.105	41.6803	192.545	186.806	76.8766	191.62	0.000506873	1	0.0290167
ENSBTAG00000043032	chr28	U6	107	1.24309	3.1459	2.5567	0	4.61506	0	0	1.92689	9.77837	5.45801	0	9.59699	7.98796	2.89068	0	6.88753	4.26215	0	0	9.5479	4.84655	4.54672	0	4.28687	9.68423	6.12458	0	8.1149	4.70323	0	0	7.76099	0	0	2.13495	0	4.3641	0	0	3.9524	0.0005436	1	0.0310343
ENSBTAG00000047947	chr8	Metazoa_SRP	297	6.26988	45.3348	4.6055	6.48223	14.964	15.0593	16.6799	7.63618	3.52285	7.86541	23.1718	8.89072	6.98899	6.24854	2.82035	9.09834	7.67761	0	4.40646	10.3195	15.2781	10.6473	5.49631	33.9774	3.48893	2.2065	18.5266	12.4251	3.95367	2.70297	2.90811	13.2812	4.62572	0	22.3056	7.20401	11.0058	287.077	8.54184	16.1378	0.000544639	1	0.0310343
ENSBTAG00000047266	chr25	ENSBTAG00000047266	360	11.0842	17.7656	11.3986	8.02176	13.374	13.8856	23.7688	9.16341	4.84392	1.62224	1.91168	8.14983	15.9411	16.3243	0	12.9651	12.6681	1.69175	7.27065	7.09462	17.286	9.4597	0	12.7415	2.87837	0	1.69827	10.2507	14.445	2.22995	7.19757	25.9508	19.0811	1.67962	12.6911	1.48583	14.9167	12.7395	2.34901	17.6211	0.000548906	1	0.0312052
ENSBTAG00000021288	chr3	PSMB4	932	83.0605	119.909	71.327	134.27	85.7016	114.328	138.683	99.5489	101.41	162.294	155.806	85.6256	90.5282	128.766	198.626	85.2677	130.16	146.376	80.5077	91.8038	85.9665	104.138	201.423	153.555	155.654	165.942	112.829	91.0684	114.292	191.22	198.319	109.818	175.415	161.546	76.9636	124.542	85.3002	124.81	214.133	103.912	0.000567643	1	0.0321961
ENSBTAG00000039046	chr2	MGC127538	1802	21.4058	25.7782	10.6269	17.0941	26.7869	26.2803	46.9851	59.3817	16.6446	10.0467	15.6583	28.1671	34.8959	59.0456	47.8787	107.9	9.87012	16.2228	7.98884	22.5359	24.965	36.3119	24.9118	36.4004	8.62552	10.5464	8.82119	29.0315	24.2035	19.1563	41.6996	50.5767	8.00517	12.7509	25.6076	27.9025	28.1808	10.4117	56.7829	76.7427	0.000582277	1	0.0329502
ENSBTAG00000004315	chr3	HDLBP	3962	87.622	89.6327	83.7548	121.48	45.4301	55.8463	66.2691	59.428	94.1886	157.131	147.646	80.7907	56.3049	59.3312	102.961	46.4091	137.206	163.095	108.895	92.1191	40.87	64.5268	103.622	65.6437	197.461	150.187	103.079	89.1963	53.2206	113.467	113.359	53.657	169.389	155.973	80.6054	122.316	47.6152	74.3464	109.921	47.8554	0.00059556	1	0.0336231
ENSBTAG00000000789	chr3	PPP1R7	1209	49.2878	74.06	53.6272	83.2034	38.2918	41.9995	53.6406	44.5096	67.2138	85.9828	100.754	55.2085	40.3976	58.5859	96.9977	50.1876	93.9259	103.268	64.5879	71.1927	39.2475	44.4649	101.941	56.1513	90.8507	92.6893	69.2792	61.944	40.515	79.6805	85.0135	46.3637	89.203	104.028	51.7721	101.316	41.7134	83.1099	86.0331	48.039	0.0005969	1	0.0336231
ENSBTAG00000004558	chr10	MGC165862	626	290.882	222.615	246.909	172.993	623.772	570.32	479.134	538.826	220.065	150.2	113.235	264.101	619.481	608.724	353.256	585.295	222.197	122.584	170.733	247.654	610.534	536.625	368.986	437.446	150.632	97.3573	116.22	260.072	620.884	368.048	353.21	514.705	148.138	136.194	241.212	147.823	597.498	155.849	362.032	608.913	0.00061081	1	0.0343281
ENSBTAG00000012344	chr19	RPL26	509	2063.63	2318.58	1939.15	1750.29	1539.16	1831.33	1413.89	1504.81	2218.65	2274.07	1661.69	2234.17	1628.58	1763.45	1543.64	1800.91	2152.13	1711.03	1805.81	2205.33	1578.16	1520.19	1343.77	1599.58	2243.43	1714.93	1683.99	2234.28	1727.25	1618.18	1381.25	1740.39	2284.78	1910.21	2095	2027.15	1737.11	1917.55	1656.4	1806.28	0.000623272	1	0.0349487
ENSBTAG00000012703	chr23	GLO1	1973	69.5729	67.9023	92.899	59.2789	81.4676	86.2761	82.4019	95.5122	45.9595	44.1039	35.2299	99.2602	57.2449	62.3936	60.2866	120.586	64.2584	42.5982	69.4268	105.244	90.0223	56.5897	57.5023	73.6981	31.5118	31.5542	57.3262	99.79	86.5525	23.1924	58.6604	118.798	27.5046	43.2121	94.942	53.4084	89.463	13.7356	50.5757	123.107	0.000642183	1	0.0359213
ENSBTAG00000008023	chr3	RHBDL2	1433	32.5798	28.188	33.5993	44.6711	30.0663	31.5788	51.8555	33.8113	48.6758	58.2784	64.8342	31.8372	36.3834	51.3706	59.623	29.0569	51.238	48.0254	27.0937	31.3688	31.1221	45.6623	60.375	31.0492	70.8645	43.9021	40.1043	37.8705	37.8107	56.021	62.0809	30.279	56.5642	61.6056	26.3033	43.2995	28.5128	21.0938	66.0935	33.1518	0.000643536	1	0.0359213
ENSBTAG00000047653	chr13	ENSBTAG00000047653	743	84.3178	28.0887	61.4881	36.2761	80.4188	63.7378	60.6133	65.7657	35.6742	36.1565	0	58.0469	75.2659	68.6877	41.7131	69.4315	37.4415	35.2467	36.4022	51.5625	67.8762	68.7515	42.8424	45.6843	27.8927	16.7581	29.6226	57.8473	73.3759	36.7356	56.9606	79.0749	30.5092	19.5315	51.3451	19.4377	76.0458	11.5034	35.2825	72.6663	0.000665672	1	0.0370728
ENSBTAG00000014387	chr3	PRKAB2	846	13.6784	12.7323	8.40749	25.6014	13.717	12.1285	10.1144	11.2106	17.7267	20.0191	23.5909	23.0623	17.4637	20.8396	31.6839	13.3571	23.7189	41.7539	13.9225	24.7557	11.3401	14.664	17.366	5.96412	39.1948	44.9281	8.67201	16.4216	14.8713	12.3359	21.4396	13.2515	22.7349	55.7491	13.5012	44.891	11.4532	0.246412	16.9928	15.4966	0.000670167	1	0.0372389
ENSBTAG00000008369	chr3	RBM8A	744	55.7788	57.0067	56.9931	65.3385	36.173	49.5072	46.6095	39.9052	56.2519	102.044	103.6	48.3074	33.9719	51.1347	84.44	36.9804	82.751	86.7705	52.1845	59.3889	38.6845	42.8302	68.0168	63.5022	100.279	84.5587	99.4309	54.5601	39.9079	93.8736	102.159	37.1125	109.87	112.155	59.5663	71.1759	37.0303	40.0678	98.8856	40.7369	0.000686779	1	0.038076
ENSBTAG00000010841	chr3	FMO5	3939	43.3915	56.0591	40.3509	76.2464	59.6422	60.0464	81.2907	70.4529	40.9944	66.8665	118.981	41.3016	52.4489	91.7151	130.782	63.7993	43.6484	94.0062	53.4916	44.4157	48.7116	67.9912	110.65	46.8128	53.6652	97.1599	48.5811	40.9458	46.8878	52.1736	121.476	56.8691	61.7338	99.7794	48.3673	57.5772	48.6045	6.72125	123.229	54.0398	0.000688806	1	0.0381026
ENSBTAG00000007572	chr4	ATP6V1F	627	91.856	89.6556	65.8829	39.9169	89.5869	78.467	49.5608	75.631	56.1802	39.1201	19.757	107.391	90.3592	54.2637	32.0629	76.7917	72.0079	34.9683	52.1817	84.7281	73.4036	59.7455	23.4316	57.0626	13.2212	16.7229	30.2276	88.2835	91.2317	26.8874	16.5303	79.4666	36.1537	22.1806	73.2319	40.9491	85.0878	315.19	26.9742	80.4893	0.000696389	1	0.0384357
ENSBTAG00000011184	chr29	FTH1	861	7418.49	3768.79	2598.73	4085.23	4561.87	4563.68	2884.17	3339.3	5582.22	2486.61	1740.89	8231.55	5587.32	4709.59	1708.37	4458.17	6857.7	2530.91	2111.78	6777.91	4823.53	5069.25	1570.79	2473.01	3360.17	1735.37	1483.35	7463.95	4877.96	1847.98	1532.81	3691.59	3888.56	1955.15	4222.02	3519.39	4380.79	12589.7	1597	4251.82	0.00070058	1	0.0385805
ENSBTAG00000016081	chr2	PTMA	803	99.7168	92.6414	60.3005	88.1095	96.2409	110.087	71.7879	70.3517	45.1697	75.6372	40.2809	115.092	87.5848	87.0516	52.1572	72.3505	65.8802	59.9171	42.9177	106.552	99.4539	100.268	76.2331	83.9704	40.0032	46.5178	42.6365	98.9401	114.478	58.9839	58.0825	98.7618	55.6037	64.0055	63.7242	78.6027	109.471	4.41332	56.8676	79.5253	0.000713363	1	0.0391968
ENSBTAG00000048217	chr19	snoZ17	71	0	9.482	0	0	1.73877	3.70557	6.34306	8.7117	0	0	0	2.06615	0	0	0	3.45993	0	0	6.14422	3.59727	3.65198	3.42605	0	0	0	0	0	0	0	0	0	5.84807	0	0	0	0	1.64422	8.80836	0	1.98548	0.000754446	1	0.0413618
ENSBTAG00000045010	chr2	bta-mir-2350	76	0	0	0	0	0	0	0	0	0	0	18.1106	0	1.6066	0	0	1.61615	0	0	0	3.36061	0	0	0	0	0	0	0	2.85623	0	0	0	0	0	0	0	0	0	0	0	0	0.000758705	1	0.0415029
ENSBTAG00000007075	chr23	ENSBTAG00000007075	1129	47.1252	10.4352	17.6886	8.95254	27.9928	22.1382	10.3714	31.7757	16.3724	4.13822	3.04784	16.5018	33.6348	16.9856	3.70967	24.0433	12.1182	5.39442	10.819	12.6685	29.0525	23.4847	6.50648	21.5331	9.17814	2.90226	7.58129	10.5749	29.8649	29.8643	8.41523	24.6406	15.2108	5.89132	10.3192	10.4232	37.2244	48.7464	7.49019	28.843	0.000778694	1	0.0425018
ENSBTAG00000047157	chr4	bta-mir-2887-2	57	32.6694	129.92	33.5959	50.6637	60.6435	55.3885	31.604	94.0456	48.9491	61.4744	84.5162	97.7979	104.965	146.512	14.6955	49.562	40.0044	53.4237	30.6133	120.982	100.077	59.7455	14.3193	136.804	18.1792	11.497	96.5332	129.482	32.3725	14.0839	15.1528	83.7711	24.1024	42.4325	148.285	56.305	73.7303	446.187	14.8358	116.237	0.00078133	1	0.0425514
ENSBTAG00000001294	chr18	PPP1R15A	2316	19.0098	32.5565	9.21339	9.14398	24.8931	17.267	23.529	17.8936	13.2518	10.5908	23.1778	13.8083	10.386	9.61563	9.76528	9.65226	16.5407	13.4113	9.60631	12.7924	11.3076	8.4024	23.6121	20.7958	11.6328	13.8649	11.6151	10.5912	15.7174	15.9447	11.1879	10.219	18.389	10.1822	15.0912	15.0122	17.4908	5.49065	29.5756	8.03449	0.000788054	1	0.0428228
ENSBTAG00000013858	chr25	C25H16ORF72	1036	17.8461	28.9174	18.2202	24.1582	21.211	20.0623	34.7766	17.5131	9.76264	12.9654	19.9287	17.8415	19.8003	19.7046	4.04269	19.918	11.4453	12.9331	15.58	15.778	20.523	25.5928	47.2704	5.31307	7.00144	33.5256	41.8994	14.2481	22.8306	10.8484	8.33695	25.2494	7.9566	6.42017	13.6711	26.8482	19.2688	1.0061	14.6926	18.2334	0.000815744	1	0.0442298
ENSBTAG00000042833	chr9	SNORA33	130	2.04632	0	8.41744	3.70235	5.69782	8.09524	6.92857	12.6878	0	4.49236	0	1.12844	5.63546	2.37925	0	4.72414	3.50808	4.68485	0	0	7.97817	5.61345	0	0	0	0	4.7029	3.33959	10.323	6.17524	0	1.59697	0	4.65126	0	0	6.28598	4.81072	0	5.42188	0.000830736	1	0.0449437
ENSBTAG00000002377	chr3	PSMB2	805	71.2145	81.5393	70.3458	93.8695	50.608	70.5945	66.0151	59.9321	77.984	129.134	117.123	63.2346	59.9133	68.3924	125.907	49.7414	138.231	102.892	75.8677	76.146	58.1391	83.7019	126.739	79.2033	189.221	122.925	62.2769	69.3017	65.4324	129.642	114.803	72.211	127.144	117.928	71.5116	116.282	57.1372	58.7844	109.251	61.2908	0.00083807	1	0.0452411
ENSBTAG00000020535	chr25	PYCARD	759	10.8652	8.42637	7.56904	3.80479	8.7832	6.58605	2.96678	8.42092	16.0826	20.7749	24.4815	8.50417	9.33057	14.263	1.10362	8.73872	9.01285	6.41929	5.74755	15.8157	6.66162	10.2556	4.30146	39.2822	6.82617	7.77071	4.02751	10.01	8.17747	6.34609	1.13796	9.84695	5.4302	1.59332	10.2331	3.5237	9.84367	43.9451	2.22831	13.0011	0.000859889	1	0.0463174
ENSBTAG00000009389	chr7	HNRNPH1	2125	177.39	156.504	209.198	141.334	145.819	108.952	125.676	155.239	122.928	114.603	131.487	170.168	126.239	129.98	107.613	169.531	168.041	130.118	177.37	169.71	125.558	133.472	113.308	118.074	146.776	112.563	130.331	173.557	117.227	105.4	125.593	166.867	133.182	119.51	196.404	144.485	140.252	25.4082	134.109	158.615	0.00086462	1	0.0464705
ENSBTAG00000023198	chr24	SERPINB2	2098	40.0047	32.5701	35.5976	20.647	50.252	31.6015	39.4975	33.118	22.4418	11.9696	17.7135	35.3807	35.9089	35.6775	24.754	27.1064	22.3895	10.4505	22.4565	33.3562	25.0269	35.9425	12.8383	17.4908	7.90248	6.24719	13.6962	39.5243	36.0603	14.923	28.406	36.5142	22.5917	12.1048	43.1183	19.6316	31.5498	16.1962	29.8272	29.4301	0.000888704	1	0.0476609
ENSBTAG00000033510	chr15	MPZL2	2100	106.789	77.5809	118.285	69.2163	191.234	140.944	137.895	174.268	67.7595	51.7263	37.0319	124.902	186.292	154.062	68.6071	191.787	70.5792	43.7922	83.3009	105.203	178.911	163.672	71.9035	81.0362	24.6717	24.6529	54.4416	115.876	186.76	55.4301	62.516	169.644	43.5049	42.9023	119.876	54.5086	173.053	14.5925	65.638	173.123	0.000913895	1	0.0489053
ENSBTAG00000008853	chr28	HNRNPF	2089	85.7026	62.6815	79.7521	38.016	116.893	86.7749	65.1067	92.5772	50.9203	27.1176	12.8482	90.9394	115.088	91.2066	22.8558	109.892	53.0494	20.4079	43.0183	71.6458	107.179	102.703	21.88	54.0158	15.873	7.21522	30.1445	78.1423	107.282	17.293	21.0862	111.008	20.0585	23.4455	69.877	39.6884	115.734	20.8564	20.6452	112.424	0.000922266	1	0.0492462
ENSBTAG00000004624	chr28	ENSBTAG00000004624	1335	40.5509	27.7357	27.869	15.5027	48.2714	33.8969	23.9516	40.6176	15.1522	12.2488	4.63957	39.4488	42.3469	31.0461	5.01959	39.2864	37.5772	7.75544	16.6653	33.6716	45.74	36.8063	8.55942	32.9848	7.76189	6.38149	16.0286	30.7318	51.0157	5.41201	7.1167	51.9405	10.2909	9.05863	28.7475	15.6262	47.2206	33.7291	5.06752	42.7658	0.000948205	1	0.0505217
ENSBTAG00000017150	chr15	EHF	1042	164.03	77.2074	148.598	84.9906	84.8293	45.7008	53.5934	84.8847	79.3249	63.3328	53.4976	176.402	89.1741	70.9437	24.9203	71.4333	69.1515	55.5258	111.781	132.851	68.4308	79.8381	32.8987	35.6567	52.7056	29.559	65.7142	161.659	84.0353	16.9493	32.3269	81.4886	70.5378	33.0766	152.585	70.8406	67.5567	5.40167	25.9698	68.3198	0.000960405	1	0.0510612
ENSBTAG00000013358	chr7	RPS23	618	179.5	208.612	140.767	119.937	634.443	761.614	688.653	703.27	160.272	160.649	122.496	192.747	911.416	829.312	573.339	809.907	164.562	144.866	103.06	168.618	733.188	731.716	540.172	751.132	140.844	119.826	102.885	151.741	747.811	663.788	515.709	731.326	161.171	146.763	151.184	156.661	758.997	1570.91	692.387	877.291	0.00101494	1	0.0538441
ENSBTAG00000042206	chr24	SNORD58	66	4.03063	0	4.14495	0	5.61149	11.9589	0	0	0	0	0	0	1.85003	0	0	1.86102	0	0	0	3.86979	0	0	0	0	0	0	0	0	2.54164	0	0	0	0	0	0	0	3.53757	0	0	0	0.00102547	1	0.0542831
ENSBTAG00000046912	chr10	Metazoa_SRP	297	8.95697	46.4682	3.6844	6.48223	14.964	14.1735	16.6799	6.94198	5.87141	1.96635	32.4406	8.39679	6.98899	7.28997	0	9.09834	4.60657	2.05061	4.40646	9.4595	15.2781	9.82826	10.9926	60.2327	3.48893	11.0325	24.7021	12.4251	3.95367	2.70297	5.81622	10.4852	2.31286	12.2154	20.7672	7.20401	11.3988	286.376	11.3891	16.6125	0.00102762	1	0.0542831
ENSBTAG00000031731	chr11	HIGD1D	738	137.877	162.376	171.999	118.696	330.713	324.056	269.116	239.981	138.465	102.082	80.1971	203.944	305.585	305.531	181.603	267.458	145.219	91.6021	135.364	196.573	299.344	289.394	196.862	156.006	109.518	71.9265	93.6119	212.956	358.455	157.728	194.276	257.961	120.071	64.7268	161.579	123.94	331.395	46.043	186.775	264.364	0.00103604	1	0.0546107
ENSBTAG00000016234	chr10	DUOX2	4662	126.021	89.7485	109.967	80.5273	151.337	94.0755	109.643	155.981	87.7516	79.5462	52.5526	180.209	133.573	87.6424	56.7773	113	78.0626	62.7058	84.4032	127.32	129.84	125.434	74.5822	62.6746	62.4573	41.6082	68.9799	142.388	128.528	75.4221	69.8452	110.706	83.1023	54.2148	102.656	86.5107	142.056	3.93498	63.8494	112.878	0.00105006	1	0.0552313
ENSBTAG00000013363	chr3	CAP1	3004	84.3052	89.6434	71.7612	110.553	67.6031	86.9686	101.195	75.8407	85.3329	122.673	169.76	73.2996	66.7007	97.9185	137.748	72.1674	119.326	149.014	97.297	94.0345	67.0668	88.3439	151.068	104.749	129.699	153.579	105.831	78.3314	78.4018	146.179	171.649	83.554	145.662	165.256	79.7714	116.987	65.5592	32.8241	160.177	73.3	0.0010591	1	0.0555879
ENSBTAG00000034768	chr19	U1	164	1.62208	2.05251	1.66809	5.86958	1.50552	1.60424	0	2.51435	2.1266	3.56102	25.1782	4.47247	3.72261	3.77199	0	3.74474	2.78079	3.7136	2.66	6.22943	5.53364	4.44968	9.95368	8.39077	6.31837	0	3.72791	5.29448	1.02286	0	5.26652	2.53179	4.18854	0	13.9293	3.26157	1.42366	21.6091	5.15636	6.01696	0.00106984	1	0.0560325
ENSBTAG00000022032	chr17	CHCHD10	679	278.167	302.405	186.138	135.389	245.087	241.784	159.847	217.715	248.602	142.776	107.437	328.178	245.822	184.944	97.4579	241.495	255.898	131.852	112.433	283.618	275.329	187.721	93.761	156.727	70.2	103.27	103.547	270.782	228.276	59.1149	71.2337	222.588	135.563	106.862	273.186	185.127	264.427	958.507	130.769	264.083	0.00107927	1	0.0564063
ENSBTAG00000047248	chr3	ENSBTAG00000047248	351	173.558	186.047	217.451	266.021	99.1843	137.919	141.138	115.717	191.769	289.508	337.239	154.22	120.362	124.25	224.326	88.5339	314.428	347.026	211.284	184.096	97.511	121.278	174.402	118.921	401.495	294.992	215.985	153.374	125.692	169.247	169.789	112.971	322.911	387.605	178.326	248.4	98.1146	7.12699	183.102	116.47	0.00111212	1	0.0579327
ENSBTAG00000016032	chr11	ENSBTAG00000016032	931	99.151	41.9408	17.3367	25.3319	27.3161	14.9775	20.8006	32.3328	32.9657	20.0733	5.91367	39.0771	24.3941	28.5715	16.1951	40.3708	24.0026	31.4001	8.90284	42.2477	27.433	22.9924	16.6572	20.693	20.0342	28.156	10.507	43.6012	22.3425	7.7605	11.1327	25.1982	23.6106	27.9275	24.537	24.7053	21.6928	4.03046	14.5331	36.4914	0.00111319	1	0.0579327
ENSBTAG00000002098	chr7	CDC34	790	147.322	143.166	86.2255	82.8577	98.4497	94.5811	61.5678	97.0858	99.3309	79.8389	67.078	114.386	91.0353	90.4417	58.317	92.6649	128.733	80.9471	72.8906	97.6364	109.952	90.5257	72.3217	91.1585	104.933	61.3853	82.0328	124.749	103.41	70.1163	53.5718	103.803	103.473	61.2317	108.726	105.625	97.3816	149.092	93.1277	89.7561	0.00112004	1	0.0581664
ENSBTAG00000042688	chr25	SNORA64	134	0	5.02405	2.04154	3.59183	3.68516	0	6.72175	7.69316	0	0	0	1.09475	0.911207	0	0	3.6665	0	4.545	3.25552	1.90602	3.87001	1.81529	0	0	0	0	4.56251	1.61995	1.25185	0	0	0	0	0	3.40955	79.8355	2.61358	6.22282	0	1.05201	0.00112783	1	0.0584479
ENSBTAG00000021118	chr26	CYP26A1	1721	151.637	139.456	72.8028	60.4079	169.721	148.593	118.281	207.974	86.5319	46.8291	25.1928	158.46	186.594	185.114	46.7251	199.978	98.5768	36.8037	45.1195	127.777	170.4	172.861	35.0953	93.818	21.0735	17.5161	36.235	133.448	166.189	27.9877	40.1491	179.138	43.5063	27.0535	94.3757	58.7424	182.673	36.9446	37.3439	146.375	0.00115686	1	0.0598264
ENSBTAG00000021635	chr3	NUDT17	1457	4.74713	5.77576	3.37969	11.5619	4.74492	5.95892	6.18198	5.94333	13.6441	15.2315	25.9788	7.04789	5.02821	3.82117	12.648	5.81682	10.0162	12.9581	3.59291	12.7966	5.87275	5.00857	9.52329	6.29644	30.5814	13.9432	8.39227	5.5125	6.67771	14.8765	14.2272	4.70214	13.6724	21.9953	8.78011	8.44382	5.12789	1.57386	22.6356	3.6766	0.00118608	1	0.0612087
ENSBTAG00000043574	chrM	ENSBTAG00000043574	69	107.951	146.353	269.602	258.091	144.923	129.641	280.657	161.356	222.399	169.277	189.505	106.302	109.715	165.858	242.795	137.068	145.407	185.357	183.347	159.166	152.192	222.097	354.87	305.797	315.369	227.941	310.119	169.884	114.264	302.497	262.868	69.2022	179.196	210.318	132.429	240.316	106.588	48.3396	208.347	108.28	0.00120867	1	0.0622438
ENSBTAG00000048212	chr3	ENSBTAG00000048212	807	102.024	91.348	62.0356	131.211	65.3213	84.4383	115.519	79.2005	73.0369	96.2489	148.386	86.8911	78.829	137.212	169.19	81.5807	144.105	122.259	80.5448	99.694	59.9228	94.3458	123.391	78.4386	152.8	159.975	84.8503	83.3863	53.0061	103.456	142.346	76.4054	139.597	129.624	74.7312	133.227	57.1403	0.774961	159.278	82.9742	0.00122383	1	0.0628933
ENSBTAG00000008122	chr3	GNG5	552	68.1922	81.7136	89.2066	78.4737	67.0939	94.8478	92.1927	69.4726	69.4997	149.176	104.727	64.3128	74.3228	98.058	139.607	71.872	130.536	112.538	90.0929	72.6428	72.1035	89.0152	85.7603	116.336	150.176	128.217	101.896	70.7848	77.7964	143.977	147.081	81.2373	133.153	138.021	69.1113	121.127	70.213	77.0413	196.091	75.0812	0.00124214	1	0.0637013
ENSBTAG00000008931	chr3	CREG1	1986	35.8982	35.0848	61.8487	64.7072	36.3645	39.2126	47.8476	48.5855	52.8587	69.1045	90.4436	40.4783	41.9302	57.1572	77.6065	40.3241	43.4005	77.8921	70.7296	51.57	36.2302	44.9509	69.8662	44.1142	54.2629	86.4534	72.9588	49.2951	37.5872	59.4203	73.9328	41.2913	51.5363	84.6407	49.1157	49.0188	35.7978	12.701	75.3669	43.5825	0.00130028	1	0.0665438
ENSBTAG00000039890	chrX	FAM127A	342	74.6728	17.7164	25.5969	18.2952	33.9315	39.2335	23.703	31.3485	17.3361	11.9534	18.1106	43.7517	26.4197	29.845	14.6955	33.4005	26.6696	16.0271	12.7555	38.0869	29.9473	24.8939	11.9328	22.8006	15.1493	5.74851	26.8148	31.7359	35.806	4.69462	12.6273	35.2081	16.0683	12.3761	32.0617	20.3324	40.62	20.7245	37.0896	34.6239	0.00131028	1	0.0669168
ENSBTAG00000016121	chr5	KRT75	2140	146.312	39.6383	38.2227	35.5356	80.4174	78.3139	74.4983	73.318	40.0913	44.4828	45.3442	51.8923	81.9907	68.5091	76.3274	59.2328	62.2274	42.1199	45.2547	45.2332	74.0311	107.416	118.616	80.3789	57.6212	34.6039	46.8532	41.386	82.6201	147.427	100.093	86.147	65.1611	48.8817	35.5469	44.4915	87.1184	14.9042	84.1691	71.209	0.00132173	1	0.0673616
ENSBTAG00000013952	chr6	HNRPD	1720	50.7298	49.9046	54.7134	28.8224	79.3112	63.6324	57.6038	81.1522	30.2125	33.6143	24.0071	55.3525	61.7608	68.3344	31.1682	72.7682	47.9913	33.9924	41.3413	47.963	82.4604	66.045	39.861	56.8036	19.8808	22.0983	37.3224	51.4918	77.3399	38.2721	28.1207	78.0939	31.9498	22.4991	55.9146	34.2086	81.7178	17.0892	33.4324	68.8452	0.00133274	1	0.0677827
ENSBTAG00000004428	chr6	H2AFZ	719	23.3093	16.3858	17.8827	14.727	94.7787	96.9684	66.3948	72.2622	10.1864	12.1837	9.57167	23.6674	86.0996	86.8973	20.9702	70.5533	24.1028	11.0117	13.3481	16.6956	115.941	89.3155	62.4355	96.9704	23.059	9.11446	14.4554	17.5108	104.055	51.3601	27.6291	101.06	7.64306	9.25076	22.2403	9.67131	90.2744	28.1239	28.2273	90.7768	0.00135977	1	0.0690148
ENSBTAG00000048048	chr21	ENSBTAG00000048048	491	6.77245	5.4845	4.4573	2.94077	36.4575	5.89419	2.75167	9.23806	2.13093	2.37885	0	6.57298	9.69851	3.77967	0	13.2584	9.28819	0	1.77694	7.28246	28.7807	3.96333	1.66233	12.1447	0	0	1.24517	3.53684	38.2644	0	0	16.4901	1.39902	0	3.25678	1.0894	27.5801	9.76514	0	12.3455	0.00137092	1	0.0694376
ENSBTAG00000048119	chr6	ENSBTAG00000048119	204	32.6007	21.4507	26.8203	21.2341	21.1806	14.1865	13.2458	11.1174	18.8058	5.72556	6.74709	20.854	16.1605	16.6781	8.2122	16.2566	8.94216	11.9418	29.938	15.0239	13.9814	13.1164	4.00099	11.2425	20.3179	6.4248	8.99083	25.5381	32.8919	7.8704	8.46773	21.3713	13.469	14.8202	25.7555	18.3543	22.8901	1.02189	8.29061	16.5846	0.00139498	1	0.0705109
ENSBTAG00000019253	chrX	RPL36A	490	646.325	587.352	669.96	353.612	707.208	714.116	532.157	560.044	499.655	405.229	332.866	671.213	734.355	722.128	388.052	764.289	491.417	293.329	459.387	627.049	722.045	645.852	333.144	549.498	308.749	205.961	386.789	636.601	744.256	366.986	289.078	738.91	314.02	309.736	689.049	399.536	725.216	533.074	381.402	765.834	0.00140171	1	0.0707061
ENSBTAG00000014970	chr3	LAMTOR5	614	31.628	41.6652	32.9706	38.4104	38.4031	58.7037	46.2093	39.6236	38.6251	66.5806	59.4052	28.9093	43.7498	57.4276	85.9472	40.6091	59.4202	42.652	28.4195	36.1895	41.3851	42.7865	73.1126	70.2237	64.1304	43.7598	31.8633	30.4044	48.9039	78.4476	75.9613	36.179	52.5818	56.1332	32.7405	54.8837	40.3075	12.5622	50.9589	45.2294	0.00145094	1	0.0730396
ENSBTAG00000004817	chr18	ENSBTAG00000004817	618	181.222	475.504	335.097	258.565	294.249	356.754	257.243	270.899	353.841	369.493	328.511	376.949	342.596	328.321	269.727	318.597	354.214	326.196	297.885	357.9	292.856	277.887	194.145	313.219	308.516	305.396	260.181	377.244	285.824	270.192	206.843	294.277	316.783	279.828	370.013	355.733	325.851	487.767	324.3	331.664	0.00152933	1	0.0768285
ENSBTAG00000020097	chr9	PERP	1988	423.052	347.278	466.632	273.821	989.671	867.897	659.225	882.163	370.691	246.176	164.435	524.065	1046.4	857.117	458.008	990.344	338.138	209.852	346.709	465.847	931.777	996.123	465.991	653.433	188.687	152.625	257.713	523.138	1030.46	416.735	498.761	984.042	210.775	203.785	426.314	272.292	1033.33	383.793	475.993	977.492	0.00153483	1	0.0768566
ENSBTAG00000024964	chr12	ENSBTAG00000024964	960	58.885	54.6993	74.6609	30.0816	117.666	106.882	80.2199	101.585	49.7712	25.5503	15.0544	77.3215	99.0805	105.356	30.5391	120.141	55.106	29.1827	45.896	73.1633	116.141	87.9245	38.2595	64.504	20.5084	27.988	28.0214	70.5489	124.239	30.1043	35.0882	107.047	20.7507	31.4929	74.9568	36.217	114.916	7.60027	30.8307	125.403	0.00153613	1	0.0768566
ENSBTAG00000002068	chr3	TAGLN2	1317	297.633	436.547	233.685	445.856	234.907	344.002	383.676	242.496	268.788	530.351	572.196	275.126	220.006	315.879	491.011	213.946	525.652	489.259	282.876	341.512	234.582	259.872	488.358	374.758	672.712	496.1	357.449	309.21	283.912	457.164	532.522	317.164	647.801	498.147	258.968	480.068	271.684	335.095	561.193	231.309	0.00156015	1	0.0779001
ENSBTAG00000037819	chr3	SFT2D2	1316	19.0016	11.2545	15.5908	36.5734	26.3604	26.3895	36.9594	29.2972	24.3815	22.6325	38.6984	17.724	31.2677	50.532	55.3762	33.2269	22.8718	22.6767	18.5634	18.0492	18.9148	42.3283	61.4012	15.6849	30.7084	21.4128	13.9372	21.6084	23.5817	28.6707	70.8819	27.134	26.0988	42.2713	16.8379	22.7616	20.8464	2.85134	64.2585	25.0659	0.00157078	1	0.0782718
ENSBTAG00000020518	chr16	PARK7	895	59.2976	40.2429	44.9322	31.1908	103.59	99.6529	63.9054	77.4027	32.733	24.1433	11.5341	64.9072	99.3185	72.5739	32.757	88.9299	45.3502	18.373	31.1948	50.7959	88.3616	85.0693	36.4783	57.9135	13.8934	11.7154	28.0072	55.7842	110.395	29.5997	29.9162	88.1458	26.0953	20.9436	50.7927	28.0896	96.0005	92.9356	30.2353	99.8594	0.00157488	1	0.0783177
ENSBTAG00000007816	chr6	ENSBTAG00000007816	870	138.056	128.454	112.571	80.7708	89.8225	81.9527	81.789	110.198	78.1708	71.1548	62.492	132.027	99.9269	113.767	39.4752	112.098	102.218	55.3028	85.2422	119.777	82.7048	86.9547	38.4647	70.1224	40.4957	44.4419	61.8404	129.496	97.9497	33.2185	60.5589	148.427	83.6937	56.2962	116.058	78.0828	82.5229	68.5297	48.6001	115.043	0.0016228	1	0.0805382
ENSBTAG00000007622	chr29	CATD	1986	286.248	273.391	218.606	148.318	198.171	171.688	160.097	249.052	231.454	148.207	96.3346	367.038	220.226	163.529	90.2598	227.658	251.677	151.798	142.338	284.857	201.192	193.644	74.387	137.655	112.178	85.7934	102.82	303.203	195.876	74.7807	89.5891	187.118	164.639	115.087	261.912	192.574	216.021	440.967	89.8442	219.048	0.00163157	1	0.0808103
ENSBTAG00000014804	chr6	HNRPDL	3030	38.8497	28.773	39.6356	23.6682	45.0215	30.8247	33.1451	41.4395	23.3659	16.1903	16.1262	32.3895	32.1575	34.8093	16.8635	40.8615	22.2757	20.502	33.8337	31.0197	47.2371	35.2431	21.8193	29.6714	17.7832	14.2745	25.6254	32.8118	44.1793	19.3409	18.5284	44.399	17.4564	17.9603	43.577	21.3606	43.9989	5.91682	17.0245	35.9168	0.00165667	1	0.0818886
ENSBTAG00000000913	chr17	UQCR10	462	263.143	229.508	155.732	100.012	246.104	238.039	165.716	208.408	154.754	136.521	78.9497	273.707	248.432	192.143	112.411	254.163	216.18	100.187	112.365	229.424	247.785	185.859	90.1002	146.941	58.315	76.597	93.9561	212.375	237.099	112.945	100.953	222.885	124.895	104.704	186.905	145.881	273.656	479.649	104.332	255.697	0.00169377	1	0.0835546
ENSBTAG00000031788	chr3	GSTM1	1814	40.4752	28.5767	23.8278	48.5551	26.0653	34.5186	38.7297	26.9371	45.5659	57.628	65.2541	30.2451	31.7034	36.3184	53.5649	30.7408	69.1366	58.7543	31.263	41.5352	29.8742	39.8264	37.7955	51.3314	79.4011	74.0588	42.129	35.78	21.7315	50.8929	51.4226	29.2984	72.3273	64.6663	35.009	58.3847	26.3211	28.1554	50.347	32.6389	0.00170518	1	0.0839497
ENSBTAG00000045568	chr24	ENSBTAG00000045568	922	908.716	738.573	674.126	455.726	933.662	864.619	637.925	831.639	741.781	434.521	274.684	933.8	1041.97	884.969	380.665	1081.34	640.053	357.36	473.145	840.182	946.608	842.93	341.707	636.801	302.322	221.76	336.191	852.049	984.113	350.89	409.372	907.885	363.576	394.802	791.611	517.493	1064.08	1692.81	393.471	1049.93	0.00171228	1	0.0840328
ENSBTAG00000046144	chr27	DEFB7	428	173.722	11.0106	58.8041	4.49818	62.0148	28.8913	21.0447	31.7936	26.0757	31.3835	4.82385	26.049	312.672	81.6617	0	9.47035	13.852	7.11484	32.616	6.56418	48.1626	171.639	1.90701	5.35859	12.1053	0	15.713	8.1149	85.0501	45.0157	0	11.1564	28.8892	2.82553	30.9568	1.24976	81.5541	288.831	1.9758	23.385	0.0017137	1	0.0840328
ENSBTAG00000045937	chr4	ENSBTAG00000045937	1092	39.343	24.9684	38.0789	23.8008	75.6318	55.4138	45.7781	70.9913	24.5922	14.4397	5.67201	51.317	59.15	58.3483	16.8756	66.0255	26.7282	12.8276	28.3635	39.2933	60.9048	61.9261	26.9078	34.8642	13.2848	7.20143	17.3559	40.1546	69.1272	11.0272	19.7735	65.7801	13.21	11.6281	39.7468	24.4917	65.6394	2.09992	18.5855	66.7407	0.00173413	1	0.0848657
ENSBTAG00000043531	chr10	SNORD18	70	0	0	0	0	1.76361	3.7585	12.8673	0	0	0	0	0	0	0	0	0	0	0	0	0	1.85208	0	0	0	0	0	0	0	0	0	0	0	0	0	0	0	1.66771	0	0	0	0.00177562	1	0.0867235
ENSBTAG00000010365	chr10	SQRDL	1716	396.397	285.217	306.726	251.592	378.344	351.254	280.555	318.397	214.826	230.744	155.207	451.204	376.623	353.643	221.126	373.851	327.421	175.682	223.967	416.152	387.727	329.719	206.429	263.028	200.479	145.12	208.068	413.781	347.619	210.987	219.45	329.194	230.975	178.651	349.582	274.618	386.615	432.965	213.875	379.942	0.00178109	1	0.0868187
ENSBTAG00000018588	chr5	TMBIM6	2775	228.347	226.106	190.067	207.265	228.799	270.775	274.596	268.81	237.787	250.649	212.289	231.12	245.479	306.182	350.754	283.411	268.7	242.734	183.771	259.18	227.615	270.073	327.657	279.846	294.247	198.134	195.641	250.241	251.411	340.784	413.646	259.153	276.996	212.667	215.68	238.632	235.793	119.595	401.033	279.194	0.00180586	1	0.0878517
ENSBTAG00000008849	chr3	SORT1	2741	36.9771	38.5611	35.0317	45.8303	39.1842	43.5773	52.7416	44.6052	44.2792	46.6609	58.501	35.4299	48.4665	76.3948	74.8715	44.1391	53.5746	75.1012	41.8573	39.9742	40.3457	62.92	78.6127	36.8161	63.8891	72.6816	40.3718	41.023	43.8802	59.7473	90.1206	41.8091	61.6499	77.2098	34.2535	59.3247	41.4828	14.3742	89.4696	38.1094	0.00185021	1	0.0898318
ENSBTAG00000005909	chr3	LEPROT	2025	11.035	16.6228	9.86192	17.8261	23.6542	30.532	29.1342	26.7775	15.5005	15.8619	21.7506	11.8082	29.7265	41.6986	62.0477	32.5721	21.8454	21.6544	11.4176	13.6217	26.3772	29.4302	43.1277	39.6403	33.2611	20.7117	16.9072	12.9708	25.0173	47.5722	49.9032	28.091	16.2825	20.6033	15.0037	20.6035	27.3257	2.57364	61.805	31.8137	0.00187982	1	0.0910901
ENSBTAG00000008409	chr14	MYC	2206	22.2489	30.823	24.8021	16.7999	48.2395	48.898	33.6849	32.5247	19.1297	21.7083	21.2139	30.9221	29.3908	24.9573	19.3653	26.4475	20.2597	15.1843	18.9841	23.1556	28.797	33.1904	27.3794	29.3182	13.1523	12.7739	19.6771	24.6988	34.9033	22.1984	21.1425	28.5153	30.8273	12.0604	29.4093	25.9447	41.0124	6.52042	30.667	26.2639	0.00190195	1	0.0919813
ENSBTAG00000046871	chr3	ENSBTAG00000046871	624	123.206	112.743	148.62	221.37	54.4063	58.1845	56.2946	66.4127	177.734	178.758	220.578	132.356	49.8973	78.8128	77.858	69.0905	161.518	203.986	186.66	195.648	56.0965	61.9818	81.097	94.0914	277.32	211.092	227.307	181.59	47.5825	59.1794	98.2745	65.2097	186.041	224.811	132.89	193.729	49.0157	1.67039	69.115	69.1289	0.00193826	1	0.0935531
ENSBTAG00000004920	chr20	COX8A	448	254.146	199.863	137.394	112.806	266.471	267.793	155.816	254.96	168.153	93.8582	43.0127	288.155	319.427	250.618	48.6133	281.023	168.983	70.691	105.165	234.883	294.596	244.878	49.1907	169.963	53.1984	30.7186	69.5987	252.929	256.116	46.59	48.198	271.557	72.0652	59.3866	197.845	119.397	318.95	935.764	52.8526	299.244	0.00195229	1	0.0940462
ENSBTAG00000043789	chr7	ENSBTAG00000043789	82	24.3313	49.2602	10.0085	23.4783	10.5386	6.41696	5.49216	7.54305	21.266	7.12203	8.39272	19.6788	14.8905	11.316	0	7.48949	16.6848	29.7088	5.31999	18.6883	7.9052	5.93291	9.95368	5.59385	37.9102	0	0	13.2362	12.2743	9.79001	0	12.6589	25.1312	22.1218	16.7151	0	11.3892	0	20.6254	10.3148	0.00202641	1	0.0971112
ENSBTAG00000003440	chr3	FRRS1	1466	1.45169	2.98496	2.4259	2.29819	3.36842	4.66608	4.30082	5.48492	4.04431	4.38204	8.91942	1.70112	6.66312	14.1359	13.7131	5.78111	2.79976	1.66175	5.05871	5.2266	4.86391	10.7853	11.6918	6.25778	4.94781	4.47019	2.08519	4.14601	3.54721	20.2612	18.264	6.9391	3.27997	3.71212	1.2466	4.01356	5.01678	0.853197	9.22938	5.86569	0.0020301	1	0.0971112
ENSBTAG00000003083	chr3	SLC50A1	771	22.5998	25.7588	23.0634	29.9646	10.4078	15.3558	21.6125	13.6382	15.3799	51.5077	50.8788	19.5976	16.4703	20.4597	35.8525	16.8868	27.2092	39.4961	22.0666	17.5571	12.7796	16.0904	28.5829	24.9873	28.2237	50.1485	19.0312	18.0191	9.79077	22.9068	24.6454	16.1562	30.2922	47.0555	27.2587	29.1384	13.93	13.2487	40.5821	17.1869	0.00203075	1	0.0971112
ENSBTAG00000001601	chr10	PKM2	2273	128.681	104.997	123.605	96.7693	115.686	120.957	98.6704	109.12	96.8187	79.649	57.5269	175.094	126.936	83.5512	64.4909	97.4299	142.453	77.1671	93.4661	146.412	124.056	134.306	83.667	112	86.1611	45.2648	80.4231	142.392	144.206	91.4739	73.7173	123.577	109.097	55.3321	122.009	96.9546	117.51	248.452	67.3389	117.03	0.0020317	1	0.0971112
ENSBTAG00000008635	chr25	SULT1A1	1311	438.195	692.222	263.551	274.612	330.149	348.185	355.202	292.202	418.993	384.438	763.27	385.261	346.188	371.588	220.433	386.097	411.871	329.833	211.631	388.078	354.918	305.778	263.974	648.681	271.897	432.888	320.844	331.323	284.059	232.078	153.504	302.938	268.795	321.934	330.549	340.686	355.473	545.411	429.594	353.874	0.00208011	1	0.0992326

## Sheet: FISHER D0VSD3
Gene.ID	Chromosome	Gene.Name	Sum.of.Exon.Length.of.Gene	B3	B8	B13	B18	B23	B28	B33	B38	B1	B6	B11	B16	B21	B26	B31	B36	rawP	bonP	BHP	LOG2_FC
ENSBTAG00000004855	chr16	PRDX6	1667	877.704	421.031	1503.32	1936.08	4944.1	1030.56	1338.31	2755.67	2125.94	1155.02	2824.61	1339.98	5264.26	4467.73	2778.06	2633.42	0	0	0	-0.609094
ENSBTAG00000032436	chr17	UBC	915	956.939	919.61	1026.98	2472.27	2665.83	1097.57	1107.25	2591.11	10125.5	2267.25	1825.87	1296.11	3244.18	2383.96	2209.46	2522.79	0	0	0	-1.01075
ENSBTAG00000046351	chr2	ENSBTAG00000046351	92	3198.74	3461.85	3980.59	6139.4	6026.18	5331.51	3370.34	8110.19	7289.58	9081.18	4192.71	3667.34	6963	7283.74	5888.91	7211.71	0	0	0	-0.380507
ENSBTAG00000006505	chr3	S100A9	749	3893.06	1071.8	3053.62	826.27	4957.65	8962.42	1981.11	1229.84	893.429	454.807	2442.38	1893.74	2752.06	2895.1	3025.03	1738.33	0	0	0	0.690294
ENSBTAG00000012638	chr3	S100A12	710	21370.8	19512.2	13604.4	11239.2	21720.1	35958.9	22306.8	14565.5	9063.66	10809.5	11640.1	20532.8	16083.8	20498.8	19662.2	14516.6	0	0	0	0.384156
ENSBTAG00000012640	chr3	S100A8	395	4548.84	2196.6	2820.07	1592.06	9512.41	19392.7	7198.3	4480.62	1565.82	1364.34	2284.11	2903.67	6518.62	7263.43	7642.39	5044.29	0	0	0	0.580999
ENSBTAG00000047046	chr3	ENSBTAG00000047046	92	14912.4	17209.5	13270.9	8472.94	6905.04	15732.8	11397.2	9547.64	6377.3	15850	5959	10855.5	6963	9608.7	10343.5	8784.92	0	0	0	0.382684
ENSBTAG00000039425	chr5	ENSBTAG00000039425	2162	9731.39	4987.42	6527.19	6313.4	10892.9	17650.8	11867	8284.19	9212.88	4469.21	5418.82	5791.92	8995.72	10396.6	9476.46	6895.38	0	0	0	0.330104
ENSBTAG00000047154	chr8	ENSBTAG00000047154	92	2094.95	2307.9	3309.41	6011.99	5858.44	3385.64	2412.75	7868.74	4716.11	8312.83	4130.26	3060.48	6963	6952.01	5242.74	7068.28	0	0	0	-0.4821
ENSBTAG00000043546	chrM	MT-ND6	528	12040.1	16333.6	15218.4	8467.92	2501.61	5947.88	6577.6	4406.92	5709.39	9287.41	8257.78	11856.7	3185.22	3635.5	4763.72	5051.72	0	0	0	0.466273
ENSBTAG00000043550	chrM	MT-CYB	1140	24580.1	34111.6	33313.6	15739	5642.97	11245.3	13761	6925.68	12137.1	20731.1	20522.6	32803.1	7243.21	7985.4	10611.8	7474.63	0	0	0	0.282089
ENSBTAG00000043556	chrM	COII	684	19854.7	29023.3	31143.6	16050.1	11258	23841.7	21554.8	13031.9	10487.8	20484.1	21997.7	31467.1	12582.4	15038.7	16808.7	13025	0	0	0	0.224277
ENSBTAG00000043560	chrM	COX3	781	34581.1	49790	35367.5	21749.9	11469.2	25961.4	26407.8	13182.9	16750	33775.3	26300.2	39973.6	14790.3	18018.8	22931.9	16615.8	0	0	0	0.208112
ENSBTAG00000043561	chrM	COX1	1545	180466	225582	208913	114859	55628.2	114936	137753	68725.6	94531.2	151181	162749	184586	69910	82657.1	126109	88597.4	0	0	0	0.204887
ENSBTAG00000043563	chrM	ND5	1821	9494.92	11471.3	9971.38	6298.23	2212.24	4788.91	6210.54	3725.4	4767.07	6168.06	5929.08	8997.06	2753.59	3087.94	4434.82	4186.26	0	0	0	0.425865
ENSBTAG00000043564	chrM	MT-ATP8	201	19352.9	29581.1	24175.2	11015.7	11820	24774.4	23449	14350.7	9549.66	19997.4	15792	22008.4	13810.7	14811.9	17344.4	13972.8	0	0	0	0.316551
ENSBTAG00000043577	chrM	MT-ND4	1378	15255.9	19280.9	16815.5	9867.23	4545.4	9149.84	10208.4	5088.17	6644.85	12904.8	12907.7	15693.8	4900.57	5894.44	7897.26	5708.46	0	0	0	0.314266
ENSBTAG00000043582	chrM	ENSBTAG00000043582	66	33535.6	47173.8	44834.3	25739.7	9625.21	16104.3	17614.4	9886.47	19149.5	31896.5	34738.8	37585.6	10259.7	13557.4	16247	13867	0	0	0	0.205985
ENSBTAG00000043584	chrM	ATP6	681	17458.9	25402	24275.5	10450.4	7408.28	17031.7	15513.8	9334.37	8998.06	16390.6	15204.9	20003.5	8734.87	10036.3	11499	9525.91	0	0	0	0.337723
ENSBTAG00000045710	chr2	ENSBTAG00000045710	92	1880.95	1852.02	2053.43	3456.66	4873.83	4249.5	2694.4	6575.71	5132.49	5063.8	2328.29	1940.92	5613.07	5976.84	4758.12	5840.18	1.69544e-299	4.1735e-295	2.08675e-296	-0.407282
ENSBTAG00000036116	chr14	ENSBTAG00000036116	1426	4959.43	3889.7	5255.44	7091.42	13669.7	6691.34	10169.5	14332.7	12837.6	5470.76	7290.58	5604.88	13621.5	14207.7	9325.49	10967.1	1.03615e-298	2.5506e-294	1.21457e-295	-0.263998
ENSBTAG00000011941	chr5	LYZ1	1261	4785.81	3050.06	4380.97	4095.99	11079.5	14006.3	11146	6479.1	3940.44	2122.97	4679.92	3857.7	8367.96	7008.43	8626.79	8141.12	3.09478e-288	7.61811e-284	3.46278e-285	0.336423
ENSBTAG00000005142	chr20	RPL37	369	362.253	333.881	715.758	2231.33	1630.21	300.227	224.705	1536.51	2163.86	1835.4	1845.28	873.915	1590.17	1597.82	917.801	1425.36	3.58088e-284	8.8147e-280	3.83248e-281	-0.73926
ENSBTAG00000013264	chr28	RPS24	539	240.309	189.669	610.242	1512.27	2399.21	347.028	415.029	2086.08	1567.75	1106.01	1867.77	655.433	2419.81	2130.63	1259.16	1792.86	9.87462e-280	2.43074e-275	1.01281e-276	-0.713987
ENSBTAG00000010156	chr12	TPT1	836	583.799	577.725	976.301	2550.09	3281.33	1039.97	1010.41	2948.21	2243.37	1971.75	2457.19	1181.96	3256.44	2825.13	2140.27	3096.84	1.76772e-278	4.35141e-274	1.74056e-275	-0.563846
ENSBTAG00000032236	chr14	CA1	1424	4208.89	3330.49	4327.29	5937.97	10934.5	5159.45	8074.22	11761.1	11533.3	4630.53	6078.41	4854.97	10649.9	11411	7230.38	8798.71	2.255e-270	5.5509e-266	2.13496e-267	-0.278717
ENSBTAG00000017389	chr17	RPLP0	1095	973.756	939.605	1176.97	2716.49	3116.45	1076.97	1516.81	3064.8	2599.6	2860.73	2270.73	1327	3049.56	3047.58	2502.26	3345.9	3.33003e-270	8.19721e-266	3.036e-267	-0.526204
ENSBTAG00000043559	chrM	MT-ND4L	297	7288.38	8803.93	8028.18	4674.02	3787.05	6365.48	8072.91	3743.21	3335.57	5755.26	5673.06	7320.06	3752.63	4165.23	5774.28	4006.91	3.67543e-270	9.04745e-266	3.23123e-267	0.351567
ENSBTAG00000038033	chr5	KRT6B	2116	6868.58	3566.84	4440.57	3989.29	7557.48	13572.2	8655.86	6282.65	8015.67	3298.82	3739.57	3706.46	6242.12	7135.28	6822.61	5241.92	1.56643e-233	3.85591e-229	1.32962e-230	0.313507
ENSBTAG00000012676	chr5	KRT79	2081	34.3578	0.314911	12.9268	26.5996	0.322438	10.4157	0.83009	5.18767	1109.72	2.26456	14.7234	15.4961	3.20348	0.252855	0.216414	0.297228	3.75932e-231	9.25395e-227	3.08465e-228	-3.54395
ENSBTAG00000018320	chr10	RPLP1	516	1819.4	1417.34	1421.81	3442.89	4581.55	2416.12	2443.83	4174.66	3197.93	3735.34	2740.44	1795.57	4626.37	4268.67	3452.74	4785.22	1.32397e-223	3.25909e-219	1.05132e-220	-0.397138
ENSBTAG00000011184	chr29	FTH1	861	3360.17	1735.37	1483.35	7463.95	4877.96	1847.98	1532.81	3691.59	7418.49	3768.79	2598.73	4085.23	4561.87	4563.68	2884.17	3339.3	2.30006e-211	5.66184e-207	1.76932e-208	-0.353834
ENSBTAG00000043571	chrM	ND2	1042	7576.68	8509.23	10166.3	4753.12	3055.7	6344.43	6283.02	3459.98	3538.32	6097.12	6895.88	8859.35	3185.13	3726.26	4444.79	3793.1	2.40764e-204	5.92664e-200	1.79595e-201	0.306808
ENSBTAG00000014534	chr9	EEF1A1	1738	1396.32	1369.1	1651.56	4043.46	5734.92	2220.35	2675.61	5331.95	3740.76	3303.36	2926.76	1980.89	5478.59	5079.8	3622.55	5136.63	1.23957e-201	3.05133e-197	8.9745e-199	-0.356388
ENSBTAG00000043558	chrM	ND1	956	5869.34	9058.77	8181.96	4751.55	3422.35	6997.46	7303.58	3594.03	2744.12	6691.38	5736.89	8067.41	3468.43	4527.66	5122.58	3516.65	6.52228e-195	1.60552e-190	4.58721e-192	0.3025
ENSBTAG00000015285	chr3	RPS8	679	6371.41	5778.29	4614.59	3502.27	3030.84	5348.72	5228.04	2869.19	3072.18	3917.88	3692.14	4920.09	2665.96	3749.2	3803.16	3036.17	1.9047e-192	4.6886e-188	1.30239e-189	0.348486
ENSBTAG00000000198	chr5	ENSBTAG00000000198	444	1601	616.955	1635.85	1134.26	3308.88	4753.4	2246.81	1665.53	1551.2	349.499	1319.16	969.115	2057.27	1594.57	1833.89	2336.67	1.90406e-176	4.68705e-172	1.26677e-173	0.497683
ENSBTAG00000008091	chr3	SELENBP1	1752	3640.94	3324.15	1920.32	1864.82	999.119	1801.22	2779.94	1236.51	1970.49	2073.46	1105.51	2404.33	936.818	1166.51	1756.7	1109.38	4.96562e-176	1.22234e-171	3.21668e-173	0.488003
ENSBTAG00000000622	chr21	RPS17	486	646.034	702.524	888.131	2363.24	1907.71	650.814	590.023	1734.75	1967.52	2043.91	1877.82	1178.51	1826.39	1854.12	1197.25	1680.38	7.42625e-174	1.82805e-169	4.6873e-171	-0.52253
ENSBTAG00000002026	chr3	RPL5	1006	3045.81	3367.2	2466.78	1584.46	1600.95	2720.36	2908.79	1574.38	1505.3	1921.29	1848.89	2216.59	1346.57	1839.84	1933.94	1407.37	1.18227e-171	2.91027e-167	7.27567e-169	0.458573
ENSBTAG00000013507	chr3	SPRR3	783	981.954	314.692	409.927	152.755	523.598	1569.68	316.583	223.25	216.589	245.902	319.336	357.752	225.778	321.897	410.095	167.206	2.48741e-159	6.123e-155	1.49342e-156	0.985749
ENSBTAG00000031376	chr13	BSP30C	1099	4279.68	5041.09	4821.48	8391.8	5867.08	6298.8	7327.77	8534.16	7998.69	9285.14	8269.48	5001.37	5932.81	4768.27	8645.3	8877.98	2.43648e-156	5.99764e-152	1.42801e-153	-0.217221
ENSBTAG00000038384	chr5	KRT5	2256	2032.46	1473.33	1855.54	1494.98	2378.82	4569.02	3187.99	2588.92	1843.35	1328.24	1278.22	1403.38	1784.32	2066.16	2414.88	2394.98	1.10932e-155	2.73071e-151	6.3505e-153	0.431854
ENSBTAG00000040019	chr5	ENSBTAG00000040019	1672	7127.68	3793.62	4574.72	4441.96	8364.35	13191.1	9155.21	6255.26	8990.73	3407.38	4082.23	4313.62	7032.52	7798.92	7141.88	5301.78	4.77444e-146	1.17528e-141	2.67108e-143	0.243383
ENSBTAG00000001360	chr9	RPS12	463	1011.59	864.809	1379.89	2700.06	2953.9	1366.29	1464.39	2934.29	2549.62	2147.62	2740.4	1467.83	2722.36	2542.31	2173	2658.48	3.38074e-133	8.32202e-129	1.84934e-130	-0.372561
ENSBTAG00000043567	chrM	ENSBTAG00000043567	955	1208.73	1677.1	3099.78	738.504	344.807	788.49	789.547	1154.99	359.06	1472.63	677.472	1314.39	518.631	521.232	1067.18	663.22	2.2835e-132	5.62107e-128	1.22197e-129	0.571381
ENSBTAG00000022902	chr24	RPL17	625	513.961	387.955	634.853	1604.61	1772.77	676.905	693.731	1730.94	1314.36	1430.46	1345.07	763.158	1804.39	1852.61	1155.08	1623.02	1.31451e-130	3.2358e-126	6.88468e-128	-0.493488
ENSBTAG00000034844	chr6	RPL39	156	577.888	378.075	572.186	1353.93	2205.46	761.613	758.513	2032.15	1331.81	1184.61	1143.37	817.602	2139.85	2071.03	1429.02	1821.23	5.69286e-125	1.40135e-120	2.91949e-122	-0.466184
ENSBTAG00000037608	chr24	HMSD	846	460.539	336.96	913.452	1856.41	2616.96	445.04	736.092	2252.26	2652.04	838.345	1561.21	1080.38	2348.52	1722.56	1007.18	1789.06	5.57096e-120	1.37135e-115	2.79867e-117	-0.434355
ENSBTAG00000012003	chr4	PPIA	519	483.167	373.753	716.218	1414.95	1226.6	383.602	379.433	1060.03	1554.87	1175.22	1339.37	829.07	1190.76	1174.04	659.483	806.036	2.90946e-115	7.16192e-111	1.43238e-112	-0.531191
ENSBTAG00000022275	chr1	RPL10	645	258.651	242.828	232.228	716.511	777.625	302.443	350.84	706.506	1209.27	783.86	478.848	426.832	743.588	766.851	546.713	770.686	2.14236e-114	5.27363e-110	1.03404e-111	-0.673458
ENSBTAG00000000609	chr1	ENSBTAG00000000609	576	273.445	300.36	273.846	778.977	1080.46	444.596	473.84	966.668	1340.96	895.292	521.962	389.39	985.693	1018.58	744.34	1072.76	3.13836e-114	7.72539e-110	1.48565e-111	-0.600908
ENSBTAG00000017425	chr12	GJB2	2252	339.116	247.349	441.972	1190.63	1562.25	503.699	476.727	1361.52	1154.22	725.239	962.1	645.445	1599.57	1188.13	1001.3	1517.12	2.03196e-112	5.00188e-108	9.43751e-110	-0.521505
ENSBTAG00000007454	chrX	RPL10	718	596.039	620.647	661.615	1500.17	2234.7	1132.61	1112.72	2048.31	1528.7	1730.88	1007.02	742.739	2146.67	2185.38	1664.06	2201.61	2.59813e-112	6.39555e-108	1.18436e-109	-0.414526
ENSBTAG00000015283	chr22	RPL32	504	505.77	401.78	486.433	1595.75	1591.28	520.852	467.842	1503.91	1373.39	1264.96	1131.72	848.015	1481.43	1520.63	932.883	1352.42	1.71822e-111	4.22956e-107	7.69011e-109	-0.485309
ENSBTAG00000031723	chr17	RPL6	946	603.545	484.916	680.528	1558.29	1860.31	689.068	742.278	1746	1603.58	1381.67	1241.17	809.469	1821.12	1779.09	1143.98	1617.16	2.06348e-110	5.07945e-106	9.07045e-108	-0.445893
ENSBTAG00000033766	chr19	KRT16	1059	1852.27	884.912	1158.09	1401.45	844.921	1077.95	561.941	675.75	4701.73	1240.6	1239.96	1343.02	742.931	822.08	730.182	676.743	5.54283e-110	1.36442e-105	2.39372e-107	-0.442661
ENSBTAG00000016224	chr8	RPS7	741	592.921	489.065	553.622	1307.42	1578.33	640.275	609.608	1586.05	1291.34	1484.54	926.288	631.998	1498.59	1680.47	1126.2	1575.96	5.74993e-110	1.4154e-105	2.44035e-107	-0.473059
ENSBTAG00000009359	chr15	ENSBTAG00000009359	546	838.839	435.686	460.212	1952.47	2702.1	868.944	991.841	2069.98	2350.83	1139.92	750.555	1023.44	2528.75	2468.08	1585.32	1768.74	1.66482e-108	4.09813e-104	6.94598e-106	-0.39954
ENSBTAG00000019203	chr3	S100A4	466	1540.98	1238.94	980.039	698.734	1085.69	1652.07	2237.12	1508.49	767.81	970.827	499.582	1024.58	878.21	1633.9	1150.05	900.807	2.83007e-108	6.9665e-104	1.16108e-105	0.483159
ENSBTAG00000022971	chr5	ENSBTAG00000022971	465	842.34	218.443	784.929	437.415	1923.52	3067.83	1199.9	983.564	900.184	117.271	604.2	352.957	1155.41	919.985	1067.3	1478.27	2.55362e-107	6.28598e-103	1.03049e-104	0.5195
ENSBTAG00000002038	chr22	RPL14	716	212.742	188.545	313.373	816.451	1805.41	534.813	506.645	1581.7	805.496	690.617	654.497	410.723	1734.55	1636.63	1015.82	1525.02	3.14068e-103	7.73109e-99	1.24695e-100	-0.507125
ENSBTAG00000032764	chr6	ENSBTAG00000032764	543	1207.96	724.121	754.369	2638.46	2105.04	851.569	884.387	1582.86	3111.92	1427.65	1163.79	1647.78	1948.87	2006.4	1276.43	1376.79	2.633e-100	6.48138e-96	1.02879e-97	-0.376844
ENSBTAG00000043583	chrM	ENSBTAG00000043583	69	3108.64	2792.28	2551.83	1519.51	566.455	1221.62	1401.96	661.934	1254.93	1814.77	1776.2	2232.14	744.295	880.797	933.349	764.946	3.5406e-100	8.71553e-96	1.3618e-97	0.410143
ENSBTAG00000003898	chr3	HMGCS2	2022	2745.81	3404.02	1836.85	1870.25	1199.05	1720.7	3910.18	1746.79	1660.73	2063.62	1268.26	2257.52	1370.86	1903.99	2167.82	1758.11	1.05799e-98	2.60435e-94	4.00668e-96	0.351009
ENSBTAG00000023462	chr8	RPS6	925	580.279	486.715	673.506	1502.85	1400.75	574.531	509.821	1312.07	1393.52	1362.82	1299.81	773.731	1381.47	1365.54	862.738	1184.68	3.56481e-95	8.77515e-91	1.32957e-92	-0.450561
ENSBTAG00000007115	chr27	GSR	1589	35.8664	32.9933	115.042	373.902	484.666	52.0368	48.9199	436.379	444.402	244.25	354.656	175.681	571.969	395.554	259.047	482.29	1.13018e-93	2.78205e-89	4.15231e-91	-0.886744
ENSBTAG00000020564	chr5	ENSBTAG00000020564	853	1164.98	517.042	1336	860.405	2061.95	3005.02	1776.02	1218.38	1265.71	278.602	1095.87	732.961	1368.83	1084.15	1445.05	1608.08	1.37148e-93	3.37604e-89	4.96476e-91	0.426933
ENSBTAG00000005620	chr15	RPS3	829	327.488	284.582	404.88	1049.23	1371.13	549.067	448.003	1220.35	1025.26	1044.35	834.23	481.886	1277.27	1284.37	824.659	1179.11	9.31285e-92	2.29245e-87	3.32239e-89	-0.491115
ENSBTAG00000009908	chr17	RPS3A	865	390.526	339.408	491.222	990.758	1993.2	683.06	727.912	1969.74	942.455	828.881	915.579	481.306	2004.79	1970.33	1280.26	1773.84	1.57758e-91	3.88336e-87	5.54766e-89	-0.426438
ENSBTAG00000018987	chr3	RPS25	378	1907.95	1586.31	1156.44	1012.44	1453.38	2548.51	2307.79	1502.68	975.765	1163.89	1056.63	1238.92	1207.75	1649.57	1641.78	1351.06	1.55292e-88	3.82267e-84	5.38404e-86	0.389481
ENSBTAG00000005349	chr15	RPL27A	896	278.713	214.299	311.147	824.928	1342.74	428.269	451.133	1232.9	869.618	833.263	684.222	369.037	1301.35	1230.03	794.659	1147.78	1.90051e-88	4.67829e-84	6.49762e-86	-0.507316
ENSBTAG00000013866	chr3	RPS27	372	1880.22	1962.47	1336.15	1095.29	1831.26	3485.19	3041.55	1658.06	1056.58	1559.09	924.391	1322.3	1598.25	2162.76	2341.37	1791.85	3.69842e-88	9.10403e-84	1.24713e-85	0.352565
ENSBTAG00000009757	chr22	RPSA	997	404.3	379.92	501.611	1326.17	1650.23	485.533	526.715	1575.27	1197.63	1268.12	914.267	616.959	1437.23	1467.21	999.639	1387.2	7.24701e-88	1.78392e-83	2.41071e-85	-0.438913
ENSBTAG00000035926	chr12	ENSBTAG00000035926	1332	271.5	249.931	506.268	1086.02	1746.88	515.299	603.04	1571.86	722.273	874.38	1035.32	513.104	1657.25	1480.4	1104.93	1540.75	5.75506e-87	1.41667e-82	1.88889e-84	-0.446268
ENSBTAG00000004322	chr10	FOS	2096	16.8088	19.3848	55.4206	15.6384	114.447	83.4953	79.9425	88.6488	28.4298	165.575	22.9713	8.95559	324.652	312.928	194.453	223.194	1.07957e-86	2.65747e-82	3.49667e-84	-1.41997
ENSBTAG00000035224	chr24	ENSBTAG00000035224	1244	349.847	247.592	799.114	1586.35	1393.1	396.228	632.507	1446.4	2218.74	606.658	1301.42	908.832	1260.92	903.491	911.937	1154.36	2.0853e-86	5.13319e-82	6.66647e-84	-0.435221
ENSBTAG00000037651	chr3	S100A2	444	1853.05	1546.81	831.693	878.072	2549.48	3834.91	4322.43	2844.3	793.872	1674.72	681.452	1348.52	2137.07	3074.19	2801.55	2411.9	9.63888e-85	2.37271e-80	3.04193e-82	0.322289
ENSBTAG00000027772	chr15	RPS25	477	364.955	196.462	342.217	971.142	1695.42	607.555	581.238	1606.88	885.066	786.132	870.023	415.719	1629.47	1547.68	1038.56	1483	2.66286e-83	6.5549e-79	8.29734e-81	-0.442806
ENSBTAG00000045662	chr5	KRT3	1848	8.41082	4.61	190.89	7.1653	10.2574	269.766	35.0531	13.5933	25.6953	7.28596	5.92136	4.94849	8.75125	6.97601	11.4539	9.92951	1.01354e-80	2.49493e-76	3.11866e-78	2.62225
ENSBTAG00000000836	chr5	KRT8	1695	80.6962	406.343	21.281	72.4859	41.3681	128.35	1221.42	54.7493	2571.15	42.4984	62.6218	438.144	26.6571	78.2301	37.4633	131.977	5.23019e-80	1.28746e-75	1.58946e-77	-0.73934
ENSBTAG00000043570	chrM	ENSBTAG00000043570	1571	915.508	1091.24	1892.89	446.03	347.243	913.668	798.284	1150.62	292.861	1007.91	415.139	592.518	627.401	551.144	1238.7	630.342	6.00918e-79	1.47922e-74	1.80393e-76	0.495742
ENSBTAG00000010012	chr20	BTF3	859	80.8222	72.4754	245.547	610.535	548.356	79.437	90.4933	499.077	568.277	436.536	608.599	277.913	560.064	458.503	289.927	429.155	1.28749e-78	3.16929e-74	3.81843e-76	-0.70263
ENSBTAG00000000425	chr21	RPL17	583	250.611	224.813	305.164	810.581	952.685	256.119	253.335	919.095	613.265	740.198	661.159	379.761	953.953	996.423	568.547	852.645	3.8419e-78	9.45722e-74	1.12586e-75	-0.536644
ENSBTAG00000035959	chr23	ENSBTAG00000035959	1383	785.963	759.102	1014.1	2072.16	2872.47	1171.96	1265.9	2664.51	1462.35	1678.67	1770.37	1070.15	2762.29	2420.93	1848.65	2574.15	1.58795e-77	3.90891e-73	4.59871e-75	-0.306092
ENSBTAG00000031464	chr4	ENSBTAG00000031464	770	178.982	102.129	286.632	450.498	1170.97	210.6	292.764	622.55	448.955	226.447	541.094	277.532	1201.82	996.004	626.991	623.082	1.16242e-75	2.86142e-71	3.32723e-73	-0.574865
ENSBTAG00000010265	chr3	MGST3	863	1677.39	1751.09	937.255	844.65	580.22	1106.96	1551.27	673.819	932.464	1134.65	633.673	1244.81	520.418	886.537	839.658	539.691	1.67762e-75	4.12963e-71	4.74671e-73	0.437991
ENSBTAG00000014518	chr6	RPL9	694	488.244	462.697	629.876	1296.19	1270.44	591.097	553.819	1241.75	1121.58	1112.17	1164.43	792.004	1276.86	1217.67	890.331	1137.83	8.87711e-75	2.18519e-70	2.48317e-72	-0.41472
ENSBTAG00000039037	chr24	SERPINB4	1669	379.965	241.871	776.95	1508.59	1973.68	454.54	703.801	1734.49	2040.67	639.138	1206.55	791.602	1739.51	1203.24	1039.68	1455.84	3.98314e-74	9.8049e-70	1.10167e-71	-0.379618
ENSBTAG00000017368	chr3	YBX1	1525	1444.58	1449.89	1196.29	774.49	471.566	709.606	885.797	503.701	678.487	879.383	731.186	1090.75	395.939	559.315	517.689	467.109	5.55425e-74	1.36723e-69	1.51915e-71	0.482508
ENSBTAG00000019701	chr11	RPL31	435	833.734	726.136	754.734	1709.64	1489.3	1039	812.085	1384.04	1641.69	1702.4	1277.9	884.053	1435.46	1643.29	1121.23	1489.21	6.76759e-73	1.66591e-68	1.83067e-70	-0.355461
ENSBTAG00000045619	chr10	RPL39	156	690.808	520.903	689.758	1365.06	2252.78	1096.1	1007.66	2112	1334.37	1216.98	1231.05	857.711	2144.6	2096.33	1515.62	1900.53	9.80103e-73	2.41262e-68	2.62242e-70	-0.336819
ENSBTAG00000043568	chrM	MT-ND3	346	4597.07	7492.73	5256.78	2988.21	4544.24	8791.15	5656.54	5282.57	2020.54	5245.69	4105.08	6083.09	5387.32	7147.68	4167.76	4877.93	2.38064e-71	5.86018e-67	6.30127e-69	0.192536
ENSBTAG00000040414	chr3	ENSBTAG00000040414	858	1107.47	1130.41	659.831	606.44	911.668	1564.39	1669.03	899.628	581.031	673.615	549.366	799.371	733.378	1055.14	1090.73	834.56	3.27334e-70	8.05765e-66	8.57197e-68	0.435974
ENSBTAG00000002648	chr23	RPS18	539	586.354	483.899	486.606	1203.77	2380.22	1078.32	882.938	2289.45	1152.43	1269.63	831.359	612.571	2173.82	2302.94	1501.47	2000.95	2.69948e-69	6.64504e-65	6.99478e-67	-0.334608
ENSBTAG00000048169	chr4	ENSBTAG00000048169	393	290.034	236.786	466.7	1074.32	664.592	181.8	171.423	649.233	594.319	986.707	946.694	584.18	650.247	623.931	406.811	567.117	5.84236e-69	1.43816e-64	1.49808e-66	-0.520235
ENSBTAG00000003109	chr12	ITM2B	1122	186.555	148.355	299.15	738.862	730.2	238.258	308.687	770.291	683.43	438.615	651.245	356.046	792.1	631.007	573.985	841.797	8.09909e-68	1.99367e-63	2.05533e-65	-0.537534
ENSBTAG00000004097	chr5	A2ML1	4335	2431.69	1576.72	1911.84	1767.38	1782.2	3148.16	3147.21	2119.98	1971.91	1198.75	1793.55	1523.19	1868.11	1546.28	2255.21	2471.7	4.39776e-66	1.08255e-61	1.10464e-63	0.289819
ENSBTAG00000045568	chr24	ENSBTAG00000045568	922	302.322	221.76	336.191	852.049	984.113	350.89	409.372	907.885	908.716	738.573	674.126	455.726	933.662	864.619	637.925	831.639	7.16872e-65	1.76465e-60	1.78248e-62	-0.469162
ENSBTAG00000018628	chr22	RPL29	615	148.271	157.705	172.975	512.152	1085.32	370.715	307.564	1029.59	521.879	549.525	380.325	255.914	1005.29	1051.95	613.657	976.909	2.31154e-64	5.69009e-60	5.69009e-62	-0.500089
ENSBTAG00000037600	chr8	RPS15A	393	569.521	478.574	734.274	1574.2	977.466	386.07	347.242	931.324	1004.52	1533.17	1322.59	813.198	919.142	889.704	589.017	801.624	2.20458e-61	5.4268e-57	5.37306e-59	-0.391806
ENSBTAG00000003300	chr21	MFGE8	1983	513.665	374.427	514.876	1649.01	804.905	292.288	361.512	927.163	1618.27	888.124	779.728	810.428	897.351	675.583	588.212	968.189	5.56387e-61	1.3696e-56	1.34275e-58	-0.409613
ENSBTAG00000001648	chr12	RPL21	1802	143.759	155.286	246.993	586.171	693.522	231.657	220.001	648.05	566.219	578.515	484.587	292.736	685.224	640.51	418.617	610.407	2.18915e-60	5.3888e-56	5.23184e-58	-0.54664
ENSBTAG00000008182	chr18	FOSB	3218	1.61003	6.92393	17.2888	0.472192	31.2248	8.48184	29.7923	8.32233	1.488	107.113	2.55034	0.8974	137.877	97.046	108.181	30.7535	4.12215e-59	1.01471e-54	9.75682e-57	-2.13924
ENSBTAG00000015598	chr23	RPS10	627	550.333	455.7	610.402	1325.64	1106.82	522.384	497.287	1022.14	1187.76	1161.23	996.534	693.94	1047.48	1100.64	729.047	996.357	1.06475e-57	2.62099e-53	2.49618e-55	-0.377178
ENSBTAG00000001777	chr29	RPLP2	457	371.857	243.777	264.885	702.995	1370.99	442.671	430.909	1170.23	667.674	753.508	477.694	339.126	1228.85	1303.39	820.892	1073.74	1.3214e-57	3.25277e-53	3.06865e-55	-0.414562
ENSBTAG00000037931	chrX	RPL39	379	511.271	316.426	472.647	1104.27	2036.88	1029.42	998.164	1907.9	1085.5	979.636	916.701	557.502	1983.06	1929.83	1320.18	1700.01	1.96114e-57	4.82754e-53	4.51172e-55	-0.321815
ENSBTAG00000015551	chr4	ENSBTAG00000015551	686	193.346	130.875	172.005	556.29	575.872	188.408	154.863	532.03	546.198	512.768	426.302	269.419	554.818	553.804	331.531	521.453	3.31128e-56	8.15106e-52	7.54728e-54	-0.568309
ENSBTAG00000025595	chr22	RPL21	560	164.684	126.385	191.055	495.78	637.145	180.626	198.961	592.791	486.915	472.458	446.012	273.313	605.8	611.227	366.719	528.696	3.0424e-54	7.48918e-50	6.87081e-52	-0.549701
ENSBTAG00000010801	chr20	CMBL	1487	43.2046	47.1555	79.3515	193.425	309.551	56.1461	70.8624	305.197	303.143	214.372	178.085	87.3924	364.713	315.467	220.787	257.756	3.68229e-54	9.06432e-50	8.24029e-52	-0.808949
ENSBTAG00000035206	chr28	ENSBTAG00000035206	546	53.1391	31.2062	54.8671	303.744	550.559	74.985	117.059	444.491	428.022	192.966	128.266	137.516	550.337	498.725	299.413	374.592	1.25786e-53	3.09635e-49	2.7895e-51	-0.676395
ENSBTAG00000001754	chr4	AHCYL2	4922	118.948	85.611	121.108	351.41	459.008	132.111	147.578	434.742	420.652	209.749	276.457	184.034	576.431	433.129	287.855	475.103	1.34171e-51	3.30275e-47	2.94889e-49	-0.627608
ENSBTAG00000048229	chr25	TPT1	775	918.552	1059.52	1314.26	1616.15	2222.07	1448.11	925.004	2065.89	1407.68	1740.82	1649.17	1072.54	2139.48	2034.83	1760.75	2027.45	5.29928e-51	1.30447e-46	1.1544e-48	-0.257588
ENSBTAG00000020905	chr2	RPL11	603	1242.42	981.365	1267.36	2243.45	1639.65	1196.85	953.947	1637.1	2095.31	2342.88	1884.57	1355.32	1492.69	1593.84	1127.76	1430.93	2.25007e-48	5.53878e-44	4.85858e-46	-0.255169
ENSBTAG00000037526	chr14	FABP4	625	26.527	33.5529	118.363	61.1279	310.268	47.5246	186.561	131.207	153.441	80.2481	173.77	55.4464	375.296	550.185	177.261	72.5742	2.65164e-48	6.52728e-44	5.6759e-46	-0.834551
ENSBTAG00000038379	chrX	ENSBTAG00000038379	506	274.412	310.828	399.932	803.086	711.44	433.121	320.904	721.699	777.562	841.528	705.543	426.136	741.448	725.852	495.749	612.418	1.12353e-47	2.76567e-43	2.3842e-45	-0.421273
ENSBTAG00000027263	chr3	ENSBTAG00000027263	468	876.795	875.173	578.718	539.437	708.63	1070.37	1013.2	774.976	223.959	596.981	429.056	647.911	619.902	825.265	796.786	712.808	6.97294e-47	1.71646e-42	1.46706e-44	0.407093
ENSBTAG00000017710	chr26	ECHS1	1468	59.2928	46.8731	57.8892	284.207	338.011	45.3888	69.4262	376.888	293.295	250.395	161.755	117.703	370.863	340.518	200.636	357.72	1.01192e-46	2.49093e-42	2.11096e-44	-0.708133
ENSBTAG00000019147	chr14	RPS20	474	1241.71	984.377	1084.74	1978.85	1483.55	1122.88	914.729	1396.31	1748.22	2009.01	1759.72	1149.45	1372.83	1645.18	1158.2	1392.78	1.92158e-46	4.73016e-42	3.97492e-44	-0.261294
ENSBTAG00000035855	chr9	ENSBTAG00000035855	1407	209.157	197.018	291.566	688.402	962.736	357.172	435.231	861.117	715.725	560.301	533.718	329.08	907.426	822.57	617.441	847.567	2.52625e-46	6.21861e-42	5.18217e-44	-0.413588
ENSBTAG00000038215	chr3	CLCA2	2955	747.616	565.957	541.239	410.052	430.413	727.529	1096.37	509.778	401.508	295.603	373.365	588.317	398.433	472.503	658.847	472.009	6.75857e-46	1.66369e-41	1.37495e-43	0.457327
ENSBTAG00000008545	chr16	ATF3	1994	0	0	0.919824	1.63295	30.9586	0.805196	4.33154	3.53993	2.13458	19.5822	1.78353	0.241377	116.642	67.687	67.0793	18.1982	1.5099e-45	3.71677e-41	3.04654e-43	-2.58602
ENSBTAG00000001538	chr3	RPS16	565	907.832	799.155	603.802	431.073	297.197	586.811	561.028	286.607	418.102	605.9	397.519	518.788	232.703	367.868	365.865	292.662	2.49306e-45	6.13691e-41	4.98935e-43	0.482577
ENSBTAG00000032022	chr6	RPL23A	527	528.921	429.011	518.568	1243.95	1353.77	455.468	522.814	1368.55	675.403	903.804	956.186	631.999	1299.42	1338.94	925.497	1311	3.73169e-45	9.18592e-41	7.408e-43	-0.324429
ENSBTAG00000031679	chr6	HSD17B13	2324	321.921	157.911	296.744	830.745	762.303	275.308	509.529	987.382	755.713	319.23	562.79	454.797	950.437	803.21	655.963	963.548	1.28033e-44	3.15166e-40	2.52133e-42	-0.399457
ENSBTAG00000018800	chrX	RPS4	905	407.615	318.613	451.946	956.323	1143.84	552.633	537.313	1106.16	816.437	794.105	905.34	514.279	1098.25	1047.15	805.667	980.308	5.16639e-44	1.27176e-39	1.00933e-41	-0.346242
ENSBTAG00000048135	chr20	ENSBTAG00000048135	981	3.16885	4.67616	17.4501	63.728	455.708	6.54663	2.64131	136.923	69.6918	137.595	152.26	80.9535	517.721	197.12	36.7264	105.505	9.68877e-44	2.38499e-39	1.87794e-41	-0.901646
ENSBTAG00000019494	chr23	RPL10A	713	249.97	221.507	270.961	632.04	959.908	369.302	374.314	910.499	610.395	593.436	507.614	318.62	906.244	890.76	605.74	837.141	1.9769e-43	4.86634e-39	3.80183e-41	-0.401241
ENSBTAG00000033080	chr27	RPL15	2194	33.0606	21.2071	73.5658	261.497	328.539	38.0534	27.5568	331.376	240.499	216.327	197.257	101.57	328.888	298.71	158.877	306.916	3.50211e-43	8.62079e-39	6.68278e-41	-0.725836
ENSBTAG00000005211	chr10	RPL4	1389	524.447	499.164	618.859	1089.9	1522.06	773.305	826.399	1540.23	1073.09	1067.75	921.146	646.938	1462.77	1510.19	1099.79	1293.76	4.42808e-43	1.09002e-38	8.38473e-41	-0.295253
ENSBTAG00000033897	chr20	ENSBTAG00000033897	630	52.633	62.4124	94.1326	359.033	337.095	50.9702	53.4677	347.329	372.642	298.676	221.459	148.976	309.22	303.186	197.299	299.12	7.26247e-43	1.78773e-38	1.36468e-40	-0.661103
ENSBTAG00000040308	chr15	RPS13	520	91.665	105.861	141.087	343.978	920.682	322.656	269.078	889.115	361.943	323.017	261.467	176.787	860.133	849.494	567.277	818.76	7.62847e-43	1.87782e-38	1.42259e-40	-0.450996
ENSBTAG00000034656	chr24	ENSBTAG00000034656	393	321.674	283.476	511.814	996.991	596.724	177.715	199.994	588.483	498.199	936.173	896.575	567.034	599.673	552.299	340.346	495.769	8.47579e-42	2.0864e-37	1.56872e-39	-0.40942
ENSBTAG00000011559	chr11	RPL7A	881	682.183	567.556	723.798	1259.08	1301.43	759.042	634.301	1286.64	1155.73	1294.48	1097.68	729.334	1228.5	1313.98	872.599	1152.58	1.13858e-41	2.80272e-37	2.09158e-39	-0.293744
ENSBTAG00000014226	chr6	RPL34	407	213.862	138.473	213.306	497.082	1041.94	475.357	524.167	972.231	482.696	522.698	411.358	282.634	1013.4	1063.37	653.958	908.799	1.26401e-41	3.11149e-37	2.30481e-39	-0.388578
ENSBTAG00000014208	chr1	RPL35A	445	193.271	154.628	179.978	425.366	1447.16	613.361	636.621	1024.04	447.455	391.83	353.485	210.909	1421.51	1304.83	948.28	934.977	1.82897e-41	4.5022e-37	3.31044e-39	-0.362815
ENSBTAG00000022796	chr8	ENSBTAG00000022796	1380	326.632	304.396	426.635	962.044	1228.45	462.472	532.62	1148.91	590.549	769.327	813.564	470.494	1184.07	1065.54	814.559	1108.87	2.60423e-41	6.41057e-37	4.67925e-39	-0.337822
ENSBTAG00000027075	chr21	ENSBTAG00000027075	466	200.127	127.972	156.124	490.977	622.398	191.22	190.906	617.028	424.722	407.401	363.973	218.963	589.712	614.83	383.673	622.955	2.87682e-41	7.08159e-37	5.13158e-39	-0.480503
ENSBTAG00000022647	chr9	ENSBTAG00000022647	960	154.352	144.719	199.971	467.16	816.027	291.844	336.486	762.305	593.284	413.401	367.605	231.628	769.908	700.765	481.319	733.646	6.41744e-41	1.57972e-36	1.13649e-38	-0.434769
ENSBTAG00000007904	chr5	KRT72	1989	0	0	0	0	125.664	0	0	37.4715	0.20062	0	0	0	0.0620677	0	0	0.103659	8.29044e-41	2.04077e-36	1.4577e-38	4.3544
ENSBTAG00000037554	chr24	ENSBTAG00000037554	1173	87.4553	65.3654	207.962	364.75	522.838	106.764	189.235	503.53	726.514	174.762	343.766	209.263	480.866	332.402	289.104	411.651	9.9519e-41	2.44976e-36	1.73742e-38	-0.533764
ENSBTAG00000013461	chr1	RPL24	547	223.534	230.024	295.07	635.744	1336.47	603.186	592.122	1173.53	603.534	547.685	510.625	317.644	1264.09	1308.26	849.668	1065.18	1.01171e-40	2.49044e-36	1.75383e-38	-0.344973
ENSBTAG00000012788	chr17	COX6A1	551	280.21	197.432	292.928	623.249	502.332	187.947	195.941	498.105	667.227	562.037	512.379	352.026	506.582	489.902	331.842	407.489	1.14366e-40	2.81524e-36	1.9687e-38	-0.461891
ENSBTAG00000021499	chr28	PSAP	2637	25.9348	25.0999	52.6289	194.765	217.812	20.0924	50.7679	294.995	181.534	161.349	150.01	83.9593	252.945	195.052	162.415	332.604	3.00569e-40	7.39881e-36	5.13806e-38	-0.779487
ENSBTAG00000001835	chr9	GJA1	3091	188.402	174.274	273.349	584.504	851.171	326.722	527.558	769.239	522.448	363.183	501.2	330.265	956.469	738.131	694.695	772.012	4.21645e-40	1.03792e-35	7.15809e-38	-0.399993
ENSBTAG00000031160	chr17	IGLL1	1425	15.9977	4.13893	29.1745	40.6727	298.651	16.9006	0.606111	75.7582	84.2869	131.101	145.902	53.7036	321.93	150.103	27.1794	62.3594	8.80349e-40	2.16707e-35	1.48429e-37	-1.007
ENSBTAG00000045991	chr1	ENSBTAG00000045991	318	110.79	131.89	203.792	507.87	130.823	25.2447	46.1731	101.845	483.942	475.278	393.145	251.248	126.558	121.62	46.7352	94.6598	8.96327e-40	2.2064e-35	1.50095e-37	-0.66009
ENSBTAG00000013162	chr15	HSPA8	2256	175.458	99.9262	223.033	417.597	548.455	193.934	230.475	579.476	409.41	264.097	425.023	260.921	657.922	598.262	411.43	424.6	1.09848e-39	2.70401e-35	1.82703e-37	-0.482414
ENSBTAG00000015107	chr3	SLC16A1	3150	709.23	762.471	549.074	463.779	384.49	529.58	1132.42	519.016	431.04	413.658	376.827	627.684	385.682	451.689	623.923	461.247	1.91976e-39	4.72568e-35	3.1716e-37	0.420293
ENSBTAG00000043565	chrM	ENSBTAG00000043565	72	345.404	191.138	645.342	135.671	293.56	802.781	383.87	236.441	114.537	187.006	372.355	180.49	288.056	281.366	369.043	280.63	3.22533e-39	7.93947e-35	5.29298e-37	0.547507
ENSBTAG00000007484	chr17	ACADS	1957	208.619	200.919	189.317	572.688	412.985	131.677	211.403	532.118	538.025	580.34	286.288	260.451	457.665	492.716	320.796	494.635	6.76949e-39	1.66638e-34	1.10356e-36	-0.47877
ENSBTAG00000027172	chr3	ENSBTAG00000027172	579	841.14	816.05	338.95	439.021	313.189	496.365	699.619	457.165	444.748	517.416	234.823	559.445	240.296	358.973	486.915	388.496	2.06967e-38	5.09469e-34	3.35177e-36	0.445016
ENSBTAG00000011843	chr29	EEF1G	1421	247.203	180.319	229.32	562.161	825.875	296.029	278.38	725.381	541.498	534.172	428.928	304.838	773.817	758.736	490.607	611.421	4.08812e-38	1.00633e-33	6.57733e-36	-0.409149
ENSBTAG00000006963	chr11	RPL12	597	432.189	334.8	516.137	702.853	1393.69	871.36	562.785	1061.68	758.185	797.83	805.12	434.546	1296.15	1368.36	818.488	981.498	8.49635e-37	2.09146e-32	1.35809e-34	-0.304921
ENSBTAG00000038488	chrX	TMSB4	614	126.573	125.943	216.073	349.297	1302.92	507.295	465.615	1124.59	303.716	327.291	352.874	210.081	1185.27	1289.34	758.419	982.53	1.13876e-36	2.80318e-32	1.8085e-34	-0.358234
ENSBTAG00000047136	chr14	RPL39	156	890.08	697.338	783.816	1394.28	2307.62	1543.81	1267.88	2193.18	1343.75	1294.66	1227.54	897.82	2155.67	2335.81	1726.37	1928.28	1.5706e-36	3.86618e-32	2.47832e-34	-0.220634
ENSBTAG00000047744	chr10	ENSBTAG00000047744	561	225.344	128.496	255.013	414.026	248.782	145.96	124.707	242.023	775.541	325.811	388.65	250.519	260.109	274.351	154.133	165.382	2.39803e-36	5.903e-32	3.75987e-34	-0.538044
ENSBTAG00000047064	chr10	ENSBTAG00000047064	561	219.803	133.169	264.821	419.056	255.361	155.977	123.167	245.723	780.52	328.211	395.965	253.093	266.491	280.916	158.95	168.323	3.30493e-36	8.13541e-32	5.14899e-34	-0.532837
ENSBTAG00000006383	chrX	ENSBTAG00000006383	795	174.657	211.024	246.858	475.104	926.943	438.248	425.879	901.717	450.397	405.204	412.931	224.609	942.744	960.381	683.75	846.751	4.1952e-36	1.03269e-31	6.4949e-34	-0.373785
ENSBTAG00000021455	chr29	CFL1	1072	197.19	108.203	148.282	413.088	442.844	174.485	167.585	429.157	408.587	375.234	319.757	236.163	447.862	437.347	328.105	389.851	5.21968e-36	1.28488e-31	8.03048e-34	-0.498461
ENSBTAG00000045532	chr4	bta-mir-2904-3	70	473.697	580.435	681.248	1767.6	1085.57	355.517	222.096	1693.48	195.716	2058.14	699.549	584.443	1149.87	1353.06	997.219	1284.19	8.13526e-36	2.00258e-31	1.24384e-33	-0.278534
ENSBTAG00000047425	chr15	ENSBTAG00000047425	864	125.929	105.429	137.277	380.381	694.681	214.632	235.92	640.36	353.002	317.521	292.565	198.873	642.983	642.208	416.476	608.508	8.54818e-36	2.10422e-31	1.2989e-33	-0.452834
ENSBTAG00000017246	chr19	UBB	1144	770.819	539.043	500.752	719.151	834.637	871.551	767.825	804.838	2133.06	805.336	582.525	570.499	781.184	783.077	779.071	728.467	1.09627e-35	2.69859e-31	1.65558e-33	-0.302038
ENSBTAG00000003196	chr26	PAPSS2	1968	29.4857	24.9745	55.2973	196.557	225.71	31.4096	60.1261	185.664	193.298	125.887	162.083	92.6905	251.987	200.263	156.755	197.481	1.45234e-35	3.57509e-31	2.17993e-33	-0.764664
ENSBTAG00000019253	chrX	RPL36A	490	308.749	205.961	386.789	636.601	744.256	366.986	289.078	738.91	646.325	587.352	669.96	353.612	707.208	714.116	532.157	560.044	3.79023e-35	9.33003e-31	5.65457e-33	-0.374846
ENSBTAG00000045979	chr3	ENSBTAG00000045979	848	422.794	477.587	378.506	266.99	275.559	419.377	473.614	287.418	165.479	265.955	264.534	313.303	240.063	290.708	310.152	248.725	1.0009e-34	2.46381e-30	1.48422e-32	0.514554
ENSBTAG00000004920	chr20	COX8A	448	53.1984	30.7186	69.5987	252.929	256.116	46.59	48.198	271.557	254.146	199.863	137.394	112.806	266.471	267.793	155.816	254.96	1.61766e-34	3.98203e-30	2.38445e-32	-0.676505
ENSBTAG00000022278	chrX	RPL23A	527	538.752	416.576	503.487	1229.53	1364.59	609.321	603.121	1383.91	667.074	945.96	929.712	581.768	1299.18	1369.39	931.479	1328.22	3.1275e-34	7.69865e-30	4.58253e-32	-0.275985
ENSBTAG00000037509	chr13	AKR1C4	1131	201.562	213.228	221.09	438.178	399.423	176.74	335.25	454.311	586.848	408.338	346.857	275.336	482.241	448.96	359.171	426.208	5.22326e-34	1.28576e-29	7.60803e-32	-0.449218
ENSBTAG00000022032	chr17	CHCHD10	679	70.2	103.27	103.547	270.782	228.276	59.1149	71.2337	222.588	278.167	302.405	186.138	135.389	245.087	241.784	159.847	217.715	6.94497e-34	1.70957e-29	1.00563e-31	-0.642191
ENSBTAG00000005414	chr1	ENSBTAG00000005414	608	100.554	57.1258	114.633	226.356	743.281	271.995	264.227	647.405	308.025	194.88	234.422	129.034	708.229	739.956	426.654	573.429	8.91279e-34	2.19397e-29	1.28302e-31	-0.449248
ENSBTAG00000038640	chr22	HIGD1D	833	82.1009	72.3774	103.486	331.734	521.37	136.849	197.004	404.746	260.433	246.902	261.087	181.429	518.857	468.392	360.069	341.318	1.00617e-33	2.47678e-29	1.43999e-31	-0.510587
ENSBTAG00000048171	chr27	TAP	431	24.0421	4.56146	124.829	21.657	372.861	257.039	2.00396	54.9122	386.997	56.232	358.62	14.5173	266.956	112.93	79.4133	153.078	1.0799e-33	2.65827e-29	1.53657e-31	-0.723872
ENSBTAG00000026034	chr11	ENSBTAG00000026034	312	182.666	178.535	229.266	501.635	107.531	46.3143	38.7562	70.533	490.691	529.731	402.459	314.7	93.3809	83.4822	49.0774	72.6905	3.53306e-33	8.69698e-29	4.99826e-31	-0.584509
ENSBTAG00000014764	chr5	CD9	812	861.384	537.5	550.39	567.813	609.845	1167.59	1109.42	677.789	609.852	570.415	504.684	516.277	557.058	655.146	752.074	612.437	3.82697e-33	9.42047e-29	5.38313e-31	0.347575
ENSBTAG00000012957	chr3	SERBP1	1789	421.667	442.137	391.978	241.826	246.419	463.54	522.377	265.398	223.42	217.885	277.696	374.767	209.09	289.567	293.273	230.033	7.14347e-33	1.75844e-28	9.99112e-31	0.499968
ENSBTAG00000038783	chr23	ENSBTAG00000038783	752	228.738	169.061	204.876	498.518	488.969	217.776	181.471	438.955	493.838	485.669	380.884	275.215	467.873	464.965	286.863	444.98	1.1561e-32	2.84586e-28	1.60783e-30	-0.441354
ENSBTAG00000020355	chr8	KLF4	2343	35.823	42.7936	57.4063	114.883	163.811	57.2191	72.6208	134.24	112.12	136.483	79.046	61.6268	230.203	202.459	175.876	180.394	3.43975e-32	8.4673e-28	4.75691e-30	-0.788401
ENSBTAG00000043549	chrM	ENSBTAG00000043549	69	510.597	417.892	939.216	302.015	376.826	919.126	650.911	300.879	281.443	346.368	650.217	460.379	434.768	331.729	528.68	307.771	5.52487e-32	1.36e-27	7.59777e-30	0.401945
ENSBTAG00000007502	chr21	CKMT1	1546	189.012	107.244	158.974	395.253	380.852	118.392	150.842	366.064	452.289	309.613	275.159	217.304	405.653	363.33	269.457	338.605	8.90664e-32	2.19246e-27	1.21803e-29	-0.493607
ENSBTAG00000015473	chr11	RPS27A	471	464.206	368.71	398.498	765.057	1863.4	1043.1	898.55	1632.64	803.149	778.279	698.728	531.378	1697.41	1779.66	1161.75	1395.09	1.12149e-31	2.76066e-27	1.52523e-29	-0.250516
ENSBTAG00000009223	chr2	SFN	1344	522.732	298.897	447.16	769.609	653.021	511.892	319.392	547.748	703.553	890.116	642.801	534.307	668.702	650.3	553.229	500.715	1.6912e-31	4.16305e-27	2.28739e-29	-0.337033
ENSBTAG00000018499	chr28	ANXA8	1897	38.7829	42.4911	101.52	355.076	297.915	43.1648	66.9294	256.964	274.857	224.999	215.594	156.037	304.695	290.279	165.709	198.243	1.80708e-31	4.4483e-27	2.43076e-29	-0.602448
ENSBTAG00000008103	chr8	ALDH1A1	2055	129.59	109.381	177.909	261.65	240.97	153.134	305.976	388.037	420.327	252.745	298.594	151.067	303.075	250.805	410.691	413.056	7.15912e-31	1.76229e-26	9.57766e-29	-0.499212
ENSBTAG00000003806	chr3	ECM1	1741	1268.93	1060.72	611.377	755.954	339.929	586.523	862.22	445.621	620.972	702.611	472.182	1015.14	361.566	413.457	563.399	542.384	1.25026e-30	3.07765e-26	1.66359e-28	0.337716
ENSBTAG00000005495	chr8	ENSBTAG00000005495	984	132.686	131.199	205.035	370.613	337.543	111.769	151.851	314.153	375.242	347.9	393.113	204.946	337.237	307.479	241.197	275.112	1.30775e-30	3.21915e-26	1.73073e-28	-0.498368
ENSBTAG00000034170	chr20	DYNLL1	270	15.3513	21.8443	70.1951	143.912	250.38	41.6257	35.1881	216.065	138.923	95.9965	144.889	96.2611	269.767	212.425	151.787	198.541	2.64591e-30	6.51317e-26	3.48298e-28	-0.714122
ENSBTAG00000015316	chr20	NPM1	1076	26.9646	24.9707	81.2517	161.191	316.166	65.6549	53.7811	281.504	153.655	113.559	181.785	87.6728	330.316	290.725	175.371	245.074	3.71713e-30	9.15008e-26	4.86706e-28	-0.637699
ENSBTAG00000013578	chr3	CHI3L2	1185	72.5786	12.7195	45.4018	6.96101	111.266	159.879	32.0702	6.48223	7.18371	2.55654	21.0081	7.31097	47.1933	23.9783	39.525	15.137	5.72905e-30	1.41026e-25	7.46171e-28	1.40549
ENSBTAG00000012885	chr15	ACAT1	1546	62.3336	58.4965	72.3686	190.115	227.86	64.9079	97.7678	215.529	241.244	173.967	130.236	94.0196	289.387	273.306	158.47	188.04	6.0875e-30	1.4985e-25	7.88684e-28	-0.642248
ENSBTAG00000003362	chr5	HSP90B1	2785	477.365	262.838	358.704	331.183	365.915	697.857	515.744	345.141	298.833	165.828	396.942	335.445	291.632	343.772	298.675	328.402	7.34022e-30	1.80687e-25	9.46004e-28	0.446573
ENSBTAG00000031795	chr1	TMSB4X	613	74.3774	48.1074	108.711	180.599	599.024	214.773	214.166	510.38	265.371	149.361	195.469	109.923	568.527	585.419	366.604	459.778	7.9448e-30	1.95569e-25	1.01859e-27	-0.467985
ENSBTAG00000046019	chr20	SDHA	2217	28.511	25.421	48.2593	178.202	165.857	23.8988	26.4917	153.106	178.248	155.172	128.948	83.7997	175.184	146.678	103.804	144.984	1.0734e-29	2.64227e-25	1.36905e-27	-0.774086
ENSBTAG00000005315	chr2	RPS6	817	648.108	601.588	687.705	1239.74	1124.55	708.452	602.587	1054.04	1089	1187.41	1037.01	757.011	1019.66	1164.45	777.238	928.427	1.16246e-29	2.86151e-25	1.47501e-27	-0.255534
ENSBTAG00000016679	chr17	ETFDH	2235	127.498	97.3465	133.491	233.002	196.195	73.6331	106.659	169.801	345.769	225.01	270.384	130.717	225.584	193.878	161.202	176.38	1.17148e-29	2.88372e-25	1.47883e-27	-0.6004
ENSBTAG00000006189	chr19	ACTG1	1954	730.758	576.516	561.941	777.754	1248.84	1302.36	956.091	1142.58	871.65	887.351	850.801	706.44	1371.88	1301.88	1409.38	1238.64	1.95034e-29	4.80097e-25	2.44947e-27	-0.243184
ENSBTAG00000040586	chr24	ENSBTAG00000040586	1659	275.449	191.977	669.234	1363.94	1003.46	477.604	725.744	1385.92	1040.84	464.844	1106.63	707.307	1015.16	750.908	1138.79	1105.82	2.00305e-29	4.9307e-25	2.5029e-27	-0.266322
ENSBTAG00000010069	chr7	EGR1	3083	6.72211	9.99043	25.7797	3.09803	37.0538	22.9143	22.132	13.3331	11.2604	52.8446	6.30011	5.15183	117.446	101.893	57.4085	45.074	5.48629e-29	1.3505e-24	6.82073e-27	-1.44373
ENSBTAG00000020733	chr25	RPS15A	459	1765.4	1771.82	2548.07	2823.85	1693.57	1240.03	873.117	1708.34	2177.44	3722.52	2360.18	1979.75	1619.68	1622.71	1336.35	1401.46	6.53106e-29	1.60769e-24	8.07883e-27	-0.169204
ENSBTAG00000021118	chr26	CYP26A1	1721	21.0735	17.5161	36.235	133.448	166.189	27.9877	40.1491	179.138	151.637	139.456	72.8028	60.4079	169.721	148.593	118.281	207.974	1.58757e-28	3.90796e-24	1.95398e-26	-0.774028
ENSBTAG00000024561	chr16	H3F3A	1049	73.0979	59.973	138.711	245.01	302.555	86.4769	89.7466	227.793	211.879	209.219	318.162	139.941	279.975	242.78	174.733	241.162	1.75375e-28	4.31704e-24	2.14778e-26	-0.568313
ENSBTAG00000020807	chr29	FAU	449	87.6973	68.598	78.9752	218.04	295.895	118.003	121.189	288.06	216.55	182.925	184.612	128.634	328.566	305.284	194.586	340.261	2.36274e-28	5.81613e-24	2.87927e-26	-0.556782
ENSBTAG00000032057	chr3	ENSBTAG00000032057	312	288.944	214.242	188.116	139.15	208.61	622.67	365.415	294.775	183.743	180.173	131.523	174.319	189.532	225.149	280.03	245.165	2.38897e-28	5.88069e-24	2.89689e-26	0.526397
ENSBTAG00000032481	chr2	DAPL1	457	523.775	394.345	488.299	823.169	940.053	674.547	795.67	1070.29	919.725	752.772	695.59	569.773	1020.04	1081.17	927.322	918.998	2.50408e-28	6.16405e-24	3.02159e-26	-0.269666
ENSBTAG00000019096	chr22	UQCRC1	1569	88.4974	67.2455	93.9081	261.484	249.538	84.9341	74.8657	224.014	275.347	235.563	186.737	131.6	250.525	228.049	183.702	228.647	2.63943e-28	6.49722e-24	3.16937e-26	-0.584495
ENSBTAG00000014140	chr1	ATP1B3	1506	102.52	91.8158	141.68	303.413	506.587	182.838	235.14	467.735	277.504	205.856	269.752	173.538	575.047	492.299	334.329	443.841	2.77104e-28	6.82118e-24	3.31125e-26	-0.446794
ENSBTAG00000006441	chr3	ATP5F1	1145	428.965	298.762	266.977	202.286	248.326	433.291	482.772	213.953	188.887	190.795	187.077	300.133	205.287	261.717	288.307	200.595	3.84528e-28	9.46553e-24	4.57272e-26	0.49676
ENSBTAG00000026278	chr25	CLDN4	1546	101.208	71.2131	104.796	139.708	161.021	113.199	72.6275	192.164	137.743	346.409	118.027	85.6139	176.395	143.29	292.761	184.306	6.03874e-28	1.4865e-23	7.14662e-26	-0.630763
ENSBTAG00000018041	chr26	ACADSB	1858	29.5583	40.914	53.6353	212.868	188.063	24.1958	49.2751	191.628	198.944	131.71	129.422	86.0029	224.647	160.718	137.192	205.178	1.38849e-27	3.41791e-23	1.63537e-25	-0.683477
ENSBTAG00000021649	chr3	ENSBTAG00000021649	511	766.513	741.254	477.376	409.933	532.134	812.207	902.584	529.783	421.158	596.81	372.072	513.33	450.566	628.648	629.266	469.244	1.81565e-27	4.4694e-23	2.12829e-25	0.341111
ENSBTAG00000046623	chr13	RPL26	435	531.208	557.407	576.24	1123.79	788.225	435.532	490.428	802.745	981.835	969.595	983.583	642.847	741	800.173	574.594	724.7	2.74265e-27	6.75131e-23	3.19967e-25	-0.274311
ENSBTAG00000030124	chr1	ENSBTAG00000030124	92	67.5791	42.7389	99.681	238.309	346.437	183.243	140.822	401.674	133.011	303.682	178.413	99.4001	369.016	400.362	313.292	358.568	3.72267e-27	9.16372e-23	4.32251e-25	-0.501429
ENSBTAG00000037953	chr21	bta-mir-1282	101	61.5572	84.3494	54.4791	174.089	234.184	87.4316	68.4126	180.885	196.224	183.303	170.641	133.431	188.235	226.627	129.31	232.714	5.77067e-27	1.42051e-22	6.66905e-25	-0.623195
ENSBTAG00000045566	chr12	ENSBTAG00000045566	680	45.7153	53.0046	105.193	250.911	359.179	115.695	137.177	339.803	157.266	230.678	228.509	137.314	362.733	333.512	246.372	322.606	5.81125e-27	1.4305e-22	6.68457e-25	-0.518864
ENSBTAG00000014191	chr16	QSOX1	2511	93.6759	82.7318	88.383	311.044	253.727	83.4432	125.205	259.86	301.989	267.841	175.296	148.934	254.477	260.162	194.778	284.263	6.51357e-27	1.60338e-22	7.45758e-25	-0.53753
ENSBTAG00000003205	chr11	RPL35	928	458.926	322.016	332.041	762.33	693.228	401.39	329.475	696.645	675.374	677.212	599.901	401.952	660.233	732.017	485.784	727.618	1.45495e-26	3.58151e-22	1.65811e-24	-0.311231
ENSBTAG00000035998	chr21	CKB	1435	108.315	78.0916	120.571	286.961	284.763	80.5578	75.8378	256.651	263.334	236.449	193.88	167.702	318.568	278.679	154.722	263.791	1.49271e-26	3.67445e-22	1.6933e-24	-0.536429
ENSBTAG00000018542	chr11	COX5B	469	271.757	184.443	177.286	414.245	643.811	338.914	364.636	567.93	469.083	388.287	323.147	237.061	637.006	664.75	506.052	579.845	1.69626e-26	4.17552e-22	1.91537e-24	-0.360055
ENSBTAG00000007622	chr29	CATD	1986	112.178	85.7934	102.82	303.203	195.876	74.7807	89.5891	187.118	286.248	273.391	218.606	148.318	198.171	171.688	160.097	249.052	1.72484e-26	4.24587e-22	1.93876e-24	-0.563679
ENSBTAG00000039891	chr5	KRT71	2240	0	0	0	0	110.684	0	0	0	0	0	0	0	0	0	0	0.0920432	1.95852e-26	4.8211e-22	2.19141e-24	3.87448
ENSBTAG00000014731	chr5	GAPDH	1056	528.9	296.636	291.793	294.57	478.147	960.144	760.652	476.158	320.184	339.161	299.214	314.945	391.752	511.491	597.491	374.672	3.09695e-26	7.62346e-22	3.44953e-24	0.375351
ENSBTAG00000005726	chr4	HNRNPA2B1	1656	74.4621	64.8998	130.693	237.129	365.177	118.769	111.615	336.608	259.998	169.525	279.679	126.139	368.644	284.384	248.023	310.386	3.29102e-26	8.10117e-22	3.64918e-24	-0.505566
ENSBTAG00000014423	chr16	ENSBTAG00000014423	967	116.802	62.3478	146.048	314.274	338.446	112.074	131.298	314.308	272.899	246.106	282.337	151.808	347.634	320.503	226.343	312.357	4.32926e-26	1.06569e-21	4.77889e-24	-0.490059
ENSBTAG00000047397	chr25	ENSBTAG00000047397	85	0	15.4195	14.3853	28.0919	55.2583	18.889	30.4838	41.5213	40.6857	51.4817	19.3106	5.66242	75.524	167.143	58.2815	58.2146	4.40766e-26	1.08499e-21	4.8437e-24	-1.19151
ENSBTAG00000015147	chr3	S100A10	604	732.554	751.893	390.714	391.02	347.717	644.617	692.111	458.865	389.563	454.202	297.572	666.178	344.196	547.099	419.041	316.775	5.0735e-26	1.24889e-21	5.55063e-24	0.359718
ENSBTAG00000021377	chr3	S100A14	1026	135.334	87.5051	69.1225	42.7377	111.832	316.105	183.517	166.328	47.1891	74.8025	46.661	80.2176	78.9328	119.752	126.855	86.2084	8.43302e-26	2.07587e-21	9.18527e-24	0.744864
ENSBTAG00000029933	chr18	bta-mir-330	94	0	0	0	6.92788	0	0	0	0	2.83002	3.58097	5.82057	112.646	1.31333	0	0	0	1.7212e-25	4.2369e-21	1.86648e-23	-3.16821
ENSBTAG00000002863	chr24	ACAA2	1579	78.7495	63.0843	122.74	251.717	288.115	90.4971	175.586	317.129	266.19	207.637	208.597	132.29	331.501	294.42	222.469	314.031	1.7345e-25	4.26964e-21	1.87265e-23	-0.508333
ENSBTAG00000019870	chr24	SLC14A1	3152	58.5171	52.8089	57.8015	181.744	119.159	28.5252	104.401	144.31	215.088	145.345	105.538	103.835	171.823	143.818	150.31	158.492	3.94314e-25	9.70644e-21	4.23862e-23	-0.670676
ENSBTAG00000047361	chr4	ENSBTAG00000047361	447	57.9537	30.7873	106.683	189.879	185.387	59.2657	44.4414	137.011	208.89	152.115	229.502	128.133	169.575	162.448	96.721	125.92	4.46196e-25	1.09836e-20	4.77546e-23	-0.64496
ENSBTAG00000030974	chr2	TUBA4A	1470	265.75	194.37	266.178	509.458	366.08	232.096	249.712	338.102	663.335	399.125	427.658	326.437	354.99	357.237	291.353	345.732	5.12632e-25	1.2619e-20	5.46275e-23	-0.385436
ENSBTAG00000016093	chrX	PLP2	928	113.894	117.931	151.527	333.563	305.31	143.601	166.599	329.754	318.338	291.633	232.886	201.754	315.283	348.998	262.061	321.04	5.44216e-25	1.33964e-20	5.77432e-23	-0.461627
ENSBTAG00000002507	chr24	ATP5A1	1912	134.946	88.4284	173.948	335.147	629.32	217.49	289.107	614.567	371.137	237.846	279.147	177.721	647.288	545.042	450.593	525.039	6.59409e-25	1.6232e-20	6.96652e-23	-0.380102
ENSBTAG00000016024	chr24	MYL9	854	71.5885	48.344	98.078	215.803	302.301	88.3623	118.33	312.868	253.25	163.182	197.647	109.9	314.848	292.054	201.448	278.363	7.36052e-25	1.81187e-20	7.74302e-23	-0.525276
ENSBTAG00000045504	chr9	ENSBTAG00000045504	789	156.286	125.418	207.667	460.009	588.289	240.122	253.968	581.246	335.478	371.595	408.097	256.818	582.684	533.527	392.707	497.803	8.11794e-25	1.99831e-20	8.50345e-23	-0.369765
ENSBTAG00000032954	chr22	ATP5E	392	55.5114	45.1375	57.7065	172.219	338.065	77.8206	94.7435	268.512	199.856	129.664	137.481	96.9978	324.693	290.613	205.648	248.254	1.34341e-24	3.30693e-20	1.40124e-22	-0.554205
ENSBTAG00000040242	chr17	ENSBTAG00000040242	576	64.7633	35.2695	41.3953	149.615	493.635	147.734	176.94	411.969	215.912	118.048	62.2175	76.8752	494.883	482.798	320.567	348.639	1.4852e-24	3.65598e-20	1.54261e-22	-0.476565
ENSBTAG00000002203	chr3	NDUFS2	1577	407.389	380.648	223.693	187.892	181.79	338.013	325.876	173.115	181.256	229.459	158.207	272.241	146.938	190.857	221.894	173.623	3.82173e-24	9.40757e-20	3.95276e-22	0.49254
ENSBTAG00000047768	chrX	COX7B	415	209.739	127.908	268.122	429.962	404.213	201.179	176.904	366.188	465.378	351.211	437.707	303.86	363.516	396.228	266.959	294.609	4.43507e-24	1.09174e-19	4.56793e-22	-0.397416
ENSBTAG00000039456	chr9	ENSBTAG00000039456	526	299.438	245.437	327.772	809.28	1019.57	433.441	466.337	1053.43	381.079	614.987	613.185	376.992	993.49	1008.37	654.987	981.888	6.52576e-24	1.60638e-19	6.69326e-22	-0.272732
ENSBTAG00000006370	chr3	CCT3	1939	443.022	407.596	320.35	239.016	183.321	308.029	297.999	179.447	214.231	253.283	208.808	317.23	144.654	197.423	221.114	161.092	1.51799e-23	3.73669e-19	1.55049e-21	0.467771
ENSBTAG00000003228	chr5	RPL3	1287	1436.37	965.937	1174.3	1077.27	1173.72	1923.06	1495.22	1149.01	1063.47	1304.86	999.04	963.733	1009.2	1325.29	1244.34	1000.13	1.6952e-23	4.17291e-19	1.72434e-21	0.222181
ENSBTAG00000002068	chr3	TAGLN2	1317	672.712	496.1	357.449	309.21	283.912	457.164	532.522	317.164	297.633	436.547	233.685	445.856	234.907	344.002	383.676	242.496	1.80703e-23	4.44818e-19	1.83053e-21	0.38668
ENSBTAG00000027610	chr15	RPL36A	417	104.367	56.5752	149.545	271.732	290.04	100.107	128.417	287.264	267.298	226.022	334.578	151.202	287.76	273.821	188.999	218.538	1.96957e-23	4.84829e-19	1.987e-21	-0.486718
ENSBTAG00000006270	chr21	HSP90AA1	3005	81.7246	61.2804	100.709	208.116	330.25	92.4333	107.497	315.59	212.729	125.795	213.118	139.026	358.198	318.604	210.117	262.712	2.65143e-23	6.52675e-19	2.66398e-21	-0.501486
ENSBTAG00000017267	chr21	COX5A	725	74.3214	53.3303	84.3278	204.199	371.129	116.265	139.385	312.126	223.458	169.931	183.384	126.799	354.693	321.521	223.004	302.867	3.07164e-23	7.56116e-19	3.07364e-21	-0.489459
ENSBTAG00000047121	chr17	ENSBTAG00000047121	853	8.5035	1.53653	10.0343	48.6061	102.262	3.76451	0	52.8143	76.0954	60.3769	66.0665	85.2018	104.349	43.7978	8.4475	45.1994	4.56544e-23	1.12383e-18	4.54991e-21	-1.07894
ENSBTAG00000013315	chr5	ATP5B	1771	533.026	329.33	335.895	369.307	600.239	1021.27	901.749	543.341	367.188	365.692	290.095	333.191	515.908	642.808	672.357	502.112	4.59249e-23	1.13049e-18	4.55841e-21	0.328302
ENSBTAG00000015978	chr8	ANXA1	1398	252.753	175.786	346.797	632.743	1491.26	648.886	562.214	1287.67	613.867	437.017	592.141	413.138	1308.35	1201.24	905.869	940.921	4.75489e-23	1.17046e-18	4.70066e-21	-0.248108
ENSBTAG00000021368	chr13	ENSBTAG00000021368	1002	131.336	117.07	123.252	213.824	298.331	165.844	228.426	325.292	482.928	211.642	183.197	146.025	312.328	359.196	230.572	266.055	5.60147e-23	1.37886e-18	5.51543e-21	-0.449174
ENSBTAG00000001246	chr3	ATP1A1	3152	529.284	637.034	378.037	352.4	321.713	559.807	784.791	323.99	299.317	391.716	263.933	533.376	338.986	383.041	486.649	333.729	6.12042e-23	1.5066e-18	6.0024e-21	0.358168
ENSBTAG00000039483	chr24	DSG3	3832	107.353	70.4582	147.739	298.703	416.263	142.456	189.781	390.129	288.341	142.129	295.769	187.523	467.136	307.379	288.29	400.624	6.51581e-23	1.60393e-18	6.36481e-21	-0.429637
ENSBTAG00000026886	chr21	MP68	354	58.5431	57.3876	62.1739	194.998	198.55	65.7645	65.8761	177.111	190.123	192.078	142.966	76.1387	207.15	196.95	129.764	195.693	8.82829e-23	2.17317e-18	8.58962e-21	-0.591719
ENSBTAG00000033109	chr9	ENSBTAG00000033109	426	138.648	149.218	195.181	425.484	351.248	167.717	182.474	358.682	253.845	400.615	382.095	228.225	371.807	403.907	237.865	330.56	1.12952e-22	2.78043e-18	1.09466e-20	-0.404809
ENSBTAG00000025764	chr21	ENSBTAG00000025764	618	50.3016	54.0806	68.2605	189.676	193.264	45.4649	50.3131	184.427	148.077	192.816	159.359	90.3422	201.759	209.455	102.751	171.147	1.21727e-22	2.99643e-18	1.17507e-20	-0.605364
ENSBTAG00000046531	chrX	ENSBTAG00000046531	348	154.836	105.455	137.033	327.482	806.928	422.152	384.698	708.726	311.505	349.186	281.428	152.137	728.3	759.045	526.711	713.917	1.61558e-22	3.97691e-18	1.55348e-20	-0.326112
ENSBTAG00000014449	chr1	ENSBTAG00000014449	830	107.367	90.0092	139.954	318.026	481.216	196.343	208.123	442.477	323.072	300.517	263.679	155.41	451.867	458.356	292.461	377.825	1.77086e-22	4.35915e-18	1.69617e-20	-0.401848
ENSBTAG00000018137	chr5	A2M	4780	376.332	208.527	244.295	263.667	134.936	238.651	397.342	192.97	327.379	95.2793	224.233	201.182	119.708	85.0381	184.665	224.552	2.32026e-22	5.71156e-18	2.21378e-20	0.490093
ENSBTAG00000000913	chr17	UQCR10	462	58.315	76.597	93.9561	212.375	237.099	112.945	100.953	222.885	263.143	229.508	155.732	100.012	246.104	238.039	165.716	208.408	3.68881e-22	9.08037e-18	3.50593e-20	-0.523712
ENSBTAG00000046120	chr9	ENSBTAG00000046120	441	206.773	196.153	277.268	640.391	414.997	163.833	174.309	371.432	465.387	590.787	489.443	317.596	362.8	356.76	241.007	315.109	4.32948e-22	1.06575e-17	4.09902e-20	-0.359288
ENSBTAG00000020795	chr13	RPS21	352	370.917	286.707	439.427	651.837	507.058	389.987	282.178	451.78	587.213	685.654	671.482	466.265	444.71	509.747	390.224	425.24	4.87833e-22	1.20085e-17	4.60096e-20	-0.306058
ENSBTAG00000024605	chr17	DYNLL1	662	87.6554	63.3552	118.212	211.827	328.655	115.203	100.462	291.025	219.207	162.204	227.697	133.777	325.043	298.864	209.532	266.909	5.23693e-22	1.28912e-17	4.92031e-20	-0.483152
ENSBTAG00000016711	chr28	PPIF	637	17.8938	10.2878	36.4714	101.892	131.407	18.9038	24.4062	103.314	135.517	77.6795	103.071	58.9354	133.724	83.4305	90.4956	93.5402	5.44658e-22	1.34073e-17	5.09783e-20	-0.793415
ENSBTAG00000006655	chr4	PIP	234	61.9956	53.2105	78.3816	219.856	199.291	85.7672	70.1302	246.644	255.79	238.793	120.416	82.2745	215.779	154.034	152.044	265.21	6.50282e-22	1.60073e-17	6.06339e-20	-0.544381
ENSBTAG00000047548	chr20	ENSBTAG00000047548	444	37.341	42.8031	96.3882	258.63	169.26	18.0806	29.1793	150.561	109.944	237.296	211.953	135.503	158.209	146.362	93.3172	132.808	6.90125e-22	1.69881e-17	6.41061e-20	-0.606201
ENSBTAG00000030281	chr11	ENSBTAG00000030281	579	196.862	178.829	228.078	405.279	471.376	245.41	270.002	455.013	313.805	416.84	403.499	277.644	461.189	450.761	378.798	437.992	7.80371e-22	1.92096e-17	7.22165e-20	-0.356693
ENSBTAG00000046450	chr3	EIF1	661	327.638	219.104	163.712	107.716	271.545	399.569	512.214	255.975	113.089	150.227	130.782	166.018	232.524	326.779	291.608	229.259	1.14335e-21	2.81448e-17	1.05411e-19	0.458844
ENSBTAG00000000524	chr1	CSTB	614	87.7574	59.7695	113.513	191.265	257.633	103.289	92.8416	189.348	229.845	180.915	221.883	124.638	242.482	226.245	181.17	169.24	1.20708e-21	2.97134e-17	1.10871e-19	-0.521973
ENSBTAG00000020097	chr9	PERP	1988	188.687	152.625	257.713	523.138	1030.46	416.735	498.761	984.042	423.052	347.278	466.632	273.821	989.671	867.897	659.225	882.163	1.41368e-21	3.47991e-17	1.29365e-19	-0.27646
ENSBTAG00000008635	chr25	SULT1A1	1311	271.897	432.888	320.844	331.323	284.059	232.078	153.504	302.938	438.195	692.222	263.551	274.612	330.149	348.185	355.202	292.202	3.16011e-21	7.77893e-17	2.88108e-19	-0.361091
ENSBTAG00000016391	chr9	ENSBTAG00000016391	294	95.1624	57.9543	87.3395	185.325	315.527	117.414	152.765	265.51	191.373	191.204	186.1	96.5885	298.134	340.95	214.456	265.084	3.9612e-21	9.75089e-17	3.59811e-19	-0.479718
ENSBTAG00000022613	chr4	CYCS	971	59.761	20.922	63.5932	138.382	409.092	100.038	116.525	328.407	161.503	114.399	134.67	77.8218	398.456	358.2	227.266	261.596	5.96523e-21	1.4684e-16	5.39853e-19	-0.484851
ENSBTAG00000006046	chr27	ENSBTAG00000006046	207	10.0117	12.6634	2.95351	61.8712	150.731	23.269	4.1725	147.431	44.9795	69.9241	37.0042	11.6257	159.236	137.267	100.079	164.344	7.56627e-21	1.86251e-16	6.82239e-19	-0.798578
ENSBTAG00000026199	chr25	ACTB	1829	624.334	582.953	773.162	699.881	815.997	880.03	447.674	902.277	734.433	1025.84	621.77	651.302	918.167	925.077	961.533	865.402	9.59279e-21	2.36136e-16	8.61811e-19	-0.227022
ENSBTAG00000045649	chr27	DEFB	368	2.81579	12.4655	29.9043	146.879	98.4611	17.4518	14.0822	106.06	124.336	97.8733	99.614	44.4685	97.6216	75.068	59.966	142.867	1.16271e-20	2.86213e-16	1.04077e-18	-0.781812
ENSBTAG00000015106	chr23	DSP	9386	245.308	181.532	227.654	537.573	421.373	200.481	235.482	444.565	490.919	300.533	392.513	289.214	519.183	353.158	337.168	478.824	2.14484e-20	5.27973e-16	1.91295e-18	-0.341197
ENSBTAG00000000585	chr23	LY6G6C	882	155.079	112.937	141.407	402.89	192.093	104.671	93.0298	221.023	408.383	280.509	261.16	221.553	206.874	159.587	122.546	282.383	2.17844e-20	5.36244e-16	1.9359e-18	-0.447056
ENSBTAG00000013863	chr20	DUSP1	2021	0.512723	1.94556	8.16782	10.8483	21.2487	4.76664	2.99157	24.4485	10.0696	43.3047	10.9643	4.52489	52.7774	40.4862	23.6209	51.9268	2.41432e-20	5.94308e-16	2.1378e-18	-1.56679
ENSBTAG00000031497	chr6	FGFBP1	1125	42.3696	44.8537	54.888	77.5676	133.752	67.7904	51.4386	131.392	113.03	125.07	88.0277	58.1845	165.152	169.316	121.296	122.973	2.44436e-20	6.01705e-16	2.15665e-18	-0.665893
ENSBTAG00000003642	chr3	PRDX1	889	620.096	522.642	436.698	327.686	426.259	828.065	696.602	411.01	303.127	392.271	371.423	520.286	357.582	512.577	569.912	393.104	2.50376e-20	6.16325e-16	2.20116e-18	0.319132
ENSBTAG00000004558	chr10	MGC165862	626	150.632	97.3573	116.22	260.072	620.884	368.048	353.21	514.705	290.882	222.615	246.909	172.993	623.772	570.32	479.134	538.826	2.80959e-20	6.9161e-16	2.46124e-18	-0.341291
ENSBTAG00000018189	chr1	CSTB	583	104.865	33.722	101.721	130.691	339.238	145.96	154.075	159.177	221.076	97.5768	182.065	111.452	316.149	282.049	276.549	153.483	5.83411e-20	1.43612e-15	5.09264e-18	-0.485402
ENSBTAG00000003920	chr10	TGM1	2767	163.277	100.419	161.296	308.547	322.281	212.953	157.322	243.02	358.029	238.438	291.363	185.251	319.942	246.931	263.02	315.263	8.31378e-20	2.04652e-15	7.23152e-18	-0.408626
ENSBTAG00000046144	chr27	DEFB7	428	12.1053	0	15.713	8.1149	85.0501	45.0157	0	11.1564	173.722	11.0106	58.8041	4.49818	62.0148	28.8913	21.0447	31.7936	1.09645e-19	2.69902e-15	9.50358e-18	-1.11047
ENSBTAG00000009186	chr21	PAX9	1232	78.2206	62.2351	72.4521	222.712	103.209	28.6707	38.5584	116.947	213.228	174.316	150.551	125.405	115.236	103.359	80.0554	138.567	1.37208e-19	3.37751e-15	1.18509e-17	-0.600938
ENSBTAG00000004279	chr22	RHOA	806	65.5668	50.41	83.4385	221.383	194.597	55.7763	66.4391	189.061	209.583	136.148	202.29	111.071	196.36	183.122	123.485	186.224	1.39613e-19	3.43671e-15	1.20165e-17	-0.537128
ENSBTAG00000004381	chr3	TACSTD2	960	375.627	476.479	299.32	280.16	239.391	464.108	444.45	246.749	226.119	312.768	192.352	377.524	199.711	239.252	319.003	295.52	1.67225e-19	4.11641e-15	1.43429e-17	0.385125
ENSBTAG00000018312	chr1	ENSBTAG00000018312	744	105.85	100.413	137.231	292.932	209.009	97.1106	96.3546	202.863	289.084	257.888	257.756	179.196	186.673	221.721	134.986	190.381	2.18756e-19	5.38489e-15	1.86975e-17	-0.465513
ENSBTAG00000011140	chr1	FAM162A	561	94.2011	103.965	122.057	271.245	492.481	246.129	284.824	532.894	278.588	218.407	271.616	155.288	519.338	527.598	349.207	434.037	2.31172e-19	5.69052e-15	1.96904e-17	-0.357534
ENSBTAG00000039793	chr3	HDGF	1002	310.243	223.021	179.386	145.366	95.4258	216.318	149.123	93.2365	125.312	151.845	113.85	205.588	81.0698	95.313	100.679	88.0675	2.6259e-19	6.46392e-15	2.22894e-17	0.550369
ENSBTAG00000040367	chr2	ENSBTAG00000040367	754	298.22	237.275	209.198	477.043	451.631	303.438	209.627	415.764	482.121	514.292	376.971	308.316	424.389	454.31	299.243	400.596	2.89222e-19	7.11948e-15	2.44656e-17	-0.324355
ENSBTAG00000008683	chr29	LDHA	1816	113.55	95.99	144.428	312.461	646.331	208.21	254.452	623.163	305.281	232.81	259.406	193.211	614.069	550.82	391.831	483.426	3.8094e-19	9.37721e-15	3.21137e-17	-0.33654
ENSBTAG00000007692	chr6	ENSBTAG00000007692	800	117.869	126.151	168.893	382.863	535.118	197.685	197.573	541.594	285.308	249.934	361.108	187.108	519.273	493.304	346.775	438.126	5.40694e-19	1.33097e-14	4.54256e-17	-0.344199
ENSBTAG00000008731	chr26	PRDX3	1615	11.5491	15.0137	32.5563	89.1144	136.588	17.3977	36.9015	140.633	94.3842	74.2004	76.7342	36.9547	153.188	135.702	85.3308	134.685	6.64768e-19	1.63639e-14	5.56596e-17	-0.712369
ENSBTAG00000040564	chr10	COX7C	192	91.748	95.5689	124.186	227.249	348.602	188.152	161.945	327.629	244.546	196.356	256.469	185.503	329.207	367.237	250.98	252.352	7.2102e-19	1.77486e-14	6.01648e-17	-0.41036
ENSBTAG00000046747	chr17	ENSBTAG00000046747	63	32.8956	10.4021	0	34.4561	74.5549	25.4851	0	82.3835	50.6708	58.7734	34.7386	0	105.817	112.755	64.3367	75.2709	8.13301e-19	2.00202e-14	6.76359e-17	-0.928334
ENSBTAG00000030592	chr1	UBL5	222	60.6791	41.3271	63.3408	160.361	93.6974	21.6968	31.1246	86.9703	170.757	150.11	123.228	99.73	114.555	80.5878	54.7732	95.6586	9.08372e-19	2.23605e-14	7.52878e-17	-0.661903
ENSBTAG00000007332	chr15	ATP5L	474	61.2109	47.0068	68.3607	163.492	354.608	160.895	123.908	340.755	200.919	167.595	119.469	78.1868	372.181	328.592	209.027	322.314	1.0898e-18	2.68265e-14	8.97206e-17	-0.443514
ENSBTAG00000047677	chr19	bta-mir-3533	84	259.053	335.466	334.801	496.168	1413.88	1433.54	1100.2	1233.28	509.875	488.888	420.12	286.491	1566.67	1481.48	1538.72	1293.51	1.08622e-18	2.67383e-14	8.97206e-17	-0.199207
ENSBTAG00000030973	chr2	TUBA1D	1464	104.046	88.1831	116.93	226.118	140.593	103.638	98.5241	129.47	382.588	185.55	184.06	143.34	141.498	142.33	116.588	135.62	1.13527e-18	2.79457e-14	9.31525e-17	-0.50345
ENSBTAG00000046117	chr11	TMSB4X	597	104.142	86.7187	131.082	210.529	658.069	307.934	238.713	557.095	172.892	184.939	224.536	137.861	612.714	643.856	422.446	505.254	1.14365e-18	2.81521e-14	9.35285e-17	-0.339192
ENSBTAG00000012046	chr7	JUNB	1803	53.4486	37.437	51.5415	61.4018	100.296	96.1734	70.4188	70.5839	58.6487	129.94	45.3669	39.2412	177.134	177.148	119.396	117.783	1.19164e-18	2.93334e-14	9.71303e-17	-0.667818
ENSBTAG00000008648	chr29	PRDX5	869	79.8921	52.7884	67.5399	191.344	271.216	79.4467	98.3972	275.455	177.552	194.065	161.181	123.511	249.889	271.27	153.92	225.395	1.68794e-18	4.15504e-14	1.3713e-16	-0.477217
ENSBTAG00000040584	chr24	DSC2	2897	144.505	88.2218	189.723	366.26	417.258	154.349	179.182	357.525	326.765	169.177	337.497	219.802	450.302	312.954	275.313	361.966	1.70968e-18	4.20856e-14	1.38439e-16	-0.369891
ENSBTAG00000002129	chr12	KLF5	3289	48.8334	48.816	84.0201	183.348	149.337	48.8161	57.5105	148.904	167.871	112.681	166.436	87.3638	186.774	131.188	134.601	158.535	1.82085e-18	4.48221e-14	1.46958e-16	-0.568885
ENSBTAG00000012276	chr13	RPL5	1030	335.009	365.203	484.353	677.143	698.518	455.948	461.204	643.983	685.846	645.444	713.133	426.633	684.024	647.521	534.744	572.091	1.83047e-18	4.50588e-14	1.47251e-16	-0.251988
ENSBTAG00000025385	chr10	RPL12	630	315.798	298.539	272.693	612.285	733.567	411.584	378.387	783.303	621.14	636.355	407.745	320.106	664.097	683.213	555.44	675.475	2.22799e-18	5.48442e-14	1.78646e-16	-0.261326
ENSBTAG00000023274	chr5	ENSBTAG00000023274	511	764.486	538.627	527.626	630.405	1027.83	1575.71	1347.11	960.434	661.931	750.952	563.194	499.202	861.512	1097.69	954.475	898.544	3.69192e-18	9.08803e-14	2.95066e-16	0.229346
ENSBTAG00000023792	chr9	RPS19	438	87.5339	77.8017	90.7294	239.871	525.459	274.925	226.773	537.502	238.691	251.306	185.501	107.689	497.757	510.573	334.169	507.44	3.86449e-18	9.51283e-14	3.07858e-16	-0.352502
ENSBTAG00000010701	chr5	NACA	928	329.399	246.455	254.301	238.828	491.135	756.067	724.1	487.473	233.916	245.204	244.088	225.093	436.874	530.727	485.784	405.466	5.45029e-18	1.34164e-13	4.32788e-16	0.328807
ENSBTAG00000047240	chr21	ENSBTAG00000047240	270	38.3782	50.9701	56.6089	126.224	204.405	50.5455	41.586	175.312	124.144	89.763	128.678	87.3481	213.985	170.525	135.107	155.778	8.29367e-18	2.04157e-13	6.54874e-16	-0.566016
ENSBTAG00000001212	chr3	SSR2	1081	372.883	343.124	205.3	213.258	191.491	323.786	351.556	188.786	174.108	269.974	160.951	254.678	156.115	210.768	212.889	198.357	8.30032e-18	2.04321e-13	6.54874e-16	0.417488
ENSBTAG00000000448	chr1	BDH1	1614	112.353	94.6046	89.7746	287.548	198.825	68.6393	167.497	321.314	307.474	261.739	161.191	131.211	241.398	223.81	199.787	281.801	9.07097e-18	2.23291e-13	7.1339e-16	-0.429676
ENSBTAG00000046952	chr10	ENSBTAG00000046952	453	420.89	425.313	500.708	907.108	547.682	274.682	245.957	520.162	454.821	905.803	801.376	584.367	527.059	501.798	368.836	441.937	1.22102e-17	3.00566e-13	9.57215e-16	-0.254703
ENSBTAG00000031082	chr3	ENSBTAG00000031082	333	130.693	135.789	69.7667	84.0915	201.5	339.916	383.87	152.744	60.3143	112.204	53.3989	67.932	164.604	214.111	246.141	134.975	1.53498e-17	3.77851e-13	1.19953e-15	0.504729
ENSBTAG00000023037	chr28	ENSBTAG00000023037	514	4.03196	3.82488	13.0839	35.0527	192.225	15.6183	25.2055	164.793	48.3911	31.4345	29.2727	13.1095	188.782	183.245	91.999	156.438	1.74849e-17	4.30408e-13	1.36205e-15	-0.700803
ENSBTAG00000003846	chr2	RPL37A	659	460.714	377.884	379.443	688.442	867.252	587.163	537.36	834.207	598.045	689.568	585.325	409	815.837	854.76	727.132	856.932	2.71739e-17	6.68912e-13	2.11013e-15	-0.226055
ENSBTAG00000017970	chr4	ZYX	2235	15.7634	22.5774	29.543	73.0377	43.382	17.9593	15.4579	42.2644	84.8056	108.438	77.2352	35.3173	50.9829	41.6715	38.2854	52.1208	2.82516e-17	6.95442e-13	2.18693e-15	-0.890679
ENSBTAG00000009863	chr22	BHLHE40	2920	11.3558	11.6703	19.4719	39.6977	66.6398	22.8188	17.4516	41.0236	42.6364	47.6097	44.3141	20.2742	106.711	64.6926	71.1009	49.779	3.54733e-17	8.7321e-13	2.73733e-15	-0.934492
ENSBTAG00000012132	chr28	ENSBTAG00000012132	660	14.1302	9.92924	20.3792	92.0918	112.341	15.8123	15.7038	75.4933	120.314	45.3915	72.1222	35.7333	112.604	80.1245	54.5887	94.0291	3.70566e-17	9.12184e-13	2.85058e-15	-0.775553
ENSBTAG00000005099	chr3	ENSBTAG00000005099	768	210.481	210.764	187.871	115.886	129.525	252.96	280.03	138.134	106.859	147.267	124.316	149.781	119.756	166.49	146.601	121.075	3.9672e-17	9.76567e-13	3.04226e-15	0.492448
ENSBTAG00000019390	chr10	CA12	1122	167.161	126.16	155.296	350.761	218.731	76.5575	213.233	296.052	408.517	294.91	226.022	195.182	254.498	230.267	203.905	284.458	4.06014e-17	9.99444e-13	3.10386e-15	-0.385531
ENSBTAG00000009783	chr10	ENSBTAG00000009783	507	112.41	107.283	139.881	275.302	230.944	129.838	95.3998	221.119	279.402	277.522	197.486	188.915	218.173	237.668	155.449	208.21	4.52832e-17	1.11469e-12	3.45106e-15	-0.423689
ENSBTAG00000043472	chr18	SNORD71	86	84.3429	0	0	0	0	0	0	0	0	0	3.18101	0	0	0	0	0	4.83003e-17	1.18896e-12	3.66963e-15	3.04595
ENSBTAG00000031875	chr29	BANF1	784	44.9378	52.6604	60.8257	157.544	105.271	51.1978	26.4401	99.3016	157.442	146.409	131.2	97.6117	116.367	103.694	71.8044	93.0951	5.00873e-17	1.23295e-12	3.79369e-15	-0.610682
ENSBTAG00000047694	chr21	ENSBTAG00000047694	496	81.4764	60.7766	46.8393	163.68	315.543	77.6885	90.5501	272.065	160.9	147.946	124.649	81.5114	263.333	274.234	193.399	276.427	1.05897e-16	2.60676e-12	7.9962e-15	-0.454771
ENSBTAG00000013468	chr29	AHNAK	16789	39.2537	34.0761	36.4153	100.023	104.562	38.3005	57.7726	135.132	202.705	67.1658	74.6447	53.265	142.828	85.703	89.4062	133.034	1.1925e-16	2.93546e-12	8.97693e-15	-0.630206
ENSBTAG00000000605	chr1	ATP5J	558	74.2805	76.3377	127.096	225.243	217.652	97.8299	66.5582	186.771	221.208	189.419	223.56	145.772	198.896	198.972	142.048	158.512	1.33079e-16	3.27587e-12	9.98739e-15	-0.461087
ENSBTAG00000046350	chr16	PKP1	2322	148.158	90.8769	130.069	370.483	245.699	98.8783	74.0215	241.939	307.838	242.528	247.53	196.087	233.614	214.487	156.519	254.924	1.81268e-16	4.4621e-12	1.35626e-14	-0.402712
ENSBTAG00000016648	chr7	BSG	1474	672.765	543.737	533.399	970.94	656.313	495.611	621.706	835.356	945.515	1081.08	617.474	714.775	687.952	726.457	612.596	767.918	1.84198e-16	4.53423e-12	1.37401e-14	-0.207092
ENSBTAG00000033224	chr20	ENSBTAG00000033224	780	49.1537	28.5657	64.2729	198.706	214.632	27.7886	42.0781	201.219	100.27	153.633	165.894	72.8129	218.575	170.675	120.095	183.18	2.07219e-16	5.10089e-12	1.54106e-14	-0.515918
ENSBTAG00000047547	chrX	ENSBTAG00000047547	479	49.7555	21.8899	38.2908	109.217	469.276	184.355	131.63	349.334	107.742	82.2203	75.9591	67.3225	424.224	436.661	267.018	336.167	3.53421e-16	8.69981e-12	2.62043e-14	-0.406791
ENSBTAG00000026809	chr11	ENSBTAG00000026809	741	320.233	269.738	355.605	670.555	916.392	527.604	533.844	940.253	551.25	503.327	632.785	363.09	879.497	917.816	639.981	804.117	3.88928e-16	9.57386e-12	2.87503e-14	-0.222557
ENSBTAG00000000497	chr3	AKR1A1	1183	233.87	239.863	164.86	126.978	140.665	237.509	271.597	123.897	139.645	156.782	107.762	152.569	105.191	147.449	169.027	127.227	3.958e-16	9.74301e-12	2.91707e-14	0.4744
ENSBTAG00000015853	chr3	SDHC	1296	215.078	159.787	116.52	107.197	191.953	322.723	374.54	192.549	95.2424	124.151	104.909	131.839	156.031	204.63	262.013	151.133	7.84159e-16	1.93028e-11	5.76204e-14	0.44766
ENSBTAG00000002468	chr7	RPS28	332	490.016	337.534	307.53	584.529	1417.27	1274.29	1001.59	1436.99	535.649	783.736	391.398	346.482	1351.29	1508.04	1258.83	1571.79	9.02578e-16	2.22179e-11	6.61246e-14	-0.17743
ENSBTAG00000026181	chr3	UGT1A1	3122	547.314	508.815	251.835	286.812	244.477	428.133	551.921	320.321	298.955	300.276	193.039	415.785	253.074	320.99	386.165	338.983	9.34116e-16	2.29942e-11	6.8232e-14	0.323553
ENSBTAG00000018278	chr1	ATP5O	739	63.0982	42.5654	84.3849	144.226	271.485	103.199	121.55	230.643	165.049	116.607	151.036	86.622	263.945	267.724	187.09	213.431	9.6516e-16	2.37584e-11	7.02911e-14	-0.44901
ENSBTAG00000024604	chr11	ENSBTAG00000024604	531	208.804	206.102	230.274	436.6	429.954	250.963	216.334	392.928	404.043	477.341	354.452	222.978	397.792	413.223	288.364	371.584	1.07626e-15	2.64932e-11	7.81511e-14	-0.303789
ENSBTAG00000015100	chr20	ATP6V0E1	823	12.5907	15.9254	38.6289	141.638	127.799	18.5332	24.1377	154.633	110.869	91.6171	106.701	63.7452	131.103	111.887	72.7795	135.03	1.08542e-15	2.67187e-11	7.85845e-14	-0.61813
ENSBTAG00000024280	chr3	ENSBTAG00000024280	524	253.121	175.088	134.176	122.622	140.217	228.272	204.389	152.139	64.2209	140.041	105.981	109.304	122.275	159.163	159	143.616	1.34527e-15	3.31151e-11	9.71118e-14	0.487243
ENSBTAG00000033510	chr15	MPZL2	2100	24.6717	24.6529	54.4416	115.876	186.76	55.4301	62.516	169.644	106.789	77.5809	118.285	69.2163	191.234	140.944	137.895	174.268	1.61771e-15	3.98216e-11	1.16438e-13	-0.544988
ENSBTAG00000021307	chr8	BNIP3L	1297	75.8984	50.0213	96.6324	223.266	232.028	77.369	79.2454	186.318	223.052	121.201	180.761	119.491	224.157	175.059	129.864	225.57	2.40484e-15	5.91975e-11	1.72587e-13	-0.451849
ENSBTAG00000000778	chr23	ENSBTAG00000000778	2275	134.821	110.902	141.624	301.517	340.437	147.853	181.474	333.266	285.783	223.717	253.124	173.482	347.567	332.252	256.357	292.363	2.42865e-15	5.97836e-11	1.7379e-13	-0.354007
ENSBTAG00000015149	chr24	ENSBTAG00000015149	1419	81.0568	69.7356	140.457	284.383	377.109	117.673	164.342	361.373	152.789	217.054	261.228	142.458	361.31	325.949	257.075	337.816	2.69209e-15	6.62684e-11	1.92082e-13	-0.363428
ENSBTAG00000012317	chr10	PNP	1376	137.81	108.11	128.407	271.657	249.307	134.769	188.309	398.013	401.546	279.123	220.683	180.14	246.277	235.753	245.471	268.959	2.96305e-15	7.29384e-11	2.10805e-13	-0.360815
ENSBTAG00000012975	chr28	VDAC2	1473	11.959	7.11832	30.299	86.6526	144.744	27.2499	22.868	132.203	79.9149	65.5855	65.0023	28.1007	155.468	124.314	89.888	122.194	3.2158e-15	7.91601e-11	2.28127e-13	-0.64852
ENSBTAG00000048268	chr21	ENSBTAG00000048268	500	0	1.31066	7.33652	13.8927	172.11	6.42225	0	42.3517	42.0315	33.6611	32.828	25.0279	197.524	66.8262	13.5107	36.2871	3.3072e-15	8.14099e-11	2.33937e-13	-0.857953
ENSBTAG00000006813	chr1	ENSBTAG00000006813	468	117.349	105.021	122.798	268.559	626.19	264.163	324.813	680.932	160.011	254.616	251.354	142.952	613.835	600.959	428.224	617.209	3.96455e-15	9.75913e-11	2.79631e-13	-0.289422
ENSBTAG00000009713	chr26	USMG5	350	17.7636	16.8513	43.6698	83.7283	210.405	41.2859	44.4193	178.542	93.8677	65.3987	74.2539	42.6299	214.808	174.395	120.953	155.516	4.59215e-15	1.1304e-10	3.22972e-13	-0.559108
ENSBTAG00000027974	chr5	ENSBTAG00000027974	1623	31.9228	2.01888	16.5746	1.06999	0.310071	0	28.7371	0.639577	0.0819537	0	0.842781	0.296553	0.912775	1.78315	0.277484	0.508138	4.6215e-15	1.13763e-10	3.24111e-13	2.81307
ENSBTAG00000039028	chr13	PI3	706	343.447	120.67	532.573	343.136	3844.44	2036.52	497.917	374.339	422.96	127.779	799.776	415.177	2049.21	1015.49	1525.22	696.212	4.65643e-15	1.14623e-10	3.25633e-13	0.198475
ENSBTAG00000007375	chr17	MIF	572	65.2162	42.3902	63.0616	139.276	124.638	53.3316	30.1996	127.758	137.197	130.054	98.5223	81.62	124.748	156.385	98.4172	123.994	5.44024e-15	1.33917e-10	3.79368e-13	-0.55243
ENSBTAG00000036401	chr10	bta-mir-147	80	51.8106	24.5749	38.211	119.39	465.502	291.008	399.465	420.403	186.215	109.399	123.105	78.2122	544.735	411.086	377.174	458.743	6.72889e-15	1.65638e-10	4.66587e-13	-0.336901
ENSBTAG00000047363	chr27	ENSBTAG00000047363	548	7.5636	0	17.8504	2.37672	50.5082	33.6934	0	6.44035	130.341	8.59955	44.4296	1.75659	35.3688	16.3234	14.7928	19.9405	6.71198e-15	1.65222e-10	4.66587e-13	-1.14475
ENSBTAG00000020139	chr14	RPL7	1089	484.327	477.205	594.534	955.801	1384.2	879.447	989.815	1425.41	837.151	763.171	907.619	583.401	1286.56	1434.34	1054.97	1203.17	9.83839e-15	2.42182e-10	6.80286e-13	-0.166323
ENSBTAG00000008493	chr8	AQP3	1765	73.9732	86.1397	114.308	296.401	202.249	92.786	131.636	307.469	209.652	256.892	208.624	162.799	218.648	193.036	170.192	294.138	1.26719e-14	3.11931e-10	8.73755e-13	-0.391243
ENSBTAG00000013606	chr29	FKBP2	592	54.2611	38.7442	66.0948	170.505	103.709	40.6815	39.3921	95.0361	141.099	130.209	166.82	91.8708	105.31	101.327	73.0309	91.5954	1.28706e-14	3.16821e-10	8.84976e-13	-0.560775
ENSBTAG00000008853	chr28	HNRNPF	2089	15.873	7.21522	30.1445	78.1423	107.282	17.293	21.0862	111.008	85.7026	62.6815	79.7521	38.016	116.893	86.7749	65.1067	92.5772	1.85862e-14	4.57518e-10	1.27442e-12	-0.682238
ENSBTAG00000038896	chr5	RPS26	1263	351.147	229.858	229.932	240.964	497.402	844.096	635.301	464.526	222.317	284.374	211.402	190.16	405.84	541.814	544.137	451.206	2.10641e-14	5.18514e-10	1.44032e-12	0.292224
ENSBTAG00000003560	chr12	ENSBTAG00000003560	774	64.2612	33.0205	63.1914	154.532	278.931	101.644	98.1994	251.327	161.366	145.691	128.301	76.4866	249.298	260.036	152.446	235.478	3.4479e-14	8.48736e-10	2.35107e-12	-0.428294
ENSBTAG00000010365	chr10	SQRDL	1716	200.479	145.12	208.068	413.781	347.619	210.987	219.45	329.194	396.397	285.217	306.726	251.592	378.344	351.254	280.555	318.397	3.77582e-14	9.29456e-10	2.56756e-12	-0.306949
ENSBTAG00000040393	chr1	ENSBTAG00000040393	1090	154.006	167.139	141.346	364.444	474.467	226.104	222.662	661.293	378.166	375.831	235.418	201.795	553.612	483.951	228.071	479.692	4.08727e-14	1.00612e-09	2.77169e-12	-0.283354
ENSBTAG00000032979	chr12	ENSBTAG00000032979	667	40.3921	23.5801	79.7448	128.552	195.916	68.6035	59.5661	177.726	126.031	99.4189	143.551	77.2109	196.192	170.006	128.288	151.155	4.13974e-14	1.01904e-09	2.79955e-12	-0.491921
ENSBTAG00000034496	chr22	SHFM1	213	4.86485	55.38	74.6281	124.333	184.287	52.7649	52.7146	144.252	141.753	105.882	100.179	51.972	182.571	179.102	105.718	128.74	4.26405e-14	1.04964e-09	2.87572e-12	-0.517691
ENSBTAG00000002430	chr26	COL17A1	5473	10.6026	13.5305	32.1718	95.4679	71.0165	14.668	24.1453	69.9861	81.6828	61.9345	73.8775	39.9256	89.347	65.6657	57.7655	81.5591	6.16378e-14	1.51728e-09	4.14556e-12	-0.721014
ENSBTAG00000009603	chr3	UQCRH	866	290.762	294.369	189.202	161.176	240.582	435.689	448.809	234.696	157.279	204.843	130.15	236.762	202.286	283.754	347.389	231.889	6.33902e-14	1.56041e-09	4.25181e-12	0.353812
ENSBTAG00000046941	chrX	ENSBTAG00000046941	392	66.085	65.1986	92.0184	265.251	342.344	100.348	156.437	247.327	141.154	190.632	203.081	141.199	315.56	300.009	233.221	210.91	6.42099e-14	1.58059e-09	4.29508e-12	-0.37674
ENSBTAG00000004050	chr28	ENSBTAG00000004050	639	3.24323	11.2811	34.4438	116.86	78.2302	12.5631	16.2199	74.4005	102.412	85.8648	94.1858	40.6737	77.6651	66.2885	41.5823	61.3045	8.12624e-14	2.00035e-09	5.42102e-12	-0.702213
ENSBTAG00000035392	chr21	ENSBTAG00000035392	447	178.497	140.742	151.818	507.962	413.179	120.327	135.256	451.44	157.411	353.178	356.8	227.193	438.023	389.051	256.915	408.664	8.60965e-14	2.11935e-09	5.72798e-12	-0.300523
ENSBTAG00000004629	chr20	SLC9A3	2508	14.4607	13.8487	24.6208	95.4673	44.2781	4.80132	8.60953	57.8616	111.797	42.2777	61.9561	42.7955	56.1641	34.9325	36.9911	76.4531	8.88642e-14	2.18748e-09	5.89617e-12	-0.79352
ENSBTAG00000047811	chr29	ENSBTAG00000047811	186	16.7131	14.0931	23.0088	52.5178	65.8368	12.9481	13.9308	34.6011	80.8077	77.8187	67.6563	31.052	51.1068	39.6057	53.268	22.1695	9.36827e-14	2.30609e-09	6.19918e-12	-0.836394
ENSBTAG00000039289	chr13	ENSBTAG00000039289	1408	90.5214	84.7088	69.0404	160.801	160.838	96.9267	137.408	189.028	289.072	152.049	110.165	98.107	176.499	196.761	159.288	154.925	1.05943e-13	2.60788e-09	6.99164e-12	-0.431403
ENSBTAG00000009526	chr3	TMEM59	1126	118.714	104.178	74.386	66.7029	95.3455	170.395	233.953	98.0876	56.7009	56.7994	52.2352	95.3207	77.295	102.808	115.989	97.4121	1.41297e-13	3.47816e-09	9.29989e-12	0.549577
ENSBTAG00000025644	chr10	CALM	1473	149.839	123.236	187.605	287.073	279.809	147.694	163.008	271.312	314.964	244.974	291.767	201.606	270.54	272.74	199.649	242.709	1.43024e-13	3.52067e-09	9.38845e-12	-0.339642
ENSBTAG00000002049	chr6	HADH	1767	210.526	200.271	193.412	470.633	420.463	203.989	290.347	582.52	438.176	420.05	260.097	206.468	503.802	450.85	331.842	489.48	1.44479e-13	3.55651e-09	9.45879e-12	-0.268881
ENSBTAG00000045677	chr4	ENSBTAG00000045677	399	62.3286	57.4851	67.42	180.079	215.677	76.4553	112.564	267.963	184.348	161.135	112.444	72.3768	239.17	151	181.723	290.921	1.47708e-13	3.63597e-09	9.64448e-12	-0.418979
ENSBTAG00000048225	chr1	ENSBTAG00000048225	702	56.0913	55.0776	60.9635	148.736	250.428	100.633	134.109	235.11	76.3581	156.797	152.371	102.843	252.181	236.861	186.045	230.848	1.51096e-13	3.71937e-09	9.83961e-12	-0.418581
ENSBTAG00000010724	chr3	ENSBTAG00000010724	582	129.972	141.876	72.4828	61.5415	181.295	282.766	351.716	159.094	43.4228	96.0094	58.7558	95.1033	140.846	204.78	208.155	160.124	1.6172e-13	3.9809e-09	1.05037e-11	0.452021
ENSBTAG00000046076	chr21	ENSBTAG00000046076	436	0	1.50305	2.80448	13.9405	156.206	5.52372	0	31.4267	30.202	32.4258	23.2155	20.9743	184.33	63.3601	13.4281	22.2255	1.63714e-13	4.02999e-09	1.06052e-11	-0.859758
ENSBTAG00000045592	chr4	ENSBTAG00000045592	738	33.698	24.8635	44.7349	134.421	203.208	42.4234	63.1982	142.061	72.9938	96.2398	104.534	58.6958	183.004	182.17	151.95	133.261	1.70664e-13	4.20107e-09	1.10264e-11	-0.508318
ENSBTAG00000000305	chr3	LMO4	1310	223.063	254.128	192.747	126.433	120.241	180.779	259.113	182.092	112.399	137.214	131.563	179.663	109.977	149.02	162.61	160.377	1.74827e-13	4.30354e-09	1.12658e-11	0.426429
ENSBTAG00000008024	chr12	UCHL3	844	40.5154	25.6231	74.6111	142.487	156.221	35.193	59.3544	142.914	164.688	100.106	149.749	79.8374	147.149	119.39	76.3046	131.181	1.89943e-13	4.67564e-09	1.22079e-11	-0.511547
ENSBTAG00000012490	chr21	ETFA	1378	42.1102	34.7163	38.1556	108.852	141.819	37.2845	67.0659	167.682	117.374	105.771	81.3951	61.473	159.467	140.903	112.426	143.037	1.96193e-13	4.82948e-09	1.25768e-11	-0.52616
ENSBTAG00000039686	chr3	ACOT11	3814	159.48	134.88	100.186	88.1612	89.548	168.807	249.33	120.079	71.8761	67.4281	72.6595	98.8102	106.945	96.2981	140.515	125.36	2.03116e-13	4.9999e-09	1.29868e-11	0.505458
ENSBTAG00000045497	chr21	ENSBTAG00000045497	333	18.6705	15.7437	25.7035	80.1803	79.5924	28.929	23.3435	71.696	97.062	86.9326	78.0446	46.2516	77.1116	73.4771	39.2203	63.7724	2.03854e-13	5.01808e-09	1.30002e-11	-0.695642
ENSBTAG00000012890	chr5	SLC25A3	1454	151.085	86.9867	101.335	103.311	254.392	479.239	417.004	246.444	106.573	97.4644	85.4191	81.1003	234.594	271.962	306.02	222.342	2.29431e-13	5.64768e-09	1.45935e-11	0.38656
ENSBTAG00000038368	chr6	ENSBTAG00000038368	231	22.4288	59.5754	89.9862	136.258	173.558	90.3563	56.085	171.657	139.345	97.6318	176.457	83.343	182.24	184.508	122.825	125.848	2.34075e-13	5.76199e-09	1.48505e-11	-0.471494
ENSBTAG00000037452	chr10	ENSBTAG00000037452	997	98.7364	68.3594	84.0106	180.495	108.692	54.7534	84.0318	166.793	339.531	174.214	146.524	110.068	103.889	89.9855	92.1493	108.569	2.42751e-13	5.97557e-09	1.53614e-11	-0.458025
ENSBTAG00000037559	chr26	CYP2C18	1871	11.0766	22.0662	11.4368	92.584	72.6223	9.8685	3.23141	25.8537	70.3088	93.9129	22.0783	52.2208	102.272	63.8403	17.09	16.86	2.50242e-13	6.15996e-09	1.57948e-11	-0.798625
ENSBTAG00000033806	chr4	ENSBTAG00000033806	747	33.292	31.5822	53.1988	104.904	194.921	63.4057	64.7492	161.194	149.392	82.463	82.7659	45.7466	176.999	196.881	122.386	145.179	2.58724e-13	6.36874e-09	1.62883e-11	-0.497576
ENSBTAG00000019648	chr7	GNB2L1	1103	1201.56	1020.13	975.542	1471.69	1658.02	1227.83	1294.39	1554.88	1386.3	1677.26	1270.61	956.502	1445.39	1776.55	1355.15	1503.8	2.6782e-13	6.59266e-09	1.6818e-11	-0.128194
ENSBTAG00000037453	chr13	20ALPHA-HSD	1102	63.0002	60.6567	46.6022	104.203	83.2654	52.4503	54.8635	97.2096	267.591	95.6073	77.9492	74.6854	89.957	83.799	60.4835	77.6437	2.84607e-13	7.0059e-09	1.78267e-11	-0.551416
ENSBTAG00000002953	chr8	TXN	512	50.5963	33.2785	42.9874	117.864	276.851	122.299	101.216	245.722	132.751	98.6165	104.725	77.0841	264.989	276.969	195.272	181.613	3.04312e-13	7.49096e-09	1.90126e-11	-0.423968
ENSBTAG00000021652	chr25	PDZD9	1269	55.526	13.9432	10.1173	0	0.660948	32.8957	0	0.490796	0.419262	0.265257	0.215577	20.8604	0.778268	1.6586	0	0.649888	3.66866e-13	9.03077e-09	2.28627e-11	1.8887
ENSBTAG00000013533	chr23	CLIC1	1129	58.7401	48.1775	68.2316	142.28	158.834	80.3492	63.4967	164.026	156.927	157.423	130.847	96.7727	148.056	141.685	116.877	141.53	3.80233e-13	9.35982e-09	2.36359e-11	-0.471214
ENSBTAG00000037925	chr13	ENSBTAG00000037925	441	63.4416	69.8424	83.1805	129.457	263.985	172.935	125.345	255.624	270.848	129.759	98.6329	86.2203	250.545	264.288	196.074	231.89	3.96248e-13	9.75405e-09	2.45694e-11	-0.390681
ENSBTAG00000010617	chr3	KRTCAP2	565	122.878	109.028	80.0741	64.1615	52.5513	109.406	122.295	60.9959	42.1397	48.2575	47.9347	63.0383	47.6331	72.6422	81.3034	60.9408	4.47924e-13	1.10261e-08	2.77038e-11	0.628241
ENSBTAG00000020035	chr1	RCAN1	2273	11.397	7.78439	18.2902	33.7118	51.07	25.0759	30.0189	58.9117	43.0691	44.4273	51.0305	23.9276	80.0026	57.411	57.4587	62.0435	5.02796e-13	1.23768e-08	3.10196e-11	-0.807071
ENSBTAG00000021832	chr2	HMGCL	1571	141.152	127.645	125.7	250.926	224.661	145.124	169.333	289.803	262.297	295.044	182.32	158.086	249.184	255.559	199.235	274.421	5.39968e-13	1.32919e-08	3.32296e-11	-0.346029
ENSBTAG00000012589	chr2	HSPE1	478	175.592	130.243	167.553	242.051	388.489	240.162	252.969	388.285	280.213	256.331	231.788	162.113	394.377	479.956	312.8	325.656	5.66727e-13	1.39505e-08	3.47894e-11	-0.298318
ENSBTAG00000011370	chr29	ENSBTAG00000011370	465	84.6797	81.7401	72.3134	246.483	448.412	158.83	143.023	463.878	51.7741	196.176	171.788	95.2261	447.085	440.755	290.553	432.75	5.80126e-13	1.42804e-08	3.55233e-11	-0.321866
ENSBTAG00000007572	chr4	ATP6V1F	627	13.2212	16.7229	30.2276	88.2835	91.2317	26.8874	16.5303	79.4666	91.856	89.6556	65.8829	39.9169	89.5869	78.467	49.5608	75.631	6.15002e-13	1.51389e-08	3.75655e-11	-0.667432
ENSBTAG00000019994	chr2	ENSBTAG00000019994	744	316.156	306.525	401.832	692.651	836.714	504.975	540.979	891.257	517.384	522.109	643.103	399.147	814.39	863.193	645.27	744.066	6.46205e-13	1.5907e-08	3.93737e-11	-0.196804
ENSBTAG00000024487	chr3	ENSBTAG00000024487	546	168.906	122.424	95.1777	69.5748	118.284	204.371	235.701	112.929	77.4679	92.4756	66.137	114.597	87.5022	125.765	132.798	104.599	6.86538e-13	1.68998e-08	4.1728e-11	0.48834
ENSBTAG00000014204	chr3	S100A16	1061	193.374	178.502	141.752	87.7705	94.5463	230.771	116.409	81.399	84.3698	117.703	97.9787	161.04	62.0173	97.4519	111.21	67.8188	7.78548e-13	1.91647e-08	4.72038e-11	0.487848
ENSBTAG00000047838	chr3	bta-mir-2887-2	57	218.15	103.473	321.777	95.2077	79.4598	183.09	75.7639	138.404	39.6699	183.069	33.5959	177.323	136.448	92.3141	86.911	126.6	8.07329e-13	1.98732e-08	4.88285e-11	0.468804
ENSBTAG00000003937	chr13	RPS13	525	80.9233	84.8808	97.8203	164.976	383.425	244.657	207.29	363.806	287.557	167.985	129.228	95.3443	356.249	361.318	307.101	338.915	8.3344e-13	2.05159e-08	5.02842e-11	-0.326841
ENSBTAG00000000091	chr26	NDUFB8	687	12.0665	12.4007	10.6791	66.3543	104.507	12.8538	16.3438	89.7513	60.4067	52.917	45.3954	30.826	97.0371	99.5703	51.1323	93.935	9.03775e-13	2.22473e-08	5.43944e-11	-0.695539
ENSBTAG00000047381	chr3	bta-mir-2904-3	70	14.803	46.8093	8.73395	18.6063	11.982	57.3415	0	23.7265	0	14.4262	7.81619	0	1.76361	15.034	0	26.5084	1.00255e-12	2.46787e-08	6.01919e-11	1.36925
ENSBTAG00000023823	chr11	CYCS	318	97.7559	70.0667	128.812	199.325	549.139	260.02	293.335	424.353	263.512	195.827	191.841	151.354	512.057	476.55	335.644	352.057	1.08603e-12	2.67337e-08	6.50456e-11	-0.292261
ENSBTAG00000015056	chr1	RBP2	686	48.3364	47.7646	48.1259	184.797	110.284	38.6177	59.1754	123.474	204.17	131.504	89.3279	82.7902	126.872	125.795	76.8102	100.684	1.17024e-12	2.88068e-08	6.99193e-11	-0.500678
ENSBTAG00000004903	chr19	KRT15	1705	1960.6	1329.88	1208.05	1807.38	1155.94	1361.67	1328.74	1381.28	1396.73	1688.98	1214.28	1241.23	1196.88	984.794	1171.46	1480	1.39263e-12	3.4281e-08	8.30047e-11	0.152702
ENSBTAG00000011358	chr23	IER3	1167	46.1723	34.2546	68.6293	88.5407	144.175	88.7393	45.1467	108.34	98.9319	164.412	72.9043	41.243	159.843	152.852	103.81	98.2299	1.8562e-12	4.56922e-08	1.10368e-10	-0.510369
ENSBTAG00000003994	chr4	IGFBP3	1584	3.92505	9.1018	17.3687	34.5344	35.4771	12.1633	8.72433	37.4845	44.5889	41.8639	76.8543	23.7007	29.4603	25.9109	20.1865	48.5505	1.88977e-12	4.65186e-08	1.12093e-10	-0.936141
ENSBTAG00000012401	chr1	ENSBTAG00000012401	405	33.2611	32.362	54.3446	100.229	248.516	69.3761	113.029	205.556	105.095	98.9055	95.9173	46.3479	233.189	237.111	155.679	191.414	1.95977e-12	4.82417e-08	1.15966e-10	-0.438323
ENSBTAG00000046871	chr3	ENSBTAG00000046871	624	277.32	211.092	227.307	181.59	47.5825	59.1794	98.2745	65.2097	123.206	112.743	148.62	221.37	54.4063	58.1845	56.2946	66.4127	1.96657e-12	4.8409e-08	1.16089e-10	0.469102
ENSBTAG00000011182	chr26	PDLIM1	1459	8.52265	13.0257	23.8852	88.8231	81.4023	12.6552	23.6795	103.732	84.693	64.5998	55.1259	44.2049	85.2916	87.0973	58.0309	87.3319	2.25804e-12	5.55839e-08	1.32976e-10	-0.659143
ENSBTAG00000013148	chr1	CLDN1	1220	25.4806	18.2633	33.0745	80.246	83.1868	28.9528	33.274	81.5111	110.443	70.0813	69.2886	50.4976	92.5896	61.2451	56.1101	90.0756	2.84207e-12	6.99603e-08	1.6697e-10	-0.634042
ENSBTAG00000012697	chr26	PGAM1	1707	13.9619	13.0529	20.0569	59.7683	138.464	28.6875	22.2631	117.972	75.2716	55.6089	54.1685	27.6321	131.408	115.75	79.6765	96.0226	3.00208e-12	7.38992e-08	1.7595e-10	-0.608008
ENSBTAG00000010670	chr3	C1orf204	1405	111.365	42.9113	63.531	45.2687	57.1897	145.7	77.4571	42.1124	36.9212	24.9164	60.5546	76.3923	35.3224	41.7582	45.196	44.1703	3.10933e-12	7.65392e-08	1.81803e-10	0.669265
ENSBTAG00000030941	chr22	ENSBTAG00000030941	555	37.341	35.4232	52.8758	148.236	211.575	69.4297	49.7994	206.484	68.7822	133.431	134.072	65.9085	209.536	205.736	114.415	175.343	3.65166e-12	8.98892e-08	2.13008e-10	-0.44511
ENSBTAG00000022498	chr4	ENSBTAG00000022498	526	43.3397	31.1469	60.4403	189.011	266.931	77.8362	77.1755	266.021	48.2986	151.667	144.585	71.3723	257.936	257.093	159.252	247.726	3.90846e-12	9.62105e-08	2.27448e-10	-0.400175
ENSBTAG00000002182	chr1	COX17	384	37.7786	32.4252	23.8819	66.7049	186.096	66.8984	56.231	125.97	74.1259	58.7316	60.5552	43.869	178.106	189.1	117.281	132.619	3.94014e-12	9.69906e-08	2.28751e-10	-0.513822
ENSBTAG00000034676	chr24	HIGD1D	915	55.4912	39.3914	58.7991	173.659	309.281	108.792	149.143	221.447	119.492	130.23	135.438	101.521	291.699	259.357	214.104	201.896	4.77079e-12	1.17438e-07	2.76324e-10	-0.379038
ENSBTAG00000027213	chr1	ENSBTAG00000027213	720	87.7902	87.3773	102.745	230.942	272.591	120.417	112.762	258.643	218.914	211.785	181.238	115.647	259.422	252.498	173.888	218.777	4.79694e-12	1.18081e-07	2.77186e-10	-0.356271
ENSBTAG00000001794	chr7	RPL36	551	686.42	526.88	564.774	920.297	575.703	406.49	351.127	526.364	832.103	1111.24	694.095	595.736	515.096	572.507	377.613	492.055	5.31364e-12	1.30801e-07	3.06325e-10	-0.187133
ENSBTAG00000045678	chrX	ENSBTAG00000045678	677	74.9991	49.3675	82.1791	176.673	168.987	66.4043	90.581	172.034	92.5379	170.046	173.353	116.594	176.517	163.609	123.732	167.5	6.23165e-12	1.53398e-07	3.58407e-10	-0.422628
ENSBTAG00000043552	chrM	ENSBTAG00000043552	69	105.123	85.4778	106.326	72.3578	58.3473	151.249	375.525	90.2637	44.337	63.4195	87.2242	97.6562	75.1452	72.4465	234.969	68.7256	6.66777e-12	1.64134e-07	3.82597e-10	0.485396
ENSBTAG00000018914	chr3	RAB25	1077	264.585	262.254	148.729	148.545	141.27	337.66	186.054	108.719	144.373	173.15	142.499	200.209	118.409	143.151	168.518	129.028	7.45249e-12	1.83451e-07	4.26629e-10	0.387775
ENSBTAG00000008573	chr18	ZFP36	1719	48.224	70.1458	82.1571	64.1497	57.8679	112.548	63.3085	51.2072	68.4012	158.417	58.7238	47.8786	128.121	122.441	113.179	98.4707	7.49192e-12	1.84421e-07	4.27891e-10	-0.527283
ENSBTAG00000032829	chr28	GHITM	2323	9.81346	11.2842	24.7393	64.1035	104.635	16.9334	37.5525	135.753	68.5381	54.194	49.6966	28.7996	114.737	86.6414	96.3528	120.795	7.80288e-12	1.92076e-07	4.44619e-10	-0.604706
ENSBTAG00000006883	chr5	EIF4B	1994	454.707	376.963	418.827	418.688	320.607	435.611	472.138	286.526	352.873	374.594	383.323	328.273	273.652	323.393	305.809	290.447	7.85392e-12	1.93332e-07	4.46494e-10	0.273755
ENSBTAG00000039406	chr26	ENSBTAG00000039406	945	27.413	34.6735	49.8159	181.239	134.909	21.2376	35.6451	186.736	155.109	120.753	91.1889	45.3293	158.856	135.028	82.9229	150.105	8.32553e-12	2.04941e-07	4.72215e-10	-0.478976
ENSBTAG00000025434	chr10	ZFP36L1	3012	46.7878	36.3347	45.6706	82.3755	73.0698	38.6465	41.2928	55.5547	77.0156	93.0933	75.2036	54.1709	96.6063	85.8641	74.611	81.7314	8.61121e-12	2.11973e-07	4.87295e-10	-0.595487
ENSBTAG00000025335	chr11	ENSBTAG00000025335	455	373.492	260.692	384.294	617.347	446.101	225.837	269.553	434.377	393.186	607.38	571.183	378.698	438.461	456.225	296.939	387.884	9.80742e-12	2.41419e-07	5.53714e-10	-0.228514
ENSBTAG00000003634	chr26	CISD1	751	6.89888	10.4713	16.2817	52.8954	122.182	18.1721	31.0521	127.162	55.6131	34.5127	33.1486	23.7128	133.316	119.461	86.3534	108.716	9.95647e-12	2.45088e-07	5.60843e-10	-0.616807
ENSBTAG00000002377	chr3	PSMB2	805	189.221	122.925	62.2769	69.3017	65.4324	129.642	114.803	72.211	71.2145	81.5393	70.3458	93.8695	50.608	70.5945	66.0151	59.9321	1.10139e-11	2.71118e-07	6.1899e-10	0.54341
ENSBTAG00000015711	chr16	BTG2	887	3.50466	0	3.44632	5.13928	13.0492	0	0	3.97893	5.99824	8.34887	1.85051	3.25573	40.223	18.9832	22.8479	10.9248	1.11443e-11	2.74328e-07	6.24892e-10	-1.69802
ENSBTAG00000015345	chr3	BNIPL	1747	192.77	201.813	121.085	105.244	125.019	216.893	200.724	109.923	96.9982	100.771	91.4499	141.334	104.585	129.665	155.962	120.378	1.13408e-11	2.79165e-07	6.34466e-10	0.433105
ENSBTAG00000014060	chr17	LSM6	658	14.1731	15.9351	39.024	68.9489	88.7181	36.6009	30.1904	74.7762	70.1441	75.2004	73.5886	32.916	98.8748	82.7671	69.8122	70.1879	1.17799e-11	2.89974e-07	6.57538e-10	-0.627618
ENSBTAG00000000442	chr26	RBP4	972	22.3873	35.733	16.9827	112.11	23.8162	4.95544	7.10871	65.7848	137.937	157.224	32.085	28.7199	23.6237	17.0525	24.0932	53.029	1.29968e-11	3.19929e-07	7.23822e-10	-0.698457
ENSBTAG00000016266	chr15	SDHD	480	34.5404	43.6887	24.2003	105.371	161.807	46.8289	59.38	146.622	91.9992	90.4642	47.3043	29.0789	170.262	161.694	112.589	173.532	1.49957e-11	3.69134e-07	8.3326e-10	-0.489197
ENSBTAG00000021421	chrX	SSR4	596	180.816	130.846	201.057	371.502	366.176	220.899	140.57	360.176	329.849	345.648	312.582	178.471	345.709	353.589	218.378	311.687	1.55921e-11	3.83816e-07	8.6445e-10	-0.279854
ENSBTAG00000038913	chr1	ENSBTAG00000038913	766	71.6962	64.1642	71.0346	165.497	113.876	53.4489	58.633	127.383	187.535	178.413	127.141	95.5071	108.142	114.374	71.7279	115.201	1.72992e-11	4.25837e-07	9.56936e-10	-0.455361
ENSBTAG00000046688	chr7	ENSBTAG00000046688	1389	1151.84	1045.04	1129.44	1720.33	2094.26	1435.64	1595.59	1987.28	1449.33	1608.17	1494.28	1096.71	1947.25	1929.93	1645.15	1927.73	1.75669e-11	4.32427e-07	9.69567e-10	-0.107263
ENSBTAG00000046874	chr6	bta-mir-2887-2	57	54.5375	22.994	85.8072	144.716	97.1176	28.1677	15.1528	174.827	42.0035	159.447	52.7936	92.8835	153.774	110.777	102.713	162.771	1.8194e-11	4.47865e-07	1.00193e-09	-0.487575
ENSBTAG00000003548	chr29	GSTP1	782	128.533	50.2811	89.9083	262.043	164.531	67.7539	58.5378	153.979	206.49	149.366	183.661	152.024	161.499	206.574	97.9037	126.29	2.11882e-11	5.21568e-07	1.16421e-09	-0.393295
ENSBTAG00000015089	chr5	LGALS1	507	102.191	77.5538	112.146	71.0734	93.9657	148.839	165.246	123.254	62.4391	49.7945	65.8287	72.1484	72.8055	151.526	86.163	63.8457	2.44078e-11	6.00823e-07	1.33814e-09	0.512374
ENSBTAG00000020308	chr15	EIF4G2	3654	39.1345	26.9019	44.5063	105.863	170.962	55.5839	60.9843	152.836	102.834	68.5382	99.9485	57.5617	178.996	150.556	114.869	141.232	2.63438e-11	6.4848e-07	1.44107e-09	-0.472746
ENSBTAG00000004315	chr3	HDLBP	3962	197.461	150.187	103.079	89.1963	53.2206	113.467	113.359	53.657	87.622	89.6327	83.7548	121.48	45.4301	55.8463	66.2691	59.428	2.85669e-11	7.03202e-07	1.55921e-09	0.513814
ENSBTAG00000020527	chr2	IDH1	2303	116.984	106.993	126.364	284.938	266.373	135.249	151.14	325.247	218.951	185.626	217.856	168.029	297.348	267.551	162.895	364.547	3.29774e-11	8.11772e-07	1.79596e-09	-0.313705
ENSBTAG00000009419	chr15	TRIM29	2515	49.0295	46.9023	69.2812	189.109	177.086	68.6274	61.8161	150.071	150.781	115.907	117.694	88.2234	173.079	150.43	112.455	184.616	3.37211e-11	8.3008e-07	1.83241e-09	-0.425497
ENSBTAG00000009436	chr3	TMEM79	2097	419.031	406.886	199.711	218.523	193.027	357.94	360.393	193.548	213.82	295.036	175.203	320.411	175.671	209.899	267.165	237.737	3.46757e-11	8.53577e-07	1.88013e-09	0.308755
ENSBTAG00000010232	chr3	NDUFS5	479	302.86	270.888	202.941	134.595	161.795	303.347	284.898	143.894	142.175	163.035	147.92	238.141	132.473	194.987	223.768	169.16	3.57164e-11	8.79194e-07	1.93229e-09	0.353008
ENSBTAG00000008172	chr21	EGLN3	2030	39.3046	23.2432	43.0674	117.305	104.864	20.5638	40.8453	103.19	110.209	64.5033	96.4896	59.5112	110.682	77.503	70.3267	127.464	3.64724e-11	8.97804e-07	1.96887e-09	-0.534329
ENSBTAG00000023471	chr5	ENSBTAG00000023471	394	1020.43	821.657	710.687	807.139	539.861	882.244	648.877	508.478	819.334	1048.28	683.917	759.828	423.311	552.233	451.5	447.414	4.14771e-11	1.021e-06	2.23413e-09	0.195458
ENSBTAG00000032034	chr6	DYNLL1	270	57.5674	55.8244	86.0456	141.5	231.12	59.4652	89.5698	192.997	134.981	88.5163	130.704	96.2611	232.274	199.758	146.783	178.687	4.51781e-11	1.1121e-06	2.42818e-09	-0.399122
ENSBTAG00000039967	chr5	KRT78	2108	1985.91	1147.14	1205.06	1660.9	1054.64	1445.61	1547.55	920.442	1717.03	961.769	1638.68	1429.3	936.554	771.938	1056.89	1397.66	4.54128e-11	1.11788e-06	2.43547e-09	0.146159
ENSBTAG00000016688	chrX	ENSBTAG00000016688	999	118.246	108.238	150.549	289.649	511.138	225.807	265.424	490.442	276.274	240.581	254.398	183.561	470.579	435.595	338.106	389.858	4.60532e-11	1.13364e-06	2.46444e-09	-0.260792
ENSBTAG00000006359	chr4	EPHA1	3246	23.3036	19.1794	23.7318	79.4465	69.9211	24.7314	21.0206	64.1495	74.5369	74.1457	57.3934	36.1795	77.738	59.1681	53.1383	80.0317	5.20209e-11	1.28055e-06	2.77776e-09	-0.641814
ENSBTAG00000047441	chr22	ENSBTAG00000047441	1722	23.4682	24.7366	48.2853	76.7699	173.593	46.6191	76.2391	195.189	75.7745	53.5607	101.197	45.5591	182.885	175.397	128.15	156.967	5.27241e-11	1.29786e-06	2.80922e-09	-0.462941
ENSBTAG00000025666	chr10	RPS29	171	284.807	130.3	143.012	387.178	675.899	474.157	388.921	647.101	243.464	330.706	217.574	202.655	607.878	746.206	600.476	688.462	5.34346e-11	1.31535e-06	2.84092e-09	-0.215608
ENSBTAG00000004272	chr21	ISG12(B)	753	13.7611	50.4769	84.4398	183.057	229.68	13.8594	52.7631	148.605	48.0464	129.638	199.816	100.991	174.441	182.734	72.9662	140.189	5.40324e-11	1.33006e-06	2.86651e-09	-0.429626
ENSBTAG00000005735	chr5	ATP5G2	597	767.179	503.847	442.403	550.138	560.567	902.288	687.205	540.055	611.137	613.455	397.291	417.615	500.842	666.332	550.688	520.795	5.94267e-11	1.46285e-06	3.14591e-09	0.211145
ENSBTAG00000012442	chr8	CTSB	1978	31.4321	27.1674	29.3634	83.4054	96.4257	43.0206	41.9191	105.063	91.5879	78.9624	83.6744	51.5858	100.173	82.0676	73.997	111.01	7.23009e-11	1.77976e-06	3.81922e-09	-0.548078
ENSBTAG00000007685	chr9	PSMB1	866	61.0241	49.1876	110.838	159.922	104.407	50.9849	50.8651	106.44	153.285	122.051	197.752	125.051	99.5035	105.724	69.6857	77.6139	7.24645e-11	1.78379e-06	3.81967e-09	-0.450235
ENSBTAG00000000099	chr3	CERS2	2061	181.501	109.063	100.858	72.2525	76.5897	126.98	120.274	67.5905	66.9895	86.2352	67.2966	96.4479	60.0192	80.8051	76.2613	64.2239	7.41249e-11	1.82466e-06	3.89884e-09	0.50956
ENSBTAG00000039856	chr27	ENSBTAG00000039856	437	14.2272	0	25.1826	2.48368	8.82887	47.7627	0	0.475072	170.144	11.5542	0.626011	1.10139	7.34501	3.01024	20.6113	0.4718	7.6048e-11	1.872e-06	3.99146e-09	-1.05909
ENSBTAG00000025441	chr23	HSPA1A	1926	133.427	89.8272	126.973	347.25	174.978	68.3572	119.735	199.846	254.903	250.973	196.298	178.928	191.461	173.621	155.263	191.511	8.78237e-11	2.16187e-06	4.59972e-09	-0.335933
ENSBTAG00000027015	chr11	ENSBTAG00000027015	579	123.486	91.6783	140.437	266.562	268.572	134.49	158.123	262.466	128.187	269.173	231.516	147.966	273.131	317.168	190.566	242.498	8.83406e-11	2.17459e-06	4.61697e-09	-0.314715
ENSBTAG00000014724	chr1	EIF4A2	1890	59.7604	42.6485	62.1081	127.717	196.417	90.8969	89.1128	173.994	126.466	111.491	117.388	72.5778	222.346	165.931	136.06	168.65	1.03678e-10	2.55215e-06	5.40709e-09	-0.408285
ENSBTAG00000037470	chr14	ENSBTAG00000037470	569	96.5189	85.2274	184.81	218.599	734.379	390.809	447.793	639.968	181.867	198.772	241.835	140.416	672.373	792.985	489.14	552.945	1.18747e-10	2.92307e-06	6.17984e-09	-0.224394
ENSBTAG00000017496	chr6	ATP5I	302	41.174	30.3795	40.4885	89.1295	314.39	132.911	131.558	264.664	106.144	103.658	57.9744	58.9679	271.024	309.268	180.441	260.793	1.30529e-10	3.21309e-06	6.77867e-09	-0.365559
ENSBTAG00000014024	chr12	POMP	1251	16.5661	14.6677	32.2549	65.5905	133.957	30.8021	47.6386	132.928	61.4551	53.5457	66.2596	44.2447	136.282	118.614	83.5195	125.42	1.31121e-10	3.22766e-06	6.79508e-09	-0.531616
ENSBTAG00000046493	chr20	PDCD6	1250	3.31588	7.33969	16.6294	44.283	46.0302	3.85335	3.45483	42.3517	51.5018	33.1225	46.8346	20.7924	43.6529	40.8324	27.3817	41.4003	1.37571e-10	3.38645e-06	7.10128e-09	-0.83907
ENSBTAG00000014295	chr3	CAPZA1	2299	125.301	92.3562	70.4719	49.9486	78.0735	140.722	130.74	80.7309	39.9206	40.5573	46.8836	77.4611	63.5253	82.2817	99.1217	79.009	1.37606e-10	3.38731e-06	7.10128e-09	0.532418
ENSBTAG00000007024	chr5	ENSBTAG00000007024	789	166.792	143.691	175.897	159.022	300.629	507.716	471.81	310.226	149.701	163.826	175.443	128.104	279.138	348.793	288.251	274.118	1.45473e-10	3.58097e-06	7.49156e-09	0.305666
ENSBTAG00000008122	chr3	GNG5	552	150.176	128.217	101.896	70.7848	77.7964	143.977	147.081	81.2373	68.1922	81.7136	89.2066	78.4737	67.0939	94.8478	92.1927	69.4726	1.58436e-10	3.90007e-06	8.14211e-09	0.485895
ENSBTAG00000037673	chr3	GSTM4	1128	224.145	141.756	112.194	70.8183	138.452	204.965	225.116	113.006	105.182	75.7972	67.4216	139.527	130.457	160.003	144.13	99.25	1.68416e-10	4.14574e-06	8.63696e-09	0.413594
ENSBTAG00000006398	chr9	TOMM7	165	12.5602	15.8868	29.6425	76.3046	59.9828	29.192	31.4076	57.8782	77.3882	77.5226	84.557	43.7551	59.1077	57.4026	32.7532	58.7292	1.78634e-10	4.39726e-06	9.14191e-09	-0.637743
ENSBTAG00000000434	chr15	CRYAB	711	40.8072	19.3557	24.0767	82.7383	82.8126	27.0981	35.2286	65.9903	76.514	65.3338	56.1755	54.1553	101.575	104.72	52.5733	60.0262	1.96992e-10	4.84915e-06	1.00605e-08	-0.584743
ENSBTAG00000014130	chr14	COX6C	465	218.385	136.703	226.144	311.372	290.043	188.179	221.035	266.094	346.687	257.707	337.105	182.172	290.446	302.135	276.994	252.289	1.98517e-10	4.8867e-06	1.01174e-08	-0.272276
ENSBTAG00000001925	chr6	TMPRSS11D	1329	84.2069	63.1168	100.746	175.096	191.1	63.4251	94.2346	171.99	199.066	72.9451	188.142	111.182	182.718	117.195	135.209	223.707	2.08004e-10	5.12022e-06	1.0579e-08	-0.379297
ENSBTAG00000030490	chr9	ENSBTAG00000030490	625	76.2652	48.2323	79.2344	203.875	220.623	102.756	107.791	215.911	127.69	168.575	182.086	88.5602	219.252	236.575	138.35	193.971	2.25472e-10	5.55021e-06	1.14437e-08	-0.359131
ENSBTAG00000048205	chr6	bta-mir-2887-2	57	36.3583	34.491	85.8072	144.716	97.1176	42.2516	15.1528	174.827	44.337	171.258	52.7936	84.4396	153.774	106.161	94.812	162.771	2.45528e-10	6.04392e-06	1.2436e-08	-0.459606
ENSBTAG00000017150	chr15	EHF	1042	52.7056	29.559	65.7142	161.659	84.0353	16.9493	32.3269	81.4886	164.03	77.2074	148.598	84.9906	84.8293	45.7008	53.5934	84.8847	2.56993e-10	6.32613e-06	1.299e-08	-0.4978
ENSBTAG00000031483	chr29	ENSBTAG00000031483	450	80.5943	29.1258	72.0066	126.385	103.631	28.5433	36.4677	83.504	157.84	102.479	130.704	94.122	89.709	88.8677	39.031	82.9289	2.94459e-10	7.2484e-06	1.48533e-08	-0.482015
ENSBTAG00000021288	chr3	PSMB4	932	155.654	165.942	112.829	91.0684	114.292	191.22	198.319	109.818	83.0605	119.909	71.327	134.27	85.7016	114.328	138.683	99.5489	3.15742e-10	7.77229e-06	1.58943e-08	0.424341
ENSBTAG00000040051	chr15	ENSBTAG00000040051	464	20.0989	7.06174	18.4467	52.8649	140.634	38.0629	31.6445	114.989	51.5991	55.1346	46.5771	22.8205	132.233	114.537	72.7948	127.083	3.4983e-10	8.6114e-06	1.75743e-08	-0.546763
ENSBTAG00000026327	chr14	RPL8	850	563.212	413.243	399.912	755.926	1075.17	725.336	649.306	1035.35	668.654	768.265	568.053	451.295	939.112	1137.5	771.965	933.86	3.76471e-10	9.26722e-06	1.88742e-08	-0.151127
ENSBTAG00000018103	chr12	HMGB1	1245	28.2982	17.8966	43.2138	83.3423	173.273	65.1252	54.1119	155.08	89.315	62.4556	88.3324	57.9886	166.19	148.559	105.988	135.464	3.93182e-10	9.67857e-06	1.96719e-08	-0.456631
ENSBTAG00000016822	chr10	PPIB	886	83.0373	79.8822	93.1556	175.178	235.151	142.253	134.528	224.477	191.56	182.743	147.281	100.498	215.276	227.759	179.94	232.007	4.107e-10	1.01098e-05	2.05067e-08	-0.33705
ENSBTAG00000015465	chr7	C7H5orf46	532	83.754	43.1138	68.9523	107.313	168.695	92.0482	82.7991	131.9	101.258	77.1928	132.67	103.137	183.787	125.613	136.292	177.111	4.14753e-10	1.02096e-05	2.06671e-08	-0.40993
ENSBTAG00000046547	chr24	ENSBTAG00000046547	345	24.0281	7.59803	28.3537	25.7971	18.9629	13.9614	2.5035	30.6897	55.9031	40.9787	57.0922	5.58035	23.9749	22.8779	37.8561	37.0521	4.90403e-10	1.20718e-05	2.43874e-08	-0.855523
ENSBTAG00000018252	chr21	ARRDC4	2541	18.7587	14.4425	29.1132	48.865	76.3154	29.0657	25.8331	51.5544	47.8442	36.0324	61.4745	38.262	95.7111	54.0479	56.3611	73.5129	5.23491e-10	1.28862e-05	2.59803e-08	-0.642181
ENSBTAG00000008369	chr3	RBM8A	744	100.279	84.5587	99.4309	54.5601	39.9079	93.8736	102.159	37.1125	55.7788	57.0067	56.9931	65.3385	36.173	49.5072	46.6095	39.9052	5.48292e-10	1.34968e-05	2.71565e-08	0.577796
ENSBTAG00000004379	chr18	ETHE1	966	691.881	646.511	477.836	754.139	503.767	558.456	671.475	616.587	814.176	1135.98	488.229	595.902	538.668	635.133	663.88	627.708	6.38212e-10	1.57102e-05	3.14834e-08	-0.160249
ENSBTAG00000017196	chr21	PDIA3	1935	48.1959	32.5125	51.8169	97.9355	152.317	51.8592	56.6878	158.36	120.088	57.9284	131.623	69.3976	149.355	121.962	95.4245	140.328	6.37128e-10	1.56835e-05	3.14834e-08	-0.443049
ENSBTAG00000007964	chr22	ARPC4	889	5.82797	8.10869	13.7543	38.3358	92.0824	26.1875	24.2888	93.8783	47.1299	32.9417	33.8497	21.1146	97.4846	78.1295	73.9619	87.2019	6.42318e-10	1.58113e-05	3.16226e-08	-0.62805
ENSBTAG00000005715	chr26	FUOM	732	14.1559	8.05733	8.35214	63.4614	54.312	16.4504	2.35986	48.7819	63.4164	58.4011	21.6761	24.3283	68.1351	52.1159	25.2249	50.9809	6.54294e-10	1.61061e-05	3.21479e-08	-0.733329
ENSBTAG00000002849	chr16	IRF6	2259	21.1004	17.6959	23.8164	68.8024	76.5599	22.3883	36.3224	69.2941	70.4799	64.3719	49.288	33.4506	89.2969	66.0359	65.5899	74.8406	6.61471e-10	1.62828e-05	3.24358e-08	-0.599939
ENSBTAG00000035021	chr27	ENSBTAG00000035021	374	16.6237	8.76109	22.8858	158.452	91.4992	6.43942	6.92814	64.3913	57.6144	88.2029	116.302	60.4849	80.5414	78.0844	40.9416	40.2431	6.7562e-10	1.66311e-05	3.30638e-08	-0.570978
ENSBTAG00000013363	chr3	CAP1	3004	129.699	153.579	105.831	78.3314	78.4018	146.179	171.649	83.554	84.3052	89.6434	71.7612	110.553	67.6031	86.9686	101.195	75.8407	7.07064e-10	1.74051e-05	3.45339e-08	0.457021
ENSBTAG00000020641	chr3	PSMA5	975	102.027	101.492	64.5865	56.9957	113.897	214.898	198.431	101.568	57.5699	79.4057	48.26	82.9327	95.4701	121.159	123.79	86.2771	8.34401e-10	2.05396e-05	4.06725e-08	0.452633
ENSBTAG00000037457	chr24	MBD2	845	47.8252	28.6949	73.7993	150.282	192.365	44.6517	68.4834	174.684	137.261	84.0532	137.593	89.426	188.32	147.894	100.198	149.326	8.64375e-10	2.12775e-05	4.20503e-08	-0.401748
ENSBTAG00000034586	chr11	ENSBTAG00000034586	1025	134.455	107.41	119.293	284.207	332.224	177.003	210.661	343.31	268.098	202.952	214.583	148.383	352.172	272.849	232.428	375.946	8.92765e-10	2.19763e-05	4.33458e-08	-0.273873
ENSBTAG00000037638	chr5	KRT73	2265	0	0	0	38.0478	109.759	7.08857	0	0	0	0	5.31432	55.2492	0	0.696941	0	0	9.25422e-10	2.27802e-05	4.48429e-08	1.23384
ENSBTAG00000001553	chr5	HNRNPA1	1754	238.081	191.294	195.194	183.04	345.826	527.712	450.566	324.311	167.287	172.911	199.014	175.619	290.051	360.294	354.072	303.388	9.35027e-10	2.30166e-05	4.52193e-08	0.279084
ENSBTAG00000004871	chr24	NDUFV2	1095	31.2283	15.5603	29.5917	93.3713	113.364	43.988	48.904	116.222	87.8237	72.8556	75.4495	53.6249	121.311	117.732	76.9103	91.8852	9.46219e-10	2.32921e-05	4.56708e-08	-0.496243
ENSBTAG00000026323	chr5	LYSB	1269	95.5373	30.9849	110.809	71.5025	1.18971	7.59131	0.680621	125.644	151.983	20.9553	82.3503	52.7198	0.389134	142.64	0.354891	189.767	1.03266e-09	2.542e-05	4.97456e-08	-0.522443
ENSBTAG00000016771	chr20	PLK2	2757	4.88602	3.56545	9.53544	30.5493	36.8718	7.27948	11.9046	53.0123	25.5697	21.6105	20.9367	16.7593	65.2414	52.8672	26.9528	56.3116	1.07206e-09	2.63898e-05	5.15425e-08	-0.829298
ENSBTAG00000006342	chr2	ATPIF1	453	187.57	108.498	152.507	267.868	307.354	241.011	183.038	281.85	233.43	294.256	235.521	210.372	316.944	315.366	239.594	242.588	1.10136e-09	2.71111e-05	5.28481e-08	-0.270511
ENSBTAG00000010500	chr28	ENSBTAG00000010500	714	11.6102	7.34263	17.1254	53.5083	81.2899	3.37303	27.8225	113.108	52.3474	38.187	52.8743	27.638	98.9005	70.0114	46.6757	97.3131	1.20584e-09	2.96829e-05	5.77489e-08	-0.606167
ENSBTAG00000033217	chr3	TPM3	2740	88.1159	75.339	48.4192	37.869	64.222	116.901	127.98	62.8881	35.2916	39.0665	40.1364	60.6023	47.5338	64.8136	78.7303	52.5977	1.22682e-09	3.01994e-05	5.86397e-08	0.561278
ENSBTAG00000007123	chr3	ENSA	2433	190.803	169.691	103.278	101.89	119.899	167.947	209.803	124.069	92.9382	97.5384	72.7488	136.103	98.5389	132.683	159.93	107.537	1.25017e-09	3.07741e-05	5.96397e-08	0.39986
ENSBTAG00000016473	chr27	NAT1	2741	1.51217	3.82535	7.80671	34.4498	36.5363	4.1003	3.78129	30.5237	30.7172	19.7718	25.65	13.3452	49.7234	38.3941	25.3028	35.8797	1.30935e-09	3.2231e-05	6.23423e-08	-0.918807
ENSBTAG00000017819	chr3	PMVK	984	195.869	183.146	113.701	99.9332	85.92	163.983	136.052	86.7137	92.3236	111.177	87.0187	143.805	72.6414	94.9175	111.216	79.4116	1.34399e-09	3.30837e-05	6.38682e-08	0.423084
ENSBTAG00000039208	chr13	ATP5E	575	86.5012	82.0587	98.8835	187.627	331.413	178.706	178.75	309.785	200.789	149.28	157.479	134.766	313.892	300.615	263.165	259.603	1.91381e-09	4.71103e-05	9.07714e-08	-0.290344
ENSBTAG00000032051	chr11	ENSBTAG00000032051	1287	42.6723	56.0111	15.2013	92.4291	46.7923	17.4653	27.5152	51.1354	143.243	90.7568	31.034	48.9907	54.8679	31.2771	49.6898	72.4102	2.49568e-09	6.14337e-05	1.18142e-07	-0.569903
ENSBTAG00000006343	chr11	IL1R2	1318	77.8339	72.5934	84.8876	157.452	215.477	79.1817	95.6764	151.216	151.681	143.788	126.198	90.9295	217.4	188.239	122.669	158.778	2.50909e-09	6.17637e-05	1.18548e-07	-0.357956
ENSBTAG00000026266	chr24	MYL12B	959	36.7375	21.8671	25.5006	70.6224	78.7141	32.647	28.8203	77.9336	108.184	56.8624	61.3315	41.1544	80.1992	72.9753	53.0661	76.752	2.60921e-09	6.42284e-05	1.23043e-07	-0.552426
ENSBTAG00000019569	chr29	CD151	1811	26.3201	19.9023	24.6441	89.4185	44.3686	23.4939	25.7539	70.2721	69.9207	84.571	56.4959	45.1805	48.5358	45.762	51.4765	88.6868	2.67686e-09	6.58937e-05	1.25992e-07	-0.58603
ENSBTAG00000013016	chr3	GNAI3	2194	95.4033	71.9847	66.5994	46.8974	55.7378	94.7677	90.1501	51.0973	39.8912	31.9121	45.262	56.1596	46.4214	61.3969	57.4749	44.8251	2.6912e-09	6.62466e-05	1.26425e-07	0.569204
ENSBTAG00000000678	chr3	CSDE1	3854	129.594	135.011	108.982	69.5604	89.3585	148.933	163.598	80.694	67.5408	66.7283	80.4233	102.53	78.159	93.592	111.245	78.1589	2.69922e-09	6.64439e-05	1.2656e-07	0.444003
ENSBTAG00000017574	chr3	LMNA	2201	269.764	213.183	141.942	127.719	117.752	195.498	237.02	131.487	125.699	177.252	91.479	180.189	92.6597	135.074	205.433	112.596	2.78896e-09	6.86531e-05	1.30519e-07	0.35418
ENSBTAG00000024663	chr16	LAD1	1843	41.6059	24.1793	29.5239	109.538	82.0994	35.2823	29.0558	88.9903	96.709	95.157	70.6553	52.2307	77.5013	78.6574	59.3797	100.124	2.98607e-09	7.35051e-05	1.39478e-07	-0.510109
ENSBTAG00000025161	chr11	AGPAT2	834	100.639	84.0771	102.629	223.32	94.9368	51.9786	74.5648	116.499	187.555	233.287	137.111	128.117	99.0286	113.251	80.4595	122.866	3.2895e-09	8.09743e-05	1.5336e-07	-0.373369
ENSBTAG00000025485	chr23	ENSBTAG00000025485	689	19.5512	39.9475	59.4517	74.0381	57.7016	50.101	102.793	248.284	211.968	85.9848	101.645	36.325	75.9709	65.6784	126.806	172.662	3.34899e-09	8.24387e-05	1.55839e-07	-0.423565
ENSBTAG00000015831	chr7	RPL18A	624	1089.35	728.844	631.952	1171.64	1045.74	1062.66	755.745	1020.4	1157.45	1391.76	798.342	806.033	1007.21	1129.54	841.533	1033.86	3.5369e-09	8.70644e-05	1.64273e-07	-0.121349
ENSBTAG00000026848	chr3	ENSBTAG00000026848	492	117.943	143.853	113.08	89.5649	95.4667	140.323	191.35	116.884	74.3455	82.1003	72.8399	117.392	76.7816	108.554	117.166	102.25	3.75303e-09	9.23845e-05	1.73982e-07	0.420574
ENSBTAG00000046186	chr21	ENSBTAG00000046186	174	17.8657	11.2988	3.51366	34.9314	81.9461	18.4547	19.8554	85.9062	23.6974	38.6909	25.1556	24.8951	75.2068	92.2346	82.8243	65.1708	4.05884e-09	9.99124e-05	1.87805e-07	-0.629388
ENSBTAG00000043951	chr24	IMPA2	1104	37.5439	38.5837	57.5934	98.5089	92.5352	46.538	37.5525	111.889	109.758	110.374	92.4279	61.0351	95.6088	92.4647	68.1247	93.1904	4.30307e-09	0.000105924	1.98733e-07	-0.467267
ENSBTAG00000009013	chr2	ENSBTAG00000009013	642	82.3159	90.8479	73.3271	142.349	377.042	257.59	227.363	337.927	134.254	182.462	106.103	82.4667	364.974	379.89	296.029	373.495	4.44276e-09	0.000109363	2.048e-07	-0.271712
ENSBTAG00000010995	chr21	CINP	908	25.1065	20.9301	32.3195	48.7698	47.849	18.5665	14.2683	40.2409	71.9255	68.9534	54.5326	27.0337	46.6347	44.6219	32.2392	48.5923	4.46278e-09	0.000109856	2.05338e-07	-0.652679
ENSBTAG00000009535	chr25	RPS2	940	1692.11	2350.82	2511.85	2326.38	2218.03	2119.68	1255.13	2450.86	1996.15	3783.65	1775.57	1727.07	1966.84	2387.17	2013.67	2190.52	4.54512e-09	0.000111883	2.08736e-07	-0.0759875
ENSBTAG00000004215	chr4	RARRES2	914	4.53485	2.15097	5.35122	9.02494	25.8781	2.63495	2.83493	15.6727	23.2842	40.1429	13.7681	5.79252	25.1228	24.1794	8.37645	16.0159	4.6962e-09	0.000115602	2.15273e-07	-1.11405
ENSBTAG00000031401	chr3	ENSBTAG00000031401	452	32.0951	37.696	20.289	9.60502	20.0408	49.7298	53.5041	27.0991	15.3021	12.6602	6.6576	15.9725	20.2113	19.7904	21.92	19.158	4.94929e-09	0.000121832	2.26453e-07	0.885656
ENSBTAG00000013579	chr27	TMEM66	1912	5.41952	5.48393	10.2322	45.0723	69.6613	7.55756	5.8725	66.4515	47.0269	27.112	36.0559	15.3555	74.769	52.8392	33.2115	68.5818	4.98712e-09	0.000122763	2.27761e-07	-0.697885
ENSBTAG00000037726	chr22	PLCD1	2594	25.1663	15.6632	18.3837	64.0174	55.2911	16.0928	20.3108	50.9012	65.2748	54.7609	47.8795	31.3572	58.4426	53.1465	46.008	60.327	4.99855e-09	0.000123044	2.2786e-07	-0.634867
ENSBTAG00000008494	chr20	TMEM171	1782	3.48893	4.04525	8.23403	29.2355	31.8176	3.60395	5.81622	28.776	32.3944	32.8678	21.6459	14.3149	41.6359	26.7229	21.229	32.6273	5.25557e-09	0.000129371	2.39133e-07	-0.911762
ENSBTAG00000025274	chr11	TUBB4B	1566	107.856	87.0425	113.218	228.163	185.959	116.367	93.7615	205.088	211.408	196.249	180.282	136.155	173.512	174.557	156.446	190.773	5.79659e-09	0.000142689	2.63264e-07	-0.317449
ENSBTAG00000015156	chr21	NDUFB1	277	7.48168	7.09744	4.41427	29.779	100.528	20.2869	34.2989	86.1904	36.9742	24.3041	37.529	17.3757	99.3861	89.2814	69.911	69.9661	7.18821e-09	0.000176945	3.25865e-07	-0.60296
ENSBTAG00000046486	chr8	ENSBTAG00000046486	509	24.4294	12.8749	16.8159	55.8676	93.2669	47.3152	25.4531	90.5474	60.8871	55.5508	47.8339	36.878	81.2508	97.1747	61.0504	97.215	7.32466e-09	0.000180304	3.31441e-07	-0.543243
ENSBTAG00000000253	chr3	PTPRF	5839	159.895	151.627	84.2881	88.9633	43.1509	83.179	109.313	50.7016	72.2346	79.6706	62.5001	121.996	39.241	47.2661	72.8099	57.3086	7.70153e-09	0.000189581	3.4728e-07	0.473774
ENSBTAG00000043544	chrM	ENSBTAG00000043544	70	148.03	112.342	174.679	86.8294	83.8743	206.429	185.08	112.701	72.2059	48.0873	144.6	130.64	68.7808	90.2041	147.974	141.378	7.70292e-09	0.000189615	3.4728e-07	0.39217
ENSBTAG00000047852	chr3	bta-mir-2904-1	70	14.803	9.36186	8.73395	18.6063	11.982	68.8098	0	23.7265	0	14.4262	7.81619	0	1.76361	15.034	0	26.5084	7.91127e-09	0.000194744	3.56021e-07	1.15713
ENSBTAG00000021979	chr2	EEF1B	821	109.806	109.355	153.403	226.856	479.749	316.81	276.681	412.684	229.407	231.241	224.918	145.975	440.28	471.392	341.196	366.397	7.95069e-09	0.000195714	3.56492e-07	-0.232149
ENSBTAG00000043575	chrM	ENSBTAG00000043575	69	15.0176	9.49753	17.7211	12.584	38.8982	58.1725	75.1051	24.0703	9.63847	39.0274	23.7884	20.9263	46.5184	80.0725	97.9037	77.6898	7.94917e-09	0.000195677	3.56492e-07	-0.63948
ENSBTAG00000026063	chrX	ENSBTAG00000026063	750	27.6323	25.3394	40.7584	95.5123	141.356	63.1521	77.158	133.145	108.36	98.7393	86.8119	41.0714	143.37	155.051	75.66	105.837	8.1755e-09	0.000201248	3.65906e-07	-0.427059
ENSBTAG00000024608	chr13	ENSBTAG00000024608	614	162.014	137.683	171.265	305.458	375.658	249.725	247.578	362.804	191.284	300.976	290.943	210.865	370.961	350.08	314.663	341.837	8.26227e-09	0.000203384	3.69118e-07	-0.236237
ENSBTAG00000007369	chr8	PDLIM2	1506	47.4759	38.728	44.2497	127.851	59.1464	20.2561	33.8372	66.4451	125.239	82.0294	90.8256	68.7123	72.1371	58.6986	52.6314	70.7792	9.05144e-09	0.00022281	4.03642e-07	-0.496169
ENSBTAG00000003279	chr3	NDUFA10	844	186.616	179.362	118.798	89.7614	93.2157	155.039	167.83	90.2744	108.111	88.1411	94.3222	138.575	71.5265	120.014	116.324	83.057	9.43938e-09	0.00023236	4.2018e-07	0.395041
ENSBTAG00000035247	chr21	MCEE	816	15.2384	9.6372	20.2294	39.1051	56.1218	27.5464	27.5201	71.492	56.5622	39.1888	41.2362	30.0816	72.7706	67.3859	47.4641	59.8822	9.66259e-09	0.000237854	4.27796e-07	-0.62034
ENSBTAG00000047401	chr25	5_8S_rRNA	153	6.77263	8.5664	11.9878	8.51269	77.8441	26.2347	16.9355	109.909	9.56288	79.2026	5.36406	15.7289	110.543	96.2963	67.7007	30.9939	9.66258e-09	0.000237854	4.27796e-07	-0.623806
ENSBTAG00000048148	chr25	5_8S_rRNA	153	6.77263	8.5664	11.9878	8.51269	77.8441	26.2347	16.9355	109.909	8.69353	79.2026	5.36406	15.7289	110.543	96.2963	67.7007	30.9939	9.66259e-09	0.000237854	4.27796e-07	-0.620841
ENSBTAG00000046364	chr21	ENSBTAG00000046364	85	24.3815	23.1293	35.9633	173.659	57.2319	0	30.4838	43.9637	81.3714	150.485	96.553	73.6114	40.6668	34.0476	37.0882	48.5122	1.14489e-08	0.000281826	5.05972e-07	-0.523354
ENSBTAG00000008314	chr2	SDHB	968	129.527	107.642	118.107	212.813	192.01	99.5183	125.809	178.868	208.448	216.989	160.805	150.159	196.785	205.747	131.199	172.524	1.14869e-08	0.000282762	5.06742e-07	-0.307373
ENSBTAG00000020757	chr5	PCBP2	1146	244.134	156.684	160.046	169.529	189.559	306.822	306.745	185.505	146.01	153.913	162.087	151.195	164.388	212.129	214.568	180.989	1.21187e-08	0.000298314	5.33656e-07	0.309803
ENSBTAG00000039950	chr10	ENSBTAG00000039950	738	46.3347	42.6231	70.416	126.185	304.811	125.095	193.106	223.36	97.3251	105.818	102.68	76.9567	280.362	282.703	249.588	212.044	1.31368e-08	0.000323375	5.77456e-07	-0.312342
ENSBTAG00000046587	chr29	ENSBTAG00000046587	334	46.5365	19.6207	29.2875	119.585	176.287	67.299	36.2034	147.935	90.0014	89.6958	88.4587	64.8466	131.584	122.095	91.6895	177.781	1.49607e-08	0.000368273	6.56459e-07	-0.409173
ENSBTAG00000045952	chr25	5_8S_rRNA	153	6.77263	8.5664	11.9878	8.51269	77.8441	31.4816	16.9355	109.909	12.1709	77.0025	5.36406	15.7289	110.543	96.2963	70.6443	30.9939	1.50043e-08	0.000369347	6.572e-07	-0.607891
ENSBTAG00000024964	chr12	ENSBTAG00000024964	960	20.5084	27.988	28.0214	70.5489	124.239	30.1043	35.0882	107.047	58.885	54.6993	74.6609	30.0816	117.666	106.882	80.2199	101.585	1.51553e-08	0.000373063	6.60288e-07	-0.486606
ENSBTAG00000046882	chr25	5_8S_rRNA	153	6.77263	8.5664	7.99185	8.51269	77.8441	31.4816	16.9355	109.909	4.34676	85.8028	5.36406	15.7289	110.543	96.2963	64.7572	30.9939	1.51395e-08	0.000372673	6.60288e-07	-0.611929
ENSBTAG00000048255	chr25	5_8S_rRNA	153	6.77263	8.5664	7.99185	8.51269	77.8441	31.4816	16.9355	109.909	11.3016	79.2026	5.36406	12.5832	110.543	96.2963	67.7007	30.9939	1.51395e-08	0.000372673	6.60288e-07	-0.61245
ENSBTAG00000007816	chr6	ENSBTAG00000007816	870	40.4957	44.4419	61.8404	129.496	97.9497	33.2185	60.5589	148.427	138.056	128.454	112.571	80.7708	89.8225	81.9527	81.789	110.198	1.66106e-08	0.000408886	7.22414e-07	-0.413381
ENSBTAG00000018889	chr3	ATP6V0B	977	168.636	116.712	76.9696	89.54	106.109	178.304	211.286	102.21	68.2072	95.4363	66.3617	101.976	89.5885	115.256	163.641	96.863	1.72176e-08	0.000423827	7.47491e-07	0.393372
ENSBTAG00000039555	chr7	COX7C	319	393.046	304.04	352.644	483.142	611.572	402.649	452.161	490.706	474.503	453.739	513.688	380.216	589.787	641.656	463.063	422.695	1.74032e-08	0.000428397	7.5422e-07	-0.17437
ENSBTAG00000047029	chr11	ENSBTAG00000047029	432	83.9524	39.4412	63.6851	118.084	560.715	390.241	267.91	542.564	161.337	105.97	107.654	85.7883	485.524	537.762	415.955	522.601	1.74754e-08	0.000430175	7.5602e-07	-0.228479
ENSBTAG00000045747	chr25	5_8S_rRNA	153	6.77263	8.5664	7.99185	8.51269	77.8441	31.4816	16.9355	109.909	9.56288	77.0025	5.36406	15.7289	110.543	96.2963	67.7007	30.9939	1.84685e-08	0.00045462	7.97578e-07	-0.609736
ENSBTAG00000010242	chr12	LAMP1	2049	36.4116	38.0597	48.3372	143.021	113.388	32.9105	42.1527	112.264	113.731	102.347	113.085	61.3083	99.9552	90.3949	75.609	110.585	1.93749e-08	0.000476932	8.35257e-07	-0.431808
ENSBTAG00000043378	chr16	SNORD81	77	0	0	0	11.2765	6.53566	0	0	21.5695	10.3645	4.37157	24.8697	6.25072	22.446	17.0841	11.6976	13.3881	1.96322e-08	0.000483265	8.44869e-07	-1.32215
ENSBTAG00000027173	chr10	CHP1	2748	42.987	39.1099	57.6225	104.666	135.151	46.7412	97.7487	126.619	128.655	79.1306	95.8679	65.1549	144.477	112.495	100.462	136.926	2.0421e-08	0.000502683	8.77282e-07	-0.40345
ENSBTAG00000047501	chr6	bta-mir-2887-2	57	54.5375	45.9881	107.259	144.716	100.061	28.1677	15.1528	174.827	51.3376	159.447	52.7936	84.4396	153.774	115.393	102.713	166.388	2.06022e-08	0.000507144	8.83526e-07	-0.397946
ENSBTAG00000006969	chr23	TUBB5	1678	101.892	73.4219	104.568	169.726	185.743	88.5068	82.356	178.655	234.711	156.069	171.672	118.462	153.764	141.739	112.187	150.148	2.07729e-08	0.000511346	8.89297e-07	-0.328498
ENSBTAG00000037377	chr22	ABHD14B	2066	24.0746	12.3707	23.9698	74.2841	65.5242	20.2055	13.7959	62.4025	73.5874	56.5363	57.2027	37.9733	64.1763	60.3617	37.9294	60.5757	2.12741e-08	0.000523682	9.09171e-07	-0.583072
ENSBTAG00000045402	chr3	SNORA31	129	48.1959	0	0	0	0	0	0	0	0	2.60939	0	0	0	0	0	0	2.20111e-08	0.000541826	9.39039e-07	2.40512
ENSBTAG00000004064	chr16	BPNT1	1497	20.7658	17.0727	30.2217	74.8229	93.3431	27.8855	47.3107	98.7414	77.3898	60.0369	58.4779	43.4043	99.4549	95.0799	67.0873	80.9833	2.31245e-08	0.000569233	9.84832e-07	-0.496437
ENSBTAG00000010620	chr11	ATP6V1B1	2564	48.4967	39.6163	41.9666	132.665	57.3119	26.3002	40.76	65.9094	100.069	94.5242	81.4085	65.5131	76.2191	56.9493	59.8954	98.2637	2.33092e-08	0.00057378	9.90984e-07	-0.475121
ENSBTAG00000044478	chr5	bta-mir-2442	76	0	0	0	0	0	0	0	0	3.50029	0	7.19913	0	1.62438	6.92356	17.7773	2.71285	2.37007e-08	0.000583417	1.00589e-06	-2.57705
ENSBTAG00000016007	chr6	ADH5	1465	25.4632	39.8119	34.2204	81.4952	142.329	35.0703	93.1508	131.791	84.437	60.6589	48.1776	57.4938	159.857	148.698	106.057	118.499	2.45141e-08	0.000603439	1.03862e-06	-0.421311
ENSBTAG00000016234	chr10	DUOX2	4662	62.4573	41.6082	68.9799	142.388	128.528	75.4221	69.8452	110.706	126.021	89.7485	109.967	80.5273	151.337	94.0755	109.643	155.981	2.4631e-08	0.000606317	1.04178e-06	-0.386307
ENSBTAG00000006305	chr11	AK1	829	31.2489	27.6677	31.7119	78.8168	52.0041	29.0512	30.2142	38.5662	83.914	72.276	59.0693	56.3168	57.7801	61.2514	44.0035	38.798	2.50534e-08	0.000616715	1.05783e-06	-0.556734
ENSBTAG00000015892	chr1	NDUFB4	471	28.6003	11.1309	7.78824	25.8092	74.7924	17.0442	31.1742	62.1497	43.4898	30.731	27.8794	23.5032	82.3018	72.6165	53.5456	64.7859	2.54523e-08	0.000626533	1.07283e-06	-0.610432
ENSBTAG00000002069	chr23	BOLA	1409	49.2734	24.1853	36.4483	89.8182	162.272	76.3468	39.2316	102.551	143.395	64.2643	74.362	63.5364	145.532	111.848	52.0995	125.111	2.639e-08	0.000649617	1.11046e-06	-0.422341
ENSBTAG00000047286	chr4	ENSBTAG00000047286	810	19.1891	12.9448	31.701	80.3976	101.063	36.6702	27.724	110.211	73.895	70.2312	56.402	33.8697	104.097	101.016	62.8276	91.1251	2.68358e-08	0.000660591	1.12729e-06	-0.491199
ENSBTAG00000014104	chr9	ENSBTAG00000014104	228	9.08958	11.497	61.674	81.8786	91.9674	49.2936	49.2465	102.893	79.3399	62.0073	110.387	50.6637	109.375	103.853	59.2575	63.2999	2.69519e-08	0.000663447	1.13023e-06	-0.47304
ENSBTAG00000012582	chr16	IARS2	3113	22.9678	19.7883	37.7078	79.4239	89.9365	23.725	37.7335	88.5646	78.7469	58.9313	69.8637	42.6728	99.2222	78.43	58.5913	83.2522	2.76627e-08	0.000680945	1.15807e-06	-0.502317
ENSBTAG00000031731	chr11	HIGD1D	738	109.518	71.9265	93.6119	212.956	358.455	157.728	194.276	257.961	137.877	162.376	171.999	118.696	330.713	324.056	269.116	239.981	2.86132e-08	0.000704343	1.19583e-06	-0.267539
ENSBTAG00000003758	chr22	TKT	2439	20.3929	19.0768	23.312	68.3528	61.8311	22.0526	21.9557	64.0099	72.4771	60.0352	54.3993	38.8754	64.4343	54.0429	47.0853	59.7651	3.04253e-08	0.00074895	1.26881e-06	-0.571323
ENSBTAG00000020298	chr6	TMPRSS11A	1413	30.067	35.2478	54.9503	93.0973	140.562	49.9963	65.4047	110.929	104.488	45.2626	109.194	73.5754	139.791	100.546	87.3304	118.774	3.04626e-08	0.000749867	1.26881e-06	-0.419853
ENSBTAG00000000161	chr22	TMEM40	821	37.864	27.9373	29.0423	94.3913	84.9981	9.77809	43.1328	113.792	99.6367	66.0102	62.6438	59.2106	84.808	68.2574	67.4713	108.99	3.10965e-08	0.000765472	1.29303e-06	-0.477412
ENSBTAG00000005345	chr17	ARPC3	825	35.1684	27.8019	51.1333	104.458	166.325	67.1417	86.8943	161.304	94.6393	79.9706	96.1629	47.2555	166.1	159.133	123.916	147.448	3.21104e-08	0.00079043	1.33081e-06	-0.381532
ENSBTAG00000009541	chr22	SUCLG2	2291	18.0919	21.7394	33.8912	82.7172	114.151	33.2886	45.9941	130.853	81.5135	60.3872	63.5258	43.6978	117.956	105.881	80.0067	110.783	3.21134e-08	0.000790502	1.33081e-06	-0.458901
ENSBTAG00000005338	chr15	EIF3M	1282	23.4401	26.0701	49.12	108.537	127.054	35.0669	47.8341	116.758	85.1809	74.3065	88.1303	45.4274	129.423	116.156	84.6615	101.48	3.24999e-08	0.000800017	1.34457e-06	-0.435377
ENSBTAG00000027930	chr2	ENSBTAG00000027930	654	90.3121	123.25	133.68	242.631	239.568	164.484	124.142	227.923	224.532	255.804	199.946	144.244	215.382	231.717	168.712	192.621	3.33496e-08	0.000820933	1.3774e-06	-0.277322
ENSBTAG00000008528	chr17	SLC25A1	1202	32.7588	22.3532	23.9057	70.0703	63.6384	24.7112	33.7723	55.9605	77.6819	72.8111	42.5599	37.2391	67.5806	63.0378	58.0743	62.0932	3.42072e-08	0.000842044	1.41046e-06	-0.54517
ENSBTAG00000046161	chr21	ENSBTAG00000046161	475	2.1815	0	3.86133	14.6239	125.723	1.69006	0	41.9584	33.6028	23.3856	33.4039	17.2257	121.114	40.9875	10.4293	32.9883	3.54111e-08	0.00087168	1.45766e-06	-0.697408
ENSBTAG00000026650	chr22	ENSBTAG00000026650	261	35.7315	22.5976	23.4244	93.982	161.321	73.8189	69.4938	158.29	106.511	79.9613	61.8408	36.8817	143.792	164.309	106.981	144.561	3.61588e-08	0.000890085	1.48595e-06	-0.399263
ENSBTAG00000046353	chr3	ENSBTAG00000046353	909	246.229	263.862	112.994	139.701	95.7772	164.265	232.793	191.162	128.328	127.757	80.9565	226.092	107.834	138.349	170.928	171.927	3.78293e-08	0.000931205	1.55201e-06	0.326465
ENSBTAG00000003066	chr20	NSA2	1076	3.85209	9.13564	12.5003	35.3047	82.9389	8.95295	17.6595	75.2477	29.1734	25.6525	26.6956	21.0236	82.6078	77.9994	43.5289	75.3044	3.88844e-08	0.000957178	1.59264e-06	-0.620914
ENSBTAG00000033395	chr25	CCSMST1	885	16.3921	2.22146	6.21739	13.2452	18.5755	2.72129	3.90377	13.8404	16.6827	29.2871	10.5099	29.3678	19.5292	24.6745	13.7397	19.3364	4.15443e-08	0.00102266	1.69876e-06	-1.00755
ENSBTAG00000008353	chr23	CDKN1A	2352	33.9236	22.8474	31.9725	82.4178	124.884	53.2457	56.5523	105.657	70.351	87.5876	65.7165	42.9737	127.022	103.583	99.1858	100.108	4.5853e-08	0.00112872	1.87184e-06	-0.43953
ENSBTAG00000016420	chr22	CTNNB1	3317	22.8048	18.3737	28.3847	81.5416	124.61	35.819	46.6095	125.302	78.2346	51.7551	52.0412	38.5973	130.338	104.461	90.9675	117.416	4.61117e-08	0.00113509	1.87928e-06	-0.451021
ENSBTAG00000012656	chr29	OVOL1	2890	14.7006	8.61679	15.6546	38.908	73.5424	21.1112	20.0237	41.8087	45.2882	46.9392	44.1115	22.8162	69.8426	45.063	49.5549	42.0201	4.83983e-08	0.00119137	1.96921e-06	-0.624446
ENSBTAG00000004688	chr3	DHCR24	2746	61.886	37.9452	38.9625	23.399	31.7048	56.1303	56.9305	32.6606	21.6034	16.5486	15.7406	33.6528	23.6925	31.5216	38.3771	26.9547	4.97811e-08	0.00122541	2.0188e-06	0.685866
ENSBTAG00000004553	chr7	TPM4	2239	94.4115	86.9285	104.308	148.917	168.348	142.342	146.202	191.751	170.259	143.124	179.486	115.436	193.091	174.849	189.275	174.5	4.97326e-08	0.00122422	2.0188e-06	-0.304915
ENSBTAG00000018768	chr1	HMGN1	1198	17.299	17.5046	28.0682	61.788	91.5756	38.8659	34.606	94.4454	58.4005	47.7662	65.5373	34.1494	103.358	93.1155	59.7719	84.8457	5.31019e-08	0.00130716	2.14993e-06	-0.500928
ENSBTAG00000009434	chr3	PAQR6	1527	280.259	278.955	134.527	154.809	91.8388	145.1	177.04	107.406	129.44	171.722	115.375	233.246	79.3105	103.377	123.87	131.105	5.48285e-08	0.00134966	2.21619e-06	0.33099
ENSBTAG00000017363	chrX	SAT1	1050	33.5535	41.1922	55.8973	101.094	169.186	92.5109	81.4354	161.34	117.43	81.7484	89.6257	55.9231	159.078	119.771	123.527	205.195	5.50552e-08	0.00135524	2.2217e-06	-0.367771
ENSBTAG00000004093	chr23	TUBB2B	1433	26.755	18.7498	31.1448	58.3205	60.4035	26.3299	23.5064	57.6604	94.2122	55.9061	49.0626	39.9689	56.342	54.3449	45.2557	54.9613	5.7605e-08	0.001418	2.32079e-06	-0.559204
ENSBTAG00000047986	chr17	ENSBTAG00000047986	553	1.8738	1.18505	1.10556	6.28061	83.1159	4.35505	1.56186	15.3922	32.9521	17.6523	17.3144	3.48141	86.1714	36.6335	8.14389	11.9307	5.93341e-08	0.00146057	2.38655e-06	-0.855243
ENSBTAG00000014316	chr28	HNRNPH3	2365	3.06701	4.71062	11.8915	34.7868	38.5857	7.12829	8.3997	36.9566	32.9012	28.0391	34.5862	16.0774	40.7681	32.3724	27.4213	42.02	6.00458e-08	0.00147809	2.41124e-06	-0.772104
ENSBTAG00000008541	chr5	MGST1	959	506.761	496.11	495.986	502.732	288.968	428.596	555.692	366.505	473.791	506.496	426.468	461.732	274.454	349.239	332.954	334.312	6.04567e-08	0.0014882	2.42378e-06	0.20432
ENSBTAG00000007537	chr3	PEX19	1948	107.983	79.3931	53.9819	39.4476	43.5733	78.7121	77.5919	38.793	37.4179	46.8283	38.3387	59.5455	35.5529	39.9775	56.6414	38.42	6.06577e-08	0.00149315	2.42788e-06	0.548217
ENSBTAG00000046680	chr25	5_8S_rRNA	153	6.77263	8.5664	3.99593	8.51269	67.9765	26.2347	16.9355	96.3403	9.56288	74.8025	5.36406	15.7289	90.3706	85.9789	55.9267	28.2988	6.23461e-08	0.00153471	2.49141e-06	-0.620225
ENSBTAG00000019490	chr6	ENSBTAG00000019490	699	34.0957	30.9383	35.8604	88.5064	149.27	42.4934	69.1955	149.988	79.7304	72.7157	79.4479	37.871	149.592	145.286	102.442	128.602	6.29524e-08	0.00154964	2.51156e-06	-0.401738
ENSBTAG00000039719	chr3	PHGDH	1840	71.5212	38.465	27.2461	20.9995	29.6295	61.9537	38.9608	32.1564	21.9034	25.6117	20.6662	35.3132	21.1346	28.5973	21.0493	19.8333	6.54626e-08	0.00161143	2.60749e-06	0.702657
ENSBTAG00000024095	chr3	THRAP3	3057	118.976	128.193	85.9967	64.8309	42.8563	80.8821	80.5224	47.0629	59.2175	56.0468	62.3736	91.3174	40.6663	42.5152	64.5261	45.3225	6.58785e-08	0.00162166	2.61981e-06	0.483982
ENSBTAG00000004118	chr22	ALAS1	2255	14.2451	22.0865	20.6052	69.8871	53.1142	16.376	24.5132	45.388	70.0741	71.8004	43.0671	30.3084	58.7975	38.5018	42.1398	49.007	6.63001e-08	0.00163204	2.62809e-06	-0.58627
ENSBTAG00000045613	chr8	ENSBTAG00000045613	54	0	60.6787	101.896	88.4373	86.9807	14.8663	0	138.404	7.3895	137.138	40.5284	44.5653	118.88	97.4427	91.7394	133.633	6.6194e-08	0.00162943	2.62809e-06	-0.444283
ENSBTAG00000003162	chr3	CRYZ	2422	89.4172	82.525	50.9901	39.0768	53.8153	86.5094	109.479	59.5733	33.9392	41.6942	44.6156	51.8665	51.685	51.4893	68.0556	53.4596	6.73098e-08	0.0016569	2.66382e-06	0.517298
ENSBTAG00000038617	chr3	SH3D21	2212	204.713	241.453	109.451	109.911	48.1557	108.876	111.673	71.5173	115.332	135.892	83.1089	141.215	59.3265	49.479	91.8224	91.8102	6.79577e-08	0.00167285	2.68515e-06	0.385598
ENSBTAG00000015000	chr8	VCP	3242	38.6742	31.9377	44.8821	97.6898	114.195	51.2571	49.2863	110.143	101.748	64.3735	89.2763	55.0785	119.531	96.1653	86.1263	111.992	7.43847e-08	0.00183105	2.93438e-06	-0.423342
ENSBTAG00000045976	chr9	NT5E	1020	33.5245	39.8338	39.5597	104.068	115.122	40.139	71.9757	116.015	98.8454	48.8416	90.9207	63.2303	136.04	105.496	89.1884	116.025	8.02431e-08	0.00197526	3.16042e-06	-0.413014
ENSBTAG00000047008	chr12	ENSBTAG00000047008	1269	10.6153	10.3283	18.7894	45.3306	105.223	34.1609	34.0311	108.302	47.6911	25.4647	41.8219	28.8252	110.611	103.87	71.3332	93.9087	8.35542e-08	0.00205677	3.28558e-06	-0.504094
ENSBTAG00000009245	chr27	PPP2CB	1561	1.32763	0.839628	9.00811	40.6057	43.7371	6.17128	3.87313	48.5435	38.0031	21.5638	29.9679	9.86661	50.0612	35.2254	27.985	49.9262	8.37732e-08	0.00206216	3.28893e-06	-0.739221
ENSBTAG00000031786	chr5	FAU	466	460.292	320.634	316.184	355.889	531.324	871.689	835.907	477.584	337.665	449.296	306.442	252.014	476.326	657.174	626.248	551.28	8.53e-08	0.00209975	3.34354e-06	0.189046
ENSBTAG00000021688	chr16	FH	1778	24.4775	18.4288	30.6032	79.3576	109.914	33.4116	32.5469	109.408	65.3085	58.3106	59.8524	36.2739	112.274	99.7335	77.7613	97.4064	8.66616e-08	0.00213326	3.38613e-06	-0.462879
ENSBTAG00000027626	chr27	GOLGA7	1833	1.13062	1.78759	4.336	23.5666	27.9123	1.75184	2.8272	28.0886	25.1074	21.3022	21.9391	8.66508	30.1728	24.8311	18.1814	29.4699	8.65742e-08	0.00213111	3.38613e-06	-0.91686
ENSBTAG00000010799	chr5	MYL6	691	725.799	473.241	499.011	562.004	627.297	902.693	927.455	687.415	576.509	639.61	495.667	523.098	512.213	731.032	705.842	628.377	8.7438e-08	0.00215237	3.41105e-06	0.167269
ENSBTAG00000000950	chr28	MRPS16	683	0	4.79744	8.05621	22.5655	39.7881	5.87687	5.05832	39.8191	20.2535	24.1493	16.422	9.16101	49.5257	48.1507	21.7596	37.7337	9.1231e-08	0.00224574	3.55339e-06	-0.811796
ENSBTAG00000001021	chr21	CYP1A1	1834	5.65001	6.43181	6.00042	13.2564	13.9943	0.437721	6.12225	16.9798	27.4145	46.8025	9.09901	4.19896	9.35656	5.16436	25.2927	21.5845	9.30312e-08	0.00229006	3.61778e-06	-1.02942
ENSBTAG00000027419	chr13	ENSBTAG00000027419	846	17.1477	25.5625	23.1254	47.4688	66.8218	39.8544	53.0885	71.6562	101.095	41.3801	45.5945	35.273	72.6708	70.2831	64.4128	66.0448	9.35565e-08	0.00230299	3.63247e-06	-0.517035
ENSBTAG00000046358	chr14	PABPC1	2849	199.677	158.715	245.709	317.343	334.908	199.779	239.195	296.144	309.767	245.163	393.69	218.944	327.026	283.596	240.117	301.196	1.01254e-07	0.00249246	3.92513e-06	-0.219163
ENSBTAG00000000797	chr3	MRPL9	1224	82.9647	141.881	90.9073	58.5247	72.7733	97.7241	125.605	66.1491	62.376	65.7272	46.9355	87.6888	60.3143	82.5397	72.116	61.6509	1.02107e-07	0.00251346	3.95198e-06	0.443868
ENSBTAG00000003415	chr12	ESD	2085	10.4367	11.0007	13.1952	29.9843	97.1091	34.6524	36.0396	71.5919	37.7024	20.0191	32.0145	18.0057	106.163	90.8531	77.7595	65.1657	1.03554e-07	0.00254908	3.99884e-06	-0.54644
ENSBTAG00000047248	chr3	ENSBTAG00000047248	351	401.495	294.992	215.985	153.374	125.692	169.247	169.789	112.971	173.558	186.047	217.451	266.021	99.1843	137.919	141.138	115.717	1.03642e-07	0.00255126	3.99884e-06	0.296173
ENSBTAG00000047177	chr7	ENSBTAG00000047177	507	2.04381	1.29256	12.0587	13.7009	114.148	14.2505	1.70357	46.2713	23.3491	25.8932	38.3101	24.6823	112.495	38.9194	20.4304	42.6993	1.04305e-07	0.00256758	4.01813e-06	-0.649178
ENSBTAG00000003068	chr17	SC4MOL	1812	8.00606	7.23322	16.8702	22.522	66.9328	33.2277	22.403	56.9429	27.6005	16.1618	27.6284	22.8434	79.781	67.6614	61.6383	58.3712	1.08724e-07	0.00267636	4.18181e-06	-0.610472
ENSBTAG00000019956	chr3	CMPK1	1746	110.98	106.594	84.7383	57.4387	94.3466	174.258	191.441	81.806	57.8209	59.7649	73.0138	99.5139	86.0493	101.26	124.841	79.2352	1.09893e-07	0.00270512	4.22015e-06	0.399687
ENSBTAG00000045937	chr4	ENSBTAG00000045937	1092	13.2848	7.20143	17.3559	40.1546	69.1272	11.0272	19.7735	65.7801	39.343	24.9684	38.0789	23.8008	75.6318	55.4138	45.7781	70.9913	1.16833e-07	0.00287597	4.4797e-06	-0.601863
ENSBTAG00000035493	chr12	ENSBTAG00000035493	426	14.5945	12.3067	33.0086	71.8483	101.2	41.4582	40.5497	96.4932	70.5645	79.0167	64.2176	27.1158	91.2855	96.3448	59.2019	85.181	1.21838e-07	0.00299917	4.66434e-06	-0.469827
ENSBTAG00000045980	chr10	ARF6	679	67.1478	50.1873	57.6261	125.321	128.22	74.4848	64.8735	106.402	130.856	135.834	99.1126	82.226	119.998	124.379	80.9184	102.329	1.22738e-07	0.00302132	4.69148e-06	-0.373155
ENSBTAG00000008340	chr7	ATOX1	441	84.5888	41.6082	56.84	86.6325	249.15	120.144	123.387	154.881	143.266	80.9088	76.9213	80.7633	237.668	243.408	132.758	152.412	1.23061e-07	0.00302928	4.69656e-06	-0.321385
ENSBTAG00000018918	chr22	NDUFAF3	713	4.35994	7.35293	12.8621	28.9228	49.8776	13.511	10.9024	38.726	39.5488	35.4079	22.6374	11.4757	50.2122	43.9107	30.3186	44.821	1.24913e-07	0.00307486	4.75985e-06	-0.714342
ENSBTAG00000012058	chr23	GMDS	868	23.8759	22.6497	33.1045	79.2768	58.1709	15.7227	33.8319	52.6192	73.4012	78.3358	53.8939	40.4785	56.1795	60.0148	43.5829	57.72	1.27006e-07	0.00312638	4.83212e-06	-0.527185
ENSBTAG00000039237	chr17	ENSBTAG00000039237	321	3.22808	2.04153	1.9046	2.70497	66.8904	5.00175	2.69068	24.5765	17.4033	29.3617	4.26117	2.99879	93.0703	34.4237	0	21.838	1.28559e-07	0.00316461	4.88366e-06	-0.852699
ENSBTAG00000012962	chr3	SARS	1785	139.323	107.937	59.9389	55.4541	51.4993	115.133	100.645	63.1543	55.9615	62.6078	59.3111	94.104	44.194	62.347	72.4104	52.0929	1.39041e-07	0.00342263	5.27369e-06	0.456183
ENSBTAG00000025564	chr10	RPL36A	481	71.0915	50.41	64.8237	119.593	358.515	213.63	184.952	310.762	114.76	114.77	117.162	76.0483	314.663	339.672	258.417	313.337	1.40394e-07	0.00345593	5.30948e-06	-0.261899
ENSBTAG00000036078	chr5	EMP1	706	123.289	67.7607	53.6903	76.8674	119.515	167.151	241.006	140.561	75.9255	56.7376	65.0981	59.9928	91.9775	120.741	184.991	104.841	1.40416e-07	0.00345647	5.30948e-06	0.377133
ENSBTAG00000009824	chr17	COMMD6	258	0	5.08008	4.73935	25.2411	42.2622	37.3386	13.3908	51.4993	23.1996	19.5704	24.3877	13.0587	45.4574	52.0072	64.5861	51.9438	1.41813e-07	0.00349088	5.35411e-06	-0.688269
ENSBTAG00000013123	chr5	PHB2	960	239.624	155.641	168.765	177.051	152.372	245.015	264.511	165.653	167.788	191.097	125.1	165.95	126.539	167.723	184.834	144.109	1.43478e-07	0.00353184	5.40864e-06	0.299417
ENSBTAG00000011154	chr11	SDC1	2429	58.4443	60.4339	61.1628	134.051	167.887	96.1751	95.296	148.547	115.159	124.029	110.823	79.0617	167.009	146.116	142.579	155.248	1.56808e-07	0.00385998	5.90212e-06	-0.336497
ENSBTAG00000020518	chr16	PARK7	895	13.8934	11.7154	28.0072	55.7842	110.395	29.5997	29.9162	88.1458	59.2976	40.2429	44.9322	31.1908	103.59	99.6529	63.9054	77.4027	1.63146e-07	0.004016	6.12601e-06	-0.492475
ENSBTAG00000015474	chr3	SFRS11	1539	113.788	126.467	99.7112	71.6526	48.3953	119.452	123.467	69.8767	75.8828	85.5198	63.8145	101.64	54.6272	52.6533	77.2542	61.4913	1.63254e-07	0.00401866	6.12601e-06	0.426724
ENSBTAG00000021516	chr23	GSTA1	798	92.1943	69.8033	144.034	202.384	170.692	148.887	247.856	604.609	342.695	157.76	222.487	124.247	210.086	180.342	338.614	402.536	1.66855e-07	0.00410729	6.25159e-06	-0.234716
ENSBTAG00000006075	chr11	SUCLG1	1263	118.143	72.6415	91.4887	182.527	187.273	113.139	119.675	169.307	196.199	169.505	137.542	120.422	178.777	181.854	147.623	165.366	1.73102e-07	0.00426107	6.4758e-06	-0.29732
ENSBTAG00000004861	chr15	ENSBTAG00000004861	1221	41.5843	30.0561	34.5495	106.492	109.359	36.8188	34.6615	100.488	88.2382	83.5325	56.685	49.2737	104.04	106.66	80.7766	98.9514	1.73837e-07	0.00427918	6.49345e-06	-0.429645
ENSBTAG00000002528	chr26	EIF3A	4276	9.45096	7.81614	19.874	50.1564	52.647	6.94642	12.3214	47.3378	52.2898	37.0776	51.6936	23.525	51.5926	33.7175	33.1764	44.2152	1.76162e-07	0.00433639	6.57029e-06	-0.644086
ENSBTAG00000016032	chr11	ENSBTAG00000016032	931	20.0342	28.156	10.507	43.6012	22.3425	7.7605	11.1327	25.1982	99.151	41.9408	17.3367	25.3319	27.3161	14.9775	20.8006	32.3328	1.77243e-07	0.00436302	6.60064e-06	-0.700427
ENSBTAG00000046886	chr23	TUBB2B	1639	39.83	25.9893	43.2701	79.2007	74.1	39.1839	29.5105	71.1866	113.291	78.2482	71.7717	42.8741	68.3924	66.9376	51.1083	68.8095	1.77531e-07	0.00437012	6.60138e-06	-0.472946
ENSBTAG00000001992	chr4	CYP51A1	2650	14.0768	7.66612	18.4567	48.903	71.0874	23.0231	22.8149	51.6274	53.0036	26.0397	44.5966	35.0536	72.5343	55.1011	46.7352	56.4069	1.7911e-07	0.00440898	6.65004e-06	-0.581293
ENSBTAG00000020376	chr20	PAIP1	1690	4.90515	2.32662	7.59699	23.3771	31.4653	1.90007	3.06642	29.4826	20.2271	17.1293	31.8892	12.2462	34.4061	30.0458	20.2527	28.4256	1.80213e-07	0.00443612	6.6809e-06	-0.853744
ENSBTAG00000046034	chr7	EEF1A1	1383	609.889	539.237	547.277	877.711	1216.57	754.022	908.674	1132.3	788.16	762.06	745.534	561.349	1149.9	1095.56	931.324	1093.65	1.81022e-07	0.00445605	6.69711e-06	-0.113938
ENSBTAG00000005718	chr8	PLIN2	1965	26.3667	17.3421	33.2912	88.9283	77.7705	28.1893	42.636	66.2439	70.1946	72.29	74.4826	49.2328	74.9512	69.2215	54.5471	71.0339	1.81194e-07	0.00446028	6.69711e-06	-0.484574
ENSBTAG00000038430	chr23	ENSBTAG00000038430	528	58.8757	48.405	55.5797	144.305	144.556	65.378	58.8892	163.962	121.171	165.118	77.1997	81.1292	133.507	139.022	89.5597	140.575	1.82077e-07	0.00448201	6.71965e-06	-0.352983
ENSBTAG00000014710	chr3	RAP1A	620	71.8664	64.476	51.2767	29.7601	48.7012	58.2664	86.3709	44.535	27.2458	23.8885	34.4165	41.9202	32.6552	48.3756	58.837	38.2425	1.84795e-07	0.00454892	6.80976e-06	0.56296
ENSBTAG00000031256	chrX	ENSBTAG00000031256	321	22.5965	12.2492	26.6644	62.2142	86.7485	40.014	24.2161	78.2567	70.4419	52.4316	53.6907	79.4679	74.9947	61.4709	49.1044	60.3758	2.03346e-07	0.00500557	7.48217e-06	-0.498597
ENSBTAG00000013631	chr16	GLUL	2665	20.6076	10.082	32.1173	47.8132	45.9499	12.9529	16.2047	37.5483	51.9566	25.009	79.2471	24.5619	43.3127	32.8746	37.0087	52.4532	2.13122e-07	0.0052462	7.83016e-06	-0.615861
ENSBTAG00000014259	chr24	KCTD1	1604	25.8407	15.5253	38.8781	65.907	62.5397	24.5239	22.0773	59.0203	65.5933	44.2799	69.2445	36.608	71.578	63.1494	44.9234	60.5419	2.14309e-07	0.00527542	7.86203e-06	-0.525412
ENSBTAG00000046337	chr24	TUBB6	1065	25.2972	20.9213	20.6663	59.9245	52.9235	16.5833	28.3848	42.3011	62.8211	63.2134	59.8508	35.7025	42.1942	39.279	45.67	50.3342	2.16253e-07	0.00532327	7.92154e-06	-0.565818
ENSBTAG00000010193	chr22	RAB7A	1259	45.2674	21.3412	33.9923	102.588	71.9493	23.5924	17.1507	72.0604	99.3092	74.3272	81.0488	47.4042	68.6393	56.0044	43.9984	72.0554	2.23439e-07	0.00550018	8.17263e-06	-0.476205
ENSBTAG00000000203	chr8	ATP6V1G1	1043	38.7462	25.1325	43.3767	93.0315	91.0313	24.6299	38.9207	85.3914	85.5708	64.8695	71.3425	48.4536	87.2336	79.7106	75.9951	89.7452	2.31355e-07	0.00569503	8.44959e-06	-0.446649
ENSBTAG00000015857	chr16	TPRG1L	1096	24.5817	21.5254	30.1226	80.2142	66.8851	22.7064	26.7939	60.4256	75.9716	62.0396	68.8909	37.3275	65.6688	66.0139	42.3237	58.8808	2.45717e-07	0.00604856	8.96084e-06	-0.507482
ENSBTAG00000011583	chr22	APEH	2353	21.1382	18.9386	20.5265	66.7918	43.2739	10.2352	22.024	46.7622	64.6683	53.2169	46.6215	32.1143	51.4693	45.6196	31.5805	51.6975	2.72573e-07	0.00670965	9.92552e-06	-0.579174
ENSBTAG00000007630	chr27	RNF170	1102	2.82091	4.75739	15.5341	33.2899	38.5121	3.64238	3.91882	41.0692	32.1061	23.52	32.5202	14.8497	43.9142	33.1853	22.477	42.2831	2.75993e-07	0.00679384	1.00352e-05	-0.73857
ENSBTAG00000042180	chr16	SNORD47	77	0	0	0	0	4.35711	0	0	10.7848	10.3645	8.74315	3.55282	0	20.8427	20.5009	0	0	2.79476e-07	0.00687957	1.01319e-05	-1.63757
ENSBTAG00000005096	chr9	COX7A2	496	62.6741	36.9944	67.7938	128.669	388.595	169.944	245.53	403.493	144.274	108.584	81.6288	75.6892	373.096	403.13	287.829	308.85	2.79367e-07	0.0068769	1.01319e-05	-0.244665
ENSBTAG00000009804	chr8	ERP44	1531	19.6278	15.8375	35.9398	66.2138	84.8056	36.1802	36.6695	80.4119	59.7724	40.8946	76.1198	39.611	91.9243	73.378	63.5383	82.1475	2.98182e-07	0.00734006	1.07942e-05	-0.480653
ENSBTAG00000007737	chr7	UBA52	525	1278.98	1002.34	894.357	1431.44	1123.12	845.596	745.257	1075.2	1209.26	1472.75	1076.03	892.02	986.917	1260.85	942.748	1141.63	3.15036e-07	0.00775494	1.13876e-05	-0.0972272
ENSBTAG00000006033	chrX	NDUFA1	379	16.4044	19.0201	35.4889	60.7118	92.0625	57.1902	31.9048	76.1407	67.3828	50.6249	56.3014	29.2085	88.2736	96.4914	70.1084	83.7763	3.16657e-07	0.00779483	1.14294e-05	-0.47101
ENSBTAG00000014396	chr14	TIEG1	2839	10.9498	11.0799	13.567	22.1738	42.3064	18.0972	20.9919	24.7168	23.4725	24.7805	33.2443	15.9361	57.6606	38.0881	47.5897	29.0492	3.18769e-07	0.00784681	1.14887e-05	-0.692731
ENSBTAG00000014614	chr26	ACTA2	2057	4.53374	7.00888	7.13322	25.2215	23.4864	8.19562	7.13809	33.8105	35.1764	39.1104	30.8544	14.0391	19.8053	29.4176	16.2015	25.5591	3.28425e-07	0.00808452	1.18195e-05	-0.808941
ENSBTAG00000015228	chr7	CD74	1373	159.998	123.62	154.069	249.01	260.481	203.472	151.605	256.144	200.34	228.248	270.379	196.308	239.622	215.573	205.334	283.662	3.31953e-07	0.00817135	1.1929e-05	-0.238097
ENSBTAG00000031797	chr22	MANF	819	11.387	10.4021	26.1272	56.455	81.314	24.5049	18.9826	77.5673	60.74	28.3592	69.1433	29.3837	70.8459	75.1701	51.6893	59.6629	3.36178e-07	0.00827536	1.20499e-05	-0.525333
ENSBTAG00000017605	chr2	AK2	1612	244.911	223.186	241.972	380.417	419.163	275.894	312.907	494.289	391.442	394.453	296.477	258.567	413.322	473.637	322.681	394.32	3.36786e-07	0.00829032	1.20499e-05	-0.18321
ENSBTAG00000005907	chr8	NDUFB6	576	23.3867	19.3413	24.4126	50.1229	77.4672	25.0869	23.9919	78.5733	51.9574	43.8296	41.7949	32.5884	83.1591	75.8226	62.5496	70.1574	3.3668e-07	0.0082877	1.20499e-05	-0.508089
ENSBTAG00000039356	chr13	ENSBTAG00000039356	911	19.3366	22.2999	16.1065	23.1132	62.7906	30.8423	42.664	62.8973	67.6005	32.1462	23.7231	21.1331	69.9249	79.1308	56.8508	61.5588	3.61761e-07	0.0089051	1.29078e-05	-0.544302
ENSBTAG00000046133	chr8	bta-mir-2887-2	57	18.1792	91.9761	128.711	137.099	94.1746	14.0839	0	178.469	18.6682	153.542	52.7936	118.215	153.774	115.393	86.911	155.537	3.61814e-07	0.0089064	1.29078e-05	-0.363432
ENSBTAG00000009683	chr21	PSMA6	966	10.7268	16.2815	17.7211	53.2572	81.0958	21.6069	32.1879	71.7811	53.9755	43.9058	53.8071	31.8877	83.5798	62.6417	48.0194	64.2435	3.72921e-07	0.00917982	1.32848e-05	-0.525532
ENSBTAG00000045825	chr25	5_8S_rRNA	153	6.77263	8.5664	11.9878	8.51269	77.8441	31.4816	16.9355	109.909	4.34676	77.0025	5.36406	12.5832	110.543	96.2963	64.7572	30.9939	3.82218e-07	0.00940868	1.35964e-05	-0.549747
ENSBTAG00000012072	chr29	NDUFS8	886	45.6121	33.2842	35.8821	85.5064	78.1943	28.0883	24.371	65.1407	98.4821	83.5829	68.5461	44.002	74.4061	78.0971	36.5979	64.9248	3.86242e-07	0.00950774	1.37197e-05	-0.462104
ENSBTAG00000043554	chrM	ENSBTAG00000043554	69	45.0527	56.9852	106.326	15.73	24.3114	81.4415	87.6226	54.1582	23.1323	53.6626	35.6826	6.97544	37.5726	19.0649	71.7961	74.7017	3.98591e-07	0.00981173	1.41379e-05	0.53688
ENSBTAG00000020368	chr9	ENSBTAG00000020368	357	34.8307	38.5488	42.8135	127.69	132.507	58.4658	58.0644	119.795	104.695	107.489	104.216	71.4543	126.911	110.544	66.8597	105.11	4.0963e-07	0.0100834	1.45086e-05	-0.375555
ENSBTAG00000012654	chr28	CHCHD1	558	9.28506	1.17443	5.47829	20.2291	33.67	1.43868	1.54786	32.3688	31.465	19.9071	21.0813	10.3507	29.2039	35.8338	20.9844	24.017	4.31972e-07	0.0106334	1.52779e-05	-0.827295
ENSBTAG00000047250	chr1	SPTSSB	231	8.97154	11.3477	29.1132	52.6239	127.808	62.5544	89.736	114.139	31.6693	40.8014	45.0023	39.5879	164.604	132.117	89.6815	120.493	4.32975e-07	0.0106581	1.52914e-05	-0.414103
ENSBTAG00000001928	chr11	PDIA6	1787	77.7014	64.9096	79.715	153.057	177.699	109.164	101.016	182.513	134.797	118.294	138.085	107.735	182.588	167.25	135.082	185.409	4.35838e-07	0.0107286	1.53705e-05	-0.30369
ENSBTAG00000046936	chr6	MRFAP1	1599	53.1391	43.4428	80.6757	115.935	162.398	68.279	72.921	143.208	118.121	100.204	118.734	77.6591	145.92	143.148	105.337	130.359	4.80335e-07	0.0118239	1.69155e-05	-0.341061
ENSBTAG00000019140	chr7	SPINK5	3629	116.213	94.8052	128.205	206.725	175.052	110.164	200.16	236.84	198.985	105.649	206.023	165.121	242.449	159.496	188.879	253.446	4.98341e-07	0.0122672	1.75245e-05	-0.259876
ENSBTAG00000047432	chr6	ENSBTAG00000047432	411	32.7756	28.7006	37.1884	88.7308	127.75	56.6439	46.2326	91.4277	81.8778	76.1675	78.5423	45.6713	122.852	97.3005	75.6074	98.8244	5.01661e-07	0.0123489	1.76161e-05	-0.404355
ENSBTAG00000032705	chr20	CALM	1161	5.3551	5.64453	13.6915	35.7115	136.251	15.9035	17.1105	115.158	30.3599	27.5435	33.6951	12.8514	114.733	95.6298	77.5809	94.1203	5.05317e-07	0.0124389	1.77192e-05	-0.487059
ENSBTAG00000013527	chr16	PGD	1925	16.1488	9.53207	21.2791	32.5892	35.4668	14.596	15.7038	26.207	53.4808	39.8687	42.4917	23.7527	34.695	27.8813	28.5421	27.4188	5.09804e-07	0.0125493	1.78511e-05	-0.67251
ENSBTAG00000027625	chr27	SFRP1	4226	4.90399	3.7217	15.7691	42.5826	52.0394	6.07879	3.88321	47.2101	35.4717	28.7545	41.1062	17.7671	48.1425	37.7896	25.8961	47.8607	5.1465e-07	0.0126686	1.79952e-05	-0.658784
ENSBTAG00000020152	chr3	PFDN2	590	110.646	84.4154	47.6667	51.141	56.5796	77.5568	109.793	43.6326	42.6086	57.0527	49.1493	81.5772	42.8946	57.0783	38.9292	46.4771	5.56287e-07	0.0136936	1.94235e-05	0.476054
ENSBTAG00000005330	chr18	KRTDAP	420	0	0	1.45566	3.10105	19.1713	7.64553	0	2.47151	2.85023	4.80873	27.3567	1.14597	16.4604	5.01134	23.5901	11.2906	5.62383e-07	0.0138436	1.96085e-05	-1.26427
ENSBTAG00000048210	chr2	ENSBTAG00000048210	162	25.5855	28.3167	15.0957	21.4394	78.6969	24.7772	37.3207	80.7359	22.1685	56.1019	21.9529	8.91307	111.26	99.0668	50.0397	78.9072	5.64636e-07	0.0138991	1.96592e-05	-0.512402
ENSBTAG00000021813	chr20	AMACR	1488	2.08914	2.64246	6.98481	19.6942	22.0959	2.69752	5.22404	23.4394	21.2746	13.1206	18.5687	10.3507	27.2957	25.8145	21.1862	27.7119	5.73187e-07	0.0141096	1.99281e-05	-0.900216
ENSBTAG00000003746	chr3	SCP2	2624	60.8143	46.7022	44.9679	28.2096	60.86	120.54	116.522	62.3453	25.6492	29.8896	27.1065	40.1699	54.434	63.9691	77.92	64.1945	5.73978e-07	0.014129	1.99281e-05	0.488306
ENSBTAG00000044656	chr25	ENSBTAG00000044656	79	0	0	0	2.74777	4.2468	0	0	0	0	34.0872	0	0	3.12539	3.33032	0	7.8295	5.87202e-07	0.0144546	2.03585e-05	-1.91055
ENSBTAG00000008417	chr17	VPS29	943	4.39539	5.55953	12.9666	30.1555	48.5635	9.36436	16.4865	39.628	31.7364	20.7035	30.7509	12.76	51.0568	44.3607	39.6391	40.2296	5.91182e-07	0.0145525	2.04677e-05	-0.673152
ENSBTAG00000022571	chr13	ENSBTAG00000022571	1103	49.7908	45.1542	65.9599	105.289	105.242	63.32	61.8613	144.365	214.289	88.5016	95.2399	65.0177	101.292	102.328	69.003	89.9103	5.96454e-07	0.0146823	2.06212e-05	-0.361143
ENSBTAG00000047207	chr8	ENSBTAG00000047207	804	6.44411	20.3772	17.4896	44.5487	46.5273	20.9682	17.1882	42.0894	77.5897	37.2617	39.8101	24.5442	43.6077	41.8858	30.2479	36.9272	6.15164e-07	0.0151429	2.12383e-05	-0.60387
ENSBTAG00000010336	chr29	TALDO1	1238	45.1983	39.7009	62.718	134.137	107.18	46.0399	39.0692	130.634	118.077	100.603	130.154	82.8094	93.8361	88.8319	64.0249	105.42	6.76278e-07	0.0166473	2.33155e-05	-0.369927
ENSBTAG00000009580	chr2	SH3BGRL3	921	101.259	98.1928	82.9773	195.154	103.636	89.779	57.2055	102.338	174.604	190.052	138.417	122.286	103.346	115.693	81.6608	110.588	7.09969e-07	0.0174766	2.44428e-05	-0.317062
ENSBTAG00000003887	chr9	ECHDC1	2328	23.5907	27.0239	45.1704	88.1162	102.465	37.5872	48.6022	120.658	84.6174	60.8734	74.1498	46.7247	108.127	95.6094	70.2232	116.462	7.12809e-07	0.0175465	2.45063e-05	-0.407466
ENSBTAG00000012996	chr3	RNF11	798	133.747	101.009	104.961	91.1273	80.0905	101.605	123.387	76.2265	62.1718	75.5055	87.0752	114.597	56.1571	74.181	80.7031	65.3668	7.25975e-07	0.0178706	2.49241e-05	0.394909
ENSBTAG00000014337	chrX	EIF2S3	1787	29.5729	36.6721	45.1604	83.9383	125.412	52.5604	52.6828	120.939	80.9826	76.1001	80.0646	50.6354	127.46	108.359	84.9302	109.607	7.31912e-07	0.0180168	2.5093e-05	-0.387918
ENSBTAG00000000694	chr15	TAF10	764	23.0571	17.1552	23.2067	61.9398	52.6959	9.45684	22.6102	45.6517	57.4524	61.2421	50.4881	30.8691	54.7781	48.2112	29.4736	46.9565	7.36722e-07	0.0181352	2.52228e-05	-0.554789
ENSBTAG00000010007	chr23	MAPK13	1421	46.6697	26.287	48.1873	111.821	112.619	50.8447	48.0176	97.0097	102.964	85.0411	76.6218	56.5644	118.327	90.5374	77.0139	104.177	7.42852e-07	0.018286	2.53973e-05	-0.388481
ENSBTAG00000001420	chr13	ABHD12	1879	57.3529	59.9876	61.8209	121.88	88.0256	47.4235	78.6025	98.1131	116.376	139.195	99.7303	64.5498	91.9161	91.2923	91.5574	96.9986	7.80778e-07	0.0192196	2.66569e-05	-0.364233
ENSBTAG00000000507	chr5	NR4A1	2818	0.367712	0.232551	0.216954	1.30953	4.88126	0.854628	3.67796	1.69445	1.36881	5.85307	0.970784	0.512391	22.2986	10.4566	14.3833	1.97543	8.32041e-07	0.0204815	2.83678e-05	-1.63206
ENSBTAG00000016341	chr3	RGS5	2120	52.7882	55.3321	34.3178	23.6528	33.3123	76.1127	80.2597	65.3177	34.0056	29.2153	34.9701	32.6925	26.7869	29.4121	39.5125	58.1574	8.45184e-07	0.0208051	2.8776e-05	0.551611
ENSBTAG00000018959	chr10	RAB11A	933	51.0887	51.9769	84.5312	153.324	196.696	110.995	137.934	190.473	154.538	100.659	133.705	84.6025	206.019	178.217	154.946	183.195	8.66536e-07	0.0213307	2.94622e-05	-0.289469
ENSBTAG00000032951	chr21	ABHD17C	2287	12.2334	10.0291	21.9208	46.8886	58.4589	17.551	19.6383	60.0035	44.6084	35.6187	40.1917	26.3066	62.671	56.3693	42.9287	58.6887	8.97125e-07	0.0220836	3.04602e-05	-0.559431
ENSBTAG00000017804	chr26	BNIP3	874	17.784	14.2463	41.2714	104.563	97.8853	17.4518	19.7645	80.0497	69.397	68.1695	82.6335	51.2144	82.7727	65.3223	64.9256	55.6725	9.02565e-07	0.0222175	3.06027e-05	-0.4508
ENSBTAG00000016328	chr3	SFPQ	2553	83.6114	61.0923	54.6	40.9829	42.7092	68.2348	87.9609	47.8967	27.7171	34.2808	40.9332	52.2216	35.9768	46.5801	63.8579	38.4411	9.48793e-07	0.0233555	3.21258e-05	0.508562
ENSBTAG00000017655	chr3	PALMD	2110	147.82	104.356	101.413	79.9365	58.8312	71.1469	146.544	76.6472	69.4052	60.941	75.4578	112.457	55.349	72.5694	84.3086	65.1753	9.60055e-07	0.0236327	3.24625e-05	0.396657
ENSBTAG00000008837	chr23	CSNK2B	914	35.1451	32.2646	42.1408	90.0119	71.5776	28.9844	34.9641	73.3664	78.4386	80.2858	74.2282	45.287	71.4513	76.5682	54.6933	76.4704	9.84503e-07	0.0242345	3.32435e-05	-0.441169
ENSBTAG00000013607	chr6	WDR1	2753	40.2742	27.6129	37.3089	83.8962	70.4995	30.3266	35.7656	71.3388	84.0196	68.4716	68.9631	53.323	70.8968	68.3302	61.6726	68.0765	1.00287e-06	0.0246867	3.38174e-05	-0.446021
ENSBTAG00000040167	chr10	ENSBTAG00000040167	792	113.826	89.3632	107.3	217.348	268.567	147.987	158.128	277.071	170.63	188.281	207.248	127.011	261.402	247.15	200.727	231.428	1.00736e-06	0.0247971	3.39222e-05	-0.242765
ENSBTAG00000006645	chr12	P2RY5	1850	5.60115	5.31349	9.25327	25.9315	48.6017	21.6968	21.9429	58.4665	33.4325	16.1937	29.5748	14.5693	53.385	36.2645	55.26	67.6483	1.00924e-06	0.0248434	3.39391e-05	-0.618004
ENSBTAG00000035182	chr24	SERPINB13	1152	17.0903	7.39522	28.1276	59.1676	60.8671	25.0869	21.7427	59.2904	51.1492	29.8041	66.9669	35.513	60.0118	41.5654	55.9037	64.2513	1.01616e-06	0.0250137	3.41251e-05	-0.526836
ENSBTAG00000017602	chr29	TMEM45B	1723	27.063	25.4829	30.1608	62.8669	67.9562	24.2279	24.5628	62.4145	64.5369	53.1388	55.8883	32.683	68.6406	47.4885	62.7311	73.7115	1.01854e-06	0.0250725	3.41587e-05	-0.488489
ENSBTAG00000033252	chr16	ENSBTAG00000033252	402	10.3106	17.9319	31.9376	57.7783	56.3335	17.9727	15.0397	58.8735	46.3222	41.8671	59.8853	41.9047	56.1986	62.1743	25.7667	54.8779	1.07843e-06	0.0265467	3.61179e-05	-0.534016
ENSBTAG00000031061	chr29	POLR2L	375	33.1588	24.4656	39.1281	70.0424	97.9652	40.6742	34.5483	109.063	72.0033	83.4796	56.9019	61.6071	96.4577	103.133	42.0333	87.419	1.09708e-06	0.0270057	3.66925e-05	-0.418918
ENSBTAG00000042898	chr29	snoU2-30	72	0	0	0	0	0	0	0	2.88342	0	4.67515	3.79954	0	13.717	7.3082	6.25496	2.86357	1.11747e-06	0.0275077	3.73239e-05	-2.09877
ENSBTAG00000012275	chr5	ENDOU	2295	249.233	230.722	296.764	219.627	299.097	494.961	288.279	219.095	194.329	225.287	293.712	227.755	247.605	238.677	299.453	230.972	1.1271e-06	0.0277448	3.75946e-05	0.230144
ENSBTAG00000021482	chr3	APH1A	1892	79.4138	62.3464	52.9946	37.7469	34.8442	67.0398	72.1279	35.2229	33.3933	44.1224	27.6169	51.8955	27.0787	39.4921	45.2261	34.8713	1.14816e-06	0.0282631	3.8245e-05	0.528938
ENSBTAG00000045756	chrX	ENSBTAG00000045756	270	15.3513	9.70859	20.3792	57.0823	150.352	59.4652	83.1719	127.64	37.9327	56.1019	48.6341	51.6958	162.775	114.982	103.415	111.488	1.1643e-06	0.0286604	3.87303e-05	-0.387944
ENSBTAG00000001137	chr8	CLTA	1110	27.0722	23.0251	38.0045	71.9667	79.0383	36.1613	32.6809	66.7708	67.1046	54.8888	59.889	48.9978	78.4092	76.5584	52.7445	78.3843	1.20389e-06	0.029635	3.99932e-05	-0.455965
ENSBTAG00000010692	chr4	SND1	3484	16.6555	12.2263	16.3198	50.3431	40.589	10.8297	19.0889	51.7825	50.28	42.801	33.3714	24.5902	48.5094	41.6844	34.9014	55.3316	1.20778e-06	0.0297306	4.00682e-05	-0.588015
ENSBTAG00000006815	chr15	ENSBTAG00000006815	966	11.7995	13.5679	20.2526	47.864	106.275	30.7483	37.5525	91.1234	39.5177	36.2397	56.9223	29.8948	97.6376	84.9749	62.0057	90.4958	1.23794e-06	0.0304732	4.10138e-05	-0.461746
ENSBTAG00000000561	chr20	OCLN	2287	4.98397	3.152	9.8911	37.2072	26.7723	3.86121	4.53192	34.1321	33.2091	24.4326	26.1964	17.0467	32.712	26.114	21.6613	33.897	1.24401e-06	0.0306226	4.11595e-05	-0.752445
ENSBTAG00000025531	chr23	PSORS1C2	811	34.4978	3.23221	17.3387	22.4836	210.358	151.449	15.9749	9.21558	33.7858	3.73551	36.7679	18.9911	121.931	60.0156	23.8784	23.8972	1.27815e-06	0.0314631	4.22323e-05	0.513628
ENSBTAG00000001537	chr15	TSKU	2532	15.1421	12.1645	17.868	48.5243	49.7548	17.755	24.5604	52.1476	54.4756	57.6972	31.0086	25.662	44.9052	38.8616	41.9764	59.4428	1.31431e-06	0.032353	4.33686e-05	-0.557936
ENSBTAG00000021766	chr7	HBEGF	1602	5.17459	4.90884	7.25103	7.99459	29.8429	13.53	18.3309	12.9592	13.6996	19.5411	10.2459	9.01321	39.3785	31.2036	39.9193	18.9188	1.32153e-06	0.0325307	4.35484e-05	-0.814467
ENSBTAG00000021776	chr29	NDUFV1	1514	28.7457	21.2095	29.8823	73.4093	87.5306	41.3586	32.5174	88.3082	70.0196	71.3687	47.7025	46.096	84.5578	76.2872	70.7959	82.2528	1.36063e-06	0.0334932	4.4777e-05	-0.438882
ENSBTAG00000000375	chr15	SSRP1	2621	27.6745	24.0029	37.3217	79.5908	73.602	26.0345	30.3171	75.8029	82.9732	67.0397	64.295	38.9305	74.326	68.6597	49.3142	69.3811	1.36798e-06	0.0336741	4.49587e-05	-0.451708
ENSBTAG00000035379	chr9	ENSBTAG00000035379	786	26.3667	30.8489	53.6705	80.6431	149.394	88.8574	62.6354	139.989	72.936	59.0997	88.7526	50.2125	163.661	155.648	109.438	109.122	1.39127e-06	0.0342475	4.56634e-05	-0.35112
ENSBTAG00000017125	chr3	PABPC4	2405	71.0915	50.6825	42.7074	29.605	48.8947	91.1265	75.0582	38.8453	27.0446	32.6114	32.9873	36.0229	41.4247	46.8211	61.7954	31.1194	1.39409e-06	0.034317	4.56951e-05	0.520828
ENSBTAG00000026633	chr9	ENSBTAG00000026633	459	42.8933	61.3926	81.2505	215.655	172.134	66.4612	54.5698	172.327	60.5649	150.338	153.77	88.0821	176.976	171.385	108.91	161.258	1.41042e-06	0.034719	4.61688e-05	-0.303241
ENSBTAG00000013391	chr20	ANKH	3714	7.81205	7.05794	11.6876	41.9068	22.8543	3.24225	7.2092	32.7005	41.9375	30.3621	31.894	18.6613	24.3316	21.8892	19.4015	37.194	1.4352e-06	0.035329	4.69176e-05	-0.713815
ENSBTAG00000009093	chr3	GAL3ST2	1200	102.758	97.2073	49.9291	54.6302	23.0654	22.0765	54.7015	32.352	43.1177	46.0035	37.8434	75.4045	20.987	29.8175	23.6437	24.3976	1.45589e-06	0.0358383	4.75309e-05	0.524286
ENSBTAG00000033543	chr8	RRAGA	1583	13.7463	16.9732	18.9245	46.4864	62.5216	28.3991	27.8264	60.3279	63.5226	39.7639	44.932	25.844	63.2471	58.3364	46.0883	56.3958	1.49182e-06	0.0367226	4.86391e-05	-0.520094
ENSBTAG00000019077	chr10	DAD1	694	37.3275	29.2727	45.8092	81.0116	128.349	57.8372	84.6285	128.931	96.0209	64.024	74.5016	63.8042	119.006	123.587	96.6905	127.152	1.51836e-06	0.037376	4.94391e-05	-0.362301
ENSBTAG00000020980	chr15	CAT	2262	25.6534	19.9902	31.8932	77.1561	72.8245	23.0684	38.9471	83.4281	77.3839	49.703	55.8744	42.1302	85.3581	68.6234	55.7471	78.205	1.55401e-06	0.0382535	5.0533e-05	-0.45171
ENSBTAG00000012232	chr14	CYC1	1214	122.058	90.1483	86.1165	170.226	207.544	145.479	130.197	196.149	180.89	214.333	107.489	116.56	192.704	214.984	166.936	184.438	1.55677e-06	0.0383213	5.05559e-05	-0.262238
ENSBTAG00000017547	chr22	DBNL	2217	21.9675	15.6664	30.886	69.91	49.0307	15.5704	20.2584	58.2459	69.9552	49.8008	63.4251	36.9066	50.6173	41.4164	40.0182	53.7529	1.59856e-06	0.0393503	5.18449e-05	-0.515517
ENSBTAG00000003728	chr20	NDUFS4	661	0	5.94853	4.62463	27.5857	59.6383	8.50146	16.9867	63.13	26.9644	23.4253	24.4182	9.46592	68.1698	51.7434	34.7477	50.8424	1.62237e-06	0.0399362	5.25477e-05	-0.615091
ENSBTAG00000027803	chrX	ENSBTAG00000027803	1194	6.07495	9.33049	17.9214	35.6335	41.0239	21.5151	20.2545	50.9453	44.2256	28.7557	30.4727	17.7366	51.9039	57.0701	40.7358	40.5792	1.63193e-06	0.0401716	5.2788e-05	-0.600539
ENSBTAG00000030199	chr5	ENSBTAG00000030199	552	101.369	96.1625	85.2826	88.8743	76.277	119.254	106.399	110.949	37.3491	80.494	75.33	54.9316	95.0497	108.67	75.8754	70.2196	1.64914e-06	0.0405952	5.32745e-05	0.387407
ENSBTAG00000004747	chr22	SPCS1	804	20.6211	18.747	26.6147	60.2082	56.1248	15.9757	24.7081	50.6105	59.7226	46.8911	65.6696	33.5238	53.8954	46.4671	38.0899	51.5442	1.71498e-06	0.0422158	5.53288e-05	-0.519955
ENSBTAG00000022027	chr17	DDT	552	3.75439	2.37438	8.86053	22.0219	45.5838	13.0888	14.0822	30.8401	17.8312	20.1235	8.92066	8.7193	48.3076	51.4752	37.5298	40.7124	1.78593e-06	0.0439625	5.75426e-05	-0.701243
ENSBTAG00000046814	chr10	ACOT2	1540	30.2789	22.128	16.6739	58.4971	67.6441	45.8732	50.4765	75.2237	63.137	56.8305	39.7915	29.6909	80.8856	69.1906	65.7989	99.2059	1.80187e-06	0.0443548	5.79801e-05	-0.451536
ENSBTAG00000021262	chr17	SNRPD3	555	29.8728	30.7001	40.7584	88.3939	86.4434	31.8219	51.3556	86.7833	89.3929	88.55	79.8519	52.9003	77.8531	81.5358	55.9903	70.2116	1.81741e-06	0.0447375	5.8404e-05	-0.412128
ENSBTAG00000011290	chr14	ENSBTAG00000011290	753	44.0356	49.6066	113.669	150.193	44.5547	30.9172	33.2637	52.3841	120.999	113.545	159.49	89.4858	47.3809	54.1564	42.464	51.2019	1.8404e-06	0.0453032	5.90655e-05	-0.382955
ENSBTAG00000019927	chr16	CYB5R1	1558	15.9622	8.83307	19.6206	44.0277	40.6989	8.75948	15.5224	39.3093	50.9676	36.9451	35.1177	18.8444	46.275	39.1772	29.1952	41.2883	1.85785e-06	0.0457328	5.95479e-05	-0.607355
ENSBTAG00000013930	chr13	ATP5C1	1092	82.5554	67.8134	85.6599	155.251	198.011	122.034	128.133	201.333	156.641	130.699	126.262	103.578	200.554	197.803	167.028	175.968	1.91163e-06	0.0470566	6.11125e-05	-0.272157
ENSBTAG00000006609	chr16	ERRFI1	3054	8.82172	5.36452	7.60717	21.1814	29.2214	9.46304	10.1812	18.6941	24.9123	19.5089	18.5423	8.66791	49.1143	27.0504	25.069	21.7384	1.90991e-06	0.0470143	6.11125e-05	-0.773351
ENSBTAG00000045783	chr16	ENSBTAG00000045783	177	5.85431	7.40486	20.7246	40.4713	116.571	40.8194	29.2783	114.946	45.0885	22.8211	32.4571	24.4732	116.478	99.5897	94.1425	80.374	1.96058e-06	0.0482615	6.2596e-05	-0.446612
ENSBTAG00000047659	chr11	ENSBTAG00000047659	456	36.3583	20.1198	37.5407	75.2141	99.3248	35.2097	39.7761	74.2102	57.4631	67.9128	70.7914	43.2753	95.0261	84.8136	66.1709	77.3163	1.96359e-06	0.0483358	6.26111e-05	-0.422889
ENSBTAG00000005262	chr17	ENSBTAG00000005262	306	23.7042	25.6992	3.99593	52.4949	45.5004	7.8704	19.758	52.9193	7.82417	46.2015	53.6406	39.3224	53.6576	51.5873	25.0198	67.378	2.16931e-06	0.0533998	6.90813e-05	-0.555473
ENSBTAG00000016265	chr8	DNAJA1	2018	10.2697	11.0412	19.0866	30.3344	48.8782	12.7299	24.8241	57.92	38.7564	27.3559	31.1796	18.365	60.4417	61.4063	40.8401	45.363	2.2802e-06	0.0561294	7.25186e-05	-0.572326
ENSBTAG00000016278	chr14	RPL30	534	275.547	218.443	258.747	373.578	932.041	605.844	693.878	879.412	406.754	386.409	369.366	227.133	881.046	856.291	683.126	826.638	2.33633e-06	0.0575111	7.42078e-05	-0.129674
ENSBTAG00000047495	chr29	CD81	672	35.4656	26.3302	9.09787	71.0657	123.315	48.9792	61.6935	142.112	61.1613	83.6519	45.1874	34.379	112.246	120.194	93.1542	126.099	2.35485e-06	0.057967	7.46998e-05	-0.378927
ENSBTAG00000012159	chr22	CNBP	887	19.8598	25.1197	28.9491	79.7812	115.552	47.0627	34.0809	120.304	64.631	65.273	59.5247	32.5573	106.334	98.772	87.8374	108.551	2.36054e-06	0.0581072	7.4784e-05	-0.399587
ENSBTAG00000020169	chr3	CEPT1	2059	44.2869	35.3286	23.1605	17.5008	25.0116	47.1765	67.5362	24.5014	16.0853	13.896	14.615	32.4922	24.2229	27.089	27.5595	23.1311	2.38026e-06	0.0585924	7.53116e-05	0.644708
ENSBTAG00000006071	chr29	CTTN	2681	44.4478	30.0655	47.2044	118.779	89.7871	36.2314	39.3034	92.9235	102.896	75.7093	89.8964	60.8589	97.39	81.3525	61.1451	86.0544	2.42594e-06	0.0597168	7.66583e-05	-0.388416
ENSBTAG00000034529	chr23	HMGA1	1849	40.9105	44.6574	45.9607	117.048	71.9441	28.6552	28.9616	68.7156	99.2726	117.605	70.1302	55.4452	66.6338	75.6986	42.6244	67.7964	2.46583e-06	0.0606989	7.77194e-05	-0.407248
ENSBTAG00000021067	chr26	ACTR1A	2911	9.61104	6.97878	9.66105	33.7057	38.6669	7.17015	7.71433	40.9365	37.1937	26.9428	29.6967	15.542	42.3242	36.2423	24.9081	34.9884	2.46544e-06	0.0606892	7.77194e-05	-0.655286
ENSBTAG00000009615	chr10	ANXA2	1381	226.601	110.092	153.176	329.776	497.537	306.929	282.691	540.739	317.55	250.813	249.994	228.28	466.278	456.083	341.11	452.066	2.53105e-06	0.0623042	7.96729e-05	-0.173937
ENSBTAG00000038540	chr26	ENSBTAG00000038540	881	4.70471	1.4877	8.32749	25.8714	26.657	4.55608	8.82336	41.2385	27.1759	17.5756	16.768	9.2874	33.2103	34.3427	31.6937	38.3802	2.59139e-06	0.0637896	8.14636e-05	-0.739124
ENSBTAG00000022372	chr29	ENSBTAG00000022372	873	27.3	18.7666	31.5143	64.401	93.5779	31.2652	32.6488	87.5134	61.0967	45.1128	62.6728	39.144	88.9482	87.3971	68.6111	73.449	2.59455e-06	0.0638675	8.14636e-05	-0.4362
ENSBTAG00000039991	chr6	ENSBTAG00000039991	1831	19.2415	21.1166	9.34929	44.1023	29.5919	10.0841	46.228	76.7611	66.0333	33.0912	31.824	24.4464	38.1618	33.0486	50.6683	94.5868	2.59954e-06	0.0639903	8.15163e-05	-0.522339
ENSBTAG00000039504	chr19	ENSBTAG00000039504	496	1750.7	702.894	1194.4	1582.54	4783.54	6197.27	3186.67	3817.28	1562.34	1123.17	1596.17	1276.04	4720.57	3759.19	3541.11	4411.6	2.77548e-06	0.0683212	8.69227e-05	0.0781868
ENSBTAG00000017426	chr22	PDCD6IP	2894	18.9769	19.7007	30.421	77.7834	61.9638	23.5786	23.8758	69.8717	68.7576	42.1055	73.5435	41.079	68.8076	48.6372	41.5499	69.1768	2.78298e-06	0.0685059	8.70469e-05	-0.466231
ENSBTAG00000015006	chr29	MRPL11	827	28.8185	18.2256	14.7854	50.1343	50.9128	28.1507	20.8878	51.2113	57.9008	43.1448	45.9804	27.9355	55.3821	57.2638	39.2088	53.601	2.79306e-06	0.068754	8.72513e-05	-0.518642
ENSBTAG00000008926	chr3	FUBP1	2192	62.3997	63.6794	46.0206	34.1653	27.703	50.54	65.8026	27.845	29.0051	27.3343	29.3286	49.4041	26.0197	29.5262	39.2419	25.1137	2.81718e-06	0.0693476	8.78931e-05	0.554265
ENSBTAG00000016712	chr3	ENSBTAG00000016712	4583	88.1787	89.3697	48.6914	51.533	40.4822	81.6269	102.333	53.2266	42.286	40.6901	44.1718	67.2127	49.1872	41.5051	63.8735	55.3344	2.8362e-06	0.0698159	8.83746e-05	0.45071
ENSBTAG00000007062	chr2	IGFBP5	982	47.4843	73.4076	40.4679	124.231	77.7246	48.2322	76.52	104.649	82.353	115.174	56.552	79.8908	107.361	135.299	75.2124	108.337	2.84195e-06	0.0699575	8.84418e-05	-0.354758
ENSBTAG00000007196	chr15	TAGLN	1116	12.9991	9.98262	12.0522	28.3985	31.265	12.9481	15.4786	41.4841	47.9125	49.1645	37.7503	23.7203	23.2304	30.8831	13.7206	35.1018	2.91509e-06	0.0717579	9.06034e-05	-0.642695
ENSBTAG00000007836	chr28	PPA1	1261	10.6826	6.75598	17.9389	54.5696	99.3721	17.8254	23.2879	82.1536	44.7237	26.9609	55.9716	28.2447	89.5791	79.2833	52.1429	62.2945	3.07769e-06	0.0757604	9.55364e-05	-0.480211
ENSBTAG00000000014	chr5	TXN2	1044	220.344	157.555	131.762	154.904	146.218	244.525	254.811	147.353	163.588	151.862	126.564	132.313	136.697	180.689	173.413	136.464	3.11739e-06	0.0767378	9.66471e-05	0.276847
ENSBTAG00000023198	chr24	SERPINB2	2098	7.90248	6.24719	13.6962	39.5243	36.0603	14.923	28.406	36.5142	40.0047	32.5701	35.5976	20.647	50.252	31.6015	39.4975	33.118	3.14323e-06	0.0773737	9.73254e-05	-0.606809
ENSBTAG00000046855	chr25	ENSBTAG00000046855	543	0	0	4.5037	11.5932	8.34109	1.47842	1.59062	8.02898	9.30832	23.5566	7.55709	3.54553	6.36589	29.0713	3.31755	8.35339	3.24108e-06	0.0797824	0.000100193	-1.18632
ENSBTAG00000045971	chr29	ENSBTAG00000045971	881	7.05707	7.43848	16.655	32.2777	76.3532	20.0467	36.2738	92.3743	34.8757	23.6889	36.9517	28.9548	80.4335	76.1513	55.7196	72.08	3.24396e-06	0.0798534	0.000100193	-0.491631
ENSBTAG00000020959	chr11	SET	863	78.0461	51.6367	103.431	154.693	223.341	107.906	127.104	221.078	150.735	125.985	160.717	89.7917	201.272	208.22	168.036	177.03	3.30249e-06	0.0812942	0.000101872	-0.262481
ENSBTAG00000006391	chr25	NDUFAB1	666	42.0086	30.5033	41.3092	65.8391	101.002	69.9118	23.3435	87.282	80.2859	86.9326	58.3281	37.5794	92.3115	102.315	73.7071	77.7033	3.32265e-06	0.0817905	0.000102238	-0.39545
ENSBTAG00000009733	chr8	FBP1	1252	14.8976	21.9839	16.1146	62.4173	62.9727	14.1064	32.4236	68.6494	58.0064	37.3714	37.8012	32.6765	68.1357	60.5203	45.3235	76.5753	3.31901e-06	0.0817007	0.000102238	-0.492988
ENSBTAG00000031134	chr17	YWHAH	748	45.7153	20.1505	33.5113	76.9044	67.9516	13.9521	28.8673	56.62	79.6643	82.3527	61.0771	45.6854	49.3481	60.4979	42.7478	52.6468	3.35086e-06	0.0824847	0.000102977	-0.454861
ENSBTAG00000039890	chrX	FAM127A	342	15.1493	5.74851	26.8148	31.7359	35.806	4.69462	12.6273	35.2081	74.6728	17.7164	25.5969	18.2952	33.9315	39.2335	23.703	31.3485	3.39947e-06	0.0836813	0.000104341	-0.632437
ENSBTAG00000011263	chr13	EIF6	1022	98.3489	79.5117	78.3663	149.53	197.95	128.036	114.091	195.012	169.713	172.258	127.415	97.9565	173.583	178.4	166.13	167.443	3.42409e-06	0.0842873	0.000104862	-0.265648
ENSBTAG00000034185	chr18	EEF1A1	2205	1916.41	1886.04	1850.21	2197.12	3211.11	3315.61	3179.47	3118.62	1708.45	2406.81	1927.13	1507.87	2932.8	3189.6	2902.51	2964.83	3.42498e-06	0.0843093	0.000104862	0.0813958
ENSBTAG00000010009	chr3	TMCO1	1207	72.9727	76.5547	74.4593	40.1055	55.036	101.761	98.7504	59.3407	47.1654	45.179	49.6364	66.5932	42.2419	57.5453	66.0424	50.2204	3.44968e-06	0.0849174	0.000105487	0.440198
ENSBTAG00000017570	chr27	ENSBTAG00000017570	741	1.3984	0.884386	3.30028	8.20251	39.3904	1.08337	1.1656	41.4653	10.2316	14.0822	9.96802	5.19628	43.4834	39.7661	18.8409	32.5542	3.66899e-06	0.090316	0.000112055	-0.796031
ENSBTAG00000005285	chr4	MRPS33	694	2.9862	5.66568	20.2618	47.8563	76.1395	26.6051	19.9126	66.7093	36.4151	35.4072	29.5641	24.2733	69.5534	68.238	53.8612	64.4674	3.68075e-06	0.0906053	0.000112135	-0.507765
ENSBTAG00000016975	chr4	H2AFV	748	6.92655	1.75222	13.0776	31.6324	79.6133	26.8309	25.4032	81.0443	31.8302	30.151	24.1382	18.6602	80.5414	74.9189	57.7998	63.6723	3.68075e-06	0.0906053	0.000112135	-0.506757
ENSBTAG00000015248	chr29	PLA2G16	730	4.25841	5.38627	5.02501	13.0839	25.9666	4.3988	2.36632	21.045	22.4114	13.8333	21.7354	8.5712	23.6759	24.1471	12.3386	26.8312	3.74768e-06	0.0922528	0.000114033	-0.851481
ENSBTAG00000004593	chr27	TOP2B	5108	3.04291	2.4376	6.82233	21.4609	39.0472	2.82891	3.38179	28.1252	19.66	15.0249	20.4586	7.82075	44.7601	30.5434	17.2807	31.7257	3.75389e-06	0.0924057	0.000114081	-0.762026
ENSBTAG00000005654	chr11	TMSB10	452	84.8227	84.091	102.798	176.732	223.417	118.996	78.3452	152.03	184.803	190.647	170.071	109.678	158.14	182.188	84.6911	149.615	3.76043e-06	0.0925669	0.000114139	-0.266246
ENSBTAG00000000555	chr8	ACO1	3499	18.0649	18.9164	24.2873	55.2145	46.216	15.8308	33.8177	54.7645	61.2785	44.6378	40.4213	34.8015	58.1099	47.4459	41.1873	54.7998	3.80675e-06	0.0937071	0.000115403	-0.505976
ENSBTAG00000010910	chr3	MYEOV2	467	97.6303	85.5998	45.8205	42.2991	95.9076	201.125	123.915	92.9117	49.8435	69.1963	45.6921	66.9911	69.5248	97.4636	127.296	78.1441	3.8144e-06	0.0938953	0.000115492	0.373814
ENSBTAG00000017889	chr20	CCT5	2089	9.92066	7.21522	11.1213	32.8364	57.8166	10.7601	14.4709	51.3799	37.8849	29.81	30.9056	18.8928	59.6284	53.274	28.0261	39.1825	3.8397e-06	0.0945181	0.000116116	-0.586486
ENSBTAG00000020729	chr10	DHRS7	1233	71.434	65.3735	78.3435	168.307	147.341	65.1079	131.693	203.397	146.819	128.038	104.501	83.1453	177.019	177.744	131.491	181.931	4.01397e-06	0.0988078	0.000121237	-0.27818
ENSBTAG00000047946	chr7	ENSBTAG00000047946	579	187.914	142.611	172.115	258.689	357.806	259.275	286.411	351.389	140.132	305.217	278.764	213.637	350.529	356.701	316.572	336.506	4.08064e-06	0.100449	0.000122949	-0.188071
ENSBTAG00000011330	chr9	ENSBTAG00000011330	778	23.9741	28.6391	31.4332	111.327	90.1271	25.7963	41.0761	98.1995	102.579	54.0828	65.4029	44.5424	99.6508	75.7498	65.9906	88.2479	4.07767e-06	0.100376	0.000122949	-0.397988
ENSBTAG00000020927	chr23	HSD17B8	972	12.7927	6.06787	13.2088	24.5659	44.5259	24.7772	9.77448	41.0087	30.379	37.7475	22.2343	20.7972	47.6284	47.6387	33.3598	33.9386	4.31231e-06	0.106152	0.00012977	-0.608928
ENSBTAG00000020026	chr3	ENSBTAG00000020026	1646	63.5829	74.8493	43.0861	35.2118	35.9752	58.0382	78.185	32.9194	27.9598	43.3545	27.4232	42.6917	31.3507	44.755	41.8619	34.321	4.38152e-06	0.107855	0.000131692	0.510627
ENSBTAG00000031252	chr15	CD82	1723	22.2518	18.6368	26.6124	84.0325	62.9909	22.3642	27.0692	85.3079	61.6034	59.1951	51.1251	47.7674	67.6375	75.4319	44.1732	71.4379	4.46364e-06	0.109877	0.000133508	-0.445061
ENSBTAG00000011640	chr3	PPAP2B	1565	41.0512	32.6618	17.1889	15.535	18.7578	28.2127	29.8021	21.0923	15.4684	14.4108	13.4598	15.6847	11.9114	14.962	18.4172	13.9647	4.45897e-06	0.109762	0.000133508	0.749502
ENSBTAG00000003912	chr4	ENSBTAG00000003912	465	31.1978	33.8235	51.2767	189.998	108.225	39.7074	33.4339	110.723	39.4742	129.577	130.018	73.4897	118.143	113.725	59.0791	98.8762	4.45897e-06	0.109762	0.000133508	-0.345339
ENSBTAG00000010611	chr6	OCIAD1	1477	30.1673	22.6282	40.1513	71.574	75.7538	35.8724	33.332	81.1029	77.5372	54.9244	75.1985	45.9473	81.9118	64.1261	53.6648	73.4252	4.44996e-06	0.10954	0.000133508	-0.423948
ENSBTAG00000011444	chr8	HINT2	640	12.9527	5.11976	14.3291	35.6136	36.695	13.7978	14.845	40.8725	38.8641	34.713	26.5018	19.553	38.579	34.9423	32.3694	44.4569	4.56862e-06	0.112461	0.000136482	-0.609254
ENSBTAG00000022564	chr13	ENSBTAG00000022564	2110	26.5192	21.1196	28.1059	42.5917	70.2	36.1442	46.2555	80.1893	98.3398	46.4236	33.4504	26.2323	79.5129	80.0508	53.5733	62.4393	4.70137e-06	0.115729	0.000140108	-0.44246
ENSBTAG00000006029	chr4	OGDH	4061	31.1298	22.7534	37.6371	88.572	68.5287	24.5124	27.4362	80.6194	84.0448	65.2334	59.887	38.9927	76.911	63.0366	50.7913	76.0026	4.69879e-06	0.115665	0.000140108	-0.426063
ENSBTAG00000014262	chr4	BZW2	1790	12.7356	8.78655	14.0036	32.1366	71.9726	18.3877	29.4336	76.8956	41.1665	26.3271	31.6359	25.2753	71.8647	65.1124	55.0996	61.5075	4.84953e-06	0.119376	0.000144348	-0.503088
ENSBTAG00000018283	chr22	ACAA1	1593	9.75718	12.3414	7.67579	43.4692	51.8093	14.6143	15.7235	46.7864	37.6572	38.0352	28.1638	19.639	52.388	43.9318	36.4696	47.2408	4.97134e-06	0.122375	0.000147795	-0.567743
ENSBTAG00000037516	chr13	ENSBTAG00000037516	1083	30.6175	31.4655	45.1617	65.3425	94.1746	37.0628	40.6733	83.0043	69.6373	55.9464	65.171	45.7751	108.52	72.8796	71.9407	78.2444	5.02068e-06	0.123589	0.000149082	-0.403675
ENSBTAG00000029828	chrX	bta-mir-421	85	24.3815	0	7.19267	7.66142	5.92054	0	0	14.6546	0	0	6.43687	0	1.45239	0	5.29832	2.42561	5.05837e-06	0.124517	0.00015002	1.52192
ENSBTAG00000018801	chr9	SNX3	1294	16.8164	11.6481	19.3713	48.8164	98.0046	39.7048	48.058	90.0056	48.9283	36.4185	64.0578	24.9208	89.0119	87.224	69.607	84.2871	5.07572e-06	0.124944	0.000150354	-0.429814
ENSBTAG00000000215	chr16	GNB1	2987	21.1614	14.6994	26.1989	53.9958	53.4077	15.588	20.2409	57.5488	54.6828	37.6391	48.7237	30.9376	57.0767	49.0606	39.8039	57.6356	5.5641e-06	0.136966	0.000164622	-0.502007
ENSBTAG00000046716	chr13	UBE2D3	781	27.8623	23.4945	32.0953	67.2622	97.0837	47.2829	68.5658	103.405	106.954	33.618	68.3041	41.29	107.33	86.9124	78.4233	88.9649	5.63764e-06	0.138776	0.000166545	-0.38371
ENSBTAG00000031861	chr4	RHEB	1029	8.05607	4.45803	18.4185	33.9639	41.8964	12.4825	10.9118	39.7459	34.7716	24.5343	34.8273	17.3064	41.1509	38.8634	35.4509	37.2681	5.6426e-06	0.138898	0.000166545	-0.613189
ENSBTAG00000005296	chr18	RPL13A	662	1255.35	878.063	808.088	1029.95	1556.11	2110.03	1381.67	1653.95	948.557	1421.7	783.095	764.127	1322.92	1698.59	1449.71	1527.95	5.65798e-06	0.139277	0.000166799	0.105986
ENSBTAG00000002616	chr21	ENSBTAG00000002616	609	11.9105	8.6086	21.082	40.278	34.1557	6.59098	4.25472	26.9309	48.9236	42.56	31.8937	25.2903	28.5827	28.9448	16.2691	22.0057	5.76322e-06	0.141867	0.000169698	-0.641798
ENSBTAG00000011694	chr28	TIMM23	1128	5.51177	1.16193	17.344	36.1789	29.2965	7.11685	6.89129	27.0551	32.899	27.1557	41.229	15.7875	32.9426	27.9889	16.7686	20.837	5.78176e-06	0.142324	0.00017004	-0.690501
ENSBTAG00000006199	chr29	DRAP1	832	12.4545	5.51359	16.1662	40.4404	37.5015	12.5435	10.3811	39.6748	44.6034	31.9619	33.2094	26.0322	40.0628	38.8951	24.8996	30.4805	5.85383e-06	0.144098	0.000171954	-0.606553
ENSBTAG00000025280	chr23	ENSBTAG00000025280	1261	22.1869	17.1498	25.6962	55.2582	61.459	20.3719	18.4934	49.0617	59.1746	58.1929	54.0191	37.0235	51.2021	43.1885	30.7143	50.6858	5.89944e-06	0.145221	0.000172926	-0.498184
ENSBTAG00000010347	chr9	EZR	2704	38.3215	27.3862	33.4629	79.235	82.5715	37.7046	37.0526	80.0022	77.8685	75.0653	65.2554	43.4314	80.8104	71.9036	69.7854	69.9202	5.90096e-06	0.145258	0.000172926	-0.407506
ENSBTAG00000022570	chr13	ENSBTAG00000022570	1229	14.3333	14.397	21.8882	37.0915	47.6357	29.3939	36.5442	49.1566	88.5297	39.1663	39.1764	19.9728	43.8965	54.1604	32.2469	43.282	6.01986e-06	0.148185	0.000176201	-0.511563
ENSBTAG00000011912	chr11	SLC25A25	3338	6.51901	4.51545	6.95995	11.4455	23.921	13.2274	10.6088	19.467	19.1268	26.219	11.3098	9.66072	30.2899	24.7489	28.063	22.7301	6.03359e-06	0.148523	0.000176393	-0.783419
ENSBTAG00000014862	chr16	ENSBTAG00000014862	725	22.8681	22.5976	31.2013	47.307	106.665	43.1841	20.2525	91.9196	54.1217	50.6077	55.468	37.1767	92.1213	96.5288	57.1488	76.2143	6.12071e-06	0.150667	0.000178728	-0.420685
ENSBTAG00000018813	chr13	IDH3B	1545	64.386	57.686	62.1269	115.07	135.067	76.3811	77.7058	111.127	124.23	109.807	103.761	76.012	124.332	118.35	107.561	108.36	6.16764e-06	0.151823	0.000179885	-0.315347
ENSBTAG00000046712	chr4	PSMC2	1440	12.2331	14.5629	22.0775	46.8818	53.0039	15.0521	13.1955	58.5335	50.8028	37.1675	48.0642	25.068	55.7252	47.5033	31.9003	47.5352	6.23551e-06	0.153493	0.000181649	-0.530457
ENSBTAG00000012094	chr3	SCAMP3	1453	104.834	71.7119	53.0168	41.5323	30.7096	38.1224	59.4431	29.5764	44.398	44.4799	42.5507	56.3124	23.705	32.2305	37.8139	21.0008	6.52861e-06	0.160708	0.000189962	0.492904
ENSBTAG00000031800	chr13	PPDPF	499	33.2253	52.5315	57.5846	127.46	52.1063	37.0019	22.5014	58.2463	103.69	126.819	82.2345	59.8015	53.1911	47.9793	37.0033	70.6538	6.58894e-06	0.162193	0.000191491	-0.393567
ENSBTAG00000017951	chr29	POLD4	981	14.7879	12.6924	18.6965	39.3874	46.5113	14.7299	12.3261	31.7441	43.3879	46.3226	27.8865	19.6251	38.634	39.6923	28.922	44.556	6.67709e-06	0.164363	0.000193825	-0.578724
ENSBTAG00000038779	chr8	ENSBTAG00000038779	623	21.6224	18.9341	22.5709	62.3694	74.3156	48.9658	13.8637	84.6422	31.8116	63.7562	54.4499	35.5378	90.7566	82.3493	47.7104	66.8503	6.68928e-06	0.164663	0.00019395	-0.43773
ENSBTAG00000018188	chr29	NDUFC2	648	14.3918	13.1471	24.5305	52.2584	90.0872	30.9715	45.318	84.5804	55.6265	40.518	43.0614	35.6523	86.4931	92.1646	52.8197	76.0436	7.03271e-06	0.173117	0.000203667	-0.432796
ENSBTAG00000021944	chr10	C10H14ORF166	965	50.4684	53.6488	88.0636	133.168	111.774	62.3923	56.3872	104.987	117.16	106.041	147.131	69.328	114.498	112.327	74.6706	87.1711	7.12128e-06	0.175297	0.00020599	-0.322297
ENSBTAG00000004173	chr27	UBXN8	1272	1.62926	2.06079	4.32578	19.284	20.3092	1.26223	1.35803	15.9948	19.6588	10.5853	20.4315	10.9732	22.9048	13.2375	14.5162	17.8298	7.16334e-06	0.176333	0.000206963	-0.896139
ENSBTAG00000031688	chr29	RBM4	1536	28.3339	14.9326	21.8917	49.1807	28.5042	9.40759	8.43465	32.033	51.6976	44.0487	44.8821	31.9617	34.3996	33.7433	18.7649	31.8124	7.27289e-06	0.179029	0.000209882	-0.576469
ENSBTAG00000006463	chr10	DLST	1432	41.9695	35.2377	48.671	95.3486	78.4857	34.1967	44.0298	74.663	96.2286	69.1087	78.7078	64.8687	82.7616	74.5927	63.528	63.7824	7.32123e-06	0.180219	0.00021103	-0.385232
ENSBTAG00000015009	chr25	LAMTOR4	606	20.5191	15.1396	11.0976	39.761	56.4698	64.9113	12.8274	56.5265	38.4107	90.5406	28.4401	27.7982	53.1702	59.0445	43.1035	50.0132	7.35265e-06	0.180993	0.000211564	-0.482418
ENSBTAG00000017462	chr5	ATF4	1411	190.205	137.94	135.187	137.69	156.93	242.37	223.426	148.606	128.015	146.954	133.003	143.266	137.539	153.457	161.184	130.486	7.35694e-06	0.181098	0.000211564	0.273597
ENSBTAG00000012881	chr1	EIF4G1	5056	40.3746	27.7375	40.7504	97.1163	90.3108	39.6945	53.6401	91.1564	97.4694	66.4434	76.3455	55.2131	94.2499	76.2851	71.3481	88.979	7.37741e-06	0.181602	0.000211905	-0.376055
ENSBTAG00000039630	chr17	TMED2	606	23.9389	34.6049	51.4525	96.7159	124.843	42.3911	48.4589	117.849	79.6749	67.2111	87.5775	53.2137	114.285	102.894	73.5732	113.976	7.54916e-06	0.18583	0.000216585	-0.353345
ENSBTAG00000018588	chr5	TMBIM6	2775	294.247	198.134	195.641	250.241	251.411	340.784	413.646	259.153	228.347	226.106	190.067	207.265	228.799	270.775	274.596	268.81	7.58415e-06	0.186691	0.000217336	0.216769
ENSBTAG00000004333	chr3	COPA	4339	81.1966	66.1522	50.1613	41.3735	40.4004	88.9923	87.187	48.6122	40.5256	37.3926	39.8466	55.7955	39.036	43.7785	61.6529	48.3249	7.60905e-06	0.187304	0.000217543	0.451959
ENSBTAG00000040146	chr3	ENSBTAG00000040146	555	188.572	161.766	114.564	118.51	103.369	153.324	157.179	111.098	49.3698	144.349	116.328	128.348	101.209	135.103	109.546	111.447	7.60428e-06	0.187187	0.000217543	0.304917
ENSBTAG00000046485	chr29	RAB1B	796	36.4497	23.8751	31.4905	64.3585	51.8419	19.1619	14.1058	47.4678	74.3591	58.3572	73.8905	38.6979	39.8585	46.273	29.4203	44.0327	7.61912e-06	0.187552	0.000217578	-0.476502
ENSBTAG00000013723	chr22	MRPS25	699	8.89453	11.2503	12.245	34.7814	29.038	6.89082	11.1207	26.1364	38.8186	42.3774	25.8303	17.2141	28.6114	28.2291	13.53	30.9708	7.82202e-06	0.192547	0.000223113	-0.654851
ENSBTAG00000013581	chr27	LEPROTL1	688	1.50612	1.90503	3.55452	15.7757	20.9686	2.33367	1.25539	19.9157	16.6264	16.1456	15.905	6.29615	21.8913	19.1203	12.4372	22.176	7.91811e-06	0.194912	0.000225332	-0.881819
ENSBTAG00000043574	chrM	ENSBTAG00000043574	69	315.369	227.941	310.119	169.884	114.264	302.497	262.868	69.2022	107.951	146.353	269.602	258.091	144.923	129.641	280.657	161.356	7.90913e-06	0.194691	0.000225332	0.240721
ENSBTAG00000010793	chr1	CCDC80	3676	24.5241	11.0529	27.6084	69.6218	46.9112	12.2295	28.665	48.4566	72.1863	26.3721	42.2704	39.0177	53.935	52.39	36.9989	57.6577	7.98729e-06	0.196615	0.000227038	-0.488885
ENSBTAG00000008645	chr29	ESRRA	2068	25.5546	17.429	19.8077	59.7267	49.6432	16.3041	19.2121	46.2798	55.2497	57.7838	48.5489	31.8853	44.8322	45.5455	33.9728	44.9641	8.17539e-06	0.201245	0.000232117	-0.501242
ENSBTAG00000040518	chr2	ENSBTAG00000040518	1350	176.54	131.551	155.788	287.663	285.173	200.398	147.79	263.583	274.988	281.008	228.783	175.409	246.631	251.207	210.167	227.558	8.18884e-06	0.201577	0.000232231	-0.200719
ENSBTAG00000001333	chr22	PPARG	2064	15.0612	14.2877	19.846	58.37	56.0787	12.8352	21.3416	57.635	60.8989	38.3254	32.2077	29.8484	60.8292	54.6841	40.8027	46.5496	8.44806e-06	0.207957	0.000239307	-0.498309
ENSBTAG00000015124	chr12	ARGLU1	911	3.41234	7.91287	10.7377	42.6522	34.0653	17.6242	18.9618	43.2988	35.4793	29.9292	30.3296	16.3781	43.9064	37.5438	26.2008	52.9587	8.56036e-06	0.210722	0.000242209	-0.588709
ENSBTAG00000004080	chr26	TIAL1	1600	7.12396	5.73414	14.5202	37.5808	34.1788	7.52607	6.47781	29.0649	39.1551	21.459	38.1284	16.8457	36.0328	26.3095	22.2364	27.8339	8.73218e-06	0.214951	0.000246787	-0.651842
ENSBTAG00000006546	chr23	GSTA2	1020	7.11126	16.062	24.5749	30.6457	25.1623	21.2501	49.9596	107.874	105.887	33.6611	52.2995	17.931	30.7422	29.4048	50.334	76.811	8.81945e-06	0.2171	0.000248967	-0.478941
ENSBTAG00000046570	chr3	ENSBTAG00000046570	1473	114.666	64.5097	86.3315	47.0105	47.0334	79.5696	77.3995	46.2287	42.2601	43.6475	52.7447	68.2912	48.4424	50.1899	62.677	48.2899	8.86038e-06	0.218107	0.000249836	0.426946
ENSBTAG00000048098	chr29	PKP3	2802	24.4076	18.0087	19.4192	60.1949	74.3554	31.5153	20.9608	73.9441	52.8341	48.1731	39.0531	32.9803	66.7491	71.8301	57.3795	74.7593	8.97746e-06	0.220989	0.000252848	-0.449567
ENSBTAG00000030650	chr5	TST	1223	352.465	220.765	174.965	228.788	274.735	396.467	446.332	288.578	227.087	296.977	130.856	171.586	271.737	356.459	352.774	256.583	9.29861e-06	0.228895	0.000261594	0.206607
ENSBTAG00000026320	chr14	VPS28	949	21.838	17.2637	19.9712	46.2053	45.2515	21.994	18.2025	42.2214	41.4871	45.047	38.9163	30.9375	42.2783	49.0705	41.2867	49.3173	9.50024e-06	0.233858	0.000266961	-0.523473
ENSBTAG00000008389	chr26	HTRA1	1464	6.37016	4.92393	12.5282	31.1376	46.7496	5.48348	7.66954	37.1536	29.4368	20.0035	26.5345	15.123	39.5487	41.8724	27.3783	39.4327	9.70951e-06	0.239009	0.000272531	-0.62822
ENSBTAG00000009435	chr3	SMG5	4518	90.1354	71.7991	37.0777	41.6562	30.6685	55.9708	64.8068	37.9096	40.3331	42.6165	34.1504	53.9045	24.9201	30.8051	42.3643	35.5949	9.74071e-06	0.239777	0.000273095	0.486282
ENSBTAG00000016744	chr15	CAPRIN1	3315	17.1921	15.8149	30.9838	58.7375	67.5042	20.5841	32.3076	65.9456	60.4267	38.5859	62.058	36.0072	72.9917	56.9841	41.8431	58.4634	9.79842e-06	0.241198	0.0002744	-0.457408
ENSBTAG00000020345	chr3	CNN3	1739	70.9082	80.6444	64.3369	42.6907	68.1991	104.329	97.3473	70.9133	49.3341	50.1336	44.8341	58.9523	53.101	64.2987	60.8591	67.9352	9.82576e-06	0.241871	0.000274789	0.408965
ENSBTAG00000040435	chr3	RPS27L	471	105.601	55.6543	71.3922	27.6527	26.3554	37.4972	36.6755	24.2428	24.5689	37.163	42.4	52.1159	25.6866	27.3708	30.5975	27.5778	9.83462e-06	0.242089	0.000274789	0.512841
ENSBTAG00000046065	chr18	U6	95	43.63	0	6.43554	13.7099	15.892	0	9.09167	13.112	4.20035	3.54328	11.5186	5.06637	3.89851	5.53885	4.7406	6.51085	9.86818e-06	0.242915	0.000275264	1.05127
ENSBTAG00000014718	chr29	CST6	264	62.8008	67.0224	71.7904	227.763	121.364	24.3267	32.7162	120.317	154.676	98.1782	107.769	134.911	86.9781	99.6573	64.8241	152.29	9.87524e-06	0.243089	0.000275264	-0.301651
ENSBTAG00000002009	chr2	ENSBTAG00000002009	423	7.34902	1.54924	5.78134	14.3689	102.711	45.5478	34.7117	86.38	18.2379	4.77463	12.9346	14.7919	83.1774	110.09	73.4625	96.5083	9.88516e-06	0.243333	0.000275264	-0.46175
ENSBTAG00000002549	chr2	PTMA	1197	180.926	138.512	244.653	285.623	487.83	356.791	260.484	513.726	322.249	309.615	302.592	217.13	427.186	471.462	318.674	394.44	9.89855e-06	0.243663	0.000275325	-0.162258
ENSBTAG00000026813	chr5	AQP5	1488	511.142	487.093	267.066	428.603	357.819	359.849	737.171	535.061	459.37	529.801	235.142	320.223	340.988	443.266	470.635	479.832	9.911e-06	0.243969	0.00027536	0.167441
ENSBTAG00000009839	chr4	GSTK1	951	13.0752	8.95824	17.3577	35.8365	49.9189	10.1297	15.4396	44.9705	36.9242	31.8559	27.9032	17.2076	48.9397	45.0941	31.7286	53.116	9.95319e-06	0.245008	0.000276221	-0.562308
ENSBTAG00000012760	chr2	NDUFB3	472	105.378	63.8669	103.623	160.966	109.108	79.9379	80.5152	124.916	164.009	135.5	147.216	105.031	130.515	125.416	87.7815	113.572	9.98963e-06	0.245905	0.00027692	-0.282268
ENSBTAG00000048095	chr2	ENSBTAG00000048095	77	0	0	0	0	4.35711	0	0	5.39238	0	8.74315	0	0	4.80985	3.41682	5.84879	24.0986	1.01921e-05	0.250889	0.000282214	-1.62948
ENSBTAG00000012460	chr15	ELF5	1301	12.7436	8.56311	13.158	30.5338	33.1371	11.7239	11.9498	31.117	38.2368	11.9017	45.6295	21.4571	37.4818	20.4248	18.0004	46.5918	1.02101e-05	0.251332	0.000282395	-0.622333
ENSBTAG00000033218	chr9	ENSBTAG00000033218	1300	30.2893	18.1476	27.7471	67.9607	145.296	50.6369	66.4391	107.955	45.1214	51.0095	54.2925	34.0616	142.73	123.655	110.857	98.6477	1.0318e-05	0.253988	0.00028506	-0.355304
ENSBTAG00000001727	chr16	FAM213B	811	7.66618	1.6161	8.29241	20.8776	26.062	5.93919	7.45494	20.4791	23.2892	22.4131	18.2153	12.4629	22.0723	28.5479	18.8806	25.4225	1.05917e-05	0.260725	0.000292292	-0.753077
ENSBTAG00000047647	chr8	ENSBTAG00000047647	792	47.1006	38.8895	66.3869	145.264	123.693	44.5989	40.35	127.657	74.0629	115.604	123.312	69.2788	134.208	112.613	71.6477	93.1961	1.08782e-05	0.267777	0.000299863	-0.321024
ENSBTAG00000004271	chr3	UBAP2L	3445	107.682	96.2546	79.683	58.6634	28.3395	50.334	55.9091	29.4687	49.1117	53.5451	54.2369	85.6431	25.8731	29.4789	41.8329	30.5824	1.11636e-05	0.274804	0.000307387	0.44316
ENSBTAG00000020154	chr3	DEDD	1622	60.0518	57.3717	47.8698	32.9224	23.0628	44.049	37.2747	24.7029	25.7493	38.6003	24.793	37.3887	19.4084	26.2771	26.3773	21.2278	1.12072e-05	0.275876	0.000308242	0.557567
ENSBTAG00000013423	chr21	GLRX5	1045	15.8655	23.2031	28.6674	66.8877	26.1656	6.14569	14.8773	40.7266	55.1136	66.678	39.5298	35.4646	28.1165	26.1836	30.1675	43.6029	1.1276e-05	0.277571	0.000309789	-0.529891
ENSBTAG00000021131	chr8	HNRNPK	2128	44.3117	29.2558	37.9237	84.1568	171.69	78.4673	92.5402	176.68	91.695	57.1037	76.4907	50.2114	177.579	158.129	125.711	145.816	1.16326e-05	0.286348	0.000319229	-0.300951
ENSBTAG00000008810	chr3	ENSBTAG00000008810	1619	103.685	75.6928	67.5951	53.8997	44.9678	79.8318	79.4889	40.1364	41.6532	61.1264	39.8776	73.1323	39.0413	51.189	57.0248	41.3882	1.16848e-05	0.287632	0.000320303	0.423897
ENSBTAG00000030503	chr5	H2AFJ	677	122.448	62.9194	119.205	88.8174	82.2637	125.694	100.787	77.8908	92.7344	73.0899	86.8787	66.8283	64.1881	80.4442	62.5311	81.3135	1.17683e-05	0.289689	0.000322235	0.355292
ENSBTAG00000026236	chr25	AZGP1	1240	14.2061	2.11397	14.7914	13.3045	19.8863	7.76885	6.96539	13.5614	16.9482	20.631	18.3113	13.1971	18.0201	11.8817	41.0406	23.6106	1.19287e-05	0.293637	0.000326263	-0.77079
ENSBTAG00000031788	chr3	GSTM1	1814	79.4011	74.0588	42.129	35.78	21.7315	50.8929	51.4226	29.2984	40.4752	28.5767	23.8278	48.5551	26.0653	34.5186	38.7297	26.9371	1.19504e-05	0.294172	0.000326495	0.510457
ENSBTAG00000018531	chr6	IGJ	1204	3.44257	1.08859	7.10903	10.0964	50.7147	2.66705	1.43473	13.2772	10.1636	14.538	26.1297	16.7897	52.3956	21.6333	8.97722	9.76086	1.21634e-05	0.299415	0.000331946	-0.783438
ENSBTAG00000008985	chr11	PCBP1	1474	63.9724	44.4593	61.3865	101.762	134.518	81.6941	67.9716	128.874	104.947	87.9208	99.1077	65.6326	132.833	126.014	103.882	129.805	1.23159e-05	0.303169	0.000335735	-0.309115
ENSBTAG00000014521	chr6	UGDH	2871	29.5958	23.9671	33.433	73.7188	83.7282	26.5636	62.5745	105.286	66.019	47.2498	54.1226	42.7492	97.9538	85.5907	82.6674	97.7383	1.24468e-05	0.306391	0.000338928	-0.3814
ENSBTAG00000002944	chr2	ATP5G3	693	148.03	90.7816	83.8106	175.726	430.385	315.089	264.223	411.019	185.217	170.977	155.929	112.513	415.072	446.844	352.877	340.058	1.25561e-05	0.309081	0.000341271	-0.182871
ENSBTAG00000021759	chr4	NDUFB2	504	16.4478	3.90077	13.3435	32.7333	55.2505	25.4851	30.8467	52.7255	44.8648	24.0437	26.054	20.0544	61.7264	62.6417	43.7847	50.726	1.25606e-05	0.309192	0.000341271	-0.518157
ENSBTAG00000018016	chr25	NUPR1	573	1.8084	0	3.20092	2.65186	4.68408	0	1.50734	2.89852	5.57114	17.6236	6.68401	15.9595	2.80085	1.37746	3.92982	4.31784	1.27695e-05	0.314333	0.000346563	-1.42074
ENSBTAG00000032059	chr21	TGM5	2242	14.7898	12.5688	10.635	45.0219	43.6954	11.4581	11.5572	34.2616	37.8506	31.0787	29.0405	25.5466	48.401	38.8423	27.3187	39.0835	1.28885e-05	0.317263	0.000349409	-0.570767
ENSBTAG00000037795	chr26	CYP2C87	1839	3.94426	3.20716	6.64901	13.4564	10.6724	3.92878	0.939324	9.70863	23.0003	15.7415	17.1072	5.49615	19.6021	12.4466	5.14274	12.2204	1.30187e-05	0.320469	0.000352551	-0.972861
ENSBTAG00000011839	chr20	HMGCS1	2123	7.80942	3.39549	10.6552	18.4047	41.4828	11.3441	4.06834	36.671	28.0683	13.3186	16.365	14.056	42.973	37.0539	35.6382	28.0665	1.32244e-05	0.325532	0.000357343	-0.656357
ENSBTAG00000031558	chr21	ENSBTAG00000031558	153	33.8632	8.5664	15.9837	43.9822	134.857	15.7408	11.2903	99.0541	22.6032	17.6006	28.6083	28.3121	104.894	128.968	64.7572	91.6341	1.32247e-05	0.325539	0.000357343	-0.4158
ENSBTAG00000011596	chr10	SFRS5	1476	23.8694	17.3156	28.9948	45.8855	41.1416	32.6334	30.4288	54.2928	46.5899	32.1559	62.09	25.4348	63.9847	34.9368	49.1243	70.8209	1.33165e-05	0.327799	0.000359428	-0.476467
ENSBTAG00000045772	chr9	ENSBTAG00000045772	930	5.57104	4.22793	14.4627	21.7073	65.4761	23.3065	25.0754	58.487	23.7417	11.9443	23.8268	16.0435	70.753	54.5993	49.8783	67.1737	1.3417e-05	0.330274	0.000361746	-0.526372
ENSBTAG00000018294	chr22	DNASE1L3	1075	14.4588	12.8018	12.5119	38.5684	60.5455	20.1629	31.3345	53.688	52.3383	26.9289	41.2259	25.5204	57.4199	38.1794	39.3801	66.9355	1.3795e-05	0.339579	0.00037141	-0.497752
ENSBTAG00000019015	chr29	IFITM3	582	28.4869	13.512	14.7067	66.0172	60.8161	28.9663	11.8723	68.132	74.9615	51.4749	40.894	59.543	33.9389	37.0684	33.2738	74.3937	1.38057e-05	0.33984	0.00037141	-0.460645
ENSBTAG00000047359	chr8	Metazoa_SRP	294	0	0	0	1.47669	1.14115	0	0	4.23687	2.71451	10.3044	1.861	9.82256	3.35926	8.05394	3.06365	1.40256	1.44571e-05	0.355875	0.00038851	-1.7095
ENSBTAG00000046776	chr13	ENSBTAG00000046776	781	30.5159	23.4945	33.6609	70.5975	100.305	52.4223	68.5658	103.405	105.762	34.911	73.208	41.29	108.436	88.5968	78.9999	91.6048	1.46031e-05	0.359469	0.000392006	-0.361575
ENSBTAG00000006775	chr20	SLC12A7	4017	3.6114	7.01498	7.76206	43.0688	24.0536	3.79707	7.31045	35.3505	39.4695	32.5969	18.0471	14.8573	27.3827	26.1327	18.2744	35.8769	1.46714e-05	0.361152	0.000392984	-0.656573
ENSBTAG00000019124	chr28	EIF4EBP2	1184	1.75036	2.76744	8.26185	33.001	35.7032	4.74617	9.48329	36.4714	32.9157	13.9307	28.6506	17.0733	38.579	24.8874	17.1166	39.703	1.46714e-05	0.361152	0.000392984	-0.655778
ENSBTAG00000001988	chr5	EIF3D	1874	128.835	66.7919	78.6242	76.219	73.3117	123.373	111.535	73.7812	68.8477	92.146	73.428	64.9788	60.2771	74.6887	67.2892	66.6719	1.47571e-05	0.36326	0.000394848	0.361556
ENSBTAG00000032234	chr12	STK24	1588	20.2283	8.6662	22.7149	58.506	42.9935	12.6382	17.9486	47.7181	57.0406	44.3021	51.6814	31.5213	44.7788	33.7981	22.9716	47	1.49405e-05	0.367776	0.000399323	-0.510663
ENSBTAG00000027868	chr29	DLG2	1314	5.52016	4.48856	8.8403	18.0069	15.0642	4.27661	4.60119	12.7977	22.5734	13.0648	28.3144	13.5527	17.7569	14.216	11.3103	17.5737	1.51938e-05	0.374011	0.000405651	-0.842981
ENSBTAG00000005776	chrX	ZNF185	2052	75.7465	56.2076	59.5884	152.121	110.443	64.9423	60.6111	113.516	147.92	104.986	100.388	87.0197	127.905	89.4934	70.4506	128.71	1.52167e-05	0.374574	0.000405823	-0.302711
ENSBTAG00000009914	chr20	NDUFS6	1291	8.82908	5.58376	18.9427	48.4254	36.7721	4.3528	6.02121	37.4689	44.3026	36.7639	37.5068	22.369	30.6958	31.7915	18.8376	31.6212	1.54821e-05	0.381107	0.000412454	-0.586586
ENSBTAG00000043306	chr13	SNORD110	72	0	0	0	3.01491	2.32984	0	23.9919	0	0	0	0	0	0	0	0	0	1.55373e-05	0.382467	0.000413478	2.22252
ENSBTAG00000048089	chr13	ENSBTAG00000048089	782	29.1518	23.4645	34.3997	66.8986	96.5305	47.2224	68.4782	99.2901	102.225	32.7141	68.2168	43.6991	105.298	85.1191	75.4435	88.8511	1.55692e-05	0.383252	0.000413879	-0.364614
ENSBTAG00000008570	chr7	RPS14	492	566.547	518.137	422.496	755.786	1554.4	1352.65	1267.47	1524.14	697.767	966.047	544.91	461.74	1368.77	1645.95	1280.59	1466.7	1.56185e-05	0.384464	0.00041474	-0.0828114
ENSBTAG00000019915	chr8	GSN	2791	35.2706	31.4633	28.2578	83.6095	77.8339	35.954	27.2327	77.3597	75.2505	75.6199	49.7929	50.1827	75.4605	76.2609	45.1809	77.0485	1.58332e-05	0.389749	0.000419988	-0.39573
ENSBTAG00000010645	chr23	BOLA-DRA	1267	34.3496	21.2064	37.638	80.3532	150.007	58.9255	53.854	129.119	77.161	53.6665	93.4921	42.1665	126.084	95.7277	90.6401	134.739	1.61772e-05	0.398219	0.000428653	-0.331677
ENSBTAG00000034182	chr1	ENSBTAG00000034182	1356	56.5485	45.4285	59.0637	138.953	149.316	65.1223	59.8736	142.844	111.725	129.829	102.89	67.7945	125.274	120.1	108.604	115.708	1.64619e-05	0.405226	0.000435727	-0.295405
ENSBTAG00000046657	chr17	ENSBTAG00000046657	444	18.6705	25.0915	26.1625	78.7136	98.2311	28.929	19.4529	91.6461	18.5736	31.8416	78.8661	36.8567	102.043	88.8835	65.9307	89.6219	1.69227e-05	0.416569	0.000447442	-0.398746
[truncated: 1,225 more rows]

## Sheet: FISHER D0VSD7(W_B29)
Gene.ID	Chromosome	Gene.Name	Sum.of.Exon.Length.of.Gene	B4	B9	B14	B19	B24	B29	B34	B39	B1	B6	B11	B16	B21	B26	B31	B36	rawP	bonP	BHP	LOG2_FC
[truncated: 2,409 more rows]

[truncated: 2 more sheets: FISHER D0VSD7(WO_B29), FISHER D0VSD14]
