# Supplementary material for: Temporal dynamics in meta longitudinal RNA-Seq data
Source: Sci Rep. 2019 Jan 24;9:763. doi: 10.1038/s41598-018-37397-7 (PMC6345883; doi:10.1038/s41598-018-37397-7)
Supplement: Supplementary file 5 — Dataset S3-(2) [file 41598_2018_37397_MOESM5_ESM.xlsx]

## Sheet: EDGER(GENE)
D0VSD1
Gene.ID	Chromosome	Gene.Name	Sum.of.Exon.Length.of.Gene	B1	B6	B11	B16	B21	B26	B31	B36	B2	B7	B12	B17	B22	B27	B32	B37	logFC	logCPM	LR	PValue	BONFERRONI	BH
ENSBTAG00000007115	chr27	GSR	1589	444.402	244.25	354.656	175.681	571.969	395.554	259.047	482.29	243.954	88.1542	208.374	366.152	487.496	508.696	42.1199	208.419	-0.529424	8.42977	38.7874	4.72574e-10	1.16329e-05	8.56186e-06
ENSBTAG00000006370	chr3	CCT3	1939	214.231	253.283	208.808	317.23	144.654	197.423	221.114	161.092	379.61	391.363	275.152	246.976	155.922	191.814	318.651	225.444	0.456792	8.20059	38.0329	6.95634e-10	1.71237e-05	8.56186e-06
ENSBTAG00000039793	chr3	HDGF	1002	125.312	151.845	113.85	205.588	81.0698	95.313	100.679	88.0675	269.443	233.401	151.508	167.467	87.4653	109.001	195.497	111.698	0.568844	7.43708	34.9202	3.43505e-09	8.45571e-05	2.81857e-05
ENSBTAG00000002203	chr3	NDUFS2	1577	181.256	229.459	158.207	272.241	146.938	190.857	221.894	173.623	307.986	376.927	206.916	212.974	172.148	190.188	311.575	261.779	0.487968	8.08401	30.4915	3.3534e-08	0.000825474	0.000206368
ENSBTAG00000013363	chr3	CAP1	3004	84.3052	89.6434	71.7612	110.553	67.6031	86.9686	101.195	75.8407	119.326	149.014	97.297	94.0345	67.0668	88.3439	151.068	104.749	0.442422	6.87539	28.3406	1.01737e-07	0.00250436	0.000452263
ENSBTAG00000038439	chr5	H1F0	2206	57.3406	47.7603	55.0606	54.5451	72.9188	81.0992	87.7849	82.2464	76.0772	53.8354	65.6534	68.7722	84.863	103.21	133.567	121.847	0.507343	6.52316	28.1853	1.10236e-07	0.00271358	0.000452263
ENSBTAG00000000099	chr3	CERS2	2061	66.9895	86.2352	67.2966	96.4479	60.0192	80.8051	76.2613	64.2239	119.268	113.768	78.5273	78.9393	63.9734	81.4372	135.836	99.039	0.477177	6.68619	26.9283	2.11142e-07	0.00519748	0.000591819
ENSBTAG00000000497	chr3	AKR1A1	1183	139.645	156.782	107.762	152.569	105.191	147.449	169.027	127.227	240.939	289.843	158.934	150.696	128.111	138.383	233.201	180.686	0.558802	7.6241	27.2015	1.8332e-07	0.0045126	0.000591819
ENSBTAG00000015107	chr3	SLC16A1	3150	431.04	413.658	376.827	627.684	385.682	451.689	623.923	461.247	558.263	703.382	467.399	456.002	396.838	458.004	836.672	517.234	0.33033	9.24507	26.881	2.16378e-07	0.00532637	0.000591819
ENSBTAG00000008545	chr16	ATF3	1994	2.13458	19.5822	1.78353	0.241377	116.642	67.687	67.0793	18.1982	0.228711	0.305432	0.437552	0.896612	14.2389	2.07384	7.77725	7.82129	-2.62728	4.6802	24.3951	7.84675e-07	0.0193156	0.00137968
ENSBTAG00000000789	chr3	PPP1R7	1209	49.2878	74.06	53.6272	83.2034	38.2918	41.9995	53.6406	44.5096	93.9259	103.268	64.5879	71.1927	39.2475	44.4649	101.941	56.1513	0.488631	6.2779	24.672	6.79657e-07	0.0167304	0.00137968
ENSBTAG00000018914	chr3	RAB25	1077	144.373	173.15	142.499	200.209	118.409	143.151	168.518	129.028	229.931	255.601	166.071	150.825	130.608	149.066	217.502	159.287	0.379222	7.64636	24.5408	7.27531e-07	0.0179089	0.00137968
ENSBTAG00000021482	chr3	APH1A	1892	33.3933	44.1224	27.6169	51.8955	27.0787	39.4921	45.2261	34.8713	59.5372	82.4058	45.4224	41.7128	35.0152	37.156	73.7688	54.5489	0.595238	5.82398	24.7238	6.61627e-07	0.0162866	0.00137968
ENSBTAG00000024095	chr3	THRAP3	3057	59.2175	56.0468	62.3736	91.3174	40.6663	42.5152	64.5261	45.3225	101.891	114.156	85.7638	71.183	39.2286	58.8827	87.3072	61.8196	0.532657	6.36939	24.4543	7.60921e-07	0.0187308	0.00137968
ENSBTAG00000017425	chr12	GJB2	2252	1154.22	725.239	962.1	645.445	1599.57	1188.13	1001.3	1517.12	789.987	395.383	694.457	1143.54	1436.23	1521.6	426.585	808.827	-0.23389	10.0893	23.2799	1.40056e-06	0.0344763	0.00215477
ENSBTAG00000015853	chr3	SDHC	1296	95.2424	124.151	104.909	131.839	156.031	204.63	262.013	151.133	156.943	165.886	124.544	96.9599	164.157	224.668	375.982	253.415	0.431311	7.67822	23.3659	1.33932e-06	0.0329687	0.00215477
ENSBTAG00000004315	chr3	HDLBP	3962	87.622	89.6327	83.7548	121.48	45.4301	55.8463	66.2691	59.428	137.206	163.095	108.895	92.1191	40.87	64.5268	103.622	65.6437	0.455827	6.72764	22.9944	1.62471e-06	0.0399938	0.00235258
ENSBTAG00000006441	chr3	ATP5F1	1145	188.887	190.795	187.077	300.133	205.287	261.717	288.307	200.595	309.477	270.739	229.359	215.032	217.057	250.685	411.309	303.26	0.391377	8.21642	21.7519	3.10279e-06	0.0763783	0.00424324
ENSBTAG00000003196	chr26	PAPSS2	1968	193.298	125.887	162.083	92.6905	251.987	200.263	156.755	197.481	113.549	63.7501	100.636	203.624	221.609	204.685	53.9158	91.1331	-0.361081	7.40794	21.5087	3.52219e-06	0.0867021	0.00456327
ENSBTAG00000018041	chr26	ACADSB	1858	198.944	131.71	129.422	86.0029	224.647	160.718	137.192	205.178	99.4081	75.7191	77.9502	188.599	198.375	187.608	38.6576	81.7159	-0.404073	7.27967	20.743	5.25246e-06	0.129295	0.00599248
ENSBTAG00000026848	chr3	ENSBTAG00000026848	492	74.3455	82.1003	72.8399	117.392	76.7816	108.554	117.166	102.25	123.282	126.262	101.08	79.9443	83.7951	117.175	195.756	107.215	0.413004	6.97454	20.8302	5.01854e-06	0.123536	0.00599248
ENSBTAG00000020757	chr5	PCBP2	1146	146.01	153.913	162.087	151.195	164.388	212.129	214.568	180.989	196.587	178.032	188.047	186.986	181.006	188.486	255.686	242.556	0.354169	7.77701	20.7057	5.35565e-06	0.131835	0.00599248
ENSBTAG00000000678	chr3	CSDE1	3854	67.5408	66.7283	80.4233	102.53	78.159	93.592	111.245	78.1589	101.292	134.954	95.9862	73.8916	75.9572	101.617	158.624	112.115	0.435762	6.84557	20.3444	6.4681e-06	0.159219	0.00680474
ENSBTAG00000001246	chr3	ATP1A1	3152	299.317	391.716	263.933	533.376	338.986	383.041	486.649	333.729	450.118	602.268	365.516	422.652	336.494	433.481	719.615	401.213	0.418779	8.97454	20.2958	6.63446e-06	0.163314	0.00680474
ENSBTAG00000002377	chr3	PSMB2	805	71.2145	81.5393	70.3458	93.8695	50.608	70.5945	66.0151	59.9321	138.231	102.892	75.8677	76.146	58.1391	83.7019	126.739	79.2033	0.501722	6.62036	20.1358	7.2135e-06	0.177568	0.0071027
ENSBTAG00000027974	chr5	ENSBTAG00000027974	1623	0.0819537	0	0.842781	0.296553	0.912775	1.78315	0.277484	0.508138	1.12397	0.37525	18.5462	12.432	8.54716	71.1913	1.00579	0.847866	2.78435	3.53422	20.0222	7.65478e-06	0.18843	0.00724731
ENSBTAG00000007537	chr3	PEX19	1948	37.4179	46.8283	38.3387	59.5455	35.5529	39.9775	56.6414	38.42	69.2971	76.9104	61.1362	44.3159	35.6724	56.1921	69.5531	54.3936	0.515602	5.97162	19.6996	9.06218e-06	0.223075	0.00826203
ENSBTAG00000003642	chr3	PRDX1	889	303.127	392.271	371.423	520.286	357.582	512.577	569.912	393.104	535.051	555.595	431.823	406.237	400.165	412.895	748.262	605.746	0.380633	9.11756	19.562	9.73868e-06	0.239727	0.00856169
ENSBTAG00000008541	chr5	MGST1	959	473.791	506.496	426.468	461.732	274.454	349.239	332.954	334.312	525.48	518.216	463.533	512.145	273.485	323.149	427.251	370.209	0.241213	8.92671	18.7988	1.45259e-05	0.357568	0.0123299
ENSBTAG00000003806	chr3	ECM1	1741	620.972	702.611	472.182	1015.14	361.566	413.457	563.399	542.384	1017.4	1232.75	643.71	806.122	367.341	489.992	748.693	538.526	0.41782	9.64134	18.5922	1.61885e-05	0.398496	0.0128511
ENSBTAG00000020641	chr3	PSMA5	975	57.5699	79.4057	48.26	82.9327	95.4701	121.159	123.79	86.2771	102.904	101.817	69.3509	58.1541	104.115	110.772	215.142	144.43	0.464451	6.88985	18.5005	1.69858e-05	0.418124	0.0128511
ENSBTAG00000039686	chr3	ACOT11	3814	71.8761	67.4281	72.6595	98.8102	106.945	96.2981	140.515	125.36	109.409	148.505	99.6236	77.5461	98.6786	143.245	228.126	113.171	0.485832	7.06146	18.4735	1.7228e-05	0.424085	0.0128511
ENSBTAG00000030648	chr5	MPST	1261	53.1622	70.7391	41.8703	48.8558	48.9503	60.9229	52.1429	55.7544	90.4144	70.5142	51.2002	89.5239	55.8266	56.3274	93.8535	73.4786	0.53991	6.25015	18.5176	1.68339e-05	0.414382	0.0128511
ENSBTAG00000010232	chr3	NDUFS5	479	142.175	163.035	147.92	238.141	132.473	194.987	223.768	169.16	230.405	269.55	177.592	182.89	163.207	176.216	274.339	262.385	0.424968	7.87093	18.2333	1.95429e-05	0.481067	0.0137448
ENSBTAG00000019782	chr5	TPI1	1255	137.038	146.714	144.958	137.68	135.06	165.195	199.88	151.306	208.947	150.923	152.944	147.139	156.711	164.363	235.43	182.016	0.32398	7.58225	18.2564	1.93081e-05	0.475287	0.0137448
ENSBTAG00000000253	chr3	PTPRF	5839	72.2346	79.6706	62.5001	121.996	39.241	47.2661	72.8099	57.3086	130.278	158.542	84.3491	98.8557	39.2999	58.0732	97.29	52.7119	0.471903	6.6061	18.1486	2.04315e-05	0.502942	0.0139084
ENSBTAG00000003746	chr3	SCP2	2624	25.6492	29.8896	27.1065	40.1699	54.434	63.9691	77.92	64.1945	43.7975	54.7756	35.9099	31.6338	56.2257	71.5657	134.375	76.9154	0.465434	6.06182	18.105	2.09056e-05	0.514612	0.0139084
ENSBTAG00000003898	chr3	HMGCS2	2022	1660.73	2063.62	1268.26	2257.52	1370.86	1903.99	2167.82	1758.11	2574.36	3148.77	1628.02	2124.6	1487.27	1613.48	3050.46	2335.67	0.420012	11.2395	17.8232	2.42404e-05	0.596701	0.0157027
ENSBTAG00000001538	chr3	RPS16	565	418.102	605.9	397.519	518.788	232.703	367.868	365.865	292.662	692.55	793.356	487.97	484.142	270.993	353.034	437.715	388.876	0.398143	9.06641	17.3333	3.1364e-05	0.772057	0.0183823
ENSBTAG00000012957	chr3	SERBP1	1789	223.42	217.885	277.696	374.767	209.09	289.567	293.273	230.033	357.906	375.835	334.556	269.54	221.172	289.887	504.594	283.832	0.422756	8.47102	17.3576	3.0965e-05	0.762233	0.0183823
ENSBTAG00000017368	chr3	YBX1	1525	678.487	879.383	731.186	1090.75	395.939	559.315	517.689	467.109	1073.89	1434.92	966.878	800.72	409.509	505.002	755.187	621.72	0.403996	9.82685	17.3494	3.10996e-05	0.765547	0.0183823
ENSBTAG00000021766	chr7	HBEGF	1602	13.6996	19.5411	10.2459	9.01321	39.3785	31.2036	39.9193	18.9188	7.11689	4.18186	4.90156	9.72521	15.0525	12.9065	20.3796	13.7437	-0.856482	4.46988	17.3883	3.047e-05	0.75005	0.0183823
ENSBTAG00000020035	chr1	RCAN1	2273	43.0691	44.4273	51.0305	23.9276	80.0026	57.411	57.4587	62.0435	26.2836	20.8994	25.1418	34.8333	42.3215	52.6523	24.7769	39.9567	-0.517444	5.66925	17.2397	3.29471e-05	0.811027	0.0188611
ENSBTAG00000012132	chr28	ENSBTAG00000012132	660	120.314	45.3915	72.1222	35.7333	112.604	80.1245	54.5887	94.0291	60.8067	17.5327	54.8604	84.3615	75.8229	80.7146	12.3667	34.7497	-0.545591	6.22075	17.152	3.45045e-05	0.849362	0.0193037
ENSBTAG00000045979	chr3	ENSBTAG00000045979	848	165.479	265.955	264.534	313.303	240.063	290.708	310.152	248.725	332.895	400.035	300.429	280.706	242.168	270.5	407.138	365.658	0.430089	8.44579	16.7026	4.37213e-05	1	0.0239165
ENSBTAG00000016711	chr28	PPIF	637	135.517	77.6795	103.071	58.9354	133.724	83.4305	90.4956	93.5402	70.8775	34.4193	64.3744	113.068	106.036	116.469	11.5319	32.4039	-0.557184	6.56333	16.6577	4.47677e-05	1	0.0239566
ENSBTAG00000014764	chr5	CD9	812	609.852	570.415	504.684	516.277	557.058	655.146	752.074	612.437	766.636	528.026	585.592	651.727	555.463	791.459	926.771	661.493	0.320605	9.53032	16.5407	4.76176e-05	1	0.0249395
ENSBTAG00000001553	chr5	HNRNPA1	1754	167.287	172.911	199.014	175.619	290.051	360.294	354.072	303.388	241.285	201.737	204.689	193.229	309.626	297.197	484.416	396.194	0.323176	8.29155	16.4068	5.11029e-05	1	0.0262073
ENSBTAG00000001708	chr5	TTLL12	3245	54.1471	47.8206	40.1288	60.9604	38.5386	45.8086	44.4112	42.7602	85.3074	55.5541	53.7737	65.0125	38.514	51.4234	71.1819	52.0185	0.456279	6.00705	16.2937	5.42427e-05	1	0.0272498
ENSBTAG00000008853	chr28	HNRNPF	2089	85.7026	62.6815	79.7521	38.016	116.893	86.7749	65.1067	92.5772	53.0494	20.4079	43.0183	71.6458	107.179	102.703	21.88	54.0158	-0.388791	6.30348	15.9323	6.56487e-05	1	0.0320457
ENSBTAG00000010663	chr3	ADAM15	2657	63.1764	69.2986	50.5537	84.9576	31.8273	39.7069	50.68	41.9027	102.298	103.835	73.8832	67.192	31.9112	51.5429	57.7516	46.6119	0.426697	6.2129	15.9035	6.66564e-05	1	0.0320457
ENSBTAG00000015285	chr3	RPS8	679	3072.18	3917.88	3692.14	4920.09	2665.96	3749.2	3803.16	3036.17	4712.96	5954.86	4129.17	3747.59	2916.35	3510.82	4766.19	4105.97	0.351831	12.1937	15.8716	6.7789e-05	1	0.0320457
ENSBTAG00000039719	chr3	PHGDH	1840	21.9034	25.6117	20.6662	35.3132	21.1346	28.5973	21.0493	19.8333	57.2541	43.6913	24.1828	24.7078	27.761	29.4808	43.028	48.6117	0.712486	5.27994	15.8382	6.89967e-05	1	0.0320457
ENSBTAG00000018893	chr3	AHCYL1	3915	41.1094	40.5825	33.1914	68.2311	36.2633	38.5067	44.0579	38.7075	63.2529	70.6258	41.8968	43.1223	37.718	54.8631	86.311	45.6938	0.480612	5.91061	15.7091	7.38678e-05	1	0.0336728
ENSBTAG00000008091	chr3	SELENBP1	1752	1970.49	2073.46	1105.51	2404.33	936.818	1166.51	1756.7	1109.38	3468.27	3666.35	1440.19	2191.22	1070.61	1240.27	2141.6	1717.75	0.524301	11.1282	15.4039	8.68083e-05	1	0.0388522
ENSBTAG00000002182	chr1	COX17	384	74.1259	58.7316	60.5552	43.869	178.106	189.1	117.281	132.619	52.2557	20.6182	36.3533	62.5214	177.587	145.063	40.385	78.8383	-0.452478	6.68057	15.2525	9.40541e-05	1	0.0399179
ENSBTAG00000021377	chr3	S100A14	1026	47.1891	74.8025	46.661	80.2176	78.9328	119.752	126.855	86.2084	94.677	92.6011	62.9273	63.4782	87.6938	128.263	189.333	150.216	0.494393	6.82251	15.2636	9.34995e-05	1	0.0399179
ENSBTAG00000030503	chr5	H2AFJ	677	92.7344	73.0899	86.8787	66.8283	64.1881	80.4442	62.5311	81.3135	127.317	77.3658	110.187	101.484	73.5359	83.3587	129.001	92.8231	0.503447	6.70427	15.2996	9.17355e-05	1	0.0399179
ENSBTAG00000042415	chr19	U6	107	0	0	0	4.49818	1.15376	2.45883	0	0	0	5.69187	8.15401	4.77395	0	0	15.2561	8.57375	1.65813	2.79459	14.8379	0.000117156	1	0.0488797
ENSBTAG00000000305	chr3	LMO4	1310	112.399	137.214	131.563	179.663	109.977	149.02	162.61	160.377	165.71	250.121	184.486	135.892	110.545	130.723	252.96	247.555	0.468048	7.62123	14.7705	0.000121422	1	0.0498153
ENSBTAG00000002129	chr12	KLF5	3289	167.871	112.681	166.436	87.3638	186.774	131.188	134.601	158.535	107.045	61.8474	106.241	161.755	150.537	137.045	54.3473	79.6336	-0.341382	7.15352	14.7026	0.000125875	1	0.0507959
ENSBTAG00000009186	chr21	PAX9	1232	213.228	174.316	150.551	125.405	115.236	103.359	80.0554	138.567	155.101	96.8912	108.352	221.2	94.6032	112.937	26.5001	57.3369	-0.296496	7.15729	14.6663	0.00012832	1	0.0509309
ENSBTAG00000037673	chr3	GSTM4	1128	105.182	75.7972	67.4216	139.527	130.457	160.003	144.13	99.25	196.894	153.877	104.419	109.136	149.759	137.151	241.677	182.584	0.58851	7.34279	14.6367	0.000130348	1	0.0509309
ENSBTAG00000012656	chr29	OVOL1	2890	45.2882	46.9392	44.1115	22.8162	69.8426	45.063	49.5549	42.0201	31.2449	16.016	26.5668	36.676	46.5646	40.6538	17.2278	19.3636	-0.540291	5.49516	14.5268	0.000138183	1	0.0531488
ENSBTAG00000012962	chr3	SARS	1785	55.9615	62.6078	59.3111	94.104	44.194	62.347	72.4104	52.0929	86.8667	109.864	77.961	63.6728	46.4108	69.3635	88.7077	73.2371	0.411431	6.40767	14.312	0.000154872	1	0.0577625
ENSBTAG00000043563	chrM	ND5	1821	4767.07	6168.06	5929.08	8997.06	2753.59	3087.94	4434.82	4186.26	6771.38	9424.09	8078.93	6080.24	3116.54	3180.68	6610.74	5410.14	0.405234	12.7339	14.3145	0.000154669	1	0.0577625
ENSBTAG00000008494	chr20	TMEM171	1782	32.3944	32.8678	21.6459	14.3149	41.6359	26.7229	21.229	32.6273	18.9381	11.2783	12.2402	26.0853	25.0997	29.7578	3.66421	13.1276	-0.621821	4.83959	14.2312	0.000161664	1	0.0581239
ENSBTAG00000023198	chr24	SERPINB2	2098	40.0047	32.5701	35.5976	20.647	50.252	31.6015	39.4975	33.118	22.3895	10.4505	22.4565	33.3562	25.0269	35.9425	12.8383	17.4908	-0.56492	5.15105	14.1896	0.000165286	1	0.0581239
ENSBTAG00000010265	chr3	MGST3	863	932.464	1134.65	633.673	1244.81	520.418	886.537	839.658	539.691	1555.75	1718.41	836.589	1076.38	638.312	770.055	1199.24	923.237	0.482041	10.1875	14.2122	0.000163306	1	0.0581239
ENSBTAG00000007152	chr5	OS9	2649	74.7151	66.4581	65.4743	65.4096	51.9629	61.7762	62.0537	65.1453	92.4495	77.0197	72.7889	76.1688	57.9954	69.0538	77.3374	76.1895	0.35391	6.37578	14.1953	0.000164781	1	0.0581239
ENSBTAG00000002026	chr3	RPL5	1006	1505.3	1921.29	1848.89	2216.59	1346.57	1839.84	1933.94	1407.37	2191.4	2994.9	2213.72	1537.52	1417.72	1786.41	2644.14	1927.8	0.364419	11.1697	14.1027	0.000173096	1	0.060013
ENSBTAG00000017655	chr3	PALMD	2110	69.4052	60.941	75.4578	112.457	55.349	72.5694	84.3086	65.1753	110.446	109.683	90.3491	84.732	48.8474	59.7171	139.644	84.7826	0.389027	6.64664	14.0568	0.000177369	1	0.0606406
ENSBTAG00000021443	chr3	PGLYRP3	1227	12.0328	11.7965	17.8365	17.2595	20.3239	14.3662	11.7453	17.4755	25.6458	30.2778	30.2203	26.0194	16.483	22.2037	25.2776	12.3366	0.705121	4.66626	13.9728	0.000185479	1	0.0625444
ENSBTAG00000008182	chr18	FOSB	3218	1.488	107.113	2.55034	0.8974	137.877	97.046	108.181	30.7535	0.425155	2.83886	1.0845	0.873049	21.3927	4.76218	49.4591	30.2186	-2.62232	5.47428	13.9045	0.000192334	1	0.0634321
ENSBTAG00000009526	chr3	TMEM59	1126	56.7009	56.7994	52.2352	95.3207	77.295	102.808	115.989	97.4121	83.4337	101.144	58.501	67.3674	81.0571	92.0286	193.54	142.986	0.404006	6.77834	13.8955	0.000193265	1	0.0634321
ENSBTAG00000015711	chr16	BTG2	887	5.99824	8.34887	1.85051	3.25573	40.223	18.9832	22.8479	10.9248	4.62734	1.37324	2.95089	3.16739	10.0851	5.759	3.68073	6.72271	-1.13959	3.7883	13.8704	0.000195861	1	0.0634384
ENSBTAG00000047008	chr12	ENSBTAG00000047008	1269	47.6911	25.4647	41.8219	28.8252	110.611	103.87	71.3332	93.9087	38.4534	12.9581	28.1888	35.0203	79.8917	84.7251	34.0888	51.3276	-0.422391	6.001	13.7721	0.000206377	1	0.0659762
ENSBTAG00000013579	chr27	TMEM66	1912	47.0269	27.112	36.0559	15.3555	74.769	52.8392	33.2115	68.5818	24.8061	11.4671	22.3595	39.4063	61.7036	64.3746	5.12261	31.6673	-0.481097	5.50509	13.6567	0.000219455	1	0.0685911
ENSBTAG00000020154	chr3	DEDD	1622	25.7493	38.6003	24.793	37.3887	19.4084	26.2771	26.3773	21.2278	44.7053	66.8356	35.2326	37.6339	17.7443	24.8948	39.7534	25.1689	0.516954	5.33888	13.651	0.000220129	1	0.0685911
ENSBTAG00000014841	chr3	GBA	1875	17.3092	9.15582	17.0706	19.2522	9.28365	11.927	16.333	14.075	30.1601	29.5583	27.2213	19.3428	8.9196	15.1788	22.636	17.6139	0.676936	4.56806	13.5629	0.000230705	1	0.0702917
ENSBTAG00000017819	chr3	PMVK	984	92.3236	111.177	87.0187	143.805	72.6414	94.9175	111.216	79.4116	172.873	220.959	159.6	132.635	74.8359	98.8818	98.7073	99.7569	0.513133	7.13117	13.558	0.000231298	1	0.0702917
ENSBTAG00000007123	chr3	ENSA	2433	92.9382	97.5384	72.7488	136.103	98.5389	132.683	159.93	107.537	183.32	189.993	87.1403	113.269	105.88	118.375	222.753	142.529	0.4766	7.26609	13.3993	0.000251714	1	0.0733321
ENSBTAG00000009819	chr3	CDC20	1778	7.33131	8.5194	7.53924	8.66242	5.90185	10.802	7.85212	6.72568	33.601	16.0992	7.60597	10.7736	10.0625	9.85037	14.2307	27.3463	1.02574	4.10686	13.373	0.000255273	1	0.0733321
ENSBTAG00000012471	chr3	ILF2	1608	33.0873	50.8685	34.8764	57.7686	40.9974	52.1937	56.8548	41.0302	59.5588	74.6138	45.5772	40.5029	44.102	46.5925	82.7369	89.2859	0.498717	6.02357	13.3662	0.000256198	1	0.0733321
ENSBTAG00000016712	chr3	ENSBTAG00000016712	4583	42.286	40.6901	44.1718	67.2127	49.1872	41.5051	63.8735	55.3344	62.3922	95.0157	60.4434	48.54	44.7804	61.1441	96.3485	48.6419	0.455129	6.13211	13.3683	0.000255914	1	0.0733321
ENSBTAG00000035855	chr9	ENSBTAG00000035855	1407	715.725	560.301	533.718	329.08	907.426	822.57	617.441	847.567	450.216	291.746	351.596	599.76	882.362	780.23	334.138	569.213	-0.232902	9.36355	13.3893	0.000253057	1	0.0733321
ENSBTAG00000011839	chr20	HMGCS1	2123	28.0683	13.3186	16.365	14.056	42.973	37.0539	35.6382	28.0665	10.5259	5.16371	18.2879	13.9553	26.1367	31.2798	8.45805	11.6672	-0.660759	4.74921	13.3182	0.000262843	1	0.0743695
ENSBTAG00000002078	chr3	KDM4A	3623	14.2079	14.0293	14.8751	21.1227	11.8239	13.507	18.0242	18.2674	30.9656	33.4521	20.1082	18.0469	12.3455	17.1208	30.4133	22.6626	0.624774	4.67648	13.2765	0.000268751	1	0.0751769
ENSBTAG00000000608	chr3	PRCC	2256	18.1593	26.2604	15.8853	34.1351	11.9841	19.359	18.166	13.4344	39.8235	48.8628	23.3976	26.8313	13.045	15.85	37.2645	16.2658	0.578669	4.93734	13.2541	0.000271986	1	0.0752271
ENSBTAG00000013860	chr3	GADD45A	1287	36.1724	33.7396	34.6475	47.4948	20.6234	25.7576	34.9928	29.4767	49.9635	70.0361	40.675	33.5382	20.6506	31.3748	58.3454	35.2843	0.461678	5.55974	13.1572	0.00028641	1	0.0774756
ENSBTAG00000013956	chr5	BCL2L13	2318	40.7984	41.677	39.8902	42.1506	41.861	59.2475	46.046	46.2519	54.8913	42.8266	48.1783	59.9401	44.0168	63.1735	76.0568	52.4393	0.421761	5.91253	13.1618	0.000285719	1	0.0774756
ENSBTAG00000003162	chr3	CRYZ	2422	33.9392	41.6942	44.6156	51.8665	51.685	51.4893	68.0556	53.4596	65.15	76.1917	55.4755	42.392	51.0659	59.5569	84.5857	54.7329	0.413846	6.0674	13.1047	0.000294549	1	0.0783603
ENSBTAG00000005166	chr3	CHTOP	2009	27.5423	31.8348	28.732	43.1234	29.6803	35.7516	45.2823	33.7641	51.3028	53.9609	34.0914	33.1812	29.0395	42.2569	64.1911	45.6641	0.449332	5.60414	13.0952	0.000296047	1	0.0783603
ENSBTAG00000015316	chr20	NPM1	1076	153.655	113.559	181.785	87.6728	330.316	290.725	175.371	245.074	97.4828	56.0353	102.573	150.016	317.607	271.282	50.0644	164.977	-0.380348	7.58264	13.0567	0.000302194	1	0.0791363
ENSBTAG00000010156	chr12	TPT1	836	2243.37	1971.75	2457.19	1181.96	3256.44	2825.13	2140.27	3096.84	1405.24	975.469	1423.52	2113.82	3152.58	3095.32	888.449	2015.3	-0.289445	11.188	13.0342	0.000305853	1	0.0792512
ENSBTAG00000046493	chr20	PDCD6	1250	51.5018	33.1225	46.8346	20.7924	43.6529	40.8324	27.3817	41.4003	24.8091	13.6423	26.5233	38.8218	42.4199	36.5847	5.87665	20.9165	-0.501527	5.29713	12.9337	0.000322727	1	0.0825519
ENSBTAG00000015089	chr5	LGALS1	507	62.4391	49.7945	65.8287	72.1484	72.8055	151.526	86.163	63.8457	135.826	81.6846	89.485	108.308	103.563	86.8405	172.256	144.756	0.685755	6.84086	12.9188	0.000325298	1	0.0825519
ENSBTAG00000004903	chr19	KRT15	1705	1396.73	1688.98	1214.28	1241.23	1196.88	984.794	1171.46	1480	1878.77	1759.94	1243.47	1718.94	1229.77	1705.46	1098.64	1817.03	0.403463	10.694	12.8898	0.000330374	1	0.0826231
ENSBTAG00000018588	chr5	TMBIM6	2775	228.347	226.106	190.067	207.265	228.799	270.775	274.596	268.81	268.7	242.734	183.771	259.18	227.615	270.073	327.657	279.846	0.250517	8.16382	12.879	0.000332291	1	0.0826231
ENSBTAG00000012495	chr3	SF3B4	1503	45.045	80.1775	43.1373	77.8159	22.3414	33.784	42.8484	33.334	89.5108	89.5514	57.4686	64.9137	27.775	31.0738	54.8479	41.8106	0.396627	6.01228	12.811	0.000344594	1	0.0848253
ENSBTAG00000016472	chr3	GSTM2	1077	15.5612	20.9405	15.4945	19.6634	23.6131	26.3828	38.8888	26.9925	28.3708	29.9709	30.3788	20.3946	27.5662	27.3288	53.0493	38.3311	0.519614	5.1235	12.7343	0.000359003	1	0.0874972
ENSBTAG00000006270	chr21	HSP90AA1	3005	212.729	125.795	213.118	139.026	358.198	318.604	210.117	262.712	151.157	76.2048	137.622	195.231	249.67	290.361	98.3245	156.155	-0.354107	7.79394	12.6993	0.000365788	1	0.0877365
ENSBTAG00000008369	chr3	RBM8A	744	55.7788	57.0067	56.9931	65.3385	36.173	49.5072	46.6095	39.9052	82.751	86.7705	52.1845	59.3889	38.6845	42.8302	68.0168	63.5022	0.395146	6.10633	12.6926	0.000367113	1	0.0877365
ENSBTAG00000032057	chr3	ENSBTAG00000032057	312	183.743	180.173	131.523	174.319	189.532	225.149	280.03	245.165	264.567	212.77	159.395	162.903	208.18	325.892	327.004	330.79	0.430935	8.02796	12.656	0.00037436	1	0.0886082
ENSBTAG00000010402	chr5	MYH9	6098	85.4603	72.9195	82.097	85.4795	69.7028	72.6554	99.7019	95.0753	116.219	92.4831	74.0419	107.138	73.9221	86.2821	130.1	87.9329	0.333292	6.72841	12.5392	0.0003985	1	0.0934236
ENSBTAG00000017124	chr3	GPSM2	2174	40.3193	42.1151	32.3398	57.5618	37.8195	43.5668	63.3897	47.2291	57.0587	68.9151	39.5304	46.1705	35.1843	55.4976	93.484	54.0138	0.395492	5.95365	12.4924	0.000408611	1	0.0948902
ENSBTAG00000013016	chr3	GNAI3	2194	39.8912	31.9121	45.262	56.1596	46.4214	61.3969	57.4749	44.8251	55.4992	78.8353	63.6265	44.3527	40.7727	59.2047	94.4919	56.2393	0.462213	6.05636	12.4465	0.000418784	1	0.0963438
ENSBTAG00000000797	chr3	MRPL9	1224	62.376	65.7272	46.9355	87.6888	60.3143	82.5397	72.116	61.6509	98.3637	106.978	54.5299	80.1275	64.2931	66.9731	114.695	85.0685	0.422602	6.50841	12.373	0.000435591	1	0.0983716
ENSBTAG00000009436	chr3	TMEM79	2097	213.82	295.036	175.203	320.411	175.671	209.899	267.165	237.737	334.698	385.109	204.702	233.849	173.726	222.718	373.655	239.519	0.305031	8.24553	12.3833	0.000433189	1	0.0983716
ENSBTAG00000003279	chr3	NDUFA10	844	108.111	88.1411	94.3222	138.575	71.5265	120.014	116.324	83.057	147.514	165.246	109.06	109.244	79.1082	121.336	148.928	129.348	0.416842	7.09667	12.3528	0.000440334	1	0.0985388
D0VSD3
Gene.ID	Chromosome	Gene.Name	Sum.of.Exon.Length.of.Gene	B1	B6	B11	B16	B21	B26	B31	B36	B3	B8	B13	B18	B23	B28	B33	B38	logFC	logCPM	LR	PValue	BONFERRONI	BH
ENSBTAG00000007115	chr27	GSR	1589	444.402	244.25	354.656	175.681	571.969	395.554	259.047	482.29	35.8664	32.9933	115.042	373.902	484.666	52.0368	48.9199	436.379	-1.18802	8.18816	175.891	3.82433e-40	9.41397e-36	9.41397e-36
ENSBTAG00000006370	chr3	CCT3	1939	214.231	253.283	208.808	317.23	144.654	197.423	221.114	161.092	443.022	407.596	320.35	239.016	183.321	308.029	297.999	179.447	0.698015	8.32495	92.0771	8.33666e-22	2.05215e-17	9.11642e-18
ENSBTAG00000018987	chr3	RPS25	378	975.765	1163.89	1056.63	1238.92	1207.75	1649.57	1641.78	1351.06	1907.95	1586.31	1156.44	1012.44	1453.38	2548.51	2307.79	1502.68	0.621515	10.7997	91.5087	1.11104e-21	2.73493e-17	9.11642e-18
ENSBTAG00000010701	chr5	NACA	928	233.916	245.204	244.088	225.093	436.874	530.727	485.784	405.466	329.399	246.455	254.301	238.828	491.135	756.067	724.1	487.473	0.554562	8.83257	85.641	2.15753e-20	5.31098e-16	1.32774e-16
ENSBTAG00000001553	chr5	HNRNPA1	1754	167.287	172.911	199.014	175.619	290.051	360.294	354.072	303.388	238.081	191.294	195.194	183.04	345.826	527.712	450.566	324.311	0.52009	8.33919	84.4068	4.02759e-20	9.91432e-16	1.98286e-16
ENSBTAG00000039793	chr3	HDGF	1002	125.312	151.845	113.85	205.588	81.0698	95.313	100.679	88.0675	310.243	223.021	179.386	145.366	95.4258	216.318	149.123	93.2365	0.759974	7.54268	83.0635	7.94588e-20	1.95596e-15	3.25993e-16
ENSBTAG00000001538	chr3	RPS16	565	418.102	605.9	397.519	518.788	232.703	367.868	365.865	292.662	907.832	799.155	603.802	431.073	297.197	586.811	561.028	286.607	0.686799	9.25082	79.0162	6.16036e-19	1.51643e-14	2.04874e-15
ENSBTAG00000002203	chr3	NDUFS2	1577	181.256	229.459	158.207	272.241	146.938	190.857	221.894	173.623	407.389	380.648	223.693	187.892	181.79	338.013	325.876	173.115	0.705726	8.20661	78.8626	6.65824e-19	1.63899e-14	2.04874e-15
ENSBTAG00000017425	chr12	GJB2	2252	1154.22	725.239	962.1	645.445	1599.57	1188.13	1001.3	1517.12	339.116	247.349	441.972	1190.63	1562.25	503.699	476.727	1361.52	-0.432856	9.934	75.3171	4.00867e-18	9.86774e-14	1.09642e-14
ENSBTAG00000006441	chr3	ATP5F1	1145	188.887	190.795	187.077	300.133	205.287	261.717	288.307	200.595	428.965	298.762	266.977	202.286	248.326	433.291	482.772	213.953	0.711643	8.39186	73.9016	8.21077e-18	2.02116e-13	2.02116e-14
ENSBTAG00000003196	chr26	PAPSS2	1968	193.298	125.887	162.083	92.6905	251.987	200.263	156.755	197.481	29.4857	24.9745	55.2973	196.557	225.71	31.4096	60.1261	185.664	-0.836878	7.19925	73.5691	9.71747e-18	2.39205e-13	2.17459e-14
ENSBTAG00000046019	chr20	SDHA	2217	178.248	155.172	128.948	83.7997	175.184	146.678	103.804	144.984	28.511	25.421	48.2593	178.202	165.857	23.8988	26.4917	153.106	-0.882164	6.912	72.6964	1.51208e-17	3.72214e-13	3.10178e-14
ENSBTAG00000033080	chr27	RPL15	2194	240.499	216.327	197.257	101.57	328.888	298.71	158.877	306.916	33.0606	21.2071	73.5658	261.497	328.539	38.0534	27.5568	331.376	-1.05622	7.60216	66.5984	3.32862e-16	8.19372e-12	6.30286e-13
ENSBTAG00000004315	chr3	HDLBP	3962	87.622	89.6327	83.7548	121.48	45.4301	55.8463	66.2691	59.428	197.461	150.187	103.079	89.1963	53.2206	113.467	113.359	53.657	0.712997	6.86203	65.6197	5.4689e-16	1.34622e-11	9.61589e-13
ENSBTAG00000018041	chr26	ACADSB	1858	198.944	131.71	129.422	86.0029	224.647	160.718	137.192	205.178	29.5583	40.914	53.6353	212.868	188.063	24.1958	49.2751	191.628	-0.743451	7.12367	64.5525	9.39928e-16	2.31373e-11	1.54248e-12
ENSBTAG00000017462	chr5	ATF4	1411	128.015	146.954	133.003	143.266	137.539	153.457	161.184	130.486	190.205	137.94	135.187	137.69	156.93	242.37	223.426	148.606	0.528489	7.54146	64.1446	1.15616e-15	2.84602e-11	1.77876e-12
ENSBTAG00000020757	chr5	PCBP2	1146	146.01	153.913	162.087	151.195	164.388	212.129	214.568	180.989	244.134	156.684	160.046	169.529	189.559	306.822	306.745	185.505	0.55798	7.84588	62.3525	2.87165e-15	7.06886e-11	4.15815e-12
ENSBTAG00000000497	chr3	AKR1A1	1183	139.645	156.782	107.762	152.569	105.191	147.449	169.027	127.227	233.87	239.863	164.86	126.978	140.665	237.509	271.597	123.897	0.698323	7.66733	61.7257	3.94786e-15	9.71804e-11	5.39891e-12
ENSBTAG00000003642	chr3	PRDX1	889	303.127	392.271	371.423	520.286	357.582	512.577	569.912	393.104	620.096	522.642	436.698	327.686	426.259	828.065	696.602	411.01	0.547275	9.18459	61.5843	4.24195e-15	1.0442e-10	5.49578e-12
ENSBTAG00000014764	chr5	CD9	812	609.852	570.415	504.684	516.277	557.058	655.146	752.074	612.437	861.384	537.5	550.39	567.813	609.845	1167.59	1109.42	677.789	0.573313	9.65244	60.4207	7.66031e-15	1.88566e-10	9.42831e-12
ENSBTAG00000017819	chr3	PMVK	984	92.3236	111.177	87.0187	143.805	72.6414	94.9175	111.216	79.4116	195.869	183.146	113.701	99.9332	85.92	163.983	136.052	86.7137	0.645881	7.16823	57.5023	3.37583e-14	8.30994e-10	3.95712e-11
ENSBTAG00000015285	chr3	RPS8	679	3072.18	3917.88	3692.14	4920.09	2665.96	3749.2	3803.16	3036.17	6371.41	5778.29	4614.59	3502.27	3030.84	5348.72	5228.04	2869.19	0.575213	12.3195	55.5226	9.239e-14	2.27427e-09	1.03376e-10
ENSBTAG00000015853	chr3	SDHC	1296	95.2424	124.151	104.909	131.839	156.031	204.63	262.013	151.133	215.078	159.787	116.52	107.197	191.953	322.723	374.54	192.549	0.670561	7.75671	55.1741	1.10311e-13	2.7154e-09	1.18061e-10
ENSBTAG00000012890	chr5	SLC25A3	1454	106.573	97.4644	85.4191	81.1003	234.594	271.962	306.02	222.342	151.085	86.9867	101.335	103.311	254.392	479.239	417.004	246.444	0.586922	7.86038	53.8185	2.19887e-13	5.41275e-09	2.25531e-10
ENSBTAG00000008731	chr26	PRDX3	1615	94.3842	74.2004	76.7342	36.9547	153.188	135.702	85.3308	134.685	11.5491	15.0137	32.5563	89.1144	136.588	17.3977	36.9015	140.633	-0.794919	6.44157	53.6628	2.38026e-13	5.85925e-09	2.27212e-10
ENSBTAG00000024487	chr3	ENSBTAG00000024487	546	77.4679	92.4756	66.137	114.597	87.5022	125.765	132.798	104.599	168.906	122.424	95.1777	69.5748	118.284	204.371	235.701	112.929	0.690287	7.18722	53.6467	2.39986e-13	5.9075e-09	2.27212e-10
ENSBTAG00000005142	chr20	RPL37	369	2163.86	1835.4	1845.28	873.915	1590.17	1597.82	917.801	1425.36	362.253	333.881	715.758	2231.33	1630.21	300.227	224.705	1536.51	-0.837527	10.3378	52.8954	3.51789e-13	8.65963e-09	3.09272e-10
ENSBTAG00000045649	chr27	DEFB	368	124.336	97.8733	99.614	44.4685	97.6216	75.068	59.966	142.867	2.81579	12.4655	29.9043	146.879	98.4611	17.4518	14.0822	106.06	-1.07514	6.33343	52.9621	3.40041e-13	8.37045e-09	3.09272e-10
ENSBTAG00000013315	chr5	ATP5B	1771	367.188	365.692	290.095	333.191	515.908	642.808	672.357	502.112	533.026	329.33	335.895	369.307	600.239	1021.27	901.749	543.341	0.552192	9.23884	52.8217	3.65246e-13	8.99089e-09	3.10031e-10
ENSBTAG00000040414	chr3	ENSBTAG00000040414	858	581.031	673.615	549.366	799.371	733.378	1055.14	1090.73	834.56	1107.47	1130.41	659.831	606.44	911.668	1564.39	1669.03	899.628	0.669623	10.1301	52.7176	3.85117e-13	9.48004e-09	3.16001e-10
ENSBTAG00000005099	chr3	ENSBTAG00000005099	768	106.859	147.267	124.316	149.781	119.756	166.49	146.601	121.075	210.481	210.764	187.871	115.886	129.525	252.96	280.03	138.134	0.709845	7.64195	52.5569	4.17968e-13	1.02887e-08	3.31894e-10
ENSBTAG00000000099	chr3	CERS2	2061	66.9895	86.2352	67.2966	96.4479	60.0192	80.8051	76.2613	64.2239	181.501	109.063	100.858	72.2525	76.5897	126.98	120.274	67.5905	0.732399	6.80797	52.4286	4.46189e-13	1.09834e-08	3.43231e-10
ENSBTAG00000033897	chr20	ENSBTAG00000033897	630	372.642	298.676	221.459	148.976	309.22	303.186	197.299	299.12	52.633	62.4124	94.1326	359.033	337.095	50.9702	53.4677	347.329	-0.800413	7.86634	52.3289	4.69419e-13	1.15552e-08	3.50158e-10
ENSBTAG00000013016	chr3	GNAI3	2194	39.8912	31.9121	45.262	56.1596	46.4214	61.3969	57.4749	44.8251	95.4033	71.9847	66.5994	46.8974	55.7378	94.7677	90.1501	51.0973	0.804994	6.19858	51.3502	7.72739e-13	1.90217e-08	5.59463e-10
ENSBTAG00000008122	chr3	GNG5	552	68.1922	81.7136	89.2066	78.4737	67.0939	94.8478	92.1927	69.4726	150.176	128.217	101.896	70.7848	77.7964	143.977	147.081	81.2373	0.707167	6.88484	51.2063	8.31519e-13	2.04687e-08	5.84819e-10
ENSBTAG00000015345	chr3	BNIPL	1747	96.9982	100.771	91.4499	141.334	104.585	129.665	155.962	120.378	192.77	201.813	121.085	105.244	125.019	216.893	200.724	109.923	0.663265	7.40194	50.6504	1.10375e-12	2.71698e-08	7.54717e-10
ENSBTAG00000010617	chr3	KRTCAP2	565	42.1397	48.2575	47.9347	63.0383	47.6331	72.6422	81.3034	60.9408	122.878	109.028	80.0741	64.1615	52.5513	109.406	122.295	60.9959	0.844389	6.51649	50.4904	1.1975e-12	2.94775e-08	7.9669e-10
ENSBTAG00000033217	chr3	TPM3	2740	35.2916	39.0665	40.1364	60.6023	47.5338	64.8136	78.7303	52.5977	88.1159	75.339	48.4192	37.869	64.222	116.901	127.98	62.8881	0.755773	6.31171	49.9292	1.59396e-12	3.92369e-08	1.03255e-09
ENSBTAG00000002026	chr3	RPL5	1006	1505.3	1921.29	1848.89	2216.59	1346.57	1839.84	1933.94	1407.37	3045.81	3367.2	2466.78	1584.46	1600.95	2720.36	2908.79	1574.38	0.682598	11.3521	49.809	1.69462e-12	4.17147e-08	1.06961e-09
ENSBTAG00000010232	chr3	NDUFS5	479	142.175	163.035	147.92	238.141	132.473	194.987	223.768	169.16	302.86	270.888	202.941	134.595	161.795	303.347	284.898	143.894	0.56689	7.9493	48.7527	2.90366e-12	7.14764e-08	1.78691e-09
ENSBTAG00000013264	chr28	RPS24	539	1567.75	1106.01	1867.77	655.433	2419.81	2130.63	1259.16	1792.86	240.309	189.669	610.242	1512.27	2399.21	347.028	415.029	2086.08	-0.871	10.3645	48.6929	2.9935e-12	7.3688e-08	1.79727e-09
ENSBTAG00000012975	chr28	VDAC2	1473	79.9149	65.5855	65.0023	28.1007	155.468	124.314	89.888	122.194	11.959	7.11832	30.299	86.6526	144.744	27.2499	22.868	132.203	-0.776252	6.34631	48.4466	3.39409e-12	8.35489e-08	1.98926e-09
ENSBTAG00000008853	chr28	HNRNPF	2089	85.7026	62.6815	79.7521	38.016	116.893	86.7749	65.1067	92.5772	15.873	7.21522	30.1445	78.1423	107.282	17.293	21.0862	111.008	-0.774634	6.14417	48.2996	3.65824e-12	9.00511e-08	2.09421e-09
ENSBTAG00000015100	chr20	ATP6V0E1	823	110.869	91.6171	106.701	63.7452	131.103	111.887	72.7795	135.03	12.5907	15.9254	38.6289	141.638	127.799	18.5332	24.1377	154.633	-0.787953	6.54433	47.6907	4.99044e-12	1.22845e-07	2.68189e-09
ENSBTAG00000021499	chr28	PSAP	2637	181.534	161.349	150.01	83.9593	252.945	195.052	162.415	332.604	25.9348	25.0999	52.6289	194.765	217.812	20.0924	50.7679	294.995	-0.998379	7.31044	47.7038	4.95742e-12	1.22032e-07	2.68189e-09
ENSBTAG00000023037	chr28	ENSBTAG00000023037	514	48.3911	31.4345	29.2727	13.1095	188.782	183.245	91.999	156.438	4.03196	3.82488	13.0839	35.0527	192.225	15.6183	25.2055	164.793	-1.0743	6.31385	47.6824	5.01166e-12	1.23367e-07	2.68189e-09
ENSBTAG00000001212	chr3	SSR2	1081	174.108	269.974	160.951	254.678	156.115	210.768	212.889	198.357	372.883	343.124	205.3	213.258	191.491	323.786	351.556	188.786	0.650782	8.20006	47.6078	5.2061e-12	1.28153e-07	2.72667e-09
ENSBTAG00000010156	chr12	TPT1	836	2243.37	1971.75	2457.19	1181.96	3256.44	2825.13	2140.27	3096.84	583.799	577.725	976.301	2550.09	3281.33	1039.97	1010.41	2948.21	-0.494599	11.0377	47.3187	6.03354e-12	1.48522e-07	3.0942e-09
ENSBTAG00000021288	chr3	PSMB4	932	83.0605	119.909	71.327	134.27	85.7016	114.328	138.683	99.5489	155.654	165.942	112.829	91.0684	114.292	191.22	198.319	109.818	0.659962	7.24008	46.7712	7.97784e-12	1.96383e-07	4.00781e-09
ENSBTAG00000010624	chr5	DCTN2	1690	99.7976	109.747	84.1744	99.9635	98.8352	113.333	124.448	101.746	134.892	98.8811	92.6109	112.133	121.891	168.631	149.744	107.857	0.510268	7.07637	46.1415	1.10012e-11	2.70806e-07	5.41613e-09
ENSBTAG00000013363	chr3	CAP1	3004	84.3052	89.6434	71.7612	110.553	67.6031	86.9686	101.195	75.8407	129.699	153.579	105.831	78.3314	78.4018	146.179	171.649	83.554	0.679417	6.97573	46.0614	1.14602e-11	2.82105e-07	5.53146e-09
ENSBTAG00000019782	chr5	TPI1	1255	137.038	146.714	144.958	137.68	135.06	165.195	199.88	151.306	204.766	137.332	150.043	130.071	180.714	280.174	207.152	156.16	0.496917	7.62517	45.8272	1.29155e-11	3.17929e-07	6.11401e-09
ENSBTAG00000013123	chr5	PHB2	960	167.788	191.097	125.1	165.95	126.539	167.723	184.834	144.109	239.624	155.641	168.765	177.051	152.372	245.015	264.511	165.653	0.556663	7.7321	45.7712	1.32906e-11	3.27161e-07	6.17286e-09
ENSBTAG00000000678	chr3	CSDE1	3854	67.5408	66.7283	80.4233	102.53	78.159	93.592	111.245	78.1589	129.594	135.011	108.982	69.5604	89.3585	148.933	163.598	80.694	0.67103	6.93989	44.9321	2.03985e-11	5.0213e-07	9.2987e-09
ENSBTAG00000012132	chr28	ENSBTAG00000012132	660	120.314	45.3915	72.1222	35.7333	112.604	80.1245	54.5887	94.0291	14.1302	9.92924	20.3792	92.0918	112.341	15.8123	15.7038	75.4933	-0.921236	6.07799	44.5283	2.50711e-11	6.17151e-07	1.12209e-08
ENSBTAG00000038384	chr5	KRT5	2256	1843.35	1328.24	1278.22	1403.38	1784.32	2066.16	2414.88	2394.98	2032.46	1473.33	1855.54	1494.98	2378.82	4569.02	3187.99	2588.92	0.651066	11.28	44.4859	2.56195e-11	6.3065e-07	1.12616e-08
ENSBTAG00000020641	chr3	PSMA5	975	57.5699	79.4057	48.26	82.9327	95.4701	121.159	123.79	86.2771	102.027	101.492	64.5865	56.9957	113.897	214.898	198.431	101.568	0.651153	6.94432	44.2314	2.91771e-11	7.18223e-07	1.26004e-08
ENSBTAG00000007537	chr3	PEX19	1948	37.4179	46.8283	38.3387	59.5455	35.5529	39.9775	56.6414	38.42	107.983	79.3931	53.9819	39.4476	43.5733	78.7121	77.5919	38.793	0.744237	6.08889	44.1206	3.08758e-11	7.60039e-07	1.31041e-08
ENSBTAG00000013579	chr27	TMEM66	1912	47.0269	27.112	36.0559	15.3555	74.769	52.8392	33.2115	68.5818	5.41952	5.48393	10.2322	45.0723	69.6613	7.55756	5.8725	66.4515	-0.980272	5.36102	44.0069	3.27222e-11	8.05489e-07	1.36524e-08
ENSBTAG00000015474	chr3	SFRS11	1539	75.8828	85.5198	63.8145	101.64	54.6272	52.6533	77.2542	61.4913	113.788	126.467	99.7112	71.6526	48.3953	119.452	123.467	69.8767	0.649391	6.70167	43.9086	3.44081e-11	8.46991e-07	1.41165e-08
ENSBTAG00000014295	chr3	CAPZA1	2299	39.9206	40.5573	46.8836	77.4611	63.5253	82.2817	99.1217	79.009	125.301	92.3562	70.4719	49.9486	78.0735	140.722	130.74	80.7309	0.762624	6.62277	43.837	3.56897e-11	8.78539e-07	1.44023e-08
ENSBTAG00000016711	chr28	PPIF	637	135.517	77.6795	103.071	58.9354	133.724	83.4305	90.4956	93.5402	17.8938	10.2878	36.4714	101.892	131.407	18.9038	24.4062	103.314	-0.892231	6.39956	43.7642	3.70411e-11	9.11803e-07	1.47065e-08
ENSBTAG00000003746	chr3	SCP2	2624	25.6492	29.8896	27.1065	40.1699	54.434	63.9691	77.92	64.1945	60.8143	46.7022	44.9679	28.2096	60.86	120.54	116.522	62.3453	0.691663	6.12408	43.2562	4.80213e-11	1.18209e-06	1.87634e-08
ENSBTAG00000010801	chr20	CMBL	1487	303.143	214.372	178.085	87.3924	364.713	315.467	220.787	257.756	43.2046	47.1555	79.3515	193.425	309.551	56.1461	70.8624	305.197	-0.83037	7.65687	42.9012	5.75751e-11	1.41727e-06	2.21448e-08
ENSBTAG00000009526	chr3	TMEM59	1126	56.7009	56.7994	52.2352	95.3207	77.295	102.808	115.989	97.4121	118.714	104.178	74.386	66.7029	95.3455	170.395	233.953	98.0876	0.757606	6.92864	42.4932	7.09282e-11	1.74597e-06	2.68611e-08
ENSBTAG00000017368	chr3	YBX1	1525	678.487	879.383	731.186	1090.75	395.939	559.315	517.689	467.109	1444.58	1449.89	1196.29	774.49	471.566	709.606	885.797	503.701	0.703402	10.0012	42.4337	7.31192e-11	1.7999e-06	2.72712e-08
ENSBTAG00000006883	chr5	EIF4B	1994	352.873	374.594	383.323	328.273	273.652	323.393	305.809	290.447	454.707	376.963	418.827	418.688	320.607	435.611	472.138	286.526	0.542528	8.77252	42.1501	8.45313e-11	2.08082e-06	3.10571e-08
ENSBTAG00000014731	chr5	GAPDH	1056	320.184	339.161	299.214	314.945	391.752	511.491	597.491	374.672	528.9	296.636	291.793	294.57	478.147	960.144	760.652	476.158	0.570104	9.05315	42.1079	8.63715e-11	2.12612e-06	3.12665e-08
ENSBTAG00000012957	chr3	SERBP1	1789	223.42	217.885	277.696	374.767	209.09	289.567	293.273	230.033	421.667	442.137	391.978	241.826	246.419	463.54	522.377	265.398	0.726518	8.62732	42.0553	8.87304e-11	2.18419e-06	3.16549e-08
ENSBTAG00000045979	chr3	ENSBTAG00000045979	848	165.479	265.955	264.534	313.303	240.063	290.708	310.152	248.725	422.794	477.587	378.506	266.99	275.559	419.377	473.614	287.418	0.766474	8.61883	41.4227	1.22622e-10	3.01847e-06	4.31211e-08
ENSBTAG00000021482	chr3	APH1A	1892	33.3933	44.1224	27.6169	51.8955	27.0787	39.4921	45.2261	34.8713	79.4138	62.3464	52.9946	37.7469	34.8442	67.0398	72.1279	35.2229	0.741204	5.8593	41.0109	1.51386e-10	3.72651e-06	5.2486e-08
ENSBTAG00000001350	chr18	ENSBTAG00000001350	552	355.419	387.225	345.428	341.797	502.981	570.04	481.36	500.875	433.632	326.478	325.625	439.652	604.442	680.619	541.383	530.299	0.42415	9.0448	40.7316	1.7464e-10	4.29893e-06	5.97073e-08
ENSBTAG00000004920	chr20	COX8A	448	254.146	199.863	137.394	112.806	266.471	267.793	155.816	254.96	53.1984	30.7186	69.5987	252.929	256.116	46.59	48.198	271.557	-0.772466	7.48184	40.386	2.08433e-10	5.1308e-06	7.02849e-08
ENSBTAG00000019956	chr3	CMPK1	1746	57.8209	59.7649	73.0138	99.5139	86.0493	101.26	124.841	79.2352	110.98	106.594	84.7383	57.4387	94.3466	174.258	191.441	81.806	0.598191	6.90337	39.8044	2.80711e-10	6.90997e-06	9.3378e-08
ENSBTAG00000004688	chr3	DHCR24	2746	21.6034	16.5486	15.7406	33.6528	23.6925	31.5216	38.3771	26.9547	61.886	37.9452	38.9625	23.399	31.7048	56.1303	56.9305	32.6606	0.891802	5.4334	39.5702	3.16478e-10	7.79043e-06	1.03872e-07
ENSBTAG00000009713	chr26	USMG5	350	93.8677	65.3987	74.2539	42.6299	214.808	174.395	120.953	155.516	17.7636	16.8513	43.6698	83.7283	210.405	41.2859	44.4193	178.542	-0.592305	6.73237	39.0359	4.16089e-10	1.02424e-05	1.33019e-07
ENSBTAG00000038439	chr5	H1F0	2206	57.3406	47.7603	55.0606	54.5451	72.9188	81.0992	87.7849	82.2464	67.1706	54.0662	67.6228	55.7936	82.9618	143.744	113.543	91.6631	0.574915	6.49428	39.0468	4.13771e-10	1.01854e-05	1.33019e-07
ENSBTAG00000017710	chr26	ECHS1	1468	293.295	250.395	161.755	117.703	370.863	340.518	200.636	357.72	59.2928	46.8731	57.8892	284.207	338.011	45.3888	69.4262	376.888	-0.844604	7.7902	38.7842	4.73343e-10	1.16518e-05	1.49382e-07
ENSBTAG00000017125	chr3	PABPC4	2405	27.0446	32.6114	32.9873	36.0229	41.4247	46.8211	61.7954	31.1194	71.0915	50.6825	42.7074	29.605	48.8947	91.1265	75.0582	38.8453	0.731239	5.86869	38.5697	5.2833e-10	1.30054e-05	1.64625e-07
ENSBTAG00000024095	chr3	THRAP3	3057	59.2175	56.0468	62.3736	91.3174	40.6663	42.5152	64.5261	45.3225	118.976	128.193	85.9967	64.8309	42.8563	80.8821	80.5224	47.0629	0.699004	6.44528	38.4501	5.61711e-10	1.38271e-05	1.72839e-07
ENSBTAG00000008810	chr3	ENSBTAG00000008810	1619	41.6532	61.1264	39.8776	73.1323	39.0413	51.189	57.0248	41.3882	103.685	75.6928	67.5951	53.8997	44.9678	79.8318	79.4889	40.1364	0.648982	6.20177	38.4091	5.73653e-10	1.4121e-05	1.74334e-07
ENSBTAG00000020345	chr3	CNN3	1739	49.3341	50.1336	44.8341	58.9523	53.101	64.2987	60.8591	67.9352	70.9082	80.6444	64.3369	42.6907	68.1991	104.329	97.3473	70.9133	0.65759	6.31159	38.3759	5.8349e-10	1.43632e-05	1.75161e-07
ENSBTAG00000032057	chr3	ENSBTAG00000032057	312	183.743	180.173	131.523	174.319	189.532	225.149	280.03	245.165	288.944	214.242	188.116	139.15	208.61	622.67	365.415	294.775	0.701638	8.19604	38.3357	5.95634e-10	1.46621e-05	1.76652e-07
ENSBTAG00000008369	chr3	RBM8A	744	55.7788	57.0067	56.9931	65.3385	36.173	49.5072	46.6095	39.9052	100.279	84.5587	99.4309	54.5601	39.9079	93.8736	102.159	37.1125	0.778911	6.31541	38.2473	6.23241e-10	1.53417e-05	1.82639e-07
ENSBTAG00000004333	chr3	COPA	4339	40.5256	37.3926	39.8466	55.7955	39.036	43.7785	61.6529	48.3249	81.1966	66.1522	50.1613	41.3735	40.4004	88.9923	87.187	48.6122	0.6595	6.06499	38.1299	6.6187e-10	1.62926e-05	1.87271e-07
ENSBTAG00000009603	chr3	UQCRH	866	157.279	204.843	130.15	236.762	202.286	283.754	347.389	231.889	290.762	294.369	189.202	161.176	240.582	435.689	448.809	234.696	0.589125	8.26204	38.1736	6.47217e-10	1.59319e-05	1.87271e-07
ENSBTAG00000012962	chr3	SARS	1785	55.9615	62.6078	59.3111	94.104	44.194	62.347	72.4104	52.0929	139.323	107.937	59.9389	55.4541	51.4993	115.133	100.645	63.1543	0.655369	6.53087	38.1469	6.5614e-10	1.61516e-05	1.87271e-07
ENSBTAG00000003162	chr3	CRYZ	2422	33.9392	41.6942	44.6156	51.8665	51.685	51.4893	68.0556	53.4596	89.4172	82.525	50.9901	39.0768	53.8153	86.5094	109.479	59.5733	0.742443	6.2155	37.828	7.72656e-10	1.90197e-05	2.16133e-07
ENSBTAG00000002038	chr22	RPL14	716	805.496	690.617	654.497	410.723	1734.55	1636.63	1015.82	1525.02	212.742	188.545	313.373	816.451	1805.41	534.813	506.645	1581.7	-0.475249	9.855	37.6149	8.61856e-10	2.12154e-05	2.38376e-07
ENSBTAG00000010009	chr3	TMCO1	1207	47.1654	45.179	49.6364	66.5932	42.2419	57.5453	66.0424	50.2204	72.9727	76.5547	74.4593	40.1055	55.036	101.761	98.7504	59.3407	0.666209	6.26625	37.5633	8.84958e-10	2.17841e-05	2.42046e-07
ENSBTAG00000031401	chr3	ENSBTAG00000031401	452	15.3021	12.6602	6.6576	15.9725	20.2113	19.7904	21.92	19.158	32.0951	37.696	20.289	9.60502	20.0408	49.7298	53.5041	27.0991	1.05708	4.95181	37.2206	1.05495e-09	2.59685e-05	2.85369e-07
ENSBTAG00000002430	chr26	COL17A1	5473	81.6828	61.9345	73.8775	39.9256	89.347	65.6657	57.7655	81.5591	10.6026	13.5305	32.1718	95.4679	71.0165	14.668	24.1453	69.9861	-0.708265	5.97514	37.186	1.07382e-09	2.64331e-05	2.87316e-07
ENSBTAG00000010012	chr20	BTF3	859	568.277	436.536	608.599	277.913	560.064	458.503	289.927	429.155	80.8222	72.4754	245.547	610.535	548.356	79.437	90.4933	499.077	-0.843234	8.60389	36.9916	1.18637e-09	2.92037e-05	3.14019e-07
ENSBTAG00000009245	chr27	PPP2CB	1561	38.0031	21.5638	29.9679	9.86661	50.0612	35.2254	27.985	49.9262	1.32763	0.839628	9.00811	40.6057	43.7371	6.17128	3.87313	48.5435	-1.06146	4.96438	36.7241	1.36088e-09	3.34994e-05	3.56376e-07
ENSBTAG00000046493	chr20	PDCD6	1250	51.5018	33.1225	46.8346	20.7924	43.6529	40.8324	27.3817	41.4003	3.31588	7.33969	16.6294	44.283	46.0302	3.85335	3.45483	42.3517	-1.00543	5.13827	36.4785	1.54358e-09	3.79967e-05	3.99965e-07
ENSBTAG00000010790	chr5	EIF3L	1932	79.5863	94.0839	78.1619	89.9334	69.0109	91.1029	89.0458	79.8241	130.867	81.4074	82.2764	80.8969	81.7904	157.897	126.069	80.4851	0.527551	6.81114	36.2881	1.702e-09	4.18965e-05	4.36422e-07
ENSBTAG00000004381	chr3	TACSTD2	960	226.119	312.768	192.352	377.524	199.711	239.252	319.003	295.52	375.627	476.479	299.32	280.16	239.391	464.108	444.45	246.749	0.633174	8.58265	35.8789	2.09968e-09	5.16856e-05	5.32841e-07
ENSBTAG00000018588	chr5	TMBIM6	2775	228.347	226.106	190.067	207.265	228.799	270.775	274.596	268.81	294.247	198.134	195.641	250.241	251.411	340.784	413.646	259.153	0.475334	8.23042	35.7996	2.18694e-09	5.38338e-05	5.49324e-07
ENSBTAG00000001754	chr4	AHCYL2	4922	420.652	209.749	276.457	184.034	576.431	433.129	287.855	475.103	118.948	85.611	121.108	351.41	459.008	132.111	147.578	434.742	-0.512303	8.28662	35.5462	2.49076e-09	6.13125e-05	6.19318e-07
ENSBTAG00000020154	chr3	DEDD	1622	25.7493	38.6003	24.793	37.3887	19.4084	26.2771	26.3773	21.2278	60.0518	57.3717	47.8698	32.9224	23.0628	44.049	37.2747	24.7029	0.791228	5.44053	35.3764	2.71764e-09	6.68975e-05	6.68975e-07
ENSBTAG00000004371	chr5	CS	2944	58.1471	50.1944	51.9442	49.3731	70.155	73.9062	85.8187	64.9205	73.2107	54.7592	50.4635	50.1393	72.9911	143.704	125.566	69.6018	0.563908	6.41797	35.2442	2.90851e-09	7.15959e-05	7.08871e-07
ENSBTAG00000012996	chr3	RNF11	798	62.1718	75.5055	87.0752	114.597	56.1571	74.181	80.7031	65.3668	133.747	101.009	104.961	91.1273	80.0905	101.605	123.387	76.2265	0.655999	6.76871	35.0238	3.25696e-09	8.01732e-05	7.86012e-07
ENSBTAG00000021118	chr26	CYP26A1	1721	151.637	139.456	72.8028	60.4079	169.721	148.593	118.281	207.974	21.0735	17.5161	36.235	133.448	166.189	27.9877	40.1491	179.138	-0.891985	6.8319	34.8787	3.50893e-09	8.63758e-05	8.30537e-07
ENSBTAG00000016473	chr27	NAT1	2741	30.7172	19.7718	25.65	13.3452	49.7234	38.3941	25.3028	35.8797	1.51217	3.82535	7.80671	34.4498	36.5363	4.1003	3.78129	30.5237	-1.07136	4.7945	34.8876	3.49296e-09	8.59827e-05	8.30537e-07
ENSBTAG00000016024	chr24	MYL9	854	253.25	163.182	197.647	109.9	314.848	292.054	201.448	278.363	71.5885	48.344	98.078	215.803	302.301	88.3623	118.33	312.868	-0.430364	7.68667	34.7892	3.67405e-09	9.04405e-05	8.61338e-07
ENSBTAG00000039686	chr3	ACOT11	3814	71.8761	67.4281	72.6595	98.8102	106.945	96.2981	140.515	125.36	159.48	134.88	100.186	88.1612	89.548	168.807	249.33	120.079	0.739331	7.15753	34.4367	4.40345e-09	0.000108395	1.0226e-06
ENSBTAG00000013866	chr3	RPS27	372	1056.58	1559.09	924.391	1322.3	1598.25	2162.76	2341.37	1791.85	1880.22	1962.47	1336.15	1095.29	1831.26	3485.19	3041.55	1658.06	0.585373	11.0811	34.0025	5.50407e-09	0.000135488	1.25665e-06
ENSBTAG00000016328	chr3	SFPQ	2553	27.7171	34.2808	40.9332	52.2216	35.9768	46.5801	63.8579	38.4411	83.6114	61.0923	54.6	40.9829	42.7092	68.2348	87.9609	47.8967	0.744343	5.99764	33.9992	5.51341e-09	0.000135718	1.25665e-06
ENSBTAG00000003109	chr12	ITM2B	1122	683.43	438.615	651.245	356.046	792.1	631.007	573.985	841.797	186.555	148.355	299.15	738.862	730.2	238.258	308.687	770.291	-0.432953	9.12327	33.835	5.99896e-09	0.00014767	1.32049e-06
ENSBTAG00000009186	chr21	PAX9	1232	213.228	174.316	150.551	125.405	115.236	103.359	80.0554	138.567	78.2206	62.2351	72.4521	222.712	103.209	28.6707	38.5584	116.947	-0.458159	7.01283	33.832	6.00809e-09	0.000147895	1.32049e-06
ENSBTAG00000000789	chr3	PPP1R7	1209	49.2878	74.06	53.6272	83.2034	38.2918	41.9995	53.6406	44.5096	90.8507	92.6893	69.2792	61.944	40.515	79.6805	85.0135	46.3637	0.599454	6.28485	33.8377	5.99052e-09	0.000147463	1.32049e-06
ENSBTAG00000000014	chr5	TXN2	1044	163.588	151.862	126.564	132.313	136.697	180.689	173.413	136.464	220.344	157.555	131.762	154.904	146.218	244.525	254.811	147.353	0.520807	7.63197	33.8714	5.8878e-09	0.000144934	1.32049e-06
ENSBTAG00000038215	chr3	CLCA2	2955	401.508	295.603	373.365	588.317	398.433	472.503	658.847	472.009	747.616	565.957	541.239	410.052	430.413	727.529	1096.37	509.778	0.695783	9.36582	33.7817	6.1656e-09	0.000151772	1.34312e-06
ENSBTAG00000019096	chr22	UQCRC1	1569	275.347	235.563	186.737	131.6	250.525	228.049	183.702	228.647	88.4974	67.2455	93.9081	261.484	249.538	84.9341	74.8657	224.014	-0.458838	7.61573	33.6077	6.74263e-09	0.000165977	1.42314e-06
ENSBTAG00000000253	chr3	PTPRF	5839	72.2346	79.6706	62.5001	121.996	39.241	47.2661	72.8099	57.3086	159.895	151.627	84.2881	88.9633	43.1509	83.179	109.313	50.7016	0.682115	6.70044	33.6015	6.76421e-09	0.000166508	1.42314e-06
ENSBTAG00000002377	chr3	PSMB2	805	71.2145	81.5393	70.3458	93.8695	50.608	70.5945	66.0151	59.9321	189.221	122.925	62.2769	69.3017	65.4324	129.642	114.803	72.211	0.738598	6.75019	33.6474	6.60627e-09	0.00016262	1.42314e-06
ENSBTAG00000021649	chr3	ENSBTAG00000021649	511	421.158	596.81	372.072	513.33	450.566	628.648	629.266	469.244	766.513	741.254	477.376	409.933	532.134	812.207	902.584	529.783	0.582631	9.45355	33.613	6.72415e-09	0.000165522	1.42314e-06
ENSBTAG00000001708	chr5	TTLL12	3245	54.1471	47.8206	40.1288	60.9604	38.5386	45.8086	44.4112	42.7602	90.0499	50.6896	50.4927	60.2053	44.8708	73.7222	68.937	51.1819	0.638885	6.04641	33.4941	7.14803e-09	0.000175956	1.49115e-06
ENSBTAG00000032954	chr22	ATP5E	392	199.856	129.664	137.481	96.9978	324.693	290.613	205.648	248.254	55.5114	45.1375	57.7065	172.219	338.065	77.8206	94.7435	268.512	-0.502919	7.5156	32.9995	9.21847e-09	0.000226922	1.89101e-06
ENSBTAG00000000091	chr26	NDUFB8	687	60.4067	52.917	45.3954	30.826	97.0371	99.5703	51.1323	93.935	12.0665	12.4007	10.6791	66.3543	104.507	12.8538	16.3438	89.7513	-0.837403	5.90511	33.0078	9.17897e-09	0.00022595	1.89101e-06
ENSBTAG00000011640	chr3	PPAP2B	1565	15.4684	14.4108	13.4598	15.6847	11.9114	14.962	18.4172	13.9647	41.0512	32.6618	17.1889	15.535	18.7578	28.2127	29.8021	21.0923	0.997187	4.72763	32.9571	9.42128e-09	0.000231914	1.91665e-06
ENSBTAG00000002068	chr3	TAGLN2	1317	297.633	436.547	233.685	445.856	234.907	344.002	383.676	242.496	672.712	496.1	357.449	309.21	283.912	457.164	532.522	317.164	0.627754	8.86639	32.7571	1.04425e-08	0.000257051	2.10698e-06
ENSBTAG00000021377	chr3	S100A14	1026	47.1891	74.8025	46.661	80.2176	78.9328	119.752	126.855	86.2084	135.334	87.5051	69.1225	42.7377	111.832	316.105	183.517	166.328	0.892615	7.0528	32.6252	1.11756e-08	0.000275099	2.23658e-06
ENSBTAG00000017846	chr3	F11R	2685	51.3219	62.5583	47.9888	92.4967	54.3928	65.0634	69.9437	60.4325	89.9209	81.7637	73.092	71.0643	59.1649	101.656	106.476	56.4442	0.585698	6.44406	32.5286	1.17454e-08	0.000289124	2.31299e-06
ENSBTAG00000005465	chr5	NDUFA9	1261	88.3927	88.0901	63.7816	85.4976	79.9849	92.6363	96.0714	72.7587	106.826	96.1428	85.3309	77.4648	81.4133	133.691	145.207	76.2267	0.50504	6.78779	32.5346	1.17089e-08	0.000288226	2.31299e-06
ENSBTAG00000008926	chr3	FUBP1	2192	29.0051	27.3343	29.3286	49.4041	26.0197	29.5262	39.2419	25.1137	62.3997	63.6794	46.0206	34.1653	27.703	50.54	65.8026	27.845	0.772524	5.64095	32.5064	1.18802e-08	0.000292443	2.32097e-06
ENSBTAG00000019156	chr5	CCT2	1928	42.4973	35.0928	48.2431	45.6841	74.2766	83.3772	102.779	64.1629	59.12	35.6896	46.6143	37.9428	89.9647	140.32	127.227	82.052	0.540583	6.36065	32.2711	1.34092e-08	0.000330082	2.59907e-06
ENSBTAG00000017267	chr21	COX5A	725	223.458	169.931	183.384	126.799	354.693	321.521	223.004	302.867	74.3214	53.3303	84.3278	204.199	371.129	116.265	139.385	312.126	-0.382724	7.77053	32.2556	1.35169e-08	0.000332732	2.59947e-06
ENSBTAG00000009435	chr3	SMG5	4518	40.3331	42.6165	34.1504	53.9045	24.9201	30.8051	42.3643	35.5949	90.1354	71.7991	37.0777	41.6562	30.6685	55.9708	64.8068	37.9096	0.707257	5.84649	32.1624	1.41807e-08	0.000349072	2.70599e-06
ENSBTAG00000018889	chr3	ATP6V0B	977	68.2072	95.4363	66.3617	101.976	89.5885	115.256	163.641	96.863	168.636	116.712	76.9696	89.54	106.109	178.304	211.286	102.21	0.62951	7.11819	31.9471	1.58425e-08	0.000389979	2.99984e-06
ENSBTAG00000013956	chr5	BCL2L13	2318	40.7984	41.677	39.8902	42.1506	41.861	59.2475	46.046	46.2519	57.6667	40.9935	52.4866	52.0677	48.3417	90.3908	72.2862	55.3498	0.636841	5.96724	31.8485	1.66677e-08	0.000410291	3.13199e-06
ENSBTAG00000017967	chr5	PTGES3	1816	47.0958	43.1885	64.6256	47.9715	111.216	127.781	135.405	106.721	65.6192	41.1386	63.9656	46.6182	130.522	187.433	158.854	119.351	0.478162	6.76006	31.8292	1.68339e-08	0.000414384	3.13927e-06
ENSBTAG00000001988	chr5	EIF3D	1874	68.8477	92.146	73.428	64.9788	60.2771	74.6887	67.2892	66.6719	128.835	66.7919	78.6242	76.219	73.3117	123.373	111.535	73.7812	0.611427	6.61789	31.6108	1.88381e-08	0.000463719	3.48661e-06
ENSBTAG00000015316	chr20	NPM1	1076	153.655	113.559	181.785	87.6728	330.316	290.725	175.371	245.074	26.9646	24.9707	81.2517	161.191	316.166	65.6549	53.7811	281.504	-0.71157	7.42286	31.4358	2.06142e-08	0.000507438	3.78685e-06
ENSBTAG00000007515	chr3	UBE2Q1	1646	56.6468	75.2569	46.7025	82.167	44.026	58.1815	72.7795	58.2456	108.28	107.098	66.8577	54.4662	55.9502	89.7398	90.7786	54.7395	0.570037	6.4339	31.3997	2.10019e-08	0.000516982	3.80134e-06
ENSBTAG00000008091	chr3	SELENBP1	1752	1970.49	2073.46	1105.51	2404.33	936.818	1166.51	1756.7	1109.38	3640.94	3324.15	1920.32	1864.82	999.119	1801.22	2779.94	1236.51	0.706895	11.2309	31.4058	2.09354e-08	0.000515346	3.80134e-06
ENSBTAG00000004349	chr5	DAZAP2	1855	66.8281	61.1525	65.6265	60.1956	63.6231	71.3407	73.8052	74.1347	79.3219	58.6441	67.2349	64.2444	75.0573	135.889	106.159	72.2986	0.537563	6.48094	31.3667	2.13618e-08	0.000525842	3.83826e-06
ENSBTAG00000015346	chr3	NASP	2790	28.6045	33.7818	33.3379	47.958	30.6641	36.0224	38.7404	29.3377	48.2823	46.5073	47.5515	34.6228	34.2111	67.6177	60.9859	42.191	0.687927	5.68129	31.2382	2.28234e-08	0.00056182	4.07116e-06
ENSBTAG00000018914	chr3	RAB25	1077	144.373	173.15	142.499	200.209	118.409	143.151	168.518	129.028	264.585	262.254	148.729	148.545	141.27	337.66	186.054	108.719	0.595941	7.76238	31.1728	2.36052e-08	0.000581067	4.18034e-06
ENSBTAG00000026848	chr3	ENSBTAG00000026848	492	74.3455	82.1003	72.8399	117.392	76.7816	108.554	117.166	102.25	117.943	143.853	113.08	89.5649	95.4667	140.323	191.35	116.884	0.683052	7.05705	31.0177	2.55687e-08	0.0006294	4.49571e-06
ENSBTAG00000003634	chr26	CISD1	751	55.6131	34.5127	33.1486	23.7128	133.316	119.461	86.3534	108.716	6.89888	10.4713	16.2817	52.8954	122.182	18.1721	31.0521	127.162	-0.719842	6.07278	30.961	2.63268e-08	0.00064806	4.53189e-06
ENSBTAG00000007123	chr3	ENSA	2433	92.9382	97.5384	72.7488	136.103	98.5389	132.683	159.93	107.537	190.803	169.691	103.278	101.89	119.899	167.947	209.803	124.069	0.652144	7.30523	30.9662	2.62558e-08	0.000646313	4.53189e-06
ENSBTAG00000012471	chr3	ILF2	1608	33.0873	50.8685	34.8764	57.7686	40.9974	52.1937	56.8548	41.0302	68.3075	50.1278	51.7085	29.9691	55.7075	96.3537	80.5698	56.5495	0.631173	6.03313	30.9659	2.62595e-08	0.000646404	4.53189e-06
ENSBTAG00000012697	chr26	PGAM1	1707	75.2716	55.6089	54.1685	27.6321	131.408	115.75	79.6765	96.0226	13.9619	13.0529	20.0569	59.7683	138.464	28.6875	22.2631	117.972	-0.673841	6.17919	30.896	2.72227e-08	0.000670115	4.65358e-06
ENSBTAG00000030592	chr1	UBL5	222	170.757	150.11	123.228	99.73	114.555	80.5878	54.7732	95.6586	60.6791	41.3271	63.3408	160.361	93.6974	21.6968	31.1246	86.9703	-0.522901	6.69035	30.8596	2.77383e-08	0.000682806	4.70901e-06
ENSBTAG00000004271	chr3	UBAP2L	3445	49.1117	53.5451	54.2369	85.6431	25.8731	29.4789	41.8329	30.5824	107.682	96.2546	79.683	58.6634	28.3395	50.334	55.9091	29.4687	0.651758	6.11608	30.4583	3.41121e-08	0.000839703	5.67367e-06
ENSBTAG00000046450	chr3	EIF1	661	113.089	150.227	130.782	166.018	232.524	326.779	291.608	229.259	327.638	219.104	163.712	107.716	271.545	399.569	512.214	255.975	0.686971	8.17936	30.4678	3.39459e-08	0.000835612	5.67367e-06
ENSBTAG00000003228	chr5	RPL3	1287	1063.47	1304.86	999.04	963.733	1009.2	1325.29	1244.34	1000.13	1436.37	965.937	1174.3	1077.27	1173.72	1923.06	1495.22	1149.01	0.473864	10.4789	30.4657	3.39815e-08	0.000836488	5.67367e-06
ENSBTAG00000025595	chr22	RPL21	560	486.915	472.458	446.012	273.313	605.8	611.227	366.719	528.696	164.684	126.385	191.055	495.78	637.145	180.626	198.961	592.791	-0.465664	8.73473	30.4418	3.4403e-08	0.000846865	5.68366e-06
ENSBTAG00000009813	chr3	ELOVL1	1440	75.4652	85.3216	65.1621	110.299	51.6958	65.5911	78.4998	53.6919	132.405	97.3893	70.4781	66.328	66.6335	137.142	109.163	54.4967	0.532458	6.65929	30.3744	3.56201e-08	0.000876824	5.84549e-06
ENSBTAG00000011284	chr3	SLC39A1	2052	24.8909	31.0037	20.2642	42.2198	25.7494	32.3099	44.7723	33.1571	55.0425	54.9302	34.5613	28.3507	36.5417	59.8565	53.8766	34.7023	0.714372	5.57944	30.3443	3.61759e-08	0.000890506	5.89739e-06
ENSBTAG00000015363	chr3	CDC42SE1	2906	54.1015	66.9516	51.1173	80.8249	59.4748	84.4693	92.3651	65.8404	92.71	99.2241	75.7383	55.5009	68.0577	118.235	119.183	61.439	0.539595	6.56523	30.2202	3.85672e-08	0.00094937	6.24586e-06
ENSBTAG00000034170	chr20	DYNLL1	270	138.923	95.9965	144.889	96.2611	269.767	212.425	151.787	198.541	15.3513	21.8443	70.1951	143.912	250.38	41.6257	35.1881	216.065	-0.858456	7.13508	30.1723	3.95316e-08	0.00097311	6.3602e-06
ENSBTAG00000014204	chr3	S100A16	1061	84.3698	117.703	97.9787	161.04	62.0173	97.4519	111.21	67.8188	193.374	178.502	141.752	87.7705	94.5463	230.771	116.409	81.399	0.707232	7.22781	30.1248	4.05115e-08	0.00099723	6.47552e-06
ENSBTAG00000003279	chr3	NDUFA10	844	108.111	88.1411	94.3222	138.575	71.5265	120.014	116.324	83.057	186.616	179.362	118.798	89.7614	93.2157	155.039	167.83	90.2744	0.616062	7.19469	30.0181	4.28022e-08	0.00105362	6.79754e-06
ENSBTAG00000004050	chr28	ENSBTAG00000004050	639	102.412	85.8648	94.1858	40.6737	77.6651	66.2885	41.5823	61.3045	3.24323	11.2811	34.4438	116.86	78.2302	12.5631	16.2199	74.4005	-0.877788	6.02116	29.8214	4.73742e-08	0.00116616	7.4754e-06
ENSBTAG00000004903	chr19	KRT15	1705	1396.73	1688.98	1214.28	1241.23	1196.88	984.794	1171.46	1480	1960.6	1329.88	1208.05	1807.38	1155.94	1361.67	1328.74	1381.28	0.428135	10.6623	29.608	5.28857e-08	0.00130183	8.29193e-06
ENSBTAG00000027626	chr27	GOLGA7	1833	25.1074	21.3022	21.9391	8.66508	30.1728	24.8311	18.1814	29.4699	1.13062	1.78759	4.336	23.5666	27.9123	1.75184	2.8272	28.0886	-1.13052	4.43499	29.5834	5.35614e-08	0.00131847	8.34473e-06
ENSBTAG00000011182	chr26	PDLIM1	1459	84.693	64.5998	55.1259	44.2049	85.2916	87.0973	58.0309	87.3319	8.52265	13.0257	23.8852	88.8231	81.4023	12.6552	23.6795	103.732	-0.738311	6.02033	29.5603	5.42036e-08	0.00133428	8.39168e-06
ENSBTAG00000024280	chr3	ENSBTAG00000024280	524	64.2209	140.041	105.981	109.304	122.275	159.163	159	143.616	253.121	175.088	134.176	122.622	140.217	228.272	204.389	152.139	0.740261	7.51047	29.3551	6.02582e-08	0.00148331	9.27072e-06
ENSBTAG00000033510	chr15	MPZL2	2100	106.789	77.5809	118.285	69.2163	191.234	140.944	137.895	174.268	24.6717	24.6529	54.4416	115.876	186.76	55.4301	62.516	169.644	-0.463164	6.86695	29.0906	6.90726e-08	0.00170029	1.05608e-05
ENSBTAG00000008494	chr20	TMEM171	1782	32.3944	32.8678	21.6459	14.3149	41.6359	26.7229	21.229	32.6273	3.48893	4.04525	8.23403	29.2355	31.8176	3.60395	5.81622	28.776	-0.982072	4.71552	28.8192	7.94587e-08	0.00195596	1.19997e-05
ENSBTAG00000001858	chr5	ENSBTAG00000001858	920	32.6744	33.2952	31.817	32.959	74.4742	93.7992	90.5609	71.0414	39.4211	24.931	37.8788	38.2238	85.1506	145.722	131.434	83.0426	0.548736	6.25994	28.8263	7.91695e-08	0.00194884	1.19997e-05
ENSBTAG00000008541	chr5	MGST1	959	473.791	506.496	426.468	461.732	274.454	349.239	332.954	334.312	506.761	496.11	495.986	502.732	288.968	428.596	555.692	366.505	0.488284	9.00774	28.704	8.43287e-08	0.00207584	1.26575e-05
ENSBTAG00000039719	chr3	PHGDH	1840	21.9034	25.6117	20.6662	35.3132	21.1346	28.5973	21.0493	19.8333	71.5212	38.465	27.2461	20.9995	29.6295	61.9537	38.9608	32.1564	0.897765	5.35299	28.6764	8.55414e-08	0.00210569	1.27617e-05
ENSBTAG00000004629	chr20	SLC9A3	2508	111.797	42.2777	61.9561	42.7955	56.1641	34.9325	36.9911	76.4531	14.4607	13.8487	24.6208	95.4673	44.2781	4.80132	8.60953	57.8616	-0.88375	5.71419	28.3967	9.88328e-08	0.00243287	1.46558e-05
ENSBTAG00000011382	chr19	SLC9A3R1	2000	179.831	177.731	148.547	172.067	100.367	97.0822	92.3232	103.501	193.772	131.394	154.067	215.011	107.946	111.587	117.896	115.948	0.383838	7.37557	28.3572	1.00869e-07	0.00248299	1.48682e-05
ENSBTAG00000007152	chr5	OS9	2649	74.7151	66.4581	65.4743	65.4096	51.9629	61.7762	62.0537	65.1453	121.263	63.0839	65.7766	72.1939	60.0323	111.826	94.2287	57.3681	0.571857	6.45434	28.2954	1.04141e-07	0.00256354	1.52592e-05
ENSBTAG00000009436	chr3	TMEM79	2097	213.82	295.036	175.203	320.411	175.671	209.899	267.165	237.737	419.031	406.886	199.711	218.523	193.027	357.94	360.393	193.548	0.533498	8.35329	28.1912	1.09901e-07	0.00270533	1.60079e-05
ENSBTAG00000010799	chr5	MYL6	691	576.509	639.61	495.667	523.098	512.213	731.032	705.842	628.377	725.799	473.241	499.011	562.004	627.297	902.693	927.455	687.415	0.41875	9.5445	28.0659	1.17254e-07	0.00288633	1.69784e-05
ENSBTAG00000016712	chr3	ENSBTAG00000016712	4583	42.286	40.6901	44.1718	67.2127	49.1872	41.5051	63.8735	55.3344	88.1787	89.3697	48.6914	51.533	40.4822	81.6269	102.333	53.2266	0.672021	6.20724	27.8945	1.28115e-07	0.00315367	1.84425e-05
ENSBTAG00000012355	chr3	RNF220	2657	27.4833	28.885	25.7402	45.83	16.0298	19.8039	21.6958	16.7611	65.9089	55.248	37.7365	28.6762	17.9302	35.9544	38.0331	18.6744	0.738562	5.33438	27.7827	1.35734e-07	0.00334122	1.94257e-05
ENSBTAG00000007024	chr5	ENSBTAG00000007024	789	149.701	163.826	175.443	128.104	279.138	348.793	288.251	274.118	166.792	143.691	175.897	159.022	300.629	507.716	471.81	310.226	0.514709	8.18401	27.7117	1.4081e-07	0.00346619	2.00358e-05
ENSBTAG00000014710	chr3	RAP1A	620	27.2458	23.8885	34.4165	41.9202	32.6552	48.3756	58.837	38.2425	71.8664	64.476	51.2767	29.7601	48.7012	58.2664	86.3709	44.535	0.813839	5.87676	27.6941	1.42095e-07	0.00349781	2.0039e-05
ENSBTAG00000038896	chr5	RPS26	1263	222.317	284.374	211.402	190.16	405.84	541.814	544.137	451.206	351.147	229.858	229.932	240.964	497.402	844.096	635.301	464.526	0.523572	8.82979	27.6891	1.42461e-07	0.00350682	2.0039e-05
ENSBTAG00000010402	chr5	MYH9	6098	85.4603	72.9195	82.097	85.4795	69.7028	72.6554	99.7019	95.0753	109.773	82.5342	79.3045	92.6959	67.479	124.406	135.689	89.6065	0.493821	6.75672	27.6669	1.4411e-07	0.00354741	2.01557e-05
ENSBTAG00000047679	chr3	DNTTIP2	2507	18.039	16.9178	16.9138	17.8546	19.6973	19.6246	28.0238	19.9022	38.8528	28.754	29.2641	16.6247	24.2222	34.9035	42.3758	24.0151	0.808595	4.99103	27.5053	1.56666e-07	0.00385649	2.17881e-05
ENSBTAG00000021037	chr3	ARNT	2349	23.4425	20.3486	21.3124	31.7592	15.609	16.2405	20.7061	17.4667	45.8774	58.3073	33.575	25.6903	16.7106	30.4161	31.9892	16.7924	0.833713	5.1109	27.4427	1.61815e-07	0.00398324	2.23777e-05
ENSBTAG00000045568	chr24	ENSBTAG00000045568	922	908.716	738.573	674.126	455.726	933.662	864.619	637.925	831.639	302.322	221.76	336.191	852.049	984.113	350.89	409.372	907.885	-0.331657	9.44659	27.0892	1.94276e-07	0.00478229	2.67167e-05
ENSBTAG00000014649	chr3	CPT2	2380	52.9249	59.1191	49.4259	79.0716	32.16	38.0272	46.7387	37.5103	91.4305	114.545	63.9634	59.6496	30.0256	65.0995	60.6048	36.6364	0.615523	6.17192	27.0631	1.96924e-07	0.00484748	2.69304e-05
ENSBTAG00000021170	chr3	OSBPL9	2260	18.8923	19.6605	24.5726	29.8154	19.7743	25.3782	24.9091	23.537	44.0161	47.2649	23.8058	21.2271	23.9005	43.6912	48.1537	27.7421	0.772535	5.21822	26.9398	2.09891e-07	0.00516668	2.85452e-05
ENSBTAG00000018499	chr28	ANXA8	1897	274.857	224.999	215.594	156.037	304.695	290.279	165.709	198.243	38.7829	42.4911	101.52	355.076	297.915	43.1648	66.9294	256.964	-0.752449	7.66995	26.8918	2.15174e-07	0.00529671	2.91028e-05
ENSBTAG00000006429	chr5	ACO2	2744	105.139	103.903	86.4367	99.4535	64.1108	75.7454	86.9859	75.5881	141.233	91.708	94.9149	102.287	67.1239	112.05	103.242	71.0432	0.429485	6.80589	26.831	2.22045e-07	0.00546586	2.98681e-05
ENSBTAG00000005166	chr3	CHTOP	2009	27.5423	31.8348	28.732	43.1234	29.6803	35.7516	45.2823	33.7641	57.7679	48.6034	45.9522	26.7965	32.1469	59.5392	73.5163	31.5182	0.643864	5.6731	26.6611	2.42458e-07	0.00596835	3.24367e-05
ENSBTAG00000007622	chr29	CATD	1986	286.248	273.391	218.606	148.318	198.171	171.688	160.097	249.052	112.178	85.7934	102.82	303.203	195.876	74.7807	89.5891	187.118	-0.38498	7.63547	26.2347	3.02346e-07	0.00744254	4.00136e-05
ENSBTAG00000019603	chr5	LDHB	1284	33.5635	28.5752	41.3333	26.9891	63.457	89.7475	82.4252	56.6826	39.5439	44.9136	34.759	27.0497	83.0904	127.545	110.991	78.2567	0.584015	6.16638	26.2367	3.02023e-07	0.00743461	4.00136e-05
ENSBTAG00000004279	chr22	RHOA	806	209.583	136.148	202.29	111.071	196.36	183.122	123.485	186.224	65.5668	50.41	83.4385	221.383	194.597	55.7763	66.4391	189.061	-0.434203	7.29004	26.1819	3.10724e-07	0.00764879	4.09026e-05
ENSBTAG00000020026	chr3	ENSBTAG00000020026	1646	27.9598	43.3545	27.4232	42.6917	31.3507	44.755	41.8619	34.321	63.5829	74.8493	43.0861	35.2118	35.9752	58.0382	78.185	32.9194	0.730001	5.80295	26.0245	3.37104e-07	0.00829816	4.41391e-05
ENSBTAG00000020169	chr3	CEPT1	2059	16.0853	13.896	14.615	32.4922	24.2229	27.089	27.5595	23.1311	44.2869	35.3286	23.1605	17.5008	25.0116	47.1765	67.5362	24.5014	0.829396	5.20362	25.9444	3.51386e-07	0.00864972	4.57657e-05
ENSBTAG00000017877	chr3	PVRL4	3284	48.8058	60.8852	52.8974	83.5396	39.9605	39.8969	69.5283	59.5803	100.34	88.6012	58.0845	62.2665	44.1336	83.1137	78.3755	49.7522	0.534402	6.29612	25.9336	3.53356e-07	0.00869821	4.57801e-05
ENSBTAG00000021705	chr3	UFC1	868	34.9384	42.2703	42.863	63.2129	37.9745	46.072	47.7337	36.1047	63.271	77.0088	63.3916	37.5127	43.4832	73.0642	75.6242	37.551	0.643686	5.99612	25.7762	3.83383e-07	0.00943735	4.94102e-05
ENSBTAG00000005227	chr3	ATF6	2249	18.275	14.5181	17.881	26.5371	13.8329	18.1324	18.623	18.2433	42.8492	29.4301	30.7183	21.2344	20.2134	24.2726	34.9477	21.3237	0.827405	4.91014	25.7426	3.90112e-07	0.00960299	5.00156e-05
ENSBTAG00000047874	chr3	PRPF38B	2145	24.6179	36.5643	28.6958	36.5747	22.8488	20.8514	28.1342	25.3756	55.5545	47.9659	42.1836	24.3891	20.1767	49.0276	50.7353	25.9387	0.678796	5.42301	25.6847	4.02007e-07	0.00989581	5.12736e-05
ENSBTAG00000010157	chr5	TOMM22	1080	47.2928	45.5048	49.1407	49.4675	57.7256	67.4791	67.1366	54.9805	52.7701	44.2954	45.8532	50.6505	77.6614	123.39	87.9703	61.3208	0.549122	6.19488	25.6144	4.16912e-07	0.0102627	5.29005e-05
ENSBTAG00000007964	chr22	ARPC4	889	47.1299	32.9417	33.8497	21.1146	97.4846	78.1295	73.9619	87.2019	5.82797	8.10869	13.7543	38.3358	92.0824	26.1875	24.2888	93.8783	-0.625694	5.76699	25.5384	4.33668e-07	0.0106752	5.47445e-05
ENSBTAG00000013910	chr3	POLR3GL	2844	23.0103	41.1887	30.2039	39.7703	50.31	46.8095	65.5583	54.009	58.2961	56.2238	30.5258	38.0108	43.2348	92.3029	102.649	50.4417	0.629134	5.96753	25.5074	4.40687e-07	0.010848	5.53467e-05
ENSBTAG00000025621	chr3	ENSBTAG00000025621	960	17.042	23.4927	20.2325	31.5857	50.0241	55.6337	62.8623	60.5644	38.858	36.8623	26.1109	21.7073	55.5667	107.037	89.9696	51.2529	0.601588	5.82127	25.4865	4.45497e-07	0.0109664	5.56668e-05
ENSBTAG00000017570	chr27	ENSBTAG00000017570	741	10.2316	14.0822	9.96802	5.19628	43.4834	39.7661	18.8409	32.5542	1.3984	0.884386	3.30028	8.20251	39.3904	1.08337	1.1656	41.4653	-1.26048	4.41167	25.4299	4.58759e-07	0.0112928	5.70344e-05
ENSBTAG00000013912	chr5	TXNRD1	3837	99.2469	81.4113	88.4084	90.6917	120.525	100.246	159.039	144.437	114.235	70.0248	96.5583	97.5897	141.124	207.756	194.486	116.004	0.475599	7.13348	25.3982	4.66349e-07	0.0114796	5.76866e-05
ENSBTAG00000045957	chr5	SAMM50	1586	51.5774	66.8553	38.4649	40.6652	42.6558	58.226	53.1001	58.2391	81.6687	73.1358	49.3419	64.8757	50.0284	68.3325	79.5091	58.3812	0.618371	6.14981	25.357	4.7641e-07	0.0117273	5.86365e-05
ENSBTAG00000020807	chr29	FAU	449	216.55	182.925	184.612	128.634	328.566	305.284	194.586	340.261	87.6973	68.598	78.9752	218.04	295.895	118.003	121.189	288.06	-0.398637	7.73789	25.3035	4.89815e-07	0.0120573	5.99865e-05
ENSBTAG00000007572	chr4	ATP6V1F	627	91.856	89.6556	65.8829	39.9169	89.5869	78.467	49.5608	75.631	13.2212	16.7229	30.2276	88.2835	91.2317	26.8874	16.5303	79.4666	-0.652401	6.06313	25.1433	5.32252e-07	0.0131019	6.48609e-05
ENSBTAG00000017574	chr3	LMNA	2201	125.699	177.252	91.479	180.189	92.6597	135.074	205.433	112.596	269.764	213.183	141.942	127.719	117.752	195.498	237.02	131.487	0.595992	7.61354	25.1299	5.35948e-07	0.0131929	6.49897e-05
ENSBTAG00000032705	chr20	CALM	1161	30.3599	27.5435	33.6951	12.8514	114.733	95.6298	77.5809	94.1203	5.3551	5.64453	13.6915	35.7115	136.251	15.9035	17.1105	115.158	-0.714854	5.84815	25.0598	5.55807e-07	0.0136818	6.70674e-05
ENSBTAG00000046570	chr3	ENSBTAG00000046570	1473	42.2601	43.6475	52.7447	68.2912	48.4424	50.1899	62.677	48.2899	114.666	64.5097	86.3315	47.0105	47.0334	79.5696	77.3995	46.2287	0.652533	6.24016	24.8342	6.24795e-07	0.0153799	7.50241e-05
ENSBTAG00000027625	chr27	SFRP1	4226	35.4717	28.7545	41.1062	17.7671	48.1425	37.7896	25.8961	47.8607	4.90399	3.7217	15.7691	42.5826	52.0394	6.07879	3.88321	47.2101	-0.812628	5.09922	24.7739	6.44661e-07	0.015869	7.70339e-05
ENSBTAG00000012094	chr3	SCAMP3	1453	44.398	44.4799	42.5507	56.3124	23.705	32.2305	37.8139	21.0008	104.834	71.7119	53.0168	41.5323	30.7096	38.1224	59.4431	29.5764	0.711629	5.85132	24.7411	6.55698e-07	0.0161407	7.79742e-05
ENSBTAG00000034844	chr6	RPL39	156	1331.81	1184.61	1143.37	817.602	2139.85	2071.03	1429.02	1821.23	577.888	378.075	572.186	1353.93	2205.46	761.613	758.513	2032.15	-0.345064	10.4035	24.7159	6.64322e-07	0.016353	7.862e-05
ENSBTAG00000000305	chr3	LMO4	1310	112.399	137.214	131.563	179.663	109.977	149.02	162.61	160.377	223.063	254.128	192.747	126.433	120.241	180.779	259.113	182.092	0.682018	7.68275	24.6966	6.71036e-07	0.0165182	7.90345e-05
ENSBTAG00000004593	chr27	TOP2B	5108	19.66	15.0249	20.4586	7.82075	44.7601	30.5434	17.2807	31.7257	3.04291	2.4376	6.82233	21.4609	39.0472	2.82891	3.38179	28.1252	-0.987148	4.53024	24.528	7.32378e-07	0.0180282	8.58487e-05
ENSBTAG00000024097	chr3	ENSBTAG00000024097	785	49.1378	48.8837	36.9402	72.3491	34.441	41.2239	60.8126	37.033	81.841	90.16	56.8541	46.733	39.1057	68.5176	92.4223	32.5294	0.622852	6.11433	24.3433	8.06084e-07	0.0198426	9.40406e-05
ENSBTAG00000001246	chr3	ATP1A1	3152	299.317	391.716	263.933	533.376	338.986	383.041	486.649	333.729	529.284	637.034	378.037	352.4	321.713	559.807	784.791	323.99	0.594569	9.05532	24.3151	8.17968e-07	0.0201351	9.49769e-05
ENSBTAG00000024240	chr3	ACADM	2128	34.0653	36.2237	36.5099	50.8899	35.5623	44.5086	48.8875	34.6858	53.0767	59.7434	51.7142	33.8667	41.07	64.8864	84.4226	37.8531	0.623454	5.85685	24.2694	8.37592e-07	0.0206182	9.67989e-05
ENSBTAG00000008933	chr5	MFSD5	1695	28.1716	28.1999	31.9565	34.0747	23.0882	24.5245	31.0866	37.2213	55.0201	29.7701	40.0371	37.5236	28.4034	60.623	38.7268	31.1104	0.675935	5.44683	24.2521	8.45159e-07	0.0208044	9.7217e-05
ENSBTAG00000001648	chr12	RPL21	1802	566.219	578.515	484.587	292.736	685.224	640.51	418.617	610.407	143.759	155.286	246.993	586.171	693.522	231.657	220.001	648.05	-0.451677	8.91055	24.143	8.94422e-07	0.0220171	0.000102405
ENSBTAG00000008023	chr3	RHBDL2	1433	32.5798	28.188	33.5993	44.6711	30.0663	31.5788	51.8555	33.8113	70.8645	43.9021	40.1043	37.8705	37.8107	56.021	62.0809	30.279	0.621519	5.69151	24.078	9.25097e-07	0.0227722	0.000105427
ENSBTAG00000007630	chr27	RNF170	1102	32.1061	23.52	32.5202	14.8497	43.9142	33.1853	22.477	42.2831	2.82091	4.75739	15.5341	33.2899	38.5121	3.64238	3.91882	41.0692	-0.843539	4.89065	23.9686	9.79197e-07	0.0241039	0.000111078
ENSBTAG00000001055	chr18	HNRNPL	2397	64.813	77.5175	64.4828	54.817	80.0872	85.8325	88.4932	64.5969	87.3237	73.5435	72.4368	68.1015	85.3789	116.884	89.3616	76.9972	0.468687	6.54174	23.9319	9.98049e-07	0.024568	0.000112697
ENSBTAG00000020035	chr1	RCAN1	2273	43.0691	44.4273	51.0305	23.9276	80.0026	57.411	57.4587	62.0435	11.397	7.78439	18.2902	33.7118	51.07	25.0759	30.0189	58.9117	-0.636752	5.57086	23.875	1.02796e-06	0.0253042	0.000115545
ENSBTAG00000008849	chr3	SORT1	2741	36.9771	38.5611	35.0317	45.8303	39.1842	43.5773	52.7416	44.6052	63.8891	72.6816	40.3718	41.023	43.8802	59.7473	90.1206	41.8091	0.656345	5.9304	23.8307	1.05193e-06	0.0258944	0.000117702
ENSBTAG00000014325	chr3	MGC166151	3938	21.4142	24.1902	24.4529	36.4218	29.907	24.0514	43.3432	38.8479	50.7844	42.6014	30.1186	28.4985	24.6639	54.4293	66.6753	36.7977	0.683228	5.48834	23.8193	1.05819e-06	0.0260483	0.000117866
ENSBTAG00000048135	chr20	ENSBTAG00000048135	981	69.6918	137.595	152.26	80.9535	517.721	197.12	36.7264	105.505	3.16885	4.67616	17.4501	63.728	455.708	6.54663	2.64131	136.923	-2.12829	7.01077	23.648	1.15667e-06	0.0284726	0.000128255
ENSBTAG00000015677	chr18	KARS	2171	133.072	167.608	111.392	107.745	105.484	128.336	106.21	105.605	153.69	137.948	140.524	147.682	111.42	178.231	136.061	109.302	0.4792	7.28349	23.6292	1.16801e-06	0.0287516	0.000128931
ENSBTAG00000031788	chr3	GSTM1	1814	40.4752	28.5767	23.8278	48.5551	26.0653	34.5186	38.7297	26.9371	79.4011	74.0588	42.129	35.78	21.7315	50.8929	51.4226	29.2984	0.691031	5.68835	23.5887	1.19285e-06	0.0293633	0.000131086
ENSBTAG00000006202	chr5	ST13	3391	45.8144	40.5998	44.6129	36.9034	57.303	68.8967	68.2641	57.0315	50.1147	44.6421	49.2202	44.8742	64.1115	88.777	93.2224	63.9166	0.501333	6.10063	23.5367	1.22555e-06	0.0301681	0.000134081
ENSBTAG00000014316	chr28	HNRNPH3	2365	32.9012	28.0391	34.5862	16.0774	40.7681	32.3724	27.4213	42.02	3.06701	4.71062	11.8915	34.7868	38.5857	7.12829	8.3997	36.9566	-0.801157	4.925	23.5226	1.23453e-06	0.0303892	0.000134466
ENSBTAG00000010265	chr3	MGST3	863	932.464	1134.65	633.673	1244.81	520.418	886.537	839.658	539.691	1677.39	1751.09	937.255	844.65	580.22	1106.96	1551.27	673.819	0.650888	10.2964	23.5007	1.24866e-06	0.030737	0.000134907
ENSBTAG00000007605	chr5	FKBP4	2095	132.313	138.019	108.904	129.114	109.841	149.569	141.234	107.369	204.769	112.923	106.225	129.415	134.599	190.062	192.943	122.582	0.481637	7.36258	23.4994	1.24954e-06	0.0307587	0.000134907
ENSBTAG00000016771	chr20	PLK2	2757	25.5697	21.6105	20.9367	16.7593	65.2414	52.8672	26.9528	56.3116	4.88602	3.56545	9.53544	30.5493	36.8718	7.27948	11.9046	53.0123	-0.849819	5.05295	23.424	1.29945e-06	0.0319873	0.000139682
ENSBTAG00000002608	chr3	2017-09-02	1472	47.7104	52.3668	51.4796	76.8389	35.3082	36.6403	46.5043	39.9187	89.4015	99.7241	52.7478	45.7152	38.1765	64.8987	69.8243	37.5159	0.578658	6.11326	23.2583	1.41637e-06	0.0348654	0.000151588
ENSBTAG00000007299	chr3	SF3A3	1789	21.0409	25.5892	26.7603	35.2437	26.1535	36.7657	43.8022	29.849	38.8073	37.73	34.1742	23.6609	33.5685	56.5402	67.1076	35.9743	0.633179	5.48066	23.217	1.44713e-06	0.0356226	0.0001542
ENSBTAG00000018893	chr3	AHCYL1	3915	41.1094	40.5825	33.1914	68.2311	36.2633	38.5067	44.0579	38.7075	74.6391	61.0972	48.0981	36.2621	35.2636	66.0269	81.1864	40.1956	0.582216	5.92369	23.2088	1.4533e-06	0.0357745	0.0001542
ENSBTAG00000035206	chr28	ENSBTAG00000035206	546	428.022	192.966	128.266	137.516	550.337	498.725	299.413	374.592	53.1391	31.2062	54.8671	303.744	550.559	74.985	117.059	444.491	-0.877464	8.0915	23.1584	1.49187e-06	0.0367239	0.000157613
ENSBTAG00000006335	chr5	STAT6	2616	69.8612	65.2377	58.8754	57.0355	52.8072	55.5155	67.6569	61.0019	88.3316	61.8756	54.2199	66.0514	61.7515	97.2789	93.1062	50.3144	0.478531	6.32241	23.0584	1.57151e-06	0.0386842	0.000165317
ENSBTAG00000020968	chr3	MPC2	762	44.8606	60.9611	48.1076	70.1114	46.9833	61.1127	75.6505	45.1857	85.6711	73.1011	50.5469	49.568	52.1738	96.9237	115.615	41.6848	0.523305	6.28686	23.0055	1.61541e-06	0.039765	0.000168753
ENSBTAG00000020662	chr5	CIP29	874	28.0023	33.5071	28.1705	23.1291	57.2064	70.7407	75.7466	70.5342	48.6095	30.742	33.5767	29.5558	69.8632	105.629	95.8578	62.2345	0.528522	6.00649	23.0025	1.61788e-06	0.0398257	0.000168753
ENSBTAG00000015551	chr4	ENSBTAG00000015551	686	546.198	512.768	426.302	269.419	554.818	553.804	331.531	521.453	193.346	130.875	172.005	556.29	575.872	188.408	154.863	532.03	-0.470781	8.70433	22.8316	1.76838e-06	0.0435304	0.000183673
ENSBTAG00000014238	chr5	ATP6V1E1	1222	77.499	57.571	81.7119	76.0164	82.0324	92.7938	113.511	96.3396	89.8842	63.8169	109.067	86.332	90.0516	153.067	150.548	88.1733	0.547048	6.80885	22.7911	1.80604e-06	0.0444576	0.000186797
ENSBTAG00000023471	chr5	ENSBTAG00000023471	394	819.334	1048.28	683.917	759.828	423.311	552.233	451.5	447.414	1020.43	821.657	710.687	807.139	539.861	882.244	648.877	508.478	0.49148	9.72762	22.6565	1.93707e-06	0.047683	0.00019951
ENSBTAG00000003066	chr20	NSA2	1076	29.1734	25.6525	26.6956	21.0236	82.6078	77.9994	43.5289	75.3044	3.85209	9.13564	12.5003	35.3047	82.9389	8.95295	17.6595	75.2477	-0.708013	5.493	22.5896	2.00563e-06	0.0493705	0.000205711
ENSBTAG00000020376	chr20	PAIP1	1690	20.2271	17.1293	31.8892	12.2462	34.4061	30.0458	20.2527	28.4256	4.90515	2.32662	7.59699	23.3771	31.4653	1.90007	3.06642	29.4826	-0.965345	4.54744	22.387	2.22883e-06	0.0548649	0.000227369
ENSBTAG00000004820	chr5	POLR2F	584	33.2527	41.5	24.8271	28.0212	27.9037	36.0405	41.6426	31.4208	55.0044	41.5192	20.9376	30.4795	44.5223	74.2297	62.116	34.4826	0.666125	5.59803	22.3814	2.23527e-06	0.0550234	0.000227369
ENSBTAG00000009676	chr3	STK25	1899	26.1959	46.0868	27.6592	52.4646	18.2676	25.4921	33.676	24.2114	74.7557	61.0813	36.7019	33.607	20.9354	43.9648	45.0275	24.0513	0.615636	5.5589	22.3695	2.2492e-06	0.0553664	0.000227845
ENSBTAG00000003147	chr3	JAK1	4784	35.5326	28.5669	30.3645	52.4164	26.7859	32.062	40.4794	35.3828	52.8503	55.8893	38.7222	36.3453	30.8217	56.047	64.6337	30.8112	0.605256	5.65778	22.3456	2.27738e-06	0.0560601	0.000229754
ENSBTAG00000046844	chr5	ENSBTAG00000046844	489	43.521	37.1718	43.077	38.3863	35.0919	48.4224	38.681	44.6927	55.0951	37.524	62.5129	51.4939	44.9388	59.1004	45.9232	51.3709	0.582866	5.80892	22.2611	2.3798e-06	0.0585813	0.000239107
ENSBTAG00000007330	chr3	STXBP3	2408	11.8207	16.4951	13.8601	18.5886	20.6609	23.1629	30.2981	25.2584	18.5038	31.8412	17.7726	14.9644	26.6113	53.6743	43.042	26.6405	0.747369	4.97488	22.1757	2.48798e-06	0.061244	0.00024896
ENSBTAG00000013148	chr1	CLDN1	1220	110.443	70.0813	69.2886	50.4976	92.5896	61.2451	56.1101	90.0756	25.4806	18.2633	33.0745	80.246	83.1868	28.9528	33.274	81.5111	-0.506051	6.12527	22.06	2.64261e-06	0.0650505	0.000263362
ENSBTAG00000011215	chr18	ACTN4	2775	170.494	201.239	134.861	159.221	97.561	100.498	113.928	120.808	178.117	149.486	134.393	185.158	101.616	145.513	118.274	118.953	0.32799	7.38155	21.879	2.90389e-06	0.0714821	0.000288234
ENSBTAG00000015156	chr21	NDUFB1	277	36.9742	24.3041	37.529	17.3757	99.3861	89.2814	69.911	69.9661	7.48168	7.09744	4.41427	29.779	100.528	20.2869	34.2989	86.1904	-0.632252	5.69313	21.863	2.92819e-06	0.0720803	0.000289479
ENSBTAG00000038979	chr3	TMEM167B	1828	10.1868	8.10224	7.48268	14.218	11.6834	14.6804	19.9556	15.452	28.3428	13.2643	19.3982	9.14369	15.9673	30.3019	31.6567	17.6034	0.874052	4.47504	21.8236	2.98907e-06	0.073579	0.000294316
ENSBTAG00000011879	chr3	B4GALT2	2050	30.3005	42.8563	26.4226	41.3218	17.2834	28.8763	31.4152	27.3561	56.6126	70.0084	39.0685	39.8145	20.7026	34.8524	58.1423	26.0268	0.718588	5.54571	21.7528	3.10138e-06	0.0763435	0.000304157
ENSBTAG00000047425	chr15	ENSBTAG00000047425	864	353.002	317.521	292.565	198.873	642.983	642.208	416.476	608.508	125.929	105.429	137.277	380.381	694.681	214.632	235.92	640.36	-0.36698	8.62542	21.7036	3.18199e-06	0.0783278	0.000310825
ENSBTAG00000014024	chr12	POMP	1251	61.4551	53.5457	66.2596	44.2447	136.282	118.614	83.5195	125.42	16.5661	14.6677	32.2549	65.5905	133.957	30.8021	47.6386	132.928	-0.472994	6.33181	21.6388	3.29135e-06	0.0810198	0.000320236
ENSBTAG00000021443	chr3	PGLYRP3	1227	12.0328	11.7965	17.8365	17.2595	20.3239	14.3662	11.7453	17.4755	32.0913	28.3068	25.4117	19.6375	22.968	29.4418	20.4136	11.8439	0.852815	4.67754	21.5922	3.37219e-06	0.0830099	0.000326811
ENSBTAG00000000950	chr28	MRPS16	683	20.2535	24.1493	16.422	9.16101	49.5257	48.1507	21.7596	37.7337	0	4.79744	8.05621	22.5655	39.7881	5.87687	5.05832	39.8191	-0.932217	4.7594	21.471	3.59211e-06	0.0884235	0.000346759
ENSBTAG00000002830	chr18	U2AF2	2017	41.4134	52.4025	36.7559	34.8392	38.009	42.5231	43.763	39.3545	55.4839	49.7102	37.5859	45.4165	42.3322	82.7855	50.1011	47.2441	0.56915	5.81806	21.445	3.64125e-06	0.0896329	0.000348766
ENSBTAG00000026962	chr5	XPOT	2964	18.758	10.221	18.2747	15.5888	17.8682	19.7943	22.4875	17.9466	26.9192	14.3713	24.5458	16.6247	21.2798	38.4598	35.2594	27.4567	0.75893	4.7953	21.446	3.63938e-06	0.0895871	0.000348766
ENSBTAG00000006101	chr3	PSMD4	1295	44.3712	62.1236	50.6996	88.4562	36.9882	44.8989	72.3354	54.2906	104.021	70.3404	57.1248	47.6053	46.5033	89.8867	86.0374	48.0942	0.491286	6.26916	21.3814	3.76402e-06	0.0926551	0.000357742
ENSBTAG00000017970	chr4	ZYX	2235	84.8056	108.438	77.2352	35.3173	50.9829	41.6715	38.2854	52.1208	15.7634	22.5774	29.543	73.0377	43.382	17.9593	15.4579	42.2644	-0.709634	5.77826	21.3818	3.76336e-06	0.0926388	0.000357742
ENSBTAG00000015991	chr18	E-CADHERIN	2653	118.471	112.669	102.291	105.223	85.342	70.8067	83.8584	81.0563	114.44	92.3835	103.471	123.797	90.4818	95.0144	106.458	84.1225	0.374619	6.86879	21.3564	3.81352e-06	0.0938737	0.000361053
ENSBTAG00000003728	chr20	NDUFS4	661	26.9644	23.4253	24.4182	9.46592	68.1698	51.7434	34.7477	50.8424	0	5.94853	4.62463	27.5857	59.6383	8.50146	16.9867	63.13	-0.728014	5.13112	21.2871	3.95377e-06	0.0973261	0.000372897
ENSBTAG00000020357	chr3	GOLPH3L	1366	14.3138	15.5245	17.0228	27.1307	17.0809	26.7718	27.3643	21.8855	45.5145	35.501	21.9308	17.7981	24.5606	40.5504	36.0405	18.6937	0.728012	5.03991	21.2785	3.97151e-06	0.0977628	0.00037314
ENSBTAG00000011931	chr5	CD63	850	46.3191	60.59	58.5755	51.528	60.1288	76.7619	89.0118	83.441	70.7063	50.1135	53.945	49.7992	70.0597	117.112	110.758	83.5311	0.447095	6.39546	21.2178	4.09933e-06	0.100909	0.000383685
ENSBTAG00000017685	chr19	JUP	3258	410.668	414.926	348.13	391.633	326.29	324.387	315.582	326.795	511.109	325.05	302.873	459.732	314.696	380.446	319.45	321.478	0.310337	8.74048	21.2077	4.12099e-06	0.101442	0.000384251
ENSBTAG00000003849	chr3	GNL2	2302	16.3519	17.8395	15.2114	21.9536	11.3156	15.5434	15.0641	11.1955	38.7117	29.3219	20.7156	14.9933	13.4082	31.7346	29.2655	13.7983	0.787401	4.70999	21.1995	4.13882e-06	0.101881	0.000384457
ENSBTAG00000021082	chr3	TMEM125	1609	34.4721	36.1925	23.9732	54.4423	19.5652	28.6151	28.5497	28.5752	65.689	55.3915	32.6777	35.4819	26.4811	51.8889	41.8703	26.0637	0.605009	5.53836	21.1389	4.27173e-06	0.105153	0.000395312
ENSBTAG00000043378	chr16	SNORD81	77	10.3645	4.37157	24.8697	6.25072	22.446	17.0841	11.6976	13.3881	0	0	0	11.2765	6.53566	0	0	21.5695	-1.76833	3.74942	21.0621	4.44639e-06	0.109452	0.000409933
ENSBTAG00000020908	chr5	NAP1L1	1527	22.212	32.4046	40.8469	28.6829	55.5416	71.8472	53.3822	55.6286	42.7514	29.183	43.6412	30.9902	62.7272	103.042	82.0155	64.7156	0.580485	5.93889	21.008	4.57376e-06	0.112588	0.000420104
ENSBTAG00000005542	chr3	EPS15	3395	17.121	14.6741	16.6799	24.3843	17.927	17.4364	24.8061	18.0367	39.0678	29.1472	24.8512	16.3684	17.8372	35.469	38.9241	18.8344	0.726478	4.9086	20.9919	4.61229e-06	0.113536	0.000422067
ENSBTAG00000014129	chr5	RAB5B	1010	56.8918	43.9927	37.1076	49.0836	44.4919	44.8043	61.9798	49.8091	81.0503	51.2585	42.978	41.6953	47.335	84.2522	74.3987	45.0157	0.49966	6.02422	20.9184	4.79277e-06	0.117979	0.000436958
ENSBTAG00000014079	chr3	GIGYF2	5837	14.8803	15.2822	14.529	19.2126	11.5902	9.87114	16.5885	13.034	36.3926	28.7416	20.9483	15.4335	12.5014	24.3434	30.778	12.2707	0.80742	4.6297	20.8917	4.85988e-06	0.119631	0.000441442
ENSBTAG00000006359	chr4	EPHA1	3246	74.5369	74.1457	57.3934	36.1795	77.738	59.1681	53.1383	80.0317	23.3036	19.1794	23.7318	79.4465	69.9211	24.7314	21.0206	64.1495	-0.522937	5.90873	20.8348	5.00659e-06	0.123242	0.000453097
ENSBTAG00000005796	chr3	ENSBTAG00000005796	1952	19.352	22.9351	24.806	30.0816	15.3683	16.3087	21.6873	18.3785	39.2826	40.2867	35.3922	25.2437	16.4139	36.1909	29.2033	16.2724	0.695583	5.03018	20.7696	5.17979e-06	0.127506	0.000467054
ENSBTAG00000000561	chr20	OCLN	2287	33.2091	24.4326	26.1964	17.0467	32.712	26.114	21.6613	33.897	4.98397	3.152	9.8911	37.2072	26.7723	3.86121	4.53192	34.1321	-0.813703	4.72173	20.7026	5.36421e-06	0.132045	0.000480783
ENSBTAG00000010910	chr3	MYEOV2	467	49.8435	69.1963	45.6921	66.9911	69.5248	97.4636	127.296	78.1441	97.6303	85.5998	45.8205	42.2991	95.9076	201.125	123.915	92.9117	0.577517	6.69908	20.7002	5.37111e-06	0.132215	0.000480783
ENSBTAG00000031171	chr3	SH3GLB1	1158	10.912	16.5689	19.608	21.613	19.0829	20.675	25.2791	22.6118	21.4759	33.389	26.398	13.6843	23.0328	39.5151	47.7352	27.6092	0.764497	4.96876	20.6618	5.47976e-06	0.13489	0.000488731
ENSBTAG00000015283	chr22	RPL32	504	1373.39	1264.96	1131.72	848.015	1481.43	1520.63	932.883	1352.42	505.77	401.78	486.433	1595.75	1591.28	520.852	467.842	1503.91	-0.396491	10.1461	20.6483	5.51848e-06	0.135843	0.000490407
ENSBTAG00000009887	chr5	DDX17	2264	72.0868	48.0236	72.1375	80.3593	77.7033	69.9573	84.3425	80.1394	88.3344	73.8115	68.0508	80.8273	75.2794	107.794	146.495	74.3679	0.539546	6.60143	20.5588	5.78276e-06	0.142348	0.000512045
ENSBTAG00000015329	chr3	FAM63A	2317	32.2051	31.6708	22.6693	39.2606	24.6692	27.252	33.6261	30.7886	59.4805	55.4358	26.6504	31.5726	33.5208	41.5769	49.2057	23.834	0.632741	5.46999	20.5118	5.9264e-06	0.145884	0.000522883
ENSBTAG00000015107	chr3	SLC16A1	3150	431.04	413.658	376.827	627.684	385.682	451.689	623.923	461.247	709.23	762.471	549.074	463.779	384.49	529.58	1132.42	519.016	0.672877	9.40281	20.4808	6.02312e-06	0.148265	0.000529519
ENSBTAG00000011025	chr3	BTF3L4	979	31.5205	47.7926	46.1068	70.7947	63.4287	68.7971	82.3431	60.2314	62.4479	82.3346	55.5797	32.1508	67.3393	115.62	134.1	68.7074	0.594708	6.36812	20.4302	6.18461e-06	0.15224	0.000541781
ENSBTAG00000017564	chr3	CGN	4949	44.104	41.6938	43.8901	65.6458	29.8841	31.2588	49.1398	44.5765	76.2137	63.4276	52.379	46.45	32.5735	58.8825	63.875	35.1954	0.515691	5.91601	20.3705	6.3806e-06	0.157065	0.000556693
ENSBTAG00000005384	chr5	COPZ1	1897	33.2352	32.8271	33.8894	33.491	33.6453	37.169	46.0566	46.9522	49.1614	33.5092	37.3852	34.6723	38.0242	68.9791	55.0916	45.6362	0.538789	5.65502	20.3647	6.40007e-06	0.157544	0.000556693
ENSBTAG00000002528	chr26	EIF3A	4276	52.2898	37.0776	51.6936	23.525	51.5926	33.7175	33.1764	44.2152	9.45096	7.81614	19.874	50.1564	52.647	6.94642	12.3214	47.3378	-0.658232	5.3044	20.3514	6.44473e-06	0.158644	0.000558604
ENSBTAG00000022613	chr4	CYCS	971	161.503	114.399	134.67	77.8218	398.456	358.2	227.266	261.596	59.761	20.922	63.5932	138.382	409.092	100.038	116.525	328.407	-0.458408	7.61087	20.331	6.51353e-06	0.160337	0.000562586
ENSBTAG00000003806	chr3	ECM1	1741	620.972	702.611	472.182	1015.14	361.566	413.457	563.399	542.384	1268.93	1060.72	611.377	755.954	339.929	586.523	862.22	445.621	0.562281	9.70599	20.2761	6.70335e-06	0.16501	0.000576956
ENSBTAG00000005726	chr4	HNRNPA2B1	1656	259.998	169.525	279.679	126.139	368.644	284.384	248.023	310.386	74.4621	64.8998	130.693	237.129	365.177	118.769	111.615	336.608	-0.394986	7.87419	20.2397	6.83198e-06	0.168176	0.000585979
ENSBTAG00000000622	chr21	RPS17	486	1967.52	2043.91	1877.82	1178.51	1826.39	1854.12	1197.25	1680.38	646.034	702.524	888.131	2363.24	1907.71	650.814	590.023	1734.75	-0.398027	10.6128	20.2231	6.89167e-06	0.169645	0.000587008
ENSBTAG00000038617	chr3	SH3D21	2212	115.332	135.892	83.1089	141.215	59.3265	49.479	91.8224	91.8102	204.713	241.453	109.451	109.911	48.1557	108.876	111.673	71.5173	0.578248	7.12733	20.2243	6.88709e-06	0.169533	0.000587008
ENSBTAG00000030503	chr5	H2AFJ	677	92.7344	73.0899	86.8787	66.8283	64.1881	80.4442	62.5311	81.3135	122.448	62.9194	119.205	88.8174	82.2637	125.694	100.787	77.8908	0.619776	6.70464	20.1966	6.98785e-06	0.172013	0.000593148
ENSBTAG00000009434	chr3	PAQR6	1527	129.44	171.722	115.375	233.246	79.3105	103.377	123.87	131.105	280.259	278.955	134.527	154.809	91.8388	145.1	177.04	107.406	0.562703	7.58426	20.179	7.0523e-06	0.173599	0.000594518
ENSBTAG00000009663	chr5	CSDA	1739	101.804	109.752	141.739	108.494	97.0442	122.848	126.639	107.06	145.987	111.922	133.947	119.085	108.424	147.261	146.518	111.265	0.427604	7.17783	20.1818	7.04195e-06	0.173345	0.000594518
ENSBTAG00000014482	chr3	FAF1	2532	17.3881	20.7391	16.3146	21.0999	21.1118	23.795	31.1266	21.8228	35.1952	30.5407	20.0412	17.6608	27.3618	44.0705	44.0041	20.8262	0.672918	5.03911	20.1688	7.08998e-06	0.174527	0.000595655
ENSBTAG00000014840	chr3	MTX1	1094	44.9854	49.2301	25.7563	65.1126	22.5691	37.5163	38.6961	29.2115	74.827	71.8826	44.1488	41.0733	30.8203	60.9057	45.7908	29.9834	0.564704	5.80566	20.1594	7.12484e-06	0.175385	0.000596548
ENSBTAG00000015089	chr5	LGALS1	507	62.4391	49.7945	65.8287	72.1484	72.8055	151.526	86.163	63.8457	102.191	77.5538	112.146	71.0734	93.9657	148.839	165.246	123.254	0.775334	6.82743	20.0892	7.39123e-06	0.181943	0.000616755
ENSBTAG00000003948	chr3	FDPS	3614	17.3349	22.3538	16.1233	30.8973	15.9525	23.7324	28.1629	18.5981	51.8966	26.837	26.7287	15.6769	21.4443	45.0926	38.7163	20.5079	0.686067	5.07705	20.0501	7.54414e-06	0.185706	0.000627387
ENSBTAG00000010500	chr28	ENSBTAG00000010500	714	52.3474	38.187	52.8743	27.638	98.9005	70.0114	46.6757	97.3131	11.6102	7.34263	17.1254	53.5083	81.2899	3.37303	27.8225	113.108	-0.746647	5.81165	19.9246	8.0555e-06	0.198294	0.000667658
ENSBTAG00000002129	chr12	KLF5	3289	167.871	112.681	166.436	87.3638	186.774	131.188	134.601	158.535	48.8334	48.816	84.0201	183.348	149.337	48.8161	57.5105	148.904	-0.429831	7.05533	19.9061	8.13402e-06	0.200227	0.000671903
ENSBTAG00000004173	chr27	UBXN8	1272	19.6588	10.5853	20.4315	10.9732	22.9048	13.2375	14.5162	17.8298	1.62926	2.06079	4.32578	19.284	20.3092	1.26223	1.35803	15.9948	-1.0476	4.05986	19.8489	8.38127e-06	0.206313	0.000690012
ENSBTAG00000004097	chr5	A2ML1	4335	1971.91	1198.75	1793.55	1523.19	1868.11	1546.28	2255.21	2471.7	2431.69	1576.72	1911.84	1767.38	1782.2	3148.16	3147.21	2119.98	0.539047	11.2252	19.8322	8.45478e-06	0.208123	0.000693743
ENSBTAG00000032829	chr28	GHITM	2323	68.5381	54.194	49.6966	28.7996	114.737	86.6414	96.3528	120.795	9.81346	11.2842	24.7393	64.1035	104.635	16.9334	37.5525	135.753	-0.658348	6.14985	19.7409	8.8681e-06	0.218297	0.00072524
ENSBTAG00000012638	chr3	S100A12	710	9063.66	10809.5	11640.1	20532.8	16083.8	20498.8	19662.2	14516.6	21370.8	19512.2	13604.4	11239.2	21720.1	35958.9	22306.8	14565.5	0.627265	14.3797	19.723	8.95174e-06	0.220356	0.000729655
ENSBTAG00000023274	chr5	ENSBTAG00000023274	511	661.931	750.952	563.194	499.202	861.512	1097.69	954.475	898.544	764.486	538.627	527.626	630.405	1027.83	1575.71	1347.11	960.434	0.443416	9.93871	19.6927	9.09473e-06	0.223876	0.000738864
ENSBTAG00000020152	chr3	PFDN2	590	42.6086	57.0527	49.1493	81.5772	42.8946	57.0783	38.9292	46.4771	110.646	84.4154	47.6667	51.141	56.5796	77.5568	109.793	43.6326	0.69576	6.27157	19.6168	9.46347e-06	0.232953	0.000766292
ENSBTAG00000019203	chr3	S100A4	466	767.81	970.827	499.582	1024.58	878.21	1633.9	1150.05	900.807	1540.98	1238.94	980.039	698.734	1085.69	1652.07	2237.12	1508.49	0.728044	10.4613	19.4397	1.03825e-05	0.255575	0.000837949
ENSBTAG00000010715	chr3	MRPL37	1450	32.8399	55.4828	31.5074	56.4289	38.0575	51.8933	53.4217	35.4055	57.885	60.1096	46.3803	33.3844	40.9538	86.9218	69.0967	44.8144	0.523978	5.93076	19.3494	1.08852e-05	0.267951	0.000875657
ENSBTAG00000012654	chr28	CHCHD1	558	31.465	19.9071	21.0813	10.3507	29.2039	35.8338	20.9844	24.017	9.28506	1.17443	5.47829	20.2291	33.67	1.43868	1.54786	32.3688	-0.988585	4.54479	19.3222	1.10418e-05	0.271804	0.000885356
ENSBTAG00000040051	chr15	ENSBTAG00000040051	464	51.5991	55.1346	46.5771	22.8205	132.233	114.537	72.7948	127.083	20.0989	7.06174	18.4467	52.8649	140.634	38.0629	31.6445	114.989	-0.545776	6.17428	19.3028	1.11541e-05	0.274569	0.00089066
ENSBTAG00000021813	chr20	AMACR	1488	21.2746	13.1206	18.5687	10.3507	27.2957	25.8145	21.1862	27.7119	2.08914	2.64246	6.98481	19.6942	22.0959	2.69752	5.22404	23.4394	-0.893992	4.3439	19.2984	1.11803e-05	0.275214	0.00089066
ENSBTAG00000000504	chr3	GTF2B	1302	13.1785	14.4779	18.0697	19.2227	16.3087	17.378	26.2881	17.894	35.0179	18.1197	28.6436	12.1708	18.6817	39.4608	35.1586	18.8153	0.72938	4.81647	19.2712	1.13405e-05	0.279158	0.00090051
ENSBTAG00000003168	chr18	HNRNPUL1	3637	70.6563	86.7211	72.1338	70.6674	40.0534	45.8626	37.6433	39.3986	82.6235	67.9294	78.8385	83.6184	45.7538	56.5059	62.6943	46.2363	0.464702	6.2413	19.2605	1.14039e-05	0.280718	0.000902631
ENSBTAG00000019013	chr3	HECTD3	3185	20.2127	24.2022	17.1785	32.0367	17.4423	17.2643	23.1895	16.9602	38.7156	34.5669	25.1461	20.242	19.0133	40.3281	34.9822	19.2289	0.667541	5.00741	19.2374	1.15428e-05	0.284139	0.000907792
ENSBTAG00000003197	chr5	ENSBTAG00000003197	495	63.684	58.4819	58.582	50.5614	74.0717	81.8519	92.8009	59.5622	52.334	56.9276	81.5169	63.1486	80.9937	141.095	104.692	84.3008	0.548188	6.48433	19.2417	1.15172e-05	0.283507	0.000907792
ENSBTAG00000020451	chr3	USP1	2697	10.1102	9.2359	9.63621	15.526	13.1829	15.218	18.3683	15.4422	26.1262	19.9248	18.3617	10.0609	16.5447	24.1102	29.4628	17.6277	0.8059	4.48573	19.219	1.16548e-05	0.286895	0.000913678
ENSBTAG00000043563	chrM	ND5	1821	4767.07	6168.06	5929.08	8997.06	2753.59	3087.94	4434.82	4186.26	9494.92	11471.3	9971.38	6298.23	2212.24	4788.91	6210.54	3725.4	0.61819	12.9067	19.1601	1.20199e-05	0.295883	0.000939311
ENSBTAG00000006550	chr18	GABARAPL2	943	28.6333	24.2731	22.628	16.3327	56.1625	65.0066	65.9059	69.3086	31.8666	28.4926	20.7466	27.3932	71.3332	91.941	88.8438	65.166	0.517204	5.83644	19.1211	1.22682e-05	0.301995	0.000952664
ENSBTAG00000000404	chr3	APOA1BP	1137	46.4427	71.6446	34.4064	52.914	45.2769	60.3939	66.5435	54.0375	89.313	91.6424	48.9316	49.4477	51.7852	83.3141	86.5987	46.0131	0.56941	6.22976	19.1229	1.22563e-05	0.3017	0.000952664
ENSBTAG00000005909	chr3	LEPROT	2025	11.035	16.6228	9.86192	17.8261	23.6542	30.532	29.1342	26.7775	33.2611	20.7117	16.9072	12.9708	25.0173	47.5722	49.9032	28.091	0.679713	4.99408	19.0928	1.24512e-05	0.3065	0.000963835
ENSBTAG00000005349	chr15	RPL27A	896	869.618	833.263	684.222	369.037	1301.35	1230.03	794.659	1147.78	278.713	214.299	311.147	824.928	1342.74	428.269	451.133	1232.9	-0.41639	9.6554	19.0796	1.2538e-05	0.308635	0.000964485
ENSBTAG00000014841	chr3	GBA	1875	17.3092	9.15582	17.0706	19.2522	9.28365	11.927	16.333	14.075	33.7114	20.9706	25.1072	19.5656	10.4675	33.8238	19.3471	11.626	0.811791	4.58676	19.0832	1.25139e-05	0.308041	0.000964485
ENSBTAG00000045497	chr21	ENSBTAG00000045497	333	97.062	86.9326	78.0446	46.2516	77.1116	73.4771	39.2203	63.7724	18.6705	15.7437	25.7035	80.1803	79.5924	28.929	23.3435	71.696	-0.592899	6.01783	19.0048	1.30387e-05	0.320961	0.000996774
ENSBTAG00000045937	chr4	ENSBTAG00000045937	1092	39.343	24.9684	38.0789	23.8008	75.6318	55.4138	45.7781	70.9913	13.2848	7.20143	17.3559	40.1546	69.1272	11.0272	19.7735	65.7801	-0.578745	5.4801	19.0077	1.30191e-05	0.320478	0.000996774
ENSBTAG00000007215	chr3	RNPEPL1	1352	35.8106	45.811	33.7912	47.7034	20.1798	27.049	40.3056	28.8221	65.1465	57.6807	29.8453	46.8827	25.8075	49.8769	45.3575	27.947	0.552617	5.61978	18.9635	1.33246e-05	0.327998	0.00101548
ENSBTAG00000019124	chr28	EIF4EBP2	1184	32.9157	13.9307	28.6506	17.0733	38.579	24.8874	17.1166	39.703	1.75036	2.76744	8.26185	33.001	35.7032	4.74617	9.48329	36.4714	-0.788241	4.73758	18.8961	1.38032e-05	0.339781	0.00104871
ENSBTAG00000001199	chr3	DAP3	1528	32.1211	20.7078	22.2004	47.8786	20.764	22.3838	37.7263	21.994	61.7116	58.3278	38.011	28.1286	25.1403	50.4365	34.4805	19.9726	0.66382	5.42708	18.8642	1.4036e-05	0.34551	0.00106311
ENSBTAG00000003484	chr3	C3H1orf123	695	21.8176	29.06	25.5854	20.7758	23.4471	30.6629	35.6398	20.766	44.7286	42.4314	48.3823	20.6142	29.6879	39.2727	48.4671	22.1049	0.717857	5.31673	18.827	1.4313e-05	0.352328	0.00107886
ENSBTAG00000016705	chr3	BCAS2	930	18.3069	23.8885	25.2976	23.289	21.7702	26.3095	25.1813	20.6177	50.1393	38.7561	16.4349	15.6386	18.0375	52.6555	59.438	23.6627	0.703327	5.19349	18.8245	1.43317e-05	0.352788	0.00107886
ENSBTAG00000005664	chr19	YWHAE	1753	122.388	102.731	121.88	106.53	201.06	211.167	183.945	184.301	119.404	88.2247	119.625	130.269	207.652	200.123	189.691	199.198	0.290733	7.47012	18.7993	1.4522e-05	0.357473	0.00108986
ENSBTAG00000043583	chrM	ENSBTAG00000043583	69	1254.93	1814.77	1776.2	2232.14	744.295	880.797	933.349	764.946	3108.64	2792.28	2551.83	1519.51	566.455	1221.62	1401.96	661.934	0.543924	10.9525	18.7752	1.47066e-05	0.362019	0.00110036
ENSBTAG00000013863	chr20	DUSP1	2021	10.0696	43.3047	10.9643	4.52489	52.7774	40.4862	23.6209	51.9268	0.512723	1.94556	8.16782	10.8483	21.2487	4.76664	2.99157	24.4485	-1.52686	4.60818	18.7457	1.49356e-05	0.367654	0.0011141
ENSBTAG00000043559	chrM	MT-ND4L	297	3335.57	5755.26	5673.06	7320.06	3752.63	4165.23	5774.28	4006.91	7288.38	8803.93	8028.18	4674.02	3787.05	6365.48	8072.91	3743.21	0.591498	12.8004	18.7343	1.50257e-05	0.369873	0.00111744
ENSBTAG00000031795	chr1	TMSB4X	613	265.371	149.361	195.469	109.923	568.527	585.419	366.604	459.778	74.3774	48.1074	108.711	180.599	599.024	214.773	214.166	510.38	-0.380461	8.24683	18.7227	1.51173e-05	0.372127	0.00111988
ENSBTAG00000004334	chr3	NCSTN	2281	19.0682	21.3979	22.7872	31.651	15.5331	20.6462	24.4824	18.3489	41.7938	39.9346	30.0194	24.648	19.7827	30.2671	31.8069	17.293	0.655718	5.04533	18.7186	1.51495e-05	0.372921	0.00111988
ENSBTAG00000018036	chr27	CNOT7	2625	13.4784	10.7716	14.3818	5.50064	24.5495	21.2481	14.583	21.2068	1.18424	0.499299	3.49358	12.9831	24.8587	1.52911	1.97419	21.1956	-1.02831	4.03413	18.6662	1.55722e-05	0.383325	0.00114768
ENSBTAG00000008690	chr3	ENSBTAG00000008690	3279	25.5151	28.7439	21.3581	38.4575	19.8036	27.4409	30.3534	22.6361	55.9346	39.5716	40.6466	30.3201	18.0078	33.0514	44.2522	21.1469	0.613723	5.30327	18.6344	1.58338e-05	0.389766	0.00116348
ENSBTAG00000000077	chr5	ADSL	1558	30.1366	33.7043	27.743	29.6568	31.0613	33.6046	38.4451	32.2896	40.5706	23.9755	40.4184	31.3489	35.3155	55.1332	53.7739	36.6443	0.552953	5.46661	18.6185	1.59662e-05	0.393024	0.00116971
ENSBTAG00000026114	chr3	UBE2F	1321	16.8152	21.6593	19.2594	20.0392	12.8032	17.1281	21.478	13.7347	30.5922	42.1673	22.215	18.4044	18.032	32.8162	26.807	14.9301	0.722032	4.8353	18.6033	1.60944e-05	0.39618	0.00117561
ENSBTAG00000003799	chr3	TARS2	2483	63.7467	73.4769	51.5623	101.96	38.1346	40.9	63.4817	44.7561	129.787	123.254	70.4203	68.89	38.441	53.023	96.3541	44.0631	0.596417	6.42962	18.5068	1.69295e-05	0.416737	0.00123276
ENSBTAG00000016516	chr5	CYB5R3	1899	70.3228	105.291	73.4698	81.865	66.3745	81.6025	78.024	64.817	110.769	85.9279	73.7258	84.1317	69.5198	103.148	87.326	66.1411	0.39657	6.61686	18.5015	1.6977e-05	0.417906	0.00123276
ENSBTAG00000014423	chr16	ENSBTAG00000014423	967	272.899	246.106	282.337	151.808	347.634	320.503	226.343	312.357	116.802	62.3478	146.048	314.274	338.446	112.074	131.298	314.308	-0.356152	7.97042	18.4899	1.70808e-05	0.42046	0.00123665
ENSBTAG00000000797	chr3	MRPL9	1224	62.376	65.7272	46.9355	87.6888	60.3143	82.5397	72.116	61.6509	82.9647	141.881	90.9073	58.5247	72.7733	97.7241	125.605	66.1491	0.696926	6.62023	18.4832	1.7141e-05	0.421943	0.00123737
ENSBTAG00000008545	chr16	ATF3	1994	2.13458	19.5822	1.78353	0.241377	116.642	67.687	67.0793	18.1982	0	0	0.919824	1.63295	30.9586	0.805196	4.33154	3.53993	-2.46825	4.68167	18.4686	1.72729e-05	0.42519	0.00123962
ENSBTAG00000031082	chr3	ENSBTAG00000031082	333	60.3143	112.204	53.3989	67.932	164.604	214.111	246.141	134.975	130.693	135.789	69.7667	84.0915	201.5	339.916	383.87	152.744	0.731441	7.55069	18.4694	1.72652e-05	0.425001	0.00123962
ENSBTAG00000004211	chr5	TNFRSF1A	2380	42.9212	50.7745	46.4374	44.8949	33.3011	42.1174	46.928	39.9359	60.0829	33.5925	40.5872	44.6916	46.8709	90.7345	67.8628	43.3531	0.541162	5.88436	18.4111	1.7802e-05	0.438214	0.00127388
ENSBTAG00000013581	chr27	LEPROTL1	688	16.6264	16.1456	15.905	6.29615	21.8913	19.1203	12.4372	22.176	1.50612	1.90503	3.55452	15.7757	20.9686	2.33367	1.25539	19.9157	-0.997517	4.06855	18.4017	1.78901e-05	0.440382	0.00127647
ENSBTAG00000046161	chr21	ENSBTAG00000046161	475	33.6028	23.3856	33.4039	17.2257	121.114	40.9875	10.4293	32.9883	2.1815	0	3.86133	14.6239	125.723	1.69006	0	41.9584	-1.67523	5.18122	18.3403	1.84761e-05	0.454807	0.00131447
ENSBTAG00000002419	chr3	PIGM	3432	9.61151	7.45409	10.0435	9.81684	10.8273	13.1854	11.6788	12.4355	21.7387	15.4667	13.1824	12.144	10.9975	21.5198	27.683	12.8847	0.854492	4.24906	18.2493	1.93794e-05	0.477043	0.00137476
ENSBTAG00000037673	chr3	GSTM4	1128	105.182	75.7972	67.4216	139.527	130.457	160.003	144.13	99.25	224.145	141.756	112.194	70.8183	138.452	204.965	225.116	113.006	0.632201	7.34654	18.2118	1.97648e-05	0.486531	0.00139808
ENSBTAG00000015154	chr3	MCL1	3754	94.1423	119.347	110.549	152.572	114.343	132.809	191.828	114.402	182.179	181.551	133.871	103.737	120.427	158.674	231.687	108.891	0.495553	7.41618	18.1262	2.06733e-05	0.508894	0.00145815
ENSBTAG00000036078	chr5	EMP1	706	75.9255	56.7376	65.0981	59.9928	91.9775	120.741	184.991	104.841	123.289	67.7607	53.6903	76.8674	119.515	167.151	241.006	140.561	0.626509	7.00208	18.0554	2.14566e-05	0.528175	0.00150907
ENSBTAG00000012149	chr5	HOXC8	851	15.0048	17.7996	9.64395	17.5329	10.1548	11.1298	10.5842	12.1138	30.441	14.6313	25.8632	16.3252	11.8272	24.5268	26.3883	10.2462	0.799242	4.4804	18.0499	2.1519e-05	0.529712	0.00150915
ENSBTAG00000046797	chr3	NRAS	4214	13.9513	18.7716	18.4369	24.4422	22.2356	23.038	27.5729	22.7998	39.0977	22.7048	24.3738	17.2052	24.9593	38.2912	41.8122	23.3028	0.645938	5.0019	18.0444	2.15809e-05	0.531234	0.00150919
ENSBTAG00000014068	chr27	VDAC3	1369	12.9222	14.507	14.5876	4.92204	31.4719	28.8271	15.7905	28.3135	1.51382	0.478692	4.91245	13.0022	31.7362	2.932	1.89271	33.211	-0.943827	4.29398	18.0376	2.16584e-05	0.533144	0.00151032
ENSBTAG00000037377	chr22	ABHD14B	2066	73.5874	56.5363	57.2027	37.9733	64.1763	60.3617	37.9294	60.5757	24.0746	12.3707	23.9698	74.2841	65.5242	20.2055	13.7959	62.4025	-0.509668	5.75201	17.9279	2.29432e-05	0.564769	0.00159539
ENSBTAG00000009863	chr22	BHLHE40	2920	42.6364	47.6097	44.3141	20.2742	106.711	64.6926	71.1009	49.779	11.3558	11.6703	19.4719	39.6977	66.6398	22.8188	17.4516	41.0236	-0.777007	5.61359	17.8905	2.33983e-05	0.575974	0.00162246
ENSBTAG00000005765	chr5	SYNGR1	815	28.071	22.3031	17.1189	28.3468	24.5391	35.8326	27.0767	32.6341	33.0571	17.6899	24.005	23.705	32.3148	71.9055	61.4664	32.8604	0.647236	5.31383	17.8335	2.411e-05	0.593492	0.00166711
ENSBTAG00000010724	chr3	ENSBTAG00000010724	582	43.4228	96.0094	58.7558	95.1033	140.846	204.78	208.155	160.124	129.972	141.876	72.4828	61.5415	181.295	282.766	351.716	159.094	0.678578	7.46112	17.7994	2.45464e-05	0.604234	0.00169253
ENSBTAG00000016730	chr3	ANP32E	1408	9.1634	10.28	14.1835	19.8265	16.5714	15.8829	17.9119	15.0825	23.5503	18.6173	21.2766	10.792	19.8963	26.2272	31.8983	19.9055	0.750199	4.5906	17.7791	2.4809e-05	0.610699	0.00170586
ENSBTAG00000012495	chr3	SF3B4	1503	45.045	80.1775	43.1373	77.8159	22.3414	33.784	42.8484	33.334	73.0795	92.4351	65.8969	49.6828	31.8086	55.5484	59.1896	36.1896	0.546677	6.0438	17.7602	2.50572e-05	0.616808	0.0017148
ENSBTAG00000014970	chr3	LAMTOR5	614	31.628	41.6652	32.9706	38.4104	38.4031	58.7037	46.2093	39.6236	64.1304	43.7598	31.8633	30.4044	48.9039	78.4476	75.9613	36.179	0.529176	5.81716	17.7586	2.50783e-05	0.617328	0.0017148
ENSBTAG00000011941	chr5	LYZ1	1261	3940.44	2122.97	4679.92	3857.7	8367.96	7008.43	8626.79	8141.12	4785.81	3050.06	4380.97	4095.99	11079.5	14006.3	11146	6479.1	0.559355	12.8682	17.7036	2.58139e-05	0.635434	0.00176021
ENSBTAG00000014140	chr1	ATP1B3	1506	277.504	205.856	269.752	173.538	575.047	492.299	334.329	443.841	102.52	91.8158	141.68	303.413	506.587	182.838	235.14	467.735	-0.289845	8.32333	17.6636	2.63625e-05	0.64894	0.00179265
ENSBTAG00000015776	chr3	HIAT1	2565	13.5863	16.5353	13.865	22.3296	16.9417	20.104	24.4053	19.6933	31.1066	31.6807	23.3586	18.2799	17.8539	32.2364	32.9994	18.4539	0.675403	4.84045	17.5255	2.83487e-05	0.697833	0.0019224
ENSBTAG00000000808	chr5	COX14	464	142.757	134.935	113.2	123.438	141.013	163.868	180.531	124.417	147.392	107.339	119.904	131.46	164.495	278.551	171.253	149.441	0.420524	7.45358	17.508	2.86104e-05	0.704273	0.00192963
ENSBTAG00000044478	chr5	bta-mir-2442	76	3.50029	0	7.19913	0	1.62438	6.92356	17.7773	2.71285	0	0	0	0	0	0	0	0	-2.18859	2.62032	17.5079	2.86121e-05	0.704315	0.00192963
ENSBTAG00000020308	chr15	EIF4G2	3654	102.834	68.5382	99.9485	57.5617	178.996	150.556	114.869	141.232	39.1345	26.9019	44.5063	105.863	170.962	55.5839	60.9843	152.836	-0.353538	6.75813	17.4924	2.88455e-05	0.71006	0.00194005
ENSBTAG00000010663	chr3	ADAM15	2657	63.1764	69.2986	50.5537	84.9576	31.8273	39.7069	50.68	41.9027	106.078	87.3115	48.091	64.2152	34.9134	59.2191	78.9918	39.0678	0.488236	6.20262	17.475	2.91118e-05	0.716616	0.00194522
ENSBTAG00000018887	chr3	IPO13	3548	9.89709	9.96172	12.3367	17.0926	7.96806	11.123	11.9317	13.2492	28.3294	18.6551	17.0593	13.0318	9.83419	21.7212	21.9092	12.5804	0.807752	4.34176	17.4772	2.90773e-05	0.715766	0.00194522
ENSBTAG00000026181	chr3	UGT1A1	3122	298.955	300.276	193.039	415.785	253.074	320.99	386.165	338.983	547.314	508.815	251.835	286.812	244.477	428.133	551.921	320.321	0.560099	8.75413	17.4616	2.93174e-05	0.721678	0.00194522
ENSBTAG00000003942	chr5	PIP4K2C	1181	20.16	15.9612	17.1414	15.8941	21.2201	25.8417	24.0241	24.6155	20.1803	14.9821	23.8131	17.8291	24.2887	46.9025	43.8802	29.7083	0.651565	4.93753	17.4691	2.92019e-05	0.718834	0.00194522
ENSBTAG00000007447	chr5	NUDT4	3456	19.5514	20.0642	20.2642	16.9905	30.7917	33.9527	51.2125	34.4225	18.2896	20.2894	26.8892	19.5969	43.2477	59.9298	64.9781	37.905	0.58023	5.31253	17.464	2.92796e-05	0.720746	0.00194522
ENSBTAG00000007829	chr5	CSAD	2375	24.9781	23.5273	17.6235	18.2389	22.1955	24.7033	32.6153	26.9115	33.1588	22.0743	19.8215	23.4896	20.3417	82.8132	51.6407	28.6716	0.699798	5.21693	17.4181	2.99956e-05	0.738372	0.00198487
ENSBTAG00000022902	chr24	RPL17	625	1314.36	1430.46	1345.07	763.158	1804.39	1852.61	1155.08	1623.02	513.961	387.955	634.853	1604.61	1772.77	676.905	693.731	1730.94	-0.367308	10.3267	17.4046	3.02098e-05	0.743645	0.00199369
ENSBTAG00000014872	chr18	CAPNS1	1314	289.709	368.889	251.29	275.817	139.143	165.786	158.002	168.676	269.699	254.352	248.924	351.877	155.621	169.232	189.306	173.953	0.291816	8.08861	17.3327	3.13736e-05	0.772293	0.00206496
ENSBTAG00000020218	chr28	ANXA7	1843	37.9619	23.013	35.1792	21.9369	61.6929	50.8204	35.6767	56.4945	8.43363	6.4004	13.2692	44.6396	66.08	4.35584	14.9966	71.0796	-0.610441	5.32675	17.2848	3.21751e-05	0.792022	0.00211206
ENSBTAG00000012640	chr3	S100A8	395	1565.82	1364.34	2284.11	2903.67	6518.62	7263.43	7642.39	5044.29	4548.84	2196.6	2820.07	1592.06	9512.41	19392.7	7198.3	4480.62	0.745238	12.5976	17.1796	3.40074e-05	0.837126	0.0022264
ENSBTAG00000031723	chr17	RPL6	946	1603.58	1381.67	1241.17	809.469	1821.12	1779.09	1143.98	1617.16	603.545	484.916	680.528	1558.29	1860.31	689.068	742.278	1746	-0.282996	10.3697	17.1088	3.52985e-05	0.868909	0.0023048
ENSBTAG00000016899	chr3	MED8	841	17.2392	17.611	16.2644	25.7536	16.8812	21.8985	25.7041	19.8577	30.803	49.8705	33.4403	16.7774	19.9463	34.364	26.702	24.192	0.760267	5.00665	17.0991	3.54797e-05	0.873369	0.0023105
ENSBTAG00000008172	chr21	EGLN3	2030	110.209	64.5033	96.4896	59.5112	110.682	77.503	70.3267	127.464	39.3046	23.2432	43.0674	117.305	104.864	20.5638	40.8453	103.19	-0.440553	6.40757	17.0805	3.58279e-05	0.88194	0.0023148
ENSBTAG00000001165	chr28	AIFM2	1427	33.5557	20.5222	18.2122	10.1185	30.0197	23.5993	17.989	34.3869	5.80918	3.21465	6.85496	36.3564	24.8037	3.93796	3.63157	30.1153	-0.789586	4.57981	17.0866	3.57138e-05	0.87913	0.0023148
ENSBTAG00000018405	chr5	MARS	2816	13.6506	13.0293	11.5605	15.8954	19.9032	20.5543	20.7906	19.1094	23.9183	13.0321	18.2371	16.8818	21.6238	51.029	28.2178	20.1266	0.707195	4.733	17.0828	3.57854e-05	0.880894	0.0023148
ENSBTAG00000045785	chr5	TOM1	2308	30.6017	33.3986	23.943	24.1904	21.3956	26.1043	34.928	25.7274	61.5083	36.3441	27.549	32.6363	22.8946	35.1304	43.41	24.6465	0.604949	5.31177	17.0696	3.60343e-05	0.88702	0.00232204
ENSBTAG00000027172	chr3	ENSBTAG00000027172	579	444.748	517.416	234.823	559.445	240.296	358.973	486.915	388.496	841.14	816.05	338.95	439.021	313.189	496.365	699.619	457.165	0.698128	9.214	17.0148	3.70902e-05	0.913013	0.00238384
ENSBTAG00000002507	chr24	ATP5A1	1912	371.137	237.846	279.147	177.721	647.288	545.042	450.593	525.039	134.946	88.4284	173.948	335.147	629.32	217.49	289.107	614.567	-0.243118	8.56337	16.9906	3.75651e-05	0.924701	0.00240808
ENSBTAG00000015248	chr29	PLA2G16	730	22.4114	13.8333	21.7354	8.5712	23.6759	24.1471	12.3386	26.8312	4.25841	5.38627	5.02501	13.0839	25.9666	4.3988	2.36632	21.045	-0.876265	4.26741	16.981	3.77561e-05	0.929405	0.00241404
ENSBTAG00000009698	chr3	ABCD3	3454	21.9118	17.2496	29.0675	31.0745	31.1313	31.0778	45.8963	29.0104	47.7006	36.8078	33.1	25.0131	36.2306	40.4412	59.7644	29.452	0.622772	5.40473	16.9563	3.82496e-05	0.941553	0.00243926
ENSBTAG00000016341	chr3	RGS5	2120	34.0056	29.2153	34.9701	32.6925	26.7869	29.4121	39.5125	58.1574	52.7882	55.3321	34.3178	23.6528	33.3123	76.1127	80.2597	65.3177	0.763314	5.7596	16.9354	3.8674e-05	0.951999	0.00245995
ENSBTAG00000026886	chr21	MP68	354	190.123	192.078	142.966	76.1387	207.15	196.95	129.764	195.693	58.5431	57.3876	62.1739	194.998	198.55	65.7645	65.8761	177.111	-0.459167	7.24521	16.8782	3.98569e-05	0.981118	0.00252865
ENSBTAG00000003362	chr5	HSP90B1	2785	298.833	165.828	396.942	335.445	291.632	343.772	298.675	328.402	477.365	262.838	358.704	331.183	365.915	697.857	515.744	345.141	0.664784	8.7587	16.8638	4.01594e-05	0.988563	0.00254129
ENSBTAG00000027263	chr3	ENSBTAG00000027263	468	223.959	596.981	429.056	647.911	619.902	825.265	796.786	712.808	876.795	875.173	578.718	539.437	708.63	1070.37	1013.2	774.976	0.698123	9.72855	16.8547	4.0353e-05	0.993329	0.002547
ENSBTAG00000006397	chr19	ENSBTAG00000006397	729	397.208	416.031	543.381	384.252	535.809	599.814	509.046	500.877	481.86	348.79	446.162	523.18	570.897	594.652	522.49	604.024	0.349834	9.16376	16.7728	4.21325e-05	1	0.00265252
ENSBTAG00000024605	chr17	DYNLL1	662	219.207	162.204	227.697	133.777	325.043	298.864	209.532	266.909	87.6554	63.3552	118.212	211.827	328.655	115.203	100.462	291.025	-0.343945	7.74408	16.7286	4.31262e-05	1	0.00270795
ENSBTAG00000039406	chr26	ENSBTAG00000039406	945	155.109	120.753	91.1889	45.3293	158.856	135.028	82.9229	150.105	27.413	34.6735	49.8159	181.239	134.909	21.2376	35.6451	186.736	-0.541698	6.78218	16.7239	4.3233e-05	1	0.00270795
ENSBTAG00000005735	chr5	ATP5G2	597	611.137	613.455	397.291	417.615	500.842	666.332	550.688	520.795	767.179	503.847	442.403	550.138	560.567	902.288	687.205	540.055	0.462621	9.41076	16.718	4.3367e-05	1	0.00270945
ENSBTAG00000018918	chr22	NDUFAF3	713	39.5488	35.4079	22.6374	11.4757	50.2122	43.9107	30.3186	44.821	4.35994	7.35293	12.8621	28.9228	49.8776	13.511	10.9024	38.726	-0.666126	5.05951	16.7102	4.35471e-05	1	0.00271238
ENSBTAG00000012380	chr28	HK1	3609	44.1527	22.7579	33.6558	18.6708	37.9013	26.171	19.342	32.9632	5.45526	2.72373	12.197	45.0507	38.393	5.56096	8.1369	38.0813	-0.688202	4.89748	16.7054	4.36569e-05	1	0.00271238
ENSBTAG00000005439	chr3	FAM102B	1092	1.21805	1.23301	1.50311	0.440756	3.27851	4.57767	5.77381	5.28658	14.2337	10.8021	3.91908	0.795141	3.68678	10.2921	16.6098	4.94301	1.34619	3.26865	16.7016	4.37445e-05	1	0.00271238
ENSBTAG00000017655	chr3	PALMD	2110	69.4052	60.941	75.4578	112.457	55.349	72.5694	84.3086	65.1753	147.82	104.356	101.413	79.9365	58.8312	71.1469	146.544	76.6472	0.646995	6.72876	16.6694	4.44935e-05	1	0.00274499
ENSBTAG00000014734	chr5	CHD4	6318	25.158	24.4547	24.0746	24.1491	23.3697	22.3619	27.9424	24.4749	32.9659	24.2715	25.4498	26.7992	25.0109	41.9306	43.8826	25.959	0.586026	5.11502	16.6718	4.44372e-05	1	0.00274499
ENSBTAG00000042898	chr29	snoU2-30	72	0	4.67515	3.79954	0	13.717	7.3082	6.25496	2.86357	0	0	0	0	0	0	0	2.88342	-1.81798	2.63336	16.6201	4.56655e-05	1	0.00281026
ENSBTAG00000024407	chr3	ENSBTAG00000024407	990	50.9203	41.4814	34.8176	45.6997	41.1509	40.9259	55.4986	47.0666	58.614	67.5188	46.934	27.189	48.2913	68.1147	67.1773	45.7154	0.506848	5.91514	16.5491	4.74065e-05	1	0.00291012
ENSBTAG00000023487	chr5	COX6B1	479	104.132	111.032	77.6724	66.3177	210.566	285.615	251.974	227.268	129.797	86.1916	102.109	94.7147	242.693	313.403	308.339	253.982	0.460378	7.66636	16.522	4.80876e-05	1	0.00293728
ENSBTAG00000031500	chr5	SHMT2	2101	57.8639	53.0311	40.3645	44.9005	41.7777	54.0967	43.9425	40.2344	84.3371	39.9249	52.6698	48.1467	41.9172	84.0608	68.6527	40.711	0.526396	5.99715	16.5267	4.79695e-05	1	0.00293728
ENSBTAG00000018070	chr3	SCNM1	805	11.0705	26.7616	13.2535	17.9369	7.82123	13.0731	10.6295	11.7815	48.9144	34.1911	19.7463	11.8649	9.58563	23.9338	22.5315	8.25268	0.765857	4.62531	16.5055	4.85096e-05	1	0.00295572
ENSBTAG00000019904	chr3	ENSBTAG00000019904	1416	14.1841	22.1079	16.2285	28.2121	17.0881	15.0499	20.6732	23.0056	48.298	39.8011	19.4293	22.6885	16.1114	28.3468	26.8384	16.8607	0.678448	4.9246	16.4882	4.8954e-05	1	0.00297409
ENSBTAG00000011070	chr5	RTCB	2550	11.7884	11.3524	12.7665	12.4573	14.9112	20.3254	17.4845	16.4941	16.2543	13.1066	21.8178	13.0244	19.9983	30.852	28.7903	20.1908	0.722896	4.52905	16.4844	4.90527e-05	1	0.00297409
ENSBTAG00000003201	chr27	FNTA	1645	25.2276	19.0303	29.7681	8.48502	40.1503	30.8677	17.5215	28.2005	1.88975	2.78864	10.4064	31.6703	40.8919	4.39211	4.72546	33.6966	-0.772737	4.67744	16.4732	4.93425e-05	1	0.00298431
ENSBTAG00000001520	chr3	MRPL24	832	44.6034	51.3817	47.3481	61.3202	30.8632	56.2872	42.221	31.2239	98.3904	74.8273	57.3166	34.4395	39.5177	72.3661	51.9056	37.1795	0.553718	6.01397	16.4569	4.97685e-05	1	0.0030027
ENSBTAG00000038640	chr22	HIGD1D	833	260.433	246.902	261.087	181.429	518.857	468.392	360.069	341.318	82.1009	72.3774	103.486	331.734	521.37	136.849	197.004	404.746	-0.45407	8.21769	16.4295	5.04936e-05	1	0.003039
ENSBTAG00000046394	chr19	RPL23A	560	1714.65	2383.93	2040.03	1889.98	2055.27	2469.34	2006.5	2149.03	2424	2039.71	1733.69	2386.26	2242.14	2424.11	2043.6	2300.35	0.35151	11.2908	16.4223	5.06858e-05	1	0.00304313
ENSBTAG00000011754	chr3	LAMTOR2	575	53.667	75.518	51.383	45.2009	65.6983	94.2568	101.037	61.6738	93.7097	72.9411	48.9101	55.4953	83.1449	118.672	106.649	76.1826	0.506402	6.49117	16.4148	5.08863e-05	1	0.00304773
ENSBTAG00000031875	chr29	BANF1	784	157.442	146.409	131.2	97.6117	116.367	103.694	71.8044	93.0951	44.9378	52.6604	60.8257	157.544	105.271	51.1978	26.4401	99.3016	-0.441925	6.75078	16.3997	5.12921e-05	1	0.00306458
ENSBTAG00000021635	chr3	NUDT17	1457	4.74713	5.77576	3.37969	11.5619	4.74492	5.95892	6.18198	5.94333	30.5814	13.9432	8.39227	5.5125	6.67771	14.8765	14.2272	4.70214	1.03981	3.80711	16.385	5.16918e-05	1	0.00308098
ENSBTAG00000035083	chr5	ATXN7L3B	3738	11.8137	12.0669	14.1248	11.5884	20.9387	25.1975	20.7227	22.5592	20.7908	10.6943	12.2668	13.5308	23.2461	40.59	42.0532	28.9361	0.67191	4.7387	16.342	5.28784e-05	1	0.00314409
ENSBTAG00000003440	chr3	FRRS1	1466	1.45169	2.98496	2.4259	2.29819	3.36842	4.66608	4.30082	5.48492	4.94781	4.47019	2.08519	4.14601	3.54721	20.2612	18.264	6.9391	1.23831	3.26016	16.3173	5.35717e-05	1	0.00317764
ENSBTAG00000017826	chr3	SCLY	1572	5.16137	4.28258	7.30904	4.28644	3.76955	6.02508	5.72973	5.24623	23.0709	8.75441	17.1123	5.38541	5.76236	9.70282	9.88979	5.01848	1.1121	3.62114	16.3012	5.403e-05	1	0.00319712
ENSBTAG00000015147	chr3	S100A10	604	389.563	454.202	297.572	666.178	344.196	547.099	419.041	316.775	732.554	751.893	390.714	391.02	347.717	644.617	692.111	458.865	0.598098	9.24398	16.2751	5.47799e-05	1	0.00322654
ENSBTAG00000014669	chr5	NDUFA12	635	40.4269	43.998	38.3424	50.0255	83.7923	117.668	106.384	82.7954	66.9051	34.0565	37.5491	48.5424	99.5925	142.857	118.335	92.1969	0.42557	6.45498	16.2747	5.47892e-05	1	0.00322654
ENSBTAG00000013391	chr20	ANKH	3714	41.9375	30.3621	31.894	18.6613	24.3316	21.8892	19.4015	37.194	7.81205	7.05794	11.6876	41.9068	22.8543	3.24225	7.2092	32.7005	-0.694346	4.80324	16.2506	5.5491e-05	1	0.00326006
ENSBTAG00000014759	chr5	ENSBTAG00000014759	2514	27.4064	25.5739	26.0073	24.3142	21.4103	28.7793	25.617	21.651	39.569	27.3706	27.9667	30.9118	26.4901	36.4029	37.448	25.3521	0.571041	5.15021	16.2124	5.66225e-05	1	0.00331862
ENSBTAG00000048268	chr21	ENSBTAG00000048268	500	42.0315	33.6611	32.828	25.0279	197.524	66.8262	13.5107	36.2871	0	1.31066	7.33652	13.8927	172.11	6.42225	0	42.3517	-1.81402	5.58866	16.1616	5.81606e-05	1	0.00340067
ENSBTAG00000012442	chr8	CTSB	1978	91.5879	78.9624	83.6744	51.5858	100.173	82.0676	73.997	111.01	31.4321	27.1674	29.3634	83.4054	96.4257	43.0206	41.9191	105.063	-0.392801	6.31868	16.1479	5.85843e-05	1	0.00341732
ENSBTAG00000033884	chr5	TMA7	195	230.552	265.836	207.63	291.252	290.589	373.73	288.69	300.278	356.032	211.722	197.522	261.601	330.336	428.15	451.786	286.391	0.409847	8.44645	16.1149	5.96123e-05	1	0.00346907
ENSBTAG00000030225	chr5	RBX1	798	36.6697	37.5418	41.4807	36.7915	52.2895	71.8732	66.5942	59.6828	75.3137	34.491	33.71	44.8836	67.0574	127.761	69.2699	60.8771	0.573025	6.09842	16.056	6.14971e-05	1	0.00357031
ENSBTAG00000047008	chr12	ENSBTAG00000047008	1269	47.6911	25.4647	41.8219	28.8252	110.611	103.87	71.3332	93.9087	10.6153	10.3283	18.7894	45.3306	105.223	34.1609	34.0311	108.302	-0.455604	5.96099	16.0434	6.19072e-05	1	0.00358053
ENSBTAG00000005792	chr26	BCCIP	1205	25.1672	21.2302	25.427	9.58617	32.989	29.4754	18.3133	27.8895	2.57978	4.35074	6.0884	23.2386	33.5497	4.66346	6.45094	33.9407	-0.755478	4.57903	16.0383	6.2073e-05	1	0.00358053
ENSBTAG00000010451	chr5	PA2G4	1613	83.6163	69.0752	88.8711	75.4931	65.8211	83.512	89.0663	60.7154	93.7923	67.4425	113.709	77.3821	86.4222	153.29	94.2422	78.6408	0.56196	6.69574	16.0372	6.21094e-05	1	0.00358053
ENSBTAG00000017124	chr3	GPSM2	2174	40.3193	42.1151	32.3398	57.5618	37.8195	43.5668	63.3897	47.2291	62.9163	71.1398	41.3396	45.232	40.7411	59.8208	115.214	46.3152	0.634323	6.02186	16.0191	6.27067e-05	1	0.003603
ENSBTAG00000006423	chr5	PHF5A	904	15.7436	25.6927	22.6964	17.0374	31.4094	33.76	36.8655	26.9125	27.5101	23.1975	27.7284	12.2464	35.9991	52.3939	63.0584	32.6108	0.587748	5.24079	16.0165	6.2792e-05	1	0.003603
ENSBTAG00000011316	chr3	ZC3H12A	2608	22.2365	37.0427	32.3077	36.7254	28.8277	23.9086	41.4439	27.5904	47.6785	38.6966	41.7274	32.4611	36.2126	70.1818	34.7735	22.4483	0.600628	5.48599	16.0017	6.32855e-05	1	0.00362287
ENSBTAG00000008417	chr17	VPS29	943	31.7364	20.7035	30.7509	12.76	51.0568	44.3607	39.6391	40.2296	4.39539	5.55953	12.9666	30.1555	48.5635	9.36436	16.4865	39.628	-0.628723	5.04183	15.9809	6.39834e-05	1	0.00365433
ENSBTAG00000043546	chrM	MT-ND6	528	5709.39	9287.41	8257.78	11856.7	3185.22	3635.5	4763.72	5051.72	12040.1	16333.6	15218.4	8467.92	2501.61	5947.88	6577.6	4406.92	0.639816	13.3109	15.9547	6.48773e-05	1	0.0036968
ENSBTAG00000034185	chr18	EEF1A1	2205	1708.45	2406.81	1927.13	1507.87	2932.8	3189.6	2902.51	2964.83	1916.41	1886.04	1850.21	2197.12	3211.11	3315.61	3179.47	3118.62	0.363893	11.4802	15.9354	6.55417e-05	1	0.00372604
ENSBTAG00000012982	chr3	PPCS	1786	14.299	11.4968	21.7506	23.7149	14.7922	20.7707	22.19	19.394	33.0706	32.6564	20.8813	16.6512	17.7517	35.0599	29.016	17.5524	0.662285	4.83897	15.9272	6.58254e-05	1	0.00373354
ENSBTAG00000008942	chr3	NGEF	1809	49.4839	71.6392	35.538	57.4693	20.6096	29.6691	33.8577	28.3792	89.9311	97.4482	39.2038	50.3985	20.6788	43.0457	45.3578	30.6418	0.557414	5.87428	15.8806	6.74671e-05	1	0.00381787
ENSBTAG00000005414	chr1	ENSBTAG00000005414	608	308.025	194.88	234.422	129.034	708.229	739.956	426.654	573.429	100.554	57.1258	114.633	226.356	743.281	271.995	264.227	647.405	-0.367516	8.54177	15.8625	6.81161e-05	1	0.00384422
ENSBTAG00000021079	chr3	C3H1ORF210	909	16.5349	18.8858	16.8534	25.4155	18.1988	25.4702	21.7995	15.8772	41.0381	30.2793	31.6113	15.9999	15.1324	32.6764	36.1066	15.7589	0.639662	4.93781	15.8589	6.82453e-05	1	0.00384422
ENSBTAG00000047121	chr17	ENSBTAG00000047121	853	76.0954	60.3769	66.0665	85.2018	104.349	43.7978	8.4475	45.1994	8.5035	1.53653	10.0343	48.6061	102.262	3.76451	0	52.8143	-1.65923	5.68324	15.8446	6.87631e-05	1	0.00385701
ENSBTAG00000037726	chr22	PLCD1	2594	65.2748	54.7609	47.8795	31.3572	58.4426	53.1465	46.008	60.327	25.1663	15.6632	18.3837	64.0174	55.2911	16.0928	20.3108	50.9012	-0.49165	5.636	15.844	6.87856e-05	1	0.00385701
ENSBTAG00000013025	chr3	HAX1	1070	26.4779	34.9195	24.8	43.1826	22.6138	32.2107	23.5701	19.0762	50.358	47.7717	37.1397	24.3447	23.6729	39.7639	42.7818	22.5069	0.560286	5.3548	15.8178	6.97451e-05	1	0.00390192
ENSBTAG00000010670	chr3	C1orf204	1405	36.9212	24.9164	60.5546	76.3923	35.3224	41.7582	45.196	44.1703	111.365	42.9113	63.531	45.2687	57.1897	145.7	77.4571	42.1124	0.842355	6.1969	15.8051	7.02141e-05	1	0.00391925
ENSBTAG00000000425	chr21	RPL17	583	613.265	740.198	661.159	379.761	953.953	996.423	568.547	852.645	250.611	224.813	305.164	810.581	952.685	256.119	253.335	919.095	-0.454401	9.3375	15.7804	7.11368e-05	1	0.00393364
ENSBTAG00000035021	chr27	ENSBTAG00000035021	374	57.6144	88.2029	116.302	60.4849	80.5414	78.0844	40.9416	40.2431	16.6237	8.76109	22.8858	158.452	91.4992	6.43942	6.92814	64.3913	-1.04294	6.0559	15.7855	7.09429e-05	1	0.00393364
ENSBTAG00000048022	chr3	ENSBTAG00000048022	795	4.51735	1.69364	2.75287	4.23791	3.88216	3.64031	6.23136	5.44618	10.4273	10.7161	6.92124	7.64536	4.43109	8.0783	14.1235	6.26737	1.11647	3.38688	15.7768	7.12709e-05	1	0.00393364
ENSBTAG00000014247	chr5	FAM83F	1524	7.68042	7.06795	6.2827	7.57962	7.61454	10.0128	10.9339	8.79363	17.6782	4.30006	8.42448	11.3949	13.7589	24.7577	20.4026	10.2169	0.881341	3.97943	15.7823	7.10651e-05	1	0.00393364
ENSBTAG00000030648	chr5	MPST	1261	53.1622	70.7391	41.8703	48.8558	48.9503	60.9229	52.1429	55.7544	73.1347	57.6857	40.7261	62.144	52.6792	80.2144	69.1789	54.33	0.443039	6.12061	15.7805	7.11311e-05	1	0.00393364
ENSBTAG00000025764	chr21	ENSBTAG00000025764	618	148.077	192.816	159.359	90.3422	201.759	209.455	102.751	171.147	50.3016	54.0806	68.2605	189.676	193.264	45.4649	50.3131	184.427	-0.542512	7.17892	15.7437	7.25285e-05	1	0.0039941
ENSBTAG00000000097	chr3	EFCAB14	1633	33.5582	30.5073	34.1749	53.6421	25.628	30.1279	43.5741	33.963	58.3782	56.1826	56.9071	33.764	31.2281	38.8363	76.6918	31.4016	0.647484	5.71058	15.7362	7.28156e-05	1	0.00400096
ENSBTAG00000030301	chr3	MAP7D1	2317	26.12	38.2083	23.85	40.9224	13.1072	19.417	32.2656	21.0003	64.3999	27.1522	35.0941	31.6663	21.1405	39.1516	39.8864	20.8771	0.60492	5.28887	15.7162	7.35905e-05	1	0.00403453
ENSBTAG00000018506	chr5	ENSBTAG00000018506	566	27.7302	37.4673	23.6833	21.2591	49.7301	58.5689	57.2892	50.2693	36.6153	24.3144	23.7638	33.3664	55.7186	117.722	79.3513	50.2511	0.559851	5.80668	15.6898	7.46265e-05	1	0.00408224
ENSBTAG00000016298	chr26	TM9SF3	5279	27.5395	17.7264	30.7303	11.6702	40.5039	31.7967	26.1905	38.2749	3.14063	4.22073	10.6548	27.3038	41.5638	6.84318	9.32589	40.1527	-0.676632	4.81905	15.6833	7.48809e-05	1	0.00408707
ENSBTAG00000030199	chr5	ENSBTAG00000030199	552	37.3491	80.494	75.33	54.9316	95.0497	108.67	75.8754	70.2196	101.369	96.1625	85.2826	88.8743	76.277	119.254	106.399	110.949	0.669633	6.68912	15.5985	7.83156e-05	1	0.00426508
ENSBTAG00000003752	chr3	SLC25A24	3523	9.55202	6.30608	11.6478	18.1702	14.227	16.5788	21.3482	15.6842	27.9421	21.9497	15.2714	10.8444	16.1416	24.8377	37.5099	15.2626	0.74586	4.56058	15.5687	7.95625e-05	1	0.00432342
ENSBTAG00000018103	chr12	HMGB1	1245	89.315	62.4556	88.3324	57.9886	166.19	148.559	105.988	135.464	28.2982	17.8966	43.2138	83.3423	173.273	65.1252	54.1119	155.08	-0.3563	6.65994	15.5515	8.02898e-05	1	0.00434377
ENSBTAG00000035998	chr21	CKB	1435	263.334	236.449	193.88	167.702	318.568	278.679	154.722	263.791	108.315	78.0916	120.571	286.961	284.763	80.5578	75.8378	256.651	-0.413432	7.7602	15.5533	8.021e-05	1	0.00434377
ENSBTAG00000013253	chr3	THAP4	1915	26.8106	33.5732	20.1425	40.2135	18.115	24.3174	26.1043	19.8102	54.1103	43.1183	34.4797	23.5777	19.359	34.3749	36.0818	21.6821	0.556511	5.24396	15.5394	8.08047e-05	1	0.00436204
ENSBTAG00000047248	chr3	ENSBTAG00000047248	351	173.558	186.047	217.451	266.021	99.1843	137.919	141.138	115.717	401.495	294.992	215.985	153.374	125.692	169.247	169.789	112.971	0.503635	7.87073	15.5278	8.13008e-05	1	0.00437253
ENSBTAG00000035855	chr9	ENSBTAG00000035855	1407	715.725	560.301	533.718	329.08	907.426	822.57	617.441	847.567	209.157	197.018	291.566	688.402	962.736	357.172	435.231	861.117	-0.271019	9.27854	15.5266	8.13544e-05	1	0.00437253
ENSBTAG00000005854	chr3	COPS8	1601	12.9605	16.6098	14.695	18.9396	16.3473	20.2128	15.4714	15.0673	36.2448	33.974	13.7474	13.9654	16.0309	25.5727	28.053	17.7652	0.709258	4.70173	15.5222	8.15431e-05	1	0.00437313
ENSBTAG00000002849	chr16	IRF6	2259	70.4799	64.3719	49.288	33.4506	89.2969	66.0359	65.5899	74.8406	21.1004	17.6959	23.8164	68.8024	76.5599	22.3883	36.3224	69.2941	-0.453743	5.92275	15.4532	8.45736e-05	1	0.00452579
ENSBTAG00000006160	chr5	SUOX	2176	55.5027	50.8939	40.4819	44.68	48.9613	46.9122	52.9832	53.6287	60.9537	42.7651	44.9542	62.648	46.1	66.4065	70.6526	46.0818	0.429333	5.97717	15.4134	8.6374e-05	1	0.00460213
ENSBTAG00000012272	chr5	TMEM19	3075	18.9892	18.7189	26.3336	21.9131	34.5266	35.6783	39.3971	32.5189	30.3282	20.8853	24.0574	27.3195	38.6776	45.9478	70.5011	31.6642	0.575689	5.32095	15.4135	8.63689e-05	1	0.00460213
ENSBTAG00000047046	chr3	ENSBTAG00000047046	92	6377.3	15850	5959	10855.5	6963	9608.7	10343.5	8784.92	14912.4	17209.5	13270.9	8472.94	6905.04	15732.8	11397.2	9547.64	0.628353	13.7178	15.3693	8.84134e-05	1	0.00470062
ENSBTAG00000012124	chr20	GPBP1	2833	18.5924	11.4065	15.74	7.81506	28.1505	24.7958	14.1482	22.7792	1.0973	1.38792	6.68997	18.9259	24.5731	1.70021	3.65849	26.7478	-0.850135	4.24017	15.2892	9.22423e-05	1	0.00489362
ENSBTAG00000045608	chr28	EGLN1	717	49.3458	29.1072	31.6681	18.1245	30.9923	30.8229	23.8683	45.4337	7.22603	1.82798	13.643	62.367	32.7543	8.95711	7.22769	39.3786	-0.661434	5.02521	15.2718	9.30953e-05	1	0.00492825
ENSBTAG00000022032	chr17	CHCHD10	679	278.167	302.405	186.138	135.389	245.087	241.784	159.847	217.715	70.2	103.27	103.547	270.782	228.276	59.1149	71.2337	222.588	-0.51548	7.64069	15.2507	9.41398e-05	1	0.00497285
ENSBTAG00000009093	chr3	GAL3ST2	1200	43.1177	46.0035	37.8434	75.4045	20.987	29.8175	23.6437	24.3976	102.758	97.2073	49.9291	54.6302	23.0654	22.0765	54.7015	32.352	0.739178	5.87547	15.1461	9.95012e-05	1	0.0052448
ENSBTAG00000047240	chr21	ENSBTAG00000047240	270	124.144	89.763	128.678	87.3481	213.985	170.525	135.107	155.778	38.3782	50.9701	56.6089	126.224	204.405	50.5455	41.586	175.312	-0.475086	6.98635	15.1349	0.000100093	1	0.00526473
ENSBTAG00000014966	chr5	PLXNB2	6206	47.6019	44.6935	37.6893	42.345	33.8172	37.3489	44.1214	43.9529	56.4357	41.6049	36.1546	46.4158	33.4092	59.2449	63.6021	44.1239	0.453864	5.76482	15.113	0.000101262	1	0.00531485
ENSBTAG00000027772	chr15	RPS25	477	885.066	786.132	870.023	415.719	1629.47	1547.68	1038.56	1483	364.955	196.462	342.217	971.142	1695.42	607.555	581.238	1606.88	-0.354827	9.93096	15.0025	0.00010737	1	0.00562347
ENSBTAG00000007160	chr5	CDK4	1340	23.128	28.8883	20.8237	26.5796	29.1127	35.9302	33.2727	31.542	39.4379	18.584	27.3751	24.4613	35.4275	68.2963	43.83	31.2959	0.542415	5.32304	14.9965	0.000107712	1	0.00562936
ENSBTAG00000008389	chr26	HTRA1	1464	29.4368	20.0035	26.5345	15.123	39.5487	41.8724	27.3783	39.4327	6.37016	4.92393	12.5282	31.1376	46.7496	5.48348	7.66954	37.1536	-0.653871	4.89439	14.9822	0.000108532	1	0.00563401
ENSBTAG00000021067	chr26	ACTR1A	2911	37.1937	26.9428	29.6967	15.542	42.3242	36.2423	24.9081	34.9884	9.61104	6.97878	9.66105	33.7057	38.6669	7.17015	7.71433	40.9365	-0.621816	4.94106	14.9786	0.000108736	1	0.00563401
ENSBTAG00000038540	chr26	ENSBTAG00000038540	881	27.1759	17.5756	16.768	9.2874	33.2103	34.3427	31.6937	38.3802	4.70471	1.4877	8.32749	25.8714	26.657	4.55608	8.82336	41.2385	-0.75743	4.67679	14.9776	0.000108796	1	0.00563401
ENSBTAG00000012228	chr3	SEMA4A	3017	18.6048	27.5582	21.218	26.1631	17.5952	17.5281	24.1823	26.5836	32.285	38.2294	24.3173	22.0167	21.6288	33.5268	40.6518	20.0244	0.590331	5.04786	14.975	0.000108945	1	0.00563401
ENSBTAG00000020355	chr8	KLF4	2343	112.12	136.483	79.046	61.6268	230.203	202.459	175.876	180.394	35.823	42.7936	57.4063	114.883	163.811	57.2191	72.6208	134.24	-0.575162	6.99095	14.9845	0.000108395	1	0.00563401
ENSBTAG00000014529	chr3	GBP4	2838	11.3889	7.47234	7.90433	17.4681	12.2235	15.2035	14.4406	12.1323	14.9699	21.7058	12.2792	10.0964	13.122	36.2072	24.6513	14.4842	0.763494	4.36652	14.9699	0.00010924	1	0.00563742
ENSBTAG00000021024	chr3	MACF1	22035	30.4292	27.6805	25.2151	45.979	21.2394	21.1814	33.4574	25.4598	60.0989	50.0234	32.518	29.9972	17.8825	29.5464	53.3865	24.7696	0.590648	5.38786	14.9558	0.000110057	1	0.00566772
ENSBTAG00000005443	chr3	MIER1	4306	17.1438	14.2274	18.9959	26.379	35.3214	39.5926	42.672	30.0216	33.6901	31.5033	22.8592	16.5351	36.3079	46.4218	79.2301	32.1101	0.629461	5.3429	14.8966	0.000113565	1	0.00583613
ENSBTAG00000021227	chr19	ATP5H	612	161.482	154.555	136.783	117.967	383.268	390.344	373.09	323.415	177.782	96.372	118.879	163.869	406.489	409.261	361.29	366.025	0.293596	8.16523	14.8917	0.000113865	1	0.00583939
ENSBTAG00000000562	chr28	TOMM20	1683	30.1112	23.4008	28.2832	13.7271	72.3992	61.5921	46.8286	62.1103	5.54124	3.11506	13.0776	33.5348	76.8474	17.6488	16.4223	70.5591	-0.535577	5.37895	14.8765	0.000114785	1	0.00586214
ENSBTAG00000005393	chr3	TIPRL	1126	13.8209	13.1535	22.3518	23.0822	14.1433	16.3558	17.1984	14.2822	36.8104	13.968	25.5193	12.3381	18.9201	30.6568	42.9553	17.3313	0.75419	4.76219	14.8794	0.000114606	1	0.00586214
ENSBTAG00000006270	chr21	HSP90AA1	3005	212.729	125.795	213.118	139.026	358.198	318.604	210.117	262.712	81.7246	61.2804	100.709	208.116	330.25	92.4333	107.497	315.59	-0.386196	7.72385	14.8687	0.000115258	1	0.00587411
ENSBTAG00000043350	chr13	SNORD12	92	2.89154	3.65882	8.92066	0	4.02563	2.85973	4.89519	8.96421	0	0	0	2.35949	0	0	0	2.25659	-1.67681	2.61944	14.8034	0.000119318	1	0.00606845
ENSBTAG00000021455	chr29	CFL1	1072	408.587	375.234	319.757	236.163	447.862	437.347	328.105	389.851	197.19	108.203	148.282	413.088	442.844	174.485	167.585	429.157	-0.343282	8.41339	14.7636	0.000121864	1	0.00618516
ENSBTAG00000008022	chr3	PTGFRN	2961	14.195	13.3007	11.5488	22.7568	9.58937	11.2844	13.3845	9.81794	23.0969	24.7879	18.9958	16.0551	12.6335	20.605	20.4186	12.971	0.714224	4.43677	14.7547	0.000122439	1	0.00620155
ENSBTAG00000004849	chr3	IGSF3	3699	21.3235	19.6561	15.2351	35.6523	14.518	18.7062	20.4542	17.3904	41.1796	31.8895	22.9741	23.5911	16.5526	27.1283	36.1922	15.9395	0.617288	4.93919	14.7013	0.000125962	1	0.00634605
ENSBTAG00000013126	chr5	ENSBTAG00000013126	1017	17.6563	20.852	16.4086	26.0293	28.7692	34.9242	31.8837	26.7604	31.5856	12.2431	24.6474	19.4235	34.1435	57.6234	39.9157	37.7652	0.567923	5.16506	14.6997	0.000126065	1	0.00634605
ENSBTAG00000021767	chr5	UBE2N	2191	38.9744	39.6375	42.577	47.6692	61.8109	71.0874	67.8311	46.7685	53.4423	34.3966	41.0189	43.0977	75.4907	91.2334	78.8415	54.4837	0.41902	6.04788	14.7067	0.000125598	1	0.00634605
ENSBTAG00000007320	chr3	PI4KB	3892	18.4889	26.3788	15.3934	23.8674	11.0384	12.5734	18.7456	13.0317	39.9362	34.686	24.5053	19.9672	13.4475	18.5638	23.0796	12.642	0.640058	4.75407	14.6641	0.000128472	1	0.00645402
ENSBTAG00000001329	chr20	CLPTM1L	2245	23.5213	18.5923	17.791	10.0763	27.3851	26.0166	14.8447	25.4392	4.15408	3.21097	5.17423	21.0789	27.572	3.57586	4.6167	26.2629	-0.764569	4.39088	14.6327	0.000130626	1	0.00654887
ENSBTAG00000015408	chr3	DTYMK	806	10.2316	17.1229	9.50356	25.6776	11.4875	23.1759	9.49885	10.2321	38.5687	20.3266	22.756	13.1968	15.6094	24.9001	26.79	15.7122	0.809474	4.61754	14.6213	0.000131424	1	0.00657548
ENSBTAG00000015913	chr27	MFHAS1	2775	20.3231	10.5532	9.16819	8.32529	17.3946	14.885	8.926	16.6427	0.74682	0	3.52505	19.0868	16.0797	1.15716	0.933739	18.1796	-0.978456	3.86945	14.6085	0.000132315	1	0.00660663
ENSBTAG00000009914	chr20	NDUFS6	1291	44.3026	36.7639	37.5068	22.369	30.6958	31.7915	18.8376	31.6212	8.82908	5.58376	18.9427	48.4254	36.7721	4.3528	6.02121	37.4689	-0.61927	5.00256	14.5819	0.000134195	1	0.00668695
ENSBTAG00000016508	chr5	CTDSP2	2441	24.5207	19.9953	24.8799	18.7317	32.4184	41.0649	37.6374	39.1913	24.1967	24.699	20.7883	29.2573	37.7967	55.2508	63.6901	36.1462	0.528414	5.34708	14.5778	0.000134488	1	0.00668801
ENSBTAG00000016708	chr19	CLTC	5195	50.3624	34.6654	55.1873	44.8416	69.1526	57.6328	74.4671	72.6282	60.0385	40.493	47.0742	55.1145	63.7089	73.4015	88.9478	76.5287	0.407255	6.15601	14.5342	0.000137641	1	0.00681725
ENSBTAG00000016472	chr3	GSTM2	1077	15.5612	20.9405	15.4945	19.6634	23.6131	26.3828	38.8888	26.9925	37.523	28.5984	20.436	15.5196	24.2978	37.2693	53.7312	27.9507	0.597706	5.09947	14.5345	0.000137615	1	0.00681725
ENSBTAG00000009508	chr5	SMDT1	616	68.8807	91.2566	60.3979	64.0699	103.612	122.151	114.783	105.097	89.1546	74.4693	45.6547	66.6021	114.374	183.753	194.895	108.522	0.463377	6.88244	14.5208	0.000138624	1	0.00685213
ENSBTAG00000009541	chr22	SUCLG2	2291	81.5135	60.3872	63.5258	43.6978	117.956	105.881	80.0067	110.783	18.0919	21.7394	33.8912	82.7172	114.151	33.2886	45.9941	130.853	-0.379257	6.31959	14.4959	0.000140463	1	0.00692913
ENSBTAG00000019011	chr3	PGM1	2979	39.8274	42.147	29.2943	47.1773	25.9421	37.5346	33.5614	24.1543	74.4376	61.3753	43.3033	33.9564	31.6464	34.4934	59.1462	23.4158	0.577213	5.65161	14.409	0.000147099	1	0.00724195
ENSBTAG00000004624	chr28	ENSBTAG00000004624	1335	40.5509	27.7357	27.869	15.5027	48.2714	33.8969	23.9516	40.6176	7.76189	6.38149	16.0286	30.7318	51.0157	5.41201	7.1167	51.9405	-0.615676	5.03244	14.3967	0.000148058	1	0.00727465
ENSBTAG00000011322	chr3	HIPK1	4181	15.0476	13.5256	16.554	22.3328	10.6888	10.0682	14.4338	11.4899	25.2795	26.8025	23.8351	17.0814	10.9532	14.5925	29.7474	12.6123	0.719503	4.53397	14.3928	0.00014837	1	0.00727543
ENSBTAG00000008683	chr29	LDHA	1816	305.281	232.81	259.406	193.211	614.069	550.82	391.831	483.426	113.55	95.99	144.428	312.461	646.331	208.21	254.452	623.163	-0.232398	8.48649	14.3879	0.000148752	1	0.00727969
ENSBTAG00000006775	chr20	SLC12A7	4017	39.4695	32.5969	18.0471	14.8573	27.3827	26.1327	18.2744	35.8769	3.6114	7.01498	7.76206	43.0688	24.0536	3.79707	7.31045	35.3505	-0.713063	4.73877	14.3622	0.000150802	1	0.00736535
ENSBTAG00000011883	chr5	ARL1	1040	21.998	16.8306	29.7241	33.784	39.5286	37.4405	39.8393	38.8564	33.8762	21.4242	28.8052	26.508	42.9049	63.2962	49.8293	40.7228	0.495065	5.43695	14.3289	0.00015349	1	0.00748181
ENSBTAG00000014261	chr20	TARS	2797	27.6769	17.33	28.6575	15.3151	44.1817	33.2984	24.3132	36.3408	4.44567	2.81157	14.4265	29.1035	42.7618	6.02731	5.86717	45.7967	-0.650697	4.84522	14.2994	0.000155917	1	0.00758342
ENSBTAG00000011024	chr3	TXNDC12	1399	14.8318	14.9177	13.4926	24.0825	14.5602	16.3612	19.6367	17.0954	29.6272	21.5477	20.5395	11.9476	14.3887	36.151	40.1294	14.5428	0.642212	4.73632	14.2924	0.000156499	1	0.00758342
ENSBTAG00000015969	chr3	STK40	1720	19.2557	28.1814	12.0878	29.9417	10.192	11.6251	17.0193	13.3056	39.7616	28.1944	18.4835	16.5329	12.8737	28.4707	32.6401	16.7775	0.646618	4.78205	14.2952	0.000156262	1	0.00758342
ENSBTAG00000010506	chr3	MEAF6	2234	8.27597	9.04059	9.79648	13.3576	10.4996	14.7211	14.9178	9.32133	27.8302	17.0139	14.2308	11.6602	12.3146	22.6389	15.8514	10.687	0.758621	4.2585	14.2493	0.000160122	1	0.00774373
ENSBTAG00000031656	chr3	TAF13	1464	6.63238	10.5766	12.1461	14.7942	17.2868	19.4087	24.6097	17.0406	14.8637	9.84785	20.0451	10.6757	21.8852	32.3525	34.218	23.9655	0.664763	4.57265	14.2175	0.00016285	1	0.00786021
ENSBTAG00000007836	chr28	PPA1	1261	44.7237	26.9609	55.9716	28.2447	89.5791	79.2833	52.1429	62.2945	10.6826	6.75598	17.9389	54.5696	99.3721	17.8254	23.2879	82.1536	-0.518977	5.73937	14.2133	0.000163214	1	0.00786237
ENSBTAG00000015896	chr3	CC2D1B	2805	19.9161	33.2411	20.4809	27.2826	13.2035	15.8514	29.3816	22.786	37.311	52.0993	23.1037	21.2817	15.9675	33.7712	39.4134	21.6858	0.629419	5.09545	14.1864	0.000165564	1	0.00795535
ENSBTAG00000017132	chr3	TTC22	3332	29.7398	30.1051	22.1678	40.4458	16.7839	20.6086	28.7893	20.6672	60.3317	34.8119	26.789	24.4305	19.5841	32.7666	47.1774	23.0535	0.562249	5.25056	14.1838	0.00016579	1	0.00795535
ENSBTAG00000020180	chr3	TMED5	1813	14.9665	15.2246	21.7284	24.9546	23.1516	24.5246	31.5474	22.4031	33.1497	34.7003	24.2797	15.5651	24.5192	31.881	51.9273	22.3294	0.626628	5.05804	14.1738	0.000166673	1	0.00798213
ENSBTAG00000034824	chr20	ENSBTAG00000034824	738	38.0289	15.5078	30.3963	17.6087	49.5149	39.2147	24.4096	33.2453	7.02041	3.55192	13.2548	36.7672	55.2343	4.35112	8.19236	42.4778	-0.644217	4.97626	14.1143	0.000172032	1	0.00822281
ENSBTAG00000033224	chr20	ENSBTAG00000033224	780	100.27	153.633	165.894	72.8129	218.575	170.675	120.095	183.18	49.1537	28.5657	64.2729	198.706	214.632	27.7886	42.0781	201.219	-0.592186	7.09308	14.0804	0.000175156	1	0.00835589
ENSBTAG00000007519	chr3	ADAR	3748	12.1726	10.2384	10.1456	22.9866	7.34524	12.1439	15.0199	12.9823	30.4118	23.6045	13.7021	13.3209	10.9207	25.2743	22.5836	10.9675	0.716185	4.4258	14.0727	0.000175874	1	0.00837392
ENSBTAG00000017889	chr20	CCT5	2089	37.8849	29.81	30.9056	18.8928	59.6284	53.274	28.0261	39.1825	9.92066	7.21522	11.1213	32.8364	57.8166	10.7601	14.4709	51.3799	-0.573897	5.19187	14.0546	0.000177583	1	0.00843897
ENSBTAG00000005793	chr3	PEA15	2538	16.1416	23.0774	17.1383	30.532	12.3064	18.1409	14.3731	14.7037	33.0706	28.1446	22.6436	18.1322	17.3168	33.5283	22.4605	17.505	0.620442	4.79239	13.9519	0.000187548	1	0.00889532
ENSBTAG00000034433	chr19	ENSBTAG00000034433	630	286.29	335.543	224.064	233.013	365.851	408.424	378.157	377.336	363.497	238.207	211.556	288.398	415.91	437.07	372.903	448.826	0.361048	8.58962	13.939	0.000188842	1	0.00893432
ENSBTAG00000011105	chr5	SLC38A2	4781	22.813	21.1922	23.2312	22.8522	60.1125	58.9915	60.663	47.6522	35.9781	20.1492	25.4474	22.2476	61.8926	84.4591	70.9972	49.1985	0.442004	5.68212	13.9365	0.000189096	1	0.00893432
ENSBTAG00000021975	chr3	INADL	5716	10.169	7.42005	8.42333	11.9569	8.16395	7.50254	11.0304	10.7128	19.9411	21.4392	13.7977	10.7473	8.95089	10.9547	21.3056	8.9711	0.808897	4.08239	13.9222	0.000190538	1	0.0089852
ENSBTAG00000018207	chr5	M6PR	2421	28.4592	32.1178	28.8143	35.9836	29.3207	34.0144	34.7859	38.3228	37.2369	31.1288	27.7784	31.4716	34.6445	54.3809	52.0865	36.702	0.476178	5.44625	13.9025	0.000192545	1	0.0090625
ENSBTAG00000027974	chr5	ENSBTAG00000027974	1623	0.0819537	0	0.842781	0.296553	0.912775	1.78315	0.277484	0.508138	31.9228	2.01888	16.5746	1.06999	0.310071	0	28.7371	0.639577	2.44842	3.26455	13.8946	0.000193357	1	0.00908337
ENSBTAG00000007588	chr26	ERLIN1	4305	19.1251	10.9467	15.823	6.81989	35.3869	25.0567	21.864	35.5362	4.5733	1.8267	5.39659	20.5728	29.3414	5.22134	5.21636	33.1302	-0.731814	4.45519	13.8636	0.000196569	1	0.00921663
ENSBTAG00000003758	chr22	TKT	2439	72.4771	60.0352	54.3993	38.8754	64.4343	54.0429	47.0853	59.7651	20.3929	19.0768	23.312	68.3528	61.8311	22.0526	21.9557	64.0099	-0.433755	5.76628	13.849	0.000198101	1	0.00925615
ENSBTAG00000021464	chr5	SPRYD3	1350	21.6759	17.4539	18.2378	18.8957	16.186	18.709	13.0103	14.356	23.0269	14.0775	18.5677	26.5312	20.6269	28.5433	23.0322	21.9909	0.625898	4.67908	13.8484	0.000198163	1	0.00925615
ENSBTAG00000003081	chr27	RWDD4A	774	10.9983	6.08857	10.6034	4.97473	21.054	19.0353	12.8008	14.6508	0	0	4.73935	9.25507	22.3231	0	2.2318	16.8982	-0.973884	3.79819	13.8325	0.000199848	1	0.00931716
ENSBTAG00000012490	chr21	ETFA	1378	117.374	105.771	81.3951	61.473	159.467	140.903	112.426	143.037	42.1102	34.7163	38.1556	108.852	141.819	37.2845	67.0659	167.682	-0.403724	6.74875	13.7977	0.000203589	1	0.00947361
ENSBTAG00000016420	chr22	CTNNB1	3317	78.2346	51.7551	52.0412	38.5973	130.338	104.461	90.9675	117.416	22.8048	18.3737	28.3847	81.5416	124.61	35.819	46.6095	125.302	-0.364877	6.31411	13.7706	0.000206548	1	0.00959317
ENSBTAG00000048275	chr3	ENSBTAG00000048275	888	53.1744	58.3763	38.5088	78.0496	33.7827	37.0348	47.1658	49.2224	96.8532	88.5581	43.3747	44.9792	29.4693	58.7621	71.9757	42.0824	0.477134	6.08272	13.7602	0.000207692	1	0.00962815
ENSBTAG00000009238	chr5	HOXC6	860	78.1053	86.1098	68.7098	67.7186	35.8874	39.1584	37.1806	37.1598	104.826	84.5833	76.0666	68.6558	29.4535	54.141	51.2199	29.4512	0.391043	6.20292	13.7015	0.000214288	1	0.00991526
ENSBTAG00000017441	chr19	RPL27	464	1017.65	1175.24	788.273	768.637	1074.36	1246.87	1023.01	1016.66	1163.51	758.431	856.454	1101.74	1150.38	1242.23	1010.76	1155.71	0.335193	10.22	13.6753	0.000217299	1	0.0100357
ENSBTAG00000012885	chr15	ACAT1	1546	241.244	173.967	130.236	94.0196	289.387	273.306	158.47	188.04	62.3336	58.4965	72.3686	190.115	227.86	64.9079	97.7678	215.529	-0.492879	7.42949	13.6244	0.000223263	1	0.0102919
ENSBTAG00000017135	chr3	CTSS	1684	7.74054	12.5929	20.3063	18.2919	23.8255	24.9972	30.2199	26.9352	25.8438	12.4528	20.3308	10.4412	30.0832	53.8683	37.441	28.4781	0.59375	4.91957	13.6167	0.00022418	1	0.0103148
ENSBTAG00000007172	chr18	GOT2	2342	59.5198	66.9773	58.4045	60.2146	72.8487	80.0969	82.3027	68.2267	62.3851	54.0046	68.1338	53.7586	72.1992	113.116	80.7652	81.5534	0.359206	6.39443	13.6105	0.000224918	1	0.0103295
ENSBTAG00000009757	chr22	RPSA	997	1197.63	1268.12	914.267	616.959	1437.23	1467.21	999.639	1387.2	404.3	379.92	501.611	1326.17	1650.23	485.533	526.715	1575.27	-0.346102	10.0634	13.6005	0.000226127	1	0.0103656
ENSBTAG00000011045	chr20	MRPS36	428	21.1326	13.3701	17.8969	3.37364	35.4782	33.1943	22.097	31.3119	2.42106	1.53114	9.99915	14.7082	36.842	3.75131	6.05403	36.3797	-0.728699	4.50609	13.5556	0.000231594	1	0.0105965
ENSBTAG00000002078	chr3	KDM4A	3623	14.2079	14.0293	14.8751	21.1227	11.8239	13.507	18.0242	18.2674	32.6051	24.5997	22.4436	17.4953	12.7791	24.8169	17.8797	15.7582	0.640911	4.61159	13.4902	0.000239816	1	0.0109372
ENSBTAG00000002627	chr3	ZRANB2	969	29.6495	26.7483	42.0655	51.1605	35.8	32.5815	40.8993	37.0225	45.9826	51.3984	46.6892	30.2424	35.3155	53.8501	79.3293	33.4227	0.55759	5.70316	13.4893	0.000239928	1	0.0109372
ENSBTAG00000000560	chr19	ENSBTAG00000000560	1311	292.908	336.611	280.036	237.165	297.002	345.175	287.528	281.508	313.788	235.939	249.96	291.584	327.564	330.665	273.409	349.97	0.287289	8.42065	13.4512	0.000244848	1	0.0111408
ENSBTAG00000012454	chr3	SLC35A3	4952	15.8743	22.3637	18.0647	29.4498	26.1016	24.1206	41.5616	23.8985	31.3877	34.5398	29.3836	21.5671	24.0512	34.0436	72.9059	28.047	0.678148	5.23174	13.4362	0.00024681	1	0.0112094
ENSBTAG00000006364	chr3	GLMP	1553	34.1734	38.7981	31.8838	48.9673	20.2707	29.8163	34.799	31.9952	58.7165	56.9669	32.2813	38.9977	19.9829	44.9723	43.9362	26.4688	0.470526	5.54114	13.3784	0.000254541	1	0.0115221
ENSBTAG00000047286	chr4	ENSBTAG00000047286	810	73.895	70.2312	56.402	33.8697	104.097	101.016	62.8276	91.1251	19.1891	12.9448	31.701	80.3976	101.063	36.6702	27.724	110.211	-0.429913	6.15105	13.3777	0.000254631	1	0.0115221
ENSBTAG00000016455	chr3	CACHD1	3789	21.5893	24.7861	19.1331	26.8027	17.2358	19.3034	15.6894	14.4743	33.9114	45.8333	33.8847	21.2548	15.8053	22.2465	27.3542	11.9446	0.624489	4.92078	13.3736	0.000255184	1	0.0115259
ENSBTAG00000000132	chr19	EIF4A1	1753	161.616	150.736	152.779	124.651	240.779	243.134	249.713	194.533	174.377	100.187	123.112	143.147	277.316	290.338	225.165	231.174	0.293731	7.77768	13.3645	0.000256431	1	0.0115398
ENSBTAG00000035247	chr21	MCEE	816	56.5622	39.1888	41.2362	30.0816	72.7706	67.3859	47.4641	59.8822	15.2384	9.6372	20.2294	39.1051	56.1218	27.5464	27.5201	71.492	-0.460866	5.62661	13.366	0.000256227	1	0.0115398
ENSBTAG00000046076	chr21	ENSBTAG00000046076	436	30.202	32.4258	23.2155	20.9743	184.33	63.3601	13.4281	22.2255	0	1.50305	2.80448	13.9405	156.206	5.52372	0	31.4267	-1.74948	5.40459	13.34	0.000259802	1	0.0116702
ENSBTAG00000017389	chr17	RPLP0	1095	2599.6	2860.73	2270.73	1327	3049.56	3047.58	2502.26	3345.9	973.756	939.605	1176.97	2716.49	3116.45	1076.97	1516.81	3064.8	-0.354594	11.2156	13.3279	0.00026148	1	0.0117242
ENSBTAG00000021688	chr16	FH	1778	65.3085	58.3106	59.8524	36.2739	112.274	99.7335	77.7613	97.4064	24.4775	18.4288	30.6032	79.3576	109.914	33.4116	32.5469	109.408	-0.375416	6.19197	13.3174	0.000262956	1	0.011769
ENSBTAG00000003485	chr3	MAGOH	675	28.5727	29.4223	29.1805	53.4784	24.8734	30.4021	31.3582	25.0467	47.589	38.8344	32.6068	22.8329	33.5497	45.1936	71.6558	33.217	0.599691	5.49698	13.3006	0.000265316	1	0.011853
ENSBTAG00000013507	chr3	SPRR3	783	216.589	245.902	319.336	357.752	225.778	321.897	410.095	167.206	981.954	314.692	409.927	152.755	523.598	1569.68	316.583	223.25	1.04146	9.04471	13.2946	0.00026617	1	0.0118609
ENSBTAG00000046871	chr3	ENSBTAG00000046871	624	123.206	112.743	148.62	221.37	54.4063	58.1845	56.2946	66.4127	277.32	211.092	227.307	181.59	47.5825	59.1794	98.2745	65.2097	0.641195	7.32111	13.2926	0.000266457	1	0.0118609
ENSBTAG00000021754	chr3	DUSP12	1267	5.35403	8.23595	6.26159	4.17866	7.69753	9.552	6.75358	5.69549	8.99632	13.9652	4.82539	8.39511	8.60589	20.9091	17.0424	8.02898	0.886589	3.7612	13.2821	0.000267954	1	0.011906
ENSBTAG00000003304	chr5	HOXC4	1646	20.4446	19.2232	19.9441	17.5446	18.7504	19.9799	19.9733	18.5384	37.1425	28.6657	34.5432	20.5732	17.529	21.9472	18.8903	18.5408	0.613115	4.84616	13.2447	0.000273344	1	0.0121237
ENSBTAG00000012582	chr16	IARS2	3113	78.7469	58.9313	69.8637	42.6728	99.2222	78.43	58.5913	83.2522	22.9678	19.7883	37.7078	79.4239	89.9365	23.725	37.7335	88.5646	-0.378645	6.10879	13.2066	0.000278969	1	0.0123509
ENSBTAG00000039425	chr5	ENSBTAG00000039425	2162	9212.88	4469.21	5418.82	5791.92	8995.72	10396.6	9476.46	6895.38	9731.39	4987.42	6527.19	6313.4	10892.9	17650.8	11867	8284.19	0.546604	13.2772	13.1923	0.000281104	1	0.0124231
ENSBTAG00000021883	chr28	AP3M1	3251	26.8395	16.9807	24.1506	10.3634	37.9358	27.3535	21.1949	30.695	2.23116	3.6284	8.46261	24.9725	37.9253	4.93867	9.56429	34.484	-0.657721	4.64489	13.1697	0.000284505	1	0.0125496
ENSBTAG00000012976	chr3	WLS	2312	22.3219	33.0496	27.688	44.1336	23.975	29.8144	32.9197	25.7721	37.1997	54.9888	31.9968	27.0403	28.5144	43.7502	41.467	30.3508	0.539096	5.39439	13.1666	0.000284987	1	0.0125496
ENSBTAG00000001143	chr3	ENSBTAG00000001143	1940	1.6455	1.38809	1.26912	1.48857	1.65452	2.03424	2.08929	2.65692	11.2167	1.3512	4.72714	2.01408	2.42111	16.1384	4.89732	2.56833	1.35317	2.90434	13.121	0.000292003	1	0.0128356
ENSBTAG00000012344	chr19	RPL26	509	2063.63	2318.58	1939.15	1750.29	1539.16	1831.33	1413.89	1504.81	2243.43	1714.93	1683.99	2234.28	1727.25	1618.18	1381.25	1740.39	0.277796	11.0442	13.1025	0.000294905	1	0.0129171
ENSBTAG00000012275	chr5	ENDOU	2295	194.329	225.287	293.712	227.755	247.605	238.677	299.453	230.972	249.233	230.722	296.764	219.627	299.097	494.961	288.279	219.095	0.480329	8.30126	13.1052	0.000294481	1	0.0129171
ENSBTAG00000019838	chr3	SHC1	3535	35.8584	47.3255	35.289	68.0772	30.0687	40.2644	50.5776	36.5694	59.2121	57.4688	41.8538	38.8706	32.8379	66.0846	69.1455	34.2977	0.430952	5.84502	13.0867	0.000297394	1	0.0130029
ENSBTAG00000011786	chr19	CLUH	3980	72.3205	61.4865	52.7888	52.1213	51.3353	49.0494	60.6511	57.657	76.0236	60.758	49.924	76.6848	51.7997	61.7213	54.253	54.3011	0.368456	6.14708	13.0651	0.000300846	1	0.0131305
ENSBTAG00000006396	chr18	GPI	2030	117.875	131.328	100.937	100.055	119.317	127.919	161.064	115.479	133.738	82.6426	112.939	110.462	123.043	178.747	135.726	119.45	0.302886	7.1751	13.0217	0.000307905	1	0.0134148
ENSBTAG00000004018	chr5	DGKA	2607	34.49	34.0872	26.6536	24.5545	36.4628	39.5602	43.36	37.4076	34.1827	31.4216	23.2168	32.6401	32.4301	71.1325	66.592	38.1448	0.479421	5.5325	13.0144	0.000309109	1	0.0134435
ENSBTAG00000021523	chr19	STAT3	4407	34.4374	34.9825	34.9485	31.4536	41.2069	39.521	43.8401	37.5207	42.3232	25.428	33.1561	38.8141	51.3485	57.1984	46.8406	41.1256	0.435737	5.58405	12.9862	0.000313794	1	0.0135992
ENSBTAG00000008553	chr5	B4GALNT3	3448	30.1281	34.5593	28.3246	35.5954	23.3443	26.7826	28.6045	23.9184	41.4725	31.17	32.803	47.1543	23.9849	36.7864	32.0634	25.4691	0.488466	5.29417	12.989	0.00031332	1	0.0135992
ENSBTAG00000022647	chr9	ENSBTAG00000022647	960	593.284	413.401	367.605	231.628	769.908	700.765	481.319	733.646	154.352	144.719	199.971	467.16	816.027	291.844	336.486	762.305	-0.312804	8.9446	12.9554	0.000319	1	0.0138005
ENSBTAG00000000784	chr3	MTERFD2	1579	11.3721	10.8722	10.915	16.7649	15.8714	20.4944	19.1095	15.4078	26.2498	22.8266	18.9724	13.6101	12.8547	26.9458	27.8969	14.4628	0.64329	4.56042	12.9413	0.000321414	1	0.0138806
ENSBTAG00000007177	chr25	EMP2	805	99.1386	84.0482	113.845	85.499	88.1805	77.4579	66.0151	89.8982	136.445	133.508	119.237	117.031	88.3545	110.694	56.8653	87.9426	0.532258	6.87595	12.9119	0.000326494	1	0.0140261
ENSBTAG00000017386	chr3	C3H1ORF50	806	6.93109	10.0232	8.48532	10.7488	11.3344	11.7512	13.4101	8.95309	17.9987	17.8874	13.6536	11.3115	12.6956	15.9361	15.0024	11.5909	0.743976	4.11732	12.9149	0.000325972	1	0.0140261
ENSBTAG00000004283	chr5	PPFIBP1	3283	18.5154	16.4051	16.749	15.247	18.2002	19.3134	21.1255	17.1448	23.041	17.1667	19.7398	18.7121	18.5479	26.1643	34.7272	22.0064	0.596074	4.7097	12.9142	0.000326099	1	0.0140261
ENSBTAG00000026657	chr5	IFT27	835	3.34519	4.03127	5.242	2.30566	3.84404	6.30168	2.69675	2.22227	13.6507	7.84826	10.9828	5.97927	6.22779	5.76849	2.06876	5.46987	1.08198	3.24331	12.9045	0.000327798	1	0.0140576
ENSBTAG00000005620	chr15	RPS3	829	1025.26	1044.35	834.23	481.886	1277.27	1284.37	824.659	1179.11	327.488	284.582	404.88	1049.23	1371.13	549.067	448.003	1220.35	-0.368825	9.81795	12.8801	0.000332088	1	0.0142168
ENSBTAG00000047548	chr20	ENSBTAG00000047548	444	109.944	237.296	211.953	135.503	158.209	146.362	93.3172	132.808	37.341	42.8031	96.3882	258.63	169.26	18.0806	29.1793	150.561	-0.759707	7.13956	12.8414	0.000339028	1	0.0144207
ENSBTAG00000009683	chr21	PSMA6	966	53.9755	43.9058	53.8071	31.8877	83.5798	62.6417	48.0194	64.2435	10.7268	16.2815	17.7211	53.2572	81.0958	21.6069	32.1879	71.7811	-0.431707	5.74801	12.8469	0.000338039	1	0.0144207
ENSBTAG00000000608	chr3	PRCC	2256	18.1593	26.2604	15.8853	34.1351	11.9841	19.359	18.166	13.4344	44.0941	39.7962	24.932	19.1479	14.6483	30.9583	20.6739	12.4233	0.581849	4.89427	12.8415	0.000339012	1	0.0144207
ENSBTAG00000046654	chr5	CERK	1530	10.78	14.0805	13.4101	12.8977	12.9908	15.4762	11.4797	21.6957	18.2861	15.8478	15.9837	21.8492	15.0206	18.889	24.8387	18.4539	0.662352	4.44085	12.8405	0.000339195	1	0.0144207
ENSBTAG00000013322	chr3	POMGNT1	2900	10.3657	15.902	8.39567	14.4392	7.53487	10.2516	10.8707	10.0956	21.0816	21.9197	12.6492	10.2549	10.8747	16.8861	20.2525	11.9553	0.724881	4.211	12.8196	0.000343006	1	0.0145577
ENSBTAG00000031786	chr5	FAU	466	337.665	449.296	306.442	252.014	476.326	657.174	626.248	551.28	460.292	320.634	316.184	355.889	531.324	871.689	835.907	477.584	0.422105	9.14339	12.8038	0.000345913	1	0.0146557
ENSBTAG00000000630	chr18	LSM14A	2218	21.7087	24.2821	27.8747	19.096	30.2788	29.5359	32.6905	32.8135	26.6294	18.9094	35.558	25.6417	36.6808	40.1752	35.8256	36.8787	0.50171	5.2051	12.785	0.000349406	1	0.014753
ENSBTAG00000020560	chr18	CLPTM1	1737	31.7021	36.2385	23.7816	27.709	30.9876	36.0488	33.4462	38.4579	48.3208	35.464	24.2861	30.3678	38.5329	45.7543	37.7904	38.2465	0.472985	5.4198	12.786	0.00034922	1	0.014753
ENSBTAG00000014191	chr16	QSOX1	2511	301.989	267.841	175.296	148.934	254.477	260.162	194.778	284.263	93.6759	82.7318	88.383	311.044	253.727	83.4432	125.205	259.86	-0.397573	7.7657	12.7301	0.00035981	1	0.0151662
ENSBTAG00000000105	chr3	RIT1	3328	14.5081	10.6202	17.2623	23.2843	15.5429	16.2853	27.0647	18.152	25.5317	27.1741	20.7589	14.8716	19.2548	26.0518	37.6315	17.4045	0.612739	4.75768	12.707	0.000364296	1	0.0153291
ENSBTAG00000013946	chr3	PRPF3	2348	16.9379	22.651	19.5738	25.4182	12.3558	11.093	15.1526	15.9813	34.864	21.2117	22.3928	19.6919	13.7171	26.6682	26.4851	14.8543	0.598	4.71163	12.701	0.00036546	1	0.015335
ENSBTAG00000003994	chr4	IGFBP3	1584	44.5889	41.8639	76.8543	23.7007	29.4603	25.9109	20.1865	48.5505	3.92505	9.1018	17.3687	34.5344	35.4771	12.1633	8.72433	37.4845	-0.840544	5.14949	12.6999	0.000365683	1	0.015335
ENSBTAG00000007158	chr5	TSPAN31	988	31.6372	28.9595	29.0734	33.1263	42.1089	44.2043	39.2011	46.1185	38.8055	27.8582	23.5145	32.5171	43.635	75.5654	53.3261	41.8155	0.448958	5.58632	12.6482	0.000375921	1	0.0157375
ENSBTAG00000020518	chr16	PARK7	895	59.2976	40.2429	44.9322	31.1908	103.59	99.6529	63.9054	77.4027	13.8934	11.7154	28.0072	55.7842	110.395	29.5997	29.9162	88.1458	-0.421911	5.9685	12.6443	0.000376718	1	0.0157441
ENSBTAG00000004080	chr26	TIAL1	1600	39.1551	21.459	38.1284	16.8457	36.0328	26.3095	22.2364	27.8339	7.12396	5.73414	14.5202	37.5808	34.1788	7.52607	6.47781	29.0649	-0.60661	4.83627	12.6179	0.000382064	1	0.0159405
ENSBTAG00000005809	chr3	GPR89	1501	7.70949	6.27922	6.01446	10.261	6.991	8.58872	10.2013	7.69214	24.1622	13.9711	4.88775	8.09868	7.04075	15.5101	19.5644	10.3734	0.824299	3.9314	12.5989	0.00038597	1	0.0160504
ENSBTAG00000021544	chr3	EBNA1BP2	1203	29.5211	29.9396	20.4663	34.4075	22.987	38.9285	37.0618	22.7943	49.0974	47.9377	43.7061	27.9687	25.7967	36.035	33.0263	29.165	0.555273	5.37858	12.5988	0.000386002	1	0.0160504
ENSBTAG00000040308	chr15	RPS13	520	361.943	323.017	261.467	176.787	860.133	849.494	567.277	818.76	91.665	105.861	141.087	343.978	920.682	322.656	269.078	889.115	-0.40091	8.87937	12.5785	0.000390207	1	0.0161979
ENSBTAG00000005057	chr26	FAM204A	843	17.8295	12.3783	23.0406	6.28038	28.4102	21.8466	10.1504	22.2563	1.2292	0.777378	8.70287	13.6476	26.4657	2.85687	5.12283	26.351	-0.786775	4.22256	12.5608	0.000393931	1	0.0163249
ENSBTAG00000019883	chr18	IST1	2419	65.5432	66.6543	60.6167	58.8948	66.396	60.5804	81.1723	70.9985	55.259	60.9546	51.3061	72.4177	65.6015	96.5726	81.0508	76.6402	0.346532	6.33893	12.5522	0.000395733	1	0.0163655
ENSBTAG00000002863	chr24	ACAA2	1579	266.19	207.637	208.597	132.29	331.501	294.42	222.469	314.031	78.7495	63.0843	122.74	251.717	288.115	90.4971	175.586	317.129	-0.35408	7.8327	12.5498	0.000396239	1	0.0163655
ENSBTAG00000045662	chr5	KRT3	1848	25.6953	7.28596	5.92136	4.94849	8.75125	6.97601	11.4539	9.92951	8.41082	4.61	190.89	7.1653	10.2574	269.766	35.0531	13.5933	2.36457	5.66381	12.5293	0.000400629	1	0.0165191
ENSBTAG00000032951	chr21	ABHD17C	2287	44.6084	35.6187	40.1917	26.3066	62.671	56.3693	42.9287	58.6887	12.2334	10.0291	21.9208	46.8886	58.4589	17.551	19.6383	60.0035	-0.45488	5.4893	12.4924	0.000408603	1	0.0168197
ENSBTAG00000007502	chr21	CKMT1	1546	452.289	309.613	275.159	217.304	405.653	363.33	269.457	338.605	189.012	107.244	158.974	395.253	380.852	118.392	150.842	366.064	-0.328698	8.2614	12.4829	0.000410694	1	0.0168775
ENSBTAG00000014265	chr5	SREBF2	3483	38.074	32.9556	26.3121	37.7251	30.6239	39.2792	43.4453	37.3522	52.6585	25.4004	27.3829	39.2639	32.7502	56.008	65.7143	35.7038	0.474894	5.56993	12.4675	0.000414104	1	0.0169893
ENSBTAG00000033423	chr3	EFNA3	1744	23.643	33.9699	19.1371	30.9095	10.6181	12.3703	18.0763	10.7581	49.3152	30.061	27.3437	16.3054	16.8326	34.5233	23.2765	12.8564	0.577777	4.91644	12.463	0.000415082	1	0.0170011
ENSBTAG00000035926	chr12	ENSBTAG00000035926	1332	722.273	874.38	1035.32	513.104	1657.25	1480.4	1104.93	1540.75	271.5	249.931	506.268	1086.02	1746.88	515.299	603.04	1571.86	-0.370162	9.98289	12.4581	0.000416175	1	0.0170176
ENSBTAG00000000108	chr3	KIAA0907	2930	14.4814	14.935	13.5383	17.9052	11.3341	10.6854	18.4447	13.792	34.6583	15.209	13.9803	15.3359	12.4237	25.7547	28.8885	13.1791	0.650286	4.51642	12.4537	0.000417166	1	0.0170298
ENSBTAG00000043564	chrM	MT-ATP8	201	9549.66	19997.4	15792	22008.4	13810.7	14811.9	17344.4	13972.8	19352.9	29581.1	24175.2	11015.7	11820	24774.4	23449	14350.7	0.55016	14.4544	12.4494	0.000418123	1	0.0170406
ENSBTAG00000004871	chr24	NDUFV2	1095	87.8237	72.8556	75.4495	53.6249	121.311	117.732	76.9103	91.8852	31.2283	15.5603	29.5917	93.3713	113.364	43.988	48.904	116.222	-0.378287	6.37991	12.4265	0.000423282	1	0.0172223
ENSBTAG00000013606	chr29	FKBP2	592	141.099	130.209	166.82	91.8708	105.31	101.327	73.0309	91.5954	54.2611	38.7442	66.0948	170.505	103.709	40.6815	39.3921	95.0361	-0.407673	6.74654	12.4059	0.000427981	1	0.0173848
ENSBTAG00000016975	chr4	H2AFV	748	31.8302	30.151	24.1382	18.6602	80.5414	74.9189	57.7998	63.6723	6.92655	1.75222	13.0776	31.6324	79.6133	26.8309	25.4032	81.0443	-0.473841	5.54062	12.402	0.000428864	1	0.017392
ENSBTAG00000015996	chr3	GPC1	3286	18.1747	39.3362	20.8963	50.6792	17.62	24.9004	30.4258	26.6035	44.1478	46.0685	29.9548	47.4972	23.687	29.0721	53.0947	30.1996	0.671796	5.38578	12.397	0.000430034	1	0.0173927
ENSBTAG00000001992	chr4	CYP51A1	2650	53.0036	26.0397	44.5966	35.0536	72.5343	55.1011	46.7352	56.4069	14.0768	7.66612	18.4567	48.903	71.0874	23.0231	22.8149	51.6274	-0.468006	5.55764	12.3958	0.000430296	1	0.0173927
ENSBTAG00000014060	chr17	LSM6	658	70.1441	75.2004	73.5886	32.916	98.8748	82.7671	69.8122	70.1879	14.1731	15.9351	39.024	68.9489	88.7181	36.6009	30.1904	74.7762	-0.494311	6.06846	12.3839	0.00043305	1	0.0174754
ENSBTAG00000025001	chr19	MRPL45	1335	26.0044	25.7186	23.7706	23.4344	33.1982	40.2033	30.6985	28.5713	40.3618	19.6354	29.3094	31.87	40.9633	44.4987	33.6426	31.2576	0.490449	5.27774	12.3798	0.000434004	1	0.0174852
ENSBTAG00000008883	chr19	ZNF207	1405	37.6785	28.2705	37.3842	32.5438	37.607	38.0131	38.7852	36.3928	53.8388	30.7842	31.3303	39.8612	43.6982	43.4244	40.5728	38.5661	0.442875	5.54155	12.3495	0.000441095	1	0.0177418
ENSBTAG00000021943	chr3	NFYC	1464	15.8087	14.4853	13.2672	31.8898	9.69745	14.7362	12.3048	14.6464	36.0976	31.3341	20.0451	18.5343	12.1457	20.8372	25.3685	10.352	0.638606	4.64827	12.3325	0.000445142	1	0.0178754
ENSBTAG00000011694	chr28	TIMM23	1128	32.899	27.1557	41.229	15.7875	32.9426	27.9889	16.7686	20.837	5.51177	1.16193	17.344	36.1789	29.2965	7.11685	6.89129	27.0551	-0.684679	4.75356	12.3169	0.000448876	1	0.017996
ENSBTAG00000015711	chr16	BTG2	887	5.99824	8.34887	1.85051	3.25573	40.223	18.9832	22.8479	10.9248	3.50466	0	3.44632	5.13928	13.0492	0	0	3.97893	-1.42796	3.68903	12.3135	0.000449686	1	0.0179991
ENSBTAG00000014614	chr26	ACTA2	2057	35.1764	39.1104	30.8544	14.0391	19.8053	29.4176	16.2015	25.5591	4.53374	7.00888	7.13322	25.2215	23.4864	8.19562	7.13809	33.8105	-0.730426	4.67994	12.2979	0.000453476	1	0.0181214
ENSBTAG00000043584	chrM	ATP6	681	8998.06	16390.6	15204.9	20003.5	8734.87	10036.3	11499	9525.91	17458.9	25402	24275.5	10450.4	7408.28	17031.7	15513.8	9334.37	0.55818	14.155	12.2914	0.000455041	1	0.0181544
ENSBTAG00000015255	chr19	ST6GALNAC2	1825	187.236	157.884	166.389	162.721	213.759	225.757	195.689	239.052	200.997	127.116	149.075	220.404	226.392	223.899	169.902	225.466	0.27116	7.79233	12.2738	0.00045935	1	0.0182967
ENSBTAG00000011111	chr5	COPS7A	1812	20.4068	21.9206	19.7777	20.1872	15.5338	17.7139	19.3862	14.6782	22.3026	19.5297	19.5695	22.8814	17.4044	32.7846	36.7028	17.988	0.577811	4.78222	12.1911	0.000480184	1	0.0190956
ENSBTAG00000016649	chr5	CCND2	972	16.6948	15.2375	11.2579	24.7585	15.7491	18.9472	21.3132	14.636	29.8497	22.2489	11.9508	19.2061	21.5726	28.0808	21.3261	24.1353	0.604185	4.68834	12.1675	0.000486286	1	0.0193071
ENSBTAG00000010242	chr12	LAMP1	2049	113.731	102.347	113.085	61.3083	99.9552	90.3949	75.609	110.585	36.4116	38.0597	48.3372	143.021	113.388	32.9105	42.1527	112.264	-0.321037	6.55275	12.1624	0.000487626	1	0.0193292
ENSBTAG00000045664	chr3	ENSBTAG00000045664	2642	12.6365	17.7097	12.2184	22.954	15.9806	15.6344	20.1144	20.2119	29.0234	34.2299	14.5786	17.3363	15.1113	30.3853	26.4801	16.0302	0.600489	4.71495	12.1571	0.000489004	1	0.0193493
ENSBTAG00000043577	chrM	MT-ND4	1378	6644.85	12904.8	12907.7	15693.8	4900.57	5894.44	7897.26	5708.46	15255.9	19280.9	16815.5	9867.23	4545.4	9149.84	10208.4	5088.17	0.524635	13.6903	12.1545	0.000489706	1	0.0193493
ENSBTAG00000037795	chr26	CYP2C87	1839	23.0003	15.7415	17.1072	5.49615	19.6021	12.4466	5.14274	12.2204	3.94426	3.20716	6.64901	13.4564	10.6724	3.92878	0.939324	9.70863	-0.856088	3.86151	12.145	0.000492204	1	0.0193857
ENSBTAG00000040435	chr3	RPS27L	471	24.5689	37.163	42.4	52.1159	25.6866	27.3708	30.5975	27.5778	105.601	55.6543	71.3922	27.6527	26.3554	37.4972	36.6755	24.2428	0.67256	5.69858	12.1478	0.000491446	1	0.0193857
ENSBTAG00000006050	chr3	BOLA1	977	13.2058	22.0503	18.2005	28.5729	9.98236	15.0802	17.5164	13.928	41.3637	30.1841	30.0369	18.8856	14.0792	16.4336	22.9851	11.0497	0.60664	4.73934	12.1297	0.000496239	1	0.0195134
ENSBTAG00000045566	chr12	ENSBTAG00000045566	680	157.266	230.678	228.509	137.314	362.733	333.512	246.372	322.606	45.7153	53.0046	105.193	250.911	359.179	115.695	137.177	339.803	-0.473921	7.84152	12.1106	0.000501351	1	0.019683
ENSBTAG00000019937	chr3	WDR3	3409	17.3628	12.4415	21.9881	24.7077	15.2098	17.1332	20.8731	16.0877	28.2686	25.1828	25.1079	15.2824	16.5829	29.6716	29.6433	16.7474	0.580937	4.76063	12.084	0.000508568	1	0.0199346
ENSBTAG00000014518	chr6	RPL9	694	1121.58	1112.17	1164.43	792.004	1276.86	1217.67	890.331	1137.83	488.244	462.697	629.876	1296.19	1270.44	591.097	553.819	1241.75	-0.22722	10.0239	12.0802	0.000509591	1	0.0199429
ENSBTAG00000000149	chr3	USP40	4254	9.25511	10.4449	9.06745	15.8399	8.47395	10.2665	13.6568	10.905	27.038	20.0265	14.0844	12.9101	10.0554	12.6437	16.0397	11.2734	0.708834	4.19963	12.0628	0.000514385	1	0.0200986
ENSBTAG00000007904	chr5	KRT72	1989	0.20062	0	0	0	0.0620677	0	0	0.103659	0	0	0	0	125.664	0	0	37.4715	2.55423	3.81983	12.0595	0.000515286	1	0.0201019
ENSBTAG00000012644	chr3	UROD	1177	15.2561	13.4416	11.3889	19.2195	16.782	23.2472	19.5142	18.2178	31.6938	27.839	16.1025	13.8322	18.6704	30.0105	24.9499	14.9928	0.60286	4.69008	12.035	0.000522116	1	0.0203361
ENSBTAG00000032979	chr12	ENSBTAG00000032979	667	126.031	99.4189	143.551	77.2109	196.192	170.006	128.288	151.155	40.3921	23.5801	79.7448	128.552	195.916	68.6035	59.5661	177.726	-0.383531	7.00182	12.0195	0.000526456	1	0.0204727
ENSBTAG00000018447	chr3	RABGGTB	1150	20.2408	19.6113	18.3171	25.5301	26.3008	30.6563	30.1543	22.7691	18.0211	35.9007	22.8602	12.0806	31.7993	46.7707	53.3246	31.0507	0.585303	5.13371	12.0017	0.000531509	1	0.0206366
ENSBTAG00000017942	chr3	CRTC2	2548	12.0587	17.3061	9.44815	20.0229	5.7172	6.09208	6.36297	8.4963	28.0607	22.3759	22.5547	12.8642	4.87182	10.7121	7.79643	10.6736	0.722153	4.17569	11.9958	0.000533208	1	0.02067
ENSBTAG00000015145	chr3	S100A11	620	162.402	177.535	94.8659	254.626	97.1693	128.577	151.814	85.1311	287.465	237.821	128.192	126.393	123.106	217.528	162.99	98.4457	0.498994	7.61812	11.9649	0.000542108	1	0.020982
ENSBTAG00000016990	chr3	USP24	8012	11.3886	9.83113	9.97023	16.2197	10.3237	11.0991	15.5703	12.3263	21.5985	23.4747	12.896	11.5148	9.75672	16.4324	28.8909	12.4896	0.693832	4.3188	11.9419	0.000548865	1	0.0212101
ENSBTAG00000003068	chr17	SC4MOL	1812	27.6005	16.1618	27.6284	22.8434	79.781	67.6614	61.6383	58.3712	8.00606	7.23322	16.8702	22.522	66.9328	33.2277	22.403	56.9429	-0.460127	5.44151	11.9262	0.000553497	1	0.0213556
ENSBTAG00000018278	chr1	ATP5O	739	165.049	116.607	151.036	86.622	263.945	267.724	187.09	213.431	63.0982	42.5654	84.3849	144.226	271.485	103.199	121.55	230.643	-0.286958	7.41728	11.918	0.000555934	1	0.0214068
ENSBTAG00000013368	chr26	ANKRD22	1523	20.5237	11.714	13.1125	7.90062	28.938	17.2748	13.3067	23.42	1.36075	2.15144	3.61286	18.9565	26.6547	1.58131	6.80532	23.0371	-0.752086	4.1935	11.9159	0.000556562	1	0.0214068
ENSBTAG00000011583	chr22	APEH	2353	64.6683	53.2169	46.6215	32.1143	51.4693	45.6196	31.5805	51.6975	21.1382	18.9386	20.5265	66.7918	43.2739	10.2352	22.024	46.7622	-0.440898	5.53514	11.8978	0.000562002	1	0.0215823
ENSBTAG00000024964	chr12	ENSBTAG00000024964	960	58.885	54.6993	74.6609	30.0816	117.666	106.882	80.2199	101.585	20.5084	27.988	28.0214	70.5489	124.239	30.1043	35.0882	107.047	-0.396411	6.22683	11.8624	0.000572771	1	0.0219609
ENSBTAG00000024378	chr3	MRPS21	1900	14.5612	20.551	20.4455	27.6117	14.5544	20.2168	22.2808	16.4941	38.1763	21.0395	21.8808	18.0514	16.9514	32.5337	30.9117	19.3402	0.55323	4.84979	11.8596	0.000573645	1	0.0219609
ENSBTAG00000021922	chr3	SMAP2	2931	14.3857	17.2268	15.1204	22.0044	14.2786	16.6062	24.4308	15.1942	19.798	21.2406	27.951	14.2198	18.1999	28.4849	34.7723	15.937	0.598636	4.70225	11.8499	0.000576642	1	0.0220109
ENSBTAG00000003017	chr5	TTC38	1457	12.5982	18.2514	18.2128	18.8294	13.9806	15.5293	16.3822	16.1319	22.0471	22.0392	20.9807	23.0929	15.0824	19.2844	23.1192	18.5236	0.592309	4.59716	11.8496	0.000576739	1	0.0220109
ENSBTAG00000006104	chr5	NHP2L1	1413	32.1937	39.5453	31.1707	38.8315	36.433	49.1558	49.721	36.7704	65.2675	24.1169	26.3935	38.4065	46.3	80.6758	53.1795	46.1348	0.504669	5.71774	11.8421	0.000579065	1	0.0220654
ENSBTAG00000019052	chr28	ANK3	13206	20.8591	10.1702	15.7851	7.90878	23.9128	15.2406	14.3912	22.0759	2.27549	2.87817	6.0184	17.5388	18.444	2.91788	5.42843	18.4875	-0.756629	4.10143	11.8274	0.000583652	1	0.0222058
ENSBTAG00000003898	chr3	HMGCS2	2022	1660.73	2063.62	1268.26	2257.52	1370.86	1903.99	2167.82	1758.11	2745.81	3404.02	1836.85	1870.25	1199.05	1720.7	3910.18	1746.79	0.591193	11.3185	11.8061	0.000590369	1	0.0223962
ENSBTAG00000031861	chr4	RHEB	1029	34.7716	24.5343	34.8273	17.3064	41.1509	38.8634	35.4509	37.2681	8.05607	4.45803	18.4185	33.9639	41.8964	12.4825	10.9118	39.7459	-0.535471	5.03242	11.8058	0.000590474	1	0.0223962
ENSBTAG00000023258	chr5	T2R65A	888	24.1157	27.6719	20.9488	17.8864	53.9411	51.5525	53.7588	51.7764	47.8431	28.0434	13.0813	27.3786	47.0376	76.8428	80.7295	50.0313	0.521598	5.66487	11.7962	0.000593533	1	0.0224775
ENSBTAG00000011072	chr28	ENSBTAG00000011072	1814	29.1832	17.9996	22.4705	17.2463	53.2194	50.0374	28.0542	40.4625	3.99862	3.97389	11.1221	36.6177	46.977	10.1786	11.9034	51.5011	-0.561667	5.0215	11.7841	0.000597402	1	0.0225893
ENSBTAG00000003830	chr19	PSMB3	751	52.0709	57.3718	42.2553	53.8344	50.1373	51.498	59.368	45.2985	63.4697	32.2866	51.2873	53.4735	62.5427	92.9986	52.9036	54.4587	0.433356	6.03145	11.7537	0.000607217	1	0.0229253
ENSBTAG00000009368	chr3	RRAGC	2052	13.2881	13.9434	15.9981	21.8136	11.0698	14.7446	18.8746	11.3538	19.1891	30.9781	23.2395	14.7043	14.1425	21.517	23.571	14.1642	0.637068	4.56243	11.7226	0.000617471	1	0.0232767
ENSBTAG00000013578	chr3	CHI3L2	1185	7.18371	2.55654	21.0081	7.31097	47.1933	23.9783	39.525	15.137	72.5786	12.7195	45.4018	6.96101	111.266	159.879	32.0702	6.48223	1.65134	5.56286	11.7099	0.000621676	1	0.0233636
ENSBTAG00000017765	chr3	GSTM1	1210	26.7121	55.9164	35.948	42.5617	46.4223	56.5329	75.1836	44.6432	50.5261	68.7826	58.106	27.2687	48.6609	70.3263	100.647	57.9926	0.572532	6.04991	11.7122	0.000620904	1	0.0233636
ENSBTAG00000013208	chr27	SLC25A4	1346	9.58548	11.7539	9.75573	3.57582	18.4354	17.3963	6.02261	16.5432	1.53969	0.486872	1.36265	11.6117	18.9434	1.19284	1.92506	18.2003	-0.917025	3.74881	11.6968	0.000626076	1	0.0234931
ENSBTAG00000040146	chr3	ENSBTAG00000040146	555	49.3698	144.349	116.328	128.348	101.209	135.103	109.546	111.447	188.572	161.766	114.564	118.51	103.369	153.324	157.179	111.098	0.556656	7.24905	11.669	0.000635514	1	0.023811
ENSBTAG00000021307	chr8	BNIP3L	1297	223.052	121.201	180.761	119.491	224.157	175.059	129.864	225.57	75.8984	50.0213	96.6324	223.266	232.028	77.369	79.2454	186.318	-0.310119	7.37703	11.6297	0.000649083	1	0.0242824
ENSBTAG00000027075	chr21	ENSBTAG00000027075	466	424.722	407.401	363.973	218.963	589.712	614.83	383.673	622.955	200.127	127.972	156.124	490.977	622.398	191.22	190.906	617.028	-0.365082	8.69251	11.6038	0.000658169	1	0.0245849
ENSBTAG00000011145	chr4	NDUFA4	573	30.4091	19.9734	12.8906	10.0797	45.8908	29.3859	19.6491	22.3088	3.6168	2.28736	7.46882	18.9418	43.6205	8.40608	4.52203	31.5214	-0.702253	4.60242	11.5903	0.000662969	1	0.0247267
ENSBTAG00000003415	chr12	ESD	2085	37.7024	20.0191	32.0145	18.0057	106.163	90.8531	77.7595	65.1657	10.4367	11.0007	13.1952	29.9843	97.1091	34.6524	36.0396	71.5919	-0.426131	5.74003	11.5698	0.000670301	1	0.0249247
ENSBTAG00000046350	chr16	PKP1	2322	307.838	242.528	247.53	196.087	233.614	214.487	156.519	254.924	148.158	90.8769	130.069	370.483	245.699	98.8783	74.0215	241.939	-0.2546	7.82094	11.5724	0.000669365	1	0.0249247
ENSBTAG00000008024	chr12	UCHL3	844	164.688	100.106	149.749	79.8374	147.149	119.39	76.3046	131.181	40.5154	25.6231	74.6111	142.487	156.221	35.193	59.3544	142.914	-0.412067	6.83686	11.5551	0.000675652	1	0.0250858
ENSBTAG00000012788	chr17	COX6A1	551	667.227	562.037	512.379	352.026	506.582	489.902	331.842	407.489	280.21	197.432	292.928	623.249	502.332	187.947	195.941	498.105	-0.27576	8.83426	11.5501	0.000677446	1	0.0251145
ENSBTAG00000027654	chr27	EIF4EBP1	807	17.9655	20.8557	15.9326	8.9462	13.768	9.12846	5.58063	14.3072	1.28403	0.812057	5.30314	18.0222	15.1743	0.994772	3.21081	15.6927	-0.846422	3.88403	11.5124	0.000691317	1	0.0255901
ENSBTAG00000012470	chr3	SNAPIN	942	13.4141	13.5788	13.3589	26.5689	10.8775	21.785	13.3864	10.7247	37.4005	29.2185	17.5235	11.7524	10.1504	34.9406	20.1715	14.9865	0.641782	4.64352	11.5068	0.000693429	1	0.0256298
ENSBTAG00000019944	chr5	METAP2	1916	18.3272	17.0414	25.5577	15.0722	35.7601	45.5885	46.0699	30.0226	21.092	18.4696	18.5072	18.807	40.5363	62.0102	55.4468	41.3913	0.464576	5.2859	11.486	0.000701238	1	0.0258796
ENSBTAG00000008243	chr3	LRRC40	1827	4.00416	5.15879	5.39048	6.05913	6.08142	8.35223	8.87403	6.5453	10.7762	12.9129	9.03512	4.63375	6.51896	11.4244	20.8009	6.81795	0.860135	3.67945	11.4759	0.000705056	1	0.0259815
ENSBTAG00000004064	chr16	BPNT1	1497	77.3898	60.0369	58.4779	43.4043	99.4549	95.0799	67.0873	80.9833	20.7658	17.0727	30.2217	74.8229	93.3431	27.8855	47.3107	98.7414	-0.369326	6.12961	11.4643	0.000709444	1	0.0261042
ENSBTAG00000030186	chr19	USMG5	294	34.8362	18.319	21.4015	26.1935	67.6051	58.1673	64.3367	52.5961	49.3435	8.91605	37.4312	28.7955	73.604	114.683	67.569	64.9653	0.608501	5.86743	11.4588	0.000711565	1	0.0261431
ENSBTAG00000021467	chr5	IGFBP6	945	3.65956	5.34303	4.34233	0.509318	3.7885	6.40338	1.42971	3.92718	3.28956	5.54777	6.46959	2.75649	8.87559	17.8396	7.31182	6.1513	1.04952	3.23617	11.4552	0.000712958	1	0.0261552
ENSBTAG00000010692	chr4	SND1	3484	50.28	42.801	33.3714	24.5902	48.5094	41.6844	34.9014	55.3316	16.6555	12.2263	16.3198	50.3431	40.589	10.8297	19.0889	51.7825	-0.465165	5.34879	11.4445	0.000717062	1	0.0262666
ENSBTAG00000018252	chr21	ARRDC4	2541	47.8442	36.0324	61.4745	38.262	95.7111	54.0479	56.3611	73.5129	18.7587	14.4425	29.1132	48.865	76.3154	29.0657	25.8331	51.5544	-0.461904	5.77275	11.4359	0.000720387	1	0.0263493
ENSBTAG00000008935	chr5	PFDN5	933	96.5149	119.78	84.4451	78.9279	96.9891	111.949	99.4358	89.277	101.067	99.7394	80.5995	90.2728	104.101	111.856	110.162	102.134	0.320218	6.86495	11.4193	0.000726842	1	0.0265459
ENSBTAG00000031012	chr3	PIGK	1441	11.9073	4.67191	9.49226	11.3563	14.0501	16.2495	21.8772	19.0295	33.7974	14.5528	12.3039	12.0513	17.8109	17.8272	29.9691	16.136	0.748036	4.45488	11.3878	0.000739291	1	0.0269606
ENSBTAG00000016882	chr28	VPS26A	2663	23.875	17.0644	29.3804	13.5554	32.1728	27.2679	18.2646	27.8722	1.94557	3.19913	11.9383	26.5738	30.6773	7.23498	6.1624	33.8345	-0.625298	4.61176	11.3734	0.000745035	1	0.0270898
ENSBTAG00000002823	chr3	MPZL1	3365	6.71972	7.90261	6.25992	8.15287	7.66764	9.30411	10.7069	7.47506	13.5493	17.9169	7.26748	6.77347	9.77079	14.7912	18.2239	8.69911	0.775321	3.88788	11.3754	0.000744237	1	0.0270898
ENSBTAG00000003928	chr3	ATG16L1	2020	8.62596	9.66507	9.48004	14.5345	8.37279	9.24741	13.154	10.8192	18.4672	22.7095	15.7384	8.16712	8.30438	21.8579	14.5377	12.4358	0.701208	4.1735	11.3586	0.000750974	1	0.0272655
ENSBTAG00000005445	chr3	SLC35D2	1389	25.568	15.9945	18.3166	34.3047	25.7749	24.8132	44.0954	32.8042	45.5068	33.026	23.3283	28.2868	26.9316	34.0994	77.1057	29.594	0.6538	5.34296	11.3477	0.000755402	1	0.0273858
ENSBTAG00000030544	chr18	ENSBTAG00000030544	627	1.48497	2.14744	0.872621	2.3029	9.25403	11.3295	2.15482	6.57661	16.5265	1.04518	4.87541	5.88556	13.1095	6.40176	17.9078	9.27111	1.25311	3.45981	11.3373	0.000759639	1	0.0274989
ENSBTAG00000018451	chr5	PTMS	769	77.4888	123.439	85.7342	94.5086	56.3484	77.3206	91.3598	67.5638	114.536	80.1053	85.068	87.2246	70.2406	106.481	94.3453	63.7128	0.324769	6.69474	11.3344	0.00076083	1	0.0275016
ENSBTAG00000006235	chr3	INTS3	4705	12.4954	16.3119	11.7451	21.8915	9.97068	13.1408	15.8893	11.3934	24.4462	30.921	17.4122	15.7326	10.3394	20.1335	23.4973	10.6782	0.628193	4.47922	11.3253	0.000764594	1	0.0275971
ENSBTAG00000008931	chr3	CREG1	1986	35.8982	35.0848	61.8487	64.7072	36.3645	39.2126	47.8476	48.5855	54.2629	86.4534	72.9588	49.2951	37.5872	59.4203	73.9328	41.2913	0.601528	6.03221	11.3198	0.000766863	1	0.0276385
ENSBTAG00000017873	chr3	USF1	1715	18.3035	25.3194	21.2154	27.5032	10.5097	12.5795	16.0185	16.951	23.564	39.7401	17.4679	21.7706	16.0413	31.8304	36.7643	12.3474	0.632537	4.83444	11.3063	0.000772455	1	0.0277994
ENSBTAG00000018768	chr1	HMGN1	1198	58.4005	47.7662	65.5373	34.1494	103.358	93.1155	59.7719	84.8457	17.299	17.5046	28.0682	61.788	91.5756	38.8659	34.606	94.4454	-0.369241	6.0451	11.298	0.000775896	1	0.0278418
ENSBTAG00000005221	chr5	WNK1	7498	17.8637	16.9248	16.3454	21.6966	14.1597	15.5794	16.8779	16.471	26.8105	22.9864	19.6508	21.221	15.7278	20.4496	27.4157	16.2253	0.568774	4.65127	11.2981	0.000775874	1	0.0278418
ENSBTAG00000009419	chr15	TRIM29	2515	150.781	115.907	117.694	88.2234	173.079	150.43	112.455	184.616	49.0295	46.9023	69.2812	189.109	177.086	68.6274	61.8161	150.071	-0.286429	7.04121	11.2906	0.000779004	1	0.0279126
ENSBTAG00000024561	chr16	H3F3A	1049	211.879	209.219	318.162	139.941	279.975	242.78	174.733	241.162	73.0979	59.973	138.711	245.01	302.555	86.4769	89.7466	227.793	-0.451731	7.70292	11.2836	0.000781941	1	0.0279771
ENSBTAG00000022275	chr1	RPL10	645	1209.27	783.86	478.848	426.832	743.588	766.851	546.713	770.686	258.651	242.828	232.228	716.511	777.625	302.443	350.84	706.506	-0.491268	9.29088	11.2758	0.000785233	1	0.0280541
ENSBTAG00000006464	chr5	GGA1	2790	35.0882	35.1089	28.9255	26.2217	24.956	28.2898	41.0003	32.8109	37.883	30.0653	31.7741	38.6686	26.9961	42.5848	41.4828	34.1546	0.441842	5.37245	11.273	0.000786413	1	0.0280556
ENSBTAG00000005807	chr28	MICU1	2347	18.192	15.633	13.4044	10.2536	25.0377	21.7471	17.8454	24.0701	2.20753	1.11688	6.25183	19.9778	26.8741	4.44659	6.25609	22.2025	-0.699163	4.26403	11.2646	0.000789999	1	0.0281427
ENSBTAG00000005715	chr26	FUOM	732	63.4164	58.4011	21.6761	24.3283	68.1351	52.1159	25.2249	50.9809	14.1559	8.05733	8.35214	63.4614	54.312	16.4504	2.35986	48.7819	-0.805611	5.39588	11.2606	0.000791712	1	0.028163
ENSBTAG00000009498	chr26	PTEN	1432	12.075	6.34672	15.092	7.05825	16.6385	10.1049	10.6928	11.6622	0.723612	1.3729	3.41551	14.0976	14.1743	1.1212	0.603148	13.0479	-0.903566	3.67242	11.2376	0.000801552	1	0.0284719
ENSBTAG00000009552	chr5	ATP2B1	4417	20.9288	12.3457	16.5986	19.0692	22.7509	23.3492	30.2821	22.9189	25.8056	14.2431	19.5164	20.3952	24.116	34.3504	42.8237	24.2529	0.526606	4.88877	11.2031	0.000816591	1	0.0289643
ENSBTAG00000007592	chr5	RARG	2824	19.4524	22.0514	14.4339	23.8608	23.0818	27.0176	27.5892	22.9978	34.1246	19.2608	18.6184	21.8303	23.6416	40.0822	31.5021	26.0978	0.506092	4.97131	11.1906	0.000822143	1	0.0290931
ENSBTAG00000011918	chr5	BLOC1S1	560	46.7913	52.896	33.7073	45.5521	37.4767	63.4248	57.0989	46.0216	75.8656	36.2772	40.3945	44.5776	51.8223	70.2433	84.8285	41.1506	0.455263	5.97112	11.1896	0.000822588	1	0.0290931
ENSBTAG00000004375	chr18	ESRP2	2544	70.5313	84.4174	64.0903	62.6227	44.839	42.0911	57.3568	56.65	75.7608	73.9307	61.0415	74.3204	43.5856	75.734	48.8892	51.4936	0.341159	6.2283	11.1713	0.000830707	1	0.0293382
ENSBTAG00000015887	chr3	FOXJ3	2048	18.1201	12.8202	21.1053	23.2662	8.25831	9.12098	12.7543	10.0672	30.3578	25.5988	21.7922	19.5027	9.91093	14.8953	19.8214	9.12333	0.619697	4.49428	11.1626	0.000834626	1	0.0294343
ENSBTAG00000020330	chr5	BTG1	1766	32.9891	40.5992	54.3726	39.7908	63.6837	71.0625	81.3499	60.2419	48.1141	35.9949	44.6589	44.8651	67.2514	95.9155	81.1866	58.0734	0.353316	6.09419	11.1435	0.000843269	1	0.0296966
ENSBTAG00000019565	chr28	NCOA4	3489	19.4046	11.4809	14.6624	6.75952	31.9866	24.8843	20.1363	26.4147	2.96994	1.87827	4.55597	16.4252	32.4535	4.37169	5.69369	31.6557	-0.672947	4.36075	11.1171	0.000855352	1	0.0300791
ENSBTAG00000008648	chr29	PRDX5	869	177.552	194.065	161.181	123.511	249.889	271.27	153.92	225.395	79.8921	52.7884	67.5399	191.344	271.216	79.4467	98.3972	275.455	-0.385308	7.50484	11.1097	0.000858787	1	0.0301568
ENSBTAG00000014175	chr5	STRAP	2999	25.7684	25.7032	28.4604	26.6411	32.0673	35.7052	42.1975	25.7119	34.2064	16.6072	32.4138	25.768	36.1898	49.789	50.1118	34.405	0.448998	5.33039	11.0884	0.000868704	1	0.0304616
ENSBTAG00000000162	chr28	ANAPC16	1222	11.3201	7.4374	7.38765	1.57547	22.1245	20.884	7.00228	16.5346	0.847964	0.536277	2.50154	10.4806	19.0811	2.62776	0.706799	14.9504	-0.883459	3.73357	11.0703	0.000877219	1	0.0307164
ENSBTAG00000043571	chrM	ND2	1042	3538.32	6097.12	6895.88	8859.35	3185.13	3726.26	4444.79	3793.1	7576.68	8509.23	10166.3	4753.12	3055.7	6344.43	6283.02	3459.98	0.547977	12.8205	11.0534	0.00088524	1	0.0309532
ENSBTAG00000016079	chr18	COX4I1	1085	303.289	425.96	252.892	250.19	274.099	338.265	301.345	303.279	355.273	299.579	276.669	324.91	300.092	409.159	292.148	289.884	0.334375	8.5224	11.0372	0.000893024	1	0.0310589
ENSBTAG00000013641	chr26	BAG3	2476	35.9387	18.3532	28.2848	17.8837	21.3898	16.8951	14.5511	16.4042	7.11454	2.38206	7.16071	37.0848	18.97	4.53915	4.18599	23.8127	-0.662235	4.46492	11.034	0.000894572	1	0.0310589
ENSBTAG00000015595	chr5	MCM5	2424	10.3709	10.4149	9.14147	10.1265	7.79219	13.5672	10.5901	8.67576	14.5343	15.1396	12.8631	10.2985	10.7265	19.5396	16.0342	13.1895	0.691418	4.09159	11.0385	0.000892376	1	0.0310589
ENSBTAG00000020938	chr5	TWF1	1240	27.0313	19.5452	28.901	32.6046	42.3124	48.3756	51.21	40.9028	33.4262	20.6112	24.6523	29.585	48.0248	58.9138	60.5989	47.5486	0.409434	5.54004	11.0353	0.000893932	1	0.0310589
ENSBTAG00000016093	chrX	PLP2	928	318.338	291.633	232.886	201.754	315.283	348.998	262.061	321.04	113.894	117.931	151.527	333.563	305.31	143.601	166.599	329.754	-0.267137	8.08862	11.0359	0.000893623	1	0.0310589
ENSBTAG00000037703	chr5	MICALL1	4253	35.872	32.7668	30.039	35.8744	24.8183	29.0129	36.4267	26.8083	46.7794	26.3488	27.6004	39.505	27.0575	57.1932	41.2257	24.944	0.455625	5.39766	11.0258	0.000898536	1	0.0311526
ENSBTAG00000017463	chr5	RPS19BP1	804	20.6796	25.1202	19.3947	19.1564	23.9535	35.6684	22.966	24.3617	57.997	26.0828	20.5313	16.1995	28.1667	54.9166	29.0051	28.9203	0.65256	5.16	11.0218	0.000900484	1	0.0311762
ENSBTAG00000046712	chr4	PSMC2	1440	50.8028	37.1675	48.0642	25.068	55.7252	47.5033	31.9003	47.5352	12.2331	14.5629	22.0775	46.8818	53.0039	15.0521	13.1955	58.5335	-0.448074	5.42018	10.9919	0.000915105	1	0.0316253
ENSBTAG00000023462	chr8	RPS6	925	1393.52	1362.82	1299.81	773.731	1381.47	1365.54	862.738	1184.68	580.279	486.715	673.506	1502.85	1400.75	574.531	509.821	1312.07	-0.273083	10.1482	10.99	0.000916024	1	0.0316253
ENSBTAG00000043133	chr23	U6	105	1.26677	0	0	0	2.35148	0	0	0	0	6.24124	5.82263	4.13473	3.19521	0	0	1.97721	1.56529	2.32503	10.975	0.000923482	1	0.0317936
ENSBTAG00000009432	chr3	PMF1	1096	6.55346	8.90668	7.98735	14.931	4.73085	7.20151	6.16365	7.33658	36.8725	22.1234	12.83	7.13015	7.34665	9.52204	5.51639	6.44035	0.826177	3.97443	10.9772	0.000922381	1	0.0317936
ENSBTAG00000007089	chr27	FRG1	984	8.2456	9.23628	14.7348	7.82611	20.9518	15.5077	12.815	15.0861	2.10612	1.33197	1.86395	11.4714	20.2867	4.89501	0	14.7688	-0.824867	3.83759	10.9174	0.000952633	1	0.0327514
ENSBTAG00000048212	chr3	ENSBTAG00000048212	807	102.024	91.348	62.0356	131.211	65.3213	84.4383	115.519	79.2005	152.8	159.975	84.8503	83.3863	53.0061	103.456	142.346	76.4054	0.445729	6.93125	10.8982	0.000962567	1	0.0330468
ENSBTAG00000018628	chr22	RPL29	615	521.879	549.525	380.325	255.914	1005.29	1051.95	613.657	976.909	148.271	157.705	172.975	512.152	1085.32	370.715	307.564	1029.59	-0.447934	9.21109	10.8846	0.000969677	1	0.0332445
ENSBTAG00000024663	chr16	LAD1	1843	96.709	95.157	70.6553	52.2307	77.5013	78.6574	59.3797	100.124	41.6059	24.1793	29.5239	109.538	82.0994	35.2823	29.0558	88.9903	-0.364674	6.25307	10.8692	0.000977759	1	0.033475
ENSBTAG00000019927	chr16	CYB5R1	1558	50.9676	36.9451	35.1177	18.8444	46.275	39.1772	29.1952	41.2883	15.9622	8.83307	19.6206	44.0277	40.6989	8.75948	15.5224	39.3093	-0.474211	5.20296	10.8576	0.000983887	1	0.0335914
ENSBTAG00000004915	chr19	PFN1	815	466.762	524.535	419.581	422.25	315.373	409.654	339.84	354.169	507.299	334.5	398.332	472.767	399.097	424.538	320.049	359.682	0.267402	8.89421	10.8587	0.000983336	1	0.0335914
ENSBTAG00000031575	chr3	VAV3	3361	11.0018	7.81186	13.1859	18.1868	10.2112	11.3504	16.7494	9.01755	18.4983	25.1525	23.1017	13.2401	9.93215	10.9872	25.184	14.0216	0.735568	4.33675	10.8516	0.000987084	1	0.0336538
ENSBTAG00000004899	chr26	ABLIM1	2527	32.2132	17.9828	30.9617	17.3323	28.677	18.4281	11.0495	26.2718	6.15085	4.40863	9.91945	39.2571	27.7479	4.44754	5.46867	26.2076	-0.619442	4.58871	10.8322	0.000997511	1	0.0339362
ENSBTAG00000031497	chr6	FGFBP1	1125	113.03	125.07	88.0277	58.1845	165.152	169.316	121.296	122.973	42.3696	44.8537	54.888	77.5676	133.752	67.7904	51.4386	131.392	-0.446846	6.77357	10.831	0.000998125	1	0.0339362
ENSBTAG00000003282	chr5	SLCO1A2	3504	20.2705	17.4838	20.2989	20.0544	26.5649	20.498	32.6458	32.7741	22.7707	21.8817	19.3672	24.3464	22.9314	38.2604	47.573	29.9797	0.502559	5.03282	10.7981	0.00101607	1	0.0344512
ENSBTAG00000026779	chr5	LYZ	1597	12.7431	15.3867	11.8197	9.04143	23.5774	20.9224	34.1222	28.0153	16.2212	12.7209	10.3364	14.8159	22.7936	42.2252	54.0832	28.2095	0.563723	4.82425	10.8006	0.00101468	1	0.0344512
ENSBTAG00000009805	chr18	BCNT	1889	30.4186	23.5218	35.0467	25.989	43.068	42.0618	47.2052	34.7084	27.9761	31.5696	27.1867	32.5208	41.8261	65.0214	48.0092	41.3235	0.4208	5.50785	10.7922	0.00101927	1	0.0345122
ENSBTAG00000032848	chr20	GOLPH3	2688	13.6574	8.64069	13.4341	7.16229	17.728	17.3244	13.571	14.8803	1.54198	1.70659	4.09404	14.6977	17.349	0.597307	1.6066	17.1461	-0.79981	3.8791	10.7782	0.00102702	1	0.0346316
ENSBTAG00000009819	chr3	CDC20	1778	7.33131	8.5194	7.53924	8.66242	5.90185	10.802	7.85212	6.72568	19.2323	18.0603	10.3157	6.47069	8.58556	23.4784	6.80085	9.34113	0.776504	3.92016	10.7807	0.00102561	1	0.0346316
ENSBTAG00000047359	chr8	Metazoa_SRP	294	2.71451	10.3044	1.861	9.82256	3.35926	8.05394	3.06365	1.40256	0	0	0	1.47669	1.14115	0	0	4.23687	-1.45607	2.70356	10.7826	0.00102458	1	0.0346316
ENSBTAG00000017913	chr26	BUB3	1540	15.374	10.0546	12.9678	6.56326	29.1797	28.1888	15.2069	23.2953	1.34573	1.27662	5.95497	12.4042	27.8855	5.21286	5.6085	26.5575	-0.697648	4.21912	10.7674	0.00103304	1	0.0347871
ENSBTAG00000006555	chr3	ZMYM1	3638	5.15518	5.73664	5.41419	6.35038	5.42948	5.71317	7.30376	4.98723	18.7988	9.54714	7.05822	5.8475	6.17875	8.60595	14.2448	5.02182	0.860139	3.57319	10.7608	0.0010367	1	0.0348627
ENSBTAG00000024909	chr19	H3F3A	1107	160.646	150.821	191.027	140.435	196.387	192.984	207.482	207.667	155.385	115.438	165.685	168.639	213.967	217.556	170.089	210.045	0.245689	7.68596	10.7421	0.00104724	1	0.0351688
ENSBTAG00000001518	chr3	ISG20L2	1969	10.6733	12.6507	10.2813	15.1554	12.4769	14.4308	20.1277	10.7853	16.3142	11.316	28.5661	11.9065	14.8239	24.0549	21.0554	15.0776	0.664295	4.39082	10.7152	0.00106257	1	0.0355868
ENSBTAG00000013832	chr3	TRIT1	2835	15.0605	15.4354	16.8868	16.468	15.0234	20.695	27.641	16.5087	23.3925	27.5077	19.4088	15.2373	14.4376	31.7148	34.7311	17.9413	0.5527	4.74107	10.7174	0.00106132	1	0.0355868
ENSBTAG00000015220	chr3	AGO4	2932	10.6608	10.7918	12.4094	20.5195	10.9895	11.9344	15.8209	12.5872	20.8515	26.3741	18.9752	14.5111	11.7287	14.5114	26.8068	9.98381	0.64324	4.41711	10.7091	0.00106611	1	0.0356567
ENSBTAG00000042134	chr15	SNORD14	86	3.09328	3.91408	0	5.59658	5.74199	6.1185	5.23671	9.58962	0	0	0	0	3.90113	0	0	4.82806	-1.291	2.7411	10.6863	0.0010793	1	0.035943
ENSBTAG00000009785	chr18	SAMD4B	2246	14.0354	16.1861	13.2764	13.2863	11.5428	9.60544	16.6428	12.9434	22.6066	25.9681	16.3324	16.237	10.755	17.5139	17.6895	12.6634	0.612203	4.39752	10.6743	0.00108633	1	0.035943
ENSBTAG00000034360	chr20	SERF1	512	8.83276	5.25955	2.13724	5.6403	16.1549	7.70787	10.5552	12.0807	0	0	0	6.78355	11.1396	0	1.68693	12.9754	-1.00748	3.3597	10.6747	0.00108611	1	0.035943
ENSBTAG00000013533	chr23	CLIC1	1129	156.927	157.423	130.847	96.7727	148.056	141.685	116.877	141.53	58.7401	48.1775	68.2316	142.28	158.834	80.3492	63.4967	164.026	-0.287962	7.03368	10.691	0.00107658	1	0.035943
ENSBTAG00000017604	chr3	RAB13	1207	33.3905	40.7168	29.2379	52.6366	33.6503	48.8263	59.3263	41.167	40.3496	100.444	33.9372	35.9691	45.3074	67.8406	100.182	39.2165	0.674848	5.95594	10.6746	0.00108615	1	0.035943
ENSBTAG00000030671	chr3	HOOK1	2303	10.6848	12.1314	16.1551	21.735	19.1371	17.7072	28.7462	23.9033	16.1979	25.6099	19.3793	16.6835	19.1567	30.6751	46.8795	20.9139	0.595063	4.80645	10.6743	0.00108635	1	0.035943
ENSBTAG00000016912	chr5	TSFM	1222	43.4299	32.7796	26.6403	33.0848	56.372	64.3744	85.133	60.7395	38.1584	24.1324	28.5176	32.1525	67.4014	91.3147	102.486	61.8402	0.371742	5.9685	10.6867	0.00107911	1	0.035943
ENSBTAG00000018660	chr5	PPP6R2	2529	9.83513	9.98254	11.5744	11.6092	11.325	12.1717	16.5612	15.4082	16.799	12.1789	11.3621	13.3901	11.6077	23.1724	26.6387	17.0748	0.631091	4.29366	10.677	0.00108477	1	0.035943
ENSBTAG00000009908	chr17	RPS3A	865	942.455	828.881	915.579	481.306	2004.79	1970.33	1280.26	1773.84	390.526	339.408	491.222	990.758	1993.2	683.06	727.912	1969.74	-0.271216	10.1787	10.6688	0.0010896	1	0.0360023
ENSBTAG00000008967	chr5	RAP1B	2012	12.6929	16.2283	15.3643	13.3962	23.6229	29.4217	29.0986	26.3357	18.0256	11.3999	15.801	13.0546	31.9323	34.3137	45.0743	32.1935	0.516071	4.85219	10.6356	0.00110931	1	0.0366043
ENSBTAG00000001727	chr16	FAM213B	811	23.2892	22.4131	18.2153	12.4629	22.0723	28.5479	18.8806	25.4225	7.66618	1.6161	8.29241	20.8776	26.062	5.93919	7.45494	20.4791	-0.628151	4.43553	10.5927	0.00113533	1	0.0373927
ENSBTAG00000017852	chr3	ALDH9A1	2214	18.8642	9.12225	9.14361	12.8261	16.2819	16.8742	20.3413	21.4185	46.3347	20.7196	12.7025	11.0792	15.9869	23.9311	31.209	18.6602	0.731122	4.64806	10.5912	0.00113624	1	0.0373927
ENSBTAG00000006815	chr15	ENSBTAG00000006815	966	39.5177	36.2397	56.9223	29.8948	97.6376	84.9749	62.0057	90.4958	11.7995	13.5679	20.2526	47.864	106.275	30.7483	37.5525	91.1234	-0.37428	5.92248	10.5848	0.00114018	1	0.0374223
ENSBTAG00000009839	chr4	GSTK1	951	36.9242	31.8559	27.9032	17.2076	48.9397	45.0941	31.7286	53.116	13.0752	8.95824	17.3577	35.8365	49.9189	10.1297	15.4396	44.9705	-0.47362	5.18558	10.5855	0.00113976	1	0.0374223
ENSBTAG00000021803	chr5	GRAMD4	1924	12.3747	15.3959	11.8015	14.2591	10.8438	13.2642	14.5125	14.2523	16.6957	10.2182	15.8882	15.3441	13.4269	25.452	28.2815	14.8907	0.614407	4.36706	10.5824	0.0011417	1	0.0374223
ENSBTAG00000038025	chr3	H2B	2323	11.2799	8.54931	14.6028	13.4674	23.1175	24.69	23.2643	23.52	16.9505	19.1831	22.897	8.50352	25.7797	36.6314	28.6292	19.572	0.56133	4.70638	10.552	0.00116061	1	0.0379915
ENSBTAG00000018283	chr22	ACAA1	1593	37.6572	38.0352	28.1638	19.639	52.388	43.9318	36.4696	47.2408	9.75718	12.3414	7.67579	43.4692	51.8093	14.6143	15.7235	46.7864	-0.46986	5.23158	10.5333	0.00117245	1	0.0382272
ENSBTAG00000021174	chr3	NRD1	3197	15.5602	13.8982	15.6593	25.4428	19.4621	19.1746	23.8068	20.0566	25.9296	20.2933	19.1234	16.0242	18.837	32.8947	28.6372	24.9362	0.52561	4.77809	10.5332	0.00117247	1	0.0382272
ENSBTAG00000040131	chr3	CD58	2344	9.98717	9.90878	8.51979	11.9094	10.9549	11.2242	17.484	13.5457	24.3139	12.581	12.5197	7.87169	13.0964	20.2065	24.6879	12.8426	0.644837	4.25743	10.5336	0.00117225	1	0.0382272
ENSBTAG00000004215	chr4	RARRES2	914	23.2842	40.1429	13.7681	5.79252	25.1228	24.1794	8.37645	16.0159	4.53485	2.15097	5.35122	9.02494	25.8781	2.63495	2.83493	15.6727	-1.046	4.22444	10.5017	0.00119262	1	0.0388327
ENSBTAG00000006199	chr29	DRAP1	832	44.6034	31.9619	33.2094	26.0322	40.0628	38.8951	24.8996	30.4805	12.4545	5.51359	16.1662	40.4404	37.5015	12.5435	10.3811	39.6748	-0.496911	5.07499	10.497	0.00119566	1	0.0388801
ENSBTAG00000002412	chr18	CYB5B	906	27.6005	37.8966	26.8736	30.8121	48.509	46.4627	39.7666	42.5553	36.5991	25.3163	28.342	27.5535	55.3607	46.0757	64.8258	54.0785	0.418237	5.59118	10.4925	0.00119861	1	0.0389247
ENSBTAG00000019010	chr3	EIF2B3	1473	8.84934	7.76971	10.7718	9.80256	10.5601	12.6814	12.2297	10.7777	14.0694	7.56321	13.6968	8.98947	12.1854	23.4349	23.4544	14.376	0.664065	4.134	10.4773	0.00120849	1	0.0391425
ENSBTAG00000009509	chr5	NDUFA6	466	86.7711	75.8459	70.4464	88.8246	56.428	76.2186	66.6838	54.4201	95.6162	52.0326	72.1582	72.2026	68.7553	108.53	85.2588	69.0537	0.381569	6.49002	10.4783	0.00120784	1	0.0391425
ENSBTAG00000003229	chr19	RPL23	493	2055.33	2400.66	2128.05	1808.07	1915.65	2272.33	1785.9	1927.1	2320.44	1609.75	1689.04	2197.15	2033.4	2310.64	1869.32	2027.64	0.252938	11.1999	10.4612	0.00121907	1	0.0394333
ENSBTAG00000046438	chr3	ENSBTAG00000046438	327	17.4907	9.26453	10.0391	11.7751	19.6316	16.896	15.1496	24.5899	15.8442	34.0691	11.2179	12.6128	20.5197	36.8248	21.1305	26.6651	0.768564	4.63742	10.4575	0.00122155	1	0.0394614
ENSBTAG00000003516	chr27	TM2D2	1123	10.8967	8.09306	10.2314	1.71436	10.5534	7.26265	4.41133	8.62895	0.922718	0	2.17765	9.85819	10.4563	0	0	8.68879	-1.04368	3.28602	10.4203	0.00124636	1	0.040181
ENSBTAG00000046178	chr5	ENSBTAG00000046178	744	3.57556	0.904869	4.04467	1.94075	7.96469	8.48695	6.65851	6.37375	4.17828	2.64246	7.39568	2.91765	8.5678	19.4221	12.7699	10.0455	0.873905	3.44107	10.4192	0.00124709	1	0.040181
ENSBTAG00000018074	chr3	VPS72	1347	13.232	26.739	19.7001	34.3024	9.71492	15.0396	16.0484	15.3064	39.233	36.4883	18.6091	21.7557	13.2007	20.8592	24.3659	14.9501	0.545924	4.79979	10.409	0.00125401	1	0.0403512
ENSBTAG00000002791	chr28	SEC24C	3514	29.2215	18.2004	26.3135	12.875	28.5269	21.7125	16.9172	28.6911	4.12834	3.54333	12.0048	24.6478	28.5469	5.93976	7.8653	27.4721	-0.591036	4.56314	10.4032	0.00125799	1	0.0404266
ENSBTAG00000012691	chr27	GTF2E2	1602	15.6923	12.397	12.9782	7.81145	24.3515	19.0506	16.0239	19.5623	3.23412	1.22721	8.0143	16.1247	23.8743	1.50333	0.539144	25.0113	-0.722236	4.12533	10.4003	0.00125997	1	0.0404373
ENSBTAG00000020958	chr3	LRRC8D	3020	4.75668	4.79281	4.34808	7.49052	5.4777	7.14365	7.15799	3.95969	10.9797	10.4158	7.89526	6.61283	6.0545	12.4936	12.2978	5.56825	0.842579	3.52624	10.393	0.00126495	1	0.0405439
ENSBTAG00000000507	chr5	NR4A1	2818	1.36881	5.85307	0.970784	0.512391	22.2986	10.4566	14.3833	1.97543	0.367712	0.232551	0.216954	1.30953	4.88126	0.854628	3.67796	1.69445	-1.34117	3.02068	10.3906	0.00126659	1	0.0405439
ENSBTAG00000010526	chr20	PPAP2A	1519	21.4534	16.8416	19.0902	8.87199	23.1626	15.2419	11.5628	19.4097	4.09301	2.58853	8.8547	18.8635	23.9641	0.528493	2.27441	21.731	-0.700098	4.19136	10.3806	0.0012735	1	0.0407122
ENSBTAG00000026993	chr5	CGI-119	2337	20.148	15.9879	24.4653	21.0069	32.1706	40.1904	36.0363	35.2891	24.8301	12.8991	29.5616	18.3913	35.8179	54.618	49.5237	33.6683	0.454894	5.22564	10.3469	0.0012969	1	0.0414065
ENSBTAG00000031160	chr17	IGLL1	1425	84.2869	131.101	145.902	53.7036	321.93	150.103	27.1794	62.3594	15.9977	4.13893	29.1745	40.6727	298.651	16.9006	0.606111	75.7582	-1.46149	6.61482	10.3371	0.00130386	1	0.0415748
ENSBTAG00000017831	chr27	ERLIN2	3444	11.1229	7.91681	6.91066	5.45032	17.0984	12.6811	9.02283	16.1038	0.902624	0.951408	2.48527	11.6605	15.3916	0.932382	1.50472	12.9001	-0.869989	3.63029	10.3286	0.00130982	1	0.0417108
ENSBTAG00000001626	chr3	CTPS	2773	3.93325	3.03472	3.25557	4.68635	4.98619	4.649	6.82113	4.23804	12.3314	2.12693	7.71662	3.44437	6.47281	14.7645	13.0818	6.1391	0.907642	3.38338	10.3213	0.00131502	1	0.0418224
ENSBTAG00000006045	chr19	P4HB	2423	264.485	226.862	284.857	257.041	284.252	270.153	267.278	294.842	346.83	168.498	257.116	273.335	372.813	434.688	230.275	300.057	0.410644	8.35955	10.3119	0.00132175	1	0.0419821
ENSBTAG00000043949	chr5	PAWR	533	28.6984	25.8932	22.5834	18.0602	39.3752	33.5656	37.1777	37.135	44.7146	11.0656	22.941	18.7343	49.7266	48.197	64.8187	44.4036	0.547303	5.38361	10.2995	0.00133066	1	0.0422106
ENSBTAG00000011885	chr20	NNT	3710	14.9144	8.34723	10.692	8.30285	21.7956	15.885	9.46842	15.2271	0.837908	0.706555	3.79021	14.2765	19.4426	2.16383	3.25928	16.7876	-0.789768	3.86378	10.2897	0.00133776	1	0.0423595
ENSBTAG00000007435	chr26	NOLC1	2470	21.271	16.6261	18.7177	8.379	24.3907	19.812	16.2274	18.03	3.77567	3.18379	6.18802	17.6647	24.9246	3.25012	3.84648	24.627	-0.673073	4.25223	10.2883	0.00133879	1	0.0423595
ENSBTAG00000020244	chr3	EFNA1	1545	21.4367	35.2951	20.7167	28.6603	18.458	25.3729	34.1047	22.2858	50.9723	25.8739	17.0157	18.6866	22.475	48.3227	43.0457	26.3371	0.491113	5.17501	10.2555	0.0013628	1	0.0430639
ENSBTAG00000012003	chr4	PPIA	519	1554.87	1175.22	1339.37	829.07	1190.76	1174.04	659.483	806.036	483.167	373.753	716.218	1414.95	1226.6	383.602	379.433	1060.03	-0.383801	9.97797	10.2483	0.00136814	1	0.0431219
ENSBTAG00000012828	chr5	TBC1D15	2113	18.3181	8.60246	17.4782	12.3003	14.9569	13.1983	14.4933	18.3442	22.0679	10.855	16.4924	13.2525	17.5449	22.4156	29.8394	16.8993	0.598448	4.4596	10.2497	0.00136708	1	0.0431219
ENSBTAG00000006881	chr19	SLC35B1	1262	34.9918	26.6728	32.7326	18.3064	36.1945	36.4831	31.0468	42.1503	37.77	23.3675	22.2847	30.7893	43.4658	50.2533	45.8546	38.0009	0.435779	5.38826	10.2396	0.00137459	1	0.0432676
ENSBTAG00000045971	chr29	ENSBTAG00000045971	881	34.8757	23.6889	36.9517	28.9548	80.4335	76.1513	55.7196	72.08	7.05707	7.43848	16.655	32.2777	76.3532	20.0467	36.2738	92.3743	-0.443856	5.63852	10.2373	0.00137628	1	0.0432676
ENSBTAG00000022027	chr17	DDT	552	17.8312	20.1235	8.92066	8.7193	48.3076	51.4752	37.5298	40.7124	3.75439	2.37438	8.86053	22.0219	45.5838	13.0888	14.0822	30.8401	-0.60559	4.83581	10.2258	0.00138493	1	0.0434841
ENSBTAG00000005285	chr4	MRPS33	694	36.4151	35.4072	29.5641	24.2733	69.5534	68.238	53.8612	64.4674	2.9862	5.66568	20.2618	47.8563	76.1395	26.6051	19.9126	66.7093	-0.456624	5.54553	10.2025	0.0014025	1	0.0439796
ENSBTAG00000021537	chr3	RWDD3	1375	3.86941	2.20327	2.98437	5.95069	5.38703	4.78355	6.55065	8.09713	17.333	6.67245	6.22493	2.99956	5.73395	8.75761	15.0756	7.09637	0.889764	3.4709	10.1931	0.00140969	1	0.0441488
ENSBTAG00000001589	chr12	TM9SF2	2040	49.9443	28.876	48.8129	28.0762	78.1262	59.1964	47.6849	78.327	11.6828	10.2797	22.4771	52.4594	79.0227	19.676	27.9435	83.755	-0.389426	5.70005	10.1815	0.00141859	1	0.044371
ENSBTAG00000006609	chr16	ERRFI1	3054	24.9123	19.5089	18.5423	8.66791	49.1143	27.0504	25.069	21.7384	8.82172	5.36452	7.60717	21.1814	29.2214	9.46304	10.1812	18.6941	-0.624264	4.59545	10.1784	0.00142093	1	0.0443879
ENSBTAG00000010193	chr22	RAB7A	1259	99.3092	74.3272	81.0488	47.4042	68.6393	56.0044	43.9984	72.0554	45.2674	21.3412	33.9923	102.588	71.9493	23.5924	17.1507	72.0604	-0.348069	6.06582	10.1718	0.00142603	1	0.0444908
ENSBTAG00000012366	chr19	MRPS23	830	16.9869	21.0889	16.1503	21.4558	37.7795	35.819	33.0985	35.0252	19.9752	20.5284	21.3614	20.3997	40.8256	47.3931	35.3808	43.7725	0.451025	5.16318	10.1694	0.00142789	1	0.0444923
ENSBTAG00000027868	chr29	DLG2	1314	22.5734	13.0648	28.3144	13.5527	17.7569	14.216	11.3103	17.5737	5.52016	4.48856	8.8403	18.0069	15.0642	4.27661	4.60119	12.7977	-0.682229	4.171	10.1576	0.00143708	1	0.044722
ENSBTAG00000000084	chr20	MRPS30	1382	9.52828	6.57634	11.4811	6.96535	25.7268	17.1336	7.16922	16.4106	0	0.948379	3.98147	12.2516	20.2706	1.74265	3.74982	15.9235	-0.803293	3.8282	10.15	0.00144298	1	0.0448491
ENSBTAG00000014262	chr4	BZW2	1790	41.1665	26.3271	31.6359	25.2753	71.8647	65.1124	55.0996	61.5075	12.7356	8.78655	14.0036	32.1366	71.9726	18.3877	29.4336	76.8956	-0.41206	5.5359	10.1363	0.00145379	1	0.0450712
ENSBTAG00000048169	chr4	ENSBTAG00000048169	393	594.319	986.707	946.694	584.18	650.247	623.931	406.811	567.117	290.034	236.786	466.7	1074.32	664.592	181.8	171.423	649.233	-0.467043	9.29217	10.138	0.00145245	1	0.0450712
ENSBTAG00000016643	chr3	CYB561D1	806	2.97047	2.92342	3.73354	4.77723	5.05452	5.22274	5.58756	3.32543	8.99936	11.3829	3.03413	4.84779	5.20312	13.9441	9.64439	4.63637	0.916508	3.33689	10.1292	0.00145941	1	0.0451885
ENSBTAG00000037953	chr21	bta-mir-1282	101	196.224	183.303	170.641	133.431	188.235	226.627	129.31	232.714	61.5572	84.3494	54.4791	174.089	234.184	87.4316	68.4126	180.885	-0.461901	7.37414	10.1113	0.00147367	1	0.0455726
ENSBTAG00000009527	chr3	TCEANC2	1685	2.05239	7.39146	4.05885	4.57026	3.66329	5.46489	4.54366	4.8944	10.4544	11.2787	7.98237	4.50894	3.88261	11.4343	8.71397	6.16043	0.88553	3.38846	10.0777	0.00150072	1	0.0462927
ENSBTAG00000014931	chr5	MLF2	1457	67.2814	86.8674	56.1403	70.6928	72.5296	98.9542	115.603	70.8954	105.257	52.1745	56.2282	63.6173	82.4351	121.767	119.153	94.7552	0.36768	6.62475	10.0782	0.00150034	1	0.0462927
ENSBTAG00000047361	chr4	ENSBTAG00000047361	447	208.89	152.115	229.502	128.133	169.575	162.448	96.721	125.92	57.9537	30.7873	106.683	189.879	185.387	59.2657	44.4414	137.011	-0.534794	7.18261	10.0719	0.00150545	1	0.0463227
ENSBTAG00000014729	chr5	MRPL51	2815	16.3015	19.4912	13.6055	13.1654	24.559	28.4124	30.5571	21.6065	16.5647	17.9255	20.4154	13.649	25.8625	45.9139	37.4325	25.2963	0.49713	4.88033	10.072	0.00150543	1	0.0463227
ENSBTAG00000005338	chr15	EIF3M	1282	85.1809	74.3065	88.1303	45.4274	129.423	116.156	84.6615	101.48	23.4401	26.0701	49.12	108.537	127.054	35.0669	47.8341	116.758	-0.331065	6.45644	10.06	0.00151519	1	0.0465642
ENSBTAG00000011839	chr20	HMGCS1	2123	28.0683	13.3186	16.365	14.056	42.973	37.0539	35.6382	28.0665	7.80942	3.39549	10.6552	18.4047	41.4828	11.3441	4.06834	36.671	-0.599919	4.747	10.0455	0.00152723	1	0.0468757
ENSBTAG00000031797	chr22	MANF	819	60.74	28.3592	69.1433	29.3837	70.8459	75.1701	51.6893	59.6629	11.387	10.4021	26.1272	56.455	81.314	24.5049	18.9826	77.5673	-0.497149	5.75052	10.0417	0.00153032	1	0.046912
ENSBTAG00000030257	chr5	SH3BP1	2461	49.0211	59.9088	42.4634	47.5243	29.2454	30.4682	39.3445	36.4433	64.8422	43.4046	34.7797	54.0699	32.8545	41.7537	51.2399	34.9245	0.379014	5.72939	10.037	0.00153426	1	0.0469182
ENSBTAG00000045772	chr9	ENSBTAG00000045772	930	23.7417	11.9443	23.8268	16.0435	70.753	54.5993	49.8783	67.1737	5.57104	4.22793	14.4627	21.7073	65.4761	23.3065	25.0754	58.487	-0.441166	5.29229	10.0357	0.00153535	1	0.0469182
ENSBTAG00000043558	chrM	ND1	956	2744.12	6691.38	5736.89	8067.41	3468.43	4527.66	5122.58	3516.65	5869.34	9058.77	8181.96	4751.55	3422.35	6997.46	7303.58	3594.03	0.5569	12.7814	10.0346	0.00153624	1	0.0469182
ENSBTAG00000030169	chr19	SUMO2	895	72.0786	86.1273	84.9738	75.288	136.281	135.81	144.919	127.162	100.727	58.577	75.8244	75.9151	157.44	183.877	110.014	136.162	0.320226	6.98626	10.0159	0.00155199	1	0.0473373
ENSBTAG00000020356	chr3	ENSBTAG00000020356	7097	5.60381	6.02362	4.24015	8.81636	5.47944	5.00463	6.8534	5.37448	14.6007	15.9746	7.06395	6.69848	4.75095	8.25743	14.239	5.29474	0.821621	3.60191	10.0137	0.00155381	1	0.0473373
ENSBTAG00000047314	chr3	PPIE	2689	7.37026	9.01302	9.35967	11.9924	5.09604	6.55537	7.70414	6.13393	15.4141	18.5218	15.688	7.99192	6.86216	10.449	10.5996	7.48897	0.737128	3.85368	10.01	0.0015569	1	0.0473729
ENSBTAG00000025383	chr12	ENSBTAG00000025383	198	8.06127	0	2.7633	2.43084	13.0935	17.2739	13.6472	21.8672	0	0	3.08776	1.09633	15.2499	0	4.36216	13.6307	-0.983946	3.4848	9.99794	0.00156716	1	0.0475176
ENSBTAG00000021879	chr28	VCL	5392	17.4898	11.8613	14.3075	5.80209	20.1939	14.5405	14.0319	19.7688	0.96088	1.70152	5.55591	17.5527	16.9242	2.23326	3.52403	21.446	-0.727259	4.01762	9.9976	0.00156745	1	0.0475176
ENSBTAG00000019290	chr5	PACSIN2	3322	24.2639	22.4948	21.411	24.0508	20.3277	23.3634	31.4518	26.0048	29.9447	19.727	19.8762	26.7911	23.5313	35.7651	38.4795	26.1227	0.466346	5.02135	9.99983	0.00156555	1	0.0475176
ENSBTAG00000025320	chr19	AKAP1	2769	74.6475	82.2989	51.0777	66.399	66.43	70.5958	58.8766	77.7351	78.2118	61.2967	48.5745	88.3502	65.0033	70.4499	73.3014	79.6987	0.321451	6.36347	9.94896	0.0016094	1	0.0485477
ENSBTAG00000019434	chr26	PDCD4	2223	15.6167	12.4166	16.7364	6.92838	30.8771	23.7886	12.5606	18.4567	3.72906	2.35836	7.97567	14.452	26.9394	5.41687	2.71973	19.145	-0.682389	4.19377	9.9534	0.00160553	1	0.0485477
ENSBTAG00000021220	chr28	TMEM72	774	25.9492	23.4845	9.18958	11.1932	14.674	14.6164	7.56414	17.8473	1.33878	3.38672	3.94946	29.7284	12.3536	2.07437	4.46361	20.9216	-0.757845	4.09838	9.95002	0.00160847	1	0.0485477
ENSBTAG00000034985	chr5	PHLDA1	1553	29.2915	19.5074	35.0546	24.1738	21.3836	20.1599	23.4893	16.1968	68.725	20.2549	37.3991	28.2349	25.3837	46.0061	28.9201	13.5018	0.695169	5.18245	9.95243	0.00160637	1	0.0485477
ENSBTAG00000005907	chr8	NDUFB6	576	51.9574	43.8296	41.7949	32.5884	83.1591	75.8226	62.5496	70.1574	23.3867	19.3413	24.4126	50.1229	77.4672	25.0869	23.9919	78.5733	-0.368028	5.81584	9.9468	0.00161129	1	0.0485477
ENSBTAG00000006646	chr18	HRMT1L2	1308	37.117	59.19	31.1632	20.9743	37.3756	45.6595	43.0387	33.7323	68.9224	37.5763	43.4694	36.3449	41.2959	58.9197	42.9213	42.5371	0.528698	5.70208	9.93301	0.00162341	1	0.0487947
ENSBTAG00000025005	chr5	METTL7A	1858	186.129	144.572	137.225	138.589	364.976	438.115	374.974	283.188	197.427	153.075	161.564	165.2	347.234	324.05	610.36	335.545	0.429862	8.27526	9.93296	0.00162345	1	0.0487947
ENSBTAG00000004258	chr7	EEF2	3182	521.802	563.522	550.143	417.626	484.926	504.941	419.22	494.837	458.513	383.889	422.891	605.582	510.679	401.39	437.554	504.924	0.191523	9.11267	9.91437	0.00163993	1	0.04923
ENSBTAG00000030209	chr19	ARHGDIA	1851	90.3986	90.1994	73.3059	79.3075	70.6969	88.6934	75.9111	81.5351	101.886	63.0193	59.7835	86.8998	87.1821	94.1132	73.7255	89.503	0.294084	6.59164	9.88354	0.00166764	1	0.0499399
ENSBTAG00000046566	chr3	ENSBTAG00000046566	1794	5.85723	6.00421	4.26972	5.09744	6.53735	5.13285	8.78623	5.86121	9.24158	9.86282	11.2461	4.59799	8.50898	8.94962	13.4804	8.33203	0.802044	3.57449	9.88436	0.0016669	1	0.0499399
ENSBTAG00000009213	chr3	TOMM40L	2813	8.27476	11.4876	8.16908	18.1366	6.05634	7.01463	7.84483	5.71695	19.5234	17.9383	18.2565	12.1154	7.09637	13.9837	7.98309	6.34702	0.696913	3.98617	9.86811	0.00168168	1	0.0502993
ENSBTAG00000020172	chr3	DENND2D	2043	6.31525	4.77813	8.56989	10.3659	12.871	10.1735	11.2424	10.4955	16.2304	8.33998	10.7732	7.11891	18.2282	24.7554	17.3334	5.38578	0.705521	4.00738	9.86272	0.00168661	1	0.0503856
ENSBTAG00000039170	chr5	ENSBTAG00000039170	444	1.1983	1.51627	1.84842	1.08402	4.1707	1.18511	1.01432	3.7149	9.33525	0	4.13092	2.93343	3.40031	27.121	3.89058	2.80549	1.34848	3.03292	9.86005	0.00168907	1	0.0503976
ENSBTAG00000010206	chr3	UAP1	2172	14.6973	14.2579	15.9959	17.0629	19.2682	24.105	20.5273	20.9784	24.331	20.5168	19.1407	12.9924	20.1576	36.2212	27.0406	20.2636	0.518363	4.72822	9.83949	0.00170805	1	0.0509023
ENSBTAG00000011444	chr8	HINT2	640	38.8641	34.713	26.5018	19.553	38.579	34.9423	32.3694	44.4569	12.9527	5.11976	14.3291	35.6136	36.695	13.7978	14.845	40.8725	-0.468284	5.07425	9.81505	0.00173089	1	0.0515208
ENSBTAG00000012194	chr3	DENND2C	3441	11.9057	11.4454	11.2893	17.6241	12.1264	10.7807	16.6217	19.5931	22.8864	15.2358	10.6604	13.5001	13.455	22.63	27.1085	17.6173	0.585062	4.42134	9.81083	0.00173488	1	0.0515769
ENSBTAG00000002616	chr21	ENSBTAG00000002616	609	48.9236	42.56	31.8937	25.2903	28.5827	28.9448	16.2691	22.0057	11.9105	8.6086	21.082	40.278	34.1557	6.59098	4.25472	26.9309	-0.538919	4.94529	9.80091	0.00174426	1	0.0517933
ENSBTAG00000017395	chr5	LASS5	2091	13.8036	16.0981	16.8771	14.9617	18.1843	23.403	19.8149	19.1288	18.8312	14.1032	17.2507	17.8559	18.612	47.9902	22.7183	20.85	0.556036	4.69916	9.7977	0.0017473	1	0.0518211
ENSBTAG00000010995	chr21	CINP	908	71.9255	68.9534	54.5326	27.0337	46.6347	44.6219	32.2392	48.5923	25.1065	20.9301	32.3195	48.7698	47.849	18.5665	14.2683	40.2409	-0.440956	5.57905	9.78685	0.00175764	1	0.0518216
ENSBTAG00000044606	chr25	bta-mir-2382	77	1.72741	4.37157	7.10563	12.5014	4.80985	3.41682	0	2.67762	0	0	0	0	2.17855	0	0	2.69619	-1.46545	2.64164	9.79529	0.00174959	1	0.0518216
ENSBTAG00000014235	chr3	SMIM12	1007	6.86849	16.045	9.23662	14.8168	9.80757	12.0183	4.47227	6.96128	20.5802	24.7294	15.1782	12.2872	11.6608	6.3776	17.1541	8.86503	0.75979	4.12147	9.79266	0.0017521	1	0.0518216
ENSBTAG00000020153	chr3	NIT1	1333	7.18439	10.6059	7.18292	10.471	6.29766	6.51324	12.1627	9.28028	17.8791	12.2905	12.8421	7.32806	6.79552	17.4648	18.1424	9.03314	0.700181	3.9449	9.78825	0.0017563	1	0.0518216
ENSBTAG00000004654	chr5	PWP1	1873	8.80585	8.98588	10.078	10.7928	13.3142	16.0133	17.7931	14.7505	16.5971	9.09694	10.4453	11.126	19.7931	31.2883	18.9066	15.407	0.603113	4.29808	9.78664	0.00175784	1	0.0518216
ENSBTAG00000045783	chr16	ENSBTAG00000045783	177	45.0885	22.8211	32.4571	24.4732	116.478	99.5897	94.1425	80.374	5.85431	7.40486	20.7246	40.4713	116.571	40.8194	29.2783	114.946	-0.422875	5.95488	9.77167	0.00177221	1	0.0520947
ENSBTAG00000018258	chr19	SRSF2	3095	45.4257	51.3346	52.8572	35.6119	65.0171	59.5896	58.059	65.6169	59.5948	33.8781	44.8409	50.0777	65.3108	77.2952	55.5341	67.9501	0.33983	6.0415	9.77051	0.00177334	1	0.0520947
ENSBTAG00000012876	chr20	ENSBTAG00000012876	714	15.8346	12.2575	12.2607	8.08917	25.5896	19.161	18.2918	17.6145	2.90256	2.75349	3.42508	18.2415	24.9038	2.24869	4.8387	19.4813	-0.68903	4.12071	9.77038	0.00177346	1	0.0520947
ENSBTAG00000025434	chr10	ZFP36L1	3012	77.0156	93.0933	75.2036	54.1709	96.6063	85.8641	74.611	81.7314	46.7878	36.3347	45.6706	82.3755	73.0698	38.6465	41.2928	55.5547	-0.34399	6.25937	9.76207	0.00178149	1	0.0522684
ENSBTAG00000013127	chr5	LPCAT3	1722	12.8222	8.60098	14.1391	14.8137	11.7574	15.2785	13.5996	13.0507	15.0437	12.9392	15.2667	10.8411	16.8528	33.5657	19.5613	13.3823	0.60145	4.35786	9.75784	0.00178559	1	0.0522868
ENSBTAG00000015582	chr5	HMOX1	1560	28.2222	16.399	6.31308	9.25588	10.3669	10.625	15.0119	11.7627	30.555	18.9037	12.1492	15.0282	25.5924	14.4089	31.5586	12.7758	0.839483	4.48417	9.75705	0.00178637	1	0.0522868
ENSBTAG00000017051	chr3	ACP6	1809	16.4701	25.8645	15.8787	29.2668	15.7643	14.5437	23.1527	15.7282	29.7861	30.4299	15.8843	22.0793	16.0423	30.6202	34.8539	14.3454	0.513527	4.83383	9.75167	0.0017916	1	0.0523778
ENSBTAG00000011212	chr18	EIF3K	770	164.968	243.059	142.823	135.641	147.021	200.567	157.917	166.012	187.057	165.109	172.297	176.76	171.234	211.642	161.525	180.375	0.351486	7.68032	9.74567	0.00179746	1	0.0524867
ENSBTAG00000046670	chr19	MLX	1835	23.4128	25.1312	22.0642	20.9834	22.8741	22.5101	20.3704	24.9435	35.5757	19.9992	18.3246	24.8422	26.8763	25.374	27.2998	32.2441	0.47629	4.95227	9.73821	0.00180476	1	0.0526374
ENSBTAG00000043306	chr13	SNORD110	72	0	0	0	0	0	0	0	0	0	0	0	3.01491	2.32984	0	23.9919	0	2.07183	2.42362	9.73571	0.00180722	1	0.0526469
ENSBTAG00000047441	chr22	ENSBTAG00000047441	1722	75.7745	53.5607	101.197	45.5591	182.885	175.397	128.15	156.967	23.4682	24.7366	48.2853	76.7699	173.593	46.6191	76.2391	195.189	-0.371751	6.75602	9.73182	0.00181105	1	0.0526959
ENSBTAG00000008359	chr1	ENSBTAG00000008359	423	16.9801	23.8731	18.1084	7.96487	15.7599	19.2812	12.7761	17.547	2.44967	3.09849	5.78134	18.4743	15.0696	0	12.2512	14.2331	-0.728834	4.10964	9.72523	0.00181756	1	0.0528229
ENSBTAG00000009431	chr3	SLC25A44	3593	11.328	15.4581	14.7709	17.5483	9.03648	9.5924	12.4089	10.0994	19.8994	28.0882	14.2932	11.5998	11.4385	14.5229	25.0002	9.88052	0.62802	4.33391	9.71748	0.00182524	1	0.0529836
ENSBTAG00000014393	chr3	CLK2	2125	19.9047	22.0183	19.5681	28.0856	14.2334	15.6	18.6501	17.7555	29.2578	35.1565	21.0026	18.0809	11.4464	38.5335	26.4193	17.1947	0.511288	4.84666	9.71491	0.00182779	1	0.0529952
ENSBTAG00000017388	chr3	CCDC23	764	1.56688	2.64354	2.14843	5.03985	5.65556	6.88731	3.53684	5.3973	13.563	3.43105	2.40069	3.69366	7.46525	16.8122	9.04407	5.70646	0.919415	3.33124	9.70802	0.00183466	1	0.0531317
ENSBTAG00000004590	chr3	PPIH	770	32.3027	27.5409	41.9232	59.3819	27.2558	36.56	39.7718	27.044	61.9036	63.8308	53.1977	32.702	30.9354	61.5118	26.9208	34.2416	0.555101	5.68801	9.70536	0.00183731	1	0.053146
ENSBTAG00000015392	chr3	TTF2	3712	4.62242	3.80864	5.08516	6.35344	4.88889	6.37893	7.15815	5.99868	11.1661	9.7099	5.7646	6.66659	5.51329	13.4085	10.0052	6.82328	0.81611	3.50593	9.69179	0.00185094	1	0.0534146
ENSBTAG00000004374	chr5	CNPY2	765	18.0825	17.6006	24.3171	21.3914	23.2382	40.2381	30.0238	32.0719	25.736	23.1293	17.5821	21.5655	35.9618	43.0249	44.0322	27.1381	0.46062	5.11644	9.69193	0.00185079	1	0.0534146
ENSBTAG00000003560	chr12	ENSBTAG00000003560	774	161.366	145.691	128.301	76.4866	249.298	260.036	152.446	235.478	64.2612	33.0205	63.1914	154.532	278.931	101.644	98.1994	251.327	-0.321553	7.37012	9.68567	0.00185711	1	0.0535299
ENSBTAG00000006346	chr20	DAP	2174	32.6715	26.1671	29.6972	14.6119	29.7559	29.1656	16.3653	26.27	5.71966	7.83743	14.3423	32.2515	33.8738	3.69264	4.76748	35.0467	-0.550648	4.74016	9.67548	0.00186744	1	0.0537019
ENSBTAG00000030650	chr5	TST	1223	227.087	296.977	130.856	171.586	271.737	356.459	352.774	256.583	352.465	220.765	174.965	228.788	274.735	396.467	446.332	288.578	0.465198	8.34574	9.67641	0.00186649	1	0.0537019
ENSBTAG00000013723	chr22	MRPS25	699	38.8186	42.3774	25.8303	17.2141	28.6114	28.2291	13.53	30.9708	8.89453	11.2503	12.245	34.7814	29.038	6.89082	11.1207	26.1364	-0.528793	4.83086	9.6666	0.00187648	1	0.0537736
ENSBTAG00000015891	chr3	NSUN4	1470	8.50546	6.18265	7.6301	11.4597	8.65009	13.0653	14.7055	10.379	13.3932	13.8199	17.4679	9.45082	8.90094	24.0288	17.0391	9.88603	0.659636	4.09403	9.66773	0.00187533	1	0.0537736
ENSBTAG00000005495	chr8	ENSBTAG00000005495	984	375.242	347.9	393.113	204.946	337.237	307.479	241.197	275.112	132.686	131.199	205.035	370.613	337.543	111.769	151.851	314.153	-0.309351	8.19783	9.67002	0.00187299	1	0.0537736
ENSBTAG00000040005	chr18	FXYD3	729	226.976	388.788	196.638	237.682	228.108	283.667	225.487	250.58	289.969	248.108	245.725	286.454	255.88	284.112	272.501	248.33	0.346289	8.26344	9.6585	0.00188478	1	0.0539485
ENSBTAG00000002720	chr3	PRPF38A	4549	5.14617	6.28972	7.87805	6.55989	7.00172	8.3862	8.71212	6.3453	17.5398	9.36391	10.2142	7.01468	7.0433	12.1767	13.4806	8.35172	0.752083	3.72509	9.65281	0.00189062	1	0.0539901
ENSBTAG00000011525	chr5	SMCT1	2493	0.693599	0.270045	1.09734	1.15838	2.97119	2.11067	4.33557	2.72918	5.81908	2.10294	1.22619	0.957805	7.60352	16.4227	2.07872	2.7481	1.1915	2.82724	9.65447	0.00188891	1	0.0539901
ENSBTAG00000010444	chr5	ERBB3	5423	41.7698	31.0355	33.6473	35.2348	30.9599	28.3811	42.9347	40.11	42.8013	33.2317	31.792	36.5058	37.5524	45.7421	47.9396	31.7363	0.390138	5.50784	9.64618	0.00189745	1	0.0541225
ENSBTAG00000012694	chr3	UHMK1	1260	9.07852	2.93867	8.68466	13.7516	10.2877	6.05537	13.5822	10.3088	16.4478	28.0856	14.5566	9.47543	8.78683	9.55691	16.4516	11.8632	0.807585	4.0778	9.63653	0.00190745	1	0.0542818
ENSBTAG00000007369	chr8	PDLIM2	1506	125.239	82.0294	90.8256	68.7123	72.1371	58.6986	52.6314	70.7792	47.4759	38.728	44.2497	127.851	59.1464	20.2561	33.8372	66.4451	-0.321388	6.26185	9.63751	0.00190644	1	0.0542818
ENSBTAG00000005064	chr3	WARS2	1300	8.38992	9.58047	6.94439	10.7368	10.0661	11.7381	13.5107	9.04006	19.9272	13.6107	3.76232	13.6923	11.7424	14.8206	21.2605	11.3385	0.667682	4.07625	9.61831	0.00192647	1	0.0547597
ENSBTAG00000015401	chr3	ATG4B	2201	13.2346	21.7168	14.1693	15.3073	9.59129	11.4753	13.7092	12.8334	27.7767	19.9487	14.7219	16.8649	10.0603	16.7778	20.7981	14.4315	0.574345	4.42144	9.59665	0.00194932	1	0.0553455
ENSBTAG00000046545	chr3	MEF2D	2628	24.0918	26.8982	21.2358	31.3178	8.03288	6.40719	15.2518	10.7482	43.767	32.4174	19.3091	23.8715	10.3407	20.4666	21.3627	9.40075	0.52744	4.73724	9.58996	0.00195644	1	0.0554836
ENSBTAG00000042180	chr16	SNORD47	77	10.3645	8.74315	3.55282	0	20.8427	20.5009	0	0	0	0	0	0	4.35711	0	0	10.7848	-1.77912	3.1344	9.57108	0.00197666	1	0.0559925
ENSBTAG00000047700	chr21	ENSBTAG00000047700	752	11.6738	4.02859	15.279	8.96048	34.3107	17.8429	0.598879	10.4185	1.37794	0.871449	1.626	6.63922	28.3299	1.06753	0	8.0061	-1.24105	3.76318	9.56118	0.00198735	1	0.0562306
ENSBTAG00000042633	chr5	U6	107	0	3.1459	7.6701	4.49818	10.3839	2.45883	4.20895	11.5613	0	0	0	6.08617	3.13549	0	0	3.8805	-1.27568	2.84056	9.54783	0.00200186	1	0.056576
ENSBTAG00000011243	chr3	TOE1	2014	5.15137	6.01688	3.80331	8.12532	6.31362	6.92356	5.36672	5.73282	14.9206	20.174	3.64276	5.82024	5.83039	10.3636	12.4367	4.53559	0.826706	3.61076	9.54305	0.00200708	1	0.0566586
ENSBTAG00000015114	chr7	CALR	1914	284.785	215.262	287.717	228.331	224.524	245.226	212.943	242.048	257.158	171.536	218.166	285.689	265.821	221.037	203.969	272.253	0.241787	8.11543	9.5338	0.00201722	1	0.0568797
ENSBTAG00000024503	chr3	FCER1G	619	7.09105	8.15697	7.95509	18.6613	4.5871	4.25033	5.82045	4.99621	15.0661	17.9978	14.8153	9.81916	6.23298	11.6721	6.97664	8.38476	0.73825	3.83311	9.52524	0.00202666	1	0.0570803
ENSBTAG00000016559	chr29	NUDT22	982	17.8793	23.9947	16.7149	10.7828	18.4802	20.8976	14.217	16.5865	3.16562	2.00203	6.22583	18.5684	18.1073	7.35746	5.27724	18.6043	-0.656924	4.19622	9.51569	0.00203723	1	0.0572824
ENSBTAG00000001161	chr5	FAM60A	2712	19.5691	16.5078	17.3501	17.3923	23.5343	24.835	38.6922	25.2399	23.3071	15.2234	18.0347	17.6092	25.4839	47.9537	41.0835	29.0894	0.465195	4.97924	9.51455	0.00203849	1	0.0572824
ENSBTAG00000015002	chr18	POLR2I	431	36.1074	46.86	22.2154	21.2176	32.9398	44.5614	29.2575	28.7021	48.0841	50.1761	25.5331	26.6935	39.6992	70.7788	38.0753	39.4982	0.603871	5.53696	9.51076	0.0020427	1	0.0573354
ENSBTAG00000019133	chr3	ZNF326	1916	25.6858	22.6633	23.9871	45.2166	23.84	25.9525	36.903	27.0096	31.3676	38.6494	45.6299	21.7527	24.7771	36.033	57.25	30.0141	0.547882	5.34759	9.50643	0.00204753	1	0.0574056
ENSBTAG00000031503	chr5	NDUFA4L2	991	2.28172	2.03801	2.76051	6.3138	1.61946	2.38936	5.45337	1.45634	12.5475	2.64513	4.93543	4.81899	5.24743	13.7712	1.7431	1.88543	1.05195	3.07194	9.50283	0.00205155	1	0.0574528
ENSBTAG00000019218	chr19	ATP6V0A1	4134	40.8943	32.8957	39.4402	32.3665	34.4019	29.2752	30.721	38.5023	46.1207	28.6925	29.8737	47.4684	34.7346	40.3915	40.1142	34.1491	0.391977	5.47103	9.4808	0.00207633	1	0.0580807
ENSBTAG00000012102	chr18	TCF25	1839	27.1229	36.7911	29.0079	20.9377	24.4355	30.0435	28.6524	30.0464	38.8791	42.0494	24.2689	33.523	25.176	34.9225	27.2404	31.2708	0.448537	5.24236	9.47449	0.00208348	1	0.0582146
ENSBTAG00000008621	chr19	PRKAR1A	1327	73.6722	59.3572	80.6064	67.4626	53.7722	54.7207	48.8707	51.8938	78.8677	45.4336	68.1867	85.717	57.8966	59.286	65.0873	56.7906	0.353568	6.23888	9.46602	0.00209312	1	0.0584176
ENSBTAG00000008737	chr3	DR1	4217	7.06532	7.26384	8.62803	16.3212	13.408	15.0982	19.2232	13.543	11.0575	12.2768	14.4979	9.26565	16.5879	28.9359	25.3972	15.2123	0.597814	4.29814	9.4634	0.00209612	1	0.0584351
ENSBTAG00000039374	chr12	RANBP6	4215	26.4128	23.7185	28.6872	13.2459	53.7451	44.6295	32.8018	45.6377	5.90014	8.39569	13.3444	33.8872	48.076	15.0462	14.3439	45.9049	-0.462857	5.08652	9.45775	0.00210259	1	0.0584829
ENSBTAG00000013869	chr3	SH3BP4	4602	6.21411	6.43672	5.64729	7.32103	4.34579	6.00283	6.16525	5.33139	14.4106	8.97127	9.69806	6.83956	5.21253	9.94318	10.8855	5.95482	0.796118	3.54545	9.45921	0.00210092	1	0.0584829
ENSBTAG00000019918	chr19	PSME3	945	36.8771	35.6202	30.9753	25.4659	46.1152	47.3293	42.4146	43.199	28.5096	26.3519	31.701	35.1452	56.6262	55.2177	45.6989	50.5286	0.371626	5.5821	9.44804	0.00211375	1	0.0586608
ENSBTAG00000006046	chr27	ENSBTAG00000006046	207	44.9795	69.9241	37.0042	11.6257	159.236	137.267	100.079	164.344	10.0117	12.6634	2.95351	61.8712	150.731	23.269	4.1725	147.431	-1.0644	6.25756	9.44957	0.00211199	1	0.0586608
ENSBTAG00000047986	chr17	ENSBTAG00000047986	553	32.9521	17.6523	17.3144	3.48141	86.1714	36.6335	8.14389	11.9307	1.8738	1.18505	1.10556	6.28061	83.1159	4.35505	1.56186	15.3922	-1.36735	4.64961	9.44055	0.0021224	1	0.0588343
ENSBTAG00000016858	chr28	SAR1A	758	32.1121	14.2105	23.8198	9.52452	45.2769	32.9737	29.1128	38.8962	6.83517	2.59365	5.64596	29.2104	49.1295	8.47262	15.9524	38.6181	-0.512427	4.86291	9.43847	0.00212481	1	0.058835
ENSBTAG00000017804	chr26	BNIP3	874	69.397	68.1695	82.6335	51.2144	82.7727	65.3223	64.9256	55.6725	17.784	14.2463	41.2714	104.563	97.8853	17.4518	19.7645	80.0497	-0.48656	6.0545	9.40117	0.00216847	1	0.0599766
ENSBTAG00000006466	chr3	CD53	1536	2.51127	5.91699	7.30224	6.8937	8.76064	9.59202	11.1416	7.51686	12.8177	5.11976	9.55276	3.67442	11.0303	21.4284	14.6201	11.2183	0.720134	3.80091	9.39609	0.00217449	1	0.0600754
ENSBTAG00000012656	chr29	OVOL1	2890	45.2882	46.9392	44.1115	22.8162	69.8426	45.063	49.5549	42.0201	14.7006	8.61679	15.6546	38.908	73.5424	21.1112	20.0237	41.8087	-0.500968	5.46307	9.39027	0.0021814	1	0.0601989
ENSBTAG00000020050	chr17	MLEC	1158	40.2019	25.8708	34.2549	19.9505	36.1403	24.9918	28.7793	35.075	6.26381	9.62056	11.0871	38.0535	33.1731	13.1717	11.9338	36.2146	-0.482887	4.94948	9.38593	0.00218657	1	0.060274
ENSBTAG00000007935	chr19	CALCOCO2	2215	46.9592	42.3993	49.0321	43.4587	68.944	64.3782	55.9134	63.0166	62.6873	41.1245	44.9907	50.8628	69.2199	74.6604	55.3709	53.6122	0.339818	6.04294	9.37416	0.00220065	1	0.0605942
ENSBTAG00000012253	chr3	EIF2C1	2881	8.63348	8.76287	7.88131	8.3531	5.65629	6.30114	8.28495	7.80051	19.4222	16.8325	11.8838	7.15792	5.93903	9.47398	14.0904	6.55751	0.718402	3.82945	9.37206	0.00220318	1	0.0605961
ENSBTAG00000006422	chr18	TRIM28	2617	31.3595	46.5622	27.9107	22.9894	34.2479	31.7685	34.762	32.0649	43.159	30.8008	25.6979	35.1697	37.6905	39.5715	38.2844	37.3644	0.410804	5.40118	9.35921	0.00221868	1	0.0608874
ENSBTAG00000019680	chr3	ZYG11B	3297	13.7973	13.0683	10.2059	17.9559	12.1318	14.5233	15.7085	15.0083	26.4003	22.6593	12.6095	14.1555	14.297	14.8528	25.1489	14.4827	0.575951	4.43351	9.35917	0.00221872	1	0.0608874
ENSBTAG00000017547	chr22	DBNL	2217	69.9552	49.8008	63.4251	36.9066	50.6173	41.4164	40.0182	53.7529	21.9675	15.6664	30.886	69.91	49.0307	15.5704	20.2584	58.2459	-0.373605	5.65814	9.34922	0.0022308	1	0.0611508
ENSBTAG00000005027	chr26	GLRX3	1211	26.031	19.4573	31.1744	13.9106	38.5344	37.8023	20.082	33.0292	3.42267	3.78803	13.631	30.8312	44.4651	9.2807	8.55863	39.0869	-0.526638	4.83662	9.33664	0.00224617	1	0.0615037
ENSBTAG00000016037	chr18	BCKDHA	1709	46.9313	61.8466	28.8134	26.7548	51.1437	54.6512	48.2243	54.4094	50.3251	40.6466	36.1317	56.5229	48.9798	59.6566	64.1843	56.0015	0.423093	5.87895	9.33282	0.00225086	1	0.0615635
ENSBTAG00000021672	chr16	RGS1	1320	5.13906	4.33514	6.83917	2.55238	15.2445	6.37807	7.84713	9.52787	0.785009	0	0.463164	4.93349	6.98952	2.43267	1.30865	8.49299	-0.98519	3.15867	9.32701	0.00225801	1	0.0616353
ENSBTAG00000002060	chr19	RPL19	563	854.294	1069.62	741.983	701.868	1161.73	1434.64	1162.29	1205.93	1074.86	753.106	685.22	973.553	1331.26	1404.51	1061.61	1283.62	0.320162	10.2323	9.32661	0.00225849	1	0.0616353
ENSBTAG00000015857	chr16	TPRG1L	1096	75.9716	62.0396	68.8909	37.3275	65.6688	66.0139	42.3237	58.8808	24.5817	21.5254	30.1226	80.2142	66.8851	22.7064	26.7939	60.4256	-0.352729	5.87811	9.30505	0.00228523	1	0.0621743
ENSBTAG00000009449	chr18	ATP5SL	810	13.3011	17.8695	8.44342	12.4783	8.38259	9.41946	10.0079	7.63618	26.8648	12.1357	15.0957	12.3276	10.1478	9.91087	14.9283	12.5589	0.641491	4.13045	9.30458	0.00228582	1	0.0621743
ENSBTAG00000013988	chr5	BID2	1225	28.3395	30.2263	26.1284	27.5032	16.5276	27.7055	23.5289	23.7314	27.0684	25.1433	31.4422	29.5929	21.0884	43.9072	30.3179	25.5907	0.452949	5.11295	9.30594	0.00228412	1	0.0621743
ENSBTAG00000000694	chr15	TAF10	764	57.4524	61.2421	50.4881	30.8691	54.7781	48.2112	29.4736	46.9565	23.0571	17.1552	23.2067	61.9398	52.6959	9.45684	22.6102	45.6517	-0.408202	5.54816	9.30011	0.0022914	1	0.062213
ENSBTAG00000021965	chr20	SUB1	3359	12.1567	7.61609	14.4968	4.8718	26.0578	19.8947	19.0386	19.2734	1.54244	2.14606	4.18626	10.7923	26.4682	2.86793	4.11412	23.5481	-0.686032	4.07173	9.29939	0.0022923	1	0.062213
ENSBTAG00000030674	chr3	AK4	2092	4.32349	1.93085	1.30768	6.90209	7.08142	4.90474	4.95135	2.75954	10.4018	5.95185	4.67592	6.8484	5.0517	7.29103	15.2759	4.46572	0.894025	3.30316	9.28715	0.00230767	1	0.0625611
ENSBTAG00000047795	chr17	ENSBTAG00000047795	88	3.02298	3.82513	6.21743	5.46938	4.20862	2.98972	5.11769	0	0	0	0	2.46674	1.90623	0	0	0	-1.33164	2.50593	9.28227	0.00231382	1	0.062659
ENSBTAG00000009237	chr25	KDELR2	1096	48.5441	70.0249	45.1785	28.5446	80.4245	86.4182	73.1419	69.7916	62.3997	72.9473	69.7282	42.7809	82.0376	80.5711	100.871	75.7688	0.517339	6.34314	9.25685	0.00234616	1	0.063465
ENSBTAG00000016580	chr5	TEF	933	11.5476	13.349	7.91672	10.3174	8.86531	8.45966	10.6194	8.61832	16.6594	8.42868	18.3479	15.5883	9.70892	12.046	15.7375	9.34563	0.646983	4.04031	9.24461	0.0023619	1	0.0638205
ENSBTAG00000015466	chr20	NSUN2	2958	17.3571	14.4522	13.5951	8.46109	19.9494	16.0988	15.0728	17.1466	1.40123	2.65854	5.37383	18.7132	19.7918	3.25672	3.2119	19.7921	-0.685798	4.05473	9.23708	0.00237163	1	0.0640133
ENSBTAG00000019494	chr23	RPL10A	713	610.395	593.436	507.614	318.62	906.244	890.76	605.74	837.141	249.97	221.507	270.961	632.04	959.908	369.302	374.314	910.499	-0.245406	9.26896	9.22875	0.00238244	1	0.0641644
ENSBTAG00000013367	chr3	CLN1	1998	18.1076	21.7332	24.098	34.4478	16.4974	21.8588	24.1182	18.6777	29.043	33.1273	25.7035	18.5784	21.0735	24.9111	38.4735	21.9244	0.492213	4.97553	9.22986	0.002381	1	0.0641644
ENSBTAG00000003693	chr5	UNC84B	2246	10.8967	13.0388	10.2314	12.4291	9.83884	12.0654	10.6273	14.504	21.2225	12.5464	11.1605	14.4973	13.145	20.7308	14.6131	12.6634	0.600524	4.20929	9.1933	0.00242903	1	0.0653335
ENSBTAG00000016050	chr5	CHKB	1409	16.4258	18.3954	12.6202	13.3222	17.173	19.6061	26.8488	28.0951	19.121	22.3249	16.9224	17.1009	21.9061	39.8827	30.0367	17.0918	0.504629	4.75867	9.19169	0.00243116	1	0.0653335
ENSBTAG00000027711	chr18	YIF1B	985	7.96715	12.3025	7.22105	9.7727	12.1573	16.2932	10.0587	10.6751	9.46793	9.97964	5.58618	11.6801	14.1352	26.0802	21.0447	16.8614	0.632439	4.12113	9.18635	0.00243827	1	0.0654529
ENSBTAG00000005380	chr20	MOCS2	1880	14.7161	9.13147	11.3501	7.16838	23.1802	20.5718	12.2171	19.9597	1.10235	1.39432	3.252	13.8558	22.6639	4.69712	5.05361	20.4294	-0.687574	4.02019	9.12972	0.00251491	1	0.0674367
ENSBTAG00000047811	chr29	ENSBTAG00000047811	186	80.8077	77.8187	67.6563	31.052	51.1068	39.6057	53.268	22.1695	16.7131	14.0931	23.0088	52.5178	65.8368	12.9481	13.9308	34.6011	-0.706217	5.59971	9.11842	0.00253049	1	0.0677071
ENSBTAG00000002096	chr3	FCGR3A	1936	4.12224	1.91256	3.10871	1.74026	4.01732	3.5333	5.11769	4.79233	6.95804	3.72347	2.52635	2.57887	6.84511	9.12251	10.261	8.36431	0.90976	3.15568	9.12038	0.00252778	1	0.0677071
ENSBTAG00000014387	chr3	PRKAB2	846	13.6784	12.7323	8.40749	25.6014	13.717	12.1285	10.1144	11.2106	39.1948	44.9281	8.67201	16.4216	14.8713	12.3359	21.4396	13.2515	0.820962	4.5511	9.11341	0.00253743	1	0.0678191
ENSBTAG00000043560	chrM	COX3	781	16750	33775.3	26300.2	39973.6	14790.3	18018.8	22931.9	16615.8	34581.1	49790	35367.5	21749.9	11469.2	25961.4	26407.8	13182.9	0.405918	15.0033	9.10154	0.00255394	1	0.0681864
ENSBTAG00000020940	chr28	ANXA11	2416	18.0578	13.7933	13.9275	8.16785	14.5118	11.1075	7.82906	15.0195	2.14448	1.62747	5.31412	20.2159	12.9838	0.996831	2.85996	14.7799	-0.735272	3.86358	9.09521	0.00256279	1	0.0683486
ENSBTAG00000001017	chr26	SLK	3876	19.9722	9.11872	17.7155	10.1824	31.4046	16.6301	14.4077	23.5114	2.67341	2.87425	5.83615	21.7297	26.1837	3.72808	6.46222	22.2818	-0.625857	4.2701	9.06661	0.00260319	1	0.0693508
ENSBTAG00000046486	chr8	ENSBTAG00000046486	509	60.8871	55.5508	47.8339	36.878	81.2508	97.1747	61.0504	97.215	24.4294	12.8749	16.8159	55.8676	93.2669	47.3152	25.4531	90.5474	-0.427425	6.00058	9.06313	0.00260816	1	0.069408
ENSBTAG00000002708	chr5	MRPL42	767	31.2151	32.915	33.5271	41.4161	29.1329	37.389	37.5787	30.3755	32.4239	23.069	40.6522	26.8865	33.6809	66.9856	60.8087	31.6688	0.437085	5.50773	9.05218	0.00262382	1	0.0697494
ENSBTAG00000013162	chr15	HSPA8	2256	409.41	264.097	425.023	260.921	657.922	598.262	411.43	424.6	175.458	99.9262	223.033	417.597	548.455	193.934	230.475	579.476	-0.334707	8.63287	9.03438	0.00264948	1	0.0702798
ENSBTAG00000002847	chr3	D2HGDH	2691	21.3035	40.6535	17.1805	34.6984	19.8185	31.4815	23.5973	22.6787	36.5813	58.6899	23.1737	28.5559	21.1322	29.2354	51.0329	27.3106	0.618016	5.27544	9.03589	0.0026473	1	0.0702798
ENSBTAG00000042254	chr18	U6	107	2.48619	3.1459	5.1134	4.49818	5.76882	0	0	0	9.68423	6.12458	0	14.2011	6.27097	0	16.1441	3.8805	1.43234	3.11432	9.02483	0.00266337	1	0.070397
ENSBTAG00000001333	chr22	PPARG	2064	60.8989	38.3254	32.2077	29.8484	60.8292	54.6841	40.8027	46.5496	15.0612	14.2877	19.846	58.37	56.0787	12.8352	21.3416	57.635	-0.406428	5.50433	9.0292	0.002657	1	0.070397
ENSBTAG00000014289	chr3	ZFYVE9	4507	6.3451	4.77992	6.98029	6.62102	7.80653	8.40597	8.89323	7.91404	13.105	14.1041	10.3094	5.44249	6.6623	15.6744	15.1393	7.27797	0.721634	3.76529	9.02532	0.00266266	1	0.070397
ENSBTAG00000020964	chr3	STRIP1	3211	9.1546	11.0072	5.87858	13.1906	8.99656	9.75034	9.67756	9.31038	18.0716	13.8781	6.66402	8.11237	10.1872	24.0009	17.215	9.95684	0.649084	4.03885	9.02348	0.00266534	1	0.070397
ENSBTAG00000046353	chr3	ENSBTAG00000046353	909	128.328	127.757	80.9565	226.092	107.834	138.349	170.928	171.927	246.229	263.862	112.994	139.701	95.7772	164.265	232.793	191.162	0.591505	7.63371	9.01808	0.00267322	1	0.0705295
ENSBTAG00000010830	chr5	LRP1	13753	39.2466	27.5594	34.5514	37.4462	27.6564	26.5334	34.8091	32.7262	51.9877	28.9235	34.6297	37.1391	21.9916	39.926	50.9948	26.5376	0.41157	5.43063	9.00121	0.002698	1	0.0711072
ENSBTAG00000018806	chr3	PSRC1	1757	4.69361	8.23806	4.82673	9.03989	6.53449	8.23577	7.17701	6.21933	14.7441	14.5463	6.26339	3.70643	6.68321	12.3364	18.1885	7.9167	0.74437	3.72878	8.99002	0.00271458	1	0.0714675
ENSBTAG00000015856	chr3	C1ORF192	1549	1.80325	2.6077	3.88539	5.28224	2.31125	1.35879	3.48889	2.79517	10.7033	4.65373	7.10444	2.80276	4.00691	5.18257	6.69109	3.21663	0.979577	3.02324	8.98073	0.00272841	1	0.0715522
ENSBTAG00000038085	chr3	ENSBTAG00000038085	1849	6.25849	6.55381	7.98951	10.6725	6.47643	5.83391	4.38422	7.694	25.7792	14.5314	7.27436	5.87002	8.52805	11.7226	5.60546	6.17542	0.773824	3.75513	8.98006	0.00272942	1	0.0715522
ENSBTAG00000010136	chr5	CMAS	1420	8.99229	9.482	8.47672	10.1684	14.5187	21.4923	20.2978	16.5522	10.2162	6.461	13.347	7.94917	18.1924	42.4004	26.1546	20.322	0.573263	4.3901	8.98314	0.00272481	1	0.0715522
ENSBTAG00000045904	chr5	PIM3	1269	31.0254	35.8097	21.9888	26.1703	36.384	31.5134	41.8772	28.4326	39.1948	24.2715	23.6071	30.6195	37.1453	57.5674	45.6016	25.3578	0.412074	5.37143	8.98306	0.00272494	1	0.0715522
ENSBTAG00000002018	chr19	EIF5A	1256	196.551	217.618	169.019	170.143	209.653	258.696	213.704	204.864	259.878	130.44	146.516	195.297	246.948	253.745	220.053	231.904	0.304056	7.90993	8.96957	0.00274514	1	0.0716588
ENSBTAG00000011075	chr27	PROSC	2061	12.3266	10.2894	10.3533	6.53884	14.6155	14.4249	8.52204	14.2053	0.502772	0.317967	4.44961	13.4815	16.6039	1.16853	2.09536	16.0162	-0.782509	3.72376	8.9726	0.00274059	1	0.0716588
ENSBTAG00000018137	chr5	A2M	4780	327.379	95.2793	224.233	201.182	119.708	85.0381	184.665	224.552	376.332	208.527	244.295	263.667	134.936	238.651	397.342	192.97	0.741172	8.06035	8.96994	0.00274458	1	0.0716588
ENSBTAG00000011161	chr8	ENSBTAG00000011161	384	11.0842	11.3957	9.26138	5.0136	10.2877	9.59202	8.20964	5.90611	0	0	3.18425	7.91414	13.5422	2.09058	0	7.02835	-0.905431	3.38615	8.97265	0.0027405	1	0.0716588
ENSBTAG00000006645	chr12	P2RY5	1850	33.4325	16.1937	29.5748	14.5693	53.385	36.2645	55.26	67.6483	5.60115	5.31349	9.25327	25.9315	48.6017	21.6968	21.9429	58.4665	-0.520391	5.21296	8.96329	0.00275459	1	0.0718295
ENSBTAG00000015312	chr5	LTBR	2103	16.065	18.7273	19.1224	18.0804	15.1454	17.0142	20.7725	16.2745	30.0566	12.4647	19.1873	15.0702	20.4999	37.4097	19.7137	19.1515	0.520359	4.67248	8.96102	0.002758	1	0.0718423
ENSBTAG00000009948	chr19	TRIM25	2378	41.0555	29.3013	31.6362	40.2775	30.0585	29.2082	36.1725	34.0738	47.9325	22.5976	27.7665	42.9035	35.412	35.7842	44.3114	37.5403	0.397108	5.43955	8.9533	0.00276969	1	0.0720256
ENSBTAG00000042668	chr2	U6	107	1.24309	3.1459	2.5567	4.49818	4.61506	4.91767	4.20895	9.63443	9.68423	6.12458	11.4276	12.1723	6.27097	0	16.1441	5.82074	1.07391	3.39023	8.95251	0.00277089	1	0.0720256
ENSBTAG00000007773	chr3	VCAM1	2615	7.01931	3.47553	4.60304	3.49706	5.0042	10.2622	9.81658	8.59399	10.6989	5.01208	3.74074	2.98839	8.59591	19.0334	17.5054	10.8765	0.748912	3.652	8.93659	0.00279514	1	0.0725794
ENSBTAG00000027980	chr20	TAF9	1390	17.6072	11.624	20.2715	5.54021	31.0852	30.0951	19.1159	25.6609	3.72738	0.942921	9.67646	18.8963	36.3254	4.04278	4.97098	32.5599	-0.595042	4.44928	8.92742	0.00280921	1	0.0728677
ENSBTAG00000014791	chr3	CTH	2182	4.93762	3.39388	2.88361	2.86754	5.54462	7.47567	10.5262	5.85837	4.74891	4.50502	10.0869	2.38761	9.14852	16.556	15.8333	6.56501	0.794712	3.51023	8.92502	0.0028129	1	0.0728867
ENSBTAG00000047177	chr7	ENSBTAG00000047177	507	23.3491	25.8932	38.3101	24.6823	112.495	38.9194	20.4304	42.6993	2.04381	1.29256	12.0587	13.7009	114.148	14.2505	1.70357	46.2713	-1.07689	5.26505	8.92263	0.00281659	1	0.0729055
ENSBTAG00000009778	chr5	KRAS	1376	6.86321	2.69093	11.73	6.99572	12.6503	8.03053	11.7826	7.04238	12.049	4.28631	7.55334	6.46803	11.8253	22.1698	26.9909	9.80699	0.695254	3.93235	8.91059	0.00283522	1	0.0733107
ENSBTAG00000017825	chr22	SEC13	1325	32.2238	19.8156	20.6466	14.1667	27.3925	27.7987	21.0733	30.0318	11.7307	4.4513	6.45983	28.1786	31.9039	9.08808	5.21484	27.1064	-0.533336	4.63532	8.89567	0.00285847	1	0.0738343
ENSBTAG00000016098	chr22	C22H3ORF10	1119	18.1865	15.6423	12.7127	9.03254	44.0193	39.4996	32.5996	41.6407	4.63008	4.68511	5.4636	20.3688	44.0733	9.32632	13.1216	44.1558	-0.508552	4.77909	8.88608	0.00287352	1	0.0739374
ENSBTAG00000005757	chr25	FUS	1757	47.9203	66.2877	49.9801	58.3484	61.4102	52.5592	48.7011	62.6627	83.1565	74.2235	53.5868	53.002	66.4502	59.3976	39.8181	69.9505	0.435335	6.15771	8.88943	0.00286826	1	0.0739374
ENSBTAG00000001079	chr5	ENSBTAG00000001079	1092	24.7264	25.8932	20.5426	21.1563	19.671	22.1655	36.7049	18.6919	30.3652	22.8045	30.2329	22.8603	21.6598	27.2004	55.3659	23.1941	0.529456	5.0688	8.88557	0.00287434	1	0.0739374
ENSBTAG00000013555	chr5	ACVR1B	1701	14.4662	10.884	9.32797	13.5818	12.2654	14.2297	19.5923	15.2724	14.0111	20.4189	14.7363	14.4205	14.2009	25.9571	18.7873	15.2562	0.561745	4.37296	8.88548	0.00287448	1	0.0739374
ENSBTAG00000010931	chr4	SSBP1	635	35.1903	20.1437	24.1256	11.3694	46.8537	38.9464	19.8583	36.365	4.89549	1.03202	12.5164	25.9804	44.6449	8.84955	19.0424	40.5405	-0.503492	4.89317	8.87133	0.00289684	1	0.0744349
ENSBTAG00000013924	chr18	RPS11	578	2557.12	3590.32	2373.12	2225	1975.67	2603.19	2152.05	2210.87	2744.71	2446.72	2367.23	2847.87	2312.49	2891.68	1985.93	2206.81	0.292507	11.5089	8.85859	0.00291713	1	0.0748781
ENSBTAG00000015376	chr20	FBXW11	1779	19.4395	12.1097	16.454	9.46919	20.8877	15.8242	8.60716	19.0067	0.582469	1.47348	8.93524	21.4755	21.4047	3.15878	2.91301	18.5551	-0.673277	4.07852	8.85129	0.00292882	1	0.0750997
ENSBTAG00000001962	chr20	MRPS27	2179	15.5047	9.42326	13.308	9.05623	18.753	18.1112	11.5741	14.5715	1.42663	4.51122	4.7698	16.6367	19.0921	1.84209	1.18914	16.1969	-0.703013	3.94678	8.83421	0.00295636	1	0.0757272
ENSBTAG00000007375	chr17	MIF	572	137.197	130.054	98.5223	81.62	124.748	156.385	98.4172	123.994	65.2162	42.3902	63.0616	139.276	124.638	53.3316	30.1996	127.758	-0.39276	6.80919	8.82788	0.00296663	1	0.0758325
ENSBTAG00000009233	chr25	RAC1	898	205.293	276.636	154.148	175.264	167.032	173.737	167.505	147.63	267.707	194.118	210.373	208.855	167.562	142.14	140.425	209.687	0.349972	7.80417	8.82872	0.00296527	1	0.0758325
ENSBTAG00000047930	chr27	UBE2E2	860	8.04252	4.30549	6.36202	3.35795	6.74684	5.81257	4.18937	4.79481	0	0	0.710903	6.31028	4.4863	0	0	5.06946	-1.10504	2.88302	8.81621	0.00298567	1	0.0761954
ENSBTAG00000027803	chrX	ENSBTAG00000027803	1194	44.2256	28.7557	30.4727	17.7366	51.9039	57.0701	40.7358	40.5792	6.07495	9.33049	17.9214	35.6335	41.0239	21.5151	20.2545	50.9453	-0.450183	5.25852	8.81538	0.00298702	1	0.0761954
ENSBTAG00000000524	chr1	CSTB	614	229.845	180.915	221.883	124.638	242.482	226.245	181.17	169.24	87.7574	59.7695	113.513	191.265	257.633	103.289	92.8416	189.348	-0.335306	7.53108	8.81171	0.00299303	1	0.0761999
ENSBTAG00000004118	chr22	ALAS1	2255	70.0741	71.8004	43.0671	30.3084	58.7975	38.5018	42.1398	49.007	14.2451	22.0865	20.6052	69.8871	53.1142	16.376	24.5132	45.388	-0.436066	5.61999	8.8097	0.00299634	1	0.0761999
ENSBTAG00000037457	chr24	MBD2	845	137.261	84.0532	137.593	89.426	188.32	147.894	100.198	149.326	47.8252	28.6949	73.7993	150.282	192.365	44.6517	68.4834	174.684	-0.310794	6.96478	8.80961	0.00299649	1	0.0761999
ENSBTAG00000012342	chr5	LIMA1	3710	23.3038	19.87	22.8587	22.9626	24.258	27.586	33.8678	27.1198	23.4614	19.077	21.2581	25.6275	26.6318	38.7326	42.8362	29.6021	0.43023	5.07117	8.79522	0.00302021	1	0.0767238
ENSBTAG00000009351	chr5	ATXN10	1760	13.6034	10.3278	8.23809	10.6653	17.606	22.4229	26.3561	13.2375	20.0177	13.7768	13.8949	11.9637	22.4936	28.7359	19.139	20.4068	0.541369	4.48646	8.78131	0.00304333	1	0.0772315
ENSBTAG00000005788	chr3	VANGL1	1575	7.93843	6.83908	5.90557	11.6125	3.91913	3.17385	10.2939	3.92718	15.7899	18.7237	11.6453	6.61557	4.36679	10.7037	10.4193	4.61348	0.738771	3.7217	8.77262	0.00305787	1	0.0775205
ENSBTAG00000019180	chr18	AP2A1	3146	20.3364	24.2882	16.6088	16.8289	13.7344	17.3947	19.4687	18.94	30.3025	22.0804	21.5711	21.0449	17.3827	22.7106	18.3943	18.9393	0.489024	4.69981	8.7535	0.00309009	1	0.0782568
ENSBTAG00000047277	chr18	PNKD	429	35.3456	35.3089	40.1741	29.17	35.1078	33.7302	34.6429	26.4329	26.5696	33.6067	51.3043	44.0219	32.4548	41.1682	32.2129	41.1342	0.445656	5.45631	8.7475	0.00310026	1	0.0784337
ENSBTAG00000006491	chr3	AGL	5270	5.62836	3.89626	5.65821	8.03698	7.35563	5.74117	9.99844	6.33788	9.04474	12.1864	9.51288	6.34332	6.23885	13.8621	18.0281	6.46062	0.738592	3.67912	8.73796	0.00311652	1	0.0787642
ENSBTAG00000008606	chr20	EXOC3	2703	18.158	13.8231	13.8656	8.72511	17.0358	13.7242	13.1625	18.1539	4.21692	2.6669	5.42843	18.9528	18.618	1.78198	1.91722	15.822	-0.672315	4.01005	8.73579	0.00312023	1	0.0787771
ENSBTAG00000004422	chr3	ALG14	850	35.3653	24.9488	20.598	53.793	25.8525	41.4762	43.976	36.3841	82.897	40.0908	33.0863	31.4118	30.3921	38.7224	60.9677	37.1249	0.556162	5.6268	8.7298	0.00313052	1	0.0789557
ENSBTAG00000021535	chr4	CROT	2099	16.6026	8.65984	13.8152	7.56698	29.7604	23.8152	20.5976	34.2809	2.96202	3.74653	5.24287	12.5135	23.8956	7.64917	11.9331	24.4301	-0.576008	4.34427	8.71473	0.0031565	1	0.0795295
ENSBTAG00000026266	chr24	MYL12B	959	108.184	56.8624	61.3315	41.1544	80.1992	72.9753	53.0661	76.752	36.7375	21.8671	25.5006	70.6224	78.7141	32.647	28.8203	77.9336	-0.365513	6.04969	8.70181	0.00317894	1	0.0799683
ENSBTAG00000001186	chr27	SH2D4A	1718	16.1812	7.05355	8.43949	6.44356	8.12	3.67537	3.40782	8.40068	1.2063	1.14435	2.13519	13.267	6.24907	0.467276	0.502741	5.31705	-0.941057	3.23998	8.7002	0.00318176	1	0.0799683
ENSBTAG00000010422	chr5	MDM2	2666	10.4273	8.71199	11.2875	12.6374	19.495	17.566	22.6361	22.4273	15.1584	12.7821	11.6955	12.2949	20.7641	31.9185	26.5657	20.7918	0.52064	4.51112	8.69911	0.00318366	1	0.0799683
ENSBTAG00000015943	chr12	EFHA1	1807	13.7648	11.1769	15.7449	5.59348	33.9546	27.9548	17.6953	25.4441	2.86722	1.08799	6.09008	13.2142	26.9215	8.44097	8.60363	28.263	-0.585837	4.32648	8.6783	0.00322022	1	0.0808041
ENSBTAG00000004864	chr18	CEP89	2382	1.28432	6.7831	2.1821	1.41442	4.09436	3.42399	2.07973	6.66483	9.57039	8.80376	3.07998	4.92106	4.2254	5.39231	4.71377	6.62389	0.93356	3.10254	8.66938	0.00323601	1	0.0811177
ENSBTAG00000011726	chr12	CRYL1	1453	38.4478	37.2983	29.183	17.225	50.1288	37.6626	26.0358	49.5222	12.1236	8.56935	9.67768	41.6817	44.4482	20.995	8.32204	48.5796	-0.446645	5.16313	8.63715	0.00329377	1	0.0824816
ENSBTAG00000004937	chr22	SEC61A1	1633	49.8486	30.5073	42.7186	27.1158	41.5037	32.5446	31.7153	45.9574	16.4982	12.0391	20.217	49.5826	37.8025	11.3068	14.2805	45.7675	-0.412187	5.25818	8.62278	0.00331984	1	0.0829842
ENSBTAG00000003189	chr28	CCDC6	1147	15.3073	13.7931	20.9886	7.13356	18.7278	13.5332	5.88959	15.279	1.80682	2.28537	6.92929	19.4931	17.8425	2.09969	2.25905	18.462	-0.704004	3.97305	8.62238	0.00332058	1	0.0829842
ENSBTAG00000004380	chr5	STAT2	3611	8.87722	8.38964	9.09112	11.8627	10.0171	11.8761	15.2156	17.1862	17.5046	12.1593	9.48133	10.8807	12.6357	22.2315	20.0918	13.9708	0.588547	4.18439	8.60208	0.0033578	1	0.0838292
ENSBTAG00000019166	chr26	NSMCE4A	1334	7.179	4.03732	4.5116	2.52559	13.3262	11.2417	9.79037	12.2099	0.776771	0.491252	1.83321	6.67167	12.0719	0	1.29492	9.96013	-0.895855	3.32289	8.59158	0.00337721	1	0.0842285
ENSBTAG00000031301	chr18	ENSBTAG00000031301	882	30.4628	28.2418	24.193	21.8279	62.1463	43.2526	71.9959	63.3491	39.9447	28.2342	45.7493	31.995	43.3636	59.1619	76.3824	62.1407	0.469745	5.77045	8.58371	0.00339184	1	0.0845075
ENSBTAG00000008118	chr3	BXDC5	1321	19.8358	22.4238	34.3771	32.7914	19.0646	25.493	25.2282	19.5095	43.1428	40.6791	35.6366	18.4044	19.9368	23.7006	33.3453	25.1454	0.509496	5.13014	8.56587	0.00342523	1	0.0852532
ENSBTAG00000001656	chr28	TMEM254	1980	10.8827	4.76016	16.1653	5.83401	19.8896	15.6794	9.55303	15.7236	1.04668	0.661949	4.94042	10.8537	16.0971	3.649	2.18108	17.9297	-0.727548	3.8175	8.56354	0.00342962	1	0.0852764
ENSBTAG00000019150	chr18	PLD3	1945	114.889	124.607	92.5486	97.7459	65.2491	61.4114	70.8531	85.6508	115.608	102.09	71.3535	121.316	65.547	78.4207	81.2641	66.2847	0.257665	6.73013	8.55949	0.00343725	1	0.0852938
ENSBTAG00000016265	chr8	DNAJA1	2018	38.7564	27.3559	31.1796	18.365	60.4417	61.4063	40.8401	45.363	10.2697	11.0412	19.0866	30.3344	48.8782	12.7299	24.8241	57.92	-0.426861	5.31117	8.56123	0.00343397	1	0.0852938
ENSBTAG00000019911	chr19	COA3	774	82.1437	74.8025	70.6891	49.7473	98.8898	98.9157	97.7519	92.6997	78.9878	62.6543	67.1408	63.3832	103.163	113.053	84.8086	95.4883	0.276605	6.60781	8.55338	0.00344882	1	0.0853611
ENSBTAG00000016683	chr21	BIKBA	1573	30.8639	30.601	35.3046	17.1348	38.6133	28.601	22.3318	33.6856	5.92874	8.33223	17.1014	30.9119	37.3249	13.2691	10.4326	34.4471	-0.469407	4.91849	8.55371	0.00344819	1	0.0853611
ENSBTAG00000008649	chr3	ETV3	1530	10.78	11.4404	9.11889	10.3811	9.84394	7.7381	20.0159	6.46829	17.6088	25.2709	15.1845	9.78959	11.5122	12.0679	13.5484	10.1768	0.661253	4.14048	8.55256	0.00345037	1	0.0853611
ENSBTAG00000021337	chr5	SBF1	5839	15.5586	15.0463	10.8227	13.1887	11.7977	13.3823	15.8115	15.5012	19.3436	13.6925	11.8317	16.6551	12.8706	24.0601	23.5194	14.8976	0.541605	4.38992	8.55049	0.0034543	1	0.0853725
ENSBTAG00000045592	chr4	ENSBTAG00000045592	738	72.9938	96.2398	104.534	58.6958	183.004	182.17	151.95	133.261	33.698	24.8635	44.7349	134.421	203.208	42.4234	63.1982	142.061	-0.45475	6.83551	8.54152	0.00347135	1	0.0856885
ENSBTAG00000006398	chr9	TOMM7	165	77.3882	77.5226	84.557	43.7551	59.1077	57.4026	32.7532	58.7292	12.5602	15.8868	29.6425	76.3046	59.9828	29.192	31.4076	57.8782	-0.4767	5.86958	8.54011	0.00347405	1	0.0856885
ENSBTAG00000009886	chr5	KDELR3	1445	10.7697	5.59077	11.9271	5.66242	12.4734	13.1092	14.6483	15.8378	15.0591	8.16328	10.1544	8.11209	16.1364	26.6668	24.5066	11.4938	0.594158	4.18125	8.52695	0.00349925	1	0.0861376
ENSBTAG00000002953	chr8	TXN	512	132.751	98.6165	104.725	77.0841	264.989	276.969	195.272	181.613	50.5963	33.2785	42.9874	117.864	276.851	122.299	101.216	245.722	-0.31529	7.29117	8.52846	0.00349635	1	0.0861376
ENSBTAG00000045504	chr9	ENSBTAG00000045504	789	335.478	371.595	408.097	256.818	582.684	533.527	392.707	497.803	156.286	125.418	207.667	460.009	588.289	240.122	253.968	581.246	-0.230731	8.65621	8.5229	0.00350705	1	0.0862434
ENSBTAG00000003578	chr26	DPCD	855	13.5344	15.3542	15.3581	5.06637	14.7277	12.924	10.0079	7.23427	3.63583	1.53294	0.71506	11.4249	14.911	1.87785	3.03056	11.1695	-0.761299	3.7156	8.52093	0.00351085	1	0.0862506
ENSBTAG00000012739	chr19	C1QBP	1192	49.4328	49.9834	34.6549	35.9364	66.8012	78.3547	56.6725	53.1009	41.7267	35.1855	43.5965	39.1534	70.7865	78.7964	71.0096	67.4025	0.336223	6.0136	8.48172	0.00358732	1	0.0880005
ENSBTAG00000032059	chr21	TGM5	2242	37.8506	31.0787	29.0405	25.5466	48.401	38.8423	27.3187	39.0835	14.7898	12.5688	10.635	45.0219	43.6954	11.4581	11.5572	34.2616	-0.437024	5.12345	8.48059	0.00358957	1	0.0880005
ENSBTAG00000021602	chr3	CTTNBP2NL	3155	18.9293	13.0163	15.6943	29.4428	10.2519	10.7573	14.9881	15.7492	22.9905	23.8868	19.9594	18.164	14.0898	15.7757	25.1858	16.7796	0.535734	4.56912	8.47894	0.00359281	1	0.0880005
ENSBTAG00000015124	chr12	ARGLU1	911	35.4793	29.9292	30.3296	16.3781	43.9064	37.5438	26.2008	52.9587	3.41234	7.91287	10.7377	42.6522	34.0653	17.6242	18.9618	43.2988	-0.47693	5.08298	8.46385	0.00362274	1	0.0886455
ENSBTAG00000005780	chr26	LDB1	1533	51.4517	38.2064	40.8655	20.0936	27.0581	23.1689	20.2705	32.6816	13.5188	8.54964	11.9643	63.0122	27.6845	6.80767	12.9584	28.3038	-0.457151	5.0279	8.46046	0.0036295	1	0.0887227
ENSBTAG00000008808	chr3	CCDC17	2062	2.58023	3.91788	1.19404	4.43492	2.15533	2.04148	3.27612	2.29974	12.0607	5.72063	5.92994	2.94765	1.78975	6.61846	6.28304	2.31569	0.985707	2.98729	8.45444	0.00364153	1	0.0889286
ENSBTAG00000016312	chr18	LGALS4	1157	88.0608	82.9163	51.0721	62.8152	67.2215	94.1413	107.043	43.1243	99.4119	75.8982	72.9213	68.1052	72.2029	88.8124	138.104	76.6188	0.473833	6.59408	8.45054	0.00364935	1	0.0890093
ENSBTAG00000017120	chr19	PHB	1023	124.17	124.378	98.4092	103.507	121.763	159.452	124.145	107.825	120.537	90.3241	78.2897	109.704	144.3	157.731	150.284	128.257	0.286124	7.14463	8.44767	0.00365511	1	0.0890093
ENSBTAG00000006369	chr5	MRPS35	1125	50.0121	36.5036	61.5221	31.6592	30.8358	42.563	42.4336	20.526	69.0808	41.3586	78.2562	40.5204	40.5579	54.2323	62.187	28.6036	0.620996	5.82648	8.44739	0.00365569	1	0.0890093
ENSBTAG00000036111	chr28	ENSBTAG00000036111	951	11.7486	9.55678	7.47922	3.54273	19.7317	15.4925	10.4184	14.092	0	2.06729	1.92863	10.7281	18.5211	0	3.63284	20.0839	-0.757189	3.75636	8.44092	0.0036687	1	0.0892378
ENSBTAG00000040394	chr25	PRSS27	1011	35.2591	28.9665	20.5649	21.8992	19.4154	12.4912	36.082	33.853	21.5237	21.3906	24.189	45.5189	30.364	70.6701	25.6293	48.6674	0.715582	5.25761	8.43213	0.00368648	1	0.0895252
ENSBTAG00000017183	chr27	PDLIM3	1504	7.87099	10.0715	8.73086	4.80026	9.43954	7.87187	3.89271	9.87017	0.688971	0.435725	0.813001	8.80418	8.14205	1.06753	0.574274	10.0766	-0.900117	3.28822	8.43149	0.00368779	1	0.0895252
ENSBTAG00000007318	chr3	ZNF687	3711	11.0036	12.4268	6.78204	10.7649	5.08981	6.94781	8.13094	6.94479	22.6174	18.7187	8.89635	9.41763	6.46404	11.8979	11.4044	6.71323	0.66105	3.90926	8.42602	0.0036989	1	0.0897065
ENSBTAG00000018425	chr18	PSMD7	1118	36.2865	50.8831	35.9699	40.8981	38.8688	39.0642	47.1304	42.4156	44.4886	30.4805	43.7479	36.1142	42.7624	50.9816	49.4431	50.8803	0.346116	5.68632	8.42112	0.00370888	1	0.0898601
ENSBTAG00000029828	chrX	bta-mir-421	85	0	0	6.43687	0	1.45239	0	5.29832	2.42561	24.3815	0	7.19267	7.66142	5.92054	0	0	14.6546	1.71273	3.08876	8.41711	0.00371707	1	0.0899699
ENSBTAG00000006511	chr3	MTF1	3480	10.1669	9.76946	11.6345	14.6605	6.63381	5.44335	8.92949	7.16879	16.6747	19.9612	17.9197	9.23186	7.90539	11.9956	10.9205	7.03953	0.639588	3.99758	8.41224	0.00372703	1	0.0901225
ENSBTAG00000033806	chr4	ENSBTAG00000033806	747	149.392	82.463	82.7659	45.7466	176.999	196.881	122.386	145.179	33.292	31.5822	53.1988	104.904	194.921	63.4057	64.7492	161.194	-0.371476	6.86788	8.40998	0.00373167	1	0.0901459
ENSBTAG00000002869	chr4	ARL4A	1171	35.2121	20.6968	32.2393	16.0298	53.6614	38.6442	40.3822	50.5318	10.6187	5.03669	15.6629	32.2552	47.9896	13.0255	21.3899	51.7687	-0.419559	5.17631	8.40549	0.0037409	1	0.0902805
ENSBTAG00000046054	chr11	RHOB	2212	13.4093	19.6306	10.2649	6.09248	33.5979	26.5236	27.0784	21.4379	4.21605	4.44392	5.25143	12.0705	21.9165	11.2505	12.4949	18.0201	-0.582139	4.33039	8.39796	0.00375642	1	0.0905662
ENSBTAG00000043544	chrM	ENSBTAG00000043544	70	72.2059	48.0873	144.6	130.64	68.7808	90.2041	147.974	141.378	148.03	112.342	174.679	86.8294	83.8743	206.429	185.08	112.701	0.625376	7.21273	8.37668	0.00380067	1	0.0915434
ENSBTAG00000014426	chr5	PRKAG1	1594	11.5988	14.571	15.4461	7.24676	12.082	16.6704	12.1489	16.4269	18.202	9.86695	22.2458	11.1669	15.049	31.2249	21.674	10.4194	0.598549	4.36919	8.37405	0.00380616	1	0.0915859
ENSBTAG00000007101	chr3	F3	1877	9.56658	5.2007	6.55861	5.38488	6.51136	10.7929	9.35745	8.34813	12.1453	13.2672	13.3545	4.16337	7.32839	8.12618	28.9897	11.6136	0.816623	3.87245	8.37059	0.00381342	1	0.091671
ENSBTAG00000011399	chr5	YARS2	3649	6.34253	5.53485	6.44745	6.19933	13.7019	10.9593	13.6995	11.1309	11.9268	6.28571	7.03695	9.2802	13.3776	16.06	22.2495	14.3942	0.632861	3.94523	8.36149	0.00383257	1	0.0920415
ENSBTAG00000002378	chr18	NUCB1	2214	66.2051	83.0125	69.3184	54.348	51.355	56.089	50.2431	68.5394	91.7334	66.5986	69.5876	71.7696	54.7039	49.3126	49.5443	57.856	0.321338	6.2522	8.33629	0.00388608	1	0.0931448
ENSBTAG00000002004	chr5	LLPH	807	9.72447	14.1819	13.5597	13.7175	31.9723	44.6643	44.6451	30.4028	15.4084	8.93263	12.1215	9.1456	37.2082	57.6968	62.0757	39.8749	0.428708	5.10316	8.33799	0.00388245	1	0.0931448
ENSBTAG00000006039	chr5	ARHGDIB	1111	17.9583	19.3907	24.6235	22.9606	24.2239	26.2858	34.0504	30.0636	15.8556	33.0319	20.3609	22.8601	29.4428	50.5803	30.3192	30.6458	0.480373	5.0823	8.32057	0.00391986	1	0.0938632
ENSBTAG00000000215	chr16	GNB1	2987	54.6828	37.6391	48.7237	30.9376	57.0767	49.0606	39.8039	57.6356	21.1614	14.6994	26.1989	53.9958	53.4077	15.588	20.2409	57.5488	-0.360084	5.55439	8.30263	0.00395877	1	0.0946729
ENSBTAG00000018238	chr22	ABTB1	1760	17.76	18.5519	12.5903	6.28979	23.7085	15.8455	14.5854	24.2492	3.53254	3.35112	6.60009	18.7473	19.0623	6.38576	5.39818	16.6321	-0.608194	4.17068	8.30144	0.00396137	1	0.0946729
ENSBTAG00000043032	chr28	U6	107	1.24309	3.1459	2.5567	0	4.61506	0	0	1.92689	9.68423	6.12458	0	8.1149	4.70323	0	0	7.76099	1.20498	2.78215	8.29854	0.00396769	1	0.094732
ENSBTAG00000011435	chr19	NPEPPS	4087	54.35	38.5451	47.993	50.4034	77.781	63.0219	68.3194	63.1596	48.6794	38.6431	41.1374	58.3714	71.4173	78.962	75.0224	60.0926	0.297326	6.10935	8.29131	0.00398353	1	0.0950181
ENSBTAG00000009939	chr5	CAND1	4383	13.3223	10.6751	12.2334	15.154	24.1385	24.5508	28.3592	23.8493	17.2584	12.1108	14.5068	12.4806	27.1352	37.9137	36.4559	22.8779	0.468691	4.73224	8.27861	0.00401149	1	0.0955924
ENSBTAG00000010508	chr18	BLVRB	778	452.374	571.114	341.431	393.458	345.446	420.344	307.956	407.053	455.507	403.474	334.764	454.515	346.493	408.613	386.337	411.744	0.270566	8.88694	8.27484	0.00401982	1	0.0956981
ENSBTAG00000016271	chr5	SNRPF	1299	11.161	10.6244	16.216	12.5977	15.586	19.241	22.5352	13.3324	6.3816	10.5942	14.1196	13.0344	16.1421	42.6419	38.5644	19.9775	0.573705	4.54388	8.27203	0.00402605	1	0.095754
ENSBTAG00000020635	chr3	VPS45	2667	5.3364	5.55339	12.2064	13.1741	9.48924	11.8378	13.509	11.0548	21.7577	11.5487	13.2958	8.70898	10.0637	11.4382	23.6411	10.5088	0.646189	4.09405	8.26953	0.00403159	1	0.0957931
ENSBTAG00000032234	chr12	STK24	1588	57.0406	44.3021	51.6814	31.5213	44.7788	33.7981	22.9716	47	20.2283	8.6662	22.7149	58.506	42.9935	12.6382	17.9486	47.7181	-0.387301	5.39771	8.25279	0.00406895	1	0.0965876
ENSBTAG00000018717	chr3	DDX20	2847	7.75547	10.7593	10.1855	14.3699	8.80257	9.79561	13.604	10.0662	13.8307	17.4939	12.2404	9.83578	10.0166	18.0464	23.0565	9.84436	0.596801	4.13106	8.24995	0.00407531	1	0.0966454
ENSBTAG00000011488	chr19	PRPF8	7398	41.1906	36.9917	38.0139	35.1318	40.8672	35.563	36.8906	40.9957	46.5021	36.7615	33.139	44.9229	35.01	44.5989	39.4611	39.512	0.346844	5.58016	8.23354	0.00411232	1	0.0974292
ENSBTAG00000013527	chr16	PGD	1925	53.4808	39.8687	42.4917	23.7527	34.695	27.8813	28.5421	27.4188	16.1488	9.53207	21.2791	32.5892	35.4668	14.596	15.7038	26.207	-0.441488	5.10496	8.20712	0.00417262	1	0.0987627
ENSBTAG00000046192	chr20	AK6	820	9.40809	3.28401	12.3439	2.93479	17.0124	15.7215	8.78746	11.8175	1.26367	0	4.47349	9.00061	19.0251	1.958	0	13.6717	-0.802171	3.60541	8.19841	0.00419271	1	0.0990477
ENSBTAG00000030706	chr3	ALG6	2697	4.83317	1.87214	4.56452	4.99687	5.53867	6.04817	6.51239	6.19218	7.68419	5.34566	4.98713	5.31214	4.97586	12.5016	18.5744	6.92792	0.778987	3.45708	8.19893	0.00419151	1	0.0990477
ENSBTAG00000017670	chr3	ENSBTAG00000017670	1881	1.76782	0.715813	2.18155	3.83816	2.49399	3.07714	2.87309	5.04207	7.16149	1.74197	4.55038	1.38484	5.17247	28.1677	5.5101	2.31778	1.06371	3.14232	8.18623	0.00422095	1	0.0996194
D0VSD7(W_B29)
Gene.ID	Chromosome	Gene.Name	Sum.of.Exon.Length.of.Gene	B1	B6	B11	B16	B21	B26	B31	B36	B4	B9	B14	B19	B24	B29	B34	B39	logFC	logCPM	LR	PValue	BONFERRONI	BH
ENSBTAG00000019718	chr7	RPS15	489	956.101	1248.7	744.616	636.819	847.254	1109.95	852.824	990.829	936.964	779.014	995.979	1021.67	1049.94	8559.41	944.214	1051.36	0.860727	10.9501	148.68	3.36828e-34	8.29135e-30	8.29135e-30
ENSBTAG00000007737	chr7	UBA52	525	1209.26	1472.75	1076.03	892.02	986.917	1260.85	942.748	1141.63	1248.23	1026.2	1331.04	1330.62	1180.07	4027.93	1024.44	1231.4	0.651277	10.6946	113.715	1.50458e-26	3.70368e-22	1.85184e-22
ENSBTAG00000005620	chr15	RPS3	829	1025.26	1044.35	834.23	481.886	1277.27	1284.37	824.659	1179.11	501.311	456.597	971.902	709.756	1500.72	7109.92	533.499	1477.37	0.516496	10.7741	112.323	3.0365e-26	7.47465e-22	2.49155e-22
ENSBTAG00000015831	chr7	RPL18A	624	1157.45	1391.76	798.342	806.033	1007.21	1129.54	841.533	1033.86	1093.13	953.507	978.557	1104.08	1181.99	5061.28	990.648	1167.06	0.712788	10.6983	107.915	2.80598e-25	6.90721e-21	1.7268e-21
ENSBTAG00000001538	chr3	RPS16	565	418.102	605.9	397.519	518.788	232.703	367.868	365.865	292.662	806.067	857.231	456.879	681.64	281.415	678.156	589.705	298.904	0.752418	9.23003	98.5333	3.19611e-23	7.86754e-19	1.57351e-19
ENSBTAG00000039483	chr24	DSG3	3832	288.341	142.129	295.769	187.523	467.136	307.379	288.29	400.624	127.095	99.7253	303.255	149.358	427.66	11.3698	160.434	389.283	-0.790173	8.02666	77.9909	1.03515e-18	2.54812e-14	4.24687e-15
ENSBTAG00000013924	chr18	RPS11	578	2557.12	3590.32	2373.12	2225	1975.67	2603.19	2152.05	2210.87	2790.46	2697.97	2978.02	3005.79	2343.08	11359.5	3509.85	2425.25	0.802449	11.9971	76.9096	1.78965e-18	4.40539e-14	6.29342e-15
ENSBTAG00000011559	chr11	RPL7A	881	1155.73	1294.48	1097.68	729.334	1228.5	1313.98	872.599	1152.58	817.91	651.334	1280.14	898.58	1438.24	5021.61	803.408	1433.21	0.534056	10.6968	68.5612	1.22998e-16	3.02772e-12	3.78466e-13
ENSBTAG00000000810	chr7	COPE	1104	79.7584	89.9459	62.1968	60.1632	77.0461	89.8432	77.0992	83.2924	82.1317	58.6041	85.6649	82.851	84.594	487.361	80.4279	84.1471	0.735521	7.0589	66.3621	3.75246e-16	9.23706e-12	1.02634e-12
ENSBTAG00000046394	chr19	RPL23A	560	1714.65	2383.93	2040.03	1889.98	2055.27	2469.34	2006.5	2149.03	2356.38	2015.9	2344.36	2278.09	2356.47	5742.83	2423.67	2489.61	0.637892	11.5148	65.537	5.7032e-16	1.4039e-11	1.4039e-12
ENSBTAG00000023343	chr18	RPL28	506	949.74	2007.69	1033.17	1026.34	656.788	900.036	753.859	817.78	1445.79	1175.87	1229.33	1571.92	768.267	6002.63	1153.15	788.701	0.857284	10.8628	65.1781	6.8425e-16	1.68435e-11	1.53123e-12
ENSBTAG00000027075	chr21	ENSBTAG00000027075	466	424.722	407.401	363.973	218.963	589.712	614.83	383.673	622.955	215.215	217.99	429.918	304.18	688.664	2454.16	234.094	735.095	0.454151	9.45121	64.1785	1.13643e-15	2.79743e-11	2.3312e-12
ENSBTAG00000027213	chr1	ENSBTAG00000027213	720	218.914	211.785	181.238	115.647	259.422	252.498	173.888	218.777	103.992	123.452	215.431	137.439	284.553	1519.19	122.148	285.658	0.551785	8.50599	63.3152	1.76136e-15	4.33576e-11	3.3352e-12
ENSBTAG00000004903	chr19	KRT15	1705	1396.73	1688.98	1214.28	1241.23	1196.88	984.794	1171.46	1480	1612.75	1419.98	1562.9	1791.99	1276.13	2329.79	1576.22	1700.64	0.644527	10.7644	62.6062	2.52461e-15	6.21457e-11	4.43898e-12
ENSBTAG00000023471	chr5	ENSBTAG00000023471	394	819.334	1048.28	683.917	759.828	423.311	552.233	451.5	447.414	1084.43	830.261	792.582	940.823	509.625	2282	721.157	491.96	0.763551	9.98921	60.6954	6.66241e-15	1.64002e-10	1.09335e-11
ENSBTAG00000003205	chr11	RPL35	928	675.374	677.212	599.901	401.952	660.233	732.017	485.784	727.618	427.844	408.539	696.397	532.016	767.866	2435.53	420.999	812.697	0.496439	9.78323	60.3195	8.06455e-15	1.98517e-10	1.24073e-11
ENSBTAG00000018914	chr3	RAB25	1077	144.373	173.15	142.499	200.209	118.409	143.151	168.518	129.028	295.305	269.488	148.475	208.595	115.547	519.129	230.059	109.032	0.788693	7.93722	56.1091	6.85578e-14	1.68762e-09	9.92717e-11
ENSBTAG00000006370	chr3	CCT3	1939	214.231	253.283	208.808	317.23	144.654	197.423	221.114	161.092	441.06	415.687	224.67	336.553	159.185	196.208	310.52	169.468	0.571576	8.20909	55.8929	7.653e-14	1.88386e-09	1.04659e-10
ENSBTAG00000019494	chr23	RPL10A	713	610.395	593.436	507.614	318.62	906.244	890.76	605.74	837.141	360.32	295.123	610.027	408.113	978.125	4140.93	458.995	1031.86	0.527842	10.0936	55.4265	9.70196e-14	2.38823e-09	1.25696e-10
ENSBTAG00000013343	chr18	FTL	869	389.696	611.246	277.345	320.132	264.948	337.271	303.175	310.096	465.588	402.181	370.656	462.265	284.259	1358.98	512.835	325.575	0.761452	9.10966	53.0202	3.30131e-13	8.12651e-09	4.06325e-10
ENSBTAG00000017441	chr19	RPL27	464	1017.65	1175.24	788.273	768.637	1074.36	1246.87	1023.01	1016.66	1168.06	921.33	1015.67	1070.95	1192.81	2760.81	1175.52	1222.24	0.627533	10.4519	52.136	5.17857e-13	1.27476e-08	6.07027e-10
ENSBTAG00000020807	chr29	FAU	449	216.55	182.925	184.612	128.634	328.566	305.284	194.586	340.261	113.212	82.148	218.264	137.001	371.539	2767.15	146.904	379.266	0.598586	9.06104	51.6051	6.78667e-13	1.67061e-08	7.59367e-10
ENSBTAG00000014643	chr14	EEF1D	1994	129.809	156.32	114.421	96.7922	142.15	162.027	109.54	135.245	96.4581	79.7525	139.538	112.935	170.426	633.757	115.778	150.23	0.559298	7.6341	51.3021	7.91897e-13	1.94933e-08	8.47536e-10
ENSBTAG00000010508	chr18	BLVRB	778	452.374	571.114	341.431	393.458	345.446	420.344	307.956	407.053	466.187	355.959	441.611	517.022	349.169	1604.21	541.298	406.236	0.698935	9.28241	50.2493	1.35401e-12	3.33303e-08	1.33321e-09
ENSBTAG00000003229	chr19	RPL23	493	2055.33	2400.66	2128.05	1808.07	1915.65	2272.33	1785.9	1927.1	2168.05	2010.23	2356.22	2069.07	2237	2992.93	2135.55	2353.86	0.455354	11.2892	50.2568	1.34885e-12	3.32034e-08	1.33321e-09
ENSBTAG00000030648	chr5	MPST	1261	53.1622	70.7391	41.8703	48.8558	48.9503	60.9229	52.1429	55.7544	68.6375	62.3364	51.4488	67.0213	53.3244	236.899	68.4025	57.2371	0.752706	6.42017	49.6891	1.80144e-12	4.43442e-08	1.70555e-09
ENSBTAG00000002734	chr7	EIF3G	1119	99.7285	108.594	87.0329	80.0025	85.3909	98.5138	66.0041	85.1239	91.4665	83.2155	88.3954	90.3447	95.5617	361.972	82.3727	89.6959	0.59346	7.03557	47.1166	6.68877e-12	1.64651e-07	6.09817e-09
ENSBTAG00000019906	chr19	VPS25	1083	63.4964	84.5413	61.382	61.7742	70.9027	75.5518	78.5942	76.9118	89.4328	64.7654	66.4437	79.5185	78.6888	282.765	79.645	80.0515	0.67435	6.74961	46.855	7.64397e-12	1.88164e-07	6.72014e-09
ENSBTAG00000016264	chr7	FKBP8	1669	61.1261	75.2283	53.107	42.6802	49.1148	54.8575	41.8247	57.0723	58.8553	54.7059	62.0031	61.8546	54.8376	311.26	46.6142	52.1981	0.708047	6.49891	46.6179	8.62683e-12	2.12358e-07	7.32269e-09
ENSBTAG00000019648	chr7	GNB2L1	1103	1386.3	1677.26	1270.61	956.502	1445.39	1776.55	1355.15	1503.8	1270.46	1129.29	1596.59	1469.39	1686.53	3723.07	1587.02	1758.98	0.575082	10.8969	46.0195	1.17079e-11	2.88202e-07	9.60674e-09
ENSBTAG00000007812	chr7	NDUFA13	540	178.087	206.33	127.158	111.413	134.655	161.268	126.767	140.506	157.737	127.651	146.371	137.687	170.786	588.333	112.752	146.712	0.552672	7.74656	45.728	1.35866e-11	3.34448e-07	1.07886e-08
ENSBTAG00000012062	chr7	PRDX2	1013	187.239	199.043	147.451	151.566	192.308	170.895	126.705	165.878	162.067	109.83	155.375	162.106	194.758	1021.33	177.81	169.497	0.647105	8.14542	44.7419	2.24796e-11	5.53357e-07	1.72924e-08
ENSBTAG00000033510	chr15	MPZL2	2100	106.789	77.5809	118.285	69.2163	191.234	140.944	137.895	174.268	43.5049	42.9023	119.876	54.5086	173.053	14.5925	65.638	173.123	-0.603207	6.81988	44.2884	2.83392e-11	6.97597e-07	2.11393e-08
ENSBTAG00000016648	chr7	BSG	1474	945.515	1081.08	617.474	714.775	687.952	726.457	612.596	767.918	737.716	623.123	913.294	974.719	737.028	2572.01	759.013	936.094	0.629581	10.1128	43.5881	4.05296e-11	9.97676e-07	2.93434e-08
ENSBTAG00000010663	chr3	ADAM15	2657	63.1764	69.2986	50.5537	84.9576	31.8273	39.7069	50.68	41.9027	117.632	94.2155	48.4908	88.3779	34.9736	120.042	74.7934	30.8784	0.68195	6.33263	43.387	4.49162e-11	1.10566e-06	3.15902e-08
ENSBTAG00000001212	chr3	SSR2	1081	174.108	269.974	160.951	254.678	156.115	210.768	212.889	198.357	406.052	360.225	180.047	294.911	189.095	432.935	341.073	196.391	0.783866	8.26472	43.0023	5.46756e-11	1.3459e-06	3.63756e-08
ENSBTAG00000017819	chr3	PMVK	984	92.3236	111.177	87.0187	143.805	72.6414	94.9175	111.216	79.4116	207.333	212.001	101.451	170.689	73.4369	184.313	130.628	80.2261	0.748774	7.21891	43.0178	5.42429e-11	1.33524e-06	3.63756e-08
ENSBTAG00000009434	chr3	PAQR6	1527	129.44	171.722	115.375	233.246	79.3105	103.377	123.87	131.105	239.77	268.871	127.31	205.622	86.8476	329.147	173.337	106.627	0.714833	7.66957	42.885	5.80545e-11	1.42907e-06	3.76071e-08
ENSBTAG00000019701	chr11	RPL31	435	1641.69	1702.4	1277.9	884.053	1435.46	1643.29	1121.23	1489.21	966.425	943.831	1640.56	1201.37	1726.67	5231.26	1001.16	1796.95	0.503162	10.9449	42.6078	6.68922e-11	1.64662e-06	4.2221e-08
ENSBTAG00000003535	chr3	DPM3	409	12.6832	27.9823	12.0396	20.0054	12.3755	14.7951	11.0112	19.6599	35.2697	26.6111	16.756	24.8486	18.8382	116.72	24.811	14.8207	1.09778	5.07776	41.9401	9.41115e-11	2.31665e-06	5.79162e-08
ENSBTAG00000008648	chr29	PRDX5	869	177.552	194.065	161.181	123.511	249.889	271.27	153.92	225.395	124.104	78.6271	193.214	141.572	305.216	926.696	115.801	285.02	0.465334	8.16686	41.4876	1.18623e-10	2.92003e-06	7.12202e-08
ENSBTAG00000019147	chr14	RPS20	474	1748.22	2009.01	1759.72	1149.45	1372.83	1645.18	1158.2	1392.78	1295.58	1012.87	1927.76	1413.98	1601.11	11170.4	1288.09	1648.2	0.667741	11.4716	41.0699	1.46882e-10	3.61565e-06	8.6087e-08
ENSBTAG00000030209	chr19	ARHGDIA	1851	90.3986	90.1994	73.3059	79.3075	70.6969	88.6934	75.9111	81.5351	100.57	62.3937	76.3934	90.739	80.5384	289.215	83.6048	85.6779	0.589717	6.86462	40.9743	1.54245e-10	3.79691e-06	8.83001e-08
ENSBTAG00000016822	chr10	PPIB	886	191.56	182.743	147.281	100.498	215.276	227.759	179.94	232.007	126.375	85.9905	177.905	139.46	246.524	729.155	130.76	250.593	0.428809	7.99451	40.925	1.58188e-10	3.89396e-06	8.8499e-08
ENSBTAG00000011843	chr29	EEF1G	1421	541.498	534.172	428.928	304.838	773.817	758.736	490.607	611.421	305.029	240.844	504.947	360.614	860.966	2260.84	291.601	790.06	0.355813	9.58072	40.3133	2.16334e-10	5.32528e-06	1.17597e-07
ENSBTAG00000008935	chr5	PFDN5	933	96.5149	119.78	84.4451	78.9279	96.9891	111.949	99.4358	89.277	134.733	105.638	99.4068	116.382	93.7171	221.647	135.049	106.671	0.645115	7.06578	40.2826	2.19754e-10	5.40947e-06	1.17597e-07
ENSBTAG00000045957	chr5	SAMM50	1586	51.5774	66.8553	38.4649	40.6652	42.6558	58.226	53.1001	58.2391	64.5341	68.2438	52.1407	62.3935	48.9482	161.54	69.3149	63.7293	0.752278	6.25757	39.4882	3.30047e-10	8.12443e-06	1.7286e-07
ENSBTAG00000016079	chr18	COX4I1	1085	303.289	425.96	252.892	250.19	274.099	338.265	301.345	303.279	325.416	287.006	302.762	351.504	310.624	1291.71	469.195	333.518	0.748466	8.91163	39.1631	3.89838e-10	9.59626e-06	1.95842e-07
ENSBTAG00000040584	chr24	DSC2	2897	326.765	169.177	337.497	219.802	450.302	312.954	275.313	361.966	157.207	111.665	343.645	161.374	410.745	13.1685	145.368	371.18	-0.758893	8.08154	39.2005	3.82436e-10	9.41405e-06	1.95842e-07
ENSBTAG00000021421	chrX	SSR4	596	329.849	345.648	312.582	178.471	345.709	353.589	218.378	311.687	183.255	171.457	362.207	260.269	383.517	1795.73	241.207	403.511	0.611052	8.9609	38.9941	4.25086e-10	1.04639e-05	2.09278e-07
ENSBTAG00000003560	chr12	ENSBTAG00000003560	774	161.366	145.691	128.301	76.4866	249.298	260.036	152.446	235.478	74.5494	50.7792	145.8	100.898	308.893	1433.4	91.7751	286.855	0.455459	8.32161	38.5561	5.32035e-10	1.30966e-05	2.56795e-07
ENSBTAG00000014204	chr3	S100A16	1061	84.3698	117.703	97.9787	161.04	62.0173	97.4519	111.21	67.8188	201.35	164.131	88.9214	144.185	79.6603	269.57	141.073	73.2081	0.73798	7.25011	37.3022	1.01169e-09	2.49038e-05	4.78919e-07
ENSBTAG00000005726	chr4	HNRNPA2B1	1656	259.998	169.525	279.679	126.139	368.644	284.384	248.023	310.386	113.657	82.8856	283.343	131.463	365.517	15.7356	116.429	351.4	-0.666142	7.82698	37.2423	1.04328e-09	2.56813e-05	4.84553e-07
ENSBTAG00000004315	chr3	HDLBP	3962	87.622	89.6327	83.7548	121.48	45.4301	55.8463	66.2691	59.428	169.389	155.973	80.6054	122.316	47.6152	74.3464	109.921	47.8554	0.568702	6.74141	37.0724	1.13824e-09	2.8019e-05	5.1887e-07
ENSBTAG00000015228	chr7	CD74	1373	200.34	228.248	270.379	196.308	239.622	215.573	205.334	283.662	202.124	150.615	236.093	228.296	263.918	1302.41	210.025	288.098	0.634001	8.56588	36.8684	1.26377e-09	3.1109e-05	5.65618e-07
ENSBTAG00000015285	chr3	RPS8	679	3072.18	3917.88	3692.14	4920.09	2665.96	3749.2	3803.16	3036.17	5634.97	6504.36	3898.62	4904.67	2966.46	6163.67	5456.2	3138.06	0.656881	12.3204	36.483	1.54003e-09	3.79094e-05	6.76954e-07
ENSBTAG00000003196	chr26	PAPSS2	1968	193.298	125.887	162.083	92.6905	251.987	200.263	156.755	197.481	46.4229	36.2552	151.597	96.2164	233.657	6.35563	48.5557	210.737	-1.01901	7.16988	35.7146	2.28451e-09	5.62355e-05	9.84813e-07
ENSBTAG00000000789	chr3	PPP1R7	1209	49.2878	74.06	53.6272	83.2034	38.2918	41.9995	53.6406	44.5096	89.203	104.028	51.7721	101.316	41.7134	83.1099	86.0331	48.039	0.692778	6.31148	35.6842	2.32041e-09	5.71192e-05	9.84813e-07
ENSBTAG00000047277	chr18	PNKD	429	35.3456	35.3089	40.1741	29.17	35.1078	33.7302	34.6429	26.4329	35.2267	39.4652	62.3017	51.1208	29.6611	174.935	43.3663	40.4176	0.928326	5.87106	35.4003	2.68446e-09	6.60806e-05	1.12001e-06
ENSBTAG00000001988	chr5	EIF3D	1874	68.8477	92.146	73.428	64.9788	60.2771	74.6887	67.2892	66.6719	111.432	72.2757	70.2141	77.0664	67.714	177.985	99.275	67.1746	0.62703	6.63041	35.3013	2.82448e-09	6.95275e-05	1.15879e-06
ENSBTAG00000002046	chr11	COX8B	1405	79.0492	57.9786	55.2975	35.9695	101.838	95.1263	73.7239	109.178	45.4687	24.9612	64.5485	63.9593	110.84	1053.75	48.1505	128.226	0.708668	7.5483	34.7528	3.74343e-09	9.21484e-05	1.51063e-06
ENSBTAG00000011825	chr7	C7H19orf43	878	60.2942	66.7088	47.9832	43.3065	39.0887	40.7528	32.8279	44.6168	51.6363	51.6512	64.7853	62.1407	42.1486	212.976	37.5627	46.2403	0.714674	6.20955	34.4675	4.33428e-09	0.000106693	1.72085e-06
ENSBTAG00000026327	chr14	RPL8	850	668.654	768.265	568.053	451.295	939.112	1137.5	771.965	933.86	617.42	431.801	701.713	592.793	1155.86	6099.92	798.883	1089.61	0.742321	10.5373	34.1441	5.11779e-09	0.00012598	1.93815e-06
ENSBTAG00000011212	chr18	EIF3K	770	164.968	243.059	142.823	135.641	147.021	200.567	157.917	166.012	225.702	199.46	153.381	200.76	172.532	439.129	236.121	174.289	0.659836	7.90034	34.1909	4.99631e-09	0.000122989	1.93815e-06
ENSBTAG00000046319	chr7	NDUFA7	473	95.6104	116.711	98.9005	90.5628	89.7838	111.245	55.2235	88.9219	107.467	57.5261	113.495	100.647	109.582	490.972	84.0279	113.55	0.704907	7.2454	34.1674	5.05702e-09	0.000124484	1.93815e-06
ENSBTAG00000003846	chr2	RPL37A	659	598.045	689.568	585.325	409	815.837	854.76	727.132	856.932	438.836	412.896	621.883	530.839	933.918	4931.97	681.39	970.096	0.65833	10.2857	34.0766	5.29849e-09	0.000130428	1.97618e-06
ENSBTAG00000021082	chr3	TMEM125	1609	34.4721	36.1925	23.9732	54.4423	19.5652	28.6151	28.5497	28.5752	81.5424	68.0199	28.3952	46.5418	19.0818	107.536	44.6735	23.305	0.852292	5.7402	34.02	5.45475e-09	0.000134274	2.00409e-06
ENSBTAG00000004915	chr19	PFN1	815	466.762	524.535	419.581	422.25	315.373	409.654	339.84	354.169	588.307	382.83	470.053	474.517	380.299	736.66	353.821	371.016	0.478585	9.01935	33.8605	5.92081e-09	0.000145747	2.14333e-06
ENSBTAG00000010265	chr3	MGST3	863	932.464	1134.65	633.673	1244.81	520.418	886.537	839.658	539.691	1444.68	1794.37	779.819	1469.57	614.811	1547.18	1547.24	713.665	0.784372	10.3233	33.7871	6.14867e-09	0.000151356	2.19356e-06
ENSBTAG00000040367	chr2	ENSBTAG00000040367	754	482.121	514.292	376.971	308.316	424.389	454.31	299.243	400.596	329.794	251.809	405.072	364.639	484.454	1438.52	297.209	458.99	0.443696	9.12254	33.464	7.25952e-09	0.0001787	2.55286e-06
ENSBTAG00000032308	chr3	U1	164	0	8.21003	3.33618	5.86958	1.50552	1.60424	5.49216	5.0287	25.1312	29.4958	16.7151	13.0463	2.13548	24.1514	5.15636	6.87653	1.88548	3.82119	33.2864	7.95387e-09	0.000195792	2.75764e-06
ENSBTAG00000008314	chr2	SDHB	968	208.448	216.989	160.805	150.159	196.785	205.747	131.199	172.524	153.28	131.802	212.392	160.801	212.495	499.841	152.88	197.327	0.465942	7.88274	32.8588	9.91032e-09	0.000243952	3.38823e-06
ENSBTAG00000040005	chr18	FXYD3	729	226.976	388.788	196.638	237.682	228.108	283.667	225.487	250.58	323.201	235.562	242.541	306.704	275.435	781.814	383.961	263.76	0.701453	8.53639	32.8067	1.01792e-08	0.000250571	3.43248e-06
ENSBTAG00000027930	chr2	ENSBTAG00000027930	654	224.532	255.804	199.946	144.244	215.382	231.717	168.712	192.621	142.846	134.061	229.488	150.491	234.372	838.002	149.992	250.467	0.461588	8.18043	32.7544	1.04569e-08	0.000257407	3.47847e-06
ENSBTAG00000001754	chr4	AHCYL2	4922	420.652	209.749	276.457	184.034	576.431	433.129	287.855	475.103	159.518	120.638	293.741	181.596	486.74	50.4855	141.399	446.85	-0.584824	8.25528	32.6557	1.10017e-08	0.000270819	3.61091e-06
ENSBTAG00000047214	chr19	TRAPPC1	784	41.0569	48.5167	34.8937	45.4294	35.9021	46.6457	29.2962	31.8207	52.5704	35.4777	42.8325	45.0297	36.4812	178.95	48.5381	38.1191	0.715082	5.95883	32.5825	1.14241e-08	0.000281216	3.67635e-06
ENSBTAG00000005163	chr3	S100A1	798	13.0011	18.9818	13.3698	15.6816	7.27103	12.5283	13.5446	17.8273	25.8241	45.4634	12.0231	24.1307	11.4106	89.0807	28.612	20.845	1.25039	4.93229	32.5696	1.14998e-08	0.000283079	3.67635e-06
ENSBTAG00000011263	chr13	EIF6	1022	169.713	172.258	127.415	97.9565	173.583	178.4	166.13	167.443	96.115	95.8468	141.043	110.957	195.213	1141.86	140.665	172.556	0.557001	8.10609	32.4802	1.20411e-08	0.000296403	3.80004e-06
ENSBTAG00000008091	chr3	SELENBP1	1752	1970.49	2073.46	1105.51	2404.33	936.818	1166.51	1756.7	1109.38	3274.63	3158.95	1818.13	3168.78	942.98	917.268	2722.27	1313.05	0.583128	11.112	32.4178	1.24341e-08	0.000306079	3.87442e-06
ENSBTAG00000021093	chr18	RPS16	562	1641.81	2337.71	1344.47	1298.33	969.609	1414.25	1107.46	1091.42	1846.86	1570.83	1736.87	1875.95	1159.09	2932.6	1772.54	1206.76	0.611812	10.8978	32.0884	1.47316e-08	0.000362632	4.5329e-06
ENSBTAG00000014553	chr18	ATP6V0D1	1537	109.732	142.791	81.8743	85.802	67.0677	75.8303	75.5967	74.449	125.138	88.9095	101.215	123.545	68.1298	217.145	122.692	67.687	0.599524	6.94948	32.0195	1.52636e-08	0.000375728	4.63862e-06
ENSBTAG00000016688	chrX	ENSBTAG00000016688	999	276.274	240.581	254.398	183.561	470.579	435.595	338.106	389.858	138.897	120.448	268.228	180.441	492.901	16.9025	226.859	491.345	-0.627274	8.19209	31.9331	1.59577e-08	0.000392815	4.79042e-06
ENSBTAG00000007215	chr3	RNPEPL1	1352	35.8106	45.811	33.7912	47.7034	20.1798	27.049	40.3056	28.8221	90.4377	62.1658	34.4687	58.5539	22.709	46.4111	64.4239	26.6923	0.712228	5.71821	31.8329	1.6802e-08	0.000413598	4.98311e-06
ENSBTAG00000003806	chr3	ECM1	1741	620.972	702.611	472.182	1015.14	361.566	413.457	563.399	542.384	1144.6	1101.31	542.561	1042.14	366.044	656.526	716.44	419.991	0.551882	9.65264	31.7136	1.78668e-08	0.00043981	5.23583e-06
ENSBTAG00000002378	chr18	NUCB1	2214	66.2051	83.0125	69.3184	54.348	51.355	56.089	50.2431	68.5394	87.1836	65.8193	70.5749	75.137	56.7353	136.905	98.1617	61.252	0.648365	6.43492	31.5495	1.94423e-08	0.000478591	5.63048e-06
ENSBTAG00000005735	chr5	ATP5G2	597	611.137	613.455	397.291	417.615	500.842	666.332	550.688	520.795	658.154	617.83	481.369	620.912	607.164	2304.28	926.382	581.585	0.841	9.77504	31.4157	2.0829e-08	0.000512727	5.96194e-06
ENSBTAG00000009783	chr10	ENSBTAG00000009783	507	279.402	277.522	197.486	188.915	218.173	237.668	155.449	208.21	204.586	165.776	249.617	177.244	244.992	948.164	146.778	245.236	0.520033	8.33671	31.2747	2.23979e-08	0.000551346	6.21982e-06
ENSBTAG00000031723	chr17	RPL6	946	1603.58	1381.67	1241.17	809.469	1821.12	1779.09	1143.98	1617.16	792.209	710.128	1472.3	1001.38	2077.37	3853.95	829.552	2041.96	0.319577	10.7861	31.2468	2.27219e-08	0.000559323	6.21982e-06
ENSBTAG00000021192	chr18	GLTSCR2	1516	126.343	207.162	101.234	85.0857	107.41	125.3	92.3886	95.2004	150.434	117.662	126.727	136.9	134.22	446.631	153.398	98.4736	0.731794	7.47983	31.2452	2.27406e-08	0.000559784	6.21982e-06
ENSBTAG00000009757	chr22	RPSA	997	1197.63	1268.12	914.267	616.959	1437.23	1467.21	999.639	1387.2	525.008	477.908	1216.21	783.301	1750.98	4753.49	633.596	1830.19	0.366124	10.6607	31.2993	2.21161e-08	0.000544411	6.21982e-06
ENSBTAG00000015316	chr20	NPM1	1076	153.655	113.559	181.785	87.6728	330.316	290.725	175.371	245.074	49.1569	39.3368	173.028	65.1223	343.601	47.4664	42.4393	310.629	-0.659538	7.41225	30.8074	2.84949e-08	0.00070143	7.70802e-06
ENSBTAG00000026886	chr21	MP68	354	190.123	192.078	142.966	76.1387	207.15	196.95	129.764	195.693	104.784	75.1559	183.913	119.37	245.351	1181.3	71.6646	212.25	0.505207	8.16034	30.703	3.00694e-08	0.000740189	7.95902e-06
ENSBTAG00000002377	chr3	PSMB2	805	71.2145	81.5393	70.3458	93.8695	50.608	70.5945	66.0151	59.9321	127.144	117.928	71.5116	116.282	57.1372	58.7844	109.251	61.2908	0.541359	6.57708	30.7036	3.00602e-08	0.000739962	7.95902e-06
ENSBTAG00000004155	chr19	SPATA20	2589	19.1117	26.7833	10.6722	15.43	15.4495	16.9706	16.5253	17.5199	26.0016	21.7202	17.7352	22.7264	15.6014	102.179	23.1907	22.8142	0.916433	4.9936	30.1201	4.06092e-08	0.000999637	1.04597e-05
ENSBTAG00000038640	chr22	HIGD1D	833	260.433	246.902	261.087	181.429	518.857	468.392	360.069	341.318	125.344	103.802	241.329	147.049	491.484	55.5572	162.428	400.906	-0.595447	8.14304	30.0715	4.16416e-08	0.00102505	1.04597e-05
ENSBTAG00000047441	chr22	ENSBTAG00000047441	1722	75.7745	53.5607	101.197	45.5591	182.885	175.397	128.15	156.967	29.9181	35.114	96.4435	43.4876	186.431	5.0845	61.8763	206.378	-0.75605	6.69605	30.0761	4.15421e-08	0.0010226	1.04597e-05
ENSBTAG00000013025	chr3	HAX1	1070	26.4779	34.9195	24.8	43.1826	22.6138	32.2107	23.5701	19.0762	52.0005	53.12	30.5298	65.4875	23.8935	76.9566	33.9838	22.6604	0.861368	5.52207	30.1513	3.99621e-08	0.000983708	1.04597e-05
ENSBTAG00000014840	chr3	MTX1	1094	44.9854	49.2301	25.7563	65.1126	22.5691	37.5163	38.6961	29.2115	74.7198	71.8521	38.0037	66.9845	25.6102	76.4116	57.2007	27.833	0.692975	5.86291	30.1089	4.08451e-08	0.00100544	1.04597e-05
ENSBTAG00000004268	chr7	TRAPPC5	641	15.1479	26.7819	17.0713	9.76127	23.4965	31.6043	16.1595	26.0535	18.2178	23.5828	22.452	25.0342	28.593	151.877	25.0658	29.6892	0.93077	5.30662	29.8925	4.56665e-08	0.00112413	1.13548e-05
ENSBTAG00000002060	chr19	RPL19	563	854.294	1069.62	741.983	701.868	1161.73	1434.64	1162.29	1205.93	1112.74	786.17	942.162	959.586	1391.55	5330.1	1306.77	1429.47	0.773291	10.7476	29.6427	5.19485e-08	0.00127876	1.27876e-05
ENSBTAG00000018252	chr21	ARRDC4	2541	47.8442	36.0324	61.4745	38.262	95.7111	54.0479	56.3611	73.5129	29.1961	19.275	59.6946	23.1557	65.9274	1.80489	19.3023	47.9882	-0.920623	5.66987	29.227	6.43768e-08	0.0015847	1.56901e-05
ENSBTAG00000003072	chr19	ACADVL	2137	98.0932	87.1062	92.6824	78.3783	86.1339	97.0141	86.826	83.3583	104.147	72.4351	90.7559	84.8528	85.438	284.261	92.5972	79.0929	0.516503	6.93089	28.8465	7.8348e-08	0.00192861	1.8908e-05
ENSBTAG00000039719	chr3	PHGDH	1840	21.9034	25.6117	20.6662	35.3132	21.1346	28.5973	21.0493	19.8333	55.9989	44.0353	21.1058	29.0705	32.1669	73.869	46.4184	22.9074	0.94312	5.35422	28.1796	1.10562e-07	0.0027216	2.64233e-05
ENSBTAG00000018451	chr5	PTMS	769	77.4888	123.439	85.7342	94.5086	56.3484	77.3206	91.3598	67.5638	131.31	78.6298	104.268	73.0355	69.8313	383.315	106.668	58.4773	0.676294	7.05244	27.9944	1.21669e-07	0.00299499	2.8798e-05
ENSBTAG00000019419	chr7	NDUFS7	1139	40.0551	57.3332	23.0574	31.6926	42.8129	42.7328	39.5397	49.2363	33.17	33.4449	35.9005	38.9785	46.9419	300.892	37.1221	45.0506	0.662822	6.17809	27.8905	1.28376e-07	0.0031601	3.00962e-05
ENSBTAG00000027787	chr18	ENSBTAG00000027787	368	50.2405	76.8352	25.2752	37.929	43.9465	61.4842	46.5043	45.9416	82.1317	55.8656	47.7985	37.7917	55.832	385.206	78.13	47.1173	0.97091	6.5894	27.5747	1.51139e-07	0.00372044	3.50985e-05
ENSBTAG00000003228	chr5	RPL3	1287	1063.47	1304.86	999.04	963.733	1009.2	1325.29	1244.34	1000.13	1370.1	1113.48	1103.5	1232.3	1172.02	1881.04	1560.53	1197.08	0.536861	10.4853	27.4051	1.64997e-07	0.00406156	3.7607e-05
ENSBTAG00000012634	chr7	NDUFB7	496	111.289	116.728	73.3556	64.0447	113.248	112.452	95.3377	107.245	114.948	54.8586	79.217	97.0581	124.036	796.452	129.574	113.969	0.804257	7.56985	27.4209	1.63655e-07	0.00402852	3.7607e-05
ENSBTAG00000030503	chr5	H2AFJ	677	92.7344	73.0899	86.8787	66.8283	64.1881	80.4442	62.5311	81.3135	153.213	68.7726	100.554	100.343	72.4235	286.061	151.141	69.5474	0.896713	6.95898	27.125	1.90712e-07	0.00469456	4.30693e-05
ENSBTAG00000004905	chr19	KRT19	1389	84.0775	84.3345	41.9509	46.0861	39.4622	51.331	45.7166	52.9914	90.9959	62.2512	57.8911	63.1557	75.4732	139.277	65.1431	59.0668	0.725911	6.31595	27.0968	1.93514e-07	0.00476355	4.3305e-05
ENSBTAG00000026813	chr5	AQP5	1488	459.37	529.801	235.142	320.223	340.988	443.266	470.635	479.832	506.88	502.667	414.354	525.192	350.062	1640.12	649.576	464.117	0.80883	9.35523	27.0339	1.99917e-07	0.00492116	4.43347e-05
ENSBTAG00000012962	chr3	SARS	1785	55.9615	62.6078	59.3111	94.104	44.194	62.347	72.4104	52.0929	119.297	94.1716	55.9261	82.1076	46.8267	141.896	86.2224	49.7537	0.642025	6.49526	26.5164	2.61312e-07	0.00643247	5.74327e-05
ENSBTAG00000038617	chr3	SH3D21	2212	115.332	135.892	83.1089	141.215	59.3265	49.479	91.8224	91.8102	174.525	240.553	108.746	165.402	53.5145	181.605	103.603	66.6606	0.716762	7.16363	26.2885	2.94039e-07	0.00723806	6.40537e-05
ENSBTAG00000047229	chr21	CRIP1	423	28.3002	42.1759	31.6898	26.1703	38.5243	46.0261	24.4875	41.4303	24.3589	32.8777	37.8033	32.8779	65.6833	356.312	11.9949	45.6566	0.808746	6.18608	26.2072	3.06675e-07	0.0075491	6.62202e-05
ENSBTAG00000027878	chr7	ENSBTAG00000027878	498	36.8585	45.963	21.9732	18.3631	37.6804	48.0756	33.4603	48.0251	33.1046	31.5688	32.11	39.7414	54.3848	166.604	42.4519	48.4049	0.752008	5.83553	26.1308	3.19057e-07	0.00785392	6.82949e-05
ENSBTAG00000045937	chr4	ENSBTAG00000045937	1092	39.343	24.9684	38.0789	23.8008	75.6318	55.4138	45.7781	70.9913	13.21	11.6281	39.7468	24.4917	65.6394	2.09992	18.5855	66.7407	-0.774401	5.43423	26.1028	3.2371e-07	0.00796844	6.86934e-05
ENSBTAG00000011527	chr19	NT5C	870	32.1061	44.1077	39.62	39.279	40.1576	41.43	42.4475	42.1833	60.0068	33.3607	43.5874	44.8822	43.6097	155.749	35.9641	34.8371	0.64811	5.90492	26.0682	3.2957e-07	0.00811269	6.93392e-05
ENSBTAG00000018813	chr13	IDH3B	1545	124.23	109.807	103.761	76.012	124.332	118.35	107.561	108.36	79.1403	66.9239	110.597	95.5546	132.683	286.048	99.0688	139.144	0.423582	7.11885	25.8845	3.62474e-07	0.00892266	7.56157e-05
ENSBTAG00000011918	chr5	BLOC1S1	560	46.7913	52.896	33.7073	45.5521	37.4767	63.4248	57.0989	46.0216	50.2923	48.589	38.3452	50.6243	49.6144	327.587	66.4433	49.8425	0.781103	6.42651	25.8393	3.71055e-07	0.0091339	7.67555e-05
ENSBTAG00000004295	chr11	NDUFA8	797	46.8959	55.3276	39.13	24.1559	49.7219	56.4483	40.1196	47.5992	38.7847	32.623	45.5733	44.2952	58.1501	152.229	45.6244	61.1985	0.595567	5.98893	25.6808	4.02813e-07	0.00991565	8.14051e-05
ENSBTAG00000019150	chr18	PLD3	1945	114.889	124.607	92.5486	97.7459	65.2491	61.4114	70.8531	85.6508	132.793	117.824	107.936	124.305	62.3612	114.789	131.303	66.3169	0.511923	6.86819	25.6777	4.03454e-07	0.00993142	8.14051e-05
ENSBTAG00000008369	chr3	RBM8A	744	55.7788	57.0067	56.9931	65.3385	36.173	49.5072	46.6095	39.9052	109.87	112.155	59.5663	71.1759	37.0303	40.0678	98.8856	40.7369	0.620519	6.20255	25.691	4.00701e-07	0.00986366	8.14051e-05
ENSBTAG00000013253	chr3	THAP4	1915	26.8106	33.5732	20.1425	40.2135	18.115	24.3174	26.1043	19.8102	45.9142	47.0469	23.1422	53.9088	18.7759	49.2042	53.4322	20.0227	0.77961	5.34794	25.6536	4.08528e-07	0.0100563	8.17588e-05
ENSBTAG00000015388	chr18	RPL18	630	1307.94	2070.43	1016.11	981.711	1181.03	1502.57	1277.44	1361.09	1521.04	1312.02	1326.76	1756.67	1374.19	3380.1	2059.07	1447.28	0.680587	10.8749	25.5397	4.3338e-07	0.0106681	8.6033e-05
ENSBTAG00000006364	chr3	GLMP	1553	34.1734	38.7981	31.8838	48.9673	20.2707	29.8163	34.799	31.9952	82.7135	55.6773	33.0965	46.8423	23.4532	58.66	50.6405	22.5114	0.668565	5.64155	25.4979	4.42862e-07	0.0109015	8.72118e-05
ENSBTAG00000020449	chr18	ETFB	838	487.125	472.38	308.171	299.237	284.03	366.701	333.737	279.003	552.487	279.242	373.736	361.279	311.213	1439.35	482.359	289.844	0.671024	9.09225	25.3275	4.83757e-07	0.0119082	9.45092e-05
ENSBTAG00000019025	chr7	NDUFA11	557	136.593	125.096	86.4412	81.2257	123.674	134.618	101.876	98.0913	112.226	83.589	100.071	102.754	137.908	366.404	109.311	111.358	0.523106	7.25055	25.312	4.87664e-07	0.0120043	9.45223e-05
ENSBTAG00000002847	chr3	D2HGDH	2691	21.3035	40.6535	17.1805	34.6984	19.8185	31.4815	23.5973	22.6787	50.0321	44.0409	22.0715	51.4822	26.5495	49.8115	50.594	24.5687	0.825179	5.37075	25.1135	5.40542e-07	0.013306	0.000103953
ENSBTAG00000000497	chr3	AKR1A1	1183	139.645	156.782	107.762	152.569	105.191	147.449	169.027	127.227	254.909	249.43	119.916	203.017	120.983	164.234	221.597	131.436	0.622204	7.57644	24.9136	5.99587e-07	0.0147594	0.000114414
ENSBTAG00000020308	chr15	EIF4G2	3654	102.834	68.5382	99.9485	57.5617	178.996	150.556	114.869	141.232	39.2902	41.2045	102.342	56.7981	166.1	17.5147	61.5602	178.584	-0.469092	6.71554	24.8234	6.28288e-07	0.0154659	0.00011818
ENSBTAG00000012632	chr7	TECR	1137	102.127	97.6972	105.625	96.9384	83.6048	81.6822	69.3162	81.0563	121.434	67.5393	108.293	96.912	79.4693	530.604	63.2186	73.274	0.623032	7.22712	24.8215	6.28926e-07	0.0154816	0.00011818
ENSBTAG00000047008	chr12	ENSBTAG00000047008	1269	47.6911	25.4647	41.8219	28.8252	110.611	103.87	71.3332	93.9087	21.111	18.583	44.8239	20.2325	102.297	5.74961	24.6562	108.087	-0.726681	5.88199	24.7466	6.53854e-07	0.0160953	0.000121934
ENSBTAG00000006270	chr21	HSP90AA1	3005	212.729	125.795	213.118	139.026	358.198	318.604	210.117	262.712	105.152	83.3047	209.739	118.194	316.965	40.028	103.841	330.913	-0.470678	7.68499	24.6432	6.8987e-07	0.0169818	0.000127683
ENSBTAG00000021301	chr19	ACSF2	2008	623.588	575.659	325.337	500.002	436.388	482.691	505.306	468.21	608.581	452.895	449.712	633.46	444.692	973.492	635.916	578.828	0.564428	9.3326	24.5549	7.22216e-07	0.0177781	0.000132672
ENSBTAG00000038430	chr23	ENSBTAG00000038430	528	121.171	165.118	77.1997	81.1292	133.507	139.022	89.5597	140.575	89.7679	65.2762	107.297	108.398	132.659	582.358	91.2909	156.187	0.516984	7.47479	24.3475	8.04314e-07	0.019799	0.000146659
ENSBTAG00000002203	chr3	NDUFS2	1577	181.256	229.459	158.207	272.241	146.938	190.857	221.894	173.623	331.481	374.991	187.445	260.156	162.636	228.293	391.988	174.401	0.635986	8.1027	24.2006	8.6804e-07	0.0213677	0.000157115
ENSBTAG00000000156	chr11	LGALSL	640	42.8129	28.4016	47.0193	33.0898	60.3761	43.9862	47.8504	60.2423	27.9061	17.0062	42.4755	20.0587	46.1487	1.95436	35.6755	35.2422	-0.799616	5.40311	24.0439	9.41658e-07	0.0231799	0.000169196
ENSBTAG00000011837	chr7	ASNA1	1268	61.0508	52.0314	44.0123	43.272	40.015	47.3074	41.1999	40.8126	51.4648	42.4409	51.7052	45.5591	45.2044	142.867	50.0183	43.9138	0.558639	6.00902	23.8703	1.03049e-06	0.0253666	0.000183816
ENSBTAG00000037608	chr24	HMSD	846	2652.04	838.345	1561.21	1080.38	2348.52	1722.56	1007.18	1789.06	646.322	495.309	1586.12	922.477	1967.05	42.1365	456.807	1997.72	-1.05021	10.3847	23.7772	1.08154e-06	0.0266232	0.000191533
ENSBTAG00000016234	chr10	DUOX2	4662	126.021	89.7485	109.967	80.5273	151.337	94.0755	109.643	155.981	83.1023	54.2148	102.656	86.5107	142.056	3.93498	63.8494	112.878	-0.640575	6.73255	23.4814	1.2613e-06	0.0310481	0.000221772
ENSBTAG00000016037	chr18	BCKDHA	1709	46.9313	61.8466	28.8134	26.7548	51.1437	54.6512	48.2243	54.4094	67.1244	35.3811	49.9921	72.3004	57.9942	183.703	91.0463	52.5437	0.920059	6.23867	23.2574	1.41708e-06	0.0348827	0.000247395
ENSBTAG00000001794	chr7	RPL36	551	832.103	1111.24	694.095	595.736	515.096	572.507	377.613	492.055	767.954	581.618	827.109	834.868	593.656	2949.91	532.555	544.687	0.681752	10.0071	23.1249	1.51809e-06	0.0373693	0.000263164
ENSBTAG00000027361	chr13	ROMO1	402	60.2189	61.1259	44.914	38.3129	62.6477	62.8287	38.0899	64.6226	29.0488	40.6117	47.7337	49.2319	70.2761	276.397	46.2789	71.5364	0.557163	6.37051	23.0285	1.59615e-06	0.0392909	0.000274761
ENSBTAG00000020298	chr6	TMPRSS11A	1413	104.488	45.2626	109.194	73.5754	139.791	100.546	87.3304	118.774	48.6143	39.7974	111.876	53.3762	116.74	4.72107	61.0442	128.598	-0.64562	6.50799	22.7489	1.84609e-06	0.0454435	0.00031558
ENSBTAG00000021705	chr3	UFC1	868	34.9384	42.2703	42.863	63.2129	37.9745	46.072	47.7337	36.1047	75.1813	69.6617	43.4246	49.9156	37.7925	100.87	69.1712	39.1399	0.691956	6.00346	22.665	1.92851e-06	0.0474722	0.000327395
ENSBTAG00000003830	chr19	PSMB3	751	52.0709	57.3718	42.2553	53.8344	50.1373	51.498	59.368	45.2985	59.4538	37.0366	43.802	59.1165	54.0951	165.717	49.545	58.7526	0.552005	6.16195	22.5768	2.01908e-06	0.0497016	0.000338106
ENSBTAG00000018894	chr7	PEX11G	1138	16.714	14.198	13.9428	12.2653	16.4893	22.6567	15.8298	21.9221	18.7122	17.5342	16.2598	21.1515	20.1063	83.3492	24.5221	22.0496	0.847821	4.85463	22.583	2.01257e-06	0.0495414	0.000338106
ENSBTAG00000016210	chr14	LYPD2	551	96.0769	107.52	102.774	73.3751	106.425	86.9026	72.7437	118.243	83.5275	51.5774	75.8702	76.6913	94.7054	727.545	72.1328	88.2654	0.490655	7.39384	22.4779	2.12579e-06	0.0523284	0.00035357
ENSBTAG00000002830	chr18	U2AF2	2017	41.4134	52.4025	36.7559	34.8392	38.009	42.5231	43.763	39.3545	76.6271	52.7619	48.021	57.8125	45.3184	33.59	61.2116	44.4502	0.573327	5.79891	22.3324	2.29308e-06	0.0564465	0.000377489
ENSBTAG00000006883	chr5	EIF4B	1994	352.873	374.594	383.323	328.273	273.652	323.393	305.809	290.447	455.42	383.297	382.871	398.088	306.895	215.469	470.744	315.872	0.365858	8.6355	22.3264	2.30027e-06	0.0566234	0.000377489
ENSBTAG00000020959	chr11	SET	863	150.735	125.985	160.717	89.7917	201.272	208.22	168.036	177.03	84.3725	79.1738	179.469	101.029	195.739	9.42076	115.627	206.798	-0.528135	7.23148	22.1992	2.4578e-06	0.0605012	0.00040067
ENSBTAG00000004379	chr18	ETHE1	966	814.176	1135.98	488.229	595.902	538.668	635.133	663.88	627.708	718.208	638.464	611.301	815.636	587.324	2274.34	1013.72	659.459	0.63182	9.96044	22.1072	2.57841e-06	0.06347	0.000414844
ENSBTAG00000031641	chr18	PSMD8	1181	50.6816	76.671	48.6444	46.4596	46.2033	52.5745	51.4803	48.8819	43.6232	62.9751	49.7113	62.5029	52.8838	152.156	67.3077	49.6554	0.586516	6.20178	22.1072	2.57845e-06	0.0634711	0.000414844
ENSBTAG00000013084	chr18	NAPA	1722	66.7372	108.294	50.2016	56.7393	41.7961	51.3357	58.8446	55.5552	86.1642	60.7472	58.9008	75.7927	49.15	144.182	71.6979	49.9367	0.527982	6.36622	22.0863	2.60658e-06	0.0641635	0.000416646
ENSBTAG00000002018	chr19	EIF5A	1256	196.551	217.618	169.019	170.143	209.653	258.696	213.704	204.864	301.895	164.646	178.059	203.568	235.617	573.776	255.847	210.106	0.602386	8.14899	22.0586	2.64455e-06	0.0650982	0.000419988
ENSBTAG00000047046	chr3	ENSBTAG00000047046	92	6377.3	15850	5959	10855.5	6963	9608.7	10343.5	8784.92	13350.1	14393.6	7985.46	11302.6	6861	44745.1	18870.7	8076.59	0.867734	14.0073	22.0444	2.66418e-06	0.0655814	0.000420394
ENSBTAG00000007115	chr27	GSR	1589	444.402	244.25	354.656	175.681	571.969	395.554	259.047	482.29	108.074	65.8318	376.947	160.907	491.35	15.3495	45.2357	464.07	-1.12185	8.20053	22.0154	2.70476e-06	0.0665804	0.000424079
ENSBTAG00000046620	chr1	RPL38	213	100.539	120.105	83.4828	45.193	162.865	181.573	103.603	150.035	48.3746	53.9371	96.5238	70.3152	194.018	1353.55	103.224	178.031	0.67988	8.03278	21.8527	2.94406e-06	0.0724709	0.000458677
ENSBTAG00000015716	chr10	ERO1L	1993	34.1037	18.5786	49.8268	26.5648	61.5096	42.3751	38.6408	56.1736	19.3013	14.5629	38.9712	18.5188	45.2198	1.67357	14.4264	47.9563	-0.810578	5.25036	21.748	3.10906e-06	0.0765327	0.000481338
ENSBTAG00000013123	chr5	PHB2	960	167.788	191.097	125.1	165.95	126.539	167.723	184.834	144.109	245.431	172.581	148.486	172.17	140.817	264.055	247.527	140.822	0.528161	7.70075	21.6613	3.25287e-06	0.0800727	0.000500455
ENSBTAG00000024280	chr3	ENSBTAG00000024280	524	64.2209	140.041	105.981	109.304	122.275	159.163	159	143.616	165.175	204.247	127.734	166.39	148.821	423.692	271.122	167.602	0.978298	7.68468	21.5746	3.40327e-06	0.0837748	0.00052034
ENSBTAG00000022278	chrX	RPL23A	527	667.074	945.96	929.712	581.768	1299.18	1369.39	931.479	1328.22	555.271	511.726	1192.48	751.09	1500.12	3111.54	662.714	1574.46	0.436398	10.3676	21.4498	3.6321e-06	0.0894077	0.0005519
ENSBTAG00000001792	chr7	C19orf70	477	46.2889	63.5115	51.6164	30.2708	88.2545	92.1109	71.755	69.1578	50.4029	39.2968	45.9753	66.1614	85.4133	624.083	78.0047	100.481	0.858016	7.05414	21.3388	3.84864e-06	0.0947382	0.000581216
ENSBTAG00000002070	chr18	KLC3	1689	20.7116	31.8874	19.7603	19.6626	16.4457	18.6924	14.6653	15.2588	22.7753	23.27	21.3697	29.7693	15.8279	87.8785	30.0406	15.691	0.757706	5.03093	21.3104	3.90608e-06	0.0961522	0.000586294
ENSBTAG00000017355	chr18	ERCC1	989	38.0608	51.3936	36.5125	43.7993	26.2134	41.7654	26.8666	24.5995	47.2301	29.958	43.1934	63.82	31.1621	114.455	48.7377	31.6431	0.705818	5.76253	21.2369	4.05879e-06	0.0999112	0.000605523
ENSBTAG00000039630	chr17	TMED2	606	79.6749	67.2111	87.5775	53.2137	114.285	102.894	73.5732	113.976	47.6083	38.914	94.6178	50.3122	119.051	1.376	43.2589	123.987	-0.658013	6.35984	21.1373	4.27531e-06	0.105241	0.000633982
ENSBTAG00000006422	chr18	TRIM28	2617	31.3595	46.5622	27.9107	22.9894	34.2479	31.7685	34.762	32.0649	31.7605	32.8094	32.5594	39.2436	38.1846	91.9252	55.256	38.1914	0.700963	5.57613	21.1154	4.32439e-06	0.106449	0.00063742
ENSBTAG00000007835	chr14	GPT	1834	26.5442	27.898	16.8555	19.1577	25.7137	29.1212	26.766	29.229	21.3492	18.1333	25.5344	24.7908	30.5535	161.748	26.7433	26.9793	0.683038	5.43014	21.0895	4.38328e-06	0.107899	0.000642255
ENSBTAG00000004820	chr5	POLR2F	584	33.2527	41.5	24.8271	28.0212	27.9037	36.0405	41.6426	31.4208	37.6394	23.8138	32.8578	55.8712	39.1798	119.939	52.1286	31.8628	0.762647	5.67457	21.0561	4.46021e-06	0.109793	0.00064966
ENSBTAG00000030164	chr19	RPL38	325	447.735	641.115	403.195	411.701	723.243	910.715	697.014	616.627	604.489	457.684	417.518	520.085	848.069	5931.94	811.817	800.703	0.885993	10.3744	21.0266	4.5295e-06	0.111498	0.000655871
ENSBTAG00000005465	chr5	NDUFA9	1261	88.3927	88.0901	63.7816	85.4976	79.9849	92.6363	96.0714	72.7587	135.641	90.6276	74.6369	93.3208	88.1334	145.479	128.758	78.9246	0.589061	6.80266	20.9888	4.61976e-06	0.11372	0.000665029
ENSBTAG00000024604	chr11	ENSBTAG00000024604	531	404.043	477.341	354.452	222.978	397.792	413.223	288.364	371.584	221.211	255.075	420.742	315.298	448.492	1240.19	240.475	468.038	0.446963	8.94895	20.7822	5.14579e-06	0.126669	0.000736447
ENSBTAG00000016312	chr18	LGALS4	1157	88.0608	82.9163	51.0721	62.8152	67.2215	94.1413	107.043	43.1243	138.928	66.3719	85.4921	100.785	78.9027	334.408	143.986	77.0028	0.932493	6.98443	20.6992	5.37376e-06	0.132281	0.000764628
ENSBTAG00000009508	chr5	SMDT1	616	68.8807	91.2566	60.3979	64.0699	103.612	122.151	114.783	105.097	112.628	93.2516	80.1022	83.3607	111.623	419.298	144.144	124.95	0.837783	7.20351	20.6231	5.59163e-06	0.137643	0.000786534
ENSBTAG00000016988	chr7	PIN1	1024	31.3043	46.3498	26.9827	28.6715	34.7211	40.5948	29.4667	41.477	34.8826	24.2102	34.1321	34.4758	46.9695	118.076	33.8587	45.0164	0.588269	5.63768	20.6334	5.56174e-06	0.136908	0.000786534
ENSBTAG00000010740	chr7	CLTB	1214	220.991	213.224	200.33	180.787	156.706	155.387	137.259	185.967	176.54	152.411	212.445	196.952	155.877	401.475	153.943	189.274	0.426803	7.84252	20.478	6.03194e-06	0.148482	0.000843649
ENSBTAG00000000404	chr3	APOA1BP	1137	46.4427	71.6446	34.4064	52.914	45.2769	60.3939	66.5435	54.0375	85.1853	85.0889	45.6076	82.3282	54.4169	113.858	121.975	53.9326	0.819351	6.34712	20.4431	6.1429e-06	0.151214	0.000854315
ENSBTAG00000022142	chr11	ENSBTAG00000022142	419	83.1715	72.3031	58.1085	65.4759	68.0611	61.5354	42.9935	93.001	57.3799	49.0658	77.4187	62.5537	68.8179	298.02	52.4742	80.7458	0.536571	6.63847	20.4134	6.2392e-06	0.153584	0.000862832
ENSBTAG00000014872	chr18	CAPNS1	1314	289.709	368.889	251.29	275.817	139.143	165.786	158.002	168.676	307.389	297.27	314.67	325.254	139.217	497.84	226.534	165.322	0.588623	8.28335	20.2742	6.70979e-06	0.165168	0.000922728
ENSBTAG00000021776	chr29	NDUFV1	1514	70.0196	71.3687	47.7025	46.096	84.5578	76.2872	70.7959	82.2528	39.4729	27.5573	57.9398	55.4683	94.6101	379.339	48.5937	93.5757	0.461047	6.7128	20.2547	6.77877e-06	0.166866	0.000927034
ENSBTAG00000002579	chr18	FBL	1142	44.2593	57.4774	50.3056	41.7244	38.1601	46.9978	41.4076	30.3307	50.5265	47.653	53.4093	58.08	38.6406	86.5256	59.9799	35.5508	0.566948	5.88808	20.2194	6.90501e-06	0.169974	0.000938395
ENSBTAG00000019804	chr25	SNRNP25	743	131.937	106.012	114.14	97.8158	110.327	124.997	104.861	96.8448	76.7353	103.354	117.756	128.865	128.838	431.799	79.6702	109.284	0.53078	7.3133	20.2102	6.93809e-06	0.170788	0.000938395
ENSBTAG00000013882	chr18	CHMP2A	917	96.4583	112.693	84.4268	72.432	77.8143	89.5155	95.7684	85.6634	96.6332	80.4459	87.9381	127.162	74.3468	213.921	128.184	76.7104	0.551939	6.91193	20.1698	7.08628e-06	0.174436	0.000953202
ENSBTAG00000009436	chr3	TMEM79	2097	213.82	295.036	175.203	320.411	175.671	209.899	267.165	237.737	424.862	392.44	184.865	328.795	186.16	298.133	443.186	203.958	0.595233	8.34624	20.0995	7.35176e-06	0.180971	0.000983538
ENSBTAG00000006247	chr7	DHPS	1549	20.6944	26.2943	14.1287	10.2538	20.3231	24.628	20.0611	22.2282	17.2949	15.2239	21.8264	21.0644	24.192	93.1294	28.9342	27.3019	0.756716	5.01487	19.9818	7.81837e-06	0.192457	0.00104031
ENSBTAG00000012232	chr14	CYC1	1214	180.89	214.333	107.489	116.56	192.704	214.984	166.936	184.438	116.561	92.642	146.209	170.956	217.901	865.283	182.503	219.581	0.592932	8.05636	19.8889	8.20753e-06	0.202037	0.00108477
ENSBTAG00000012132	chr28	ENSBTAG00000012132	660	120.314	45.3915	72.1222	35.7333	112.604	80.1245	54.5887	94.0291	24.9789	13.7423	77.5311	34.039	91.2692	2.52684	10.2502	73.261	-1.08893	5.99894	19.8812	8.24063e-06	0.202851	0.00108477
ENSBTAG00000013854	chr13	CALML5	835	92.3908	95.5411	78.9576	69.7461	88.265	104.293	91.6895	106.175	78.1526	55.0352	90.8287	59.5754	107.792	283.112	69.8794	106.022	0.390046	6.88535	19.8629	8.3198e-06	0.2048	0.00108936
ENSBTAG00000040435	chr3	RPS27L	471	24.5689	37.163	42.4	52.1159	25.6866	27.3708	30.5975	27.5778	94.7979	80.8785	41.7109	56.7832	25.2812	18.1466	53.8626	29.6304	0.641101	5.67626	19.729	8.92379e-06	0.219668	0.00116226
ENSBTAG00000020123	chr11	AUP1	1484	69.5529	60.1091	53.0911	37.2979	64.7212	68.6104	50.3769	64.7429	46.2884	32.1889	54.9548	47.5785	64.5844	307.359	36.4698	73.5241	0.467839	6.46386	19.6705	9.20102e-06	0.226492	0.00119206
ENSBTAG00000040210	chr2	ENSBTAG00000040210	507	8.91987	7.3032	9.17285	2.84796	12.4183	15.5678	7.10623	13.8265	12.1938	7.15578	9.01143	10.5503	16.3482	111.017	8.33967	17.2388	0.981715	4.51476	19.6592	9.25542e-06	0.227832	0.00119284
ENSBTAG00000011582	chr2	SERINC2	935	49.2212	52.9218	40.0841	40.6665	50.5694	54.3074	43.8315	77.399	39.6724	28.4547	42.7561	45.1946	55.6855	286.499	44.3171	77.0428	0.570007	6.33081	19.5823	9.63558e-06	0.237189	0.00123536
ENSBTAG00000007152	chr5	OS9	2649	74.7151	66.4581	65.4743	65.4096	51.9629	61.7762	62.0537	65.1453	97.2423	66.6522	68.5578	74.3082	62.8429	65.4747	96.0885	59.6017	0.460983	6.34041	19.5544	9.77738e-06	0.24068	0.00124705
ENSBTAG00000024964	chr12	ENSBTAG00000024964	960	58.885	54.6993	74.6609	30.0816	117.666	106.882	80.2199	101.585	20.7507	31.4929	74.9568	36.217	114.916	7.60027	30.8307	125.403	-0.572006	6.17173	19.3683	1.0778e-05	0.265311	0.00136758
ENSBTAG00000015989	chr18	RPS5	714	715.353	1270.07	566.291	610.058	902.9	1190.19	1119.59	1130.22	941.869	762.181	786.741	956.673	1093.49	7966.32	1814.46	1151.24	0.969725	10.944	19.3365	1.09591e-05	0.26977	0.00138344
ENSBTAG00000035855	chr9	ENSBTAG00000035855	1407	715.725	560.301	533.718	329.08	907.426	822.57	617.441	847.567	298.788	291.373	619.077	409.062	1029.75	44.4487	489.234	1087.07	-0.512317	9.26692	19.2724	1.13333e-05	0.27898	0.00142337
ENSBTAG00000015598	chr23	RPS10	627	1187.76	1161.23	996.534	693.94	1047.48	1100.64	729.047	996.357	691.302	603.699	1307.97	843.722	1241.31	3228.04	604.223	1238.59	0.445738	10.3798	19.0234	1.29124e-05	0.317851	0.00161346
ENSBTAG00000009813	chr3	ELOVL1	1440	75.4652	85.3216	65.1621	110.299	51.6958	65.5911	78.4998	53.6919	155.034	144.027	55.3649	92.4927	50.4251	108.431	96.3093	45.2275	0.534318	6.66128	19.0062	1.30294e-05	0.320732	0.00161888
ENSBTAG00000034844	chr6	RPL39	156	1331.81	1184.61	1143.37	817.602	2139.85	2071.03	1429.02	1821.23	616.466	674.432	1364.78	870.923	2287.65	4829.43	807.697	2265.44	0.275928	10.8895	18.9977	1.30873e-05	0.322157	0.00161888
ENSBTAG00000008202	chr7	PRKCSH	2102	48.218	53.6464	44.5099	32.7434	39.2911	38.9261	28.7097	43.7464	43.4635	35.3823	49.4482	48.3495	42.3195	113.059	34.5981	44.4635	0.528556	5.81369	18.9558	1.33783e-05	0.32932	0.0016466
ENSBTAG00000012344	chr19	RPL26	509	2063.63	2318.58	1939.15	1750.29	1539.16	1831.33	1413.89	1504.81	2284.78	1910.21	2095	2027.15	1737.11	1917.55	1656.4	1806.28	0.38074	11.0651	18.9413	1.34803e-05	0.331831	0.0016509
ENSBTAG00000004632	chr19	ASPSCR1	1756	11.7407	17.0606	9.03581	7.67458	14.6231	12.4356	8.20696	14.4418	18.7769	12.0519	11.8383	13.7075	12.8972	85.2378	13.9656	12.3629	0.870402	4.53791	18.9286	1.35702e-05	0.334044	0.00165368
ENSBTAG00000004416	chr2	NUDC	1322	33.7055	34.3741	30.0054	17.4755	27.5481	31.2451	30.6597	30.2559	22.3431	16.9233	33.8685	27.5137	36.5584	174.719	26.8661	31.3501	0.616352	5.58591	18.9182	1.36447e-05	0.335877	0.00165457
ENSBTAG00000020923	chr7	ENSBTAG00000020923	1187	5.60282	4.25372	3.91797	2.43288	2.91211	3.54636	3.41467	5.03718	5.78702	5.09405	8.46786	5.85819	4.13064	40.9202	9.97388	5.93803	1.26927	3.52819	18.8974	1.37942e-05	0.339558	0.0016645
ENSBTAG00000016069	chr22	ARF4	876	38.7189	24.9769	29.0431	15.9336	84.8385	68.4769	59.1222	75.3157	15.6831	8.97331	29.2069	15.2653	83.6901	4.52149	27.995	80.3007	-0.686798	5.51788	18.77	1.47466e-05	0.363003	0.00177075
ENSBTAG00000018103	chr12	HMGB1	1245	89.315	62.4556	88.3324	57.9886	166.19	148.559	105.988	135.464	34.2081	35.9398	105.871	48.9786	171.968	20.4279	46.1877	177.088	-0.42554	6.63203	18.7311	1.50506e-05	0.370485	0.00179847
ENSBTAG00000018070	chr3	SCNM1	805	11.0705	26.7616	13.2535	17.9369	7.82123	13.0731	10.6295	11.7815	34.986	27.792	12.7699	25.2498	10.5863	30.8165	18.9088	11.3826	0.796208	4.55911	18.6613	1.56122e-05	0.38431	0.00185657
ENSBTAG00000000077	chr5	ADSL	1558	30.1366	33.7043	27.743	29.6568	31.0613	33.6046	38.4451	32.2896	46.7352	31.8244	30.0579	31.5857	34.3925	74.9295	54.8202	34.4731	0.651102	5.5129	18.5582	1.64792e-05	0.405651	0.00195024
ENSBTAG00000046996	chr18	EPN1	2129	47.4816	71.6228	42.018	50.866	32.9362	38.6796	39.557	42.8042	83.8888	48.5662	45.8167	65.8258	36.8479	57.575	60.3747	40.1917	0.51224	5.9227	18.5073	1.69257e-05	0.416642	0.0019935
ENSBTAG00000011839	chr20	HMGCS1	2123	28.0683	13.3186	16.365	14.056	42.973	37.0539	35.6382	28.0665	5.17697	5.41149	22.5965	8.06252	33.3228	1.96387	8.36481	40.106	-0.871177	4.66663	18.4726	1.72362e-05	0.424287	0.00202042
ENSBTAG00000000417	chr19	MRPL12	1981	62.3762	80.0322	43.3619	43.733	57.8938	65.2094	67.5195	62.4463	69.3508	54.3312	51.0847	59.1331	67.8281	130.067	68.7271	66.3927	0.496802	6.28698	18.4413	1.7522e-05	0.431322	0.00204418
ENSBTAG00000009435	chr3	SMG5	4518	40.3331	42.6165	34.1504	53.9045	24.9201	30.8051	42.3643	35.5949	77.6928	65.445	31.6013	61.0906	25.6579	45.7256	51.2851	26.0533	0.536828	5.72105	18.4268	1.76555e-05	0.434607	0.00205004
ENSBTAG00000000639	chr18	APRT	972	30.5159	41.2106	28.7076	32.1861	34.9275	49.804	32.4331	41.999	41.6957	37.947	34.548	30.2669	40.3545	128.467	37.4101	37.4176	0.578026	5.71203	18.4027	1.78808e-05	0.440154	0.00206645
ENSBTAG00000034170	chr20	DYNLL1	270	138.923	95.9965	144.889	96.2611	269.767	212.425	151.787	198.541	38.1622	31.3529	146.371	43.5843	281.905	79.5254	34.4521	250.611	-0.584483	7.18209	18.3806	1.80893e-05	0.445286	0.0020711
ENSBTAG00000015106	chr23	DSP	9386	490.919	300.533	392.513	289.214	519.183	353.158	337.168	478.824	293.547	191.719	403.725	287.965	484.558	33.3152	217.222	461.085	-0.487017	8.51113	18.3856	1.80419e-05	0.44412	0.0020711
ENSBTAG00000004112	chr7	GAMT	949	13.175	20.5727	10.0894	15.2151	12.3583	12.4755	19.9315	19.3359	25.3342	14.6546	16.128	18.6002	15.2537	75.7853	15.1485	16.9341	0.780215	4.71339	18.3385	1.84934e-05	0.455232	0.00210756
ENSBTAG00000030431	chr5	ENSBTAG00000030431	558	63.8834	111.6	102.465	95.7436	84.7355	125.89	90.3943	90.8952	132.952	88.8573	108.898	101.611	97.4923	203.608	139.425	101.053	0.605446	7.01916	18.2979	1.88913e-05	0.465029	0.00214299
ENSBTAG00000003303	chr19	ICT1	874	24.9586	31.9665	18.7803	20.3756	30.7926	34.0158	35.0392	26.6567	35.3677	26.2897	25.3532	24.4804	33.7931	109.48	34.832	28.8712	0.662301	5.39828	18.2874	1.8996e-05	0.467606	0.00214454
ENSBTAG00000009535	chr25	RPS2	940	1996.15	3783.65	1775.57	1727.07	1966.84	2387.17	2013.67	2190.52	1784.53	1798.55	2327.9	2274.45	2415.39	6643.37	2821.21	2558.13	0.583398	11.5892	18.2791	1.90792e-05	0.469654	0.00214454
ENSBTAG00000008837	chr23	CSNK2B	914	78.4386	80.2858	74.2282	45.287	71.4513	76.5682	54.6933	76.4704	49.6025	41.6781	81.9784	64.375	74.7185	294.907	41.6345	74.3402	0.444675	6.62036	18.2682	1.91883e-05	0.472339	0.002147
ENSBTAG00000017389	chr17	RPLP0	1095	2599.6	2860.73	2270.73	1327	3049.56	3047.58	2502.26	3345.9	1392.03	1191.1	2924.03	1927.59	3245.47	7847.98	1753.84	3614.08	0.33167	11.6994	18.219	1.96901e-05	0.484693	0.00219318
ENSBTAG00000040006	chr23	SRSF3	947	64.7498	49.4075	56.3311	39.1347	116.935	100.015	76.5655	87.304	40.6204	30.6482	58.3764	29.3714	107.371	7.04421	43.7555	97.7999	-0.540613	6.10151	18.199	1.98984e-05	0.489818	0.00220639
ENSBTAG00000006644	chr15	SPCS2	902	31.262	24.2569	37.6079	18.6759	70.3489	62.1278	48.9302	67.4303	20.5619	8.71466	35.203	17.7904	70.4062	1.84891	23.438	76.8921	-0.682689	5.42793	18.1454	2.04659e-05	0.503788	0.00225914
ENSBTAG00000031788	chr3	GSTM1	1814	40.4752	28.5767	23.8278	48.5551	26.0653	34.5186	38.7297	26.9371	72.3273	64.6663	35.009	58.3847	26.3211	28.1554	50.347	32.6389	0.614165	5.59679	18.1156	2.07888e-05	0.511738	0.00228454
ENSBTAG00000038783	chr23	ENSBTAG00000038783	752	493.838	485.669	380.884	275.215	467.873	464.965	286.863	444.98	284.999	221.924	418.604	310.127	534.954	1527.72	223.78	502.951	0.369885	9.12477	18.1038	2.09181e-05	0.514919	0.00228853
ENSBTAG00000005688	chr11	MRPS2	1393	20.1474	21.0231	12.9615	11.4021	15.5978	16.0539	13.9019	17.0211	13.3143	9.98367	22.1388	17.6635	20.8673	144.414	10.3201	18.6204	0.764932	4.98956	18.0569	2.14398e-05	0.527763	0.00233523
ENSBTAG00000007900	chr25	FIS1	726	60.8259	89.0211	50.4931	55.0253	54.7545	56.1705	54.5887	59.9219	41.6315	63.2981	57.5819	124.515	55.7971	242.634	68.723	65.6301	0.755929	6.54606	17.9836	2.22814e-05	0.54848	0.00241621
ENSBTAG00000040394	chr25	PRSS27	1011	35.2591	28.9665	20.5649	21.8992	19.4154	12.4912	36.082	33.853	42.1256	25.7176	32.3115	42.3262	19.8608	83.5095	36.8034	25.2377	0.763357	5.33419	17.8751	2.35881e-05	0.580645	0.00253557
ENSBTAG00000032022	chr6	RPL23A	527	675.403	903.804	956.186	631.999	1299.42	1338.94	925.497	1311	553.968	535.821	1204.19	721.655	1500.12	3111.54	566.436	1562.16	0.405337	10.3593	17.8786	2.35451e-05	0.579587	0.00253557
ENSBTAG00000004776	chr3	DUSP23	705	7.92406	15.2788	6.98468	10.2405	5.77864	10.4492	12.1373	11.1131	16.564	24.015	10.0449	22.7616	6.95471	37.8489	11.9949	6.99845	0.923082	4.22481	17.8524	2.38717e-05	0.587625	0.00255489
ENSBTAG00000017242	chr19	FADS6	1341	26.7807	38.9073	26.7243	29.79	26.6975	32.9605	24.5161	33.6709	33.2959	30.2106	26.9153	33.5059	27.6832	108.818	31.5303	30.17	0.575753	5.46472	17.8268	2.41949e-05	0.595581	0.00256795
ENSBTAG00000012697	chr26	PGAM1	1707	75.2716	55.6089	54.1685	27.6321	131.408	115.75	79.6765	96.0226	30.181	17.0028	52.9948	27.5753	124.81	36.0264	17.8343	108.844	-0.50705	6.15772	17.8262	2.42023e-05	0.595764	0.00256795
ENSBTAG00000032432	chr14	ENSBTAG00000032432	471	492.508	836.168	795.144	583.494	1128.37	1246.21	894.021	1166.15	635.875	577.704	1003.49	747.267	1282.4	3048.19	987.48	1367.79	0.628671	10.3016	17.7642	2.50045e-05	0.61551	0.00264167
ENSBTAG00000032481	chr2	DAPL1	457	919.725	752.772	695.59	569.773	1020.04	1081.17	927.322	918.998	581.702	482.937	829.781	628.534	1046.83	1699.19	671.703	1228.93	0.296871	9.97575	17.6123	2.7083e-05	0.666675	0.00284904
ENSBTAG00000012927	chr25	ALDOA	1586	374.879	602.122	258.043	321.073	288.627	315.847	341.033	301.335	316.174	268.4	333.585	353.451	312.091	1069.14	382.832	319.357	0.472499	8.88288	17.5432	2.80853e-05	0.691349	0.00294191
ENSBTAG00000018593	chr18	PSENEN	590	63.3493	59.9054	63.5231	48.1306	57.1231	71.3479	56.4855	53.8156	53.5565	48.1681	52.6573	43.5171	57.7763	310.93	68.798	51.6089	0.54862	6.52104	17.533	2.82361e-05	0.695059	0.00294517
ENSBTAG00000010232	chr3	NDUFS5	479	142.175	163.035	147.92	238.141	132.473	194.987	223.768	169.16	199.336	300.438	168.826	238.973	161.827	425.198	291.296	166.278	0.703743	8.00373	17.4758	2.90983e-05	0.716283	0.00302229
ENSBTAG00000016024	chr24	MYL9	854	253.25	163.182	197.647	109.9	314.848	292.054	201.448	278.363	95.7183	75.0519	204.633	114.621	301.965	106.185	109.914	272.529	-0.314464	7.68148	17.4566	2.93941e-05	0.723565	0.00304019
ENSBTAG00000021932	chr19	RNASEK	652	74.2576	73.8273	74.6854	53.1503	46.7681	50.8436	48.3512	54.074	89.5524	51.9343	68.3217	68.0928	56.4003	199.192	38.9099	50.5931	0.560097	6.39845	17.4416	2.96273e-05	0.729305	0.00305149
ENSBTAG00000019446	chr19	ELP5	1167	24.391	33.7476	24.614	26.8079	24.6482	25.7008	21.611	23.4974	25.3107	16.0622	27.6007	30.2513	27.6094	124.507	24.6374	25.6087	0.615346	5.33556	17.4257	2.98758e-05	0.735422	0.00306426
ENSBTAG00000001992	chr4	CYP51A1	2650	53.0036	26.0397	44.5966	35.0536	72.5343	55.1011	46.7352	56.4069	22.2925	15.7441	41.7226	16.7534	56.3434	13.6879	18.8275	46.2271	-0.578041	5.46947	17.4096	3.01294e-05	0.741664	0.00307744
ENSBTAG00000015049	chr7	ECSIT	1477	26.4761	27.5761	17.7809	17.5968	19.3078	29.0349	16.4653	20.9387	31.1602	22.5162	25.2103	22.0912	24.1858	73.8165	21.184	21.57	0.653488	5.04298	17.3462	3.11522e-05	0.766843	0.00316877
ENSBTAG00000000598	chr13	CST3	726	134.843	147.441	122.088	91.4878	110.019	113.428	75.0595	131.771	102.186	79.9555	138.763	109.043	128.156	419.801	67.5582	117.28	0.462453	7.3152	17.3192	3.15984e-05	0.777825	0.00318236
ENSBTAG00000001038	chr13	SNRPB	1051	81.2493	86.4748	64.2921	44.4212	77.8774	83.6097	77.9876	71.4066	65.3587	48.9024	74.77	52.421	79.6407	238.019	62.7594	76.8555	0.416447	6.59908	17.3128	3.17037e-05	0.780418	0.00318236
ENSBTAG00000016524	chr13	RALY	1326	55.0701	53.3095	42.0872	31.5789	51.4852	59.127	45.5112	57.064	36.2627	29.1844	48.9268	39.5324	59.6024	225.129	35.0757	57.4081	0.462451	6.15908	17.3069	3.18029e-05	0.782861	0.00318236
ENSBTAG00000046232	chr9	ENSBTAG00000046232	483	55.6278	45.9966	48.1432	25.9088	75.1452	74.6254	56.8774	75.9823	21.3329	25.0378	55.8093	23.2564	82.4187	2.15802	36.7671	85.8071	-0.611981	5.77453	17.3123	3.17131e-05	0.78065	0.00318236
ENSBTAG00000010481	chr29	UBXN1	1076	61.0664	58.8131	55.9337	32.6536	57.2518	61.1281	33.0653	55.5681	39.5809	25.8499	64.3283	44.7405	74.644	351.832	21.2197	58.6933	0.558225	6.44775	17.2908	3.20736e-05	0.789524	0.00319645
ENSBTAG00000019911	chr19	COA3	774	82.1437	74.8025	70.6891	49.7473	98.8898	98.9157	97.7519	92.6997	77.2119	62.4975	69.0632	64.9617	94.1157	369.526	104.886	106.364	0.620197	6.96128	17.2659	3.24975e-05	0.799959	0.00322564
ENSBTAG00000027173	chr10	CHP1	2748	128.655	79.1306	95.8679	65.1549	144.477	112.495	100.462	136.926	62.9926	49.5085	104.244	54.502	124.641	20.0272	75.3939	119.629	-0.401812	6.6465	17.2439	3.28749e-05	0.80925	0.003242
ENSBTAG00000037493	chr14	PUF60	1743	31.0588	31.2857	22.1302	24.8523	27.1979	33.3586	22.4791	29.8087	29.9518	18.3862	33.0274	29.7677	31.9477	111.229	17.9511	34.0493	0.592285	5.36111	17.2334	3.30575e-05	0.813743	0.003242
ENSBTAG00000007507	chr3	FAAH	2233	6.43313	7.23571	6.98312	12.2859	7.18713	8.01186	9.88244	9.51017	23.6869	11.9145	7.87723	13.8934	8.57381	24.7394	17.4203	6.5655	0.950423	4.00876	17.2385	3.29682e-05	0.811546	0.003242
ENSBTAG00000008172	chr21	EGLN3	2030	110.209	64.5033	96.4896	59.5112	110.682	77.503	70.3267	127.464	37.5606	34.5522	77.7595	50.0643	81.4303	21.4626	31.2429	97.4282	-0.584496	6.30066	17.1835	3.39365e-05	0.835382	0.00331248
ENSBTAG00000016711	chr28	PPIF	637	135.517	77.6795	103.071	58.9354	133.724	83.4305	90.4956	93.5402	34.5077	16.137	109.02	55.4211	100.979	9.49054	30.5334	78.7832	-0.879082	6.36061	17.1775	3.40453e-05	0.838058	0.00331248
ENSBTAG00000027711	chr18	YIF1B	985	7.96715	12.3025	7.22105	9.7727	12.1573	16.2932	10.0587	10.6751	18.1319	6.75258	10.6683	11.947	13.274	45.0791	22.3215	18.0326	0.917559	4.28965	17.1484	3.45705e-05	0.850987	0.00335034
ENSBTAG00000001708	chr5	TTLL12	3245	54.1471	47.8206	40.1288	60.9604	38.5386	45.8086	44.4112	42.7602	95.4702	51.2427	49.6302	72.6934	40.1844	49.3377	58.3741	41.3132	0.514659	5.95831	17.1328	3.48558e-05	0.858012	0.00336475
ENSBTAG00000016858	chr28	SAR1A	758	32.1121	14.2105	23.8198	9.52452	45.2769	32.9737	29.1128	38.8962	8.15604	6.38167	23.8084	4.93969	42.9688	3.85027	7.80936	37.9388	-0.743482	4.74696	17.0317	3.67603e-05	0.904891	0.00353473
ENSBTAG00000001520	chr3	MRPL24	832	44.6034	51.3817	47.3481	61.3202	30.8632	56.2872	42.221	31.2239	97.4237	69.7688	32.6735	57.2186	32.5524	119.516	68.0986	27.7871	0.639156	6.07834	17.0172	3.70419e-05	0.911825	0.00353489
ENSBTAG00000019013	chr3	HECTD3	3185	20.2127	24.2022	17.1785	32.0367	17.4423	17.2643	23.1895	16.9602	38.1742	39.6781	20.8716	33.7565	16.6771	28.2098	32.6575	16.4648	0.651024	4.96175	17.0169	3.70492e-05	0.912002	0.00353489
ENSBTAG00000004593	chr27	TOP2B	5108	19.66	15.0249	20.4586	7.82075	44.7601	30.5434	17.2807	31.7257	4.43781	4.26153	19.141	7.22552	41.2977	2.20382	2.64884	31.2681	-0.825786	4.50633	16.9968	3.74422e-05	0.921677	0.0035586
ENSBTAG00000038520	chr6	ENSBTAG00000038520	3133	52.4317	28.3643	66.8855	27.3452	74.3554	53.4924	59.2235	69.8882	31.3532	22.7738	46.5192	20.4876	64.164	5.58922	31.0402	58.3583	-0.61384	5.64268	16.989	3.75979e-05	0.92551	0.00355965
ENSBTAG00000016313	chr18	ECH1	1185	56.684	88.6267	42.0162	43.0535	57.5071	74.1551	55.487	76.7291	76.5176	44.393	55.9051	94.3406	64.8226	160.79	96.339	80.8935	0.711302	6.4541	16.8514	4.0423e-05	0.995053	0.00379791
ENSBTAG00000046365	chr18	ENSBTAG00000046365	531	419.573	480.511	296.235	329.028	335.485	521.731	324.834	291.21	358.337	275.572	276.193	299.18	418.592	2999.38	527.133	329.724	0.708139	9.50302	16.8548	4.03516e-05	0.993294	0.00379791
ENSBTAG00000003067	chr11	PSMB7	933	81.4033	53.396	66.8523	36.6267	64.0419	78.9568	49.2352	58.3394	40.4937	42.1255	68.5564	43.5715	70.9447	322.416	46.2248	79.3233	0.53331	6.54929	16.7939	4.16665e-05	1	0.00389986
ENSBTAG00000015114	chr7	CALR	1914	284.785	215.262	287.717	228.331	224.524	245.226	212.943	242.048	261.991	183.547	241.807	237.546	262.207	439.039	214.724	268.017	0.384201	8.20749	16.783	4.19071e-05	1	0.00390752
ENSBTAG00000021118	chr26	CYP26A1	1721	151.637	139.456	72.8028	60.4079	169.721	148.593	118.281	207.974	43.5063	27.0535	94.3757	58.7424	182.673	36.9446	37.3439	146.375	-0.691512	6.81373	16.7549	4.25315e-05	1	0.00395077
ENSBTAG00000046569	chr19	CISD3	559	28.5533	29.5062	20.0648	18.0812	34.8936	45.6534	38.6711	34.3013	29.4921	15.1436	22.8848	32.534	41.1408	312.137	49.9216	42.1141	0.883739	6.02956	16.7249	4.32098e-05	1	0.00399869
ENSBTAG00000037516	chr13	ENSBTAG00000037516	1083	69.6373	55.9464	65.171	45.7751	108.52	72.8796	71.9407	78.2444	39.9593	42.9908	66.2328	36.5489	100.032	1.15493	66.3708	95.2808	-0.602295	6.13274	16.7146	4.34452e-05	1	0.00400542
ENSBTAG00000001937	chr19	ANAPC11	862	83.3247	89.815	46.6523	58.0694	87.2189	108.962	94.0421	90.6508	74.1108	51.207	61.4826	80.0485	102.113	547.764	107.913	87.4922	0.698475	7.15529	16.6628	4.46481e-05	1	0.00410096
ENSBTAG00000010799	chr5	MYL6	691	576.509	639.61	495.667	523.098	512.213	731.032	705.842	628.377	721.713	469.03	473.74	613.081	562.75	2548.64	937.427	601.616	0.651406	9.86089	16.65	4.49498e-05	1	0.00411332
ENSBTAG00000019812	chr19	FAM195B	1232	22.0245	23.7704	14.8774	15.6268	16.4336	21.9958	13.5253	24.2659	26.2055	13.7423	15.9463	20.406	21.1306	91.5417	22.6511	20.7105	0.687298	4.95709	16.6192	4.56855e-05	1	0.00416517
ENSBTAG00000006815	chr15	ENSBTAG00000006815	966	39.5177	36.2397	56.9223	29.8948	97.6376	84.9749	62.0057	90.4958	22.7551	16.9005	58.6471	28.7937	94.987	6.04245	33.2654	102.881	-0.538369	5.88287	16.5387	4.76668e-05	1	0.00429804
ENSBTAG00000001777	chr29	RPLP2	457	667.674	753.508	477.694	339.126	1228.85	1303.39	820.892	1073.74	432.895	291.085	653.328	525.534	1469.59	4830.27	516.267	1277.05	0.493987	10.3678	16.5411	4.76076e-05	1	0.00429804
ENSBTAG00000003484	chr3	C3H1orf123	695	21.8176	29.06	25.5854	20.7758	23.4471	30.6629	35.6398	20.766	35.5815	46.981	17.0919	28.4766	27.2113	118.48	41.3696	25.1513	0.814801	5.44571	16.5426	4.75698e-05	1	0.00429804
ENSBTAG00000043462	chr15	SNORD14	88	1.51149	3.82513	0	0	25.2517	2.98972	5.11769	18.7433	0	0	0	0	6.63294	0	0	3.20384	-1.86676	2.94609	16.4419	5.01637e-05	1	0.00448544
ENSBTAG00000034433	chr19	ENSBTAG00000034433	630	286.29	335.543	224.064	233.013	365.851	408.424	378.157	377.336	392.526	264.9	300.235	292.92	423.784	541.015	456.378	485.112	0.575972	8.69373	16.4371	5.02917e-05	1	0.00448544
ENSBTAG00000007502	chr21	CKMT1	1546	452.289	309.613	275.159	217.304	405.653	363.33	269.457	338.605	206.165	170.917	360.391	220.395	408.438	1708.3	157.532	440.687	0.410515	8.9579	16.4383	5.02584e-05	1	0.00448544
ENSBTAG00000046276	chr13	ENSBTAG00000046276	694	78.5799	26.1916	56.7631	31.2086	102.996	84.1602	77.2226	85.8575	25.7347	19.168	49.7037	25.4346	92.6853	11.1141	46.3032	87.3438	-0.576741	5.94728	16.3801	5.18271e-05	1	0.00459395
ENSBTAG00000019216	chr25	TUFM	1616	121.488	199.55	91.5839	97.9886	120.091	125.687	132.376	101.047	144.95	124.6	128.921	111.547	131.766	271.804	192.572	122.388	0.592437	7.37054	16.3781	5.18816e-05	1	0.00459395
ENSBTAG00000008933	chr5	MFSD5	1695	28.1716	28.1999	31.9565	34.0747	23.0882	24.5245	31.0866	37.2213	47.0104	26.755	30.4586	38.8156	26.7227	58.2963	36.9189	32.4353	0.577559	5.36009	16.3679	5.21613e-05	1	0.00460216
ENSBTAG00000017120	chr19	PHB	1023	124.17	124.378	98.4092	103.507	121.763	159.452	124.145	107.825	136.31	94.571	106.069	113.986	141.503	229.861	133.914	126.775	0.442599	7.23021	16.3476	5.27229e-05	1	0.0046351
ENSBTAG00000046587	chr29	ENSBTAG00000046587	334	90.0014	89.6958	88.4587	64.8466	131.584	122.095	91.6895	177.781	45.2462	30.7763	96.4371	56.0522	134.216	1653.99	68.3603	168.825	0.542778	8.13164	16.3144	5.36551e-05	1	0.00469286
ENSBTAG00000006619	chr7	MATK	1593	57.6965	75.0138	35.72	44.1121	59.8277	57.1444	49.4743	57.8538	40.5339	58.4546	50.3342	50.367	53.4233	251.518	41.4062	45.4852	0.483567	6.32835	16.3106	5.37612e-05	1	0.00469286
ENSBTAG00000006646	chr18	HRMT1L2	1308	37.117	59.19	31.1632	20.9743	37.3756	45.6595	43.0387	33.7323	45.6896	46.2281	42.2648	53.1626	37.753	80.9633	43.3165	37.3977	0.591778	5.71722	16.2786	5.46777e-05	1	0.00475437
ENSBTAG00000022372	chr29	ENSBTAG00000022372	873	61.0967	45.1128	62.6728	39.144	88.9482	87.3971	68.6111	73.449	36.9819	22.1641	68.5581	42.8899	83.5765	3.34307	20.3419	89.6193	-0.630602	5.94425	16.2726	5.48522e-05	1	0.00475437
ENSBTAG00000006101	chr3	PSMD4	1295	44.3712	62.1236	50.6996	88.4562	36.9882	44.8989	72.3354	54.2906	93.8879	76.5751	50.098	68.9791	41.9181	98.0347	77.7077	44.8488	0.527497	6.25391	16.1832	5.7501e-05	1	0.00496565
ENSBTAG00000009178	chr7	STXBP2	1868	27.6275	23.9664	18.599	21.3856	24.1222	19.5772	17.8407	25.4962	21.6961	22.0113	23.2353	25.7713	23.8104	106.018	16.2972	23.7715	0.627361	5.13872	16.1769	5.76932e-05	1	0.00496565
ENSBTAG00000010727	chr7	ATG4D	1962	25.0836	43.7492	23.1458	22.5689	31.9643	32.317	31.906	33.312	28.3591	20.6485	29.8066	31.8976	31.1187	105.507	34.0498	39.5172	0.570997	5.45233	16.1458	5.86481e-05	1	0.00503025
ENSBTAG00000025385	chr10	RPL12	630	621.14	636.355	407.745	320.106	664.097	683.213	555.44	675.475	375.08	357.999	521.423	420.277	762.144	1160.78	456.378	867.07	0.35646	9.4079	16.1298	5.91459e-05	1	0.00505533
ENSBTAG00000016771	chr20	PLK2	2757	25.5697	21.6105	20.9367	16.7593	65.2414	52.8672	26.9528	56.3116	6.72718	6.7989	26.1003	15.1331	52.8018	8.54425	5.82779	56.3466	-0.645544	5.06652	16.0832	6.06197e-05	1	0.00516337
ENSBTAG00000015002	chr18	POLR2I	431	36.1074	46.86	22.2154	21.2176	32.9398	44.5614	29.2575	28.7021	38.2508	28.0586	29.1512	26.0623	35.2115	172.673	54.9373	33.6886	0.750057	5.74703	16.0422	6.19465e-05	1	0.00525819
ENSBTAG00000001182	chr4	CDC10	2580	41.2953	21.0056	42.3074	20.1477	65.1237	48.0302	43.1156	55.7796	13.5786	15.2338	37.0993	16.3787	59.3201	4.68641	19.9939	60.704	-0.594496	5.32183	16.0101	6.30067e-05	1	0.0053298
ENSBTAG00000004910	chr19	SLC25A11	1454	43.7271	48.848	34.0547	27.8058	46.1037	56.998	51.4163	46.9357	59.0543	38.6752	36.9211	39.7311	52.9905	110.684	45.9462	50.803	0.538894	5.89781	15.9992	6.33701e-05	1	0.00534218
ENSBTAG00000013390	chr19	PSMB6	801	76.0537	72.7013	93.9212	95.5401	67.8142	87.0415	71.9672	65.3794	124.349	74.7337	80.1393	86.8124	71.1223	228.504	65.4555	66.8766	0.527049	6.76978	15.9743	6.42085e-05	1	0.00539439
ENSBTAG00000000808	chr5	COX14	464	142.757	134.935	113.2	123.438	141.013	163.868	180.531	124.417	128.797	122.496	113.728	164.85	164.794	590.799	229.636	137.323	0.698996	7.75881	15.9135	6.6305e-05	1	0.00555157
ENSBTAG00000046388	chr18	bta-mir-2897	69	21.2046	43.9058	15.8589	20.9263	12.5242	19.0649	32.6346	17.9284	9.95536	35.0529	33.1072	38.7607	30.4538	123.87	36.7671	24.5163	0.986122	5.37042	15.8917	6.70715e-05	1	0.00559672
ENSBTAG00000024756	chr5	DENND6B	1807	11.2621	11.3632	9.84053	10.1215	9.83796	17.3261	11.2153	15.4034	15.2058	11.0426	9.22861	18.9449	11.1765	69.219	18.7193	12.9501	0.833825	4.45811	15.8621	6.81305e-05	1	0.00562785
ENSBTAG00000000550	chr7	ATP5D	973	144.767	187.852	100.092	98.4376	230.284	248.224	189.77	219.314	165.2	90.7306	119.033	134.686	277.752	1319.13	211.193	236.59	0.760788	8.34691	15.8695	6.78618e-05	1	0.00562785
ENSBTAG00000006374	chr7	NHP2	736	18.4336	16.922	20.4432	5.88553	23.6506	23.5928	17.7451	18.2085	21.4662	12.3233	22.037	16.7156	27.7574	79.5904	17.2346	20.6856	0.695266	4.85688	15.8628	6.81055e-05	1	0.00562785
ENSBTAG00000017425	chr12	GJB2	2252	1154.22	725.239	962.1	645.445	1599.57	1188.13	1001.3	1517.12	488.653	343.681	1022.1	592.378	1484.91	661.866	484.404	1417.39	-0.251545	9.97039	15.8119	6.99598e-05	1	0.00575963
ENSBTAG00000001776	chr18	SIRT2	1834	44.6029	62.5869	31.1753	31.2298	35.0703	37.585	37.0796	41.4827	40.8257	31.3212	38.8622	46.9567	38.1282	121.737	41.0372	36.5873	0.499611	5.78113	15.7996	7.04161e-05	1	0.00577787
ENSBTAG00000019782	chr5	TPI1	1255	137.038	146.714	144.958	137.68	135.06	165.195	199.88	151.306	207.444	153.695	120.864	137.241	151.343	492.508	194.06	134.903	0.56482	7.75304	15.7887	7.08227e-05	1	0.00579193
ENSBTAG00000045619	chr10	RPL39	156	1334.37	1216.98	1231.05	857.711	2144.6	2096.33	1515.62	1900.53	748.566	751.953	1391.14	1001.22	2301.12	4846.8	1230.52	2262.73	0.386224	10.9568	15.7574	7.20047e-05	1	0.00583049
ENSBTAG00000001868	chr19	PCYT2	1833	20.8986	22.9549	15.6708	19.4308	20.4071	27.5583	17.9357	20.4715	25.8579	17.1536	21.0618	16.3417	22.3544	91.2104	27.6806	20.9184	0.662114	5.02385	15.7622	7.18245e-05	1	0.00583049
ENSBTAG00000021061	chr19	PSMC5	1313	53.488	54.8627	51.6714	44.7215	50.5846	55.9052	51.7928	46.323	74.2899	40.9863	54.8047	47.2568	52.3684	89.8636	48.304	57.7618	0.454399	6.02281	15.7692	7.15585e-05	1	0.00583049
ENSBTAG00000047432	chr6	ENSBTAG00000047432	411	81.8778	76.1675	78.5423	45.6713	122.852	97.3005	75.6074	98.8244	50.1401	35.3088	88.9303	39.0436	126.681	5.57934	49.3806	105.984	-0.504478	6.32363	15.7254	7.32332e-05	1	0.00591052
ENSBTAG00000001933	chr11	PPP2R4	2412	33.0873	36.5639	24.6119	24.1451	38.5918	39.1589	31.1814	36.9272	24.4922	21.3086	30.5912	29.4948	46.4636	132.581	25.5937	44.5349	0.520544	5.57818	15.6333	7.68884e-05	1	0.00617966
ENSBTAG00000035907	chrX	DDX3X	2526	50.3925	38.3785	49.385	24.0081	85.0387	61.4514	63.1142	67.5829	27.4659	23.4588	51.3673	25.4108	79.1205	2.88846	44.5251	67.5266	-0.569635	5.72577	15.6288	7.707e-05	1	0.00617966
ENSBTAG00000010513	chr19	GPS2	1172	49.0279	46.5282	43.6493	41.067	29.9152	34.795	24.5929	29.7303	49.2332	35.5988	47.5591	41.9886	29.683	127.711	28.14	29.589	0.541332	5.74811	15.5937	7.85151e-05	1	0.00627509
ENSBTAG00000001498	chr18	CYTH2	1512	25.3354	32.5035	26.4158	19.4178	19.2691	28.5368	13.7013	19.6359	34.5277	21.995	31.4256	35.0231	16.9087	51.8404	44.743	22.0031	0.725467	5.11899	15.556	8.00957e-05	1	0.0063807
ENSBTAG00000035379	chr9	ENSBTAG00000035379	786	72.936	59.0997	88.7526	50.2125	163.661	155.648	109.438	109.122	32.3359	36.1567	81.0874	49.6788	162.188	9.548	63.477	147.784	-0.554322	6.53808	15.5434	8.06307e-05	1	0.0064026
ENSBTAG00000045785	chr5	TOM1	2308	30.6017	33.3986	23.943	24.1904	21.3956	26.1043	34.928	25.7274	48.2153	31.1763	26.7239	32.4461	22.0531	62.9549	30.4109	23.5152	0.56862	5.27072	15.4586	8.43313e-05	1	0.00667492
ENSBTAG00000015255	chr19	ST6GALNAC2	1825	187.236	157.884	166.389	162.721	213.759	225.757	195.689	239.052	193.843	138.493	180.123	191.098	226.955	266.264	209.905	236.055	0.372916	7.83146	15.4092	8.65648e-05	1	0.00679341
ENSBTAG00000008731	chr26	PRDX3	1615	94.3842	74.2004	76.7342	36.9547	153.188	135.702	85.3308	134.685	21.6922	25.0851	95.3365	41.732	164.954	24.138	38.7477	181.557	-0.433016	6.52011	15.4167	8.62242e-05	1	0.00679341
ENSBTAG00000045592	chr4	ENSBTAG00000045592	738	72.9938	96.2398	104.534	58.6958	183.004	182.17	151.95	133.261	48.4009	32.7731	94.7189	57.2587	190.77	22.3153	46.9801	153.003	-0.592512	6.75827	15.4072	8.66563e-05	1	0.00679341
ENSBTAG00000012094	chr3	SCAMP3	1453	44.398	44.4799	42.5507	56.3124	23.705	32.2305	37.8139	21.0008	76.5871	72.4098	39.1476	65.8959	26.3528	25.9684	57.0358	26.0981	0.499812	5.71816	15.3806	8.78845e-05	1	0.00686783
ENSBTAG00000013708	chr25	SNX8	1430	9.11543	18.3606	7.0783	6.73155	8.71939	10.1191	7.24351	8.21824	8.16618	11.8396	13.0993	15.7103	9.22489	47.0868	12.4185	11.5338	0.867463	4.1447	15.3399	8.98007e-05	1	0.00696175
ENSBTAG00000011330	chr9	ENSBTAG00000011330	778	102.579	54.0828	65.4029	44.5424	99.6508	75.7498	65.9906	88.2479	44.1465	31.8653	81.6276	49.5021	89.8806	1.87565	49.9994	103.643	-0.57667	6.17171	15.3371	8.99348e-05	1	0.00696175
ENSBTAG00000045772	chr9	ENSBTAG00000045772	930	23.7417	11.9443	23.8268	16.0435	70.753	54.5993	49.8783	67.1737	8.86348	6.50176	24.3178	13.2287	63.7675	3.36233	26.3695	58.358	-0.782153	5.21057	15.3453	8.95433e-05	1	0.00696175
ENSBTAG00000012044	chr18	RPL13	930	1102.27	1698.62	814.229	865.833	963.462	1278.98	1004.34	1075.22	1337.65	1113.1	1081.53	1406.84	1157.61	1369.81	1578.53	1191.26	0.510717	10.4264	15.2337	9.49919e-05	1	0.00733016
ENSBTAG00000007062	chr2	IGFBP5	982	82.353	115.174	56.552	79.8908	107.361	135.299	75.2124	108.337	41.9707	81.8943	94.9118	109.485	123.04	441.342	85.2532	146.137	0.657831	7.18424	15.1696	9.82734e-05	1	0.00755968
ENSBTAG00000012975	chr28	VDAC2	1473	79.9149	65.5855	65.0023	28.1007	155.468	124.314	89.888	122.194	22.3844	19.2934	74.4406	35.2241	158.268	44.0139	22.9638	163.937	-0.399957	6.4052	15.0999	0.000101971	1	0.00781968
ENSBTAG00000010517	chr19	EVPL	6102	38.4733	38.1184	31.8309	35.3368	28.6276	23.5846	30.4814	40.2082	48.9692	38.4479	34.6291	46.0212	29.9406	52.4407	31.4587	34.4683	0.512221	5.46504	15.0924	0.000102373	1	0.00782609
ENSBTAG00000030578	chr18	PTOV1	1585	10.2381	18.4764	11.7366	9.10989	16.1229	18.259	15.6275	18.4714	18.2023	11.0632	15.8539	15.1864	15.1725	62.7367	26.1429	16.8985	0.76568	4.60839	15.0465	0.000104894	1	0.00799399
ENSBTAG00000000067	chr17	SDF2L1	861	16.5298	13.2924	16.8398	8.38512	18.6398	18.0286	14.6458	26.5803	14.3607	7.72508	18.307	22.3651	30.9137	88.3735	8.83947	25.7051	0.706959	4.81087	15.026	0.000106039	1	0.00805638
ENSBTAG00000009432	chr3	PMF1	1096	6.55346	8.90668	7.98735	14.931	4.73085	7.20151	6.16365	7.33658	31.3376	14.8959	6.46134	11.225	6.28435	30.8132	10.0304	6.6883	0.94642	4.00891	15.011	0.000106884	1	0.00809557
ENSBTAG00000015996	chr3	GPC1	3286	18.1747	39.3362	20.8963	50.6792	17.62	24.9004	30.4258	26.6035	43.6903	47.8431	27.182	72.6002	20.9961	41.1727	68.969	23.0801	0.797948	5.48037	14.9924	0.000107944	1	0.00815077
ENSBTAG00000014485	chrX	POF1B	1968	35.9562	16.5911	29.7476	19.3207	54.7006	29.9458	36.3856	51.3347	15.707	8.91018	32.0373	16.3079	37.2523	1.37705	30.0787	50.3562	-0.753006	5.07857	14.9678	0.000109363	1	0.00823269
ENSBTAG00000047838	chr3	bta-mir-2887-2	57	39.6699	183.069	33.5959	177.323	136.448	92.3141	86.911	126.6	241.024	212.163	120.231	140.763	92.1629	720.483	207.702	113.764	1.12177	7.81251	14.9472	0.000110561	1	0.00829745
ENSBTAG00000017463	chr5	RPS19BP1	804	20.6796	25.1202	19.3947	19.1564	23.9535	35.6684	22.966	24.3617	43.5733	15.7934	20.1732	22.6201	25.4098	125.753	43.1236	25.4235	0.829235	5.35237	14.9397	0.000111004	1	0.00830542
ENSBTAG00000048291	chr13	ENSBTAG00000048291	444	88.9735	31.0835	65.311	34.6887	83.414	68.1441	61.8734	72.4405	34.0366	21.7897	55.5664	18.0709	81.5075	7.04272	36.1874	78.7393	-0.624189	5.85958	14.8911	0.000113901	1	0.00849635
ENSBTAG00000009863	chr22	BHLHE40	2920	42.6364	47.6097	44.3141	20.2742	106.711	64.6926	71.1009	49.779	23.7599	18.844	45.9226	25.6458	67.0854	5.14022	27.2227	42.7734	-0.743732	5.6261	14.8788	0.000114645	1	0.00852598
ENSBTAG00000004279	chr22	RHOA	806	209.583	136.148	202.29	111.071	196.36	183.122	123.485	186.224	89.4871	75.0203	196.696	90.9194	199.877	13.9666	78.6888	203.932	-0.602128	7.25776	14.7988	0.000119614	1	0.00884166
ENSBTAG00000037554	chr24	ENSBTAG00000037554	1173	726.514	174.762	343.766	209.263	480.866	332.402	289.104	411.651	155.772	92.2717	317.634	185.139	402.369	38.5651	118.952	431.679	-0.82377	8.24776	14.7932	0.000119967	1	0.00884166
ENSBTAG00000019203	chr3	S100A4	466	767.81	970.827	499.582	1024.58	878.21	1633.9	1150.05	900.807	1239.7	1309.24	781.401	1293.63	1060.18	3445.93	2010.67	1408.18	0.911373	10.6309	14.797	0.000119727	1	0.00884166
ENSBTAG00000014724	chr1	EIF4A2	1890	126.466	111.491	117.388	72.5778	222.346	165.931	136.06	168.65	50.8829	61.4261	125.823	64.5274	207.352	23.273	103.804	200.713	-0.397535	7.02307	14.7604	0.00012207	1	0.00896977
ENSBTAG00000001832	chr19	MRPL10	1530	26.3414	25.5208	19.3106	22.9643	24.1257	23.9021	19.7215	23.3128	26.938	19.365	22.3961	30.0662	30.0624	42.9192	32.057	28.378	0.58892	5.01227	14.7366	0.000123622	1	0.00905682
ENSBTAG00000014827	chr8	UBQLN1	2379	56.3577	39.335	45.307	33.3819	60.1955	47.3328	44.1081	55.0325	21.9445	22.3667	49.7401	28.1052	53.5364	1.84017	24.8823	62.633	-0.582227	5.51691	14.7004	0.000126022	1	0.00920521
ENSBTAG00000012159	chr22	CNBP	887	64.631	65.273	59.5247	32.5573	106.334	98.772	87.8374	108.551	44.917	23.1776	67.2185	47.0372	119.504	4.70044	36.2282	113.951	-0.539557	6.19525	14.6884	0.000126825	1	0.0092365
ENSBTAG00000013273	chr19	PIGL	1143	36.5402	45.9417	25.1308	27.3708	29.2701	36.3684	22.4588	24.532	35.4578	32.2699	31.7777	50.0735	31.151	75.1421	31.8133	24.0498	0.573178	5.4287	14.6782	0.000127511	1	0.00925901
ENSBTAG00000031538	chr18	ENSBTAG00000031538	529	316.561	332.793	195.996	249.296	289.612	462.033	304.779	245.541	280.481	230.892	215.053	236.609	368.977	1919.92	351.685	290.465	0.643104	9.01823	14.6244	0.000131206	1	0.00949931
ENSBTAG00000000099	chr3	CERS2	2061	66.9895	86.2352	67.2966	96.4479	60.0192	80.8051	76.2613	64.2239	133.318	123.514	76.8116	116.271	67.5742	33.4798	136.222	64.4311	0.435247	6.63093	14.6062	0.000132481	1	0.00953554
ENSBTAG00000048122	chr7	CFD	861	20.5464	15.2472	1.90639	8.38512	8.31621	13.4451	5.75369	11.7336	11.9672	9.12964	8.22489	14.2888	10.9825	93.2159	16.6968	18.3374	0.969753	4.50272	14.6077	0.000132374	1	0.00953554
ENSBTAG00000021802	chr19	MIEN1	749	21.1326	21.5719	17.5317	28.9169	23.4049	29.1548	18.0383	21.471	32.0991	24.2188	22.8745	19.9962	26.4963	67.911	22.5806	23.7144	0.614426	5.05196	14.5985	0.000133024	1	0.00954668
ENSBTAG00000021395	chr10	PSME1	1002	34.2483	28.5548	32.7625	26.8993	50.3914	47.0001	35.5072	44.2395	22.6231	14.483	29.1819	29.8945	63.2631	230.518	30.3824	49.0999	0.527476	5.91583	14.5884	0.000133732	1	0.00956963
ENSBTAG00000008186	chr7	UBXN6	1354	26.3271	28.341	17.9819	18.8399	22.5206	20.7911	18.2937	21.1659	24.3517	20.0959	20.0771	22.5179	25.1758	61.7388	25.6066	25.9241	0.596759	4.97694	14.5678	0.000135209	1	0.00964724
ENSBTAG00000016588	chr25	TMEM8	2415	29.356	41.5363	14.8394	23.9158	18.8118	14.9251	18.2754	22.1117	21.6174	28.7935	25.6344	29.2367	19.1424	66.7259	40.2687	21.3058	0.688337	5.10981	14.5289	0.000138027	1	0.00981988
ENSBTAG00000019136	chr25	STUB1	1280	65.1546	103.35	55.782	40.9862	57.772	62.4851	44.6839	58.4705	75.6685	50.0737	59.9654	63.1012	66.0309	155.371	46.9067	65.6386	0.498765	6.32962	14.5098	0.000139431	1	0.00989113
ENSBTAG00000007454	chrX	RPL10	718	1528.7	1730.88	1007.02	742.739	2146.67	2185.38	1664.06	2201.61	798.855	698.142	1375.41	1161.43	2429.91	9328.64	1478.11	2446.34	0.540093	11.3599	14.4961	0.000140447	1	0.00993461
ENSBTAG00000015089	chr5	LGALS1	507	62.4391	49.7945	65.8287	72.1484	72.8055	151.526	86.163	63.8457	97.5507	75.1357	101.829	80.1819	96.4772	327.705	133.435	89.8085	0.850432	6.97183	14.4789	0.000141739	1	0.00998437
ENSBTAG00000021467	chr5	IGFBP6	945	3.65956	5.34303	4.34233	0.509318	3.7885	6.40338	1.42971	3.92718	12.3573	2.55942	2.65909	5.66029	7.04144	13.2358	12.528	5.51941	1.19342	3.26302	14.4759	0.000141962	1	0.00998437
ENSBTAG00000013162	chr15	HSPA8	2256	409.41	264.097	425.023	260.921	657.922	598.262	411.43	424.6	175.384	162.691	404.225	256.542	569.365	105.988	212.16	609.74	-0.391055	8.59798	14.4638	0.000142877	1	0.0100201
ENSBTAG00000019543	chr25	TCEB2	421	107.104	147.917	66.9297	85.7433	102.046	139.359	120.88	119.984	107.688	41.6514	93.8719	107.996	146.41	966.563	182.787	125.566	0.832269	7.79876	14.4165	0.00014651	1	0.0102457
ENSBTAG00000010480	chr18	TIMM50	1178	20.663	35.4328	17.6495	20.4289	21.0645	24.3441	23.703	22.2279	34.4043	18.992	18.2286	23.1577	21.6038	81.9347	30.8681	21.6599	0.606221	5.11012	14.3977	0.000147982	1	0.0103193
ENSBTAG00000002068	chr3	TAGLN2	1317	297.633	436.547	233.685	445.856	234.907	344.002	383.676	242.496	647.801	498.147	258.968	480.068	271.684	335.095	561.193	231.309	0.520735	8.7772	14.3868	0.00014884	1	0.0103499
ENSBTAG00000045753	chr13	ENSBTAG00000045753	312	58.4054	20.4988	52.609	26.225	73.2012	57.3413	50.5208	65.4215	26.42	23.2563	43.1985	17.1442	63.9823	6.68156	27.1039	63.2552	-0.556194	5.56645	14.3584	0.000151108	1	0.0104192
ENSBTAG00000013988	chr5	BID2	1225	28.3395	30.2263	26.1284	27.5032	16.5276	27.7055	23.5289	23.7314	40.3741	24.1865	27.4128	28.3823	19.4407	71.6437	31.0644	20.9439	0.559584	5.19707	14.3633	0.000150708	1	0.0104192
ENSBTAG00000031500	chr5	SHMT2	2101	57.8639	53.0311	40.3645	44.9005	41.7777	54.0967	43.9425	40.2344	77.8139	57.5596	48.9281	53.7189	41.5062	49.1147	63.9967	40.4589	0.455048	5.91507	14.363	0.000150739	1	0.0104192
ENSBTAG00000013753	chr13	DDRGK1	1131	22.3449	19.3455	22.253	15.3201	23.1406	21.6338	17.1223	23.8808	13.3618	23.5236	26.4594	18.4448	26.8367	83.1278	14.9539	26.0499	0.625763	4.97305	14.3518	0.000151631	1	0.0104261
ENSBTAG00000012102	chr18	TCF25	1839	27.1229	36.7911	29.0079	20.9377	24.4355	30.0435	28.6524	30.0464	32.8706	30.9072	39.5018	37.8122	26.4712	41.9423	35.8674	27.1359	0.538191	5.25623	14.3442	0.000152246	1	0.0104392
ENSBTAG00000002026	chr3	RPL5	1006	1505.3	1921.29	1848.89	2216.59	1346.57	1839.84	1933.94	1407.37	2636.38	3542.03	1832.29	2162.99	1492.67	1168.52	3095.08	1611.05	0.487296	11.1752	14.3178	0.000154401	1	0.0105576
ENSBTAG00000048089	chr13	ENSBTAG00000048089	782	102.225	32.7141	68.2168	43.6991	105.298	85.1191	75.4435	88.8511	34.2581	20.8771	59.3009	27.3605	98.975	14.9284	45.4181	93.7388	-0.544666	6.09014	14.2931	0.000156434	1	0.010667
ENSBTAG00000044038	chr19	TEN1	734	17.759	16.9681	8.19955	10.4917	23.3787	15.7714	23.9291	26.685	18.7172	13.1807	13.3827	24.7773	22.2664	78.1032	25.3462	28.8083	0.794905	4.87243	14.2845	0.000157157	1	0.0106867
ENSBTAG00000032774	chr28	C28H10ORF116	382	22.2846	27.3166	15.7552	8.81974	16.8051	17.907	9.43156	20.5097	5.39466	4.74866	28.1065	7.00128	28.7265	349.806	15.4961	49.4498	0.927307	5.74514	14.2596	0.000159247	1	0.010799
ENSBTAG00000014822	chr10	MRPL52	781	38.66	40.514	30.4742	26.4995	46.9468	40.4244	32.2919	45.9344	26.3862	20.1296	37.4395	27.3955	55.0067	157.483	23.8209	55.0518	0.473803	5.7483	14.2432	0.000160638	1	0.0108634
ENSBTAG00000019870	chr24	SLC14A1	3152	215.088	145.345	105.538	103.835	171.823	143.818	150.31	158.492	68.8663	70.0197	126.541	89.9416	141.221	35.9787	85.852	159.842	-0.465682	7.06331	14.2217	0.000162487	1	0.0109583
ENSBTAG00000018041	chr26	ACADSB	1858	198.944	131.71	129.422	86.0029	224.647	160.718	137.192	205.178	51.7593	58.2534	172.129	86.0788	225.877	22.3275	50.9752	239.601	-0.558756	7.16122	14.1733	0.000166721	1	0.0112025
ENSBTAG00000000014	chr5	TXN2	1044	163.588	151.862	126.564	132.313	136.697	180.689	173.413	136.464	234.237	170.858	140.696	189.059	138.656	158.345	210.601	134.082	0.442706	7.54989	14.1699	0.000167019	1	0.0112025
ENSBTAG00000019069	chr19	SYNGR2	1492	55.7184	59.5612	41.0717	49.3564	57.5065	66.3028	62.1807	64.5339	63.9959	44.985	46.2391	68.4755	68.6198	104.093	62.9131	57.3512	0.451272	6.17121	14.1506	0.000168747	1	0.0112877
ENSBTAG00000008853	chr28	HNRNPF	2089	85.7026	62.6815	79.7521	38.016	116.893	86.7749	65.1067	92.5772	20.0585	23.4455	69.877	39.6884	115.734	20.8564	20.6452	112.424	-0.524961	6.16059	14.1446	0.000169282	1	0.0112928
ENSBTAG00000012072	chr29	NDUFS8	886	98.4821	83.5829	68.5461	44.002	74.4061	78.0971	36.5979	64.9248	61.2491	32.7583	94.8824	61.5797	85.9078	501.162	37.2235	67.9387	0.612532	6.91258	14.1302	0.00017058	1	0.0113486
ENSBTAG00000006645	chr12	P2RY5	1850	33.4325	16.1937	29.5748	14.5693	53.385	36.2645	55.26	67.6483	6.68354	12.0933	24.6962	11.5654	55.5302	4.50734	21.4839	53.1109	-0.7114	5.15282	14.1064	0.000172759	1	0.0114626
ENSBTAG00000006429	chr5	ACO2	2744	105.139	103.903	86.4367	99.4535	64.1108	75.7454	86.9859	75.5881	167.725	89.4655	97.5697	116.375	67.8996	61.2327	120.806	68.7377	0.377968	6.76348	14.0351	0.000179433	1	0.0118734
ENSBTAG00000012012	chr24	CYB5A	929	68.4383	44.9298	65.0789	44.5557	130.629	115.547	74.1708	122.73	28.8373	29.9403	73.2778	46.638	128.678	6.50751	47.3341	161.757	-0.475152	6.31875	13.9583	0.00018691	1	0.0123351
ENSBTAG00000046633	chr21	ENSBTAG00000046633	528	31.4893	59.927	17.616	25.5238	38.579	36.3749	18.7649	34.7533	20.8158	20.6135	36.3427	35.4572	39.5765	220.704	20.8207	45.6547	0.640787	5.8112	13.9462	0.000188117	1	0.0123815
ENSBTAG00000048000	chr18	bta-mir-2904-3	70	670.755	3164.14	914.495	948.86	1149.87	1484.61	1261	1337.2	1560.29	1252.52	1504.44	1566.49	1110.7	8392.19	1220.14	1411.7	0.751265	11.2359	13.872	0.000195687	1	0.0128113
ENSBTAG00000016783	chr7	PGLS	1042	24.8917	20.6748	17.0651	14.3191	19.7856	24.7441	18.1526	20.3802	20.4362	15.6679	20.1693	20.0202	24.0874	83.0257	21.912	20.1577	0.611118	4.94196	13.8741	0.00019547	1	0.0128113
ENSBTAG00000046878	chr2	ENSBTAG00000046878	357	31.6693	32.0582	13.027	12.1338	17.2903	22.1088	10.092	16.1707	26.938	15.2436	20.4764	11.9865	23.8711	154.159	16.5812	19.3487	0.747639	5.17694	13.8288	0.000200243	1	0.0130748
ENSBTAG00000021649	chr3	ENSBTAG00000021649	511	421.158	596.81	372.072	513.33	450.566	628.648	629.266	469.244	724.559	940.719	393.846	660.51	471.985	833.042	925.076	512.839	0.66527	9.48223	13.8162	0.000201593	1	0.0131281
ENSBTAG00000020547	chrX	BCAP31	1186	62.5802	51.6553	46.1327	33.2775	87.437	96.0542	65.3132	93.1794	34.7514	31.0999	56.821	50.5131	92.4271	272.973	53.4765	103.052	0.440868	6.53558	13.8096	0.000202302	1	0.0131395
ENSBTAG00000017873	chr3	USF1	1715	18.3035	25.3194	21.2154	27.5032	10.5097	12.5795	16.0185	16.951	33.6451	38.0779	16.6501	33.3726	11.9122	31.604	19.7234	13.8092	0.626287	4.81167	13.7791	0.000205607	1	0.013284
ENSBTAG00000010735	chr7	HIGD2A	608	79.4128	59.7928	53.0936	53.0386	67.0056	78.3228	48.1467	76.6381	67.7881	35.8024	57.1099	45.7478	75.0744	209.15	61.1978	78.1356	0.460159	6.4315	13.7818	0.000205311	1	0.013284
ENSBTAG00000009245	chr27	PPP2CB	1561	38.0031	21.5638	29.9679	9.86661	50.0612	35.2254	27.985	49.9262	7.92092	5.03563	30.7318	11.6506	50.1061	7.47855	3.79212	48.8559	-0.651822	4.96056	13.7274	0.000211352	1	0.0135753
ENSBTAG00000039456	chr9	ENSBTAG00000039456	526	381.079	614.987	613.185	376.992	993.49	1008.37	654.987	981.888	323.871	300.033	767.401	483.035	1134.33	2797.63	511.244	1204.93	0.483741	9.95202	13.7335	0.000210667	1	0.0135753
ENSBTAG00000027843	chrX	TCEAL8	591	21.6058	19.9347	19.9042	13.8447	35.5109	34.2781	25.1468	40.8167	5.8115	7.16183	15.0747	12.671	32.1972	5.64371	7.15433	34.8248	-0.666119	4.6546	13.7237	0.00021177	1	0.0135753
ENSBTAG00000006453	chr15	CD3G	623	11.102	2.16123	4.39112	3.09024	25.3643	35.8958	15.9035	9.26637	1.1026	0.970567	4.7668	0.858584	17.8014	1.00384	1.35737	14.9341	-1.31528	3.70342	13.6877	0.000215861	1	0.0137659
ENSBTAG00000004521	chr7	LSM7	452	42.3752	55.8536	35.1037	30.8802	30.5901	34.3421	23.9128	21.8949	50.1512	26.755	42.4534	35.5021	33.5756	105.616	28.0634	29.3165	0.553578	5.59902	13.6917	0.000215401	1	0.0137659
ENSBTAG00000035926	chr12	ENSBTAG00000035926	1332	722.273	874.38	1035.32	513.104	1657.25	1480.4	1104.93	1540.75	383.169	368.609	1283.17	586.701	1922.26	118.631	673.594	2012.83	-0.460039	10.004	13.6441	0.000220932	1	0.0140257
ENSBTAG00000006397	chr19	ENSBTAG00000006397	729	397.208	416.031	543.381	384.252	535.809	599.814	509.046	500.877	416.486	441.263	529.266	429.973	573.13	703.747	557.962	609.318	0.41899	9.18719	13.6429	0.000221075	1	0.0140257
ENSBTAG00000039138	chr11	MRPL41	643	19.4448	21.987	14.8909	10.4794	19.9675	27.0051	18.9108	35.2713	18.1612	13.1653	17.4083	20.797	27.9594	171.505	7.89091	31.57	0.648301	5.26993	13.5965	0.000226602	1	0.0143394
ENSBTAG00000008203	chr18	SEPW1	967	175.514	216.865	118.253	141.853	221.883	258.198	254.752	238.159	196.77	122.558	147.411	268.832	245.431	1152.27	428.505	271.879	0.906126	8.47894	13.5705	0.000229772	1	0.0144742
ENSBTAG00000020905	chr2	RPL11	603	2095.31	2342.88	1884.57	1355.32	1492.69	1593.84	1127.76	1430.93	1362.45	1247.43	2063.53	1703.16	1697.86	4990.36	1229.9	1722.02	0.462886	11.1248	13.5694	0.000229909	1	0.0144742
ENSBTAG00000045664	chr3	ENSBTAG00000045664	2642	12.6365	17.7097	12.2184	22.954	15.9806	15.6344	20.1144	20.2119	36.14	29.5237	11.9321	18.8287	13.6535	40.4778	29.127	15.4201	0.702563	4.74882	13.4882	0.000240071	1	0.0150755
ENSBTAG00000018784	chr13	CTSZ	1413	24.8513	25.49	24.5881	14.647	25.4245	22.9021	21.0358	27.8696	17.5011	20.5406	25.0589	28.013	26.6857	81.7335	14.9618	32.1245	0.56736	5.09082	13.4228	0.000248584	1	0.0154915
ENSBTAG00000045494	chr18	bta-mir-2904-3	70	609.95	3202.61	918.403	962.611	1149.87	1499.64	1209.53	1325.42	1501.41	1261.15	1507.7	1597.05	1109.03	8392.19	1365.11	1415.73	0.778383	11.2408	13.4257	0.000248196	1	0.0154915
ENSBTAG00000015238	chr24	DSC3	2854	53.3628	33.0242	41.313	36.4268	79.3748	60.381	61.6992	46.6679	28.401	21.1865	43.2227	37.2967	76.3267	2.0452	35.8524	49.2452	-0.61567	5.63346	13.4311	0.000247492	1	0.0154915
ENSBTAG00000045632	chr18	bta-mir-2904-3	70	585.248	3154.53	953.576	1010.74	1149.87	1480.85	1280.3	1334.26	1501.41	1243.88	1540.34	1612.33	1112.36	8392.19	1449.67	1417.74	0.779306	11.249	13.4169	0.000249374	1	0.0155015
ENSBTAG00000011134	chr7	USE1	807	25.3825	20.4386	20.3395	20.2781	17.7454	20.8651	12.2774	24.7821	11.9168	18.7318	18.1167	21.8731	21.8435	105.911	19.9098	25.5036	0.631977	5.02941	13.3915	0.000252764	1	0.0156333
ENSBTAG00000045622	chr8	ENSBTAG00000045622	884	65.3017	52.5479	45.1819	31.0344	57.9558	53.8691	49.417	66.7043	34.1906	25.3083	44.1891	28.4391	65.369	3.30148	27.7417	62.83	-0.55804	5.65102	13.3946	0.000252354	1	0.0156333
ENSBTAG00000021535	chr4	CROT	2099	16.6026	8.65984	13.8152	7.56698	29.7604	23.8152	20.5976	34.2809	3.92713	4.03301	11.5363	7.3902	28.587	1.48974	8.05757	31.0279	-0.804435	4.30891	13.3799	0.000254339	1	0.0156913
ENSBTAG00000021931	chr19	BAP18	844	11.8197	17.9473	10.0481	11.4053	9.65389	15.2745	6.93678	10.9928	17.0916	11.4628	11.3679	17.7454	13.6934	46.4352	10.0195	14.6982	0.741115	4.31369	13.3681	0.000255937	1	0.0157503
ENSBTAG00000013468	chr29	AHNAK	16789	202.705	67.1658	74.6447	53.265	142.828	85.703	89.4062	133.034	52.0846	37.5281	77.9653	57.9215	122.518	7.23896	43.6194	128.466	-0.756082	6.53016	13.357	0.000257462	1	0.0158047
ENSBTAG00000002871	chr25	COPS6	1110	54.882	47.3075	46.5803	32.9543	52.4952	50.9599	47.8758	44.7645	62.5035	37.0424	39.3081	32.2866	52.5855	177.101	70.8511	49.1486	0.627385	6.11102	13.3327	0.000260815	1	0.0159707
ENSBTAG00000034676	chr24	HIGD1D	915	119.492	130.23	135.438	101.521	291.699	259.357	214.104	201.896	63.8122	52.8667	134.817	83.5961	293.061	42.1486	101.662	234.948	-0.476559	7.3369	13.3237	0.000262074	1	0.016008
ENSBTAG00000032150	chr5	ENSBTAG00000032150	471	203.611	159.372	87.1232	86.8598	138.393	218.967	156.812	147.957	185.22	164.325	113.492	155.586	167.55	592.199	310.607	173.592	0.847164	7.89018	13.3188	0.000262758	1	0.01601
ENSBTAG00000017482	chr7	ISYNA1	1827	15.6526	14.1867	13.6259	16.3333	15.7441	14.8324	12.5715	13.6548	18.4231	10.2597	11.3782	16.9809	16.8688	79.5292	21.7543	12.8855	0.702816	4.66026	13.3101	0.000263985	1	0.0160451
ENSBTAG00000007739	chr7	C19orf60	696	17.3908	23.2146	12.9708	13.1391	18.8017	18.1445	16.1766	20.4399	20.726	13.9003	15.7545	16.1392	19.6243	80.5704	17.01	18.6338	0.631662	4.79587	13.2977	0.000265734	1	0.0161116
ENSBTAG00000001855	chr18	COQ9	1603	55.6771	78.9556	42.1528	36.6309	47.3633	57.9368	53.6608	51.705	70.706	57.7127	56.0055	61.7318	50.9052	75.557	111.31	55.7543	0.622606	6.16579	13.2915	0.000266614	1	0.0161253
ENSBTAG00000022032	chr17	CHCHD10	679	278.167	302.405	186.138	135.389	245.087	241.784	159.847	217.715	135.563	106.862	273.186	185.127	264.427	958.507	130.769	264.083	0.43225	8.30108	13.2086	0.000278671	1	0.0168131
ENSBTAG00000045979	chr3	ENSBTAG00000045979	848	165.479	265.955	264.534	313.303	240.063	290.708	310.152	248.725	459.297	547.62	272.889	352.604	257.846	183.144	482.654	268.639	0.582098	8.49412	13.2013	0.000279754	1	0.0168372
ENSBTAG00000046846	chr7	FAM32A	1428	50.6708	48.323	47.3186	46.8498	45.0412	50.4819	33.4299	43.1701	39.926	42.7668	49.1113	44.5748	45.535	94.0134	45.5984	46.8909	0.431366	5.86333	13.1857	0.000282092	1	0.0169365
ENSBTAG00000013461	chr1	RPL24	547	603.534	547.685	510.625	317.644	1264.09	1308.26	849.668	1065.18	316.46	287.409	637.293	330.522	1457.65	8172.8	626.115	1448.09	0.623206	10.731	13.1766	0.000283466	1	0.0169776
ENSBTAG00000005296	chr18	RPL13A	662	948.557	1421.7	783.095	764.127	1322.92	1698.59	1449.71	1527.95	1149.71	921.609	931.703	1162.72	1587.8	5112.42	2231.63	1755.93	0.78391	10.912	13.1574	0.000286383	1	0.0171107
ENSBTAG00000026428	chr25	ATP6V0C	1139	156.717	247.951	134.982	126.771	115.541	126.812	143.134	135.038	170.071	158.2	173.887	169.533	119.507	173.324	193.778	132.305	0.404848	7.49728	13.1375	0.000289443	1	0.0172517
ENSBTAG00000010500	chr28	ENSBTAG00000010500	714	52.3474	38.187	52.8743	27.638	98.9005	70.0114	46.6757	97.3131	15.3932	11.8561	58.8696	18.7289	89.108	16.3502	15.3968	121.818	-0.517531	5.8237	13.1209	0.000292022	1	0.0173633
ENSBTAG00000047122	chr21	5S_rRNA	119	0	0	0	0	0	2.21088	0	1.73258	0	0	1.91966	0	0.981006	75.3275	7.10624	1.18461	1.79683	3.30709	13.116	0.000292778	1	0.0173663
ENSBTAG00000034824	chr20	ENSBTAG00000034824	738	38.0289	15.5078	30.3963	17.6087	49.5149	39.2147	24.4096	33.2453	9.30786	10.6513	25.6917	12.3215	49.9861	1.69483	4.58343	47.1806	-0.715943	4.90874	13.0977	0.000295663	1	0.0174953
ENSBTAG00000012059	chr18	MVD	1789	17.1747	16.1814	11.9275	10.7614	18.8388	20.7359	20.8942	17.287	18.4305	13.8576	10.9815	20.9295	20.033	76.4409	31.6702	17.5718	0.773457	4.80001	13.0873	0.000297304	1	0.0175502
ENSBTAG00000015081	chr11	C11H9ORF142	772	38.2493	50.1429	29.7663	21.8209	47.9739	46.0076	42.5856	51.0101	33.8121	27.4135	33.7333	35.3365	48.0871	182.542	24.0986	50.7634	0.454402	5.88296	13.051	0.000303119	1	0.0178021
ENSBTAG00000003279	chr3	NDUFA10	844	108.111	88.1411	94.3222	138.575	71.5265	120.014	116.324	83.057	148.127	180.539	102.581	160.976	78.9791	88.9185	176.342	92.8657	0.521738	7.09636	13.0472	0.000303741	1	0.0178021
ENSBTAG00000018049	chr7	MKNK2	1498	96.1621	96.624	63.5522	71.3283	66.3414	71.3062	72.7546	76.8002	74.7449	52.8778	59.7786	63.2022	70.7608	2.22659	64.3546	63.0501	-0.558848	6.23599	13.055	0.000302473	1	0.0178021
ENSBTAG00000007836	chr28	PPA1	1261	44.7237	26.9609	55.9716	28.2447	89.5791	79.2833	52.1429	62.2945	9.26062	7.67217	53.8038	27.5721	91.8365	11.7375	12.7416	86.5264	-0.592604	5.67724	13.04	0.000304912	1	0.0178283
ENSBTAG00000016224	chr8	RPS7	741	1291.34	1484.54	926.288	631.998	1498.59	1680.47	1126.2	1575.96	730.49	655.256	1221.74	849.628	1767.17	3243.72	794.288	1772.86	0.298984	10.5938	13.03	0.000306535	1	0.0178807
ENSBTAG00000010617	chr3	KRTCAP2	565	42.1397	48.2575	47.9347	63.0383	47.6331	72.6422	81.3034	60.9408	94.8314	86.6862	55.3916	80.4714	52.4812	79.6962	94.2929	60.3795	0.614783	6.31443	12.9977	0.000311875	1	0.0181492
ENSBTAG00000006487	chr18	RPS9	705	539.968	999.329	385.322	522.268	800.079	1038.2	933.293	904.253	785.33	656.982	519.417	773.136	925.804	3988.33	1374.62	998.779	0.839966	10.3405	12.9589	0.000318397	1	0.0184727
ENSBTAG00000033143	chr2	ENSBTAG00000033143	876	28.5457	32.2778	22.7972	12.637	32.6952	37.8425	24.6771	31.0677	30.582	20.0174	40.1595	26.867	42.7779	35.934	31.8564	38.1388	0.522863	5.20377	12.9496	0.000319983	1	0.0184727
ENSBTAG00000045673	chr4	H3F3C	456	24.2103	14.0255	17.3979	4.22198	49.2728	36.9257	20.7401	39.3364	9.03842	3.97805	17.5338	10.5572	45.3134	1.37148	7.41792	46.0622	-0.702601	4.68238	12.947	0.000320435	1	0.0184727
ENSBTAG00000010157	chr5	TOMM22	1080	47.2928	45.5048	49.1407	49.4675	57.7256	67.4791	67.1366	54.9805	69.9641	49.2689	52.6681	47.5465	64.2068	104.425	88.4792	60.5644	0.566689	6.17892	12.9552	0.000319029	1	0.0184727
ENSBTAG00000046716	chr13	UBE2D3	781	106.954	33.618	68.3041	41.29	107.33	86.9124	78.4233	88.9649	31.6634	21.6781	57.9143	26.7106	100.596	14.6806	49.8074	94.4003	-0.547667	6.11011	12.9063	0.000327481	1	0.0188347
ENSBTAG00000003895	chr18	CYBA	715	15.9985	24.9516	13.3914	16.1557	14.6762	14.3507	10.7078	21.3386	25.9396	10.9939	16.9333	17.2065	13.7149	57.4371	37.8469	18.533	0.797906	4.73823	12.8783	0.000332409	1	0.0190736
ENSBTAG00000009676	chr3	STK25	1899	26.1959	46.0868	27.6592	52.4646	18.2676	25.4921	33.676	24.2114	63.3022	56.0404	28.991	62.8132	22.3766	24.6996	40.9685	23.3092	0.50978	5.46749	12.8703	0.000333843	1	0.0191114
ENSBTAG00000045776	chr3	C1orf122	714	15.4621	23.1008	9.96182	26.9639	10.5471	21.0034	11.3535	13.2831	27.9001	22.0186	9.59831	17.2306	13.0801	68.6123	29.6093	13.2282	0.73537	4.77433	12.8347	0.000340257	1	0.0194334
ENSBTAG00000021832	chr2	HMGCL	1571	262.297	295.044	182.32	158.086	249.184	255.559	199.235	274.421	151.726	130.863	233.82	203.608	252.577	535.957	206.162	291.988	0.333291	8.14819	12.8225	0.000342482	1	0.019455
ENSBTAG00000031786	chr5	FAU	466	337.665	449.296	306.442	252.014	476.326	657.174	626.248	551.28	527.72	358.127	353.444	378.79	569.169	2574.94	823.866	558.127	0.845275	9.62503	12.8196	0.000343007	1	0.019455
ENSBTAG00000004403	chr7	CD320	1143	25.7178	32.6893	19.8653	18.1069	26.7859	30.6139	18.9126	32.8296	17.4284	24.8637	24.183	20.123	32.1724	88.6385	29.5938	33.793	0.559755	5.21779	12.8281	0.00034146	1	0.019455
ENSBTAG00000012609	chr5	SCO2	1320	11.185	14.2805	9.94788	13.8558	11.3165	15.5465	15.0119	11.8708	16.1322	12.3681	10.9028	17.8299	11.8509	70.7516	14.7347	11.3202	0.707444	4.49762	12.8052	0.000345658	1	0.0195603
ENSBTAG00000031249	chr23	PSMG4	540	63.3034	46.1282	43.0614	36.5436	45.0374	46.7725	25.8538	61.0894	21.6253	21.2752	39.3424	42.5937	52.5329	481.399	28.1881	59.5201	0.549022	6.5408	12.7854	0.000349333	1	0.0197229
ENSBTAG00000018542	chr11	COX5B	469	469.083	388.287	323.147	237.061	637.006	664.75	506.052	579.845	268.031	190.811	331.213	278.284	714.377	3616.35	439.95	683.503	0.564794	9.74431	12.7589	0.000354318	1	0.0199586
ENSBTAG00000007375	chr17	MIF	572	137.197	130.054	98.5223	81.62	124.748	156.385	98.4172	123.994	60.0454	48.6268	121.808	82.292	140.21	881.966	44.3519	138.504	0.35559	7.65958	12.7508	0.000355862	1	0.0199998
ENSBTAG00000014835	chr7	SPARC	2138	100.909	80.6103	105.69	61.4576	98.7391	132.163	98.7921	135.394	118.878	105.208	94.5599	101.826	149.283	85.999	109.957	180.53	0.481597	6.95501	12.722	0.000361386	1	0.020264
ENSBTAG00000019787	chr18	PAFAH1B3	816	13.6923	28.876	21.121	16.5154	13.4648	13.5417	4.96717	17.1814	31.9889	14.0792	22.1161	23.5984	15.5939	72.5538	9.32694	15.8935	0.777644	4.77565	12.6589	0.000373786	1	0.0209116
ENSBTAG00000040146	chr3	ENSBTAG00000040146	555	49.3698	144.349	116.328	128.348	101.209	135.103	109.546	111.447	190.605	186.302	106.194	158.06	106.643	180.294	138.655	113.791	0.64467	7.27652	12.6427	0.000377039	1	0.0210458
ENSBTAG00000012756	chr11	CCT7	1748	60.0375	48.72	53.3674	40.7513	73.7327	71.1923	52.8165	54.1391	50.6937	35.2836	60.3771	48.3489	69.4561	127.607	45.9588	67.8231	0.387587	6.14887	12.634	0.000378801	1	0.0210963
ENSBTAG00000009509	chr5	NDUFA6	466	86.7711	75.8459	70.4464	88.8246	56.428	76.2186	66.6838	54.4201	103.185	62.2829	78.4342	101.011	67.1379	77.3914	99.8076	59.2916	0.426668	6.4912	12.6273	0.000380148	1	0.0211235
ENSBTAG00000010913	chr13	SRXN1	853	16.6848	11.444	16.3563	13.542	23.4459	17.2724	17.423	23.6874	12.8848	4.2532	12.8548	5.01663	18.8864	0.24439	7.931	17.3525	-0.867665	4.14939	12.6194	0.000381755	1	0.0211651
ENSBTAG00000006523	chr9	SOD2	413	51.5297	51.3475	51.6664	45.4502	76.8217	61.7924	67.6081	74.8826	39.9179	32.2097	59.7373	53.1012	67.5564	2.01903	32.761	77.4816	-0.500161	5.89052	12.6141	0.000382843	1	0.0211776
ENSBTAG00000047278	chrX	NDUFB11	606	38.1913	36.6606	26.183	27.0039	50.3182	56.4396	23.7812	50.0132	15.8694	18.9581	31.288	32.6588	56.6361	246.305	37.6771	51.1768	0.562188	5.9776	12.6078	0.000384146	1	0.0212021
ENSBTAG00000013956	chr5	BCL2L13	2318	40.7984	41.677	39.8902	42.1506	41.861	59.2475	46.046	46.2519	56.0086	38.8675	44.939	43.1518	44.5706	84.1772	72.9631	46.4625	0.536816	5.88725	12.5922	0.00038736	1	0.0213317
ENSBTAG00000000510	chr5	ATG101	1465	22.5165	22.9769	17.5531	18.7266	15.1683	21.7301	15.0631	16.1845	22.5066	20.637	20.2711	31.035	18.0887	46.3887	22.512	13.0865	0.597974	4.79247	12.5487	0.000396492	1	0.0217858
ENSBTAG00000015820	chrX	UXT	541	35.1582	26.1325	14.1587	8.00693	36.2828	40.364	18.314	44.9702	5.07889	20.1182	29.9801	26.6955	44.0202	248.924	34.3884	45.0787	0.869917	5.76557	12.5415	0.000398005	1	0.0218203
ENSBTAG00000020177	chr5	C5H12orf10	1174	13.9356	11.1821	10.2529	15.1689	11.1465	12.5497	15.728	10.1859	16.9682	13.9062	11.6749	16.4023	10.7393	49.8965	15.8468	11.7674	0.700808	4.38156	12.4753	0.00041237	1	0.0225576
ENSBTAG00000047481	chr8	bta-mir-2904-1	70	0	9.61746	3.9081	0	1.76361	11.2755	6.43367	20.6177	19.6263	0	13.0537	22.9242	15.0094	86.3639	12.0806	12.083	1.64472	4.34133	12.4629	0.000415114	1	0.0226573
ENSBTAG00000047962	chr13	ENSBTAG00000047962	743	95.596	28.9948	65.17	36.9238	85.9018	67.9869	65.4624	67.9856	33.2828	20.3453	54.1122	22.3174	79.8167	11.2229	34.1444	76.2711	-0.584451	5.87063	12.4206	0.00042462	1	0.0231249
ENSBTAG00000011387	chr19	NAT9	2473	12.263	14.7004	9.95593	11.8721	14.9262	14.7878	11.1087	18.425	18.6104	8.80222	11.5467	16.6547	16.1444	45.4357	18.1234	16.4739	0.680513	4.42465	12.3923	0.000431105	1	0.0234185
ENSBTAG00000046941	chrX	ENSBTAG00000046941	392	141.154	190.632	203.081	141.199	315.56	300.009	233.221	210.91	99.8837	89.4655	190.561	110.527	304.059	35.0986	142.379	248.853	-0.481286	7.61404	12.3888	0.000431914	1	0.0234185
ENSBTAG00000017196	chr21	PDIA3	1935	120.088	57.9284	131.623	69.3976	149.355	121.962	95.4245	140.328	59.2846	39.6859	104.244	64.1324	149.741	16.3755	41.0803	160.275	-0.48927	6.67156	12.3833	0.00043319	1	0.023436
ENSBTAG00000000414	chr7	ENSBTAG00000000414	1644	73.9489	55.2829	46.0937	49.77	47.0833	35.0474	35.8861	60.0722	64.7643	32.7342	61.1396	49.7806	45.8722	135.933	52.9812	47.2468	0.507303	6.07959	12.3431	0.000442621	1	0.0238938
ENSBTAG00000006963	chr11	RPL12	597	758.185	797.83	805.12	434.546	1296.15	1368.36	818.488	981.498	499.369	502.367	1007.12	511.602	1475.97	2274.6	692.662	1232.12	0.38461	10.1246	12.3285	0.000446085	1	0.0240236
ENSBTAG00000035959	chr23	ENSBTAG00000035959	1383	1462.35	1678.67	1770.37	1070.15	2762.29	2420.93	1848.65	2574.15	1036.09	978.042	2104.02	1293.35	3114.92	160.682	1432.64	3297.43	-0.375749	10.8605	12.3248	0.000446977	1	0.0240236
ENSBTAG00000004755	chr18	SHKBP1	2318	31.5026	42.8388	20.6532	17.6493	22.1555	25.5377	27.0059	27.4843	43.2659	29.7375	26.7071	33.2292	21.7061	40.5598	46.6964	25.2382	0.570258	5.2208	12.3117	0.000450135	1	0.0241405
ENSBTAG00000020935	chr10	HIF1A	2551	37.3327	18.3414	43.5391	26.0369	40.6025	33.4155	36.5441	35.0767	28.8124	13.0366	30.6258	16.5648	43.6115	0.65375	20.8842	30.0063	-0.691829	5.07365	12.2791	0.000458063	1	0.0245124
ENSBTAG00000009029	chr19	ENSBTAG00000009029	1243	5.13638	10.2906	5.94232	3.0977	6.15774	6.77317	6.15935	6.63481	13.8158	5.83746	7.7188	12.4795	7.04383	15.4294	10.8852	7.59848	0.882682	3.62037	12.1783	0.00048349	1	0.025761
ENSBTAG00000021720	chr19	MRPL27	663	15.849	16.2467	13.6164	13.7931	32.7718	33.3333	23.7745	28.9207	21.7576	18.2402	18.2614	10.4882	35.5678	99.6731	36.9889	44.4381	0.822037	5.17932	12.1813	0.000482723	1	0.025761
ENSBTAG00000014261	chr20	TARS	2797	27.6769	17.33	28.6575	15.3151	44.1817	33.2984	24.3132	36.3408	7.85893	7.5664	24.8286	12.6218	41.4036	3.05579	8.16315	41.4288	-0.621074	4.79238	12.1631	0.00048745	1	0.0259159
ENSBTAG00000002280	chr13	KIF5B	4032	30.3167	20.6208	37.7918	20.5319	48.8667	30.8641	37.3064	42.4933	22.1477	11.3974	34.9005	17.3789	45.0224	1.13746	21.3927	41.6054	-0.63226	5.07901	12.134	0.000495115	1	0.0262562
ENSBTAG00000037457	chr24	MBD2	845	137.261	84.0532	137.593	89.426	188.32	147.894	100.198	149.326	61.7821	55.0995	145.444	73.4298	183.744	19.983	54.0411	165.826	-0.439483	6.905	12.1307	0.000495984	1	0.0262562
ENSBTAG00000006135	chr13	MAP1LC3A	954	26.2118	20.112	20.6466	17.1534	24.7164	22.3383	18.8829	33.2822	12.2407	21.5498	23.4666	18.5028	24.9632	130.673	16.8419	29.8487	0.570899	5.20526	12.1187	0.000499193	1	0.0263431
ENSBTAG00000046776	chr13	ENSBTAG00000046776	781	105.762	34.911	73.208	41.29	108.436	88.5968	78.9999	91.6048	36.9406	23.2265	62.0093	28.0804	101.344	16.2821	50.8901	95.4833	-0.511952	6.14693	12.1165	0.000499765	1	0.0263431
ENSBTAG00000014607	chr14	EXOSC4	839	9.98771	14.4434	8.8037	8.03132	8.68142	12.5433	12.3459	11.0584	9.0061	10.0897	12.5247	12.7508	11.6879	68.0802	11.0871	11.0893	0.734144	4.31573	12.1002	0.000504174	1	0.0265187
ENSBTAG00000008065	chr5	CDPF1	1114	6.08937	11.4822	6.87601	9.93719	3.9895	4.25109	4.85124	8.51358	4.933	9.77014	10.6633	10.5635	5.65884	34.8065	14.423	5.94752	0.879212	3.81952	12.0851	0.000508266	1	0.0266769
ENSBTAG00000048130	chr2	U1	164	0	2.05251	1.66809	2.93479	0	1.60424	2.74608	1.25718	4.18854	0	12.5363	3.26157	0.711828	12.7113	5.15636	3.43826	1.42643	2.81692	12.0605	0.000515017	1	0.0269737
ENSBTAG00000008692	chr7	UQCR11	358	115.92	142.919	76.4153	61.8437	150.695	194.014	124.54	142.25	99.7761	57.4261	89.9721	94.1301	165.001	922.368	172.435	165.382	0.71846	7.82129	12.0387	0.000521071	1	0.0272329
ENSBTAG00000005583	chr3	HYI	851	0.625198	6.72431	1.60733	3.95904	1.74081	1.23664	4.23367	1.21138	3.22877	14.2107	6.44248	1.88566	2.88077	11.0234	11.9245	2.98171	1.27542	3.09543	12.0062	0.000530237	1	0.0276532
ENSBTAG00000047370	chr18	bta-mir-2887-2	57	46.6705	218.502	33.5959	92.8835	62.8093	60.0042	47.406	97.6627	168.717	169.73	168.324	37.5367	73.7303	446.187	74.1792	116.237	1.13965	7.25472	11.9991	0.000532274	1	0.0277007
ENSBTAG00000010584	chr18	AP2S1	765	35.6435	58.5219	27.1779	28.9413	46.315	59.4974	57.6928	51.4768	26.0401	33.1972	29.8614	55.937	54.6311	343.081	74.0628	54.3605	0.796089	6.38726	11.9925	0.000534137	1	0.0277391
ENSBTAG00000006846	chr19	LGALS9	1623	63.3502	44.3837	55.6236	55.752	44.3456	38.905	43.8425	48.5271	64.7558	41.7266	58.2711	57.6754	47.6166	84.9015	39.0777	48.4662	0.434077	5.96758	11.9805	0.000537615	1	0.0278024
ENSBTAG00000010715	chr3	MRPL37	1450	32.8399	55.4828	31.5074	56.4289	38.0575	51.8933	53.4217	35.4055	64.4283	77.1467	31.824	50.1697	39.289	82.8108	76.3994	38.5963	0.61704	5.95779	11.9828	0.000536931	1	0.0278024
ENSBTAG00000020371	chr13	ACOT8	1163	28.5922	19.6815	13.6431	9.93236	16.4533	13.5733	11.6171	28.8967	16.5381	12.9979	26.5171	13.338	15.2575	148.417	13.8153	22.1817	0.705311	5.07915	11.9486	0.000546875	1	0.0281629
ENSBTAG00000030199	chr5	ENSBTAG00000030199	552	37.3491	80.494	75.33	54.9316	95.0497	108.67	75.8754	70.2196	95.8203	81.0599	81.9403	78.4904	101.936	101.211	84.2578	110.323	0.583752	6.59147	11.9495	0.000546621	1	0.0281629
ENSBTAG00000016053	chr5	ARSA	1686	14.3582	21.163	11.5203	20.8394	11.5691	14.8245	12.8216	16.7534	19.5564	22.9528	15.7171	22.2081	13.5712	47.2322	16.0502	10.9531	0.623953	4.59255	11.9342	0.000551125	1	0.0283225
ENSBTAG00000018633	chr18	RABAC1	796	70.0145	98.5306	51.5515	61.0702	82.3535	112.377	102.405	90.3966	100.104	60.0106	61.7017	66.5262	98.5541	426.881	167.854	92.9756	0.796955	7.09966	11.9153	0.000556737	1	0.0284328
ENSBTAG00000001926	chr8	RAD23B	2845	40.815	33.9569	44.9053	25.5456	65.4365	52.5266	46.0646	57.0338	20.0402	15.5151	39.1037	27.638	62.4527	5.9352	24.0763	60.847	-0.478513	5.46599	11.9177	0.000556026	1	0.0284328
ENSBTAG00000047754	chr8	bta-mir-2904-2	70	0	9.61746	3.9081	0	1.76361	11.2755	6.43367	20.6177	19.6263	0	13.0537	15.2828	15.0094	86.3639	12.0806	12.083	1.54772	4.29763	11.9217	0.000554848	1	0.0284328
ENSBTAG00000008122	chr3	GNG5	552	68.1922	81.7136	89.2066	78.4737	67.0939	94.8478	92.1927	69.4726	133.153	138.021	69.1113	121.127	70.213	77.0413	196.091	75.0812	0.632385	6.81763	11.9055	0.000559697	1	0.0285248
ENSBTAG00000007147	chr19	CUEDC1	2890	29.5017	39.7178	26.3154	29.811	24.776	30.042	23.6866	29.5354	45.1608	28.2455	35.0959	33.8707	28.5588	39.0961	30.1388	31.0717	0.477843	5.26944	11.8949	0.000562886	1	0.028586
ENSBTAG00000019443	chr19	CTDNEP1	1656	16.1444	21.9529	20.4845	15.9854	24.1538	21.9246	20.9405	23.1575	26.1328	16.0659	18.7608	21.6414	25.3077	49.3467	21.9581	24.9419	0.558535	4.85595	11.8938	0.00056322	1	0.028586
ENSBTAG00000005384	chr5	COPZ1	1897	33.2352	32.8271	33.8894	33.491	33.6453	37.169	46.0566	46.9522	50.3331	24.5435	35.4039	43.9874	38.8927	65.3856	51.7103	40.797	0.513399	5.60689	11.8811	0.000567079	1	0.0287227
ENSBTAG00000018768	chr1	HMGN1	1198	58.4005	47.7662	65.5373	34.1494	103.358	93.1155	59.7719	84.8457	32.6832	26.7505	73.0321	42.4168	88.8703	7.13443	39.5292	97.0778	-0.436125	6.03588	11.8737	0.00056931	1	0.0287423
ENSBTAG00000002019	chr24	SERPINB5	1458	64.6809	46.6361	51.0358	33.3415	101.692	80.8414	67.9551	70.1397	34.3931	18.6624	66.2757	30.0834	101.847	6.86303	45.8201	67.8739	-0.487802	5.93744	11.8721	0.000569802	1	0.0287423
ENSBTAG00000044478	chr5	bta-mir-2442	76	3.50029	0	7.19913	0	1.62438	6.92356	17.7773	2.71285	0	0	0	0	1.53605	0	0	1.85485	-1.83715	2.64443	11.86	0.000573529	1	0.0288711
ENSBTAG00000014820	chr10	OXA1L	1817	61.0518	52.6129	51.7925	36.5549	65.2254	62.6969	33.9565	60.2531	41.2076	34.6092	68.6451	50.6342	76.8413	83.4088	34.44	78.9797	0.400421	6.01944	11.8275	0.000583627	1	0.0291411
ENSBTAG00000015677	chr18	KARS	2171	133.072	167.608	111.392	107.745	105.484	128.336	106.21	105.605	133.207	123.941	128.372	147.337	119.428	109.081	179.568	112.788	0.390203	7.18862	11.8339	0.000581626	1	0.0291411
ENSBTAG00000028809	chr2	U1	164	0	4.10501	3.33618	8.80437	1.50552	1.60424	2.74608	3.77153	8.37707	3.68697	16.7151	3.26157	1.42366	24.1514	5.15636	7.73609	1.31199	3.32451	11.8346	0.000581403	1	0.0291411
ENSBTAG00000024097	chr3	ENSBTAG00000024097	785	49.1378	48.8837	36.9402	72.3491	34.441	41.2239	60.8126	37.033	58.6288	76.2569	42.7779	52.4677	31.5272	112.066	61.4033	30.7078	0.505303	6.02722	11.8286	0.00058329	1	0.0291411
ENSBTAG00000035030	chr10	TMED7	1297	33.5348	22.0601	38.5989	27.0897	69.3886	57.4063	51.0428	65.4933	22.2441	16.7833	34.1691	21.033	73.0861	2.73238	33.2519	74.0168	-0.538493	5.49494	11.8155	0.000587384	1	0.0292693
ENSBTAG00000046351	chr2	ENSBTAG00000046351	92	7289.58	9081.18	4192.71	3667.34	6963	7283.74	5888.91	7211.71	3815.39	2852.43	5899.7	4232.67	6755.68	44754.2	6305.55	7442.23	0.507569	13.4519	11.8012	0.00059191	1	0.0294353
ENSBTAG00000010566	chr19	TMEM11	882	25.1846	30.9133	20.1608	20.1908	17.6361	24.1618	13.2758	19.6359	30.374	17.139	18.6481	24.8649	19.1919	64.052	23.9695	21.2572	0.555425	4.95298	11.7769	0.000599713	1	0.0297632
ENSBTAG00000019909	chr7	SIRT6	1665	58.4769	59.4376	39.4331	45.0953	37.0729	37.6076	28.4009	39.2541	45.7947	31.9582	48.2948	44.6551	37.5811	115.313	34.5367	39.9623	0.433484	5.82249	11.7291	0.000615296	1	0.0304751
ENSBTAG00000013340	chr18	BAX	747	13.7106	12.1667	13.5502	5.79886	11.238	12.6793	7.23465	10.7643	7.35657	15.3797	10.3975	12.8891	12.5022	46.3255	14.7167	14.9083	0.739493	4.23853	11.71	0.000621645	1	0.0307278
ENSBTAG00000015920	chr18	TMEM147	857	47.4928	71.4857	46.6053	35.9435	68.857	84.4238	66.739	73.3768	56.9093	37.3946	44.5151	73.0257	79.8244	218.195	89.794	69.5797	0.640689	6.46543	11.6986	0.000625473	1	0.030855
ENSBTAG00000007065	chr18	TRAPPC6A	963	8.97789	12.5836	8.52233	9.49616	9.7429	8.19612	12.6268	10.7049	12.1263	5.65106	11.3864	11.109	10.9103	69.2717	14.9283	9.22226	0.746676	4.28197	11.689	0.000628704	1	0.0309524
ENSBTAG00000032951	chr21	ABHD17C	2287	44.6084	35.6187	40.1917	26.3066	62.671	56.3693	42.9287	58.6887	13.2158	13.7484	42.7513	23.8564	62.4279	9.57096	20.3368	63.7349	-0.463505	5.45167	11.6731	0.000634114	1	0.0311564
ENSBTAG00000018594	chr18	LIN37	998	5.59765	7.42029	4.93407	4.34043	5.07171	5.7997	8.12267	4.75157	9.63615	9.08813	4.12016	7.50358	5.14684	37.5988	10.168	4.66129	0.906874	3.67887	11.6639	0.000637251	1	0.031186
ENSBTAG00000006039	chr5	ARHGDIB	1111	17.9583	19.3907	24.6235	22.9606	24.2239	26.2858	34.0504	30.0636	41.4254	22.3143	21.3841	30.8132	29.9467	50.4743	31.9685	24.9963	0.596417	5.12559	11.6671	0.000636147	1	0.031186
ENSBTAG00000012120	chr1	TIPARP	1902	10.9094	9.20283	9.20519	4.55494	22.5876	12.8643	21.5471	14.4172	2.5281	2.86118	9.6084	4.7809	17.6153	0.328808	6.6691	9.11628	-0.964475	3.7993	11.6476	0.000642849	1	0.0313976
ENSBTAG00000005211	chr10	RPL4	1389	1073.09	1067.75	921.146	646.938	1462.77	1510.19	1099.79	1293.76	665.654	634.701	1105.19	759.794	1649.32	1610.84	902.262	1654.89	0.244453	10.2927	11.6145	0.000654381	1	0.0318975
ENSBTAG00000016093	chrX	PLP2	928	318.338	291.633	232.886	201.754	315.283	348.998	262.061	321.04	170.99	147.256	301.304	178.107	338.268	784.887	274.287	410.906	0.364291	8.49399	11.5679	0.000670994	1	0.0326427
ENSBTAG00000000405	chr25	VKORC1	766	19.7954	30.3214	19.2854	26.3901	38.8409	33.3162	24.6932	39.5666	60.9798	26.0495	18.1917	30.7252	42.3677	87.9035	34.2231	32.5737	0.745392	5.44454	11.5607	0.000673606	1	0.0327051
ENSBTAG00000010619	chr11	PPP3R1	841	29.7337	18.4115	35.7816	21.1752	36.2578	28.7809	26.2396	36.7735	20.4197	8.62778	29.8792	14.6286	32.4817	0.743631	16.0883	33.5241	-0.651753	4.86419	11.5509	0.000677157	1	0.0328128
ENSBTAG00000014140	chr1	ATP1B3	1506	277.504	205.856	269.752	173.538	575.047	492.299	334.329	443.841	120.872	113.224	284.867	158.764	591.45	68.3808	252.12	489.927	-0.383145	8.28845	11.5396	0.000681285	1	0.032948
ENSBTAG00000003989	chr26	ENSBTAG00000003989	882	23.5257	29.7683	30.3963	26.1935	89.0204	80.8377	71.4853	86.0239	6.23057	10.9689	34.1883	27.2907	96.3566	2.12719	27.8046	109.642	-0.800485	5.68032	11.5095	0.000692399	1	0.0334198
ENSBTAG00000003068	chr17	SC4MOL	1812	27.6005	16.1618	27.6284	22.8434	79.781	67.6614	61.6383	58.3712	9.09828	13.6817	24.0795	10.6271	59.4007	8.6285	24.2679	68.1505	-0.680149	5.35764	11.4544	0.000713252	1	0.0342918
ENSBTAG00000011193	chr2	C1QC	1070	17.7762	11.6398	17.3856	8.09673	12.576	14.9989	10.5224	18.4981	10.2717	12.4323	8.5398	12.4976	17.1291	110.662	11.8548	22.3969	0.67991	4.72033	11.4554	0.000712876	1	0.0342918
ENSBTAG00000026657	chr5	IFT27	835	3.34519	4.03127	5.242	2.30566	3.84404	6.30168	2.69675	2.22227	7.40393	7.24148	4.65087	5.76537	3.21559	9.48701	20.2549	4.7271	1.14793	3.2552	11.4414	0.000718248	1	0.0344647
ENSBTAG00000025571	chr23	MRPS18A	868	31.2606	23.6559	24.5832	26.616	24.1785	19.0956	24.3857	31.5916	27.6984	16.7188	26.5811	21.5685	30.3954	132.332	12.6652	28.4211	0.534286	5.31792	11.3852	0.000740332	1	0.0354553
ENSBTAG00000024096	chr3	LSM10	1014	6.1652	10.6228	9.17285	13.2905	7.3049	5.96765	5.32967	5.48992	16.9359	17.8894	8.33557	7.38518	6.90768	14.8022	18.3473	6.67308	0.813041	3.84519	11.3706	0.000746138	1	0.035664
ENSBTAG00000047694	chr21	ENSBTAG00000047694	496	160.9	147.946	124.649	81.5114	263.333	274.234	193.399	276.427	80.3253	59.7349	151.526	86.2738	327.624	1005.76	81.8364	300.411	0.283466	8.12544	11.3664	0.000747858	1	0.0356769
ENSBTAG00000003081	chr27	RWDD4A	774	10.9983	6.08857	10.6034	4.97473	21.054	19.0353	12.8008	14.6508	1.77499	1.56244	8.26397	2.76433	17.9484	0.808002	3.27768	15.8453	-0.871451	3.74582	11.3611	0.000749967	1	0.0357083
ENSBTAG00000013440	chr18	RBM42	1509	23.2703	36.1372	18.8542	16.9047	16.9349	23.1887	25.6665	16.669	33.2307	24.0423	18.6203	25.522	17.8707	53.1868	38.6675	15.8812	0.584573	5.00514	11.3466	0.000755865	1	0.0359196
ENSBTAG00000027263	chr3	ENSBTAG00000027263	468	223.959	596.981	429.056	647.911	619.902	825.265	796.786	712.808	758.841	887.615	536.931	693.767	700.688	1730.52	1217.87	822.017	0.852527	9.86353	11.3412	0.000758064	1	0.0359547
ENSBTAG00000017212	chr21	C21H15orf63	454	55.6654	40.0374	51.821	30.7442	56.5599	55.053	37.6951	45.4134	33.2869	17.3141	58.871	31.8111	69.6838	267.698	18.6265	63.3428	0.472932	6.18601	11.3259	0.000764343	1	0.0361828
ENSBTAG00000002528	chr26	EIF3A	4276	52.2898	37.0776	51.6936	23.525	51.5926	33.7175	33.1764	44.2152	15.5826	13.151	47.4402	20.5153	52.1725	2.43761	6.32847	44.4731	-0.813108	5.2486	11.2702	0.000787625	1	0.0372134
ENSBTAG00000045559	chr21	ENSBTAG00000045559	225	20.0994	25.4328	12.1585	4.27827	48.8324	57.2963	14.0111	42.1517	12.2119	10.7496	22.3363	21.3959	55.5162	266.835	18.7921	46.9896	0.736487	5.7693	11.2381	0.000801351	1	0.0376843
ENSBTAG00000047504	chr21	U1	164	0	4.10501	1.66809	2.93479	0.752761	1.60424	0	2.51435	4.18854	0	11.1434	3.26157	0.711828	16.5246	5.15636	3.43826	1.29709	2.87614	11.2419	0.000799719	1	0.0376843
ENSBTAG00000011879	chr3	B4GALT2	2050	30.3005	42.8563	26.4226	41.3218	17.2834	28.8763	31.4152	27.3561	69.0271	54.2722	29.53	60.0129	19.1339	17.389	44.9634	22.1424	0.479364	5.42475	11.2362	0.000802184	1	0.0376843
ENSBTAG00000022647	chr9	ENSBTAG00000022647	960	593.284	413.401	367.605	231.628	769.908	700.765	481.319	733.646	199.636	195.256	413.095	289.179	892.086	49.9446	414.893	938.03	-0.476912	8.93615	11.225	0.000807025	1	0.0378395
ENSBTAG00000009211	chr18	UBE2S	1045	22.5291	37.6876	21.7283	13.8174	18.4293	36.0025	26.2888	20.519	38.783	24.8809	25.3579	38.3898	23.7948	55.0586	65.5474	21.3139	0.801738	5.25552	11.2154	0.000811226	1	0.0379642
ENSBTAG00000006609	chr16	ERRFI1	3054	24.9123	19.5089	18.5423	8.66791	49.1143	27.0504	25.069	21.7384	8.99699	8.31561	17.4284	12.6106	26.1078	3.5495	12.4603	15.3247	-0.709058	4.53321	11.2038	0.000816279	1	0.0380706
ENSBTAG00000024839	chr19	ENSBTAG00000024839	605	196.768	362.205	297.984	232.3	386.887	478.79	337.21	378.616	330.403	259.855	309.243	294.415	452.873	625.738	466.85	470.44	0.559272	8.73184	11.1996	0.000818141	1	0.0380706
ENSBTAG00000019805	chr25	RHBDF1	2846	4.39319	4.37618	2.78757	1.18382	2.73279	2.58843	2.21539	3.76711	6.51681	5.73644	4.17388	1.87947	3.07642	7.76432	15.7481	5.79527	1.15608	3.08446	11.203	0.000816643	1	0.0380706
ENSBTAG00000035224	chr24	ENSBTAG00000035224	1244	2218.74	606.658	1301.42	908.832	1260.92	903.491	911.937	1154.36	493.102	369.895	1460.44	784.287	1056.76	74.4038	413.304	1267.93	-0.807741	9.93979	11.179	0.000827263	1	0.0384225
ENSBTAG00000019370	chrX	RAB21	645	32.995	24.0064	36.4756	16.4166	31.1981	32.2241	27.9291	34.203	17.0399	13.1245	34.0003	8.29299	25.7008	1.616	14.4218	31.9092	-0.65756	4.83242	11.1589	0.00083631	1	0.0387695
ENSBTAG00000047951	chr20	U1	164	0	2.05251	3.33618	0	0.752761	1.60424	0	1.25718	4.18854	0	12.5363	3.26157	0.711828	12.7113	0	3.43826	1.52399	2.68163	11.149	0.000840767	1	0.0388894
ENSBTAG00000016199	chr7	CLINT1	3270	62.1124	42.7198	71.1943	47.8362	65.5394	51.4927	54.1255	68.1581	54.8275	36.9825	56.9353	42.3665	60.4048	2.23127	56.3762	61.7331	-0.489096	5.88787	11.1462	0.000842055	1	0.0388894
ENSBTAG00000047653	chr13	ENSBTAG00000047653	743	84.3178	28.0887	61.4881	36.2761	80.4188	63.7378	60.6133	65.7657	30.5092	19.5315	51.3451	19.4377	76.0458	11.5034	35.2825	72.6663	-0.522273	5.79583	11.1273	0.00085068	1	0.0392141
ENSBTAG00000008557	chr15	ENSBTAG00000008557	1389	16.1835	10.1783	13.9836	5.5442	34.1295	33.5262	26.2627	28.648	6.9236	5.22387	15.7885	6.54663	37.3164	0.300165	10.3498	36.9421	-0.756044	4.46311	11.0846	0.000870473	1	0.0400515
ENSBTAG00000018101	chr13	AHCY	2124	198.076	222.664	189.333	130.524	249.754	245.134	158.812	226.367	128.717	110.172	208.328	149.59	311.746	347.147	209.42	281.141	0.359408	7.90169	11.0463	0.000888665	1	0.0406979
ENSBTAG00000016571	chr25	ITFG3	2403	70.0757	125.371	44.513	41.8614	51.4258	44.0134	67.2818	92.8353	64.3183	59.1327	62.9326	67.4465	56.8881	269.017	96.4236	68.8711	0.640987	6.63142	11.0491	0.000887319	1	0.0406979
ENSBTAG00000016516	chr5	CYB5R3	1899	70.3228	105.291	73.4698	81.865	66.3745	81.6025	78.024	64.817	95.1342	89.1552	80.7178	105.628	67.9291	76.953	86.39	55.4522	0.339541	6.55413	11.0446	0.000889481	1	0.0406979
ENSBTAG00000031217	chr5	MYL6B	750	0.354696	3.59052	2.91805	1.92522	4.4443	5.26191	3.00238	2.19922	3.66357	2.41865	5.17797	2.13959	5.75916	36.4118	6.76514	3.38325	1.1204	3.24137	11.0398	0.000891767	1	0.0407268
ENSBTAG00000027172	chr3	ENSBTAG00000027172	579	444.748	517.416	234.823	559.445	240.296	358.973	486.915	388.496	754.544	897.074	271.445	639.291	272.998	323.678	831.037	431.915	0.61661	9.15483	11.0219	0.000900416	1	0.0409891
ENSBTAG00000047852	chr3	bta-mir-2904-1	70	0	14.4262	7.81619	0	1.76361	15.034	0	26.5084	29.4394	17.2761	13.0537	7.6414	15.0094	86.3639	36.2418	14.0969	1.76682	4.58324	11.021	0.000900841	1	0.0409891
ENSBTAG00000018522	chr7	OAZ1	1179	172.722	180.725	142.236	130.226	220.205	232.524	195.193	218.068	139.831	118.471	155.781	164.689	239.915	298.286	192.941	243.915	0.341561	7.76387	11.0143	0.000904121	1	0.0410624
ENSBTAG00000015579	chr18	TMEM160	650	11.664	23.8217	10.1009	11.1071	21.4618	25.9048	27.7143	24.1068	20.0792	13.0235	13.3549	18.1042	21.3723	159.395	32.5247	22.3381	0.799033	5.21694	11.0003	0.000910966	1	0.0412212
ENSBTAG00000019913	chr23	DNPH1	543	7.34867	12.3982	11.0837	0.886382	12.5044	11.6285	14.0996	17.8459	8.85532	3.34068	12.621	6.89555	15.9093	105.192	9.34411	22.0669	0.743094	4.51792	11.0029	0.000909671	1	0.0412212
ENSBTAG00000008765	chr11	C11H2ORF7	1052	17.1953	13.7588	8.32142	11.8954	13.378	15.5056	9.84621	14.5029	14.3652	5.74775	12.5946	12.7114	16.0906	84.0199	12.0576	16.3481	0.657972	4.54078	10.987	0.00091751	1	0.0414411
ENSBTAG00000012902	chr22	ARL8B	922	17.7444	9.85738	12.1651	7.30833	38.1606	27.6792	29.7959	37.3444	7.45032	7.21399	15.3615	6.96179	35.1992	2.0349	10.089	34.7071	-0.679516	4.50654	10.9619	0.000930055	1	0.0419105
ENSBTAG00000022199	chr6	ENSBTAG00000022199	1416	33.1588	31.6167	31.6843	22.4337	60.5058	48.4943	38.802	45.72	16.4938	15.3728	36.944	18.5099	58.3699	2.06109	23.8882	59.1352	-0.524782	5.27937	10.9594	0.000931306	1	0.0419105
ENSBTAG00000002176	chr25	NSMCE1	803	63.7724	89.7071	53.1462	35.9631	58.7285	74.702	53.2801	62.649	23.0969	51.2044	80.7931	83.9317	64.8392	221.705	66.3455	82.3342	0.637987	6.47021	10.9413	0.000940438	1	0.0422442
ENSBTAG00000011754	chr3	LAMTOR2	575	53.667	75.518	51.383	45.2009	65.6983	94.2568	101.037	61.6738	86.0143	82.0239	46.0852	66.9785	78.5709	254.508	129.42	66.6844	0.75194	6.71273	10.9125	0.000955167	1	0.0428277
ENSBTAG00000019011	chr3	PGM1	2979	39.8274	42.147	29.2943	47.1773	25.9421	37.5346	33.5614	24.1543	70.3292	66.1699	31.4402	48.6597	29.7825	21.4133	56.2058	25.6479	0.456764	5.57906	10.9014	0.000960916	1	0.0430071
ENSBTAG00000004861	chr15	ENSBTAG00000004861	1221	88.2382	83.5325	56.685	49.2737	104.04	106.66	80.7766	98.9514	47.2574	30.2084	85.5012	65.7123	116.931	284.099	40.8623	113.029	0.312628	6.75529	10.889	0.000967368	1	0.0432173
ENSBTAG00000047381	chr3	bta-mir-2904-3	70	0	14.4262	7.81619	0	1.76361	15.034	0	26.5084	29.4394	8.63805	13.0537	7.6414	15.0094	86.3639	132.887	14.0969	2.29953	4.94411	10.8768	0.000973761	1	0.0433456
ENSBTAG00000021367	chr8	ANP32B	493	53.1504	51.8914	59.3745	23.4307	117.192	92.8572	72.1668	98.279	36.227	20.8505	57.9208	22.7847	126.922	3.80564	49.7437	129.531	-0.521882	6.09824	10.8771	0.000973617	1	0.0433456
ENSBTAG00000047918	chr18	bta-mir-2887-2	57	39.6699	224.407	33.5959	92.8835	62.8093	60.0042	31.604	97.6627	156.666	148.514	168.324	46.9209	73.7303	446.187	59.3433	116.237	1.12873	7.21168	10.8607	0.00098225	1	0.0436445
ENSBTAG00000034768	chr19	U1	164	1.62208	2.05251	1.66809	5.86958	1.50552	1.60424	0	2.51435	4.18854	0	13.9293	3.26157	1.42366	21.6091	5.15636	6.01696	1.31043	3.06918	10.8485	0.000988739	1	0.0438537
ENSBTAG00000034769	chr19	U1	164	1.62208	6.15752	1.66809	5.86958	1.50552	1.60424	0	3.77153	4.18854	0	13.9293	6.52314	0.711828	24.1514	5.15636	6.87653	1.2453	3.20787	10.8438	0.00099125	1	0.043886
ENSBTAG00000005008	chr19	WSB1	1910	78.4138	63.7975	92.9554	84.9215	98.2451	67.3579	85.8272	100.066	70.1306	77.5615	89.2231	80.3747	79.5175	5.02061	80.1368	67.2369	-0.413195	6.4262	10.7777	0.00102731	1	0.0454007
ENSBTAG00000012484	chr11	ENDOG	1179	14.8918	21.9839	9.28132	11.4305	18.3242	19.191	17.1892	17.4874	11.07	9.74436	14.338	12.7033	20.8923	94.9495	15.0623	23.1959	0.605104	4.75224	10.7663	0.00103366	1	0.0455997
ENSBTAG00000015124	chr12	ARGLU1	911	35.4793	29.9292	30.3296	16.3781	43.9064	37.5438	26.2008	52.9587	11.3104	13.2747	38.6166	22.3119	44.0817	0.686491	8.35432	40.5421	-0.664242	5.03706	10.7483	0.00104375	1	0.0459622
ENSBTAG00000000647	chr5	SELO	2328	10.1701	14.1701	9.1659	6.82263	7.3711	12.7705	12.9613	9.12208	16.2288	11.6881	7.55578	13.0967	10.5306	28.0281	17.7992	9.50691	0.709445	4.09459	10.7432	0.00104662	1	0.0460064
ENSBTAG00000001017	chr26	SLK	3876	19.9722	9.11872	17.7155	10.1824	31.4046	16.6301	14.4077	23.5114	4.96227	5.30406	15.7362	7.86614	24.7876	1.45215	2.83626	23.4948	-0.741583	4.19711	10.7031	0.00106958	1	0.0469319
ENSBTAG00000018040	chr18	PSMB10	975	3.8198	4.48815	3.92814	4.93647	4.05178	6.20635	3.69524	6.55537	4.93173	1.24033	3.74875	6.03474	5.26825	44.0448	13.0099	7.51833	0.984787	3.58813	10.6711	0.00108823	1	0.0476654
ENSBTAG00000048098	chr29	PKP3	2802	52.8341	48.1731	39.0531	32.9803	66.7491	71.8301	57.3795	74.7593	29.1733	19.4217	50.71	37.0343	75.4933	288.592	31.689	77.075	0.363103	6.34462	10.6569	0.00109659	1	0.0479462
ENSBTAG00000011785	chr16	WDR26	2243	31.7257	21.0101	31.8328	18.0248	37.0964	21.5825	20.2791	32.172	13.7813	9.16565	24.9522	12.4007	27.6886	3.34584	13.5725	25.6421	-0.61243	4.71113	10.648	0.0011019	1	0.0480077
ENSBTAG00000019020	chr4	TAX1BP1	3468	26.8093	18.83	31.3955	13.3233	53.4321	37.2491	35.0624	51.9009	9.90369	12.3792	29.3125	14.3441	52.6473	4.08754	14.1428	54.2657	-0.532034	5.04683	10.6501	0.00110063	1	0.0480077
ENSBTAG00000022689	chr22	RYBP	669	19.4844	14.5915	17.5835	14.3888	25.6501	14.9441	11.4441	28.3532	3.08036	5.42299	17.0732	9.59458	18.1479	2.18124	3.79212	20.2287	-0.742951	4.18399	10.6425	0.0011052	1	0.0480666
ENSBTAG00000000694	chr15	TAF10	764	57.4524	61.2421	50.4881	30.8691	54.7781	48.2112	29.4736	46.9565	28.7715	22.9519	53.5219	35.7065	53.3274	231.658	30.9921	55.7233	0.427013	6.11417	10.6136	0.00112256	1	0.0487354
ENSBTAG00000015950	chr18	ISOC2	1009	15.8189	22.6854	8.1338	18.1265	21.2892	29.2038	23.2097	22.4772	19.0622	21.5737	12.4521	18.5544	23.024	101.237	36.0383	22.2141	0.756139	5.0565	10.6024	0.00112942	1	0.0489469
ENSBTAG00000005166	chr3	CHTOP	2009	27.5423	31.8348	28.732	43.1234	29.6803	35.7516	45.2823	33.7641	52.9978	61.0984	31.6109	43.6651	33.4123	27.8091	55.9833	31.7162	0.493458	5.54236	10.5955	0.00113364	1	0.0490433
ENSBTAG00000013866	chr3	RPS27	372	1056.58	1559.09	924.391	1322.3	1598.25	2162.76	2341.37	1791.85	2055.22	2244.73	1152.02	1665.09	1777.46	4237.66	3853.13	2011.84	0.841836	11.2381	10.5915	0.0011361	1	0.0490635
ENSBTAG00000020685	chr4	HMGB2	588	22.6209	14.8842	25.5887	16.3709	34.8523	42.5069	23.7433	23.4929	4.67292	10.2834	25.2527	13.6454	38.3176	0.354532	10.0672	35.7217	-0.749899	4.69177	10.5862	0.00113935	1	0.0491179
ENSBTAG00000047790	chr2	bta-mir-2887-2	57	28.0023	188.975	57.593	75.9956	153.774	92.3141	86.911	155.537	72.3073	106.081	120.231	131.378	104.451	917.976	89.015	150.861	0.874591	7.72371	10.5733	0.00114733	1	0.0492653
ENSBTAG00000014299	chr3	RHOC	1075	60.0096	63.5647	45.8065	80.5907	34.1074	43.3189	32.6771	52.7429	92.6543	66.3723	48.8755	59.7095	32.0356	113.637	39.3322	34.8816	0.449359	6.11203	10.5678	0.00115073	1	0.0492653
ENSBTAG00000014841	chr3	GBA	1875	17.3092	9.15582	17.0706	19.2522	9.28365	11.927	16.333	14.075	39.9329	21.2841	19.3717	23.3929	9.4637	17.3443	17.1384	12.1045	0.656232	4.47261	10.5645	0.00115278	1	0.0492653
ENSBTAG00000000198	chr5	ENSBTAG00000000198	444	1551.2	349.499	1319.16	969.115	2057.27	1594.57	1833.89	2336.67	1509.99	777.619	1135.51	683.079	1787.64	34.7441	1277.99	1394.45	-0.719174	10.3876	10.5656	0.00115213	1	0.0492653
ENSBTAG00000010772	chr7	TPGS1	885	3.90767	5.32492	4.32761	1.63154	5.44029	5.35109	2.54439	6.52311	3.8809	6.14912	4.38811	4.23083	8.83792	29.2086	6.6887	7.00862	0.949345	3.40091	10.5761	0.0011456	1	0.0492653
ENSBTAG00000047659	chr11	ENSBTAG00000047659	456	57.4631	67.9128	70.7914	43.2753	95.0261	84.8136	66.1709	77.3163	39.1665	37.1284	68.6321	35.1906	98.5631	5.02875	53.7799	86.5598	-0.458842	6.0932	10.5447	0.0011652	1	0.0495382
ENSBTAG00000024663	chr16	LAD1	1843	96.709	95.157	70.6553	52.2307	77.5013	78.6574	59.3797	100.124	60.3804	35.1052	73.7502	57.466	97.357	447.017	32.5776	81.4605	0.366243	6.9003	10.5477	0.00116336	1	0.0495382
ENSBTAG00000046081	chr3	U1	164	0	6.15752	1.66809	5.86958	0.752761	0	5.49216	3.77153	8.37707	14.7479	4.17878	0	1.42366	13.9824	15.4691	5.15739	1.32135	3.21415	10.5487	0.00116272	1	0.0495382
ENSBTAG00000034691	chr14	TSTA3	1318	19.1746	22.7302	23.0394	11.3205	22.761	29.5433	22.8937	24.5598	17.7202	11.9281	20.9721	19.0745	28.3435	110.717	19.2483	25.1348	0.525851	5.0959	10.5318	0.00117339	1	0.0498004
ENSBTAG00000004874	chr16	AURKAIP1	753	30.7356	27.7157	21.7982	13.4229	40.4951	35.9878	22.1291	35.8687	18.2449	8.03006	30.944	14.2071	47.44	311.451	8.98425	35.9442	0.490937	5.8506	10.4922	0.00119882	1	0.0507048
ENSBTAG00000019490	chr6	ENSBTAG00000019490	699	79.7304	72.7157	79.4479	37.871	149.592	145.286	102.442	128.602	30.4643	42.387	88.5653	60.4534	162.333	391.878	58.0699	171.018	0.336307	7.06506	10.4934	0.00119803	1	0.0507048
ENSBTAG00000021744	chr15	PSMC3	1610	38.664	36.5882	36.3623	20.3284	31.745	34.1534	27.1333	33.0395	23.8929	16.525	36.6071	24.9176	36.037	159.003	18.3835	38.5256	0.453115	5.58358	10.4766	0.00120898	1	0.0509429
ENSBTAG00000004817	chr18	ENSBTAG00000004817	618	181.222	475.504	335.097	258.565	294.249	356.754	257.243	270.899	316.783	279.828	370.013	355.733	325.851	487.767	324.3	331.664	0.487429	8.57279	10.4796	0.00120698	1	0.0509429
ENSBTAG00000036367	chrX	bta-mir-374b	95	2.80023	3.54328	11.5186	10.1327	1.2995	5.53885	14.2218	17.3623	0	0	7.21389	0	4.91536	2.19436	0	1.48388	-1.50165	3.12904	10.474	0.00121066	1	0.0509429
ENSBTAG00000046113	chr21	U1	164	0	2.05251	1.66809	5.86958	0.752761	1.60424	0	3.77153	4.18854	3.68697	13.9293	3.26157	1.42366	24.1514	0	5.15739	1.37361	3.04934	10.4638	0.00121739	1	0.0510988
ENSBTAG00000013579	chr27	TMEM66	1912	47.0269	27.112	36.0559	15.3555	74.769	52.8392	33.2115	68.5818	9.34096	8.22241	44.2064	20.9819	76.4425	11.6662	8.84563	76.5301	-0.473857	5.41613	10.4621	0.00121852	1	0.0510988
ENSBTAG00000025920	chr6	ENSBTAG00000025920	2713	26.3767	13.3999	39.9309	16.3215	51.8747	35.2022	29.0499	45.5215	16.9641	8.69217	27.534	13.4069	44.0194	3.76512	17.4552	39.2302	-0.575278	4.9724	10.4521	0.00122513	1	0.0512888
ENSBTAG00000007662	chr11	GRP78	1964	166.128	81.9247	179.824	106.113	233.705	231.615	141.94	196.414	101.079	85.8967	115.616	117.383	304.688	7.74843	96.0174	214.898	-0.541129	7.30119	10.4248	0.00124334	1	0.0514244
ENSBTAG00000009761	chr11	ACTR2	2680	50.6236	31.9027	60.0214	33.0449	86.0023	68.9153	63.6886	74.239	27.6818	26.8489	49.8646	29.9383	77.0569	7.85631	43.5443	87.8425	-0.416893	5.83631	10.4208	0.00124607	1	0.0514244
ENSBTAG00000014150	chr11	C11H9orf16	611	54.6412	50.6845	37.6098	26.783	34.3486	30.5724	32.4316	37.456	25.8579	19.7926	40.3789	39.3951	30.7612	305.02	22.1445	33.4541	0.47007	6.06622	10.4386	0.00123408	1	0.0514244
ENSBTAG00000001780	chr18	SARS2	1907	19.3204	25.2414	16.9276	16.6577	12.4942	15.4518	12.9888	16.3255	23.4136	19.0245	21.5622	25.5248	16.2224	32.0294	15.9639	12.6406	0.566965	4.60434	10.4261	0.00124247	1	0.0514244
ENSBTAG00000009345	chr19	AMZ2	1151	28.3125	25.1508	23.5301	21.3263	42.152	45.9445	40.3013	35.8257	29.8401	23.6402	21.4348	28.8129	47.771	117.001	39.6739	38.7021	0.583232	5.55036	10.4312	0.00123904	1	0.0514244
ENSBTAG00000013274	chr19	CENPV	1029	13.5725	20.2817	13.2928	14.0322	19.3157	23.7783	18.3819	19.8363	20.6944	14.1029	16.6501	18.1938	23.0303	67.0571	12.3271	18.6314	0.564746	4.74377	10.4303	0.00123963	1	0.0514244
ENSBTAG00000012481	chr5	RANGAP1	2948	12.2724	10.5048	6.86701	7.83673	10.9717	15.4394	14.2073	10.6306	22.3692	9.84526	9.45375	11.0681	11.8799	32.9527	21.8008	10.1375	0.73512	4.20957	10.4305	0.00123953	1	0.0514244
ENSBTAG00000003914	chr7	MVB12A	1246	13.0235	19.1809	12.5147	12.361	18.8251	18.3702	19.5179	26.3099	13.7825	11.1615	15.2171	17.1717	20.2374	74.2843	25.1114	21.3829	0.60604	4.76338	10.4191	0.00124717	1	0.0514244
ENSBTAG00000047154	chr8	ENSBTAG00000047154	92	4716.11	8312.83	4130.26	3060.48	6963	6952.01	5242.74	7068.28	2792.48	2070.31	5696.1	3191.94	6740.45	44745.1	4283.36	7347.23	0.432548	13.3511	10.4263	0.00124236	1	0.0514244
ENSBTAG00000012355	chr3	RNF220	2657	27.4833	28.885	25.7402	45.83	16.0298	19.8039	21.6958	16.7611	56.8771	53.935	28.3723	41.2699	17.2671	13.6518	42.6481	15.9167	0.488971	5.20394	10.3991	0.0012608	1	0.0518993
ENSBTAG00000024387	chr4	PNPLA8	2406	19.0174	9.51353	21.9445	11.2025	40.3813	25.0411	22.6489	32.7346	8.85059	6.53418	18.3246	8.89273	35.2257	1.81952	9.13828	32.4006	-0.638778	4.53717	10.3912	0.00126621	1	0.0520349
ENSBTAG00000034586	chr11	ENSBTAG00000034586	1025	268.098	202.952	214.583	148.383	352.172	272.849	232.428	375.946	155.478	121.523	246.938	149.771	331.655	646.139	184.804	345.614	0.267249	8.26594	10.3798	0.00127405	1	0.052183
ENSBTAG00000005099	chr3	ENSBTAG00000005099	768	106.859	147.267	124.316	149.781	119.756	166.49	146.601	121.075	171.73	262.178	132.364	200.587	123.428	93.3748	263.162	139.867	0.530418	7.49671	10.381	0.00127319	1	0.052183
ENSBTAG00000012265	chr5	VWF	8427	10.5436	8.62798	9.86879	11.1374	8.55541	8.77297	11.116	11.3523	17.5255	11.6958	11.4125	13.52	9.03219	20.6807	15.3534	10.9904	0.683732	4.05236	10.369	0.00128151	1	0.0524013
ENSBTAG00000047561	chr23	VEGFA	423	27.6713	28.6478	22.6356	9.10271	29.185	21.7691	21.2935	30.7072	8.11962	4.28839	18.9016	16.4389	21.8025	2.95694	7.99662	27.9938	-0.679311	4.53154	10.3557	0.00129079	1	0.0526904
ENSBTAG00000011196	chr2	C1QB	948	25.8165	20.2393	33.1858	16.7543	16.5385	18.5943	14.2518	19.1388	24.6364	21.6862	18.7957	25.955	22.0426	53.4355	16.0565	28.2532	0.585868	4.89364	10.3527	0.00129286	1	0.0526904
ENSBTAG00000012177	chr18	SNRPD2	531	96.4392	141.364	73.6724	72.5131	99.5062	124.859	129.764	100.953	86.6735	77.4333	77.007	103.756	117.839	370.996	175.18	117.341	0.620079	7.23091	10.3444	0.00129867	1	0.0528399
ENSBTAG00000011963	chr18	RPS19	507	885.69	1360.39	747.857	623.704	1425.43	1868.65	1579.36	1605.5	993.121	826.492	912.858	1175.3	1787.48	5497.38	2600.31	1844.55	0.845254	10.9675	10.3354	0.00130501	1	0.05301
ENSBTAG00000033884	chr5	TMA7	195	230.552	265.836	207.63	291.252	290.589	373.73	288.69	300.278	317.04	238.764	219.068	271.563	323.279	535.594	420.653	325.313	0.514423	8.49215	10.3306	0.00130844	1	0.0530621
ENSBTAG00000008518	chr18	MED25	2307	17.9885	26.4095	20.396	15.8558	11.9332	13.7991	13.0793	15.9079	25.6069	18.6091	20.2001	24.577	14.2193	29.8194	24.1926	11.4877	0.564759	4.61991	10.323	0.00131385	1	0.0531938
ENSBTAG00000019851	chr18	PPP2R1A	2255	83.1687	101.207	61.507	68.9409	78.8346	92.7542	90.6706	78.9049	96.2602	83.9289	72.4321	102.473	78.9481	94.0171	135.753	79.1426	0.448148	6.67655	10.3072	0.00132512	1	0.0535619
ENSBTAG00000006828	chr5	RAPGEF3	3344	12.0124	12.784	9.48976	9.64338	10.4108	14.0045	11.7168	11.6529	22.8015	11.5725	11.2717	13.7563	10.8222	33.9752	12.3913	10.3282	0.659883	4.2167	10.2769	0.00134706	1	0.0543593
ENSBTAG00000006670	chr13	ERGIC3	1352	48.6985	59.0065	41.4802	33.4636	36.5245	33.0815	23.6504	39.3444	36.0735	33.0955	49.6755	32.8377	40.5826	94.5183	35.0266	39.8299	0.44492	5.68382	10.2672	0.00135413	1	0.0545552
ENSBTAG00000031061	chr29	POLR2L	375	72.0033	83.4796	56.9019	61.6071	96.4577	103.133	42.0333	87.419	62.2807	22.5741	60.9173	52.7766	96.1935	508.098	54.1211	90.5959	0.471118	6.95644	10.2277	0.00138349	1	0.0556469
ENSBTAG00000047136	chr14	RPL39	156	1343.75	1294.66	1227.54	897.82	2155.67	2335.81	1726.37	1928.28	942.313	794.59	1398.46	1121.23	2334.79	4924.31	1745.49	2333.21	0.470857	11.0447	10.2156	0.00139255	1	0.05592
ENSBTAG00000018169	chr19	ITGB4	5924	55.8403	60.7991	48.396	47.1231	39.3657	43.7012	42.4205	44.305	63.0797	46.1357	55.7603	61.0383	41.659	49.3713	52.6742	37.6932	0.363094	5.87325	10.1932	0.0014096	1	0.0565126
ENSBTAG00000000786	chr23	NQO2	987	9.83769	20.4627	9.70095	3.90116	14.1339	8.26338	12.3198	26.7382	11.1355	6.7389	22.9134	6.50332	20.6985	65.264	11.1381	26.1371	0.747181	4.49555	10.189	0.00141284	1	0.0565504
ENSBTAG00000016708	chr19	CLTC	5195	50.3624	34.6654	55.1873	44.8416	69.1526	57.6328	74.4671	72.6282	51.3041	39.3409	52.196	43.4508	58.7406	1.76563	65.9259	74.8668	-0.496821	5.90301	10.1539	0.00143998	1	0.0575431
ENSBTAG00000018823	chr19	GRN	2126	73.1372	67.7656	63.1803	59.767	50.1128	43.1892	54.6529	70.3096	91.7616	47.4971	59.635	69.9443	49.7489	84.6213	58.471	54.7696	0.373134	6.20819	10.129	0.00145954	1	0.0582303
ENSBTAG00000016481	chr4	CALU	1985	16.551	11.0225	17.9162	9.45638	31.0964	28.7616	22.0074	33.2376	8.99744	4.56924	14.8457	7.00622	38.0507	1.0502	8.52033	30.1112	-0.670016	4.45121	10.1254	0.00146237	1	0.0582486
ENSBTAG00000015117	chr7	GADD45GIP1	730	13.4833	14.2944	13.491	16.4831	16.0658	20.9035	10.4878	9.88519	15.9968	14.0812	15.0207	17.5857	20.1496	37.4094	11.5841	15.6417	0.613762	4.42339	10.1106	0.00147421	1	0.0586253
ENSBTAG00000034879	chr23	ENSBTAG00000034879	957	22.516	27.0837	35.4465	19.6143	74.9488	69.279	50.824	64.6322	16.509	16.4276	36.7604	20.1215	70.3854	3.26747	30.0437	76.1555	-0.553468	5.47411	10.0951	0.00148663	1	0.0590238
ENSBTAG00000000182	chr18	SPINT2	893	247.105	352.443	187.79	196.187	254.371	283.424	299.566	322.31	290.768	217.354	249.16	294.703	270.868	347.83	387.31	300.091	0.436303	8.33692	10.0889	0.00149165	1	0.0591279
ENSBTAG00000021461	chr19	PSMD3	2124	45.1511	45.1667	34.5178	39.6556	40.1628	43.106	46.2231	45.5259	58.2135	30.4609	40.8696	45.834	42.156	60.1642	46.1839	43.3393	0.38628	5.71765	10.0852	0.00149462	1	0.0591502
ENSBTAG00000014862	chr16	ENSBTAG00000014862	725	54.1217	50.6077	55.468	37.1767	92.1213	96.5288	57.1488	76.2143	30.3192	26.6886	62.3877	28.036	102.087	7.18843	37.3249	100.72	-0.434907	5.97107	10.0741	0.00150369	1	0.0594138
ENSBTAG00000014233	chr1	CCT8	1870	62.949	38.7013	64.6612	28.8269	87.9353	83.0087	59.2448	67.035	24.9789	24.2512	66.0887	28.3181	82.1548	12.4856	36.1772	80.5105	-0.410534	5.87604	10.0697	0.00150728	1	0.0594601
ENSBTAG00000010356	chr24	RAB12	960	25.2167	17.1812	24.792	11.5313	25.2049	20.0062	16.4193	27.2755	11.4487	5.03886	19.7505	5.01467	28.3337	0.651452	10.5705	20.9985	-0.696802	4.3976	10.0525	0.0015214	1	0.0598255
ENSBTAG00000020721	chr7	MRPL55	1057	42.785	34.0751	32.8694	25.0443	31.0676	36.8383	25.1382	26.3329	28.5946	29.7469	30.9053	35.9297	36.3362	73.9586	24.0012	32.9416	0.448632	5.3878	10.0554	0.001519	1	0.0598255
ENSBTAG00000048174	chr18	bta-mir-2887-2	57	37.3364	218.502	33.5959	92.8835	62.8093	60.0042	47.406	97.6627	132.563	169.73	168.324	37.5367	73.7303	446.187	59.3433	116.237	1.09219	7.20867	10.0401	0.00153173	1	0.0601355
ENSBTAG00000000560	chr19	ENSBTAG00000000560	1311	292.908	336.611	280.036	237.165	297.002	345.175	287.528	281.508	303.376	286.881	301.276	272.141	342.561	199.878	332.194	346.454	0.263948	8.37678	10.0311	0.00153916	1	0.0601396
ENSBTAG00000010559	chr19	DHRS7B	1237	5.80646	5.44238	6.1923	5.83637	9.08181	8.50753	6.18922	9.33379	11.6615	1.95526	4.24746	6.48623	8.68234	56.1186	12.9888	9.00286	0.850246	3.91901	10.0327	0.00153782	1	0.0601396
ENSBTAG00000001059	chrX	IDH3G	1352	50.5678	50.5415	33.9935	27.7676	40.5422	38.9194	35.9753	37.5144	19.815	24.1508	42.9169	33.2333	40.2372	193.508	27.5209	44.7305	0.415736	5.86171	10.032	0.00153846	1	0.0601396
ENSBTAG00000016050	chr5	CHKB	1409	16.4258	18.3954	12.6202	13.3222	17.173	19.6061	26.8488	28.0951	17.0633	14.1617	17.1857	19.7407	18.559	89.807	35.4101	18.9092	0.701881	4.94387	10.0186	0.00154966	1	0.0604539
ENSBTAG00000006244	chr7	WDR83OS	654	63.048	68.4546	41.4115	34.5892	67.7669	87.6984	46.1375	67.7798	44.1141	49.0018	57.6339	63.7952	71.0434	109.97	67.2376	73.2865	0.45901	6.21676	10.0049	0.00156122	1	0.0608085
ENSBTAG00000001697	chr1	TRA2B	1408	52.2408	40.642	47.9908	28.0306	78.1224	71.7533	51.4968	67.5053	24.8813	15.4601	46.4018	33.0512	75.2009	7.69898	36.6365	82.0983	-0.413273	5.72601	9.99139	0.00157273	1	0.0611602
ENSBTAG00000003234	chr18	HSD17B2	1167	82.8611	122.011	69.388	55.678	87.2738	87.9239	91.4607	96.8165	78.8751	97.4093	95.33	104.963	94.3321	94.8541	172.462	99.6566	0.556014	6.79425	9.98616	0.00157721	1	0.0612212
ENSBTAG00000046486	chr8	ENSBTAG00000046486	509	60.8871	55.5508	47.8339	36.878	81.2508	97.1747	61.0504	97.215	31.0396	29.6986	58.7929	24.1702	112.153	359.182	46.5186	100.534	0.393986	6.64602	9.98375	0.00157928	1	0.0612212
ENSBTAG00000014583	chr18	CALM	2075	57.1146	66.6733	64.3376	53.5815	37.7795	47.5473	39.5012	39.0494	73.1611	53.3269	63.9631	60.8366	39.3258	62.1877	51.3498	38.5881	0.382068	5.98668	9.97944	0.00158298	1	0.0612682
ENSBTAG00000005793	chr3	PEA15	2538	16.1416	23.0774	17.1383	30.532	12.3064	18.1409	14.3731	14.7037	31.1252	31.6865	18.9916	24.6584	13.983	17.6595	33.9856	13.9969	0.5487	4.7379	9.94937	0.00160905	1	0.0621795
ENSBTAG00000040414	chr3	ENSBTAG00000040414	858	581.031	673.615	549.366	799.371	733.378	1055.14	1090.73	834.56	1031.18	1253.02	593.464	885.262	856.499	1316.15	1599.62	917.611	0.688136	10.0976	9.93204	0.00162426	1	0.062669
ENSBTAG00000047265	chr29	PPP1R14B	189	89.3777	105.08	62.2401	50.9318	167.87	147.556	92.9308	127.633	47.2485	41.5906	93.068	87.7346	190.243	361.78	49.2173	163.345	0.369215	7.1115	9.92655	0.00162911	1	0.0627579
ENSBTAG00000019317	chr19	GPS1	1823	27.7258	29.5435	21.9094	23.4976	19.3678	20.0605	25.4453	20.3576	38.0575	20.8962	21.1774	26.7009	20.62	53.86	23.6576	17.1668	0.485756	5.01264	9.89563	0.00165672	1	0.0637216
ENSBTAG00000001834	chr18	PNKP	1647	12.5177	21.2553	14.6168	12.2737	11.0186	16.134	13.3986	15.2724	15.4317	15.0523	14.9797	22.4092	13.609	50.7555	15.4033	10.0998	0.594112	4.49775	9.87523	0.00167519	1	0.0643314
ENSBTAG00000021549	chr11	PHPT1	600	22.8335	20.1967	19.1497	11.2305	25.7193	24.9941	23.2685	23.3667	9.15893	12.0933	17.133	16.9384	28.2121	170.594	16.9128	25.8443	0.527837	5.24634	9.86324	0.00168614	1	0.0644503
ENSBTAG00000014316	chr28	HNRNPH3	2365	32.9012	28.0391	34.5862	16.0774	40.7681	32.3724	27.4213	42.02	7.84221	6.64746	30.0401	14.9274	44.524	8.02126	5.36348	43.1549	-0.570101	4.93188	9.86532	0.00168423	1	0.0644503
ENSBTAG00000020218	chr28	ANXA7	1843	37.9619	23.013	35.1792	21.9369	61.6929	50.8204	35.6767	56.4945	10.8088	13.1235	38.3005	17.7042	67.8395	8.8227	7.80028	65.9333	-0.460203	5.29685	9.86605	0.00168356	1	0.0644503
ENSBTAG00000016973	chr25	PRSS8	1891	21.8754	27.2351	15.4795	10.181	16.5169	12.1043	13.3369	27.4757	22.1587	16.6274	15.2213	26.3064	16.2361	45.7498	23.7012	17.5186	0.598561	4.71255	9.85687	0.00169199	1	0.0645737
ENSBTAG00000020093	chr12	CUL4A	2254	33.9904	28.0758	29.25	17.7233	31.2192	26.4963	25.7747	29.4538	11.5807	12.8766	31.6208	16.6117	31.1789	1.29481	9.00418	27.2056	-0.626456	4.77547	9.83715	0.00171022	1	0.0651683
ENSBTAG00000047868	chr10	ENSBTAG00000047868	453	16.7365	15.6045	22.9482	10.6248	41.696	23.2314	23.86	32.7698	12.131	5.33919	17.6499	14.1695	29.8936	0.460187	13.0673	41.6994	-0.683814	4.61333	9.80801	0.00173754	1	0.0661069
ENSBTAG00000018382	chrX	SMS	1140	21.8185	15.3542	22.3173	16.0435	33.029	28.3866	22.9129	20.4368	9.64098	10.6081	16.632	10.7918	30.5162	0.548591	9.64329	23.1238	-0.649543	4.50614	9.80435	0.001741	1	0.0661364
ENSBTAG00000019338	chrX	IL13RA1	1186	27.477	13.3396	22.8357	15.4213	34.1421	32.166	26.2012	39.636	10.4254	12.236	28.5068	13.0793	33.3683	1.05463	17.1125	31.6169	-0.616765	4.74562	9.77481	0.00176919	1	0.0671037
ENSBTAG00000018628	chr22	RPL29	615	521.879	549.525	380.325	255.914	1005.29	1051.95	613.657	976.909	264.715	197.622	481.024	373.994	1197.01	3147.65	375.383	1140.36	0.369126	9.90477	9.77058	0.00177326	1	0.0671548
ENSBTAG00000015283	chr22	RPL32	504	1373.39	1264.96	1131.72	848.015	1481.43	1520.63	932.883	1352.42	639.217	536.279	1396.93	987.014	1751.1	4613.93	540.272	1675.68	0.320783	10.7079	9.76127	0.00178227	1	0.067305
ENSBTAG00000005718	chr8	PLIN2	1965	70.1946	72.29	74.4826	49.2328	74.9512	69.2215	54.5471	71.0339	31.462	27.0791	51.3844	42.4652	76.5195	18.9899	46.0477	61.1223	-0.41004	5.96956	9.76083	0.0017827	1	0.067305
ENSBTAG00000018016	chr25	NUPR1	573	5.57114	17.6236	6.68401	15.9595	2.80085	1.37746	3.92982	4.31784	0	1.05526	3.98673	0.933504	2.85228	2.54669	0	2.21417	-1.23004	3.03949	9.73302	0.00180987	1	0.0682262
ENSBTAG00000046542	chr7	C7H19orf24	767	10.7519	13.166	8.91678	2.51007	9.49637	17.1509	9.39467	9.40833	12.5383	7.09514	8.63723	13.9478	12.6329	50.5533	9.92279	9.37341	0.704119	4.15343	9.72961	0.00181323	1	0.0682482
ENSBTAG00000005763	chr18	AKT1S1	1657	16.5361	20.5176	14.1984	9.87591	13.4852	18.1007	14.4049	13.4382	16.5823	16.4212	17.0951	25.5021	15.6404	27.4262	16.3311	15.2284	0.581759	4.46018	9.72232	0.00182044	1	0.068415
ENSBTAG00000027626	chr27	GOLGA7	1833	25.1074	21.3022	21.9391	8.66508	30.1728	24.8311	18.1814	29.4699	2.99801	3.95852	19.9402	9.3381	30.6338	7.50609	2.30672	28.3014	-0.626612	4.4586	9.70847	0.00183421	1	0.0688276
ENSBTAG00000014775	chr7	GUK1	1254	64.278	70.8655	61.738	47.2094	46.4671	50.563	38.7867	47.0228	66.8295	43.8791	63.5769	57.1581	48.0364	173.72	26.2999	40.2447	0.445066	6.18257	9.70542	0.00183725	1	0.0688368
ENSBTAG00000014101	chr25	C25H16ORF42	1207	13.775	16.7329	9.51931	5.98143	10.3303	7.19316	10.4474	10.4199	27.8866	3.50675	8.70607	14.6244	12.0899	45.0781	7.70677	12.7304	0.793655	4.21728	9.69938	0.00184331	1	0.0689587
ENSBTAG00000013411	chr16	ENSBTAG00000013411	1790	79.1378	55.0989	55.3247	37.3751	96.4863	106.414	75.982	70.4917	50.6555	27.6997	57.5566	46.318	106.174	383.156	37.7941	90.6453	0.393602	6.73592	9.69071	0.00185202	1	0.0690446
ENSBTAG00000020943	chr18	CTU2	2064	5.99323	11.7422	5.16914	5.59658	7.17749	6.88331	8.50966	7.79157	12.6468	10.5465	7.96883	10.1071	8.82335	24.6441	7.7845	5.8737	0.74825	3.77703	9.69069	0.00185204	1	0.0690446
ENSBTAG00000002995	chr2	GMPPA	1791	9.95168	9.3973	10.0812	4.29977	13.3034	10.2829	11.8184	13.3537	9.5885	5.40179	8.80086	6.86915	11.9934	62.6209	15.5814	14.2464	0.709563	4.21959	9.68873	0.00185402	1	0.0690446
ENSBTAG00000002525	chr7	C7H19orf53	941	23.3229	24.6824	17.4432	12.7871	30.6992	39.4224	28.2371	35.0566	21.8997	12.2089	20.1493	20.4637	37.8381	89.9433	27.8586	41.4967	0.511357	5.21496	9.68169	0.00186113	1	0.0692048
ENSBTAG00000020795	chr13	RPS21	352	587.213	685.654	671.482	466.265	444.71	509.747	390.224	425.24	423.47	340.123	766.441	481.712	541.911	1991.67	329.128	513.815	0.472611	9.53663	9.65695	0.00188636	1	0.0700264
ENSBTAG00000007784	chr1	NAA50	2934	46.377	31.5501	52.4942	28.0516	80.7871	74.6961	65.2358	73.7149	21.0712	18.1358	52.7887	29.3519	80.5321	8.24195	43.8097	90.2796	-0.415334	5.78776	9.65302	0.0018904	1	0.0700264
ENSBTAG00000017363	chrX	SAT1	1050	117.43	81.7484	89.6257	55.9231	159.078	119.771	123.527	205.195	47.1031	42.0385	85.2842	52.9804	173.108	27.9938	76.5105	191.583	-0.384084	6.77837	9.6517	0.00189176	1	0.0700264
ENSBTAG00000016596	chr7	PFDN1	695	40.7645	42.1369	53.5325	32.5487	51.8679	51.1048	35.6398	40.642	37.5582	27.8406	42.0724	31.5551	47.8717	148.775	38.9361	43.8119	0.405123	5.87946	9.64713	0.00189647	1	0.0700955
ENSBTAG00000012698	chr2	HDAC1	2007	63.6226	62.8945	50.9786	42.9266	71.3529	70.3947	68.8887	78.793	39.0179	35.5507	59.9839	47.7064	68.4617	2.70059	60.2525	85.2696	-0.432509	5.99151	9.63038	0.00191385	1	0.070526
ENSBTAG00000011805	chr7	M6PRBP1	1874	58.698	68.2563	41.4584	33.3883	45.1255	41.6965	46.8621	53.2495	54.9829	40.0097	46.3218	41.3875	45.1634	102.675	46.93	43.103	0.368261	5.92318	9.63125	0.00191294	1	0.070526
ENSBTAG00000018426	chr11	MRRF	737	8.12143	10.0481	10.0221	7.18367	12.898	15.3502	7.94388	15.9458	14.9128	4.92263	16.1179	5.08044	17.5822	40.1655	6.88447	21.2314	0.66905	4.17254	9.60657	0.00193883	1	0.0712332
ENSBTAG00000033543	chr8	RRAGA	1583	63.5226	39.7639	44.932	25.844	63.2471	58.3364	46.0883	56.3958	23.8664	21.0085	42.8595	30.4111	61.7253	7.11124	34.7232	59.0412	-0.430881	5.58829	9.60677	0.00193862	1	0.0712332
ENSBTAG00000005773	chr6	PGM2	3080	37.8304	18.142	33.0412	17.0332	54.0306	29.8972	37.2861	47.5947	17.8421	19.2393	31.225	15.1091	45.9378	3.04575	23.063	41.6041	-0.526242	5.10378	9.59769	0.00194822	1	0.0714717
ENSBTAG00000007435	chr26	NOLC1	2470	21.271	16.6261	18.7177	8.379	24.3907	19.812	16.2274	18.03	5.84021	3.42724	17.2948	9.52854	22.7808	1.43478	3.42365	20.0895	-0.705959	4.18671	9.59259	0.00195365	1	0.0715639
ENSBTAG00000047207	chr8	ENSBTAG00000047207	804	77.5897	37.2617	39.8101	24.5442	43.6077	41.8858	30.2479	36.9272	14.5244	19.5538	37.505	23.9506	42.5432	2.59284	24.1913	37.1709	-0.689339	5.28324	9.56384	0.00198448	1	0.0725854
ENSBTAG00000047299	chr17	DGCR6L	838	29.364	33.3398	23.831	17.8049	28.5798	32.0235	20.4219	42.5639	18.8534	11.5449	32.1669	24.2555	33.7124	179.857	12.1094	36.3356	0.465438	5.51641	9.5507	0.00199873	1	0.0729981
ENSBTAG00000003083	chr3	SLC50A1	771	22.5998	25.7588	23.0634	29.9646	10.4078	15.3558	21.6125	13.6382	30.2922	47.0555	27.2587	29.1384	13.93	13.2487	40.5821	17.1869	0.549135	4.91176	9.54593	0.00200394	1	0.0730799
ENSBTAG00000009819	chr3	CDC20	1778	7.33131	8.5194	7.53924	8.66242	5.90185	10.802	7.85212	6.72568	14.2947	15.9838	9.12217	14.1396	6.2375	13.2489	12.366	8.56278	0.718249	3.82968	9.53814	0.00201246	1	0.0732821
ENSBTAG00000030563	chr18	PRRG2	1286	5.1715	6.02026	4.89272	1.87133	4.22389	4.09168	2.4514	4.16843	6.40983	6.58265	2.30927	5.40721	5.26509	17.1829	11.1788	5.04243	0.93467	3.24806	9.51771	0.00203499	1	0.073993
ENSBTAG00000012873	chr21	SNX6	1221	13.9438	8.54623	15.2355	7.4896	33.0623	24.3487	19.5487	25.4977	7.87623	6.93308	13.2836	5.69506	28.5874	0.170733	9.69615	28.0552	-0.733037	4.29051	9.49831	0.00205662	1	0.0746691
ENSBTAG00000012321	chr21	ZFAND6	493	20.5047	9.55894	19.9765	15.6205	30.2998	19.7455	16.4431	35.5477	11.1468	4.90599	17.1446	6.50991	33.6248	0.422849	12.0071	34.0269	-0.727734	4.47667	9.48963	0.00206636	1	0.0747305
ENSBTAG00000006530	chr5	ENSBTAG00000006530	252	7.91732	5.34303	4.34233	5.72983	13.717	10.4403	14.2971	17.9996	10.9035	2.39946	4.53253	12.7357	22.2361	58.7341	63.7587	16.2226	1.46987	4.49204	9.4897	0.00206629	1	0.0747305
ENSBTAG00000008137	chr5	ENSBTAG00000008137	255	202.907	191.406	213.489	171.76	60.0319	82.5397	54.7493	59.8317	285.543	239.494	209.627	251.717	65.4658	342.536	99.4873	66.8911	0.793904	7.66386	9.4887	0.00206741	1	0.0747305
ENSBTAG00000008116	chr19	POLDIP2	1466	42.7341	48.4481	35.6421	45.6354	35.2	35.7135	29.4913	31.9251	50.1367	34.234	41.4495	44.1491	34.4804	57.4486	30.5723	39.6174	0.393869	5.58455	9.48011	0.00207712	1	0.0748615
ENSBTAG00000018274	chr29	FADD	847	27.3246	29.0113	24.8697	17.6157	23.3205	26.0921	14.8878	21.1775	24.3301	10.7083	24.5431	23.3663	26.325	124.045	7.98718	27.7943	0.516772	5.17561	9.48262	0.00207428	1	0.0748615
ENSBTAG00000004258	chr7	EEF2	3182	521.802	563.522	550.143	417.626	484.926	504.941	419.22	494.837	486.37	397.155	607.282	526.997	578.232	313.614	500.954	574.109	0.24344	9.10867	9.47611	0.00208164	1	0.0749149
ENSBTAG00000030258	chr5	CDC42EP1	2096	14.0245	22.8048	8.61422	15.3852	12.1921	12.3012	13.9662	13.9681	22.941	12.1163	14.9314	19.9055	13.6456	33.5174	17.3486	10.2229	0.584713	4.41505	9.46811	0.00209075	1	0.0751325
ENSBTAG00000020431	chr19	DERL2	1150	31.5756	33.0757	33.0659	29.7154	29.5213	34.088	24.2801	26.1755	32.8527	31.0219	28.0087	30.2334	34.1083	42.2367	44.8558	30.2776	0.450833	5.29476	9.4548	0.00210597	1	0.0755694
ENSBTAG00000004604	chr7	CCDC124	954	15.8944	15.1722	10.8968	9.58575	10.9995	13.2375	16.9946	11.2381	10.0806	12.0426	13.17	10.0924	16.0303	66.866	15.0691	12.8556	0.616461	4.44409	9.42525	0.00214018	1	0.076685
[truncated: 438 more rows]

## Sheet: DESEQ(GENE)
D0VSD1
[truncated: 4,041 more rows]

## Sheet: EDGER(TRANS)
D0VSD1
[truncated: 2,720 more rows]

## Sheet: DESEQ(TRANS)
D0VSD1
[truncated: 4,132 more rows]
