# Supplementary material for: Temporal dynamics in meta longitudinal RNA-Seq data
Source: Sci Rep. 2019 Jan 24;9:763. doi: 10.1038/s41598-018-37397-7 (PMC6345883; doi:10.1038/s41598-018-37397-7)
Supplement: Supplementary file 6 — Dataset S3-(3) [file 41598_2018_37397_MOESM6_ESM.xlsx]

## Sheet: EDGER_D0VSD1
X	class_code	nearest_ref_id	gene_id	gene_short_name	tss_id	locus	length	coverage	B1_L1_1	B1_L1_2	B1_L1_3	B1_L1_4	B1_L1_5	B1_L5_1	B1_L5_2	B1_L5_3	B1_BATCH_L1_1	B1_BATCH_L1_2	B6_L1_1	B6_L1_2	B6_L1_3	B6_L5_1	B6_L5_2	B6_L5_3	B6_BATCH_L1_1	B6_BATCH_L1_2	B11_L1_1	B11_L1_2	B11_L5_1	B11_L5_2	B11_BATCH_L1_1	B11_BATCH_L1_2	B16_L1_1	B16_L1_2	B16_L1_3	B16_L5_1	B16_L5_2	B16_L5_3	B16_BATCH_L1_1	B16_BATCH_L1_2	B21_L2_1	B21_L6_1	B21_BATCH_L2_1	B26_L2_1	B26_L2_2	B26_L6_1	B26_L6_2	B26_BATCH_L2_1	B26_BATCH_L2_2
XLOC_021721	-	-	XLOC_021721	bta-mir-2450a	TSS24019	chr6:107672979-107840568	-	-	0	0	0	0	0	0	0	0	0	0	0	0	0	0	0	0	0	0	0	0	0	0	0	0	0	0	0	0	0	0	0	0	324.676	0	0	0	0	0	0	0	0
XLOC_006960	-	-	XLOC_006960	SNORD75	TSS7660	chr16:56694019-56694082	-	-	0	0	0	0	0	0	0	0	0	0	0	0	0	0	0	0	0	0	0	0	0	0	0	0	0	0	0	0	0	0	0	0	0	0	0	0	0	0	0	0	0
XLOC_005065	-	-	XLOC_005065	SNORD87	TSS5592	chr14:33116510-33116597	-	-	0	0	0	0	0	0	0	188.966	0	0	149.316	0	0	148.006	0	0	0	0	0	0	0	162.797	0	509.72	0	0	0	0	0	0	0	0	0	0	0	0	0	0	0	0	164.846
XLOC_020829	-	-	XLOC_020829	bta-mir-200c	TSS23058	chr5:103859435-103859500	-	-	0	0	0	0	507.857	0	0	0	510.164	510.164	0	0	0	0	0	0	0	0	0	0	0	0	0	0	0	0	0	0	0	0	0	0	601.854	0	0	0	0	0	0	0	0
XLOC_024225	-	-	XLOC_024225	ENSBTAG00000045797	TSS26788	chr9:42120207-42120285	-	-	0	0	0	0	432.705	0	0	0	434.734	434.734	0	0	0	0	0	0	0	0	0	0	0	0	0	0	0	0	0	0	0	0	0	0	0	0	0	0	0	0	0	0	0
XLOC_007403	-	-	XLOC_007403	bta-mir-2893	TSS8130	chr17:73332327-73399148	-	-	0	0	0	0	0	0	0	0	0	0	0	0	0	0	0	0	0	0	0	0	0	0	0	0	0	0	0	0	0	0	0	0	0	0	0	0	0	0	0	0	0
XLOC_013678	-	-	XLOC_013678	ENSBTAG00000043779	TSS15146	chr23:30161122-30171348	-	-	0	0	0	0	0	0	0	0	0	0	0	0	0	0	0	0	0	0	0	0	0	0	0	0	0	0	0	0	0	0	0	0	0	0	0	0	0	0	0	0	0
XLOC_024780	-	-	XLOC_024780	ENSBTAG00000043573	TSS27421	chrM:1452-16338	-	-	0	0	0	0	0	0	0	0	0	0	0	0	0	0	0	0	0	0	0	0	0	0	0	0	0	0	0	0	0	0	0	0	0	0	0	0	0	0	0	0	0
XLOC_022501	-	-	XLOC_022501	7SK	TSS24891	chr7:94200002-94200314	-	-	0	0	0	0	0	0	0	0	0	0	0	0	0	0	0	0	0	0	0	0	0	0	0	0	0	0	0	0	0	0	0	9.27329	0	0	0	0	0	3.27251	0	0	0
XLOC_005833	-	-	XLOC_005833	bta-mir-1260b	TSS6416	chr15:14156931-14157020	-	-	0	0	0	0	0	0	0	0	0	0	0	0	0	0	0	0	0	0	0	0	0	0	0	0	0	0	0	0	0	0	0	0	0	0	0	0	0	0	0	0	0
XLOC_007926	-	-	XLOC_007926	snoU2_19	TSS8712	chr18:18713274-18713356	-	-	0	0	0	0	0	0	0	0	0	0	0	0	0	0	0	0	0	0	0	0	0	0	0	0	0	0	0	0	0	0	0	0	0	0	0	0	0	0	0	0	0
XLOC_021483	-	-	XLOC_021483	ENSBTAG00000043847	TSS23756	chr6:21984883-21985969	-	-	0	0	0	0	0	0	0	0	0	0	0	0	0	0	0	0	0	0	0	0	0	0	0	0	0	0	0	0	0	0	0	0	0	0	0	0	0	0	0	0	0
XLOC_005102	-	-	XLOC_005102	ENSBTAG00000032812	TSS5630	chr14:45039059-45039371	-	-	2.92153	0	0	0	0	2.90168	0	0	0	0	0	0	0	0	0	0	0	0	0	0	0	0	3.52227	0	0	0	0	0	0	0	0	0	3.47899	0	0	2.8608	0	0	0	0	0
XLOC_012725	-	-	XLOC_012725	ENSBTAG00000045926	TSS14052	chr21:71492951-71493032	-	-	0	0	0	0	0	0	0	0	0	0	0	0	0	0	0	0	0	0	0	0	0	0	0	0	0	0	0	0	0	0	0	0	0	0	0	0	0	0	0	0	0
XLOC_015244	-	-	XLOC_015244	bta-mir-2385	TSS16901	chr25:26690650-26970732	-	-	0	0	0	0	0	0	0	0	0	0	0	0	0	0	0	0	0	0	0	0	0	0	0	0	0	0	0	0	0	0	0	0	0	0	0	0	0	0	0	0	0
XLOC_007458	-	-	XLOC_007458	ENSBTAG00000046689	TSS8192	chr17:5105466-5105545	-	-	0	0	0	0	0	0	0	0	0	0	0	0	0	0	0	0	0	0	0	0	0	0	0	0	0	0	0	0	0	0	0	0	0	0	0	0	0	0	0	0	0
XLOC_010841	-	-	XLOC_010841	ENSBTAG00000046244	TSS11984	chr2:108029960-108042870	-	-	0	0	0	0	0	0	0	0	0	0	0	0	0	0	0	0	0	0	0	0	0	0	0	0	0	0	0	0	368.542	0	0	0	0	0	0	0	0	0	0	0	0
XLOC_014562	-	-	XLOC_014562	SNORD58	TSS16145	chr24:49617410-49621972	-	-	0	0	0	0	0	0	0	0	0	0	0	0	0	0	0	0	0	0	0	0	0	0	0	0	0	0	0	0	0	0	0	0	0	0	0	0	0	0	0	0	0
XLOC_013936	-	-	XLOC_013936	U6	TSS15440	chr23:17525619-17525724	-	-	0	0	0	0	0	0	0	0	0	0	0	0	0	0	0	0	0	0	0	0	0	0	0	0	0	0	0	0	0	0	0	0	0	0	0	0	0	0	0	0	0
XLOC_025450	-	-	XLOC_025450	SNORD61	TSS28134	chrX:20453990-20462791	-	-	0	0	0	0	0	0	0	0	0	0	0	0	0	0	0	0	0	0	269.597	0	0	0	0	0	0	0	0	0	0	458.128	0	0	0	0	0	0	0	0	0	0	0
XLOC_024846	-	-	XLOC_024846	U6	TSS27490	chrX:7580440-7696156	-	-	0	0	0	0	0	0	0	99.211	0	0	0	78.5513	0	0	0	0	0	0	0	0	0	0	0	268.64	0	0	0	0	0	136.425	0	0	0	0	0	0	0	0	0	0	0
XLOC_013252	-	-	XLOC_013252	SNORD69	TSS14660	chr22:48725421-48731744	-	-	0	0	0	0	0	0	0	0	0	0	207.675	0	0	0	206.614	0	0	0	0	0	212.132	0	0	0	0	0	0	0	0	0	0	0	0	0	0	0	0	0	0	0	0
XLOC_011767	-	-	XLOC_011767	SNORA70	TSS13007	chr20:66719396-66752908	-	-	0	44.1215	0	0	0	0	0	0	0	0	0	0	0	0	0	0	52.7603	131.608	0	0	0	0	0	0	0	0	0	0	0	0	0	0	0	0	59.5941	0	0	0	0	0	0
XLOC_024321	-	-	XLOC_024321	SNORD101	TSS26893	chr9:71974706-71978252	-	-	0	0	0	0	0	0	0	0	0	0	0	0	0	0	0	0	0	0	0	0	0	0	0	0	0	0	0	0	0	0	0	0	311.7	375.549	0	0	0	0	0	0	0
XLOC_024940	-	-	XLOC_024940	ENSBTAG00000037353	TSS27591	chrX:35631518-35631585	-	-	0	0	0	0	0	0	0	0	0	0	0	0	0	0	0	0	0	0	0	0	0	0	0	0	0	0	0	0	0	0	0	0	0	0	0	0	0	687.058	0	0	0
XLOC_010692	-	-	XLOC_010692	ENSBTAG00000047445	TSS11826	chr2:66272622-66272679	-	-	0	0	0	0	0	0	0	0	0	0	0	0	0	0	0	0	0	0	0	0	0	0	0	0	0	0	0	0	0	0	0	0	0	0	0	0	0	0	0	0	0
XLOC_013993	-	-	XLOC_013993	SNORD52	TSS15502	chr23:27325235-27325302	-	-	0	0	0	0	0	0	0	0	0	0	0	0	0	0	0	0	0	0	0	0	0	0	0	0	0	0	0	0	0	0	0	0	0	0	0	0	0	0	0	0	0
XLOC_021996	-	-	XLOC_021996	SNORD105	TSS24326	chr7:15890244-15894250	-	-	0	0	0	0	0	0	0	0	0	0	0	0	0	0	0	0	0	0	0	0	0	0	0	0	0	0	0	0	0	0	0	0	0	0	0	0	0	0	0	0	0
XLOC_018433	-	-	XLOC_018433	SNORD45	TSS20413	chr3:69316066-69322906	-	-	0	0	0	347.994	0	0	0	0	0	0	0	0	0	0	0	0	0	0	0	0	0	0	302.871	0	0	0	0	0	0	0	0	0	0	0	0	0	0	0	0	0	0
XLOC_024431	-	-	XLOC_024431	ENSBTAG00000035076	TSS27020	chr9:9903137-9933669	-	-	0	0	0	0	0	0	0	0	0	0	0	0	0	0	0	0	0	0	0	0	0	0	0	0	0	0	0	0	0	0	132.517	0	0	0	0	111.491	153.013	0	0	0	0
XLOC_009927	-	-	XLOC_009927	U6	TSS10966	chr19:23213825-23249464	-	-	0	0	0	0	0	0	0	0	0	0	0	0	0	91.2819	0	0	0	0	0	0	0	0	0	0	0	0	0	0	0	0	0	0	0	0	0	0	0	0	0	0	0
XLOC_022322	-	-	XLOC_022322	bta-mir-2459	TSS24691	chr7:51349450-51358857	-	-	0	0	0	0	0	0	0	0	0	0	0	0	0	0	0	0	0	0	0	0	0	0	0	0	0	0	0	0	0	0	0	0	0	0	0	0	0	0	0	0	0
XLOC_011405	-	-	XLOC_011405	bta-mir-2357	TSS12609	chr2:121518938-121519017	-	-	0	0	0	0	0	0	0	0	0	0	0	0	0	0	0	0	0	0	0	0	0	0	0	0	0	0	0	0	0	0	0	0	0	0	0	0	0	0	0	0	0
XLOC_010763	-	-	XLOC_010763	SNORD11B	TSS11903	chr2:91203325-91227105	-	-	0	0	0	0	0	0	0	0	0	0	0	0	0	0	0	0	0	0	0	0	0	0	0	0	0	0	0	0	0	0	0	0	0	0	0	0	0	0	0	0	0
XLOC_013255	-	-	XLOC_013255	SNORD19	TSS14663	chr22:48725421-48731744	-	-	0	0	0	0	0	174.616	0	0	0	0	0	0	0	0	179.22	0	0	0	0	0	0	0	0	0	0	0	0	0	0	0	0	0	0	0	0	0	0	0	0	0	0
XLOC_014510	-	-	XLOC_014510	bta-mir-544b-2	TSS16085	chr24:35566744-35603724	-	-	0	0	0	0	0	0	0	0	0	0	0	0	0	0	0	0	0	0	0	0	0	0	0	560.66	0	0	0	0	0	0	0	0	0	0	0	0	0	0	0	0	0
XLOC_018434	-	-	XLOC_018434	SNORD45	TSS20414	chr3:69316066-69322906	-	-	0	0	0	0	0	0	0	0	0	0	0	0	0	0	0	0	0	0	0	0	196.313	0	0	0	0	0	0	0	0	0	0	0	0	0	0	0	0	0	0	0	0
XLOC_024178	-	-	XLOC_024178	bta-mir-2477	TSS26739	chr9:26285031-26304762	-	-	0	0	0	0	0	0	0	0	0	0	0	0	0	0	0	0	0	0	0	0	0	0	0	0	0	0	0	0	0	0	0	0	0	0	0	0	0	0	0	0	0
XLOC_016193	-	-	XLOC_016193	-	TSS17939	chr27:13694197-13694517	-	-	0	10.3637	3.54708	0	2.86531	2.5744	0	3.30663	2.87839	2.87839	0	5.27836	0	18.2977	5.22792	0	5.92052	7.3413	7.95636	0	5.2562	11.5017	0	0	2.66547	5.33095	14.5891	10.5502	2.63754	0	2.98636	12.0753	3.07806	3.71659	8.65597	2.54693	10.4512	5.082	11.9031	11.021	2.7873
XLOC_001193	-	-	XLOC_001193	snoU6-53	TSS1298	chr10:25785914-25825625	-	-	0	0	0	0	0	0	0	0	0	0	0	0	0	0	0	0	0	0	0	0	0	0	0	0	0	0	0	0	0	0	0	0	0	0	0	0	0	0	0	0	0
XLOC_022917	-	-	XLOC_022917	ENSBTAG00000046194	TSS25364	chr7:41154754-41179540	-	-	0	0	0	0	0	0	0	0	0	0	0	0	0	0	0	0	0	0	0	0	0	0	0	0	0	0	0	0	0	0	0	0	0	0	0	0	0	0	0	0	0
XLOC_008353	-	-	XLOC_008353	bta-mir-99b	TSS9208	chr18:58014867-58014937	-	-	0	0	0	0	0	0	0	0	0	0	0	0	0	0	0	0	0	0	0	0	0	0	0	0	0	0	0	0	0	0	0	0	0	0	0	0	0	0	0	0	0
XLOC_016670	-	-	XLOC_016670	ENSBTAG00000037316	TSS18451	chr29:27239795-27239877	-	-	0	0	0	0	0	0	0	0	0	0	0	0	0	0	0	0	0	0	0	0	0	0	0	0	0	0	0	0	0	273.647	167.937	0	0	0	0	0	0	0	0	0	0
XLOC_021719	-	-	XLOC_021719	ENSBTAG00000045519	TSS24017	chr6:107672979-107840568	-	-	0	0	0	0	0	0	0	0	0	0	0	0	0	0	0	0	0	0	0	0	0	0	0	0	0	0	0	0	0	0	0	0	0	0	0	0	0	0	0	0	0
XLOC_004332	-	-	XLOC_004332	SNORD31	TSS4787	chr13:47041228-47177126	-	-	0	0	0	0	0	0	0	0	0	0	0	0	0	0	0	0	0	0	0	0	0	0	0	0	0	0	0	0	0	0	0	0	0	503.666	0	0	0	0	0	0	0
XLOC_008151	-	-	XLOC_008151	ENSBTAG00000046064	TSS8966	chr18:48481123-48494788	-	-	0	0	0	0	0	0	0	0	0	0	0	0	0	0	0	0	0	0	0	0	0	0	0	0	0	0	0	0	0	0	0	0	0	0	0	0	0	0	0	0	0
XLOC_019861	-	-	XLOC_019861	bta-mir-2428	TSS21975	chr5:41964061-41964126	-	-	0	0	0	0	0	0	0	0	0	0	0	0	0	0	0	0	0	0	0	0	0	0	0	0	0	0	0	0	0	0	0	0	0	0	0	0	0	0	0	0	0
XLOC_003648	-	-	XLOC_003648	ENSBTAG00000046640	TSS4016	chr12:52352245-52352324	-	-	0	0	0	0	0	0	0	0	0	0	0	0	0	0	0	0	0	0	0	0	0	0	0	0	0	0	0	0	0	0	0	0	0	0	0	0	0	0	0	0	0
XLOC_016820	-	-	XLOC_016820	bta-mir-2407	TSS18624	chr29:44063111-44089992	-	-	0	0	0	0	0	0	0	0	0	0	0	0	0	0	0	0	0	0	0	0	0	0	0	0	0	0	0	0	0	0	0	0	0	0	0	0	0	0	0	0	0
XLOC_013817	-	-	XLOC_013817	ENSBTAG00000037257	TSS15298	chr23:51917493-52015377	-	-	0	0	0	0	0	0	0	0	0	0	0	0	0	0	0	0	492.451	0	0	0	0	0	0	0	0	0	0	0	0	0	0	0	0	0	0	0	0	0	0	0	0
XLOC_007437	-	-	XLOC_007437	ENSBTAG00000047896	TSS8166	chr17:74924019-74924274	-	-	32.4618	10.7245	7.55919	7.60426	6.49795	5.34267	5.36025	34.8583	6.52777	6.52777	33.797	5.64734	0	16.6122	5.5328	0	0	0	17.3031	6.59997	11.3822	12.5884	14.0009	0	0	5.67014	10.5378	0	0	9.88613	6.86072	9.23962	23.5242	19.296	15.1312	18.7235	8.60368	31.4626	14.9876	34.8433	21.7733
XLOC_015881	-	-	XLOC_015881	MKI67	TSS17601,TSS17602,TSS17603	chr26:47851177-47879459	-	-	11.3852	10.1334	13.2408	12.5851	12.3119	12.1939	12.3758	10.6393	12.3702	12.3702	10.3831	8.03124	12.516	8.15997	8.18602	11.281	9.29876	10.6706	11.7571	12.7644	12.2864	14.029	11.5285	13.3655	12.7408	13.7831	13.8154	11.4255	13.0092	12.1719	14.3655	10.8743	10.647	8.63182	9.81407	10.6912	8.84737	11.2974	11.4341	9.70233	9.01727
XLOC_008751	-	-	XLOC_008751	U6	TSS9642	chr18:48140548-48244387	-	-	0	0	0	0	93.4941	0	0	0	93.9219	93.9219	0	0	0	0	0	0	0	0	0	0	83.8766	0	0	0	0	0	0	0	0	0	0	0	0	0	0	0	0	0	0	0	0
XLOC_013081	-	-	XLOC_013081	bta-mir-2373	TSS14463	chr22:57366996-57491629	-	-	0	0	0	0	0	0	0	0	0	0	0	0	0	0	0	0	0	0	0	0	0	0	0	0	0	0	0	0	0	0	0	0	0	0	0	0	0	0	0	0	0
XLOC_017744	-	-	XLOC_017744	bta-mir-186	TSS19644	chr3:74448693-74464993	-	-	0	0	0	0	0	0	0	0	0	0	0	0	0	0	217.008	0	0	0	0	0	0	0	0	0	0	0	0	0	0	0	0	0	0	0	0	0	0	0	0	0	0
XLOC_002870	-	-	XLOC_002870	bta-mir-2297	TSS3147	chr11:37030008-37241384	-	-	0	0	0	0	0	0	0	0	0	0	0	0	0	0	0	0	0	0	0	0	0	0	0	0	0	0	0	0	0	0	0	0	0	0	0	0	0	0	0	0	0
XLOC_023026	-	-	XLOC_023026	SNORD63	TSS25491	chr7:51504406-51521556	-	-	0	0	0	0	0	0	0	0	0	0	0	0	0	0	0	0	0	0	0	0	0	0	0	0	0	0	0	0	0	0	0	0	0	0	0	0	0	0	0	0	0
XLOC_012539	-	-	XLOC_012539	U4	TSS13854	chr21:29064984-29065066	-	-	0	0	0	0	0	0	0	0	0	0	190.019	0	0	0	0	0	0	0	0	0	0	0	0	0	0	0	0	0	192.623	0	0	0	0	0	0	0	0	0	0	0	0
XLOC_013894	-	-	XLOC_013894	bta-mir-2377	TSS15392	chr23:13055370-13095645	-	-	0	0	0	0	0	0	0	0	0	0	0	0	0	0	0	0	0	0	0	0	0	0	0	0	0	0	0	0	0	0	0	0	423.934	0	0	0	0	0	0	0	0
XLOC_007037	-	-	XLOC_007037	bta-mir-205	TSS7739	chr16:75799965-75800034	-	-	0	0	0	0	0	0	0	0	0	0	0	0	0	0	0	0	0	0	0	0	0	0	0	0	0	0	0	0	0	0	0	0	0	0	0	0	0	0	0	0	0
XLOC_021718	-	-	XLOC_021718	bta-mir-2451	TSS24016	chr6:107672979-107840568	-	-	0	0	0	0	0	0	0	0	0	0	0	0	0	391.033	0	0	0	0	0	0	0	0	0	0	0	0	0	0	0	0	0	0	0	0	0	0	0	0	0	0	0
XLOC_012272	-	-	XLOC_012272	SNORA27	TSS13562	chr21:62870562-62892534	-	-	0	0	0	0	0	0	0	0	0	0	0	0	0	0	0	0	0	0	0	0	155.753	0	0	0	0	0	0	0	0	0	0	0	0	0	0	0	0	0	0	0	0
XLOC_006119	-	-	XLOC_006119	U6	TSS6725	chr15:54044310-54044418	-	-	0	0	0	0	0	0	0	0	0	0	0	0	0	0	0	0	0	0	0	0	0	0	0	0	0	0	0	0	0	0	0	0	0	0	0	0	0	0	0	0	0
XLOC_024639	-	-	XLOC_024639	ENSBTAG00000046134	TSS27243	chr9:77233381-77296724	-	-	0	0	0	0	0	0	0	0	0	0	0	0	0	0	0	0	0	0	0	0	0	0	0	0	0	0	0	0	0	0	0	0	0	0	0	0	0	0	0	0	0
XLOC_025023	-	-	XLOC_025023	ENSBTAG00000045891	TSS27678	chrX:55970536-55970635	-	-	0	0	161.733	0	0	0	0	0	0	0	0	0	0	0	0	0	0	0	0	0	0	0	0	0	0	0	0	0	0	0	0	0	0	0	0	0	0	0	0	0	0
XLOC_018139	-	-	XLOC_018139	ENSBTAG00000043828	TSS20078	chr3:14745266-14750311	-	-	0	0	0	0	0	0	0	0	0	0	0	0	0	0	0	0	0	0	0	0	0	0	0	0	0	0	0	0	0	0	0	0	0	0	0	0	0	0	0	0	0
XLOC_010715	-	-	XLOC_010715	ENSBTAG00000048035	TSS11852	chr2:73379884-73441557	-	-	0	0	0	0	0	0	0	0	0	0	0	0	0	0	0	0	0	0	0	0	0	0	0	0	0	0	0	0	0	0	0	0	0	0	0	0	0	0	0	0	0
XLOC_007283	-	-	XLOC_007283	ENSBTAG00000045549	TSS7994	chr17:59486326-59916267	-	-	0	0	0	0	0	0	0	0	0	0	0	0	0	0	0	0	0	0	0	0	0	0	0	0	0	0	0	0	0	0	0	0	0	0	0	0	0	0	0	0	0
XLOC_002985	-	-	XLOC_002985	SNORD53_SNORD92	TSS3272	chr11:70851864-70890941	-	-	0	0	0	0	0	0	0	0	0	0	0	0	0	0	0	0	0	0	0	0	0	0	0	0	0	0	0	0	0	0	0	0	0	0	0	0	351.346	0	0	0	0
XLOC_012319	-	-	XLOC_012319	SNORD113	TSS13614	chr21:67504076-67504151	-	-	0	0	0	368.754	0	0	0	0	0	0	0	0	0	0	0	0	0	0	0	0	0	0	0	0	0	0	0	0	0	0	0	0	0	0	0	0	0	0	0	0	0
XLOC_021428	-	-	XLOC_021428	bta-mir-2453	TSS23699	chr6:118328386-118328465	-	-	0	0	0	0	0	0	0	0	0	0	0	0	0	0	0	0	0	0	0	0	0	0	0	0	0	0	0	0	0	0	0	0	0	0	0	0	0	0	0	0	0
XLOC_007731	-	-	XLOC_007731	SNORD23	TSS8493	chr17:72509510-72597379	-	-	0	0	0	0	0	0	0	0	0	0	0	0	0	0	0	0	0	0	0	0	0	0	0	0	0	0	0	0	0	0	0	0	0	0	0	0	0	0	0	0	0
XLOC_008934	-	-	XLOC_008934	SNORD88	TSS9852	chr18:57317722-57324156	-	-	0	0	187.006	0	0	0	0	0	0	0	0	138.988	0	0	0	0	0	0	0	0	0	0	0	0	0	0	0	0	0	0	0	0	0	0	0	0	0	0	0	0	0
XLOC_020914	-	-	XLOC_020914	SNORD43	TSS23151	chr5:111261437-111267705	-	-	0	0	0	0	0	0	0	0	0	0	0	0	0	0	0	0	0	0	0	0	0	0	0	0	0	0	0	0	0	0	0	0	0	0	0	0	0	0	0	0	0
XLOC_022671	-	-	XLOC_022671	bta-mir-23a	TSS25086	chr7:12981969-12982042	-	-	0	0	0	0	0	0	0	0	0	0	0	0	0	0	0	0	0	0	0	0	0	0	0	0	0	0	0	0	0	0	0	0	0	0	0	0	0	0	0	0	0
XLOC_003015	-	-	XLOC_003015	ENSBTAG00000023938	TSS3304,TSS3305,TSS3306	chr11:72781246-72787611	-	-	8.27358	8.48371	8.69746	6.98631	9.21123	7.10668	8.65028	11.6583	9.2534	9.25341	8.78761	9.33345	0	8.61358	6.87395	0	9.73312	11.9984	10.2136	8.45397	6.68216	12.6312	6.51751	9.27567	11.5553	12.7917	7.6704	9.84405	6.64134	10.3349	5.47353	7.33159	12.4102	7.84476	8.91414	13.4506	14.1225	12.9757	14.9758	15.0497	15.2273
XLOC_002485	-	-	XLOC_002485	bta-mir-1301	TSS2724	chr11:73976999-73977079	-	-	0	0	0	0	0	0	0	0	0	0	0	0	0	0	0	0	0	0	0	0	0	0	0	0	0	0	0	0	0	0	0	0	0	0	0	0	0	0	0	0	0
XLOC_002787	-	-	XLOC_002787	bta-mir-2295	TSS3053	chr11:10862185-10862252	-	-	0	0	0	0	0	0	0	0	0	0	0	0	0	0	0	0	0	0	0	0	0	0	0	0	0	0	0	0	0	0	0	0	0	0	0	0	0	0	0	0	0
XLOC_004853	-	-	XLOC_004853	TIEG1	TSS5364	chr14:63951757-63957275	-	-	38.8128	37.2361	36.3737	34.7931	37.4789	41.4206	41.5585	34.1578	37.6518	37.6518	46.9215	46.535	57.2909	51.5502	48.5538	50.5292	47.7725	51.4943	53.0202	57.7109	50.2153	55.2051	54.79	48.911	39.2447	39.093	37.6776	38.8707	40.2087	41.7282	41.143	45.5328	63.0317	60.2121	64.6055	48.9703	47.6139	44.1581	44.9774	51.9658	45.8521
XLOC_003415	-	-	XLOC_003415	SNORA61	TSS3759	chr12:36656515-36727198	-	-	0	89.8241	0	0	0	0	0	114.711	0	0	0	0	0	0	0	0	0	0	0	0	0	0	0	0	0	0	0	0	0	0	0	0	0	0	0	0	0	0	0	0	0
XLOC_013848	-	-	XLOC_013848	bta-mir-2376	TSS15334	chr23:7415848-7425523	-	-	0	0	0	0	0	0	0	0	0	0	0	0	0	0	0	0	0	0	0	0	0	0	0	0	0	0	0	0	0	0	0	0	0	0	0	0	0	0	0	315.854	0
XLOC_002325	-	-	XLOC_002325	SNORD35	TSS2548	chr11:26185556-26284683	-	-	0	0	0	0	0	0	0	0	0	0	0	0	0	0	0	0	0	0	0	0	0	0	0	0	0	0	0	0	0	0	0	0	0	0	0	0	0	0	0	0	0
XLOC_008634	-	-	XLOC_008634	ENSBTAG00000037322	TSS9518	chr18:33396193-33396277	-	-	0	0	0	0	0	0	0	0	0	0	0	0	0	0	0	0	0	0	0	0	0	0	0	0	0	0	0	0	0	0	0	0	0	0	0	0	0	0	0	0	0
XLOC_007927	-	-	XLOC_007927	snoU2-30	TSS8713	chr18:18713496-18713566	-	-	0	0	0	0	0	0	0	0	0	0	0	0	0	0	0	0	0	0	0	0	0	0	0	0	0	0	0	0	0	0	0	0	0	0	0	0	0	0	0	0	0
XLOC_019053	-	-	XLOC_019053	bta-mir-2423	TSS21082	chr4:97791598-98596218	-	-	0	0	0	0	0	0	0	0	0	0	0	0	0	0	0	0	0	0	0	0	0	0	0	0	0	0	0	0	0	0	0	0	0	0	0	0	0	0	0	0	0
XLOC_004259	-	-	XLOC_004259	SNORD22	TSS4697	chr13:29778731-29803330	-	-	0	0	0	0	0	0	0	0	0	0	0	0	0	0	0	0	0	0	0	0	0	0	0	172.491	52.656	0	0	0	0	0	0	0	0	0	0	0	0	0	0	0	0
XLOC_018572	-	-	XLOC_018572	CDC20	TSS20574	chr3:103238485-103242373	-	-	8.02427	9.47315	8.34681	9.22049	7.93768	8.69657	9.2725	8.43158	7.97416	7.97416	8.21253	6.55341	0	6.22014	7.4213	9.15667	8.364	8.70111	8.06486	7.21415	5.69174	6.69155	8.02178	6.94521	5.84094	8.17268	11.2636	6.16626	8.45089	8.3836	5.649	6.97112	12.6162	6.4658	6.89843	9.9665	8.91305	14.2684	12.2234	9.70106	12.4538
XLOC_000002	-	-	XLOC_000002	RCAN1	TSS2,TSS3	chr1:242626-362937	-	-	61.5723	67.3331	74.5406	74.706	65.7034	69.4712	64.7756	61.4664	66.0048	66.0048	83.3047	74.7134	102.547	76.455	77.1092	76.2455	82.7265	84.0415	89.2738	85.3647	81.4064	89.8664	95.4931	91.4752	58.1198	62.438	67.0035	59.105	57.7675	66.7756	61.1324	62.2143	85.747	91.8187	93.3305	68.6198	78.9836	80.4759	72.9751	78.455	68.4679
XLOC_021691	-	-	XLOC_021691	ENSBTAG00000044720	TSS23988	chr6:103374249-103511357	-	-	0	0	0	0	0	0	0	0	0	0	0	0	0	0	0	0	0	0	0	0	0	0	0	0	0	0	0	0	0	0	0	0	0	0	0	0	0	0	0	0	0
XLOC_021720	-	-	XLOC_021720	ENSBTAG00000046955	TSS24018	chr6:107672979-107840568	-	-	0	0	0	0	0	0	0	0	0	0	0	0	0	0	293.846	0	0	0	0	0	0	0	0	0	0	0	0	0	0	0	0	0	0	0	0	0	0	0	0	0	0
XLOC_022276	-	-	XLOC_022276	MIDN	TSS24636,TSS24637,TSS24638	chr7:45330395-45338024	-	-	33.0045	35.7025	33.219	29.6009	27.7682	32.925	32.3619	34.6873	27.8931	27.8931	34.584	37.6333	34.5114	37.1547	35.9441	31.1707	33.7933	30.813	27.9701	23.2924	26.4377	25.3114	22.445	20.1373	29.3048	33.1975	31.2383	34.5378	31.3489	28.8063	30.8554	25.9079	47.0284	51.5244	44.9263	35.3525	38.092	33.5426	37.507	30.8533	35.7317
XLOC_024699	-	-	XLOC_024699	ENSBTAG00000045700	TSS27310	chr9:97638102-97740003	-	-	0	0	0	0	0	0	0	0	0	0	0	0	0	0	0	0	0	0	0	0	0	0	0	0	0	0	0	0	0	0	0	0	0	0	0	0	0	0	0	0	0
XLOC_015187	-	-	XLOC_015187	ENSBTAG00000046240	TSS16831	chr25:17730045-17730115	-	-	0	0	0	0	0	0	0	0	0	0	0	0	0	0	0	0	0	0	0	0	0	284.81	0	0	0	0	0	0	0	0	0	0	0	0	0	0	0	0	0	0	0
XLOC_015859	-	-	XLOC_015859	U6	TSS17577	chr26:42323742-42485654	-	-	0	0	0	0	89.2476	0	0	0	89.656	89.656	0	0	0	0	0	0	0	0	0	0	0	0	0	0	0	0	0	0	0	0	0	0	0	0	0	0	0	0	0	0	0
XLOC_010335	-	-	XLOC_010335	TBCD	TSS11440,TSS11441	chr19:50388518-50536976	-	-	34.8969	21.7233	17.6162	22.1022	25.7974	28.4336	37.8347	25.3244	25.9144	25.9144	55.376	58.3908	0	59.7406	50.4243	8.98004	43.1271	33.3815	23.5187	17.962	37.5521	16.9875	19.1616	27.9041	16.8625	29.7375	38.4646	18.6842	23.5695	38.1905	23.1875	30.8875	16.2311	25.8454	19.5197	28.5174	19.5628	35.4014	32.0781	20.0948	27.9089
XLOC_008355	-	-	XLOC_008355	bta-mir-125a	TSS9210	chr18:58015534-58015620	-	-	0	0	0	0	0	0	0	0	0	0	0	0	0	0	0	0	0	0	0	0	0	0	0	0	0	0	0	0	0	0	0	0	0	0	0	0	0	0	0	0	0
XLOC_009406	-	-	XLOC_009406	SNORD86	TSS10377	chr19:36343606-36422982	-	-	0	0	0	0	0	0	0	0	0	0	0	0	0	0	0	0	0	0	0	0	0	0	0	0	0	0	0	0	0	0	0	0	0	0	0	0	0	0	0	0	0
XLOC_009659	-	-	XLOC_009659	ENSBTAG00000047060	TSS10661	chr19:54312242-54441590	-	-	0	0	0	0	0	0	0	0	0	0	0	0	0	0	0	0	0	0	0	0	0	0	0	0	0	0	0	0	0	0	0	0	0	0	0	0	0	278.27	0	0	0
XLOC_010180	-	-	XLOC_010180	TOP2A	TSS11256	chr19:41281161-41307291	-	-	13.899	13.1414	11.1203	11.6655	13.2239	15.087	14.4718	12.1671	13.2849	13.2849	7.05154	9.21589	4.65808	9.86303	9.53766	7.33303	7.09428	10.1743	14.1433	14.2798	13.16	12.9653	14.5647	11.8806	13.0937	10.3867	10.2762	13.7567	13.4741	14.714	10.6047	14.5669	11.2322	11.368	11.8999	12.5229	11.6987	11.9569	10.299	12.2625	10.68
XLOC_014975	-	-	XLOC_014975	bta-mir-93	TSS16595	chr25:36885891-36893315	-	-	0	0	0	0	0	0	0	0	0	0	0	0	0	0	0	0	0	0	0	0	0	0	0	0	0	0	0	0	0	0	0	0	0	0	0	0	0	0	0	0	277.917
XLOC_021482	-	-	XLOC_021482	ENSBTAG00000037336	TSS23755	chr6:21286137-21286215	-	-	0	0	0	0	0	0	0	0	0	0	0	0	0	0	0	0	0	0	0	0	0	0	0	0	0	0	0	0	0	0	0	0	0	0	0	0	0	0	0	0	0
XLOC_005982	-	-	XLOC_005982	ENSBTAG00000046099	TSS6585	chr15:45953919-46047464	-	-	0	0	0	0	0	0	0	0	0	0	0	0	0	0	0	0	0	0	0	0	0	0	0	0	0	0	0	0	0	0	0	0	0	0	0	0	0	0	0	0	0
XLOC_015439	-	-	XLOC_015439	-	TSS17115	chr25:36935636-36935966	-	-	9.61706	24.0427	13.1661	12.6175	7.97663	4.77786	2.38893	9.2052	8.01303	8.01303	17.1433	19.5923	0	12.1282	29.1076	0	19.2289	6.81239	4.92209	8.3546	7.31627	10.673	11.1263	25.0341	9.89375	24.7344	0	12.2376	9.79007	21.2065	8.31362	18.6755	34.2756	41.3859	32.1294	18.9075	25.8619	21.2214	22.0911	30.6811	31.0378
XLOC_003454	-	-	XLOC_003454	bta-mir-92a-1	TSS3800	chr12:66227254-66227334	-	-	0	0	0	0	0	0	0	0	0	0	0	0	0	0	0	0	0	0	0	0	0	0	0	0	0	0	0	0	0	0	0	0	0	0	0	0	0	0	0	0	0
XLOC_017376	-	-	XLOC_017376	ENSBTAG00000045271	TSS19241	chr3:10688899-10688967	-	-	0	0	0	0	0	0	0	0	0	0	0	0	0	0	0	0	0	0	0	0	0	0	0	0	0	0	0	0	0	0	0	0	0	0	0	0	0	0	0	0	0
XLOC_021724	-	-	XLOC_021724	bta-mir-2450c	TSS24022	chr6:107672979-107840568	-	-	0	0	0	0	0	0	293.411	0	0	0	0	0	0	0	0	0	0	0	0	0	0	0	0	0	0	0	0	0	0	0	0	0	0	0	0	0	0	0	0	0	0
XLOC_023874	-	-	XLOC_023874	EGR3	TSS26408	chr8:70503687-70506163	-	-	1.49623	1.26201	0.295021	1.54536	1.05097	1.24938	1.046	0.813465	1.05572	1.05572	2.41698	3.524	0	3.86166	3.431	0	4.0856	4.04647	0.441028	0	0.861547	0.238302	0.557674	0.826996	0	0.214491	0	1.24615	0.209458	1.09873	0.533189	0	5.1603	9.52417	12.0471	10.3558	3.8671	7.69142	10.5909	8.68983	6.15789
XLOC_020580	-	-	XLOC_020580	bta-mir-2431	TSS22783	chr5:56655699-56655767	-	-	0	0	0	0	0	0	0	0	0	0	0	0	0	0	0	0	0	0	0	0	0	0	0	0	0	0	0	0	0	0	0	0	0	0	0	0	0	0	0	0	0
XLOC_010995	-	-	XLOC_010995	U6	TSS12156	chr2:129652474-129675550	-	-	0	0	0	0	0	0	0	0	0	0	0	0	0	0	0	0	0	0	0	0	0	0	0	0	0	0	0	0	0	0	0	0	0	0	0	0	0	0	0	0	0
XLOC_003097	-	-	XLOC_003097	SNORD90	TSS3392	chr11:94010160-94058169	-	-	0	0	0	0	84.1987	0	0	0	84.5789	84.5789	0	0	0	0	0	0	0	0	0	0	0	0	0	0	0	0	0	0	0	0	0	0	0	0	0	0	0	0	0	0	0
XLOC_003734	-	-	XLOC_003734	-	TSS4107	chr12:69738032-69738407	-	-	12.6146	7.20835	12.3356	2.36432	5.97878	8.95295	8.95295	13.7993	6.00606	6.00606	9.17822	3.67129	0	14.5448	9.09052	0	4.11793	5.10614	5.53394	2.08736	3.65588	3.99991	20.8489	6.25466	3.70787	5.5618	3.38242	7.33802	7.33802	9.53702	8.30849	5.5992	4.2818	0	2.00685	3.54296	4.84612	3.53471	8.27905	1.91638	1.93867
XLOC_011836	-	-	XLOC_011836	CCNB1	TSS13088	chr20:10431452-10441126	-	-	9.99424	8.92886	7.71207	5.34879	8.12803	8.86032	8.06301	5.84244	8.16554	8.16554	8.34479	7.26663	0	7.75425	4.41772	11.115	6.89989	5.49593	8.47076	7.12925	8.96415	7.4159	6.01873	3.83927	8.21566	9.28949	8.70469	10.3322	10.3272	7.75221	6.06856	8.19314	7.56554	4.86655	6.57078	9.1275	11.511	9.76961	10.8571	11.4937	10.1818
XLOC_009203	-	-	XLOC_009203	SNORA54	TSS10147	chr19:18570890-18598085	-	-	0	0	89.7801	0	0	0	0	0	0	0	0	0	0	0	0	0	0	0	0	0	0	0	0	0	0	0	0	66.4749	0	0	0	0	0	0	91.5638	0	0	0	0	0	0
XLOC_019617	-	-	XLOC_019617	bta-mir-153-2	TSS21713	chr4:119522031-119565916	-	-	0	0	0	0	0	0	0	0	0	0	0	0	0	0	0	0	0	0	0	0	0	0	0	0	0	0	0	0	0	0	0	265.758	0	0	0	0	0	0	0	0	0
XLOC_000033	-	-	XLOC_000033	ENSBTAG00000030124	TSS36	chr1:5378509-5378601	-	-	0	0	0	0	0	0	0	151.031	0	0	0	0	0	0	0	0	0	0	0	0	0	0	0	0	0	0	0	0	0	0	0	0	0	0	0	0	0	0	0	0	0
XLOC_016833	-	-	XLOC_016833	OVOL1	TSS18640	chr29:44574559-44585598	-	-	62.6559	63.6783	66.3851	58.6086	63.3028	62.6114	63.2309	60.9326	63.5938	63.5938	79.6961	87.6913	88.4747	86.5931	83.8625	107.481	79.6486	83.9861	65.7413	69.6734	73.0726	71.2506	72.3344	69.0457	63.9351	60.4567	57.5635	66.5375	59.3871	61.5686	64.3368	58.5097	108.248	105.914	109.236	79.1161	85.0167	83.2929	82.5707	84.5571	83.9651
XLOC_012330	-	-	XLOC_012330	SNORD113	TSS13625	chr21:67524075-67524143	-	-	0	282.697	0	0	0	0	0	0	0	0	0	0	0	0	0	0	0	0	0	0	0	0	0	0	0	0	0	0	0	0	0	0	0	0	0	0	0	0	0	0	0
XLOC_007636	-	-	XLOC_007636	HSPB8	TSS8389	chr17:58405436-58418688	-	-	24.2375	23.0029	20.7989	25.7202	27.3682	25.9532	20.9767	20.9773	27.4904	27.4904	33.3302	34.99	50.8936	32.102	30.2721	17.7322	36.5493	43.0174	19.1957	20.45	19.9196	20.4877	20.9474	11.5545	22.3663	26.1689	21.3233	21.2986	21.3159	22.6604	20.6338	19.0782	27.6793	22.2221	24.6565	27.4802	21.8356	22.4966	28.2535	28.4807	21.336
XLOC_000902	-	-	XLOC_000902	ENSBTAG00000048110	TSS997	chr1:138139495-138305752	-	-	0	0	0	0	0	0	0	0	0	0	0	0	0	0	0	0	0	0	0	0	0	0	0	0	0	0	0	0	0	0	0	0	277.958	0	0	0	0	0	0	0	0
XLOC_001407	-	-	XLOC_001407	bta-mir-2292	TSS1539	chr10:67304416-67304486	-	-	0	0	0	0	0	0	0	0	0	0	0	0	0	0	0	0	0	0	0	0	0	0	0	0	0	0	0	0	0	0	0	0	0	0	0	0	0	0	0	0	0
XLOC_009697	-	-	XLOC_009697	U6	TSS10711	chr19:56842381-56853762	-	-	0	0	0	0	0	0	0	0	0	0	0	0	0	0	0	0	0	0	0	0	0	0	0	0	0	0	0	0	0	0	0	0	0	0	0	0	0	0	0	0	0
XLOC_003566	-	-	XLOC_003566	bta-mir-3613a	TSS3923	chr12:19542745-19542831	-	-	0	0	0	274.007	0	0	0	0	0	0	0	0	0	0	0	0	0	0	0	0	0	0	0	0	0	0	0	0	0	0	0	0	0	0	0	0	0	0	0	0	0
XLOC_022730	-	-	XLOC_022730	SPC24	TSS25148	chr7:16811451-16817517	-	-	11.4909	11.8847	8.84539	14.01	9.98679	15.8714	13.2765	13.8254	10.0335	10.0335	19.7913	20.5483	0	22.1787	15.1685	0	9.89676	9.62324	5.58375	9.46588	5.59786	9.94191	9.54757	17.2304	19.9423	15.8283	15.3679	12.8749	8.88276	13.2809	11.5942	13.6332	10.774	3.77759	10.1584	16.2566	12.0416	16.9689	10.5401	15.1617	12.983
XLOC_007749	-	-	XLOC_007749	bta-mir-2323	TSS8517	chr17:73595799-73658019	-	-	0	0	0	0	0	0	0	0	0	0	0	0	0	0	0	0	0	0	0	0	0	0	0	0	0	0	0	0	0	0	0	0	0	0	0	0	0	0	0	0	0
XLOC_017698	-	-	XLOC_017698	ENSBTAG00000046356	TSS19597	chr3:54905022-54951326	-	-	0	0	0	0	0	0	0	0	0	0	0	0	0	0	0	0	0	0	0	0	0	0	0	0	0	0	0	0	0	0	0	0	0	0	0	0	0	0	0	0	0
XLOC_010387	-	-	XLOC_010387	BIRC5	TSS11502	chr19:54559537-54566816	-	-	15.2138	16.7975	15.6645	15.1292	14.0644	12.6405	12.8734	14.3011	14.1284	14.1284	12.774	12.7976	0	13.6565	10.9309	6.19125	12.0665	17.5505	11.4496	14.9749	14.2235	14.8105	15.5672	16.8193	14.7293	12.2709	15.5114	12.8731	13.1172	17.4034	9.70593	11.2404	17.0396	13.8004	14.9412	17.0618	17.1721	20.3731	20.5487	17.006	15.8388
XLOC_002116	-	-	XLOC_002116	U6	TSS2321	chr10:103798514-103798616	-	-	0	0	0	0	0	0	0	0	0	0	0	0	0	0	0	0	0	0	0	0	0	0	0	0	0	0	0	0	0	0	0	0	0	0	0	0	0	0	0	0	0
XLOC_025221	-	-	XLOC_025221	ENSBTAG00000045409	TSS27895	chrX:101508727-101508801	-	-	0	0	0	0	0	0	0	0	0	0	0	0	0	0	0	0	0	0	0	0	0	0	0	0	0	0	0	0	0	0	0	0	0	0	0	0	0	0	0	0	0
XLOC_009304	-	-	XLOC_009304	bta-mir-2338	TSS10259	chr19:27281924-27303514	-	-	0	0	0	0	0	0	0	0	0	0	0	0	0	0	0	0	0	0	0	0	0	0	0	0	0	0	0	0	0	0	0	0	0	0	0	0	0	0	0	0	0
XLOC_023097	-	-	XLOC_023097	5S_rRNA	TSS25565	chr7:64051499-64051617	-	-	0	0	0	0	0	0	0	0	0	0	0	0	0	0	0	0	0	0	0	0	0	0	0	0	0	0	0	0	0	0	0	0	0	0	0	0	0	0	0	0	0
XLOC_002986	-	-	XLOC_002986	SNORD53_SNORD92	TSS3273	chr11:70851864-70890941	-	-	0	0	0	0	0	0	0	0	0	0	0	0	0	0	0	0	0	0	0	0	0	0	0	0	0	0	0	0	0	0	0	0	0	0	0	0	0	0	0	0	0
XLOC_015323	-	-	XLOC_015323	bta-mir-2388	TSS16986	chr25:35218994-35515190	-	-	0	0	0	0	0	0	0	247.702	0	0	0	0	0	0	0	0	0	0	0	0	0	0	0	0	0	0	0	0	0	0	0	0	0	0	0	0	0	0	0	0	0
XLOC_018039	-	-	XLOC_018039	SNORD112	TSS19974	chr3:3156421-3156493	-	-	0	0	0	0	0	0	0	0	0	0	0	0	0	0	0	0	0	0	0	0	0	0	0	0	0	0	0	0	0	0	0	0	0	0	0	0	0	0	0	0	0
XLOC_007705	-	-	XLOC_007705	SNORD125	TSS8463	chr17:70734992-70783377	-	-	0	0	0	0	0	0	0	0	0	0	0	0	0	0	0	0	0	0	0	0	0	0	0	0	0	0	0	0	0	0	0	0	0	0	0	0	0	0	0	0	0
XLOC_006101	-	-	XLOC_006101	bta-mir-2317	TSS6707	chr15:52291812-52329773	-	-	0	0	0	0	0	0	0	0	0	0	0	0	0	0	0	0	0	0	0	0	0	0	0	0	0	0	0	0	0	0	0	0	0	0	0	0	0	0	0	0	0
XLOC_002596	-	-	XLOC_002596	SLC25A25	TSS2842,TSS2843	chr11:98724536-98760803	-	-	31.8746	30.7692	29.7325	28.2368	28.8486	30.9171	28.5317	27.0511	28.9812	28.9812	45.5976	45.3745	47.8707	45.6626	44.3156	48.4007	48.8983	47.0991	21.5024	21.8623	23.6274	19.2828	19.8081	23.546	21.1744	23.7403	31.9751	20.2565	25.5991	20.9821	22.6401	25.5404	46.1246	46.2215	43.0168	37.1315	34.0016	38.5747	35.4643	33.9365	35.5198
XLOC_023203	-	-	XLOC_023203	bta-mir-2465	TSS25677	chr7:110106819-110106899	-	-	0	0	0	0	0	233.341	0	0	0	0	0	0	0	0	0	0	0	0	0	0	0	0	0	0	0	0	0	0	0	0	0	0	0	0	0	0	0	0	0	0	0
XLOC_017736	-	-	XLOC_017736	U6	TSS19635	chr3:69180242-69180349	-	-	0	0	0	0	0	0	0	0	0	0	0	0	0	0	0	0	0	0	0	0	0	0	0	0	0	0	0	0	0	0	0	0	0	0	0	0	0	0	0	0	0
XLOC_007866	-	-	XLOC_007866	ENSBTAG00000046525	TSS8643	chr18:8934123-8934199	-	-	0	0	0	0	0	0	0	0	0	0	0	0	0	0	0	0	0	0	0	0	0	0	0	0	0	0	0	0	0	0	0	0	0	0	0	0	0	0	0	0	0
XLOC_009889	-	-	XLOC_009889	5S_rRNA	TSS10917	chr19:20734087-20786835	-	-	0	0	0	0	0	0	0	0	0	0	0	0	0	0	0	0	0	0	0	0	0	0	0	0	0	0	0	0	0	0	0	0	0	0	0	0	0	0	0	0	0
XLOC_008716	-	-	XLOC_008716	ENSBTAG00000043683	TSS9605	chr18:45932690-45957028	-	-	0	0	0	0	0	0	0	0	0	0	0	0	0	0	0	0	0	0	0	0	0	0	0	0	0	0	0	0	0	0	0	0	0	0	0	0	0	0	0	0	0
XLOC_013701	-	-	XLOC_013701	ENSBTAG00000044338,MGC157324	TSS15170	chr23:31206257-31216020	-	-	1.30415	2.35154	3.18105	1.30119	2.72409	4.18757	4.44291	3.66374	2.73711	2.73711	1.88972	1.89661	0	2.4469	2.69053	10.8755	3.1752	2.15907	2.45231	2.75443	5.20107	1.48631	4.76425	5.45776	2.81175	3.64476	2.53957	527.337	2.79639	4.31864	2.98869	4.4435	4.40835	3.52333	5.65234	5.11291	4.31194	2.62493	1.62701	3.9237	3.94565
XLOC_015302	-	-	XLOC_015302	SCARNA20	TSS16964	chr25:34072619-34083970	-	-	0	43.0712	0	0	0	0	0	0	0	0	0	45.1795	0	0	0	0	52.5855	0	0	0	0	0	0	0	0	0	0	0	0	0	0	0	0	0	0	0	0	0	0	0	0
XLOC_002225	-	-	XLOC_002225	U6	TSS2438	chr11:5754348-5776837	-	-	0	0	0	0	0	0	0	0	0	0	0	0	0	0	0	0	0	0	0	0	0	0	0	0	0	0	0	0	0	0	0	0	0	0	0	0	0	0	0	0	0
XLOC_016788	-	-	XLOC_016788	bta-mir-2406	TSS18584	chr29:42665349-42866140	-	-	0	0	0	0	0	0	0	0	0	0	0	0	0	0	0	0	0	0	0	0	0	0	0	0	0	0	0	0	0	0	0	0	0	0	0	0	0	0	0	0	0
XLOC_009019	-	-	XLOC_009019	CDC42EP5	TSS9948,TSS9949	chr18:63119872-63125140	-	-	3.5746	8.43714	9.53607	6.87867	6.41535	6.01451	4.88554	7.92945	6.44485	6.44486	10.5773	10.6742	0	12.8152	13.9792	0	17.5538	12.7596	4.72994	8.15705	9.16796	12.142	8.87708	4.06432	5.97184	5.23489	11.463	8.617	8.78229	4.76803	5.24657	8.87819	12.211	7.51881	11.2475	10.8301	17.4153	11.8816	19.1019	17.0568	12.2278
XLOC_020325	-	-	XLOC_020325	bta-let-7a-3	TSS22495	chr5:117119384-117119458	-	-	0	0	0	0	0	0	0	0	0	0	0	0	0	0	0	0	0	0	0	0	0	0	0	0	0	0	0	0	0	0	0	0	0	0	0	0	0	0	0	0	0
XLOC_018540	-	-	XLOC_018540	-	TSS20534	chr3:100850858-100854381	-	-	6.93409	20.8998	9.45351	8.95933	11.3001	10.3593	13.8464	4.41223	11.3518	11.3518	21.1017	24.4572	0	24.3218	20.9109	67.6455	19.3462	9.53023	21.0675	19.8172	0	7.579	19.5367	11.5577	10.715	7.11514	6.44135	24.7524	14.1437	18.2753	23.4559	5.2664	22.3029	4.47648	24.1556	3.09052	12.6222	18.4798	7.14092	19.7511	16.4644
XLOC_024274	-	-	XLOC_024274	bta-mir-2903	TSS26842	chr9:61758629-61758717	-	-	0	0	0	0	0	0	0	0	0	0	0	0	0	0	0	0	0	0	0	0	0	0	0	0	0	0	0	0	0	0	0	0	0	0	0	0	0	0	0	0	0
XLOC_012523	-	-	XLOC_012523	ENSBTAG00000045607	TSS13837	chr21:25902416-25902501	-	-	0	0	0	0	0	0	0	0	0	0	0	0	0	0	0	0	0	0	0	0	0	0	0	0	0	0	0	0	0	0	0	0	0	0	0	0	0	0	0	0	0
XLOC_021723	-	-	XLOC_021723	bta-mir-2450d	TSS24021	chr6:107672979-107840568	-	-	0	0	0	0	0	0	0	0	0	0	0	0	0	0	0	0	0	0	0	0	0	0	0	0	0	0	0	0	0	0	0	0	0	0	0	0	0	0	0	0	0
XLOC_007467	-	-	XLOC_007467	LRBA	TSS8202	chr17:6871711-7543428	-	-	14.2785	7.73467	1.29864	17.9461	7.81038	16.7574	18.5931	14.4469	7.84679	7.84678	10.8868	10.8527	0	2.75887	2.88618	0	11.0105	10.0085	8.09781	5.09861	5.42613	6.04243	15.0999	3.65417	10.2721	2.44715	6.52075	9.93509	5.84918	10.7922	0	7.42966	19.0639	9.83256	6.57764	9.74928	5.16445	3.72153	13.8238	7.02402	7.69768
XLOC_003624	-	-	XLOC_003624	IL17D	TSS3989	chr12:36075677-36105865	-	-	5.6827	5.73591	2.20362	1.95648	3.53408	3.87371	3.62894	3.01032	3.55027	3.55028	5.88809	4.23423	0	2.99038	3.53468	0	2.3875	4.22461	4.98641	5.37012	4.57821	3.87352	4.11526	6.13793	4.69014	4.47419	3.60909	2.66181	2.9598	5.22788	5.13112	5.03111	4.9948	4.23572	8.87761	4.65744	4.2732	4.9234	2.20532	3.11716	8.48059
XLOC_017192	-	-	XLOC_017192	FOSL1	TSS19034	chr29:44673878-44679325	-	-	6.69859	3.98996	3.6187	6.07752	7.47495	8.01821	9.89818	4.74795	7.50989	7.50989	17.1652	26.1519	0	25.4356	22.0647	0	23.9345	17.7374	5.73513	3.90423	4.95543	6.29782	6.42916	4.2114	5.35579	5.37385	2.87692	4.87342	7.21288	5.37641	4.52716	4.87206	17.8315	12.3274	17.219	13.8776	13.0869	16.9188	14.9155	12.7886	11.6664
XLOC_009357	-	-	XLOC_009357	NDEL1	TSS10319,TSS10320	chr19:28637770-28672316	-	-	32.6088	32.2369	31.7015	35.4052	38.2679	34.3473	31.0034	36.0765	38.4416	38.4416	43.7046	43.1785	41.2652	48.0282	45.8321	52.4432	51.4686	42.1435	31.7142	32.2475	32.4073	39.3007	40.2318	36.5468	35.5229	35.5561	35.8572	34.8558	34.994	37.1979	37.966	40.0852	29.4309	25.3886	26.2019	23.3728	28.8763	23.5758	21.4974	23.5097	21.9048
XLOC_006343	-	-	XLOC_006343	BTG2	TSS6967	chr16:890071-892370	-	-	10.4566	7.85809	11.6274	4.6409	10.1834	8.39927	8.38354	10.1186	10.2303	10.2303	15.948	11.8314	60.186	19.2293	18.719	21.434	23.4804	14.7528	4.82913	6.06042	6.39738	5.26028	4.9555	3.77781	4.19814	6.31879	5.81674	10.4422	6.79609	11.9104	9.07181	7.37631	60.457	53.6978	62.5131	23.0207	26.4931	30.4466	19.8345	31.7909	31.5258
XLOC_005978	-	-	XLOC_005978	U6	TSS6581	chr15:45632508-45632615	-	-	0	0	0	0	0	0	0	0	0	0	0	0	0	0	0	0	0	0	0	0	0	0	0	0	0	0	0	0	0	0	0	0	0	0	0	0	0	0	0	0	0
XLOC_020430	-	-	XLOC_020430	U6	TSS22617	chr5:26702514-26724111	-	-	0	0	0	0	0	0	0	0	0	0	0	0	0	0	0	0	0	0	0	0	0	0	0	0	0	0	0	0	0	0	0	0	0	0	0	0	0	91.3837	0	0	0
XLOC_024242	-	-	XLOC_024242	ENSBTAG00000030490	TSS26807	chr9:48476203-49218551	-	-	0	0	0	3.80109	0	0	1.46889	0.945822	0	0	0	0.762607	0	0	0	0	2.50623	0	1.52008	0	1.51572	0	0	0	1.52983	1.52155	0	0	0	0	0	0	0.786882	0	1.49509	1.27594	0	0.636943	0	0.698313	1.40658
XLOC_020221	-	-	XLOC_020221	ENSBTAG00000023274	TSS22380	chr5:107729838-107791602	-	-	1.98948	1.97931	1.3535	0	1.09272	0	0	0	1.09779	1.09779	1.02755	1.03076	0	0	0	0	0	5.68685	0	0	1.02937	0	0	0	0	3.11325	1.90541	1.02976	0	3.57867	1.15673	0	0	1.39206	4.34172	0	3.85584	0	0	1.02062	3.1373
XLOC_015358	-	-	XLOC_015358	AZGP1	TSS17026	chr25:36982286-36986566	-	-	26.3112	24.3644	29.2055	22.8234	23.4466	21.0566	25.2926	28.9097	23.556	23.556	22.68	19.3921	0	18.0404	19.0965	6.76524	26.4638	22.8926	22.4103	23.6473	23.6185	31.6205	24.8297	27.4414	20.5658	20.0649	23.5523	25.0033	23.5275	26.8962	23.214	30.292	29.2175	30.4844	24.7765	20.494	28.2231	23.661	18.318	22.9579	20.7156
XLOC_002408	-	-	XLOC_002408	U6	TSS2638	chr11:49866378-49866485	-	-	0	0	0	0	0	0	0	0	0	0	0	0	0	0	0	0	0	200.368	0	0	0	0	0	0	0	0	0	0	0	0	0	0	0	0	0	0	0	0	0	0	0
XLOC_010761	-	-	XLOC_010761	SNORD70	TSS11901	chr2:91203325-91227105	-	-	0	0	196.77	0	0	0	0	0	0	0	0	0	0	0	0	0	0	0	0	0	0	0	0	0	0	0	0	0	0	0	0	0	0	0	0	0	0	0	0	0	0
XLOC_019224	-	-	XLOC_019224	5S_rRNA	TSS21274	chr4:120133800-120207828	-	-	0	55.5605	0	0	0	0	0	0	0	0	0	0	0	0	0	0	0	0	0	0	0	0	0	0	0	0	0	0	0	0	0	0	0	0	0	0	0	0	0	0	0
XLOC_000070	-	-	XLOC_000070	ENSBTAG00000046755	TSS77	chr1:23993691-23995967	-	-	3.46155	1.73029	4.71808	0	3.72805	1.71581	12.0058	0	3.74518	3.74518	10.6326	1.77357	0	3.51747	1.75701	0	5.84324	4.82532	7.21332	4.06847	7.09749	3.89767	4.00828	11.9208	8.88382	10.6998	6.47906	7.00671	8.805	3.04525	3.89877	13.1794	10.0998	4.86147	9.42941	8.48734	6.92725	6.62807	7.96048	9.05497	3.68019
XLOC_011588	-	-	XLOC_011588	-	TSS12816	chr2:130074628-130075025	-	-	4.80601	9.61202	6.5796	4.20364	8.85828	7.95892	6.36714	6.13359	8.8987	8.8987	21.2139	9.79102	0	16.1624	14.5462	0	10.9822	13.6176	9.83903	0	4.87496	10.6674	11.1204	0	6.59238	3.29619	3.00688	8.15412	8.15412	14.1302	7.38602	2.48877	7.6128	2.29801	0	1.5748	4.30806	4.71339	3.67992	1.70361	6.89368
XLOC_000883	-	-	XLOC_000883	ENSBTAG00000046781,IL20RB	TSS976,TSS977	chr1:133269144-133310063	-	-	44.4405	42.3203	90.3171	126.65	43.9278	114.062	58.3479	43.172	44.1305	44.1305	41.0584	38.7564	2248.18	93.3048	96.5457	42.3734	37.8085	88.0933	59.9793	37.9966	253.973	63.7222	35.5831	40.9798	45.8207	47.3784	114.754	39.0666	41.8594	44.0266	46.7524	44.4085	95.0132	114.775	74.399	49.3906	48.0078	174.41	122.253	46.0982	41.3263
XLOC_021029	-	-	XLOC_021029	-	TSS23277	chr5:38812846-38813148	-	-	32.9955	23.9967	16.4262	3.93544	9.95174	5.96091	17.8827	11.4845	9.99716	9.99716	21.3882	21.3882	0	15.1313	9.07876	0	6.85435	33.9969	12.2817	3.47444	9.12788	6.6579	6.94063	20.8219	6.17179	15.4295	11.2602	30.5356	9.16067	15.8745	10.3722	13.9799	14.2542	8.6056	23.3829	17.6919	24.1993	20.5925	0	15.9492	19.3616
XLOC_020223	-	-	XLOC_020223	SNORA70	TSS22382	chr5:107865784-107865917	-	-	0	0	0	0	0	0	0	0	0	0	0	0	0	0	0	0	0	0	0	0	0	0	0	0	0	0	0	0	0	0	0	0	0	0	0	0	0	0	0	0	0
XLOC_009762	-	-	XLOC_009762	bta-mir-378d	TSS10783	chr19:8651762-8720657	-	-	0	0	0	0	0	0	0	0	0	0	0	0	0	0	0	0	0	0	0	0	0	0	0	0	0	0	0	0	0	0	0	0	0	0	0	0	0	0	0	0	0
XLOC_024161	-	-	XLOC_024161	ENSBTAG00000044795	TSS26721	chr9:22263094-22343685	-	-	0	0	0	0	0	0	0	0	0	0	0	0	0	0	0	0	0	0	0	0	177.794	0	0	0	0	0	0	0	0	0	0	0	0	0	0	0	0	0	0	0	0
XLOC_010330	-	-	XLOC_010330	KPNA2	TSS11435	chr19:49569374-49579204	-	-	31.083	32.7031	36.3059	30.441	32.61	34.808	33.5299	34.6098	32.7597	32.7597	30.1552	31.6522	13.17	28.9684	25.9607	34.3697	24.7487	29.1235	30.4142	29.7247	40.6026	35.514	28.3915	29.0842	27.2222	31.6766	36.6287	30.9645	32.7894	30.2813	29.1742	30.9864	28.6952	28.4424	32.6318	40.3506	37.4717	37.7516	32.4903	36.5994	32.7109
XLOC_006910	-	-	XLOC_006910	bta-mir-200a	TSS7602	chr16:52497888-52526215	-	-	0	0	0	0	0	0	0	0	0	0	0	0	0	0	0	0	0	0	0	0	0	0	0	0	0	0	0	0	0	0	0	0	0	0	0	0	0	0	0	0	0
XLOC_012041	-	-	XLOC_012041	U6	TSS13313	chr21:4987949-4988052	-	-	0	0	0	0	0	0	0	0	0	0	0	0	0	0	0	0	0	0	0	0	0	0	0	0	0	0	0	0	0	0	0	0	0	0	0	0	0	0	0	0	85.2623
XLOC_013884	-	-	XLOC_013884	SNORD112	TSS15380	chr23:11060138-11060210	-	-	0	0	0	0	0	0	0	0	0	0	0	0	0	0	0	0	0	0	0	0	0	0	0	0	0	0	0	0	0	0	0	0	0	0	0	0	0	0	0	0	0
XLOC_007282	-	-	XLOC_007282	U6	TSS7993	chr17:59486326-59916267	-	-	0	0	0	0	0	0	0	0	0	0	0	0	0	0	0	0	0	0	0	0	0	0	0	0	0	0	0	0	0	0	0	0	0	0	0	0	0	0	174.877	0	0
XLOC_014456	-	-	XLOC_014456	ENSBTAG00000039565	TSS16024	chr24:12878018-12878100	-	-	0	0	0	0	0	0	0	0	0	0	0	0	0	0	0	0	0	0	0	0	0	0	0	0	0	0	0	0	0	0	0	0	0	0	0	0	0	0	0	0	0
XLOC_018613	-	-	XLOC_018613	KIAA0754,bta-mir-2416	TSS20618,TSS20619	chr3:107179323-107389223	-	-	0.509014	0.499159	0.505135	0.0927131	0.558979	0	0.215912	0.470195	0.561593	0.561593	126.836	0.681389	0	0.225789	0.519091	0	0.248792	0.843813	0.309692	0.52948	110.033	0.433599	0.261084	0.541324	0.461779	0.230499	0.714928	0.607395	0.385912	0.955283	0.254223	0.341366	0.54427	0.268016	0.195327	0.0865679	0.237198	0.261496	0.413674	0.274544	0.47281
XLOC_023718	-	-	XLOC_023718	bta-mir-491	TSS26239	chr8:23386996-23662561	-	-	0	0	0	0	0	0	0	0	0	0	0	0	0	0	0	0	0	0	0	0	0	0	0	0	0	0	0	0	0	0	0	0	0	0	0	0	0	0	0	0	0
XLOC_015313	-	-	XLOC_015313	ENSBTAG00000037454	TSS16975	chr25:34863904-34864017	-	-	0	0	0	0	0	0	0	0	0	0	71.6226	0	0	0	0	0	0	0	0	0	0	0	0	0	0	0	0	0	0	0	0	0	0	0	0	0	0	0	0	0	0
XLOC_003704	-	-	XLOC_003704	RAB20	TSS4075	chr12:89182099-89212365	-	-	0.467728	1.36748	1.304	0	1.70164	1.3764	0	0.590673	1.70965	1.70965	1.54177	2.58704	0	2.00699	1.97775	0	0.623033	3.14847	0	0.578708	0.504173	0.557556	0.633262	0	0.499125	2.02008	0	0.97285	1.97261	2.63521	1.22773	0.826777	0.810155	2.02186	0	3.76581	2.6153	0.63315	6.2112	2.15424	0
XLOC_007957	-	-	XLOC_007957	bta-mir-138-2	TSS8743	chr18:24992695-24992779	-	-	0	0	0	0	0	0	0	0	0	0	0	0	0	0	0	0	0	0	0	0	0	0	0	0	0	0	0	0	0	0	0	0	0	0	0	0	0	0	0	0	0
XLOC_010500	-	-	XLOC_010500	-	TSS11624	chr19:39991968-39992451	-	-	0	0	1.52585	4.38681	3.69771	6.64459	5.53716	4.26724	3.71459	3.71459	3.40589	1.1353	0	3.37334	7.87113	0	5.09366	0	1.14086	3.87293	6.78319	3.71076	2.57889	0	6.87964	4.58643	6.27581	6.80755	10.2113	5.89839	2.56929	3.46295	5.29636	6.39507	6.2059	7.66929	4.49579	9.83756	2.56018	7.11138	3.59704
XLOC_010759	-	-	XLOC_010759	SNORD103	TSS11899	chr2:91155251-91180862	-	-	0	0	0	0	0	0	0	0	0	0	0	0	0	0	0	0	0	0	0	0	0	0	0	0	0	0	0	0	0	0	0	0	0	0	0	0	0	172.972	0	0	0
XLOC_017902	-	-	XLOC_017902	U6	TSS19818	chr3:106752649-106752756	-	-	0	0	0	0	0	0	0	0	0	0	0	0	0	0	0	0	0	0	0	0	0	0	0	0	0	0	0	0	0	0	0	0	0	0	0	0	0	0	0	0	0
XLOC_014019	-	-	XLOC_014019	-	TSS15529	chr23:27991015-27991565	-	-	41.0071	143.873	56.7576	105.415	110.468	71.3911	112.073	39.335	110.966	110.966	42.0098	136.413	0	41.5016	73.3608	0	68.9213	85.6087	54.3598	49.4694	0	58.7361	36.0679	36.117	63.4551	53.0093	0	52.3105	52.4964	73.5588	57.8039	62.5442	24.3538	44.4425	21.7845	10.0904	27.6661	0	119.535	10.414	42.0028
XLOC_001571	-	-	XLOC_001571	ENSBTAG00000045118	TSS1722	chr10:4619382-4866585	-	-	0	0	0	0	0	0	0	0	0	0	0	0	0	0	0	0	0	0	0	0	0	0	0	0	0	0	0	0	0	0	0	0	0	0	0	0	0	0	0	0	0
XLOC_007870	-	-	XLOC_007870	OSGIN1	TSS8647	chr18:10294995-10305608	-	-	9.83754	7.32775	8.59371	9.18382	7.85309	8.95015	8.58692	9.25903	7.8889	7.8889	14.2885	13.1684	13.8941	10.6442	13.4271	4.36772	13.1704	13.1702	8.40188	8.41698	8.15877	7.71188	9.72271	10.095	8.55435	9.24557	7.31857	6.56206	9.1164	10.471	9.75153	7.56289	35.8893	30.3672	31.8431	24.72	16.7387	19.4119	19.1834	19.0111	20.5697
XLOC_005645	-	-	XLOC_005645	ENSBTAG00000044787	TSS6213	chr15:65135403-65135481	-	-	0	0	0	0	0	0	0	0	0	0	0	0	0	0	0	0	0	0	0	0	0	0	0	0	0	0	0	0	0	0	0	0	0	0	0	0	0	0	0	0	0
XLOC_001991	-	-	XLOC_001991	ENSBTAG00000045329	TSS2181	chr10:71730187-71916529	-	-	0	0	0	0	0	0	0	0	0	0	0	0	0	0	0	0	0	0	0	0	0	0	0	0	0	0	0	0	0	0	0	0	0	0	0	0	0	0	0	0	0
XLOC_023447	-	-	XLOC_023447	U6	TSS25932	chr8:61954946-61981732	-	-	0	0	0	0	0	0	0	0	0	0	0	0	0	0	0	0	0	0	0	0	0	0	0	0	0	0	0	0	0	0	0	0	0	0	0	0	0	0	0	0	0
XLOC_015245	-	-	XLOC_015245	KIF22	TSS16902	chr25:26690650-26970732	-	-	8.97556	11.7267	11.1343	11.3555	9.94728	10.5209	6.89419	9.07239	9.99388	9.99388	11.614	8.73194	12.0684	10.8643	12.293	12.6716	10.7694	9.47857	6.40184	7.01784	8.59048	7.21349	9.8619	7.08857	10.1688	10.0089	9.84287	11.7983	8.74442	8.54422	10.03	12.6306	7.43124	9.67311	11.0614	13.332	14.2586	13.0532	18.6903	11.9719	13.2998
XLOC_004587	-	-	XLOC_004587	ENSBTAG00000047987	TSS5066	chr13:80553197-80553283	-	-	0	0	0	0	0	0	0	0	0	0	0	0	0	0	0	0	0	0	0	0	0	0	0	0	0	0	0	0	0	0	0	0	0	0	0	0	0	0	0	0	0
XLOC_014419	-	-	XLOC_014419	SERPINB2	TSS15984	chr24:62591412-62609170	-	-	50.7689	56.4887	48.6765	55.4306	56.3801	56.098	52.6337	55.1985	56.639	56.639	66.6444	61.6645	51.0314	63.4067	64.5875	89.9212	58.7772	62.2036	58.0986	55.1325	58.4016	61.4852	54.2742	59.2522	55.4369	44.266	56.3226	48.6253	50.2797	53.4483	53.1966	52.4471	50.253	48.5524	48.452	38.2687	35.3511	37.8589	35.8367	39.1464	38.5312
XLOC_013711	-	-	XLOC_013711	H2B	TSS15180	chr23:31519197-31519765	-	-	3.06883	1.01445	5.6138	4.30858	6.09774	1.00987	1.00732	2.58944	6.12598	6.12598	2.14245	7.55616	0	3.15756	2.10602	0	7.76213	9.6062	3.22467	1.2187	2.12288	2.32042	6.60507	7.94836	0	3.21733	0	2.09654	2.10314	5.51732	6.45339	1.74999	7.98467	1.6136	13.381	4.23952	1.44668	4.22156	2.51512	12.357	10.0956
XLOC_024805	-	-	XLOC_024805	-	TSS27446	chrUn_GJ060127v1:41-2106	-	-	7.36551	7.36551	5.04183	6.44233	4.07276	4.87902	10.9778	12.5335	4.09135	4.09135	6.25223	8.75312	0	16.1005	4.95399	0	8.41544	3.47832	5.02631	2.84383	11.2068	5.4495	9.94161	4.26069	3.78871	6.31452	18.4329	3.74901	4.99868	4.3311	5.65977	3.81419	2.91677	0	4.10121	0	1.65059	3.61178	2.81986	2.61089	2.64125
XLOC_019290	-	-	XLOC_019290	-	TSS21345	chr4:26315791-26321110	-	-	68.862	173.534	78.201	120.106	62.7122	57.2986	57.3889	0	62.9997	62.9998	46.6961	11.6366	0	46.2415	34.8147	0	77.902	64.04	47.1292	80.0521	70.0002	89.3339	53.0853	79.8259	83.1774	59.3945	42.9627	105.886	70.2853	40.5075	105.399	53.4709	91.1368	78.6763	86.4792	0	0	42.8987	75.5652	82.5518	94.186
XLOC_010508	-	-	XLOC_010508	-	TSS11632	chr19:52879427-52879895	-	-	11.7708	7.06245	4.83438	1.54432	5.20691	7.0174	8.18697	3.00444	5.23067	5.23067	3.59699	1.199	0	0	3.56261	0	5.37945	6.6704	3.61462	6.81705	2.38793	1.30632	2.72359	4.08538	9.68753	4.84376	2.20931	5.99126	4.79301	0	4.07017	1.82863	2.79676	6.75388	6.5541	1.15709	0	1.15439	2.70383	3.75519	1.26629
XLOC_012157	-	-	XLOC_012157	bta-mir-631	TSS13437	chr21:33855756-33861985	-	-	0	0	0	0	0	0	0	0	0	0	0	0	0	0	0	0	0	0	0	0	0	0	0	0	0	0	0	0	0	0	0	0	0	0	0	0	0	0	0	0	0
XLOC_020119	-	-	XLOC_020119	5S_rRNA	TSS22262	chr5:97722663-97808562	-	-	0	0	0	0	0	0	0	0	0	0	0	0	0	0	0	0	0	0	0	0	0	0	0	0	0	0	0	0	0	0	0	0	0	0	0	0	0	0	0	0	0
XLOC_016581	-	-	XLOC_016581	SNORD5	TSS18359	chr29:1064934-1065005	-	-	0	0	0	0	0	0	0	0	0	0	0	0	0	0	0	0	0	0	0	0	0	0	0	0	0	0	0	0	0	0	0	0	0	0	0	0	0	0	0	0	0
XLOC_020931	-	-	XLOC_020931	TOB2	TSS23168	chr5:113060939-113070989	-	-	36.5153	36.7266	37.0975	34.9933	34.9471	34.2329	35.4066	34.9432	35.1043	35.1042	40.1367	47.037	35.3862	38.3752	40.6295	39.1839	40.2362	40.9824	23.4862	26.3264	27.9275	26.6208	26.4082	23.5628	33.3784	34.6512	32.8544	31.4896	36.1525	35.5701	30.5893	33.0107	46.6428	46.9015	42.5234	33.1931	35.1048	36.9052	33.3948	34.0286	31.3866
XLOC_017978	-	-	XLOC_017978	RAMP1	TSS19908	chr3:117913715-117955245	-	-	0.916876	1.79002	1.92115	0.638769	1.65061	1.79588	0.897555	3.50667	1.65815	1.65815	2.41211	3.39019	0	0.470754	1.40574	0	1.73817	1.45877	0.957312	0	0.949915	1.57534	2.33216	1.77866	0.942039	1.89842	0	0.458166	1.86727	0.83021	1.14079	0.770936	0	1.07305	0.790591	1.33786	3.71305	2.04207	3.28222	2.18063	2.30686
XLOC_020419	-	-	XLOC_020419	bta-mir-615	TSS22601	chr5:26156552-26158878	-	-	0	0	0	0	0	0	0	0	0	0	0	0	0	0	0	0	0	0	0	0	0	0	0	0	0	0	0	0	0	0	0	0	0	0	0	0	0	0	0	0	0
XLOC_007023	-	-	XLOC_007023	ATF3	TSS7725	chr16:72820025-72832974	-	-	4.01857	3.22657	3.15619	3.77192	3.20227	3.22017	2.08283	2.19784	3.21704	3.21704	32.1892	33.9323	11.9937	34.6134	35.0284	42.1575	37.7903	32.3332	2.59623	2.93543	3.38032	4.78854	3.18165	4.84817	2.62005	3.84353	2.98237	3.97778	1.39245	1.74431	3.18387	3.97991	150.726	147.612	144.62	96.5495	85.2536	97.0187	94.7934	89.3572	102.948
XLOC_016808	-	-	XLOC_016808	bta-mir-192	TSS18609	chr29:43731659-43731765	-	-	0	0	0	0	0	0	0	0	0	0	0	0	0	0	0	0	0	0	0	0	0	0	0	0	0	0	153.64	0	0	0	0	0	0	0	0	0	0	0	0	0	0
XLOC_010935	-	-	XLOC_010935	SNORD103	TSS12088	chr2:123070707-123196529	-	-	0	0	0	0	0	0	0	0	0	0	0	0	0	0	0	0	0	0	0	0	0	0	0	0	0	0	0	0	0	0	0	0	0	0	0	0	0	0	0	0	0
XLOC_020236	-	-	XLOC_020236	U6	TSS22400	chr5:109867101-109867200	-	-	0	0	0	0	0	0	0	0	0	0	0	0	0	0	0	0	0	0	0	0	0	0	0	0	0	0	0	0	0	0	0	0	0	0	0	0	0	0	0	0	0
XLOC_010762	-	-	XLOC_010762	SNORD70	TSS11902	chr2:91203325-91227105	-	-	0	163.444	0	0	0	0	0	0	0	0	0	0	0	0	0	0	0	0	0	0	0	0	0	0	0	0	0	0	0	0	0	0	0	0	0	0	0	0	0	0	0
XLOC_004157	-	-	XLOC_004157	U5	TSS4586	chr13:75284531-75305658	-	-	0	0	0	0	0	0	0	0	0	0	0	0	0	0	0	0	0	0	0	0	0	0	0	0	0	0	0	0	0	0	0	0	0	0	0	0	0	0	0	0	0
XLOC_000501	-	-	XLOC_000501	ETS2	TSS556	chr1:152880453-152891542	-	-	17.9083	16.7619	19.3923	16.8781	16.7398	17.4862	13.6358	18.9249	16.8165	16.8165	24.1037	22.5553	16.0011	25.0457	21.029	25.7181	21.6706	20.5052	18.1757	18.5908	19.281	20.6227	21.0333	24.4775	16.1575	14.5668	16.4287	13.9596	16.3819	13.7916	16.9676	16.068	29.5513	34.1972	33.6844	22.4911	24.3401	21.309	27.7827	23.0294	19.8666
XLOC_004688	-	-	XLOC_004688	LY6D	TSS5184	chr14:2801382-2803020	-	-	1.51365	0.982684	2.10351	0	0	0	0.493293	0.641289	0	0	0.530064	0	0	0	0.516347	0	0.6513	0	3.17012	3.62451	7.29512	5.74201	5.93621	2.04434	0.519425	1.57314	3.92258	2.01811	3.06525	0.911663	1.93269	0.870885	11.6509	11.5273	19.9197	13.4519	8.71137	14.5567	17.5391	12.1986	18.1484
XLOC_002165	-	-	XLOC_002165	-	TSS2371	chr10:70033907-70034228	-	-	10.2844	15.4267	14.0798	20.2397	17.0604	12.7736	10.2188	9.84401	17.1382	17.1382	13.095	15.7139	0	5.18793	10.3759	0	11.7505	7.28515	28.9502	17.8688	13.04	19.974	8.92378	26.7714	5.29017	18.5156	9.65169	26.1737	20.9389	22.6781	17.7811	7.98862	12.2181	7.37633	17.1795	20.2196	13.8283	10.0862	23.6241	19.1393	13.8299
XLOC_013228	-	-	XLOC_013228	ENSBTAG00000036442	TSS14635	chr22:42636103-42636210	-	-	0	0	0	0	0	0	0	0	0	0	0	0	0	0	0	0	0	0	0	0	0	0	0	0	0	0	0	0	0	0	0	0	0	0	0	0	0	0	0	0	0
XLOC_012000	-	-	XLOC_012000	ENSBTAG00000039698	TSS13272	chr21:1050188-1050299	-	-	0	0	0	0	0	0	0	0	0	0	0	0	0	0	0	0	0	0	70.7318	0	0	0	74.9534	0	0	0	0	0	0	0	0	0	0	0	0	0	0	0	0	0	0
XLOC_004158	-	-	XLOC_004158	UBE2C	TSS4587	chr13:75306756-75311307	-	-	24.1132	19.4353	19.6982	36.0786	32.1217	23.4687	25.5761	17.6435	32.2651	32.2651	23.8736	21.8403	28.5035	24.4244	28.1118	0	21.932	24.7395	24.1037	17.4581	18.8039	22.6613	17.5029	13.7827	12.368	31.2305	29.2827	29.3397	35.1455	27.1198	27.0762	25.6275	36.7011	32.9508	26.0057	42.2719	43.1357	31.1864	29.1732	30.8036	37.1321
XLOC_008825	-	-	XLOC_008825	PLAUR	TSS9728	chr18:52202331-52215619	-	-	10.6286	10.0716	9.61595	10.8515	11.3154	11.544	9.06458	10.4845	11.3678	11.3678	17.9952	14.7115	31.8712	18.0896	11.7816	16.2901	18.8352	19.5385	8.9033	7.3129	7.76485	7.3284	6.7577	5.91804	9.22538	8.48694	9.96027	9.16987	9.92644	12.5811	11.3239	8.26823	13.9422	10.9812	8.01472	12.5656	13.5837	16.3605	11.3962	10.3674	15.3565
XLOC_007781	-	-	XLOC_007781	COMT	TSS8554	chr17:74927011-74927547	-	-	39.3769	25.86	21.8535	44.279	28.5845	31.0318	25.9871	30.2145	28.7166	28.7166	30.0217	27.4986	0	34.8946	34.8419	58.6931	16.6127	16.5725	13.8226	31.4559	54.5962	27.1065	23.7666	10.2163	16.3743	16.4822	15.291	21.4686	10.7939	38.2283	23.3983	18.021	8.05737	14.8774	20.0833	21.981	13.0176	22.1746	7.58447	10.8932	30.2108
XLOC_016250	-	-	XLOC_016250	ENSBTAG00000047407	TSS18000	chr28:13051113-13051204	-	-	0	0	0	0	0	0	0	0	0	0	157.143	0	0	0	0	0	0	0	0	0	0	0	0	0	0	0	0	0	0	0	0	0	0	0	0	0	0	0	0	0	0
XLOC_007666	-	-	XLOC_007666	U4	TSS8421	chr17:64875356-64891606	-	-	0	0	0	0	0	0	0	0	0	0	0	0	0	0	0	0	0	0	0	0	0	0	0	0	0	0	0	0	0	0	0	0	0	0	0	0	0	0	0	0	0
XLOC_022777	-	-	XLOC_022777	bta-mir-3432b	TSS25198	chr7:19075176-19075273	-	-	0	0	0	0	0	0	0	0	0	0	0	0	0	0	0	0	0	0	0	0	0	0	0	0	0	0	0	0	0	0	0	0	0	0	0	0	0	0	0	0	0
XLOC_010227	-	-	XLOC_010227	U6	TSS11309	chr19:42497765-42497869	-	-	0	0	0	0	0	0	0	0	0	0	0	0	0	0	0	0	0	0	0	0	0	0	0	0	0	0	0	0	0	0	0	0	0	0	0	0	0	0	0	0	0
XLOC_013696	-	-	XLOC_013696	H2B	TSS15164	chr23:30767649-30768030	-	-	0	0	0	0	0	1.71695	0	0	0	0	0	0	116.575	0	0	0	0	5.76481	0	0	0	0	0	0	1.82666	0	0	0	0	0	0	0	0	0	5.15099	0	0	0	0	0	0
XLOC_023403	-	-	XLOC_023403	snoU2_19	TSS25886	chr8:51238434-51238514	-	-	0	0	0	0	0	0	0	0	0	0	0	0	0	0	0	0	0	0	0	0	0	0	0	0	0	0	0	0	0	0	0	0	0	0	0	0	0	0	0	0	0
XLOC_012091	-	-	XLOC_012091	U6	TSS13367	chr21:22530901-22636122	-	-	0	0	0	0	0	0	0	0	0	0	0	0	0	0	0	0	0	0	0	0	0	0	0	0	0	0	0	0	0	0	0	0	0	0	0	0	0	0	0	0	0
XLOC_021065	-	-	XLOC_021065	-	TSS23313	chr5:114487368-114487811	-	-	9.08952	16.8805	3.55539	6.81451	5.74405	2.58044	9.03153	11.6003	5.77027	5.77027	6.61342	5.29073	0	5.24018	11.7904	0	2.9672	3.67926	7.97501	3.00812	2.63426	12.9697	6.0091	4.50683	6.67931	2.67172	0	3.96559	1.32186	4.5813	7.48341	2.01727	7.71319	1.86265	4.33813	6.38225	3.4919	3.82043	11.931	4.14258	4.19075
XLOC_018505	-	-	XLOC_018505	ENSBTAG00000046893	TSS20496	chr3:93488722-93580869	-	-	0	0	0	0	0	0	0	0	0	0	0	0	0	0	0	0	0	0	0	0	0	0	0	0	0	0	0	0	0	0	0	0	0	0	0	0	0	0	0	0	0
XLOC_025434	-	-	XLOC_025434	snoU109	TSS28116	chrX:18407390-18436265	-	-	0	0	0	0	0	0	0	0	0	0	0	0	0	0	0	0	0	0	0	0	0	0	0	0	0	0	0	0	0	0	0	0	0	0	0	0	0	0	0	0	0
XLOC_002828	-	-	XLOC_002828	U6	TSS3101	chr11:21579431-21761348	-	-	67.4611	0	0	0	0	0	0	0	0	0	0	0	0	0	0	0	0	0	0	0	0	0	0	0	0	0	0	68.7973	0	0	0	0	0	0	0	0	0	0	0	0	0
XLOC_023115	-	-	XLOC_023115	U6	TSS25583	chr7:67287093-67321469	-	-	0	0	0	0	0	0	0	0	0	0	0	0	0	0	0	0	0	0	0	0	0	0	0	0	0	0	0	0	0	0	0	0	0	0	0	0	0	0	0	0	0
XLOC_000946	-	-	XLOC_000946	ENSBTAG00000011437	TSS1042	chr1:146207249-146216697	-	-	19.6946	19.8873	21.2929	19.9067	16.9002	20.7929	19.2291	21.0554	16.9779	16.9779	27.4787	24.6379	49.1629	24.9425	25.2528	16.1109	23.4248	21.956	25.0702	19.7889	23.6085	18.7147	19.9121	21.8477	22.7667	18.5163	22.2111	21.4906	22.3208	20.5807	22.55	21.3627	51.4061	41.3178	33.8545	28.5025	25.0999	31.346	28.7647	28.7861	24.9638
XLOC_017954	-	-	XLOC_017954	ENSBTAG00000037277	TSS19876	chr3:113064292-113194137	-	-	0	0	0	0	0	0	0	0	0	0	0	0	0	0	0	0	0	0	0	0	139.276	0	0	0	0	0	0	0	0	0	0	0	0	0	0	0	0	0	0	0	0
XLOC_012967	-	-	XLOC_012967	bta-let-7g	TSS14327	chr22:49182444-49227366	-	-	0	0	0	0	0	0	0	0	0	0	0	0	0	0	0	0	0	0	0	0	0	0	0	0	0	0	0	0	0	0	0	0	0	0	0	0	0	0	0	0	0
XLOC_003833	-	-	XLOC_003833	SNORD62	TSS4212	chr13:32390174-32446173	-	-	0	0	0	0	0	0	0	0	0	0	0	0	0	0	0	0	0	0	0	0	0	0	0	0	0	0	0	0	0	0	0	0	0	0	0	0	0	0	0	0	0
XLOC_006654	-	-	XLOC_006654	NEK2	TSS7315	chr16:73674451-73686725	-	-	6.0071	5.3251	6.16421	8.06929	7.38881	3.25087	5.2324	6.03563	7.42371	7.42371	5.8415	5.60638	0	5.81368	4.9677	6.59354	3.81308	5.1563	8.08488	5.15047	7.00885	4.40351	6.05809	5.57779	4.90028	3.80468	7.48119	4.0524	6.20471	7.04893	8.04033	5.29033	4.05977	5.45393	3.87628	5.4372	5.80058	4.59453	2.60994	4.86999	6.65618
XLOC_002023	-	-	XLOC_002023	PLEK2	TSS2216,TSS2217	chr10:79600114-79644198	-	-	103.69	67.1161	132.11	108.777	93.1337	79.3493	71.6147	61.4606	93.5487	93.5488	98.9524	93.6939	32.2769	115.518	83.0961	142.841	72.8666	116.945	104.654	103.715	79.2385	88.9756	122.641	103.689	74.3354	89.0037	113.899	73.2329	91.3372	100.462	89.0281	98.3793	99.8271	168.297	162.624	177.793	180.056	203.592	163.477	301.998	215.258
XLOC_012088	-	-	XLOC_012088	PRC1	TSS13364	chr21:22100871-22122836	-	-	11.3706	9.90731	9.22925	11.7263	7.52789	9.7406	10.1176	7.27274	7.56353	7.56353	10.2012	8.02214	0	8.68801	7.46328	4.58645	7.02994	10.655	16.5139	13.7972	13.0362	14.383	14.5661	16.1881	11.8408	10.4208	6.63243	14.0471	10.8838	10.2348	12.4794	7.4995	8.83913	8.47316	8.21904	10.4149	9.70778	11.7181	9.74738	11.0418	11.9356
XLOC_023039	-	-	XLOC_023039	HBEGF	TSS25504	chr7:53216664-53227848	-	-	18.722	23.4302	20.5305	20.5762	21.7495	17.866	17.0782	19.6966	21.8519	21.8519	35.6224	31.9778	63.3302	34.8629	31.7405	39.1949	32.3308	34.4524	16.044	15.3179	15.4616	10.8891	12.5246	10.553	14.8145	13.7009	13.6952	10.0486	16.3144	15.7322	15.959	11.2119	43.1315	46.3134	45.7069	38.3427	42.1727	37.0752	40.3566	41.5883	37.053
XLOC_015677	-	-	XLOC_015677	-	TSS17370	chr26:49403910-49436747	-	-	22.6458	81.7574	42.0095	36.7292	13.5097	52.0277	22.3473	29.0559	13.5715	13.5715	23.4498	55.0749	0	30.8553	49.9363	0	42.0527	47.0004	23.8909	18.2607	27.613	13.0612	28.967	29.2299	35.2102	43.3649	29.4233	26.7137	27.0108	41.4244	9.39042	12.7812	27.2681	26.9432	47.7586	43.4457	24.0063	52.5422	52.4465	24.7773	51.4641
XLOC_017303	-	-	XLOC_017303	-	TSS19159	chr29:46312250-46312736	-	-	8.82259	11.0282	6.03922	2.89379	1.21961	2.19158	6.57473	8.44475	1.22518	1.22518	2.24672	1.12336	0	4.4505	4.4505	22.318	1.26003	0	7.90208	3.83221	1.11864	7.34348	8.93122	7.65533	4.53821	6.80731	2.06994	8.98131	3.36799	1.94546	6.35569	3.42655	13.1017	9.49175	7.36878	8.67275	2.96568	5.40785	7.5998	7.03662	4.74562
XLOC_003340	-	-	XLOC_003340	5S_rRNA	TSS3667	chr12:19083249-19083355	-	-	0	0	0	0	0	0	0	0	0	0	0	0	0	0	0	0	0	0	0	0	0	0	0	0	0	0	0	0	0	0	0	0	0	0	0	0	0	0	0	0	0
XLOC_009810	-	-	XLOC_009810	U6	TSS10835	chr19:12591389-12591494	-	-	0	0	0	0	0	0	0	0	0	0	0	0	0	0	0	0	0	0	0	0	0	0	0	0	0	0	0	0	0	0	0	0	0	0	0	0	0	0	0	0	0
XLOC_011462	-	-	XLOC_011462	ENSBTAG00000038104	TSS12676,TSS12677	chr2:127251766-127256026	-	-	82.8599	78.3965	78.1898	80.3907	79.1536	80.7061	70.4498	78.1416	79.5174	79.5174	84.1526	84.8006	53.9307	77.6431	80.3094	71.5671	79.4546	88.0262	80.788	92.5023	91.844	85.9285	86.3954	94.3928	74.2705	79.0564	97.1641	84.0737	83.0275	74.6607	88.458	91.2218	89.2178	74.1879	92.3676	102.14	111.839	114.345	116.211	104.171	109.06
XLOC_004114	-	-	XLOC_004114	bta-mir-544b-1	TSS4536	chr13:70727511-70859012	-	-	0	0	0	0	0	0	0	0	0	0	0	0	0	0	0	0	0	0	0	0	0	0	0	0	0	0	0	0	0	0	0	0	0	0	0	0	0	0	0	0	0
XLOC_023961	-	-	XLOC_023961	SNORA84	TSS26505	chr8:85268889-85350117	-	-	0	0	0	0	0	0	0	0	0	0	0	0	0	0	0	0	0	0	0	0	42.2791	0	0	0	0	0	0	0	0	0	0	0	0	0	0	0	0	0	0	0	0
XLOC_010613	-	-	XLOC_010613	ENSBTAG00000005501	TSS11744,TSS11745	chr2:31630685-31682792	-	-	6.21484	5.89738	4.83172	3.49572	2.9438	7.76768	9.53416	3.16739	2.95735	2.95735	3.92264	5.80583	0	3.46924	4.26229	4.50729	3.81729	9.70485	6.24726	4.87832	5.04176	5.48934	4.47808	5.16779	10.1142	5.26553	8.31644	6.55419	4.32857	7.09269	6.35855	5.35525	6.33003	5.90977	6.65594	6.04576	4.29157	6.52306	4.06768	6.68206	6.6416
XLOC_005418	-	-	XLOC_005418	ENSBTAG00000046636	TSS5976	chr15:42331672-42351530	-	-	0	0	0	0	0	0	0	0	0	0	0	0	0	0	0	0	0	0	0	0	0	0	0	0	0	0	0	0	0	0	0	0	0	0	0	0	0	0	0	0	0
XLOC_008295	-	-	XLOC_008295	PPP1R15A	TSS9143	chr18:55925890-55929294	-	-	11.9984	11.0897	14.4997	10.2792	12.2813	12.5513	12.1105	12.4569	12.3397	12.3397	25.8638	26.7538	8.08102	26.2418	27.3754	29.6474	23.0186	22.0017	8.55861	8.17012	8.4848	10.1309	10.9294	11.3529	10.629	9.82336	13.2299	9.07446	9.90221	9.9207	9.06974	11.2523	26.1962	27.3489	22.4734	19.821	22.3747	19.3182	21.3005	18.4441	18.8017
XLOC_001910	-	-	XLOC_001910	CCNB2	TSS2091	chr10:51247754-51272733	-	-	3.23632	5.01103	5.75462	4.12388	4.92465	4.71202	4.70918	3.69279	4.94745	4.94745	4.36897	3.01609	0	3.53514	5.13545	0	3.97347	6.09329	6.00071	7.41277	4.0874	5.3246	5.90315	6.57902	4.94502	7.03103	6.51837	6.96549	5.67908	4.27052	5.23827	7.90343	4.16158	5.27428	4.92404	6.91861	6.1961	8.03401	6.72585	8.54618	6.56356
XLOC_023002	-	-	XLOC_023002	U6	TSS25463	chr7:47713712-47747828	-	-	0	0	0	0	0	0	0	0	0	0	0	0	0	0	0	0	0	0	0	0	0	0	0	0	0	0	0	0	0	0	0	0	0	0	0	0	0	0	0	0	0
XLOC_019901	-	-	XLOC_019901	bta-mir-26a-2	TSS22022	chr5:55959647-55982542	-	-	0	0	0	0	0	0	0	0	0	0	0	0	0	0	0	0	0	0	0	0	0	0	0	0	0	0	0	0	0	0	0	0	0	0	0	0	0	0	0	0	0
XLOC_023413	-	-	XLOC_023413	PSAT1	TSS25896	chr8:54501517-54529786	-	-	7.60975	9.81554	7.49622	9.18073	7.95953	9.31855	5.92527	4.2494	7.99583	7.99583	4.91952	5.89943	0	4.41046	6.13007	0	6.21062	3.35972	7.30824	6.50984	10.3007	10.1291	8.42326	13.7086	7.09301	7.10889	3.68292	6.07274	8.03622	3.91617	6.99339	7.89386	8.00525	10.5064	9.63586	13.2231	12.731	12.1885	7.08964	12.9612	12.2232
XLOC_023804	-	-	XLOC_023804	RNase_MRP	TSS26331	chr8:60244065-60244343	-	-	0	0	0	0	0	0	0	0	0	0	0	4.07801	0	8.07101	0	0	0	0	0	0	0	0	0	0	4.10639	12.4248	0	8.13273	8.14877	7.13914	13.8637	6.2166	0	0	0	4.35628	0	8.68997	0	0	4.83827
XLOC_019759	-	-	XLOC_019759	KRT6B	TSS21868	chr5:27577905-27583350	-	-	584.924	558.626	562.161	582.969	598.025	578.331	568.81	551.119	600.832	600.832	460.742	465.235	527.721	473.037	456.8	391.182	475.97	482.921	618.369	635.836	635.622	651.022	698.059	669.894	485.768	492.916	488.171	488.2	480.599	487.727	527.291	518.651	674.159	683.486	657.765	671.139	717.813	678.469	672.128	683.675	696.038
XLOC_010193	-	-	XLOC_010193	U6atac	TSS11272	chr19:41720558-41789063	-	-	0	0	0	0	0	0	0	0	0	0	0	0	0	0	0	0	0	0	0	0	0	0	0	0	0	0	0	0	0	0	0	0	0	0	0	0	0	0	0	0	0
XLOC_014933	-	-	XLOC_014933	U6	TSS16548	chr25:34393879-34528240	-	-	0	0	0	0	0	0	0	0	0	0	0	0	0	0	0	0	0	0	0	0	0	0	0	0	0	0	0	0	0	0	0	0	0	0	0	0	0	0	0	0	0
XLOC_016357	-	-	XLOC_016357	C28H10ORF116	TSS18115	chr28:41912321-41914565	-	-	51.462	60.2816	55.4963	46.4699	60.7921	55.3915	53.965	38.7377	61.0703	61.0703	91.1184	96.557	104.82	79.5091	72.4342	71.4448	94.3596	101.182	46.1087	41.1396	32.5784	44.9015	47.5066	30.1855	47.9805	51.1507	61.1235	40.663	27.8366	51.6686	51.1977	61.2706	39.5262	39.2748	55.436	64.0825	77.8001	84.1039	74.915	70.864	67.096
XLOC_001895	-	-	XLOC_001895	U6	TSS2075	chr10:45899488-45936333	-	-	0	0	0	0	0	0	0	0	0	0	0	0	0	0	0	0	0	0	0	0	0	0	0	0	0	0	0	0	0	0	0	0	0	0	0	0	0	0	0	0	0
XLOC_002641	-	-	XLOC_002641	SNORD62	TSS2892	chr11:101592524-101648691	-	-	0	0	0	0	0	0	0	0	0	0	0	0	0	0	0	0	0	0	0	0	0	0	0	0	0	0	0	0	0	0	0	0	0	0	0	0	0	0	0	0	0
XLOC_016350	-	-	XLOC_016350	U6	TSS18108	chr28:41492639-41565133	-	-	0	0	0	0	0	0	135.229	0	0	0	0	0	0	0	0	0	0	0	0	0	0	0	0	0	0	0	0	0	0	0	0	0	0	0	0	0	0	0	0	0	0
XLOC_023653	-	-	XLOC_023653	HMGB2	TSS26174	chr8:5583683-5586018	-	-	18.2905	25.966	25.5223	19.6091	21.273	27.5378	24.489	19.7553	21.3727	21.3727	25.2128	19.5403	22.836	20.5547	18.2909	25.2208	23.2397	27.3129	25.0397	21.0264	28.6456	26.7248	29.7761	23.1184	24.2975	27.3853	29.2875	23.6465	27.1665	20.5225	23.625	25.3264	22.6011	19.6074	21.8975	28.4103	28.3097	24.9211	26.2576	26.0768	28.7319
XLOC_020828	-	-	XLOC_020828	bta-mir-141	TSS23057	chr5:103859004-103859094	-	-	0	0	0	0	0	0	0	0	0	0	0	0	0	0	0	0	0	0	0	0	0	0	0	0	0	0	0	0	0	0	0	0	0	0	0	0	0	0	0	0	0
XLOC_006499	-	-	XLOC_006499	ERRFI1	TSS7141,TSS7142	chr16:46201191-46215455	-	-	30.851	33.6102	33.4527	36.7398	32.6777	33.9843	30.068	33.9788	32.8245	32.8245	32.4561	38.7528	29.3982	38.5166	32.1295	43.8164	30.6955	35.4396	26.3999	25.4061	26.6215	28.751	30.1268	23.0271	24.6615	24.607	25.8171	25.9113	25.7275	25.9847	21.994	23.8238	63.8628	67.7897	66.716	45.2145	45.8708	43.0183	43.9455	48.8537	38.9069
XLOC_002783	-	-	XLOC_002783	ACTB	TSS3048,TSS3049	chr11:10717553-10740088	-	-	5.22821	6.94769	7.24817	3.91266	7.35917	6.58204	3.70747	8.8244	7.39335	7.39334	5.66394	7.48805	0	7.38033	7.00962	11.8535	5.73514	8.85968	4.66393	4.29119	4.62327	4.55633	2.80946	5.08572	6.28506	2.3029	5.2502	3.57152	2.5559	5.47005	4.87624	6.19077	3.62053	5.18297	1.99988	5.01137	4.72592	6.36727	3.70713	4.75278	4.83046
XLOC_004103	-	-	XLOC_004103	FAM83D	TSS4524	chr13:68368928-68391896	-	-	3.66484	3.04832	4.79948	4.86742	4.58417	5.72677	4.36227	3.18289	4.60519	4.60519	6.01385	4.62519	0	4.7306	4.90057	4.19924	2.98223	5.74489	3.14143	4.25581	3.7316	3.40673	3.8395	2.19435	3.43221	2.03927	2.25156	2.78883	4.20661	5.98104	1.86031	5.02173	8.63794	6.12383	9.10611	6.53277	9.48815	8.04148	10.0192	9.74961	9.07906
XLOC_015143	-	-	XLOC_015143	ENSBTAG00000043829	TSS16785	chr25:7961233-7961359	-	-	44.4071	0	0	0	0	0	0	0	0	0	0	0	0	0	0	0	0	0	0	0	0	0	0	0	0	0	0	0	0	77.5104	0	0	0	0	0	0	0	0	0	0	0
XLOC_010219	-	-	XLOC_010219	KRT36	TSS11298	chr19:42325913-42329903	-	-	2.01483	2.18511	3.71296	3.59319	2.0738	1.75904	3.2849	2.84687	2.08359	2.08359	11.1909	14.3304	31.584	11.6734	13.3703	15.808	13.5016	18.8631	16.5273	20.3924	19.5941	17.8618	20.6138	9.8172	15.0956	13.4443	15.18	11.716	14.2058	15.0737	15.6908	16.3051	3.12923	3.47657	3.46122	2.23977	3.78264	2.7685	3.01031	1.6354	1.1474
XLOC_025224	-	-	XLOC_025224	bta-mir-1468	TSS27898	chrX:101747193-102063219	-	-	0	0	0	0	0	0	0	0	0	0	0	0	0	0	0	0	0	0	0	0	0	0	0	0	0	0	0	0	124.577	0	0	0	0	0	0	0	0	0	0	0	0
XLOC_013737	-	-	XLOC_013737	U6	TSS15207	chr23:33038550-33077190	-	-	0	0	0	0	0	0	0	0	0	0	0	0	0	0	0	0	0	0	0	0	0	0	0	0	0	0	0	0	0	0	0	0	0	0	0	0	0	0	0	0	0
XLOC_023142	-	-	XLOC_023142	U2	TSS25614	chr7:74190854-74190951	-	-	0	0	0	0	0	0	0	0	0	0	0	0	0	0	0	0	0	0	0	0	0	0	0	0	0	0	0	0	0	0	0	0	0	0	0	0	0	0	0	122.658	0
XLOC_005201	-	-	XLOC_005201	U4	TSS5737	chr14:83201038-83231084	-	-	0	0	0	0	0	0	0	0	0	0	0	0	0	0	0	0	0	0	0	0	0	0	0	0	0	0	0	0	0	0	0	0	0	0	0	0	0	0	0	0	0
XLOC_016000	-	-	XLOC_016000	snoU13	TSS17731	chr27:28427577-28427682	-	-	0	0	0	0	0	0	0	0	0	0	0	0	0	0	0	0	0	0	0	122.394	0	0	0	0	0	0	0	0	0	0	0	0	0	0	0	0	0	0	0	0	0
XLOC_014115	-	-	XLOC_014115	HIST1H2AC	TSS15632	chr23:31579046-31589230	-	-	0.630992	1.86713	1.72708	0.88998	3.02315	3.10938	1.85125	0	3.03721	3.03721	0	1.99788	0	0.649478	1.93929	0	0.804397	0	1.3138	3.71018	3.24098	4.25981	1.62824	0	1.95196	1.95823	2.40794	1.92124	1.28096	1.12761	0.796914	5.36893	6.9471	9.54331	6.93267	7.77268	1.93763	5.63307	10.1386	9.86219	3.37707
XLOC_005241	-	-	XLOC_005241	-	TSS5777	chr14:51068501-51069223	-	-	4.2252	3.6216	5.78445	5.54343	9.34529	4.19825	7.79674	3.08134	9.38794	9.38794	4.30388	6.76324	33.6679	5.48068	8.52551	0	4.82749	6.84111	3.08928	4.89406	4.89808	6.02888	6.2849	6.2849	4.34676	11.1774	1.13293	3.07229	3.68675	4.25917	7.65295	4.68856	4.30251	3.46337	6.72184	7.71354	6.49274	5.91967	5.54606	6.41883	5.84412
XLOC_004455	-	-	XLOC_004455	DUSP15	TSS4922	chr13:61941883-61950327	-	-	1.41758	1.39628	1.3118	0.648014	1.0994	2.79642	1.40249	1.80509	1.10437	1.10437	1.95169	0.486856	0	0.479849	0.956575	0	3.98843	1.42286	0.499635	0	0.492549	1.08785	0.591278	1.78689	2.43535	0	0	0.961898	0.483425	0	0	0	0.697642	0.851633	0.647675	4.94818	1.51666	1.66833	1.31793	1.19548	0.618739
XLOC_013453	-	-	XLOC_013453	KIFC1	TSS14891	chr23:7512779-7527613	-	-	8.56198	5.47889	6.36803	6.77261	9.52238	6.66879	5.80225	7.13598	9.56686	9.56686	7.88188	7.13327	10.9306	6.17993	9.03318	3.55487	7.16255	2.33766	4.95955	5.6271	5.41864	4.03746	5.8609	4.09889	3.43449	5.03563	4.70158	6.44164	5.43026	2.75308	6.60916	5.9559	7.36443	8.50082	8.51686	10.0492	9.01133	12.7676	11.6116	7.20385	11.7711
XLOC_012556	-	-	XLOC_012556	COMMD4	TSS13872	chr21:33872673-33878166	-	-	25.1526	32.0043	29.7853	33.6142	25.0654	28.1903	26.2873	28.4134	25.1806	25.1806	39.6318	31.0464	0	36.65	39.8951	12.0877	42.5911	24.1029	23.891	22.9624	25.5121	19.9534	28.2049	19.2161	25.0931	20.5481	18.766	26.2691	23.9507	20.433	18.3059	22.1102	28.9996	28.4042	25.7026	32.42	22.0603	28.1446	26.9658	33.429	50.3275
XLOC_007132	-	-	XLOC_007132	U6	TSS7835	chr17:6371340-6371447	-	-	0	0	0	0	0	0	0	0	0	0	0	0	0	0	0	0	0	0	0	0	0	0	0	0	0	0	0	0	0	0	0	0	0	0	0	0	0	0	0	0	0
XLOC_001625	-	-	XLOC_001625	SNORD18	TSS1780	chr10:13318874-13323526	-	-	0	0	0	0	318.121	0	0	0	319.551	319.551	0	0	0	0	0	5963.97	0	0	0	0	0	0	0	0	0	0	0	0	0	0	0	0	0	0	0	0	0	0	0	0	0
XLOC_009214	-	-	XLOC_009214	LGALS9	TSS10160	chr19:19738611-19757359	-	-	76.8539	77.8194	72.667	78.6341	77.0898	72.0947	75.3896	85.256	77.4434	77.4434	53.411	56.0517	109.385	49.865	50.8872	71.5771	49.0401	47.2049	70.9331	64.9486	61.6501	55.6963	70.4	70.6785	71.906	74.9595	64.5183	74.2015	74.8202	78.6557	70.5227	77.1274	68.7785	69.8317	70.4031	73.9622	69.3902	56.7739	56.3532	52.262	61.9969
XLOC_012260	-	-	XLOC_012260	5S_rRNA	TSS13550	chr21:60869326-60869445	-	-	0	0	0	0	0	0	0	0	0	0	0	0	0	0	0	0	0	0	0	0	0	0	0	0	0	0	0	0	0	0	0	0	0	0	0	0	0	0	0	0	0
XLOC_001658	-	-	XLOC_001658	LTB4R2	TSS1817	chr10:20692298-20704721	-	-	3.6145	2.51106	5.08155	3.25398	2.82072	4.9982	3.4942	2.61737	2.83381	2.83381	8.2495	5.56219	0	9.53294	2.11999	12.2529	2.99022	3.74283	3.39641	5.80362	4.94023	1.82695	5.39047	4.62731	8.56652	3.82363	5.10443	8.23376	3.65222	2.80744	3.70052	3.99328	6.26785	7.90657	12.2173	6.9965	9.78219	10.9714	13.6772	7.77397	9.35724
XLOC_013722	-	-	XLOC_013722	ENSBTAG00000039812	TSS15191	chr23:31665561-31667068	-	-	6.79942	9.23749	5.92605	6.40954	7.183	5.81752	5.78262	7.09951	7.21561	7.21561	3.80708	3.80555	0	5.32858	5.015	0	8.26175	10.1501	5.97274	3.54751	4.34216	5.42202	6.76568	7.78389	9.07079	7.83714	7.46646	7.12912	4.65755	3.77613	5.95142	7.00825	13.5325	12.3564	11.7611	12.1657	10.3983	11.7376	7.15486	8.21431	11.0296
XLOC_022319	-	-	XLOC_022319	KIF20A	TSS24688	chr7:51214236-51222637	-	-	6.35127	5.38575	3.85103	5.42721	5.75026	5.9205	5.39472	6.09805	5.77678	5.77678	4.66012	5.07862	0	3.87762	4.59667	2.21648	3.42854	4.75651	5.68427	5.88655	4.57231	5.58312	5.43717	6.05253	5.64239	4.95979	4.23873	5.84006	4.62251	4.59034	4.22158	5.22815	4.47452	4.28599	4.32002	5.16065	3.96774	4.7011	7.68878	5.2156	6.12737
XLOC_011041	-	-	XLOC_011041	ENSBTAG00000030340	TSS12213,TSS12214	chr2:134294881-134344270	-	-	36.6081	33.5079	31.6627	33.2107	33.6788	34.8446	39.2143	37.2271	33.8308	33.8308	26.4554	29.1271	37.4209	26.5827	21.8918	35.3023	29.3767	23.7966	33.3525	34.2292	33.035	35.2464	29.3675	28.9299	34.0109	31.2049	41.157	33.3156	34.1833	38.4132	33.7737	33.2848	26.2094	26.7832	23.9417	18.9606	16.7214	17.3103	17.3454	16.7333	17.8249
XLOC_004627	-	-	XLOC_004627	-	TSS5108	chr13:70530818-70531303	-	-	4.42681	5.53351	6.06046	17.4238	3.6717	3.29893	8.79714	7.06204	3.68846	3.68846	4.50924	9.01849	0	7.81577	6.69923	0	12.6446	0	0	3.84569	6.73547	2.45644	8.96263	0	2.27708	7.9698	0	2.25322	2.25322	3.9046	1.27561	1.7193	6.57388	6.35009	6.16225	5.43953	1.48806	8.68299	7.62653	4.70757	7.14347
XLOC_021291	-	-	XLOC_021291	5S_rRNA	TSS23553	chr6:86241886-86241979	-	-	0	0	0	0	0	0	0	0	0	0	0	0	0	0	0	0	0	0	0	0	0	0	0	0	0	0	0	0	0	0	0	0	0	0	0	0	0	0	0	0	0
XLOC_023936	-	-	XLOC_023936	GOLM1	TSS26477	chr8:80641484-80687987	-	-	1.85707	4.09042	1.92063	1.2038	1.8223	3.89812	2.74679	2.05869	1.83104	1.83104	2.99986	3.51694	0	4.44728	2.91423	0	2.53732	3.58959	3.52203	2.83284	2.78502	1.9358	3.44333	0.899766	3.45147	3.93463	1.37446	2.91589	3.66994	1.72775	4.44472	2.61878	2.093	2.97632	1.61901	2.50725	1.52812	3.08282	4.0167	2.13303	4.17615
XLOC_016322	-	-	XLOC_016322	bta-mir-584-3	TSS18076	chr28:30807699-30986965	-	-	0	0	0	0	0	0	0	0	0	0	0	0	0	0	0	0	0	0	0	0	0	0	0	0	0	0	0	0	0	0	0	0	0	0	0	0	0	0	0	0	0
XLOC_023730	-	-	XLOC_023730	SNORA31	TSS26252	chr8:30260471-30260561	-	-	0	0	0	0	0	0	0	0	0	0	0	0	0	0	0	0	0	0	0	0	0	0	0	0	0	0	0	0	0	0	0	0	0	0	0	0	0	0	0	0	0
XLOC_007763	-	-	XLOC_007763	THAP7	TSS8531	chr17:74333155-74335433	-	-	9.55977	8.14876	6.69698	2.72564	6.29953	4.64162	5.24847	9.1478	6.32795	6.32795	11.9233	11.3798	0	7.86449	6.66417	41.9358	10.6388	10.3617	5.18937	2.95949	3.81042	4.21363	5.11396	7.8061	6.08256	4.93403	16.2144	4.71623	3.58579	10.7836	4.82424	7.63915	6.61995	8.31266	13.3058	17.1222	5.63736	12.2008	5.03807	15.6214	12.8587
XLOC_013324	-	-	XLOC_013324	-	TSS14749	chr22:53085682-53086374	-	-	11.4371	11.2959	7.62687	5.17198	14.7508	11.4925	9.08418	15.9711	14.817	14.8169	9.47416	0.00419302	0	3.90706	0.00128621	0	12.694	0	13.6338	17.5152	18.2015	14.8168	11.0176	11.846	4.40685	13.3307	0.21345	4.40947	10.3473	0.000566415	20.4346	15.5709	9.93603	6.94817	29.4287	20.2387	0	11.4566	3.77318	0	15.293
XLOC_004250	-	-	XLOC_004250	ENSBTAG00000047440,FZD8	TSS4687,TSS4688	chr13:27056506-27057989	-	-	0.991905	3.22929	78.8048	3.40099	15.7831	3.19093	4.15276	2.0855	15.7023	15.7024	2.42264	42.5397	0	93.3952	16.4926	0	1.74689	3.23301	3.80416	3.54917	2.01926	166.753	3.51408	1.29828	2.34495	1.00977	1.85782	4.1858	2.62086	1.7322	2.54204	3.44699	4.80515	4.96473	4.0504	4.31549	3.41417	1.24347	3.0111	5.13119	4.64441
XLOC_012508	-	-	XLOC_012508	U5	TSS13821	chr21:23119314-23262118	-	-	0	0	0	0	0	0	0	0	0	0	0	0	0	0	0	0	0	0	0	0	0	0	0	0	0	0	0	0	0	0	0	0	0	0	0	0	0	0	0	0	0
XLOC_022568	-	-	XLOC_022568	U6	TSS24977	chr7:4363529-4447524	-	-	0	0	0	121.514	0	0	0	0	0	0	0	0	0	0	0	0	0	0	0	0	0	0	0	0	0	0	0	0	0	0	0	0	0	0	0	0	0	0	0	0	0
XLOC_009493	-	-	XLOC_009493	EIF1	TSS10476	chr19:42545776-42548334	-	-	153.935	147.796	156.423	158.464	149.449	170.723	159.646	167.043	150.14	150.14	188.927	195.914	93.138	194.508	213.033	194.2	197.609	203.784	157.05	157.316	158.679	154.99	169.205	169.316	152.581	166.765	159.906	156.032	144.903	140.278	152.303	149.916	178.422	182.254	169.044	185.956	185.885	202.152	196.873	191.88	198.981
XLOC_008931	-	-	XLOC_008931	SNORD88	TSS9849	chr18:57317722-57324156	-	-	0	0	0	0	0	0	0	0	0	0	0	0	0	0	0	0	0	0	0	0	0	0	0	0	0	0	0	0	0	0	0	0	0	0	0	0	0	0	0	0	0
XLOC_020189	-	-	XLOC_020189	CDCA3	TSS22341,TSS22342	chr5:103960542-103963273	-	-	9.12444	9.33036	11.5519	10.3825	7.96589	7.18709	10.9189	7.8661	8.00137	8.00137	9.52357	9.84612	0	7.93154	9.86055	24.6288	12.6013	7.01467	10.2546	3.9944	6.73884	9.28534	6.65465	11.6733	9.69477	9.46739	7.73762	7.12115	6.59224	8.72613	7.98136	7.07664	5.89674	6.6933	7.05196	15.5124	8.92	10.0204	15.8804	9.37908	9.58321
XLOC_004844	-	-	XLOC_004844	IFT27	TSS5355	chr14:58850047-58851086	-	-	2.11168	0.347369	0.492369	0.927953	0.397119	1.39054	1.7325	1.79238	0.398924	0.398924	0.73369	0.368007	0	0.721017	1.0803	0	1.66188	2.12043	0.740961	0	0.365026	0	0.420462	1.29998	1.07481	0.361848	2.02116	0.708509	0.707729	1.25538	0.820015	1.10958	0.587905	0	0.535565	2.34257	1.93113	0.472439	2.24388	0.500382	1.03387
XLOC_020480	-	-	XLOC_020480	TROAP	TSS22672	chr5:30658594-30665306	-	-	5.06214	3.68786	3.51058	4.39906	4.23039	4.38604	5.08767	5.57239	4.24972	4.24972	4.69455	4.58255	13.7326	3.78226	3.68529	4.54717	3.88578	3.07598	2.84342	2.63391	3.03075	4.13717	4.85566	4.95659	3.71507	3.94127	3.47119	3.45719	4.39249	5.4103	3.16746	2.95064	3.94574	2.30684	6.01703	4.00905	4.50912	3.77009	5.03218	4.83155	2.8371
XLOC_007793	-	-	XLOC_007793	-	TSS8567	chr17:17823233-17823749	-	-	7.98325	7.98325	4.09851	6.54623	15.4502	13.8816	5.94924	7.64136	15.5207	15.5207	9.14841	7.11543	0	10.0678	8.05421	0	9.12124	5.65506	3.06442	10.4029	12.1467	12.1823	12.6996	0	4.10647	4.10647	11.2381	7.11101	8.12687	3.52076	12.6523	4.65084	7.11315	2.86292	5.55646	3.92384	5.36709	4.89337	2.29227	5.30599	3.22061
XLOC_023938	-	-	XLOC_023938	ISCA1	TSS26479	chr8:80824027-80836135	-	-	98.5566	110.367	194.948	83.4453	275.481	161.352	100.271	121.19	276.773	276.773	113.405	109.827	206.603	144.756	240.24	156.5	230.631	171.798	91.9939	89.7344	85.0887	122.484	137.678	119.432	162.176	150.409	78.59	77.213	102.173	128.51	83.9253	125.612	104.07	115.03	90.0518	112.311	116.137	75.8684	71.0183	108.652	137.001
XLOC_008093	-	-	XLOC_008093	FXYD1	TSS8897	chr18:46053082-46057378	-	-	3.35187	4.42814	0.769848	3.66374	3.12134	3.85544	3.86109	3.55008	3.13566	3.13566	1.76521	5.30522	0	8.08053	3.44904	0	4.63056	6.60267	2.88339	1.97673	4.00319	4.39211	1.31652	1.98824	1.75211	1.74908	2.15959	3.9949	5.18527	1.01414	0	0.88562	3.67936	4.50808	3.35068	4.46183	2.05096	5.97405	3.57859	4.77058	10.7389
XLOC_001907	-	-	XLOC_001907	SNORA19	TSS2088	chr10:50655753-50687544	-	-	0	0	0	0	0	0	0	0	0	0	0	0	0	0	0	0	0	0	0	0	0	0	0	0	0	0	0	0	0	0	0	0	0	0	0	0	0	0	0	0	0
XLOC_017516	-	-	XLOC_017516	MCL1	TSS19403	chr3:20172324-20176960	-	-	129.446	127.129	124.808	130.002	123.945	127.365	125.809	130.042	124.513	124.513	133.487	136.094	155.964	128.606	142.88	121.685	134.892	143.976	135.839	135.652	138.357	137.937	134.422	129.105	130.281	123.167	121.042	126.602	128.714	125.368	129.854	128.555	116.618	115.821	119.863	110.796	107.76	112.084	117.664	105.488	106.647
XLOC_009084	-	-	XLOC_009084	-	TSS10020	chr18:36900755-36901076	-	-	46.28	20.5689	14.0798	23.613	11.3736	10.2188	17.883	29.532	11.4255	11.4255	20.9519	20.9519	0	18.1578	15.5638	52.0319	26.4385	36.4257	36.8457	14.8906	23.472	25.6808	35.6951	17.8476	23.8058	34.3861	19.3034	28.791	7.8521	31.7494	23.7082	27.9602	18.3271	36.8816	14.3163	25.2745	6.91416	7.56469	11.8121	10.9367	5.53195
XLOC_014828	-	-	XLOC_014828	PLK1	TSS16430	chr25:21587068-21597613	-	-	10.2493	8.77359	9.80711	7.24349	6.33856	8.01561	9.80299	8.29189	6.36746	6.36746	8.86908	10.112	0	7.94953	8.0639	3.29461	6.93654	7.7685	8.41218	8.46272	6.43167	7.78464	7.00683	8.00384	7.56842	8.56155	6.62649	8.05062	7.51595	8.62849	7.5075	6.4312	7.76674	8.92685	7.84642	8.17009	12.7013	9.4901	11.3438	8.84882	8.02332
XLOC_022277	-	-	XLOC_022277	CIRBP	TSS24639,TSS24640	chr7:45354485-45359172	-	-	40.7504	37.8756	35.9984	53.9203	44.3093	36.7152	50.7713	36.5332	44.5106	44.5106	54.8203	37.5079	9.75294	36.1781	45.2872	22.7929	48.125	26.2224	43.9858	52.0952	49.4157	42.6809	47.5944	57.6826	54.2842	43.1394	24.981	40.8112	39.0964	49.2161	47.9038	54.8049	38.8053	42.6778	45.8137	42.0839	44.9248	47.8025	19.7791	45.7005	34.8108
XLOC_017270	-	-	XLOC_017270	5S_rRNA	TSS19125	chr29:50787208-50787314	-	-	0	0	0	0	0	0	0	0	0	0	0	0	0	0	0	0	0	0	0	0	0	0	0	0	0	0	0	0	0	0	0	0	0	0	0	0	0	0	0	0	0
XLOC_021409	-	-	XLOC_021409	TACC3	TSS23678	chr6:109636202-109645418	-	-	5.77027	5.47725	5.8682	7.31749	7.36707	5.96937	6.50168	6.3308	7.40148	7.40148	7.41606	6.73202	0	6.7053	6.21267	8.10493	5.54123	5.58813	4.4352	4.61969	4.47256	5.43001	4.38824	4.27989	5.3696	4.86634	6.38136	5.59644	5.38095	7.6756	6.59765	6.24547	6.79923	5.17922	7.12309	8.04007	10.4115	8.5425	8.39881	9.83149	7.68689
XLOC_021756	-	-	XLOC_021756	U6	TSS24056	chr6:115682605-115682712	-	-	0	0	0	0	0	0	0	0	0	0	0	0	0	0	0	0	0	0	0	0	0	0	0	0	0	0	0	0	0	0	0	0	0	0	0	0	0	0	0	0	0
XLOC_000261	-	-	XLOC_000261	U6	TSS291	chr1:82706096-82987709	-	-	0	0	0	0	0	0	0	0	0	0	0	0	0	0	0	0	0	0	0	0	0	0	0	0	0	0	0	0	0	0	0	0	0	0	0	0	0	0	0	0	0
XLOC_001623	-	-	XLOC_001623	SNORD18	TSS1778	chr10:13318874-13323526	-	-	291.823	0	0	0	321.351	0	0	376.815	322.804	322.804	0	0	0	0	294.602	0	0	0	0	348.726	0	0	0	0	306.587	0	0	0	0	0	0	0	0	0	0	0	366.585	268.308	0	0	0
XLOC_023284	-	-	XLOC_023284	PBK	TSS25761	chr8:10819982-10852941	-	-	8.51698	9.70527	5.97977	7.70327	6.71357	7.22773	8.94516	10.4761	6.74422	6.74422	4.52246	7.25093	16.5628	8.02722	6.64512	12.7544	6.27238	10.9161	7.42354	7.95579	5.99605	6.53355	10.6995	4.60541	6.26363	9.9208	10.583	8.5027	6.95796	7.47544	10.1855	8.45468	8.03646	9.30819	7.76012	9.35391	10.1184	10.6831	6.93777	11.2744	10.8759
XLOC_010978	-	-	XLOC_010978	ENSBTAG00000048095,STMN1	TSS12137	chr2:127773910-127779431	-	-	24.6141	34.3335	23.1731	23.7257	26.2774	24.7643	24.5688	29.4568	26.401	26.401	30.6402	30.3525	24.6854	26.2594	25.4546	9.27965	19.1308	33.1135	32.5916	33.6648	24.6821	29.5561	22.7034	26.0422	23.807	27.1348	25.7884	20.2774	19.7242	20.6871	25.0024	29.7214	27.7867	36.2041	34.0521	42.4094	40.6523	39.5228	36.8127	36.3936	28.2867
XLOC_004402	-	-	XLOC_004402	SLCO4A1	TSS4863	chr13:55148514-55172423	-	-	4.86601	6.63234	6.06847	6.2348	5.65699	5.24761	5.00779	7.47701	5.68207	5.68207	9.29072	7.72342	23.4703	7.57821	7.57037	18.2938	8.96094	9.65053	4.17384	4.4657	5.19562	8.13205	7.92164	7.59753	3.82801	4.55486	5.80788	4.00198	4.26674	2.50704	4.5813	5.5859	14.848	11.0095	14.3524	7.59441	8.73139	8.70971	6.79473	9.09525	7.16409
XLOC_013320	-	-	XLOC_013320	ENSBTAG00000022598	TSS14744,TSS14745	chr22:53073617-53077228	-	-	7.17553	8.90645	9.74681	5.64798	10.8623	6.64558	8.90111	7.02531	10.9106	10.9106	11.3641	11.4008	0	11.5526	13.6645	13.8648	9.57549	13.4937	6.50791	8.17715	7.00197	6.3381	6.60514	11.362	7.01829	7.6776	4.57691	6.52221	7.2975	8.72574	5.72476	5.85612	8.93161	8.71495	10.6636	9.47119	13.7679	13.6025	9.22617	11.7054	14.8462
XLOC_017939	-	-	XLOC_017939	U6	TSS19861	chr3:110338487-110456098	-	-	0	0	0	0	0	0	0	0	0	0	0	0	0	0	0	0	0	0	0	0	107.027	0	0	0	0	0	0	0	0	0	0	0	0	0	0	0	0	0	0	0	0
XLOC_022811	-	-	XLOC_022811	ZO3	TSS25239,TSS25240	chr7:21447986-21478598	-	-	37.1604	35.1618	41.7665	35.2179	35.2884	39.1851	35.4873	40.5612	35.4512	35.4512	45.4576	47.4319	72.5387	47.1255	46.3929	48.2479	48.0877	44.8678	29.605	28.8227	31.7227	30.9382	31.2971	33.9647	29.0132	30.0743	32.0385	30.8312	31.4354	30.1951	30.2731	33.9693	33.9952	32.3802	25.8265	30.214	31.3976	32.052	25.7537	30.0874	28.3407
XLOC_005401	-	-	XLOC_005401	SNORD14	TSS5956	chr15:35943264-35945982	-	-	0	0	0	0	0	0	0	0	0	0	0	0	0	0	0	0	0	0	0	0	0	0	0	0	0	0	0	0	0	0	0	0	0	0	0	0	0	139.707	0	0	0
XLOC_019635	-	-	XLOC_019635	-	TSS21732	chr4:26301479-26301891	-	-	8.93255	17.8651	4.07633	7.81296	3.29283	2.95852	17.7511	1.9	3.30786	3.30786	9.09889	6.06593	0	16.5219	7.50995	0	5.10293	12.655	9.14351	17.2443	9.0607	11.5656	13.7791	5.16716	9.18955	1.53159	2.79432	9.09325	1.51554	5.25255	10.2959	2.31284	37.1419	29.8979	19.895	13.1713	20.0176	16.0607	17.0989	18.9982	6.40637
XLOC_007287	-	-	XLOC_007287	TESC	TSS7998	chr17:60134728-60396323	-	-	2.03735	1.50378	2.11791	1.37553	3.54295	1.50558	0.998021	2.57061	3.55942	3.55942	3.24116	1.63023	0	3.16945	2.08998	0	1.87833	1.57389	2.23042	0.629677	1.64516	2.40629	0.658049	7.95939	1.61374	0	0.996809	2.10228	2.12014	1.84944	0.630606	0.855609	1.40459	1.71218	1.31447	1.11026	1.53639	2.24082	1.33888	2.44881	1.92505
XLOC_011018	-	-	XLOC_011018	U6	TSS12182	chr2:131791679-131857642	-	-	0	0	0	0	0	0	0	0	0	0	0	0	0	0	0	0	0	0	0	0	0	0	0	0	0	0	0	0	0	0	0	0	0	0	0	0	0	0	0	0	0
XLOC_009132	-	-	XLOC_009132	LPO	TSS10069	chr19:9441747-9471520	-	-	28.9258	26.0704	26.2195	31.8242	30.1344	27.6866	29.1726	28.0032	30.2712	30.2712	2.89178	4.16245	8.7238	3.59341	4.10207	6.50834	3.93405	3.66874	25.0484	23.8539	24.6057	25.3269	25.342	22.1772	22.9307	19.2361	20.9784	21.1837	21.2123	17.8806	18.4911	23.9677	19.1292	19.6051	18.8788	10.8826	9.73334	10.0153	11.8355	9.19614	9.05798
XLOC_016764	-	-	XLOC_016764	-	TSS18553	chr29:41324560-41329159	-	-	10.0418	9.85856	11.5683	10.7872	8.55379	12.5424	10.982	13.4908	8.59289	8.59289	13.8458	9.81243	0	10.158	10.7071	24.5707	13.6377	6.85991	4.49344	4.49413	6.66412	11.673	6.00765	4.05924	8.40904	5.60599	3.13662	6.59008	9.43443	9.75038	5.34112	3.6003	6.45821	10.5635	9.24604	7.59844	14.0029	17.043	4.07149	11.3188	16.6601
XLOC_002406	-	-	XLOC_002406	CAPG	TSS2636	chr11:49423730-49438680	-	-	7.11645	8.57002	10.9812	5.93185	11.3601	7.79195	6.24752	7.72045	11.4125	11.4125	11.0843	10.2614	0	7.62148	9.471	12.1544	11.3678	14.4394	9.40051	11.6297	9.62791	11.2185	12.7773	16.1716	9.45239	8.10558	9.90154	7.93222	10.201	10.2445	6.9962	10.8031	13.4106	9.03643	13.6905	19.8449	22.2052	15.6431	19.9454	12.3518	17.5727
XLOC_020593	-	-	XLOC_020593	MYL6B	TSS22799	chr5:57489468-57492173	-	-	4.57267	2.24093	3.15817	6.73686	0.637747	3.39112	3.38908	2.18364	0.640739	0.640738	3.56798	7.72997	0	2.92953	5.82762	0	4.6734	5.07645	6.24483	2.12185	4.98408	5.47055	4.31056	0	1.20934	1.21265	2.25072	5.96338	4.20181	1.05905	1.37361	4.66325	4.65896	6.6613	10.1168	9.46561	4.35941	8.87484	7.5901	7.52719	9.93271
XLOC_020885	-	-	XLOC_020885	CECR5	TSS23117,TSS23118,TSS23119	chr5:109152547-109430265	-	-	103.243	71.9188	143.715	88.829	79.902	107.197	80.7245	101.449	80.2683	80.2683	65.3992	77.9312	40.3984	37.4259	92.8001	19.1876	63.488	90.3679	52.5317	53.0416	34.4905	61.295	51.9395	32.3255	48.5381	92.7676	72.4225	54.9066	74.4586	44.5196	58.442	59.6534	45.84	73.0377	27.9736	46.432	52.9343	52.9074	38.8199	46.8138	52.4205
XLOC_018620	-	-	XLOC_018620	CDCA8	TSS20627	chr3:108785460-108800524	-	-	3.07575	5.59711	3.54117	4.01909	3.60827	3.73926	3.55647	2.60467	3.62483	3.62484	3.74066	4.28613	0	4.05318	3.51105	0	3.59867	6.56492	4.61934	4.02775	4.07792	3.48789	4.2709	5.62782	3.75013	4.64773	3.9661	4.42354	3.54237	3.70569	3.63244	1.35693	5.40472	3.87616	5.34956	3.25032	5.56198	2.77477	3.86179	6.49277	4.29012
XLOC_021071	-	-	XLOC_021071	-	TSS23319	chr5:120911399-120911926	-	-	5.78562	5.78562	1.32012	6.32558	5.33193	7.66495	6.70683	3.6919	5.35626	5.35626	14.7334	11.7867	0	13.6198	17.5111	19.5141	5.50862	10.9289	4.93522	3.35075	4.89052	7.49103	3.34678	0	7.9361	7.9361	7.23954	5.88971	3.92647	1.70104	10.0029	4.49408	4.58226	5.53284	5.36917	5.68736	2.59309	3.78275	4.43	8.20343	8.29882
XLOC_009307	-	-	XLOC_009307	ENSBTAG00000047925	TSS10262	chr19:27388082-27388880	-	-	1.51637	3.00511	0.70077	6.55999	3.33613	5.02332	3.02352	3.24812	3.35145	3.35144	4.72811	4.73537	0	3.6324	5.18014	0	3.48836	7.40695	1.05049	2.3902	2.63019	2.88379	1.7709	0	1.57481	4.20839	1.96042	2.60252	4.70443	3.69806	1.16953	2.3738	8.21043	10.0188	3.39011	3.63005	14.1152	6.68652	5.79599	8.99984	2.6626
XLOC_017787	-	-	XLOC_017787	PPAP2B	TSS19691	chr3:90185368-90274217	-	-	23.1124	21.5425	22.6852	19.7886	28.0677	24.6199	23.7453	25.9755	28.1965	28.1965	19.8596	25.2462	14.7591	22.5303	24.6672	19.4568	23.2474	22.2502	18.9122	22.1583	21.458	20.9113	18.9396	19.9207	18.0511	17.5545	14.5861	14.383	16.84	19.7006	18.4691	20.0377	21.0922	21.1316	19.845	21.9201	27.2199	19.8094	26.1507	26.9647	20.3509
XLOC_008228	-	-	XLOC_008228	BCL3	TSS9063,TSS9064,TSS9065,TSS9066	chr18:52922333-52931634	-	-	33.4954	29.8098	35.3081	30.8842	29.5566	32.5699	30.4394	30.747	29.6898	29.6898	50.0314	53.8236	67.554	53.1842	51.5635	57.1655	56.9719	52.7789	30.657	29.326	28.5689	29.4311	31.1985	22.9252	35.3316	34.6519	34.52	35.7109	33.6401	33.5861	29.9101	35.2158	48.8742	55.7072	47.9736	41.2936	44.4198	42.0542	42.4561	40.0417	39.5443
XLOC_010812	-	-	XLOC_010812	IGFBP2	TSS11954	chr2:105338357-105367369	-	-	9.44482	8.46505	11.3433	10.2414	9.4934	11.6599	6.91207	10.0552	9.53704	9.53704	5.45036	5.47368	0	6.46016	5.56835	6.47514	7.22804	7.85138	2.63789	3.67354	1.75455	3.22398	1.78497	5.48414	4.77799	6.52285	5.86982	5.25288	5.88825	2.5002	6.16218	7.38979	14.6688	11.956	12.2107	16.6213	16.3429	16.9207	20.3544	13.2104	15.0384
XLOC_001481	-	-	XLOC_001481	ENSBTAG00000045679	TSS1623	chr10:82557429-82587611	-	-	0	0	0	0	0	0	0	0	0	0	0	0	0	0	0	0	0	0	0	0	0	0	0	0	0	0	0	0	0	0	0	0	0	0	0	0	0	0	0	0	100.834
XLOC_004611	-	-	XLOC_004611	-	TSS5092	chr13:48083918-48084334	-	-	8.76703	8.76703	4.00079	9.58523	8.07954	11.6148	5.8074	13.0536	8.11642	8.11642	13.3954	5.95352	0	19.1641	13.2674	29.5699	13.3556	16.5607	17.9481	15.2323	8.8928	8.10804	8.45236	20.2857	4.50963	4.50963	10.9702	2.97492	5.94983	0	13.4734	9.07991	19.0948	16.768	32.5439	14.3636	13.7527	11.4641	16.7821	21.7538	9.43148
XLOC_023717	-	-	XLOC_023717	SNORA30	TSS26238	chr8:23386996-23662561	-	-	0	0	0	0	0	0	0	0	0	0	0	0	0	0	0	0	0	0	0	0	0	0	0	0	0	0	0	0	0	0	0	0	0	0	0	0	0	0	0	0	0
XLOC_009684	-	-	XLOC_009684	U6	TSS10696	chr19:56326150-56347610	-	-	0	0	0	0	0	0	0	0	0	0	0	0	0	0	0	0	0	0	0	0	0	0	0	0	0	0	0	0	0	0	0	0	0	0	0	0	0	0	0	0	0
XLOC_012768	-	-	XLOC_012768	-	TSS14095	chr21:58452763-58453215	-	-	6.26003	5.00803	8.57021	9.85574	12.4613	9.95215	11.1962	12.7828	12.5182	12.5182	8.92725	8.92725	0	6.31567	3.7894	0	8.58285	10.6425	20.5052	8.70122	10.1597	16.6737	15.9333	13.0363	6.44014	7.72816	9.3998	14.0198	5.09812	11.0431	7.21545	11.6702	26.7732	12.5717	25.0968	25.8456	13.4674	29.4691	28.7595	17.3084	28.2848
XLOC_004487	-	-	XLOC_004487	SCAND1	TSS4957	chr13:65744268-65745100	-	-	44.277	44.7414	43.4619	28.8027	31.0468	47.422	51.7242	40.0664	31.1896	31.1896	48.8798	30.9748	0	37.7143	37.6584	60.1227	19.6431	31.0287	39.7589	40.8081	40.9681	33.2512	21.9782	27.2596	32.2629	37.5326	29.2529	38.3368	41.0832	34.5552	18.5765	30.084	35.472	39.2839	18.251	41.502	44.0329	34.921	43.6818	35.5476	30.0325
XLOC_003355	-	-	XLOC_003355	U8	TSS3683	chr12:21669545-21697383	-	-	0	0	0	0	0	0	0	0	0	0	0	0	0	0	0	0	0	0	0	47.9347	0	46.3146	0	0	0	0	0	0	0	0	0	0	0	0	0	0	0	0	0	0	0
XLOC_014701	-	-	XLOC_014701	bta-mir-940	TSS16296	chr25:1792864-1792957	-	-	0	0	0	0	0	0	0	0	0	0	0	0	0	0	0	0	0	0	0	0	0	0	0	0	0	0	0	0	0	0	0	0	0	0	0	0	0	0	0	0	0
XLOC_019177	-	-	XLOC_019177	Y_RNA	TSS21220	chr4:112970774-112970876	-	-	0	0	0	0	0	0	0	0	0	0	0	0	0	0	0	0	0	0	0	0	0	0	0	0	0	0	0	0	0	0	0	0	0	0	0	0	0	0	0	0	0
XLOC_009366	-	-	XLOC_009366	bta-mir-744	TSS10331	chr19:31284736-31363093	-	-	0	0	0	0	0	0	0	0	0	0	0	0	0	0	0	0	0	0	0	0	0	0	0	0	0	0	0	0	0	0	0	0	0	0	0	0	0	0	0	0	0
XLOC_024738	-	-	XLOC_024738	-	TSS27354	chr9:30124492-30124962	-	-	21.03	9.34668	7.99747	12.2628	14.2127	15.0915	9.28706	13.4196	14.2775	14.2775	13.091	21.4217	0	20.0382	11.7872	0	18.6883	33.1043	10.7633	6.76643	11.851	2.59324	20.2752	16.2202	10.8175	10.8175	6.57872	11.8935	8.32548	6.18308	5.38659	10.8903	5.55199	15.0834	9.10761	2.29699	10.9965	14.8956	5.36751	4.96975	17.5964
XLOC_000994	-	-	XLOC_000994	-	TSS1092	chr1:52844509-52845177	-	-	8.08013	9.42682	11.9838	8.83423	8.19116	8.02858	11.3738	9.45278	8.22854	8.22854	6.17295	7.54471	37.5597	4.7553	7.47262	13.6266	10.0012	1.90789	12.4064	7.01943	8.87906	17.1874	10.9062	11.6852	4.1563	6.23445	12.6383	6.16912	10.2819	11.8783	6.985	11.5067	7.19947	12.5565	11.2478	7.9429	11.7698	7.92441	9.28033	7.87656	9.4169
XLOC_008247	-	-	XLOC_008247	MGC148938	TSS9087,TSS9088	chr18:53523391-53528749	-	-	0.940342	2.45613	1.30415	0	0.504568	0.94	1.56021	0.325916	0.50691	0.50691	0.542007	0.486597	0	0.484039	2.41162	0	1.05363	2.67594	2.14174	1.12638	1.05213	1.32514	1.6989	0	0	1.53425	5.55288	2.47484	0	0.873845	0	1.45521	3.05068	1.94429	0.526612	1.52932	0.648917	1.42582	1.12827	2.99944	2.55754
XLOC_018556	-	-	XLOC_018556	KIF2C	TSS20552	chr3:101832372-101851108	-	-	4.05165	3.74752	4.28007	4.10871	3.51246	2.02347	3.35713	3.78384	3.52872	3.52872	4.14166	3.71782	0	3.69232	4.49319	0	4.19964	3.53992	3.28525	2.41906	2.4467	2.50458	4.10248	2.44346	3.4576	3.72943	3.18735	3.00744	2.436	3.76984	3.29872	3.17608	3.37478	2.37373	3.484	3.51392	3.40972	3.75284	4.28786	3.53736	1.99923
XLOC_000404	-	-	XLOC_000404	SNORA48	TSS447	chr1:130413416-130413546	-	-	0	0	0	0	0	0	0	0	0	0	0	0	0	0	0	0	0	0	0	0	0	0	0	0	0	0	0	0	0	0	0	0	0	0	0	0	0	0	0	0	0
XLOC_016786	-	-	XLOC_016786	C29H11orf84	TSS18578	chr29:42665349-42866140	-	-	5.00995	6.6055	4.04132	8.8496	3.76854	5.03327	4.73257	6.60256	3.78595	3.78595	7.30337	7.63434	20.4348	7.47332	5.24878	6.64957	6.39912	5.43559	3.59525	4.12414	4.76696	3.0128	3.92623	4.65701	5.09123	3.94698	7.33384	3.5217	5.28601	3.60882	5.43687	3.31079	6.07884	7.50542	4.06318	4.3962	4.71902	5.769	7.46099	5.86428	7.06508
XLOC_013149	-	-	XLOC_013149	CSRNP1	TSS14545	chr22:12519600-12532848	-	-	11.0221	10.6501	10.8203	9.30801	8.25573	11.4863	10.1331	11.6675	8.29222	8.29222	14.2603	11.6361	13.9348	13.4487	12.9082	18.279	11.7947	13.56	5.3048	6.44138	5.1881	5.19011	5.24156	5.54018	7.88088	6.25331	7.72304	7.13022	5.70939	8.58096	4.86236	4.95505	21.7092	21.5006	22.5398	13.9906	14.1962	15.3796	19.7423	17.8356	13.9788
XLOC_013891	-	-	XLOC_013891	SAYSD1	TSS15388	chr23:12964406-12971106	-	-	2.77421	0.769803	4.37767	2.87046	1.49896	1.9129	1.92487	3.00416	1.50589	1.50589	4.67271	5.13617	0	5.33791	2.04129	9.25919	5.28856	5.33856	2.01683	5.98407	2.77698	1.30573	3.05809	0	3.63775	2.8435	4.53122	1.553	2.35596	2.8075	1.52882	2.73592	3.15781	10.7972	6.16573	4.29586	5.1104	7.39691	4.52314	6.34395	3.76722
XLOC_020937	-	-	XLOC_020937	CENPM	TSS23174	chr5:113444185-113456257	-	-	2.71716	3.33646	3.31452	2.41649	1.65681	3.97867	2.32463	3.45977	1.6644	1.6644	4.55826	5.63323	0	1.71084	2.39258	7.74188	5.57053	6.4892	2.89975	3.29376	0	2.36075	4.94187	2.73068	2.4244	2.10143	5.20668	1.35454	3.06802	1.20553	4.73581	3.47314	4.21141	2.94438	3.94644	6.59092	5.84616	2.38314	3.41876	7.7829	5.90125
XLOC_012657	-	-	XLOC_012657	5S_rRNA	TSS13981	chr21:57844280-57844399	-	-	0	0	0	0	0	0	0	0	0	0	0	0	0	0	0	0	0	0	0	0	0	0	0	0	0	0	0	0	0	0	0	0	0	0	0	0	0	0	0	0	0
XLOC_006435	-	-	XLOC_006435	U6	TSS7068	chr16:32961374-33072297	-	-	0	0	0	0	0	0	0	0	0	0	0	0	0	0	0	0	0	0	0	0	0	0	0	0	0	0	0	0	0	0	0	0	0	0	0	0	0	0	0	0	0
XLOC_025429	-	-	XLOC_025429	bta-mir-542	TSS28111	chrX:18180132-18180229	-	-	0	0	0	0	0	0	0	0	0	0	0	0	0	0	0	0	0	0	0	0	0	0	0	0	0	0	0	0	0	0	0	0	0	0	100.385	0	0	0	0	0	0
XLOC_008836	-	-	XLOC_008836	TRAPPC6A	TSS9742	chr18:53221120-53230745	-	-	13.2934	11.9703	10.0127	13.069	12.9987	15.4731	11.6529	10.9587	13.0593	13.0593	14.0897	15.6949	0	15.5991	16.6708	8.44879	12.8116	18.4778	9.19198	13.9997	11.3562	12.5491	10.8376	11.5307	13.0722	14.3474	8.45831	11.6861	13.2946	13.7261	13.2189	11.0697	17.7551	20.1666	17.4397	14.4157	20.0517	13.5708	19.5451	21.5984	20.064
XLOC_004000	-	-	XLOC_004000	AURKA	TSS4404	chr13:60092042-60107177	-	-	6.88991	5.5548	4.92895	7.29662	6.00828	5.04576	3.74017	5.62975	6.0362	6.0362	5.07954	5.07663	0	5.04162	3.68109	0	5.87329	6.60177	5.34793	3.51978	4.64275	4.50895	4.69741	5.98247	6.15477	6.14111	6.56078	4.74436	4.75139	7.08243	4.22192	5.43461	6.52225	6.44367	5.41155	7.04172	5.23841	5.62226	7.10124	6.65831	6.93084
XLOC_019640	-	-	XLOC_019640	-	TSS21737	chr4:48087720-48088413	-	-	8.94815	7.66984	7.00019	9.22421	9.18891	8.25599	5.08061	6.52566	9.23085	9.23085	7.16161	8.46372	0	3.22417	5.80351	0	6.57236	9.05508	7.85098	8.14367	6.48323	7.80266	6.6551	0	7.23296	7.23296	3.59897	7.80782	11.0611	4.51005	5.15691	2.97884	22.0203	23.8379	20.6415	21.9904	19.7661	23.1929	23.4909	14.2735	19.9402
XLOC_000577	-	-	XLOC_000577	CLDND1	TSS637	chr1:42451744-42459005	-	-	43.4019	44.1301	42.4553	53.5978	42.9142	40.016	42.4476	46.9216	43.1109	43.1109	41.1994	42.7558	45.1363	42.4682	46.9695	69.3266	43.6489	47.1543	43.6967	41.0616	40.5167	38.2855	38.6752	34.8328	36.357	40.1352	47.3449	35.4008	41.2612	39.7705	42.9371	36.9995	36.0756	35.4764	33.739	32.4838	34.878	33.1258	37.1194	29.4617	32.061
XLOC_002374	-	-	XLOC_002374	SLC20A1	TSS2598	chr11:46218715-46232124	-	-	39.1024	41.2053	42.4952	47.0191	48.6875	41.0478	43.399	47.2613	48.9114	48.9114	54.5473	59.1563	52.6348	54.7063	58.4653	46.9484	61.1412	56.9999	29.0853	27.507	25.1648	30.4999	25.9	26.1382	27.0941	31.8554	32.8458	27.7736	30.7915	26.4215	31.3651	33.6903	36.5651	36.4726	38.4499	28.1656	32.4592	24.83	27.5513	29.609	27.8422
XLOC_024779	-	-	XLOC_024779	ENSBTAG00000043547	TSS27420	chrM:1452-16338	-	-	0	0	0	0	0	0	0	0	0	0	0	0	0	0	0	0	0	0	0	0	0	0	0	0	0	0	0	0	0	0	0	0	0	0	0	0	0	0	0	0	0
XLOC_002805	-	-	XLOC_002805	DPY30	TSS3075	chr11:14683783-14696398	-	-	49.3795	46.0012	56.8474	42.1279	58.6241	67.4449	49.5949	47.2824	58.8941	58.8941	36.2477	59.5602	67.499	41.7281	37.0841	47.7457	61.7559	44.4479	49.2902	52.875	55.9896	43.1656	71.4597	65.1017	58.0388	57.9884	54.6849	44.3524	55.4352	53.9435	51.1432	40.93	56.0232	47.9475	55.1326	61.4027	54.4368	55.2288	47.8264	50.3389	58.4241
XLOC_019571	-	-	XLOC_019571	Y_RNA	TSS21661	chr4:112975141-112975253	-	-	0	0	0	0	0	0	0	0	0	0	0	0	0	0	0	0	0	0	0	0	0	0	0	0	0	0	0	0	0	0	0	0	0	0	0	0	0	0	0	0	0
XLOC_010220	-	-	XLOC_010220	KRT14,KRT15	TSS11299,TSS11300	chr19:42343663-42434559	-	-	3774.19	3564.55	3734.57	3539.54	3645.44	3682.73	3744.87	3728.1	3662.81	3662.81	4693.72	4702.24	5041.81	4616.36	4559.51	4898.4	4540.11	4790.91	4254.42	4193.17	4257.66	4246	4210.46	4255.01	4714.32	4716.57	4809.98	4675.84	4710.93	4816.61	4533.92	4579.24	4990.92	4923.38	4810.48	5194.5	5109.22	4982.99	5225.86	5025.34	5140.05
XLOC_023117	-	-	XLOC_023117	SMIM15	TSS25585	chr7:67407604-67407826	-	-	67.6632	93.2634	92.4886	57.4108	48.05	67.1888	126.143	53.9959	48.271	48.271	94.7642	43.206	0	68.5679	102.636	0	90.1321	49.8886	76.2678	96.3469	33.6626	55.1134	59.9038	0	122.132	78.8452	48.0303	77.7893	77.3162	74.4508	121.375	95.4849	146.296	188.538	121.28	155.531	141.045	137.266	141.309	193.434	213.615
XLOC_008932	-	-	XLOC_008932	SNORD88	TSS9850	chr18:57317722-57324156	-	-	0	0	0	0	0	0	0	0	0	0	0	0	0	0	0	0	0	0	0	0	0	0	0	0	0	0	0	0	0	0	0	0	0	0	0	0	0	0	0	0	0
XLOC_002579	-	-	XLOC_002579	U5	TSS2824	chr11:96264483-96264596	-	-	0	0	0	0	0	0	0	0	0	0	0	0	0	0	0	0	0	0	0	0	0	0	97.5799	0	0	0	0	0	0	0	0	0	0	0	0	0	0	0	0	0	0
XLOC_021177	-	-	XLOC_021177	ENSBTAG00000045605	TSS23430	chr6:28869173-28869276	-	-	0	0	0	0	0	0	0	0	0	0	0	0	0	0	0	0	0	0	0	0	0	0	0	0	0	0	0	0	0	0	0	0	0	0	0	0	0	0	0	0	0
XLOC_019758	-	-	XLOC_019758	KRT5	TSS21867	chr5:27271879-27564156	-	-	1182.9	1188.88	1208.24	1194.85	1226.58	1200.7	1168.7	1186.39	1232.3	1232.3	1609.51	1593.69	1627.22	1591.38	1566.46	1581.9	1635.42	1652.45	1449.09	1388.93	1429.95	1416.92	1436.87	1505.18	1300.78	1314.22	1275.98	1314.6	1299.07	1296.45	1367.08	1336.37	1346.31	1349.29	1300.59	1178.28	1222.83	1189.95	1203.36	1190.84	1209.68
XLOC_019816	-	-	XLOC_019816	SNORA2	TSS21928	chr5:31266939-31285052	-	-	0	0	0	0	0	0	0	0	0	0	35.0789	0	0	0	0	0	0	0	0	0	0	0	0	0	0	0	0	0	0	0	0	0	0	0	0	0	0	0	0	0	0
XLOC_022257	-	-	XLOC_022257	MISP	TSS24614	chr7:44942016-44951962	-	-	5.7139	3.96641	3.84683	5.40798	7.29035	5.24111	4.17996	5.41677	7.32395	7.32394	6.4029	7.33601	21.0301	8.10746	7.35078	16.1539	8.55813	7.37258	0.954162	0.72036	0.739297	0.581311	0.360362	0	3.26568	4.52577	4.4159	5.43536	5.0779	6.49075	5.7725	4.52543	1.05959	1.74156	1.8994	0.838276	0.967341	2.69541	3.05602	1.18579	1.86133
XLOC_007469	-	-	XLOC_007469	-	TSS8204	chr17:6871711-7543428	-	-	0	0	0	0	0	0	0.909631	0	0	0	0	0	0	0.184275	0	3.97891	1.19538	0	0	0	0	0	0.489296	0	0	0	1.4796	0	0	3.45227	0	0	8.74986	8.92009	4.45862	1.87855	3.5361	0	1.93871	8.16014	0
XLOC_005067	-	-	XLOC_005067	5S_rRNA	TSS5594	chr14:33207210-33207319	-	-	0	0	0	94.7404	0	0	0	0	0	0	0	0	0	0	0	0	0	0	0	0	0	0	0	0	0	0	0	0	0	0	0	0	0	0	0	0	0	0	0	0	0
XLOC_010082	-	-	XLOC_010082	ADORA2B	TSS11139	chr19:34084459-34104983	-	-	30.8991	28.067	30.0613	25.9918	34.4041	31.2354	30.4624	22.2997	34.5615	34.5615	44.9117	48.9622	0	43.994	40.1856	12.1094	46.4027	56.6634	23.8364	19.0532	20.5812	22.239	24.107	31.8318	25.0206	21.9149	23.8915	27.4913	21.5456	31.7312	22.328	25.8666	26.0455	30.0262	26.7349	27.2559	23.3273	30.6323	28.4086	31.5438	23.7961
XLOC_009834	-	-	XLOC_009834	snoZ30	TSS10861	chr19:15087727-15087824	-	-	0	0	0	0	0	0	0	0	0	0	0	0	0	0	0	0	0	0	0	0	0	0	0	0	0	0	0	0	0	0	0	0	0	0	0	0	0	0	0	0	0
XLOC_010322	-	-	XLOC_010322	ICAM2	TSS11424	chr19:48857449-48867609	-	-	0.745246	1.47832	0.51677	0.977067	0.417448	1.47472	0.733928	2.38232	0.419347	0.419347	1.90096	1.90441	0	2.63423	2.99925	0	0	1.09164	2.01054	1.35564	1.59575	0.872556	0.923685	0	0.769122	1.54731	0.712699	2.29172	2.68665	3.36743	1.32518	2.38158	3.27272	2.65094	2.00231	1.73896	1.79332	1.75623	4.14811	1.4008	1.44145
XLOC_021275	-	-	XLOC_021275	ENSBTAG00000045228	TSS23534	chr6:72991324-72991419	-	-	0	0	0	0	0	0	0	0	0	0	0	0	0	0	0	0	0	0	0	0	0	0	0	0	0	0	0	0	0	0	0	0	0	0	0	0	0	0	0	0	0
XLOC_009064	-	-	XLOC_009064	-	TSS10000	chr18:1853415-1853587	-	-	320.175	202.216	230.701	176.87	167.723	301.389	184.182	150.543	168.488	168.488	343.302	240.312	0	221.014	357.023	0	134.774	238.738	206.991	97.5946	273.489	205.718	214.453	233.949	138.689	104.017	158.145	154.39	223.008	118.908	116.539	130.895	20.0196	169.208	131.362	281.607	158.606	115.686	38.7087	71.6804	18.1285
XLOC_025231	-	-	XLOC_025231	bta-mir-222	TSS27905	chrX:103538140-103538250	-	-	0	0	0	0	0	0	0	0	0	0	0	0	0	0	0	0	0	0	0	0	0	0	0	0	0	0	0	0	0	0	0	0	0	0	0	0	0	0	0	0	0
XLOC_019790	-	-	XLOC_019790	RACGAP1	TSS21899	chr5:30042570-30060273	-	-	10.668	12.2975	11.4862	11.2589	13.2144	11.1398	10.7938	11.7841	13.2759	13.2758	8.15044	8.16129	10.5686	12.1503	12.2642	5.21222	9.03052	12.8973	12.8505	11.33	10.4311	12.2313	11.2133	12.0833	14.354	14.004	11.3318	10.846	11.6553	12.198	12.3186	14.6716	11.8366	10.6924	12.3991	13.8626	12.9255	13.8682	11.1159	12.4481	12.0094
XLOC_010656	-	-	XLOC_010656	RND3	TSS11790	chr2:45800465-45822011	-	-	19.6063	22.0889	21.4661	21.305	17.7038	22.0068	20.6692	21.4966	17.7857	17.7858	17.2752	19.0507	34.9517	16.2578	20.2676	3.36384	19.5873	17.8412	34.3037	32.2639	32.7846	28.457	29.5711	41.9987	24.8982	24.2413	22.4719	22.9194	25.154	19.7765	24.9038	22.4713	44.9516	43.9592	42.9655	31.8778	29.8822	32.8902	30.119	28.4038	30.6337
XLOC_008188	-	-	XLOC_008188	ENSBTAG00000037966	TSS9018	chr18:50368467-50369398	-	-	0	0	0	0	0	0	0	0	0	0	0	0	0	0	0.570705	0	0	0	0	0	0	0	0	0	0	0	0	0	0	0	0.634776	0	0	0	0	0	0	0	0	0	0
XLOC_013843	-	-	XLOC_013843	bta-mir-219-2	TSS15329	chr23:7335322-7335432	-	-	0	0	0	0	0	0	0	0	0	0	0	0	0	0	0	0	0	0	0	0	0	87.8143	0	0	0	0	0	0	0	0	0	0	0	0	0	0	0	0	0	0	0
XLOC_004353	-	-	XLOC_004353	CDC25B	TSS4809	chr13:51853964-51863562	-	-	6.3353	5.68787	3.64605	3.29259	4.38464	5.57875	6.03797	4.58575	4.40471	4.40471	5.29082	3.56594	0	4.49139	5.83205	5.23261	4.14721	3.47886	3.1832	3.59106	4.55837	6.10683	4.32737	3.08625	5.31605	5.46578	4.36699	4.91939	5.65577	4.10609	7.01296	4.53787	3.88793	5.12641	3.70511	4.43166	5.71945	5.62957	2.17219	3.61357	4.12581
XLOC_015673	-	-	XLOC_015673	ENSBTAG00000046675	TSS17366	chr26:46735225-47296160	-	-	0	0	0	0	0	0	0	0	0	0	0	0	0	0	0	0	0	0	0	0	360.308	0	0	1267.59	0	0	0	0	0	0	0	0	0	0	0	0	0	0	0	0	0
XLOC_016449	-	-	XLOC_016449	EGR2	TSS18216	chr28:19012869-19015927	-	-	0.767404	0.757768	0.636414	0.421484	0.893521	0.452372	0.453174	0.590267	0.897552	0.897552	1.08488	1.54385	0	1.06513	0.915151	3.27479	1.27665	1.3666	0.814943	0.555947	0.321121	1.24081	0.782464	0	0.464669	0.782201	2.31052	0.917132	1.38701	0.540378	1.10753	0.998064	7.56547	5.33944	5.59994	2.97905	4.43496	4.64114	2.19545	4.46288	2.55161
XLOC_011182	-	-	XLOC_011182	5S_rRNA	TSS12369	chr2:35076259-35186366	-	-	0	0	80.8047	73.4967	0	0	0	0	0	0	0	0	0	0	0	0	0	0	0	0	0	0	0	0	0	0	0	0	0	0	0	0	0	0	0	0	0	0	0	0	0
XLOC_018979	-	-	XLOC_018979	H2AFV	TSS21001,TSS21002	chr4:77389254-77401664	-	-	59.7648	58.7844	57.5313	65.9954	60.3688	57.435	57.8812	66.6125	60.6508	60.6508	59.4972	57.2282	43.3741	66.8377	68.6774	32.6695	74.8844	86.3177	56.7153	50.4882	52.2503	68.402	54.3074	52.2652	52.9527	57.2414	62.9071	61.7482	49.0145	45.6112	55.4676	55.6684	108.215	121.323	120.982	147.396	136.883	126.743	121.237	131.276	117.989
XLOC_021850	-	-	XLOC_021850	U6	TSS24163	chr7:4484107-4484207	-	-	0	0	0	0	0	0	0	0	0	0	0	0	0	86.5509	0	0	0	0	0	0	0	0	0	0	0	0	0	0	0	0	0	0	0	0	0	0	0	0	0	0	0
XLOC_006704	-	-	XLOC_006704	NUAK2	TSS7374	chr16:2894912-2914084	-	-	11.0139	9.4465	12.415	6.43964	11.7431	11.3875	16.8897	12.0533	11.7978	11.7978	11.5605	9.9015	0	11.2475	11.6663	17.5559	10.4905	6.24254	12.5793	14.139	15.3036	15.248	16.2689	3.25926	12.092	16.4552	21.5917	10.8468	16.0951	12.5262	8.69024	10.1134	9.06151	12.055	9.27997	13.1004	11.5359	8.79915	5.75488	12.6547	5.61554
XLOC_021092	-	-	XLOC_021092	ENSBTAG00000035319	TSS23340	chr6:6013171-6020467	-	-	5.58552	8.93347	6.91986	9.24315	5.77917	5.15742	12.6511	5.92773	5.80584	5.80584	3.82693	5.72677	0	5.77882	8.17168	0	4.03639	4.96607	10.1185	8.12325	9.16101	7.3446	8.79569	9.36562	8.51936	10.9757	6.28055	10.5484	9.93183	10.1745	4.74302	10.693	7.57769	10.0539	9.16709	8.46653	7.01681	9.77422	10.1839	11.948	8.82903
XLOC_010038	-	-	XLOC_010038	AURKB	TSS11089,TSS11090	chr19:28447633-28452722	-	-	5.98296	7.31628	5.72207	6.15202	6.51427	8.46572	8.10362	7.45234	6.54408	6.54409	5.72339	6.85451	0	4.6645	6.49038	0	5.61779	4.51541	7.49673	5.49157	5.27102	6.16891	5.65299	6.46102	6.85318	6.73435	5.82063	6.18033	5.65636	4.38765	7.19978	6.90131	7.63149	7.62449	6.79118	9.02575	6.17808	6.78507	6.23701	7.28404	6.82761
XLOC_012555	-	-	XLOC_012555	NEIL1	TSS13871	chr21:33855756-33861985	-	-	3.09292	5.11203	4.01435	0.76567	3.56011	2.50744	3.65168	1.80294	3.57646	3.57645	6.00609	5.85075	0	3.75502	4.27533	0	3.07932	4.59204	2.83194	1.44854	3.88484	3.55567	2.23615	2.77243	3.74874	5.1005	4.75858	2.24931	2.41	3.28922	1.85353	4.05249	2.68304	6.41771	3.41029	3.1913	4.63591	4.24065	4.26651	4.07179	4.32122
XLOC_015707	-	-	XLOC_015707	ANKRD22	TSS17402	chr26:10542025-10570091	-	-	47.0143	40.9773	44.5608	41.5794	46.6007	44.9813	46.2884	42.7107	46.817	46.817	36.9662	36.6718	19.2282	40.7686	42.3388	37.1819	38.3696	30.2983	35.9463	39.7635	37.746	34.7525	39.7075	37.7047	40.3577	38.7921	43.579	36.5287	34.3912	47.5046	39.0208	30.7629	34.1085	32.1322	38.044	28.6902	28.2976	25.3134	26.4735	25.2389	23.4418
XLOC_001925	-	-	XLOC_001925	U6	TSS2108	chr10:53089214-53481049	-	-	0	0	0	0	0	0	0	0	0	0	0	0	0	0	0	0	0	0	86.4687	0	0	0	0	0	0	0	0	0	0	0	0	0	0	0	0	0	0	0	0	0	0
XLOC_012990	-	-	XLOC_012990	U6	TSS14355	chr22:50815489-50815595	-	-	0	0	0	0	0	0	0	0	0	0	0	0	0	0	0	0	0	0	0	0	0	0	0	0	0	0	0	0	0	0	0	0	0	0	0	0	0	0	0	0	0
XLOC_008183	-	-	XLOC_008183	SNRPA	TSS9011	chr18:50299425-50310253	-	-	17.3759	19.3613	20.3865	24.9977	19.6105	23.5783	20.4791	23.6967	19.7008	19.7008	23.8157	17.6117	19.7562	23.9168	19.8954	26.5953	22.0682	27.2632	14.7438	10.7862	20.4134	15.4333	17.6841	11.1434	16.9524	15.47	18.2418	19.4248	17.5007	16.4469	16.1181	16.7497	22.349	27.2384	22.0154	28.8723	30.6834	28.179	30.6625	29.3645	24.2014
XLOC_020242	-	-	XLOC_020242	LGALS1	TSS22406	chr5:110014542-110017878	-	-	111.722	135.52	149.49	116.254	102.063	96.8157	128.818	96.662	102.526	102.526	120.698	112.586	59.7299	136.534	114.02	86.1805	102.757	137.825	117.277	133.666	122.854	114.693	121.449	160.188	126.073	116.232	124.362	116.182	113.385	115.574	131.482	107.318	119.899	140.389	122.161	256.498	253.862	267.322	283.218	226.566	281.136
XLOC_015754	-	-	XLOC_015754	SNORA28	TSS17451	chr26:18538603-18574348	-	-	0	0	0	0	0	0	0	0	0	0	0	0	0	0	0	0	0	0	0	0	0	0	0	0	0	0	0	0	0	0	0	0	0	0	0	0	0	0	0	0	0
XLOC_002526	-	-	XLOC_002526	ODC1	TSS2767	chr11:87178097-87182503	-	-	14.7532	15.794	14.6326	16.9921	14.0488	18.1383	15.4633	18.5691	14.1136	14.1136	14.8361	15.1001	15.0477	14.786	16.5569	21.4988	16.349	13.3341	24.781	19.4571	19.9099	19.7613	26.4723	23.5357	24.8869	25.2537	22.0151	31.3884	20.9924	24.0484	26.8228	26.3547	32.9588	28.3992	26.5855	28.3454	30.2518	27.1329	27.033	30.0658	29.0307
XLOC_017912	-	-	XLOC_017912	ACA59	TSS19829	chr3:107466834-107466971	-	-	0	0	0	0	0	0	0	0	0	0	0	0	0	0	0	0	0	0	0	0	0	0	0	0	0	0	0	0	0	0	0	0	0	0	0	0	0	39.5999	0	0	0
XLOC_014881	-	-	XLOC_014881	ZNF646	TSS16489	chr25:27443253-27447066	-	-	4.09676	1.77939	2.83721	3.7279	3.57946	2.24615	3.59379	2.84519	3.59633	3.59633	2.64694	4.23043	0	2.28768	3.50733	0	4.8243	2.42098	2.39083	3.06461	2.92312	3.91265	3.4404	0	2.16184	5.75608	7.27672	2.30611	2.88755	4.08564	2.33958	3.8944	2.9906	4.43601	0.675755	3.97557	3.12956	5.10137	2.69955	2.6288	2.05641
XLOC_002629	-	-	XLOC_002629	ASS1	TSS2880	chr11:100791338-100843336	-	-	10.6117	10.2579	12.5779	8.27822	11.5279	11.6401	11.4224	9.8698	11.5816	11.5816	5.48164	5.71471	0	6.9984	3.76982	4.30232	5.60212	4.1125	11.0459	9.7634	11.3606	10.0273	13.7116	10.9938	4.36913	4.60257	2.60058	4.10332	3.14867	3.81448	4.85646	6.5731	15.2302	14.0857	17.2884	19.2545	23.8165	14.1712	15.6598	17.9252	19.5873
XLOC_015399	-	-	XLOC_015399	MAFK	TSS17073	chr25:41960756-41961974	-	-	19.5278	16.6186	10.1748	20.5605	23.0144	17.8947	19.0972	20.0962	23.1234	23.1233	37.1635	22.7871	0	42.5891	25.4555	0	24.76	40.4846	28.0728	7.57952	22.5047	10.18	18.1403	5.62733	18.2382	13.1562	17.1308	20.3135	26.9159	13.8011	19.3421	23.8474	18.0133	11.2681	16.883	18.9412	28.7785	13.8592	8.49716	8.71289	13.9521
XLOC_018501	-	-	XLOC_018501	SNORA42	TSS20492	chr3:92701748-92745663	-	-	0	0	0	0	0	0	0	0	0	0	0	0	0	0	0	0	0	0	0	0	0	0	0	0	0	0	0	0	0	0	0	0	0	0	0	0	0	0	0	0	0
XLOC_001359	-	-	XLOC_001359	MYO5A	TSS1485,TSS1486,TSS1487	chr10:58026027-58152621	-	-	10.7895	10.9547	10.8961	10.678	13.8589	12.6914	9.79057	9.32812	13.9226	13.9226	10.3022	5.29183	0	6.68392	5.95988	9.11463	9.61046	10.3922	12.8385	16.5968	10.4244	12.9701	10.8637	8.49114	11.0843	12.3828	12.6223	13.1528	10.9933	7.3256	10.0823	13.7642	11.8825	12.1029	12.1264	10.3667	9.53073	9.34275	11.3163	9.64829	9.66564
XLOC_005041	-	-	XLOC_005041	SDR16C5	TSS5567,TSS5568	chr14:25105061-25191875	-	-	92.9843	93.5766	80.3819	102.184	108.722	90.5932	96.0667	90.1252	109.24	109.24	83.1629	70.0751	202.22	90.4809	87.7039	47.9793	90.506	108.041	81.8639	77.9409	80.1498	69.402	81.136	76.471	112.201	96.334	114.344	101.209	104.907	114.329	114.7	111.262	82.3261	78.6904	80.158	87.0188	78.4316	72.7909	88.596	83.6261	78.676
XLOC_022278	-	-	XLOC_022278	C7H19orf24	TSS24641	chr7:45360211-45363064	-	-	18.0308	13.4711	15.4707	13.2401	15.3297	14.6803	13.9154	12.0956	15.4008	15.4008	14.0093	19.5974	0	19.9645	12.3532	49.2402	19.3436	21.1015	11.6202	8.93634	11.4367	10.0874	13.5647	13.1913	15.0305	16.1438	10.8743	19.1286	14.465	10.144	12.4052	13.3089	10.6569	13.1108	21.8438	23.0785	16.7626	26.8724	17.667	18.4697	25.115
XLOC_020935	-	-	XLOC_020935	DESI1	TSS23172	chr5:113205338-113227792	-	-	44.5412	30.9729	29.9425	35.217	26.4324	35.4862	30.9417	39.8379	26.5515	26.5515	35.6822	28.9914	40.4068	39.8681	36.7736	46.0585	33.272	43.5534	33.0271	35.3798	25.5745	39.7819	35.8833	19.7852	36.2738	27.6826	41.2821	33.6718	32.9784	26.0858	33.9662	22.3437	19.9106	19.7373	25.456	20.3457	31.8533	23.3462	19.9464	23.2664	13.6047
XLOC_008057	-	-	XLOC_008057	PLEKHF1,bta-mir-2901	TSS8858,TSS8859	chr18:40424604-40434171	-	-	1.61694	2.18345	1.12477	0.842571	0.482938	0.795017	1.78628	148.141	0.485164	0.485164	1.70348	1.48976	0	2.70733	1.24154	0	1.01685	2.55693	0.445835	0.506052	1.32429	0.729476	0.270189	0.822926	0.846024	0.426218	0.797349	1.03801	0.419839	2.22736	1.28001	0	2.1896	0.900809	1.03522	2.26799	1.95894	1.71766	0.689371	1.27098	1.99319
XLOC_020329	-	-	XLOC_020329	GTSE1	TSS22499	chr5:117677496-117738845	-	-	4.35245	3.84266	5.61821	5.61744	4.79149	5.71035	3.60413	4.07483	4.8134	4.8134	4.84574	5.79499	0	4.2502	4.19227	10.855	4.34232	3.90772	2.61702	3.23323	4.80322	3.99596	3.78885	5.40614	3.15069	4.41593	4.12997	4.58481	3.96994	4.1203	3.48325	4.81161	4.41704	2.68257	5.31082	4.09966	6.16584	5.50919	6.28708	5.31874	3.98032
XLOC_020246	-	-	XLOC_020246	H1F0	TSS22411	chr5:110122672-110124878	-	-	89.7843	80.421	93.5502	77.303	83.8568	94.7347	90.5316	86.6462	84.2467	84.2467	80.6268	77.916	23.7978	83.5798	75.9524	115.297	73.5135	73.319	93.7172	94.64	89.8338	89.0855	82.0619	83.2591	82.5827	91.1206	89.568	85.0601	79.6769	93.3482	83.3331	83.1637	98.9201	97.1457	90.59	90.1006	80.4193	91.8449	88.7897	93.6409	83.7454
XLOC_022042	-	-	XLOC_022042	LRRC8E	TSS24382,TSS24383	chr7:17877520-17885474	-	-	24.1233	22.9764	22.2734	21.0657	20.5135	23.125	21.5997	20.8026	20.6077	20.6077	25.3905	23.6201	38.2519	27.1555	25.4804	22.379	23.1957	32.3362	12.6077	13.8742	10.276	13.1823	13.0159	15.3934	16.3156	16.5699	18.5165	16.0989	14.1816	13.7767	18.6269	16.9179	18.6983	15.8533	16.3805	14.4533	15.6577	16.1653	12.5947	14.8488	19.4734
XLOC_022680	-	-	XLOC_022680	RNASEH2A	TSS25096	chr7:13837388-13844314	-	-	21.7623	23.9699	24.2913	29.9643	25.2443	22.2695	23.7954	25.2319	25.3633	25.3633	33.812	29.1072	58.1603	34.6855	35.3843	32.1676	36.7981	39.8101	18.7456	17.8922	23.4164	20.9875	20.8263	21.7936	21.1609	25.9877	23.705	26.3164	26.0286	22.5562	26.796	27.6368	25.8941	27.2533	30.6545	31.3087	27.3039	33.6609	33.3746	38.3068	28.7632
XLOC_004033	-	-	XLOC_004033	U6	TSS4442	chr13:62848411-62848518	-	-	0	0	0	0	0	0	0	0	0	0	0	0	0	0	0	0	0	0	0	0	0	0	0	0	0	0	0	0	0	0	0	0	0	0	0	0	0	0	0	0	83.0898
XLOC_014252	-	-	XLOC_014252	U6	TSS15786	chr24:1114873-1265108	-	-	0	0	0	0	0	0	0	0	0	0	0	0	0	0	0	0	0	0	0	82.7699	0	0	0	0	0	0	0	0	0	0	0	0	0	0	0	0	0	0	0	0	0
XLOC_016248	-	-	XLOC_016248	ZNF33B	TSS17998	chr28:12902004-12921748	-	-	19.6375	20.9911	19.1888	21.9814	18.5295	18.1924	13.9925	17.7964	18.6166	18.6166	12.8998	15.7978	0	14.2268	8.47959	29.142	11.2364	8.02223	15.6681	19.3031	25.5643	29.4281	22.6478	14.8144	18.9725	18.9545	23.9233	18.807	20.2678	15.1084	22.956	13.1943	29.0345	38.805	16.3494	32.1736	21.9789	28.3186	18.9371	30.2073	15.9724
XLOC_012200	-	-	XLOC_012200	U6	TSS13483	chr21:46402384-46402491	-	-	0	0	0	0	0	0	0	0	0	0	0	0	0	0	0	0	0	0	0	0	0	0	87.3329	0	0	0	0	0	0	0	0	0	0	0	0	0	0	0	0	0	0
XLOC_017629	-	-	XLOC_017629	PSRC1	TSS19526	chr3:34239155-34242726	-	-	10.3831	6.25268	6.89634	6.2183	4.84562	5.78048	7.04474	6.51177	4.86763	4.86763	7.84617	5.33788	0	9.35845	5.70731	20.329	7.85639	6.65029	6.71659	4.87732	3.8103	4.618	4.77507	4.34533	4.53076	4.54423	4.75018	5.05374	6.60985	4.98935	4.81745	5.76877	8.62209	8.12726	9.82444	7.22843	8.00077	8.94609	8.50169	9.01317	10.5459
XLOC_018360	-	-	XLOC_018360	U6	TSS20332	chr3:45563731-46487165	-	-	0	0	0	0	0	0	0	0	0	0	0	0	0	0	0	0	0	0	0	0	0	82.1584	0	0	0	0	0	0	0	0	0	0	0	0	0	0	0	0	0	0	0
XLOC_006833	-	-	XLOC_006833	ACA59	TSS7512	chr16:42079561-42349474	-	-	0	0	0	0	0	0	0	0	0	0	0	0	0	0	0	0	0	0	0	0	0	0	0	0	0	0	0	0	0	0	0	0	0	0	0	0	0	0	0	0	0
XLOC_008246	-	-	XLOC_008246	FOSB	TSS9086	chr18:53501994-53508395	-	-	2.02936	1.81342	1.4778	1.32037	1.56531	1.60836	1.80167	2.58636	1.57237	1.57237	94.8987	91.4177	75.9593	93.1313	97.115	106.647	96.9507	95.4091	2.68189	3.73865	3.40958	3.00431	3.37324	4.92546	2.22956	2.15452	0.907677	1.60982	1.14385	2.35623	0.457005	1.08173	211.677	225.747	212.787	136.625	132.039	144.416	132.973	143.45	132.324
XLOC_005960	-	-	XLOC_005960	U6	TSS6562	chr15:43696404-43696511	-	-	0	0	0	0	0	0	0	0	0	0	0	0	0	0	0	0	0	0	0	0	0	0	0	0	0	0	0	0	0	0	0	0	0	0	0	0	0	0	0	0	0
XLOC_020358	-	-	XLOC_020358	PHLDA1	TSS22534	chr5:5557938-5559917	-	-	31.9222	34.4773	34.2891	35.2937	31.8363	30.1278	35.4956	35.6109	31.9807	31.9807	15.6934	16.0206	33.5995	20.5511	15.7675	25.0472	19.8699	18.9319	27.2695	34.1708	29.7175	30.8303	37.0726	30.9976	29.1581	26.2943	35.4839	25.9487	29.4461	27.6841	27.3066	28.7352	30.4087	39.0514	37.992	26.4997	24.1206	26.5719	32.1854	29.2776	28.078
XLOC_003036	-	-	XLOC_003036	RHOB	TSS3329	chr11:78464205-78466417	-	-	22.9373	22.1028	22.4984	21.7364	23.2363	18.6814	20.6799	19.7018	23.3423	23.3423	31.0398	32.2097	36.7076	31.757	37.4101	16.4825	38.0479	35.2269	15.3324	17.8492	13.392	16.1863	17.5376	18.5267	17.1293	19.6768	21.2386	16.534	15.7499	17.3848	15.6972	16.423	55.1868	56.0149	53.1265	43.5806	55.1563	50.97	46.6593	45.7491	53.6931
XLOC_009492	-	-	XLOC_009492	SNORA26	TSS10475	chr19:42516885-42517005	-	-	0	0	0	84.5254	0	0	0	0	0	0	0	0	0	0	0	0	0	0	0	0	0	0	0	0	0	0	0	0	0	0	0	0	0	0	0	0	0	0	0	0	0
XLOC_003177	-	-	XLOC_003177	DNLZ	TSS3486	chr11:103874071-103875832	-	-	7.46068	9.76678	14.9534	3.64402	8.35308	6.4891	6.51068	5.27405	8.39181	8.39181	14.8385	11.4068	0	11.0323	11.0291	18.8761	8.7818	8.29426	4.55288	16.5812	9.81355	11.7945	8.10642	7.107	8.68168	4.37382	11.41	6.77609	10.2058	7.59244	2.21219	1.5046	12.9948	22.3657	12.6137	10.2466	12.739	12.3692	7.44482	19.8222	12.2318
XLOC_023678	-	-	XLOC_023678	U6	TSS26199	chr8:10139600-10139707	-	-	0	0	0	0	0	0	0	0	0	0	0	0	0	0	0	0	0	0	0	0	0	0	0	0	0	0	0	0	0	0	0	0	0	0	0	0	0	0	0	0	0
XLOC_001262	-	-	XLOC_001262	BUB1B	TSS1373	chr10:35903020-35958915	-	-	6.42208	6.8524	5.57412	5.68906	5.52987	5.90568	4.70695	6.58437	5.55553	5.55553	3.15107	3.62414	12.5697	3.8893	4.96998	2.40087	4.38252	4.83872	5.53093	4.69926	3.09488	6.31217	4.50294	6.51045	4.90351	5.36708	3.18584	3.03607	4.51889	7.1597	5.08207	4.5161	5.17587	6.19309	4.93946	6.33325	5.01113	4.87578	5.72393	5.37971	4.91844
XLOC_009941	-	-	XLOC_009941	SNORD91	TSS10981	chr19:23859291-23886659	-	-	0	0	0	0	116.954	0	0	0	117.484	117.483	0	0	0	0	0	0	0	0	0	0	0	0	0	0	0	115.129	0	0	0	0	0	0	0	0	0	0	0	0	0	0	0
XLOC_012615	-	-	XLOC_012615	FOXA1	TSS13935,TSS13936	chr21:48212955-48218142	-	-	10.0113	9.95468	9.79423	11.3975	12.455	11.7841	11.1556	10.2525	12.5112	12.5112	10.2922	10.2984	0	10.1165	8.02066	12.1361	10.2211	9.98005	11.1555	11.2402	7.92155	12.5133	11.6386	10.2446	11.0035	11.1688	11.133	11.8974	9.44176	11.5652	11.8127	11.5109	12.1183	9.73401	9.97913	11.2217	8.56235	11.4221	10.034	12.5307	10.9486
XLOC_013776	-	-	XLOC_013776	U6	TSS15248	chr23:41165797-41393799	-	-	0	0	0	0	0	0	0	0	0	0	0	0	0	0	0	0	0	0	0	0	0	0	0	0	0	79.7298	0	0	0	0	0	0	0	0	0	0	0	0	0	0	0
XLOC_012756	-	-	XLOC_012756	-	TSS14083	chr21:45351676-45352275	-	-	7.89979	3.15992	4.32604	11.4009	4.36819	6.27952	0.78494	9.07377	4.38812	4.38812	4.02345	2.41407	0	6.37601	4.782	0	2.70776	2.23838	8.08636	6.40525	2.40394	4.3836	2.74185	2.74185	4.87625	5.68895	2.9655	4.82515	1.60838	2.78716	3.64219	3.68178	10.3236	2.26639	5.27844	9.31876	7.43537	2.32426	5.44392	5.88058	6.79881
XLOC_002194	-	-	XLOC_002194	LINC00116	TSS2401	chr11:1666001-1667014	-	-	26.3122	28.7988	40.663	14.4951	23.3	34.7436	37.6167	28.1426	23.4084	23.4084	38.3506	40.2325	0	51.2258	24.0334	0	24.2598	14.1179	18.1095	23.8465	23.905	24.5859	24.1211	11.3207	36.3114	28.9966	25.5975	22.3326	22.4059	29.2902	13.0974	25.2017	37.4234	18.8983	33.0651	51.6196	47.479	53.9681	29.0568	16.2515	61.106
XLOC_016202	-	-	XLOC_016202	-	TSS17948	chr27:37366703-37367231	-	-	6.72927	11.5359	14.477	16.3963	10.6313	5.73115	7.64154	15.9494	10.6798	10.6798	7.83381	17.6261	0	12.6083	9.69869	0	7.6885	13.6194	8.85625	11.1351	10.7263	13.8694	20.0193	6.67311	10.8788	6.92288	10.8261	10.7648	5.87171	3.39169	16.6206	8.9607	12.5627	11.0319	16.0583	17.01	9.04809	18.856	15.4576	12.2676	26.8888
XLOC_021412	-	-	XLOC_021412	SCARNA23	TSS23681	chr6:109784641-109827533	-	-	121.047	0	0	0	0	0	0	0	0	0	0	0	0	0	0	0	73.5437	0	0	0	0	0	0	0	0	0	0	0	0	0	73.7942	0	0	0	0	0	0	0	0	0	0
XLOC_013808	-	-	XLOC_013808	BPHL	TSS15288	chr23:50394683-50417050	-	-	70.219	57.3113	75.9027	71.7429	48.3271	57.1448	78.0278	71.2037	48.5515	48.5515	78.7591	72.5994	0	80.3581	56.2875	0	80.0841	69.4735	45.2411	63.7324	53.6187	49.1206	65.627	7.99987	44.4792	42.6061	61.831	50.6829	28.563	30.7769	28.3368	38.5098	36.0474	26.9874	34.9676	34.0796	46.909	33.9508	59.0691	43.0516	54.406
XLOC_001093	-	-	XLOC_001093	U6	TSS1192	chr10:12721324-12807326	-	-	0	0	0	0	0	0	0	0	0	0	0	0	0	0	0	0	0	0	0	0	0	0	0	0	0	0	0	0	0	0	0	0	0	0	0	0	0	0	0	0	0
XLOC_019205	-	-	XLOC_019205	CHPF2,bta-mir-671	TSS21251,TSS21252	chr4:114610855-114615162	-	-	3.19031	2.07187	2.60287	2.30254	2.43545	1.69847	2.06497	1.73376	2.44665	2.44665	2.8354	5.23348	0	2.19756	2.44772	2.92449	2.44207	3.28121	1.31471	1.49565	1.6769	3.12877	0.976582	2.46932	0.898129	1.17048	2.18003	1.87057	1.26308	1.56839	0.635344	1.28308	3.55736	2.04692	2.91385	2.75202	1.47108	2.14912	3.66497	2.90137	3.8342
XLOC_008996	-	-	XLOC_008996	CCDC106	TSS9921,TSS9922	chr18:62342040-62345590	-	-	23.9414	17.2185	22.1713	19.4299	19.7917	18.334	22.5949	19.9187	19.8828	19.8828	27.9416	28.2581	19.6968	27.1055	22.5439	31.0971	28.5077	25.6832	11.6797	19.7458	13.8082	15.2906	10.2402	16.4549	18.0399	18.6841	19.1522	16.516	17.1214	19.7892	14.5418	17.2999	21.3298	22.1285	9.91463	21.1031	20.1567	16.6441	12.6562	13.0979	18.5194
XLOC_025127	-	-	XLOC_025127	U6	TSS27791	chrX:84623893-84624016	-	-	0	0	0	0	0	0	0	0	0	0	0	0	0	0	0	0	0	0	0	0	0	0	0	0	0	0	0	0	0	0	0	0	0	0	0	0	0	0	0	0	0
XLOC_018263	-	-	XLOC_018263	PHGDH	TSS20223	chr3:23672338-23703529	-	-	26.6371	22.3705	25.555	26.2152	25.5548	25.3508	21.6763	24.8192	25.6741	25.6741	29.2835	26.5051	14.4271	24.7959	29.6418	38.6292	25.3442	31.3137	18.2704	20.4603	21.7356	19.7463	17.6823	25.0101	18.7431	19.1067	20.2813	19.9689	20.5663	15.9486	19.8956	20.354	37.196	34.2444	34.2153	45.7055	38.6771	38.7596	42.7065	47.1776	45.321
XLOC_004110	-	-	XLOC_004110	U6	TSS4531	chr13:70383805-70480943	-	-	0	0	0	0	0	0	0	0	0	0	0	0	0	0	0	0	0	0	0	0	0	0	0	0	0	0	0	0	0	0	0	0	0	0	0	0	0	0	0	0	0
XLOC_000699	-	-	XLOC_000699	ACA64	TSS773	chr1:72120734-72297319	-	-	0	0	0	0	0	0	0	0	0	0	0	0	0	0	0	0	0	0	0	0	0	0	0	0	0	0	0	0	0	0	0	0	0	0	0	0	0	0	0	0	0
XLOC_000573	-	-	XLOC_000573	5S_rRNA	TSS633	chr1:41758530-41824958	-	-	0	0	0	0	0	0	0	0	0	0	0	0	0	0	0	0	0	0	0	0	0	0	0	0	0	0	0	0	0	0	0	0	0	0	0	0	0	0	0	0	0
XLOC_008404	-	-	XLOC_008404	ISOC2	TSS9263	chr18:62502066-62508467	-	-	41.097	33.5931	29.7574	30.987	29.5644	36.3398	34.4965	36.6913	29.7006	29.7005	40.9467	40.2373	0	40.357	45.3691	25.2399	38.3496	34.1675	18.7711	20.6621	22.5553	25.3866	9.43968	15.753	27.543	27.8687	29.6035	27.3429	27.724	17.5533	32.5858	19.2465	48.3811	50.5024	47.6644	55.9954	53.8147	55.9638	43.9015	55.5422	59.1148
XLOC_001405	-	-	XLOC_001405	CDKN3	TSS1537	chr10:67155090-67171864	-	-	2.03129	1.35741	4.57896	5.10721	2.86141	4.72285	3.38129	4.30644	2.87481	2.87481	0.699668	1.39686	0	2.7903	3.46785	0	0.749757	0	2.09553	3.16385	2.79835	1.53198	2.32363	0	4.30087	2.13688	5.18212	2.85026	5.69812	3.66871	4.62316	2.09474	4.5466	7.00515	1.19755	2.68891	1.45895	5.85396	4.94117	5.11593	5.72024
XLOC_023088	-	-	XLOC_023088	U6	TSS25556	chr7:62923951-62978224	-	-	0	0	0	0	0	0	0	0	0	0	0	0	0	0	0	0	0	0	0	0	0	0	0	0	0	0	0	0	0	0	0	0	0	0	81.6673	0	0	0	0	0	0
XLOC_023771	-	-	XLOC_023771	ENSBTAG00000038593	TSS26296	chr8:47569779-47569889	-	-	81.8579	0	0	0	0	0	0	0	0	0	0	0	0	0	0	0	0	0	0	0	0	0	0	0	0	0	0	0	0	0	0	0	0	0	0	0	0	0	0	0	0
XLOC_023775	-	-	XLOC_023775	SNORA65	TSS26300	chr8:48526947-48527063	-	-	0	0	0	0	0	0	0	82.4386	0	0	0	0	0	0	0	0	0	0	0	0	0	0	0	0	0	0	0	0	0	0	0	0	0	0	0	0	0	0	0	0	0
XLOC_007710	-	-	XLOC_007710	U6	TSS8470	chr17:71099539-71099640	-	-	0	0	0	0	0	0	0	0	0	0	0	0	0	0	0	0	0	0	0	0	0	0	0	0	0	0	0	0	0	0	0	0	0	0	0	0	0	0	0	0	0
XLOC_014105	-	-	XLOC_014105	H2B	TSS15622	chr23:31472338-31472719	-	-	0	0	0	7.1836	0	0	0	0	0	0	0	1.79448	0	0	0	0	0	5.43245	3.58564	0	0	5.82259	2.19571	0	0	1.78348	0	0	1.75497	3.10959	2.16276	2.92782	2.40842	0	0	1.92305	0	1.93642	0	0	2.29491
XLOC_010805	-	-	XLOC_010805	ATIC	TSS11947	chr2:103847179-103870755	-	-	24.1171	24.2085	23.4184	23.1615	24.0659	24.076	20.4024	16.9922	24.1766	24.1766	23.641	18.5298	12.7906	21.8934	16.2515	0	21.3173	22.4349	27.1229	25.3048	26.8234	28.767	27.2842	29.1674	15.5223	20.9941	23.0546	18.0532	24.6463	19.2447	21.7014	20.834	22.1842	17.4266	23.9624	21.5318	22.624	21.0404	24.3305	23.612	23.2273
XLOC_002290	-	-	XLOC_002290	YIPF4	TSS2510	chr11:14919595-14937163	-	-	16.4816	15.9369	22.2194	25.3163	20.8542	19.1321	15.7487	21.028	20.9493	20.9493	18.3745	9.93118	0	26.0018	20.1923	15.3998	14.4258	11.0377	19.4736	21.7945	12.6347	33.8831	25.883	22.1881	16.5499	17.3901	14.0297	15.7243	22.467	10.3351	21.7672	12.6536	24.6091	22.9372	28.0699	23.4652	20.4211	26.2344	20.0247	20.5932	19.3185
XLOC_015101	-	-	XLOC_015101	PRSS27	TSS16737	chr25:2126835-2133923	-	-	45.4725	42.3231	39.6645	49.8975	47.7164	47.8183	40.6072	47.9486	47.9329	47.9329	23.4248	18.6891	0	24.2292	22.3206	34.7244	20.338	16.7968	42.5368	35.3396	35.2372	42.8705	32.5335	29.6946	48.6063	46.3268	44.7222	46.6042	49.244	35.4727	43.3819	47.0795	35.9303	39.2299	34.139	22.1725	24.4189	27.7785	25.224	22.1721	19.2257
XLOC_009487	-	-	XLOC_009487	RARA	TSS10470	chr19:41210899-41249293	-	-	15.2711	13.3085	15.9121	15.9262	14.222	14.3346	11.0489	15.1847	14.2866	14.2866	20.2795	19.5839	17.5864	21.5995	19.6698	26.4922	19.9728	21.0539	10.2625	9.28062	9.0987	9.64627	10.008	11.2622	9.70908	9.91108	11.8318	11.8123	13.258	12.4688	11.6371	9.51557	13.1481	10.5854	10.1734	11.35	9.08933	10.5173	11.9489	11.7168	9.71692
XLOC_010704	-	-	XLOC_010704	DBI	TSS11839	chr2:71561191-71566372	-	-	136.601	132.04	125.922	143.663	132.563	114.42	129.235	120.779	133.183	133.183	129.616	118.003	140.201	122.649	109.301	69.2629	135.897	141.462	136.184	126.307	151.635	141.148	143.933	136.909	130.751	137.131	141.09	129.877	123.658	127.118	124.319	155.019	167.111	187.317	157.371	218.835	207.277	213.227	202.226	201.602	200.046
XLOC_014664	-	-	XLOC_014664	FAM195A	TSS16258	chr25:569057-605515	-	-	64.4755	68.5449	61.8441	67.0928	60.771	64.0931	63.0999	71.1425	61.0505	61.0505	98.7313	109.429	133.396	92.4806	95.4988	62.7583	86.6832	85.8229	44.6688	41.7091	45.5712	49.262	44.0119	42.7066	49.5849	54.1897	51.2469	59.8326	57.9246	54.9391	51.4554	54.4234	100.408	125.716	100.162	145.318	140.356	137.184	132.468	129.732	111.004
XLOC_020983	-	-	XLOC_020983	LMF2	TSS23227	chr5:119926268-120034058	-	-	9.71348	8.1348	8.77227	6.45403	11.0778	8.13256	7.84015	7.88248	11.1279	11.1279	10.6389	10.5155	0	12.075	11.7459	14.8929	10.0419	13.1707	8.90585	5.76942	6.10948	7.19584	6.03302	5.60733	6.64119	7.93324	8.08025	7.23857	9.11183	9.64931	6.24613	8.19514	13.8466	17.5737	13.8174	14.4744	18.0857	18.3508	11.488	11.9533	12.2237
XLOC_024307	-	-	XLOC_024307	ARG1	TSS26877	chr9:70499607-70516610	-	-	27.92	29.1498	29.4895	28.366	28.9737	27.0722	27.4177	26.0316	29.106	29.106	22.9339	24.1662	23.6593	30.3553	27.0897	24.2485	23.0937	25.1262	26.7025	30.1039	26.0999	26.2445	26.7255	19.8693	26.9242	20.6394	23.0784	21.9049	27.2867	22.7724	23.8788	24.7341	20.1108	18.3309	20.4144	21.8311	19.9662	19.3326	22.3639	17.4879	19.1228
XLOC_007068	-	-	XLOC_007068	-	TSS7770	chr16:28255564-28256052	-	-	9.85633	8.76118	8.99578	2.87365	16.9557	5.44081	5.44081	11.1813	17.0331	17.0331	7.80879	3.34662	0	12.1537	9.94393	0	15.0151	6.20611	8.96809	3.80554	6.66515	6.07698	7.60205	7.60205	6.75993	12.3932	12.3332	5.57425	4.4594	5.79575	3.78687	1.70135	15.6126	6.28379	13.4154	4.30619	8.83512	8.59233	15.0938	4.65843	7.06889
XLOC_004021	-	-	XLOC_004021	TPX2	TSS4429	chr13:61831820-61885927	-	-	11.8971	10.6333	10.7753	9.72021	9.66621	9.93601	10.039	8.93648	9.71149	9.71149	9.1998	9.23064	0	7.94948	8.45036	7.21282	6.63632	8.48304	10.4536	9.44224	8.77435	10.9025	9.46966	8.93971	9.10877	11.6908	11.1599	9.90551	9.28105	10.3001	11.5791	11.803	8.53166	6.45474	8.25626	9.45999	9.1135	8.52965	6.8621	8.89882	10.2334
XLOC_009262	-	-	XLOC_009262	U6	TSS10213	chr19:23660848-23858491	-	-	0	0	0	0	0	0	0	0	0	0	0	0	0	0	0	0	0	0	0	0	0	77.1856	0	0	0	0	0	0	0	0	0	0	0	0	0	0	0	0	0	0	0
XLOC_006741	-	-	XLOC_006741	RGS1	TSS7414	chr16:13314191-13318292	-	-	8.38359	7.81116	4.23107	5.53446	7.30114	6.53585	6.52395	7.11555	7.33471	7.3347	7.95803	8.60294	33.3077	9.25794	7.62587	12.545	11.103	8.68502	10.6563	8.70266	8.70059	11.2171	11.4796	14.315	6.27485	9.53577	7.75076	9.53287	9.79078	9.0148	10.4275	8.29798	13.6892	14.8077	13.2554	6.47857	7.07982	7.06419	5.28934	6.8451	6.42047
XLOC_011819	-	-	XLOC_011819	TMEM171	TSS13067,TSS13068	chr20:8419596-8430125	-	-	54.53	54.186	53.0742	63.6396	65.3632	51.2653	51.6749	60.7774	65.6641	65.6641	75.7187	71.3012	45.1711	82.2102	73.2653	74.5794	76.7366	86.4976	47.9211	44.8539	42.9033	40.2393	51.047	60.8326	55.801	48.4938	59.2743	46.5972	49.8741	40.233	49.9595	50.2212	62.1896	73.6185	73.8408	59.3881	63.4027	51.8152	64.8063	57.0709	62.5165
XLOC_002525	-	-	XLOC_002525	SNORA42	TSS2766	chr11:87176850-87176982	-	-	0	0	64.998	0	0	0	0	0	0	0	0	48.1476	0	0	0	0	0	0	47.8451	0	0	0	0	0	0	0	0	0	0	0	0	0	0	0	0	53.9868	0	0	0	0	0
XLOC_024734	-	-	XLOC_024734	-	TSS27350	chr9:13555416-13556196	-	-	4.34537	10.8634	9.66708	12.1148	7.80901	5.93677	8.0956	4.85249	7.84465	7.84465	6.08615	9.40587	0	7.12399	10.96	10.9922	5.58539	3.07811	12.788	10.0665	18.1818	8.43937	12.5682	11.3114	8.38198	8.38198	6.11703	5.52943	7.18826	1.91639	8.765	5.06301	14.8418	16.3623	17.5418	14.4166	11.6855	10.1214	16.2202	8.08671	16.9458
XLOC_009859	-	-	XLOC_009859	U6	TSS10886	chr19:18708751-18708858	-	-	0	0	0	0	0	0	0	0	0	0	0	0	0	0	0	0	0	0	0	0	0	0	0	0	0	0	0	0	0	0	0	0	0	0	0	0	0	0	0	0	0
XLOC_012414	-	-	XLOC_012414	ASPG	TSS13714	chr21:70269909-70292666	-	-	0.233613	0.454662	0.655462	1.6819	1.16483	1.36621	0.45429	0.296977	1.17025	1.17025	1.25494	1.01245	0	0.728982	1.2075	0	0.934859	0	1.01537	1.15064	0.248642	0.274937	1.27117	0	1.21539	0.49338	0.925829	1.41659	0.23898	1.28387	1.53884	0	0.495861	0	0.482075	1.11973	1.56449	1.13813	1.86169	0.859918	0
XLOC_019150	-	-	XLOC_019150	ZYX	TSS21192	chr4:107598855-107607834	-	-	91.1146	89.6168	89.7012	90.0855	94.8382	92.0388	89.0768	85.4479	95.264	95.264	148.475	148.027	137.008	144.162	143.445	153.258	149.51	150.562	88.9411	86.9114	86.592	89.2084	97.2293	101.444	73.178	75.0703	74.447	73.0113	69.9142	76.0623	70.0675	74.0368	87.541	77.1126	72.9772	73.106	84.2188	75.5989	79.8913	67.7416	76.6763
XLOC_002357	-	-	XLOC_002357	ENSBTAG00000046259	TSS2581	chr11:38297997-38298497	-	-	5.85267	16.4409	4.78083	3.08979	2.5885	11.7047	16.3286	13.4725	2.60041	2.60041	14.5544	18.1738	0	10.8551	11.9733	0	5.44942	0	4.8108	8.14262	6.00538	15.7224	4.12516	8.35943	12.4761	14.9047	13.5839	11.1106	8.60085	8.52456	8.42296	9.49594	15.2074	26.6612	11.0286	17.534	27.8404	17.5064	22.4387	22.2792	17.1194
XLOC_003297	-	-	XLOC_003297	-	TSS3621	chr11:106196354-106196703	-	-	31.6487	42.1983	34.6626	27.6819	32.6669	27.2539	48.2184	16.1564	32.816	32.816	38.6857	53.7301	0	29.8013	44.702	42.6986	43.3921	41.8485	32.3961	19.5513	34.2429	25.7574	31.7332	21.9692	36.9005	28.218	19.801	42.9574	25.7744	48.3865	36.479	42.6116	32.5858	21.1861	35.2447	35.2594	28.3696	18.6233	48.4663	51.6058	20.4284
XLOC_008363	-	-	XLOC_008363	5S_rRNA	TSS9218	chr18:58425824-58448791	-	-	0	0	65.6686	0	0	47.2206	0	0	0	0	0	0	0	0	48.2332	0	0	0	0	0	0	0	0	0	0	0	0	0	0	0	0	0	0	0	0	0	0	0	0	0	0
XLOC_022727	-	-	XLOC_022727	TMED1	TSS25145	chr7:16465941-16527426	-	-	8.03023	8.20146	8.30554	8.04815	7.19793	8.56735	7.9692	6.88673	7.23116	7.23115	9.5044	8.56268	0	6.56968	9.03179	21.697	10.8136	8.89193	5.26542	4.60035	8.71492	4.46847	5.89212	3.24218	6.62535	7.31847	7.1409	4.99983	5.69595	5.62624	10.4856	6.15237	10.5368	6.25813	9.7171	13.0399	11.0388	10.0887	13.8168	12.371	12.9162
XLOC_011658	-	-	XLOC_011658	U6	TSS12891	chr20:20900430-20900534	-	-	0	0	0	0	0	0	0	0	0	0	0	0	0	0	0	0	0	0	0	0	0	0	0	0	0	0	0	0	0	0	0	0	0	0	0	0	0	0	0	0	0
XLOC_018135	-	-	XLOC_018135	PMF1	TSS20073	chr3:14605970-14627746	-	-	8.02055	7.92084	3.67983	10.7268	7.49342	12.4386	10.9336	7.2584	7.52862	7.52861	11.7291	10.1699	0	8.01785	11.8662	26.7092	9.31923	11.2061	6.54898	7.39109	8.99706	6.29008	5.91459	9.79222	7.34945	11.8444	6.82431	10.0369	9.75375	17.2129	7.14856	13.9391	7.25021	6.50678	6.76368	8.09401	8.98295	8.10793	13.0158	8.91585	8.83778
XLOC_001823	-	-	XLOC_001823	SNORA70	TSS1998	chr10:33950023-34069008	-	-	0	0	0	0	0	0	0	0	0	0	0	0	0	0	0	0	0	0	0	0	0	0	0	0	0	0	0	0	0	0	0	0	0	0	0	0	0	0	0	0	0
XLOC_021082	-	-	XLOC_021082	CCNA2	TSS23330	chr6:3413085-3419194	-	-	7.06014	4.50217	4.65848	5.0962	4.53914	6.16471	4.2453	5.42921	4.56036	4.56036	3.54401	3.10034	0	3.74033	3.0746	0	5.01664	6.20782	5.81057	5.29918	5.77952	5.34433	6.6359	3.83889	5.42224	3.81663	6.14136	4.46932	6.70277	2.69797	2.79967	3.10614	5.38474	5.95693	4.72392	6.77362	6.29478	6.88465	6.59367	5.86477	7.59469
XLOC_024282	-	-	XLOC_024282	5S_rRNA	TSS26850	chr9:63302748-63334395	-	-	0	0	0	0	0	0	0	0	0	0	0	0	0	0	0	0	0	0	0	0	0	0	0	0	0	0	0	0	0	0	0	0	0	0	0	0	0	0	0	0	0
XLOC_025793	-	-	XLOC_025793	MAOA	TSS28500	chrX:105377138-105462564	-	-	165.773	175.006	167.086	175.167	165.054	160.512	183.626	178.762	165.813	165.813	151.18	162.204	129.276	157.086	158.975	154.622	161.131	159.601	155.022	150.602	152.021	144.381	148.806	158.484	171.768	163.515	161.86	174.26	164.303	175.523	171.103	172.389	149.97	155.972	146.881	155.535	149.511	152.146	141.755	161.269	144.804
XLOC_020197	-	-	XLOC_020197	SCARNA11	TSS22353	chr5:104185186-104214653	-	-	0	0	0	0	0	0	0	0	0	0	0	0	0	40.9217	0	0	0	0	0	0	0	0	0	0	0	0	0	0	0	0	0	0	0	0	0	0	0	0	0	0	0
XLOC_015760	-	-	XLOC_015760	PYROXD2,bta-mir-1287	TSS17458,TSS17459	chr26:19334010-19359393	-	-	2.3021	1.57794	3.19768	2.3881	2.02671	2.79536	1.91583	1.58597	2.03599	2.03599	4.17971	2.91307	0	3.0361	2.85961	3.93671	3.35516	3.18458	1.31025	0.848775	123.227	2.84889	2.16553	2.66387	2.01214	1.84041	269.695	1.98409	2.71359	0.958739	2.12791	0.577624	1.36983	1.68446	2.01057	1.96237	0.901169	1.1023	1.05038	2.10894	2.66672
XLOC_007084	-	-	XLOC_007084	-	TSS7786	chr16:51763509-51764069	-	-	4.37859	2.62715	11.9889	5.74467	4.84228	6.09091	6.09091	2.23524	4.86437	4.86437	3.5681	7.1362	0	8.835	3.534	35.444	3.00164	2.48131	4.48199	2.02869	5.32968	0.971871	4.05257	0	4.50456	2.70274	1.64368	0.891471	1.78294	3.08965	3.02811	2.72091	4.16145	5.02473	5.85132	0.860845	1.17748	5.15304	2.01159	6.51881	9.42087
XLOC_013766	-	-	XLOC_013766	5S_rRNA	TSS15238	chr23:39166818-39208654	-	-	0	0	0	0	0	0	0	0	0	0	0	0	0	0	0	0	0	0	0	0	0	0	0	0	0	0	0	0	0	0	0	0	0	0	0	0	0	0	0	0	0
XLOC_014478	-	-	XLOC_014478	U1	TSS16049	chr24:25388381-25428221	-	-	0	0	0	37.3192	0	0	0	0	0	0	0	0	0	0	0	0	0	0	0	0	0	0	0	0	0	0	0	0	0	0	0	0	0	0	0	0	0	0	0	0	34.5718
XLOC_015201	-	-	XLOC_015201	IGSF6	TSS16845	chr25:20310720-20357106	-	-	1.19937	0	1.64913	2.41458	0.680557	0	1.7799	0.759058	0.683725	0.683725	0	0.626046	0	0.616475	0	0	1.44073	1.79778	1.25147	1.41475	0.620367	4.04597	2.21597	2.25288	1.90279	1.89084	0	1.24705	2.49015	0	0.730005	0	0.621012	1.4979	1.16178	0	2.06804	1.0159	0	0.548229	0
XLOC_007010	-	-	XLOC_007010	CENPF	TSS7712	chr16:70439847-70501645	-	-	3.4249	3.71574	3.15739	3.28762	3.11399	3.07838	3.2146	3.44034	3.12884	3.12884	1.61358	2.23073	0	2.27493	2.56959	3.28408	1.47085	1.80854	3.85039	3.33519	3.58031	3.03436	4.12199	3.12722	3.42214	3.9147	3.64204	3.18683	2.95024	4.17596	3.16376	3.65327	2.57908	2.067	2.38033	2.37144	2.5016	2.20572	2.24875	2.27386	2.11
XLOC_005605	-	-	XLOC_005605	SNORA57	TSS6171	chr15:54840265-54923335	-	-	0	0	0	0	0	0	0	0	0	0	0	0	0	0	0	0	0	0	0	0	0	0	0	0	0	0	0	0	0	0	0	0	0	0	0	0	0	0	0	0	0
XLOC_023156	-	-	XLOC_023156	snoU109	TSS25628	chr7:85222950-85267629	-	-	0	0	0	0	0	0	0	0	0	0	0	0	0	0	0	0	0	0	0	0	0	0	0	0	0	0	0	0	0	0	0	0	0	0	0	0	0	0	0	0	0
XLOC_002077	-	-	XLOC_002077	C10H14ORF1	TSS2277	chr10:87913059-87921648	-	-	27.5351	23.1772	15.3921	16.2744	21.5106	25.6919	20.4261	20.8891	21.6082	21.6082	14.7937	18.3391	0	14.6427	18.1385	0	15.1463	17.4769	21.7331	35.7994	25.949	17.6131	32.705	28.5808	34.9528	17.0892	21.3931	27.5555	34.688	27.8007	27.9469	31.0421	38.6962	26.7628	29.1434	34.6343	23.2106	31.4421	35.9264	29.9072	40.851
XLOC_016344	-	-	XLOC_016344	-	TSS18102	chr28:39458531-39468631	-	-	96.1323	96.6288	95.5947	114.352	106.079	105.009	92.9081	91.6806	106.557	106.557	148.035	142.644	139.372	146.636	145.837	163.935	165.286	160.578	123.172	106.403	131.572	129.667	132.355	121.898	96.7921	101.411	93.2392	93.9033	99.8832	82.3039	97.6143	112.021	120.364	128.807	138.562	117.724	109.358	123.431	117.701	121.167	135.733
XLOC_018063	-	-	XLOC_018063	FCER1G	TSS19999	chr3:8305543-8308776	-	-	7.14945	7.14569	5.78427	5.4915	6.69678	8.88561	7.72141	10.7565	6.72748	6.72747	7.23337	9.62531	0	8.95965	7.15674	0	8.16551	17.1582	8.7545	8.52544	11.1441	11.5797	8.56402	15.0597	6.1345	3.69203	9.0805	7.31119	6.70327	4.2703	9.0447	11.2986	8.45266	8.01573	5.13782	7.64308	6.30383	6.15152	3.60759	7.30289	9.92099
XLOC_006319	-	-	XLOC_006319	-	TSS6943	chr15:40300519-40301141	-	-	8.96228	2.24057	3.06742	2.93961	4.12974	3.71046	3.71046	2.85949	4.14859	4.14859	1.52153	5.32535	0	0.753495	3.01398	0	1.70664	4.23238	4.58697	1.73017	6.06057	1.65772	4.3203	5.18436	3.84172	5.37841	1.40181	4.56176	3.04117	5.27003	5.16506	8.12186	7.98547	6.42802	8.31717	5.87338	10.0421	7.32463	10.2935	5.55958	6.42768
XLOC_025374	-	-	XLOC_025374	ENSBTAG00000030107	TSS28053	chrX:3819816-3889945	-	-	0	0	0	0	0	0	0	0	0	0	0	0	0	0	0	0	0	0	0	0	0	0	0	0	0	0	0	72.6087	0	0	0	0	0	0	0	0	0	0	0	0	0
XLOC_017187	-	-	XLOC_017187	ENSBTAG00000047811	TSS19029	chr29:44574559-44585598	-	-	556.394	624.283	404.69	614.097	568.03	391.343	563.997	476.193	570.619	570.618	792.792	438.521	883.299	684.496	697.593	584.484	664.067	1046.45	592.035	402.07	512.868	596.852	599.394	585.307	529.002	549.831	587.116	377.384	475.21	555.995	484.705	653.717	269.503	131.69	282.012	99.4892	351.287	171.858	102.59	137.066	251.722
XLOC_025472	-	-	XLOC_025472	U6	TSS28156	chrX:28466653-28466760	-	-	0	0	0	0	0	0	0	0	0	0	0	0	0	0	0	0	0	0	0	0	0	0	0	0	0	0	0	0	0	0	0	0	0	0	0	0	0	0	0	0	0
XLOC_020220	-	-	XLOC_020220	-	TSS22379	chr5:107729838-107791602	-	-	6.65487	0.491484	0	4.18995	0	2.13118	0	5.10848	0	0	4.0065	0.531282	47.0274	3.64504	4.71165	0	1.00194	0	0	0	0.624836	0	0	14.7174	0.869774	1.79358	0	0	0	0	3.10098	1.77977	0.206314	1.15955	7.17195	3.42575	10.0726	5.03127	6.67017	0.634542	4.55292
XLOC_001281	-	-	XLOC_001281	NUSAP1	TSS1395	chr10:36906001-36936265	-	-	9.19232	7.41921	7.76458	8.45191	9.4649	8.13506	9.95755	7.98629	9.50864	9.50864	3.80096	4.54966	0	9.29775	6.26283	11.1447	5.98471	6.17605	6.12059	6.90532	7.67162	7.49954	8.8525	9.6211	8.14928	7.70289	7.3711	7.18981	7.88959	7.99462	6.31557	6.5275	5.77867	9.55425	9.27538	10.9635	10.9299	11.2292	9.80198	12.3564	9.57984
XLOC_002612	-	-	XLOC_002612	U6	TSS2862	chr11:99292405-99292509	-	-	0	0	0	0	0	0	0	0	0	0	0	0	0	0	0	0	0	0	0	0	0	0	0	0	0	0	0	0	0	0	0	0	0	0	0	0	0	0	0	0	0
XLOC_007865	-	-	XLOC_007865	U6	TSS8642	chr18:8636041-8729601	-	-	0	0	0	0	0	0	0	0	0	0	75.5084	0	0	0	0	0	0	0	0	0	0	0	0	0	0	0	0	0	0	0	0	0	0	0	0	0	0	0	0	0	0
XLOC_014390	-	-	XLOC_014390	U6	TSS15947	chr24:54290444-54290551	-	-	0	0	0	0	0	75.7757	0	0	0	0	0	0	0	0	0	0	0	0	0	0	0	0	0	0	0	0	0	0	0	0	0	0	0	0	0	0	0	0	0	0	0
XLOC_005112	-	-	XLOC_005112	NOV	TSS5641	chr14:47005559-47013935	-	-	72.9104	66.2223	70.8699	72.2748	72.1284	70.1583	71.18	64.5148	72.4602	72.4602	51.1572	53.221	36.5361	51.0592	52.2663	53.1979	50.8797	56.6136	21.8263	20.5929	21.1465	21.479	19.7496	22.6231	42.4382	46.7919	43.6874	48.2097	43.0846	37.7714	47.2104	48.5385	34.0623	38.9928	36.3836	32.4179	39.8418	39.8454	35.9809	37.2797	35.3935
XLOC_014782	-	-	XLOC_014782	U6	TSS16383	chr25:13695951-13696058	-	-	0	0	0	0	0	0	0	0	0	0	0	0	0	0	0	0	0	0	0	0	0	0	0	0	0	0	0	0	0	0	0	0	0	0	0	0	0	0	0	0	0
XLOC_018653	-	-	XLOC_018653	HJURP	TSS20665	chr3:114124352-114135056	-	-	3.62091	2.89841	2.86575	3.86432	2.51052	2.73825	2.90199	2.42635	2.52212	2.52212	3.06264	2.88019	0	2.31343	2.48127	0	1.41866	3.07451	3.56328	1.91427	3.36448	1.84505	2.78153	2.62458	2.1844	4.56213	2.36842	2.70486	2.16956	4.76228	4.74286	2.2314	4.46806	2.29143	2.39058	3.9539	2.58256	3.60262	4.03589	1.83119	3.33615
XLOC_001813	-	-	XLOC_001813	ENSBTAG00000020100	TSS1988	chr10:30138489-30159344	-	-	8.40013	5.67389	5.66745	5.71503	5.8951	5.35413	4.69972	6.96928	5.92227	5.92227	2.85772	4.60276	0	2.72425	2.56044	6.08864	2.32605	4.9112	6.35347	4.28595	4.31307	6.06743	4.20803	3.57224	3.64316	4.92155	3.55369	3.99186	5.43415	4.22887	5.84981	5.80921	4.7282	4.60987	5.22698	5.65948	5.49292	4.55413	4.81217	4.75311	3.9611
XLOC_023488	-	-	XLOC_023488	SFTPC	TSS25976	chr8:69976551-69979463	-	-	13.2544	14.9949	9.9568	14.4454	15.7774	11.6476	12.1284	8.70247	15.8501	15.8501	7.5361	6.34977	0	3.67895	4.69608	0	6.69341	9.18679	9.15653	5.5495	4.88401	5.87322	8.83759	9.65461	16.0834	13.7584	12.6335	16.4811	9.98243	9.28084	18.4243	15.7627	5.39624	6.72441	13.7865	6.89242	11.4334	8.38361	3.45146	11.2474	9.97939
XLOC_018955	-	-	XLOC_018955	U6atac	TSS20975	chr4:71394902-71488446	-	-	0	0	0	0	0	0	0	0	0	0	0	0	0	0	0	0	0	0	0	0	0	0	0	0	0	0	0	0	0	0	0	0	0	0	0	0	0	0	0	0	0
XLOC_019382	-	-	XLOC_019382	ANLN	TSS21447,TSS21448	chr4:61164775-61242549	-	-	17.3529	13.867	16.549	18.7396	18.5697	13.7211	16.2055	16.8467	18.6543	18.6543	12.8773	9.71741	5.93453	14.0525	7.65604	4.62536	9.73679	9.38448	20.6881	28.908	18.6666	26.0085	17.7167	19.2205	15.6637	17.5005	16.0998	15.4109	19.2111	27.1697	13.8159	20.1832	9.52111	9.7947	9.45259	11.5033	11.4876	10.0186	12.8175	10.3105	10.6681
XLOC_017436	-	-	XLOC_017436	MUC1	TSS19312	chr3:15482855-15486936	-	-	8.74509	8.63414	9.71219	8.71285	7.44897	8.32553	8.98175	8.92054	7.48205	7.48205	2.30556	3.76481	0	3.31758	4.50978	2.89311	4.27982	4.37357	3.0493	3.46263	3.73858	5.84738	3.40732	2.06861	7.88406	7.36609	8.21093	9.53629	10.799	8.67328	6.31394	10.0117	5.72739	7.01618	7.02713	3.77395	3.63016	2.66751	5.86439	3.88903	3.76928
XLOC_024212	-	-	XLOC_024212	-	TSS26773	chr9:39803393-39840649	-	-	0.00127471	6.14042	5.16783	0.0376199	2.13767	3.30521	2.67338	2.92235	2.15046	2.15047	0	0.000521744	0	3.67019	0	0	1.48963	7.74182	0	0	0	4.34698	0	8.75193	0	0.000481099	0	1.28686	7.9794	4.47754	3.91167	0	4.86028	0.0427149	2.34242	2.74571	3.97037	5.86053	6.31188	8.20207	4.37672
XLOC_022519	-	-	XLOC_022519	C7H5orf30	TSS24915	chr7:104690241-104706724	-	-	31.9228	33.7489	35.9164	29.6462	28.4105	22.8301	31.652	21.8056	28.5406	28.5406	25.7465	24.7521	12.44	24.649	27.5707	33.8508	21.6645	22.3873	21.1699	16.9181	24.4934	25.9875	24.4573	22.2982	27.1432	27.3169	25.5875	27.6471	26.5687	25.1596	26.2763	22.1866	11.3365	15.9206	15.4949	13.7734	14.4924	18.9432	12.2505	17.006	17.626
XLOC_010221	-	-	XLOC_010221	KRT19	TSS11301	chr19:42343663-42434559	-	-	59.7181	56.8878	58.0513	55.5641	59.5514	62.843	54.6812	56.9037	59.8335	59.8335	87.2121	84.3669	34.8445	88.5033	81.0442	133.821	88.9516	85.6074	28.772	29.9088	25.8684	34.5751	31.2329	37.404	40.6075	40.497	37.0191	34.4222	37.9993	36.0852	45.4619	39.0648	33.2511	32.6192	28.7798	30.2958	23.941	39.4979	39.2069	26.756	32.5391
XLOC_003473	-	-	XLOC_003473	MBNL2	TSS3821	chr12:78283445-78446885	-	-	134.078	155.665	180.07	124.559	91.2079	130.597	127.092	118.591	91.6436	91.6436	124.577	95.6648	38.1428	80.1166	44.3883	60.071	51.3065	70.716	127.598	126.103	120.893	132.713	64.7766	93.1211	147.478	186.922	60.9386	129.382	127.002	127.685	67.0309	62.924	77.6429	44.56	37.4732	30.9479	27.4914	29.2108	32.0222	29.0654	32.5429
XLOC_023306	-	-	XLOC_023306	CDKN2B	TSS25784	chr8:22114511-22119419	-	-	34.8518	38.5917	43.2826	36.4024	33.0019	30.334	34.4761	32.9839	33.1531	33.1531	28.3842	25.5097	10.2181	23.5784	28.6954	17.0441	24.9544	23.7631	34.6348	34.2061	35.5374	34.6992	34.0259	39.0772	34.4292	33.9779	34.0505	38.6721	36.2567	39.5489	36.5801	37.2931	36.5951	46.2337	39.8968	37.9751	37.1251	37.6557	38.3622	36.3186	36.4313
XLOC_005252	-	-	XLOC_005252	-	TSS5788	chr14:84116975-84117806	-	-	6.48992	3.9938	2.05037	3.27489	1.10418	2.97624	3.96832	2.5485	1.10922	1.10922	1.01704	1.52556	0	1.00732	0.503661	0	1.71116	4.2436	0.511014	0.578253	1.01277	0.55404	2.31027	3.4654	1.02717	0	0	1.01641	1.52462	0	0	0	0.593085	1.43224	2.22379	0.490746	0	1.95841	3.44027	1.06177	2.14824
XLOC_008480	-	-	XLOC_008480	U6	TSS9351	chr18:65645366-65667374	-	-	0	0	0	0	0	0	0	0	0	0	0	0	0	0	0	0	0	0	0	0	0	0	0	0	0	0	0	0	0	0	0	0	0	0	0	0	0	0	0	0	0
XLOC_015733	-	-	XLOC_015733	U6	TSS17429	chr26:15746439-15746542	-	-	0	0	0	0	0	0	0	0	0	0	0	0	0	0	0	0	0	0	0	0	0	0	0	0	0	0	0	0	0	0	0	0	0	0	0	0	0	0	0	0	0
XLOC_006548	-	-	XLOC_006548	MRPL20	TSS7201	chr16:52383423-52386462	-	-	46.4819	37.487	52.6187	53.1049	46.5413	53.8569	45.6137	42.125	46.7566	46.7566	65.4014	48.1421	0	61.9663	55.9901	0	51.6484	74.5883	50.6248	40.6886	50.5369	45.7462	45.9549	42.6698	44.293	44.3752	52.3748	38.9169	38.3585	29.0017	47.6055	40.675	65.5203	53.4253	55.4711	59.0458	78.7928	60.7664	89.6079	60.8281	70.9359
XLOC_012691	-	-	XLOC_012691	bta-mir-1247	TSS14017	chr21:68149405-68149541	-	-	0	0	0	0	0	0	49.1089	0	0	0	0	0	0	0	0	0	0	0	0	0	0	0	0	0	0	0	0	0	0	0	0	0	0	0	0	0	0	0	0	0	0
XLOC_021790	-	-	XLOC_021790	-	TSS24090	chr6:62597088-62597490	-	-	23.4364	20.3115	19.2512	28.6985	20.7346	17.077	26.3918	5.98205	20.8293	20.8293	36.605	25.4643	0	14.1868	26.7973	31.619	21.4217	39.8436	19.1919	19.9074	14.2636	20.8078	18.0762	32.5371	20.8959	14.4664	14.663	22.2675	17.4959	19.2936	16.208	33.9819	14.8495	11.2062	17.3995	13.823	18.9073	10.7262	32.3011	18.2767	23.5318
XLOC_022577	-	-	XLOC_022577	U6	TSS24986	chr7:4760643-4798974	-	-	0	0	0	0	0	0	0	0	0	0	0	0	0	0	0	0	0	0	0	0	0	0	0	0	0	0	0	0	0	0	0	0	0	0	0	0	0	0	0	0	0
XLOC_025937	-	-	XLOC_025937	U6	TSS28654	chrX:145883944-145884049	-	-	0	0	0	0	0	0	0	0	0	0	0	0	0	0	0	0	0	0	0	0	0	0	0	0	0	0	0	0	0	0	0	0	0	0	0	0	0	0	0	0	0
XLOC_023234	-	-	XLOC_023234	-	TSS25709	chr7:64940096-64940623	-	-	12.5355	6.74989	6.6006	3.79535	6.39832	5.74871	5.74871	4.92253	6.42752	6.42752	6.87559	7.85781	0	13.6198	5.83704	0	7.71206	5.46444	4.93522	8.93534	8.80294	9.63133	4.46237	13.3871	7.9361	6.94409	10.8593	17.6691	5.88971	0	2.22288	14.9803	2.29113	0	4.29534	0.947894	2.59309	0	2.215	1.02543	4.14941
XLOC_009197	-	-	XLOC_009197	U6	TSS10141	chr19:17665143-18023500	-	-	0	0	0	0	0	0	0	0	0	0	0	0	0	0	70.3067	0	0	0	0	0	0	0	0	0	0	0	0	0	0	0	0	0	0	0	0	0	0	0	0	0	0
XLOC_003575	-	-	XLOC_003575	CKAP2	TSS3934,TSS3935	chr12:21600279-21625618	-	-	9.74515	9.37292	12.2958	7.63611	14.0174	7.87302	10.8094	6.06237	14.0829	14.0829	6.81086	3.45689	0	6.92888	4.77563	22.0766	5.85463	5.8068	9.71698	10.1771	10.5275	11.7148	10.7216	11.5633	10.5761	8.18364	9.96453	6.69511	6.80066	12.5985	7.7652	7.97074	11.718	12.5302	11.1076	11.2815	11.3007	12.7956	14.8167	10.9939	14.2838
XLOC_014257	-	-	XLOC_014257	ZADH2	TSS15792	chr24:3761517-3762444	-	-	21.129	23.2469	27.1505	16.2267	20.3508	18.4328	28.6923	26.8366	20.444	20.444	31.5995	24.7436	0	32.1247	29.0263	10.6651	23.7716	21.7726	12.1347	18.9547	19.9562	19.7595	13.6485	14.4063	19.3595	22.5053	24.8458	24.824	15.1514	23.297	9.83188	20.2918	37.2165	33.7491	32.6125	23.3366	25.4309	31.7752	21.5567	27.0132	25.9433
XLOC_007714	-	-	XLOC_007714	TBC1D10A	TSS8474	chr17:71459717-71470126	-	-	16.7232	14.9382	20.9632	10.4355	18.2992	20.0638	13.8779	19.8107	18.3842	18.3842	19.3509	23.5388	40.7296	18.8312	19.526	26.4455	22.0795	20.82	11.649	10.3375	12.4014	14.9095	12.3321	10.8474	15.8875	16.2671	13.3494	17.131	13.417	16.9287	18.0863	17.8567	17.6646	23.218	21.6932	24.0955	23.8916	25.6548	14.7685	23.1543	20.6273
XLOC_017822	-	-	XLOC_017822	SNORA31	TSS19732	chr3:95937278-96434760	-	-	0	0	0	0	0	0	0	0	0	0	0	0	0	0	0	0	0	0	0	0	0	0	0	0	0	0	0	0	0	0	0	0	0	0	0	0	0	0	0	0	0
XLOC_014368	-	-	XLOC_014368	U6	TSS15925	chr24:46370313-46370417	-	-	0	0	0	0	0	0	0	0	0	0	0	0	0	0	0	0	0	0	0	0	0	0	0	0	0	0	0	0	0	0	0	0	0	0	0	0	0	0	0	0	0
XLOC_003263	-	-	XLOC_003263	-	TSS3587	chr11:44129978-44131900	-	-	12.4312	10.4203	11.763	10.3135	13.1412	11.807	13.2602	14.6986	13.2011	13.2011	13.0352	11.9179	0	11.2507	12.7262	22.1976	12.1145	12.9498	12.3506	9.31708	12.4241	9.12983	7.82553	13.959	9.77973	9.40359	11.3233	13.5854	9.67725	12.5773	13.6964	10.2242	21.2839	20.4545	20.3584	20.4866	19.9103	15.5981	23.5163	16.719	14.7501
XLOC_015083	-	-	XLOC_015083	HS3ST6	TSS16714,TSS16715	chr25:1486329-1492539	-	-	163.846	156.198	174.002	157.378	179.154	160.164	154.687	155.733	179.976	179.976	135.947	149.436	95.4955	137.982	136.081	136.2	160.491	174.233	99.7331	102.836	86.1844	95.7418	107.292	92.5776	125.851	134.076	146.497	134.623	110.825	131.91	124.785	142.264	151.842	113.658	107.513	132.586	136.163	131.689	143.767	106.545	142.782
XLOC_020440	-	-	XLOC_020440	IGFBP6	TSS22627	chr5:27044008-27047853	-	-	8.93505	6.00427	5.90446	2.67034	5.73546	5.08874	6.95195	7.19431	5.76207	5.76207	6.46737	6.98664	0	6.80764	10.2147	11.1447	6.02657	16.8033	6.51801	5.75214	5.47721	7.14136	8.04696	5.70689	3.92891	5.97274	5.57902	5.29983	3.40937	7.82208	4.22671	3.26499	8.69949	11.8548	7.55535	11.4344	11.2432	15.7141	19.9295	19.9895	14.5217
XLOC_014708	-	-	XLOC_014708	AMDHD2	TSS16304	chr25:2019788-2026471	-	-	19.1039	19.0056	19.1088	18.9439	18.3156	18.4349	18.6673	26.7805	18.3996	18.3996	28.0402	27.496	20.1339	26.4642	20.2758	32.5925	23.0783	25.42	16.2457	22.277	20.6903	18.0372	15.9017	18.3523	17.0655	16.9036	19.5386	20.4942	19.8357	15.6421	18.6065	21.3128	18.1256	19.2166	24.1009	18.4855	18.3843	24.1485	21.1197	19.0854	18.558
XLOC_020254	-	-	XLOC_020254	CSNK1E	TSS22420	chr5:110570717-110582589	-	-	14.4208	20.1623	8.19292	7.77732	10.3876	11.8114	12.59	14.1018	10.435	10.435	19.4528	17.6792	0	12.2267	16.5005	37.4828	20.8224	17.4591	12.4215	13.0957	8.85151	11.6398	17.091	9.24762	11.4974	7.97295	9.80341	8.74785	20.2269	7.69986	11.9302	13.5019	5.64478	9.67752	8.48303	9.05948	8.70959	5.48138	15.1315	8.91623	4.0806
XLOC_001340	-	-	XLOC_001340	U6	TSS1463	chr10:51500300-51570991	-	-	0	0	0	0	0	0	0	0	0	0	0	0	0	0	0	0	0	0	0	0	0	0	0	0	0	0	0	0	0	0	0	0	0	0	0	0	0	0	0	0	0
XLOC_003489	-	-	XLOC_003489	U6	TSS3840	chr12:84414064-84414170	-	-	0	0	0	0	0	0	0	0	0	0	0	0	0	0	0	0	0	0	0	0	0	0	0	0	0	0	0	0	0	0	0	0	0	0	0	0	0	0	0	0	0
XLOC_007459	-	-	XLOC_007459	U6	TSS8193	chr17:5220659-5220766	-	-	0	0	0	0	0	0	0	0	0	0	0	0	0	0	0	0	0	0	0	0	0	0	0	0	0	0	0	0	0	0	0	0	0	0	0	0	0	0	0	0	0
XLOC_009243	-	-	XLOC_009243	bta-mir-423	TSS10191	chr19:21799219-21844511	-	-	0	0	0	0	0	0	0	0	0	0	0	0	0	0	0	0	0	0	0	0	0	0	0	0	0	0	0	0	0	0	0	0	0	0	0	0	0	0	0	0	0
XLOC_011010	-	-	XLOC_011010	-	TSS12173	chr2:130896819-130980121	-	-	0.645897	0	0	0.596825	0.270089	0.000881226	0	0.254684	0.270747	0.270748	1.06222	1.00151	0.00153413	0.969934	0.0812145	3.4501	1.45544	2.15316	0.135517	0.607914	0	0	0.00299497	0	1.48449	0.0678285	0.171934	0.581107	0	0	0.620661	0.143598	0	0.834225	0	0	2.46606	0.989316	1.91812	0.981096	1.83974
XLOC_025153	-	-	XLOC_025153	TIMP1	TSS27822	chrX:91232234-91236073	-	-	12.8452	12.7223	11.1177	13.7697	11.6617	7.91785	8.42959	13.7331	11.715	11.715	11.9736	18.0309	0	14.5042	9.68745	22.9307	17.744	11.1124	8.57655	11.0061	12.9835	9.29351	10.0854	20.3056	8.34534	9.48962	12.3755	10.9731	9.91351	5.80354	8.43976	9.66902	16.0249	15.1495	16.4898	19.1598	28.8191	23.4066	29.0086	24.7633	25.3819
XLOC_008202	-	-	XLOC_008202	DEDD2	TSS9034	chr18:51380802-51395993	-	-	43.3274	37.0869	35.5771	43.4869	34.5663	35.2318	29.7259	35.4182	34.7249	34.7249	50.7647	45.8778	81.2598	36.8315	44.1433	29.4508	39.1933	44.5853	24.7075	31.1131	27.9118	26.1637	27.4632	28.7083	29.7196	42.3861	32.1308	31.3318	28.9713	32.5168	30.1723	35.4343	28.3859	35.0699	29.1304	25.8889	34.8141	27.381	35.6663	21.9713	26.318
XLOC_024542	-	-	XLOC_024542	PRDM1	TSS27137	chr9:44355219-44377512	-	-	37.9179	36.2037	36.08	36.8919	36.5918	38.16	35.7564	37.9354	36.7599	36.7599	28.6798	27.0554	24.5346	27.4955	28.401	25.1189	27.4642	30.2744	33.7458	35.2261	36.5329	31.5985	36.282	37.7631	32.2835	29.8477	31.2082	30.8458	28.5783	32.2142	27.9503	28.7442	31.9193	29.436	34.0644	22.8433	25.2608	22.9247	24.221	23.4028	21.2202
XLOC_004399	-	-	XLOC_004399	OGFR	TSS4860	chr13:55043086-55050690	-	-	14.859	12.3548	11.0927	13.5835	13.3814	13.0609	14.1589	14.5309	13.4443	13.4443	16.2309	18.4803	11.6281	18.1801	17.9632	7.63312	15.9827	23.1439	12.7195	11.8846	12.9017	10.7972	11.8617	9.98502	14.7657	13.3386	16.8485	14.9634	12.3994	14.1004	12.4944	10.6522	16.4318	17.2226	15.9742	17.9143	20.0412	19.4447	20.1537	16.4076	19.5176
XLOC_004400	-	-	XLOC_004400	C13H20orf20	TSS4861	chr13:55053689-55056880	-	-	5.63734	2.5652	6.5744	6.40462	3.47841	4.71238	4.69997	1.64284	3.49452	3.49452	8.24333	7.38252	0	1.8044	7.18667	9.8033	3.1707	6.68727	4.05103	6.11484	4.49641	6.84411	7.97584	6.56487	4.48727	4.92747	4.95247	7.51383	4.40727	3.86724	6.79716	7.73893	9.60172	3.81249	7.53307	8.2098	6.31576	7.24723	4.85811	7.16221	5.11343
XLOC_004855	-	-	XLOC_004855	RRM2B	TSS5366	chr14:64315459-64352488	-	-	1.5755	2.12452	0.710307	2.65725	2.22633	2.63375	1.57814	3.33013	2.23669	2.23669	1.07859	1.07953	0	1.08251	1.61801	0	2.33679	0	1.09473	0.614429	0.545903	1.78642	1.79532	0	2.26705	1.69234	4.07827	1.13252	0.562854	0.960616	1.21693	0	2.52178	3.77621	1.21495	2.11207	4.28968	1.29172	4.84187	3.78264	2.02071
XLOC_009881	-	-	XLOC_009881	SPAG5	TSS10909	chr19:20592272-20611230	-	-	3.57658	5.64144	3.50353	5.21443	4.70581	4.43534	3.87543	3.71876	4.72776	4.72776	4.51346	4.1088	0	3.74325	4.84665	5.3589	4.00118	4.81799	2.62166	3.44174	3.71913	3.41088	3.92539	5.50286	3.89611	3.88348	5.15135	4.43039	3.21049	3.09936	2.94337	4.10743	2.76879	3.14218	3.43814	4.85011	5.48595	4.43388	3.8936	4.35302	3.68898
XLOC_018206	-	-	XLOC_018206	TUFT1	TSS20158	chr3:19238264-19289324	-	-	38.3858	37.8786	42.3611	39.8296	38.2138	36.1492	36.2574	38.5355	38.3925	38.3925	19.4706	20.8648	45.4088	20.7917	21.0468	26.343	20.0854	18.1158	34.3135	30.4143	28.2151	32.2209	31.4555	36.1226	34.8305	32.9429	40.5662	37.8841	35.5333	37.995	33.9821	37.8459	21.165	23.1863	22.9336	13.3581	14.2823	13.2885	17.6033	14.2795	14.9172
XLOC_018405	-	-	XLOC_018405	CYR61	TSS20380	chr3:58678778-58681686	-	-	9.22328	8.15744	6.65079	6.95618	5.2206	7.9319	3.95825	7.45281	5.24464	5.24464	13.4946	13.7565	0	14.145	9.53949	0	11.3021	11.4022	17.2768	15.0996	15.6504	17.6255	18.5166	15.2673	10.199	9.41625	10.8088	8.60411	10.0669	8.29377	8.12136	8.35377	30.0891	33.0249	33.8121	47.6809	45.2171	47.9168	46.3785	48.2708	48.0858
XLOC_018742	-	-	XLOC_018742	-	TSS20755	chr3:92086506-92086860	-	-	12.2597	10.2164	13.9866	5.36154	22.5966	8.12099	10.1512	13.0385	22.6998	22.6998	8.32533	12.488	114.068	4.12289	6.18433	0	9.33818	11.5791	4.18307	7.10022	8.29038	4.53527	4.72786	0	4.20414	6.30621	3.83513	4.16008	2.08004	3.60449	4.71026	3.17431	2.42744	5.86202	2.27545	10.0429	0	14.0273	0	6.51863	4.39628
XLOC_024602	-	-	XLOC_024602	U6	TSS27199	chr9:71381756-71455585	-	-	0	0	0	0	0	0	0	0	0	0	0	0	0	0	0	0	0	0	0	0	0	0	0	0	0	0	0	0	0	0	0	0	0	0	0	0	0	0	0	0	0
XLOC_005001	-	-	XLOC_005001	TRIB1	TSS5524	chr14:16353387-16361545	-	-	7.56747	4.91137	4.48077	5.3912	5.9888	5.81629	6.33354	5.08633	6.01617	6.01617	13.4477	9.36692	6.25649	11.1245	11.0528	10.9458	11.3792	12.4577	4.36856	5.69475	4.62283	4.83929	5.35159	5.74436	6.18721	4.80727	5.20551	5.97579	7.06634	7.29921	6.93006	4.9458	15.3442	14.3912	13.6376	17.792	16.6874	14.2462	12.9676	13.7476	17.8493
XLOC_019745	-	-	XLOC_019745	KRT8	TSS21853	chr5:27213749-27221177	-	-	3.94887	3.89074	5.48427	6.05291	3.80355	3.30099	2.2588	2.65588	3.82151	3.82151	5.98023	5.33903	0	4.3553	3.66409	4.79363	5.5494	3.20355	0.886435	0.500975	0.665	0	1.02782	2.37455	3.56033	3.55597	4.53259	2.4146	4.84971	2.7081	3.82601	3.44595	0.269394	1.31593	2.73564	2.35749	2.94348	2.81877	1.54266	3.96792	1.95224
XLOC_023982	-	-	XLOC_023982	CKS2	TSS26527	chr8:90300716-90305611	-	-	37.2769	43.3483	35.3408	34.9477	35.1754	39.0494	41.4659	34.2632	35.3379	35.3379	33.5971	36.7522	83.2844	31.1848	24.6452	32.0352	39.8288	30.5307	30.8071	30.8316	24.7135	37.2399	42.2153	25.2061	35.5531	25.3228	42.8538	34.011	33.7591	26.1103	28.3395	33.4506	39.3117	37.247	31.5854	48.9138	61.3307	60.5887	56.4503	52.8581	41.8887
XLOC_006999	-	-	XLOC_006999	5S_rRNA	TSS7700	chr16:66901986-66902096	-	-	71.349	0	0	0	0	0	0	0	0	0	0	0	0	0	0	0	0	0	0	0	0	0	0	0	0	0	0	0	0	0	0	0	0	0	0	0	0	0	0	0	0
XLOC_022327	-	-	XLOC_022327	5S_rRNA	TSS24697	chr7:51688097-51880519	-	-	0	0	0	0	0	0	0	0	0	0	0	0	0	0	0	0	0	0	0	0	0	0	0	0	0	0	0	0	0	0	0	0	0	0	0	0	0	0	0	0	0
XLOC_012801	-	-	XLOC_012801	CMTM7	TSS14130	chr22:6894654-6942330	-	-	2.95805	1.16743	1.64892	2.17804	0.744587	0.865057	1.45044	3.79505	0.747931	0.747931	2.42706	1.21912	0	2.36102	0.893143	0	0.761412	2.85547	1.80247	2.06578	1.76454	3.56785	1.13969	2.26896	2.66206	2.67645	3.31531	3.72314	2.59863	3.07088	1.50801	1.52304	1.86826	4.59287	1.1738	2.43683	2.02203	1.96757	1.1781	2.68963	2.77938
XLOC_019797	-	-	XLOC_019797	MCRS1	TSS21906	chr5:30435180-30463019	-	-	8.08139	5.54521	5.2299	6.77987	6.92881	7.06181	5.37595	5.02467	6.96108	6.96108	7.1492	7.15551	12.832	6.4321	6.38809	0	7.30139	8.66498	6.559	5.80232	6.95902	5.16287	8.12451	4.43197	5.53863	5.95151	8.89844	3.721	6.29841	7.63325	6.68226	8.71496	11.3239	7.29857	7.04444	6.49094	9.25095	9.08751	10.2643	7.82056	8.64056
XLOC_007959	-	-	XLOC_007959	HERPUD1	TSS8745	chr18:25048852-25059249	-	-	52.2757	51.5925	49.8157	58.7501	52.7342	53.1963	50.1286	53.1715	52.9728	52.9728	41.9599	50.7637	45.8065	42.9425	46.0693	51.8594	54.339	46.8988	64.8095	64.7275	67.2614	53.4853	58.5918	55.6437	51.7989	52.6067	59.5857	52.8042	52.9488	60.553	61.2495	57.8043	63.103	73.8492	65.2401	76.6612	69.5782	64.6878	75.3342	77.7349	76.0476
XLOC_017285	-	-	XLOC_017285	-	TSS19141	chr29:587901-588696	-	-	2.64731	4.76517	5.07398	2.77861	5.85533	4.20868	4.20868	5.40574	5.88205	5.88205	4.31458	4.31458	0	4.80752	3.20501	0	6.04936	3.00042	4.8777	6.74606	5.90765	7.05118	6.12551	3.67531	6.53635	3.81287	4.96887	4.85089	4.85089	2.80203	10.3746	5.75777	5.03207	4.55697	9.43396	8.84801	12.8144	7.78889	7.2973	6.75653	6.83509
XLOC_017646	-	-	XLOC_017646	U6	TSS19544	chr3:42465566-42559234	-	-	0	0	0	0	0	0	0	0	0	0	0	0	0	0	0	0	0	0	0	0	0	0	0	0	0	0	0	0	0	0	0	0	0	0	0	0	0	0	0	0	0
XLOC_020954	-	-	XLOC_020954	MCAT	TSS23192	chr5:114576426-114588012	-	-	9.8658	12.1996	12.106	8.79205	11.8451	13.8813	9.44997	8.20203	11.9	11.9	10.808	16.7892	17.3634	14.118	14.6646	19.8483	18.5161	12.8262	10.8047	9.44245	11.115	8.32272	10.1756	11.4797	8.95612	8.12685	9.25741	10.0542	7.58672	6.6708	7.97606	8.21316	15.2332	14.5301	17.9065	16.3453	17.9853	17.7643	21.2383	13.3825	19.8695
XLOC_007077	-	-	XLOC_007077	-	TSS7779	chr16:43175018-43175400	-	-	19.0672	6.93353	4.74612	11.3709	13.4186	5.16697	3.44465	4.4244	13.4799	13.4799	3.53132	1.76566	96.7499	1.74879	3.49758	0	1.98047	4.91147	0	0	1.75825	1.92371	2.0054	18.0486	3.5665	3.5665	9.7604	3.52913	1.76457	3.05781	7.99173	0	2.05928	4.97294	3.86067	8.51972	2.33068	1.69998	0	3.68664	1.86475
XLOC_023489	-	-	XLOC_023489	BMP1	TSS25977,TSS25978,TSS25979,TSS25980	chr8:69980305-70028294	-	-	47.6815	43.6726	51.8335	55.3053	57.0014	50.6885	43.3267	43.639	57.2616	57.2615	49.5707	51.852	62.9503	46.2936	41.073	71.9794	44.5222	43.1234	47.3041	54.5328	52.8714	52.3258	49.5092	50.9823	47.6262	47.918	44.5651	42.8284	48.7414	40.9585	58.6433	42.156	37.0317	41.5793	36.7737	29.8926	30.9795	27.1398	26.0969	27.9272	30.1908
XLOC_016177	-	-	XLOC_016177	LRRC3B	TSS17923	chr27:39139084-39139864	-	-	7.36901	7.89577	4.34834	10.3594	5.82416	5.7831	7.82139	10.0353	5.85084	5.85084	3.23797	4.86764	0	6.93928	3.75191	0	2.42556	6.04393	5.5118	4.95917	2.18088	6.53283	3.13677	5.69534	4.8945	6.5237	5.95262	7.55785	6.47495	7.51064	4.28788	6.62414	3.24349	0	1.21156	2.09713	1.43561	1.0524	0	2.85484	1.15842
XLOC_007086	-	-	XLOC_007086	-	TSS7788	chr16:52470352-52470550	-	-	264.414	211.531	173.756	152.64	245.629	147.127	241.709	242.966	246.75	246.75	215.47	215.47	0	224.082	160.058	214.039	205.431	239.746	205.7	269.519	278.935	234.757	159.072	183.545	369.949	184.974	277.923	236.87	236.87	335.84	170.671	98.5861	163.346	151.717	141.34	187.145	241.758	238.572	291.541	224.947	227.563
XLOC_013514	-	-	XLOC_013514	5S_rRNA	TSS14966	chr23:16376205-16390351	-	-	0	0	0	0	0	0	0	0	0	0	0	0	0	0	0	0	0	0	0	0	0	0	0	0	0	66.622	0	0	0	0	0	0	0	0	0	0	0	0	0	0	0
XLOC_007454	-	-	XLOC_007454	MND1	TSS8186	chr17:4212633-4296899	-	-	3.83507	3.29252	2.95927	1.40124	0.592692	3.29142	1.09812	1.39007	0.595492	0.595491	0.572476	2.30684	0	0	2.2801	0	2.50961	1.57368	1.68375	1.26095	3.38141	1.8288	0.628596	3.85456	2.33169	2.30814	4.20816	1.74019	2.3006	3.96177	1.27218	3.45329	1.29458	1.53873	2.92644	4.61239	3.37696	2.82803	3.28628	3.14811	1.59539
XLOC_003898	-	-	XLOC_003898	KLF6	TSS4286	chr13:44945067-44952522	-	-	18.5613	19.9038	18.0306	21.2125	18.6543	19.7875	15.0949	17.2082	18.7396	18.7396	26.193	23.2528	8.45079	25.6123	23.402	20.9598	25.2197	23.1994	23.79	21.4955	21.8465	21.2846	28.5777	28.1415	21.5461	19.3836	17.5335	17.8916	22.0973	21.9264	19.7298	20.9414	43.9417	45.7755	45.1141	36.6586	34.008	37.5924	33.6612	37.5934	35.3826
XLOC_008239	-	-	XLOC_008239	GEMIN7	TSS9078	chr18:53160658-53167519	-	-	4.35186	5.5314	8.61945	6.82853	6.5759	6.15456	3.68409	9.55744	6.60583	6.60583	6.39948	3.212	0	10.0887	8.14472	13.774	6.73931	16.9268	10.4666	6.70127	7.15292	7.83777	7.00762	2.35393	3.19657	5.1646	8.34832	4.41165	7.63719	6.70421	4.54495	11.2612	9.22646	7.94295	11.4038	13.2398	14.1892	15.5847	10.6654	9.84519	11.9216
XLOC_011419	-	-	XLOC_011419	CCDC28B	TSS12627	chr2:122150083-122154154	-	-	38.4674	42.7754	33.8012	45.5725	40.0004	46.7257	39.3904	32.2286	40.1852	40.1852	43.8617	41.9608	32.6628	42.1563	38.3512	77.8171	39.8128	43.6541	23.8086	21.4299	29.2785	26.155	26.7232	27.584	43.5398	34.285	32.398	33.5231	38.3926	32.1608	34.7214	32.7462	28.2649	23.7396	28.2305	28.6686	32.6218	30.4738	28.0552	27.8245	37.2932
XLOC_025157	-	-	XLOC_025157	ENSBTAG00000045636	TSS27826	chrX:91452107-91466900	-	-	0	0	0	0	0	0	0	0	0	0	0	0	0	0	0	0	0	0	0	0	240.833	0	0	0	0	0	0	0	0	0	0	0	712.252	0	0	0	0	0	673.593	0	319.294
XLOC_002758	-	-	XLOC_002758	SLC10A6	TSS3021	chr11:5786451-5802753	-	-	5.63291	7.12395	5.20967	5.06643	10.2065	2.40051	3.14239	3.79931	10.2529	10.2529	3.56164	6.17388	0	3.17806	2.38411	0	6.12908	10.2305	3.27339	4.36134	3.25499	6.22888	9.90353	7.40741	5.80633	4.97361	3.56819	5.76114	3.62703	8.9171	6.35191	8.55739	1.37678	2.49211	6.55731	0.569048	2.3345	1.89436	7.40369	10.2733	7.30391
XLOC_019813	-	-	XLOC_019813	ADCY6,ENSBTAG00000047525	TSS21924,TSS21925	chr5:31160698-31176231	-	-	244.708	16.8748	19.2374	16.9711	271.895	18.0682	18.3479	17.0314	273.141	273.141	17.6546	17.4914	8.84415	19.326	19.1547	19.4897	286.152	19.5967	11.6051	11.8744	13.4866	11.7867	12.7851	12.9907	16.3019	14.9971	14.7216	14.4447	15.4389	18.5896	15.9693	13.9955	16.8242	18.2643	19.0472	18.9187	18.0497	15.6789	19.0791	17.2048	19.5807
XLOC_007128	-	-	XLOC_007128	-	TSS7830	chr17:5237319-5238508	-	-	10.6482	16.1013	5.90039	9.10037	11.8304	11.9964	7.04706	18.0139	11.886	11.886	9.10773	8.38795	0	14.9665	8.10067	0	13.4049	8.52253	12.816	10.2262	15.1965	14.8825	16.032	7.88209	12.8558	6.78972	12.6408	9.71634	8.30224	3.9658	10.0457	10.1783	7.13339	11.1711	10.2591	9.88624	9.01438	7.49085	15.7918	10.7053	6.54253
XLOC_014956	-	-	XLOC_014956	UFSP1	TSS16574	chr25:36305261-36306273	-	-	2.17416	3.8525	2.43981	4.24131	5.18003	6.42668	9.43006	5.01466	5.20373	5.20373	7.73817	8.67605	0	4.45417	4.90124	0	8.13244	5.48416	4.58242	8.89254	6.76079	4.49501	2.72852	6.67665	4.01965	5.44614	5.10004	4.82298	3.98335	7.87815	10.8192	8.02197	6.22514	13.5166	9.62843	7.25714	6.72353	7.97916	5.94479	14.1926	10.6629
XLOC_016773	-	-	XLOC_016773	UQCC3	TSS18563	chr29:41698904-41699788	-	-	8.01754	12.4267	13.9283	5.8239	5.04257	11.763	7.19867	6.78426	5.06587	5.06587	7.16075	11.509	0	11.852	14.5258	0	8.92062	2.25244	11.6032	13.1638	8.58135	7.07617	12.905	11.2962	9.93605	8.57972	9.32442	9.65373	8.34788	8.67439	5.39353	6.07114	16.5745	19.1988	14.8107	23.2856	25.5868	20.932	17.665	21.2947	24.3432
XLOC_025762	-	-	XLOC_025762	bta-mir-98	TSS28468	chrX:96362668-96520246	-	-	0	0	0	0	0	0	0	0	0	0	0	0	0	0	0	0	0	0	0	0	0	0	0	0	0	0	0	0	0	0	0	0	0	0	0	0	0	0	0	0	0
XLOC_005584	-	-	XLOC_005584	IL18BP	TSS6148,TSS6149	chr15:52416833-52418796	-	-	4.4132	4.31197	5.44756	5.10832	3.76433	7.5482	7.0829	4.9147	3.78123	3.78123	6.81484	6.30352	38.4941	9.40265	9.02806	0	10.3477	4.90886	4.68699	3.95747	3.43293	8.85632	1.97475	4.04506	3.36414	3.93279	7.50135	1.69661	3.91499	2.01611	6.33019	5.22949	5.897	6.22135	6.01211	1.98764	3.65251	1.34546	1.59833	2.10038	3.64516
XLOC_003367	-	-	XLOC_003367	ALG5	TSS3698	chr12:24719247-24745360	-	-	17.1462	14.6214	19.2497	15.1222	12.9407	18.2563	13.488	13.287	13.0004	13.0004	11.8895	12.9774	0	12.9873	9.15664	0	16.4277	17.5092	16.2579	19.3492	22.0943	12.7072	21.8134	18.5142	13.2938	20.5142	12.4596	17.7761	17.0903	18.2215	14.473	17.9181	18.6148	12.9974	19.2676	19.9611	15.7337	19.9676	22.3345	19.5549	20.1702
XLOC_017334	-	-	XLOC_017334	NR1I3	TSS19193	chr3:8290359-8298900	-	-	0.295834	0.875032	0.407686	0	1.00109	0.291206	0.29063	0.374019	1.00569	1.00569	0.308809	0.308458	0	0	0.301464	0	0.704785	0.883239	0	0.356949	0	0.681705	0	0	0	0.619064	0	0	0.306831	0	0.353889	0.955598	0.399	0	0	0	0.436478	0.318886	0	0.695305	0.356007
XLOC_022974	-	-	XLOC_022974	GAMT	TSS25426	chr7:45433858-45436865	-	-	19.1252	17.6793	23.7467	20.8795	19.1545	19.1306	16.8351	15.4297	19.2413	19.2413	33.3171	34.0664	0	34.9164	34.4577	34.5764	34.7885	39.441	22.2386	20.4366	24.4224	17.2918	17.9686	24.3058	26.7701	30.1438	20.3229	23.4157	29.2061	26.2129	25.465	30.7042	20.747	18.9832	25.1225	21.5685	22.5988	22.3683	25.3829	22.5857	24.8811
XLOC_008185	-	-	XLOC_008185	ENSBTAG00000009079	TSS9013,TSS9014	chr18:50314965-50323667	-	-	32.1246	28.8321	32.6767	25.9125	31.5667	32.7038	30.9728	31.256	31.7146	31.7146	30.6552	34.3645	27.6525	30.173	32.649	28.6002	34.1151	32.3355	23.1268	26.8867	26.0458	26.3119	30.0139	28.7319	19.9751	25.9538	28.1287	36.9887	25.6348	31.024	21.9795	31.5772	28.2517	21.4287	22.5872	24.2927	28.3448	24.1096	28.5349	26.3523	27.5113
XLOC_002573	-	-	XLOC_002573	U6	TSS2818	chr11:95816938-95817043	-	-	0	0	0	0	0	0	0	0	0	0	0	0	0	0	0	0	0	0	0	0	0	0	0	0	0	0	0	0	0	0	0	0	0	0	0	0	0	0	0	0	0
XLOC_008136	-	-	XLOC_008136	U6	TSS8946	chr18:47280907-47330516	-	-	0	0	0	0	0	0	0	0	0	0	0	0	0	0	0	0	0	0	0	0	0	0	0	0	0	0	0	0	0	0	0	0	0	0	0	0	0	0	0	0	0
XLOC_020436	-	-	XLOC_020436	ESPL1	TSS22623	chr5:26891700-26913470	-	-	5.30327	6.26501	6.10769	6.34118	6.60137	5.97224	5.79983	6.8423	6.63177	6.63176	5.31309	4.76798	7.13646	4.64381	5.53302	6.05782	4.93814	4.84538	4.10248	4.83479	3.63673	5.17896	5.17713	5.58557	5.84357	6.25267	5.66584	5.17623	6.41578	6.78184	5.56711	5.64496	5.29346	3.84389	4.64983	6.05304	5.86889	5.86961	6.285	4.73429	6.16527
XLOC_022580	-	-	XLOC_022580	PIK3R2	TSS24989	chr7:4987070-4999686	-	-	25.7974	27.6186	27.6371	27.2338	25.6212	25.0149	27.769	26.6264	25.7382	25.7381	32.651	32.6222	21.3817	30.4285	32.5494	32.8858	33.1619	38.0578	26.2271	27.5218	26.3178	25.1259	26.7948	29.1817	28.9555	30.3209	29.7101	28.3383	29.0154	30.8497	29.0244	30.6996	33.3219	31.5098	33.6998	29.8024	36.2198	38.3045	32.1031	37.3521	34.5532
XLOC_024572	-	-	XLOC_024572	PNRC1	TSS27167	chr9:61921604-61925635	-	-	23.7351	25.1628	26.6142	25.1896	24.5064	22.3081	26.9206	22.5355	24.6174	24.6174	31.8875	35.7268	27.2286	29.7722	27.8207	44.0399	25.7571	25.7335	26.8859	29.8065	26.4985	27.6979	30.6912	20.7869	24.0227	25.851	22.9689	27.5397	25.1708	26.9734	24.0333	24.9472	46.4604	46.7716	48.4018	39.89	37.3825	40.0804	35.8301	42.0232	35.6868
XLOC_020256	-	-	XLOC_020256	U6	TSS22422	chr5:110757758-110799142	-	-	0	0	0	0	0	0	0	0	0	0	0	0	0	0	0	0	0	0	0	0	0	0	0	0	0	0	0	0	0	0	0	0	0	0	0	0	0	0	0	0	0
XLOC_022459	-	-	XLOC_022459	PTTG1	TSS24847	chr7:74119594-74127285	-	-	8.6958	12.4981	10.2465	9.00166	7.63749	8.07171	8.66847	10.3196	7.67289	7.67289	8.95947	11.5107	35.3131	7.61772	10.1288	0	7.9214	5.39173	10.375	11.758	10.3163	15.4556	8.89841	11.2133	10.4713	8.48186	4.769	9.75754	9.03995	5.59808	8.87871	4.00291	7.71165	11.3989	8.38769	15.5292	14.5105	18.7555	12.4352	12.6744	10.702
XLOC_001319	-	-	XLOC_001319	PAF	TSS1440	chr10:45700242-45709247	-	-	7.30796	7.49383	6.74594	4.51493	10.2522	7.85562	6.01794	5.83219	10.299	10.299	6.06562	5.56597	0	5.17465	3.29361	16.8003	6.81454	5.95348	11.4306	4.95502	10.0976	9.06531	9.65888	2.76564	5.23713	7.55866	8.44972	8.11419	5.65479	5.61314	6.90053	9.88742	9.97522	11.1739	8.03345	9.58794	11.0531	13.994	11.259	12.3869	13.5493
XLOC_015493	-	-	XLOC_015493	KIF11	TSS17172	chr26:14042392-14087768	-	-	5.83267	4.97185	3.93328	3.85184	3.4561	5.18497	4.81169	5.33809	3.47216	3.47216	3.12578	2.53058	0	2.90993	3.9816	9.12589	4.0189	2.48651	4.36905	6.49424	7.1118	5.12161	5.9965	8.36281	5.01037	6.21407	2.68299	4.39378	4.4706	5.29942	3.89432	4.2005	6.39049	5.10638	4.09203	3.94775	5.25622	5.30832	5.14913	4.61569	4.43122
XLOC_024114	-	-	XLOC_024114	-	TSS26667	chr8:71126169-71126821	-	-	7.66936	6.97214	7.63609	10.9769	8.48154	6.92766	4.1566	12.4573	8.52024	8.52024	9.23257	3.55099	0	2.81364	7.73752	14.1096	7.96599	3.95106	3.5684	8.88344	7.07217	10.059	6.45302	19.3591	5.02091	7.17273	6.54317	5.67806	6.38781	12.2994	7.23262	2.16629	13.2528	14.0018	13.1994	6.16836	7.49972	13.6755	11.2109	9.63865	5.25039
XLOC_002786	-	-	XLOC_002786	U6	TSS3052	chr11:10856503-10856607	-	-	0	0	0	0	0	0	0	0	0	0	0	0	0	0	0	0	0	0	0	0	0	0	0	0	0	0	0	0	0	0	0	0	0	0	0	0	0	0	0	0	0
XLOC_004831	-	-	XLOC_004831	ENSBTAG00000048026	TSS5341	chr14:53855845-53855965	-	-	0	0	0	0	0	0	0	0	0	0	0	0	0	0	0	0	0	0	0	0	0	0	0	0	0	0	0	0	0	0	0	0	0	0	0	0	0	0	0	0	0
XLOC_025929	-	-	XLOC_025929	U6	TSS28643	chrX:143667399-143667506	-	-	0	0	0	0	0	0	0	0	0	0	0	0	0	0	0	0	0	0	0	0	0	0	0	0	0	0	0	0	0	0	0	0	0	0	0	0	0	0	0	0	0
XLOC_009920	-	-	XLOC_009920	5S_rRNA	TSS10955	chr19:22856213-22856325	-	-	67.3029	0	0	0	0	0	0	0	0	0	0	0	0	0	0	0	0	0	0	0	0	0	0	0	0	0	0	0	0	0	0	0	0	0	0	0	0	0	0	0	0
XLOC_002667	-	-	XLOC_002667	snR47	TSS2919	chr11:104311807-104315125	-	-	0	0	0	0	0	0	0	0	0	0	0	0	0	0	0	0	0	0	0	0	0	0	0	0	0	0	0	0	0	0	0	0	0	0	0	473.928	0	0	0	0	0
XLOC_005085	-	-	XLOC_005085	ENSBTAG00000047607	TSS5612	chr14:38745908-38775000	-	-	0	0	0	0	0	0	0	0	0	0	0	0	0	0	0	0	0	0	0	0	0	0	0	0	0	0	0	0	0	0	0	0	0	0	0	0	0	0	0	0	0
XLOC_008645	-	-	XLOC_008645	TRADD	TSS9529	chr18:34912744-34922481	-	-	9.00902	8.54681	6.77769	9.00812	4.35353	6.54236	10.0692	11.1304	4.37391	4.37391	10.3836	6.8551	0	10.3978	8.70812	12.0327	10.856	10.7532	5.55094	5.02424	6.31231	6.01563	7.46677	4.15602	8.13831	6.82106	11.1592	5.81326	7.46605	7.58624	8.59463	7.14491	11.992	12.1335	9.14809	11.0847	16.3482	13.5827	16.0108	11.6397	12.6328
XLOC_020320	-	-	XLOC_020320	FAM118A	TSS22490	chr5:116447251-116460623	-	-	17.1998	16.6294	18.6141	17.5849	19.4801	14.5307	18.0036	16.0223	19.57	19.57	13.4989	14.4994	19.4284	15.1641	15.2139	3.43222	16.6687	15.0425	13.7289	15.1279	15.8587	16.2361	16.4519	21.4114	19.0814	14.7185	14.9264	13.5209	13.4435	15.4878	15.3143	17.4724	11.1545	12.3551	10.7031	7.58858	8.48683	8.51667	7.3331	8.82573	9.18655
XLOC_004908	-	-	XLOC_004908	ENSBTAG00000023530	TSS5424	chr14:78599362-78699784	-	-	149.871	0	0	0	0	0	74.9631	0	0	0	0	0	3984.98	0	0	0	0	0	0	0	153.738	83.6582	0	0	78.491	0	0	0	0	0	0	0	81.1834	97.4798	0	67.3619	0	66.0594	153.109	0	0
XLOC_007072	-	-	XLOC_007072	-	TSS7774	chr16:33162811-33163085	-	-	120.93	113.128	149.535	117.715	73.3392	100.778	77.5215	129.442	73.6739	73.6739	67.5512	111.261	0	110.198	102.326	0	53.4843	110.532	115.799	121.999	146.406	103.903	85.7495	108.315	148.488	100.33	117.15	123.105	91.3362	130.75	157.371	72.7232	97.3222	128.703	112.949	72.8595	78.6776	107.122	89.6079	74.6707	58.7526
XLOC_005226	-	-	XLOC_005226	-	TSS5762	chr14:25541787-25542203	-	-	11.6894	8.76703	8.00158	21.0875	17.775	20.3259	18.874	14.9183	17.8561	17.8561	11.907	14.8838	0	8.84495	10.3191	29.5699	18.364	24.841	23.9309	13.5398	16.3035	22.7025	27.0475	25.3571	21.0449	12.0257	13.7127	8.92475	10.4122	18.0433	18.5259	11.3499	36.4537	20.9599	17.8992	4.30907	33.3994	22.9282	23.4949	24.8615	17.291
XLOC_012728	-	-	XLOC_012728	ENSBTAG00000046076	TSS14055	chr21:71594101-71596399	-	-	2.96707	7.41227	0	1.97788	0	4.4354	4.43682	1.91467	0	0	19.8482	10.7182	0	12.0601	15.1683	33.1924	12.1233	26.2939	12.7939	7.25838	17.5019	13.9015	9.12647	16.9676	10.8681	7.82681	20.3185	16.9031	7.70601	8.20121	8.86239	9.64695	43.2806	52.764	28.1839	27.2163	13.1519	32.3351	34.3197	21.8666	6.87938
XLOC_016262	-	-	XLOC_016262	CDK1	TSS18012	chr28:16620265-16633922	-	-	7.9245	9.55792	6.03539	9.27271	12.3468	9.01286	11.4874	11.3833	12.4028	12.4028	4.03899	5.53997	48.873	7.11148	8.13985	9.53832	9.15377	13.3166	8.71819	10.9332	10.7502	10.0024	6.63582	10.0664	12.1345	8.95021	12.3179	13.2843	16.281	14.3426	8.94277	10.5892	9.70352	15.1865	12.6681	13.4808	8.95578	13.822	12.199	15.3332	14.8782
XLOC_019036	-	-	XLOC_019036	ENSBTAG00000047361	TSS21063	chr4:93655276-93685724	-	-	46.3119	42.1694	39.0135	63.372	46.3206	47.3323	64.8005	44.2373	46.5329	46.5328	29.1945	48.9853	309.104	40.5556	46.9722	27.7119	49.7338	58.335	32.8469	34.1492	31.3682	35.6149	59.2761	42.7086	29.2559	47.8621	41.7131	43.5128	40.6348	34.5672	53.4492	48.8378	175.946	157.708	173.892	176.696	169.667	221.191	195.479	179.993	208.35
XLOC_009752	-	-	XLOC_009752	TMEM100	TSS10773	chr19:6237390-6239838	-	-	3.10264	3.52139	2.44645	3.3322	2.85679	4.43373	4.38952	1.1315	2.86991	2.8699	3.26876	4.24527	0	5.55619	5.10279	9.83388	3.53892	1.27362	4.57839	3.6149	2.73863	2.49934	1.49342	1.48154	3.23108	4.6341	6.81878	5.96709	3.65906	2.41052	2.49006	3.98003	2.89965	4.24455	2.5876	2.42331	3.32687	2.43083	1.15328	2.53878	3.11646
XLOC_011055	-	-	XLOC_011055	EPHA2	TSS12230	chr2:136525536-136551769	-	-	12.5646	12.1906	14.0673	12.1454	12.6331	13.7229	10.7583	14.5049	12.6911	12.6911	17.2019	19.071	26.1929	19.888	17.8822	21.168	16.0146	21.386	11.0544	10.1806	12.7917	11.0886	11.2857	11.644	13.6957	12.5179	10.9085	12.6335	9.91194	10.6802	11.3531	12.7389	21.3968	27.9407	22.9047	16.5129	24.7447	17.2091	15.7506	18.15	14.1732
XLOC_006864	-	-	XLOC_006864	SPSB1	TSS7546,TSS7547	chr16:44994736-45066366	-	-	16.8395	19.7083	22.9162	25.3551	21.7902	23.9252	19.1662	22.5994	21.8895	21.8895	24.7045	23.0828	44.8634	25.1227	26.3778	20.4918	23.7965	31.7548	16.2525	18.0216	17.1309	16.9083	19.0404	13.8371	21.6641	21.4797	18.2867	21.042	18.6283	22.6957	22.0153	22.0409	26.1991	23.4105	20.7153	23.1434	18.6242	19.9871	22.9276	20.8466	22.178
XLOC_013193	-	-	XLOC_013193	BHLHE40	TSS14597	chr22:21492895-21498539	-	-	66.3358	65.6533	60.085	69.9167	59.0258	63.5377	62.9924	62.7667	59.2954	59.2954	87.7728	83.4281	59.1702	81.6803	79.4287	91.4955	85.8861	82.7561	73.5332	71.1286	69.7078	68.7689	68.3581	71.3639	62.726	60.4734	62.7462	62.2394	62.9814	62.5491	62.9385	60.8276	120.151	117.857	124.13	89.5751	96.5397	95.5703	102.225	98.0423	100.869
XLOC_021551	-	-	XLOC_021551	UGDH	TSS23830,TSS23831	chr6:60231099-60265960	-	-	123.971	129.684	125.625	125.893	117.164	136.909	131.436	124.849	117.703	117.703	114.475	110.679	109.737	109.154	101.144	107.865	108.234	109.928	105.746	103.244	102.272	102.147	106.977	105.498	139.604	131.369	122.054	132.64	129.63	129.959	140.295	126.849	102.27	102.77	102.654	107.135	104.527	103.702	106.263	108.411	106.605
XLOC_001818	-	-	XLOC_001818	U6	TSS1993	chr10:30914417-30914523	-	-	0	0	0	0	0	0	0	0	0	0	0	0	0	0	0	0	0	0	0	0	0	0	0	0	0	0	0	0	0	0	0	0	0	0	0	0	0	0	0	0	0
XLOC_021537	-	-	XLOC_021537	U6	TSS23815	chr6:47318292-47430107	-	-	0	0	0	0	0	0	0	0	0	0	0	0	0	0	0	0	0	0	0	0	0	0	0	0	0	0	0	0	0	0	0	0	0	0	0	0	0	0	0	0	0
XLOC_000632	-	-	XLOC_000632	bta-mir-568	TSS700	chr1:59398272-59398366	-	-	0	0	0	0	0	0	0	0	0	0	0	0	0	0	0	0	0	0	0	0	140.48	0	0	847.382	0	0	0	0	0	0	0	0	0	0	0	0	0	0	0	0	0
XLOC_021380	-	-	XLOC_021380	TRMT44	TSS23645,TSS23646	chr6:106483715-107356158	-	-	9.81223	8.65523	10.2635	10.3635	9.75754	8.58201	8.12966	9.2695	9.80298	9.80298	10.5992	10.3256	11.742	12.2456	11.0278	19.2743	10.1585	11.395	6.86909	5.0091	5.71613	4.53289	8.96455	5.4661	5.85343	6.79293	3.75874	5.9814	4.01284	4.94764	7.13367	6.10816	9.88774	7.22242	8.22484	6.41579	6.79812	6.39247	5.94385	5.68826	6.76707
XLOC_017654	-	-	XLOC_017654	FRRS1	TSS19552	chr3:43651195-43676797	-	-	2.91069	6.29098	3.93416	3.61545	2.14666	2.92857	6.69438	2.65892	2.15646	2.15646	2.13631	2.12852	0	7.28532	3.84491	0	4.06296	2.2134	2.57084	4.82263	3.43215	5.61438	2.7676	4.14996	3.57441	3.11842	5.62806	5.36629	7.09231	6.84106	6.5705	8.83981	2.52559	4.39329	3.93091	5.69197	7.4182	3.50642	5.97028	4.28444	4.24731
XLOC_019627	-	-	XLOC_019627	-	TSS21724	chr4:9787372-9787844	-	-	10.4375	15.0764	15.877	13.6939	15.3905	19.5895	17.2849	14.8008	15.4607	15.4607	18.9011	8.26924	0	7.02019	14.0404	23.4695	17.2255	13.1441	24.9294	14.7764	25.88	20.593	21.4675	24.1509	26.248	13.124	13.0605	15.3476	15.3476	6.13751	14.7039	10.81	12.3999	11.6451	16.7895	6.84017	4.67805	9.09899	10.6559	6.16639	13.7238
XLOC_010943	-	-	XLOC_010943	U6	TSS12096	chr2:125334329-125334436	-	-	0	0	0	0	0	0	0	0	0	0	0	0	0	0	0	0	0	0	0	0	0	0	0	0	0	0	0	0	0	0	0	0	0	0	0	0	0	0	0	0	0
XLOC_008786	-	-	XLOC_008786	SERTAD3	TSS9683	chr18:50050182-50053543	-	-	56.9148	46.8164	51.9043	53.9125	63.4111	50.1832	48.626	49.0765	63.695	63.695	71.0374	71.2016	76.9176	67.4811	67.489	66.2134	67.0307	81.8051	47.5648	39.0327	41.2832	36.9267	36.0004	62.4722	54.7922	50.1737	54.5607	47.7775	47.3555	53.0123	61.164	55.3556	60.0102	63.2648	56.9906	63.8225	53.3273	47.1102	62.7952	49.6335	59.5715
XLOC_012570	-	-	XLOC_012570	PML	TSS13887	chr21:34970952-35025051	-	-	3.84916	4.4888	4.15269	5.16826	4.97927	4.17814	5.23036	3.93982	5.00208	5.00208	6.21577	4.54176	0	4.97037	4.38122	0	4.57711	5.11866	3.557	3.39711	3.18933	3.00821	4.3088	5.15403	4.33923	5.0291	4.16705	4.99771	3.19908	4.69175	5.08031	3.42888	3.53997	3.35052	3.93384	4.64107	2.44294	3.41668	3.52068	3.43439	4.76262
XLOC_006175	-	-	XLOC_006175	APIP	TSS6788	chr15:66207586-66231698	-	-	11.03	12.2226	14.0348	10.371	11.8334	7.73828	10.5545	12.5007	11.889	11.889	9.82446	11.1128	24.6139	6.35893	9.69081	8.6547	9.28448	8.1746	8.68191	7.34275	9.09213	12.8177	13.4526	7.32166	10.1019	8.75957	16.9156	10.4199	10.886	9.80156	13.4121	11.6285	13.4833	12.0778	14.9953	16.5875	15.1251	17.6751	21.5676	15.6478	19.0184
XLOC_022312	-	-	XLOC_022312	TGFBI	TSS24681	chr7:49059241-49095515	-	-	14.6302	14.5457	14.3774	14.5046	13.8624	14.5831	14.6587	14.3089	13.926	13.926	10.3962	9.14765	17.1667	9.6926	8.4147	5.98315	8.90602	11.8713	12.5459	11.8681	12.0031	9.02966	11.011	12.5341	9.38526	10.0136	9.12652	11.9957	8.51365	8.31656	10.7095	11.1295	11.2421	16.0466	14.0647	16.2544	14.3456	15.1093	15.0429	13.0656	17.9544
XLOC_024005	-	-	XLOC_024005	SLC44A1	TSS26552	chr8:96706566-96881823	-	-	47.5219	38.6767	46.2659	58.401	46.3287	53.9817	51.9575	34.6595	46.538	46.538	38.7879	15.9191	117.432	22.6596	20.42	44.5489	27.7005	31.0143	41.4607	44.5117	52.7038	40.1484	30.8873	23.1112	46.7999	27.898	63.4791	39.3778	67.1559	87.6097	61.4472	41.5301	73.9118	50.2553	63.7214	57.9224	89.4043	42.9257	52.6413	61.2948	57.0696
XLOC_018774	-	-	XLOC_018774	U6	TSS20787	chr4:7612874-7652099	-	-	0	0	0	0	0	0	0	0	0	0	0	0	0	0	0	0	0	0	0	0	0	0	0	0	0	0	0	0	0	0	0	0	0	0	0	0	0	0	0	0	0
XLOC_023482	-	-	XLOC_023482	5S_rRNA	TSS25970	chr8:69500591-69604707	-	-	0	0	0	0	0	0	0	0	0	0	0	0	0	0	0	0	0	0	0	0	0	0	0	0	0	0	0	0	0	0	0	0	0	0	0	0	0	0	0	0	0
XLOC_013079	-	-	XLOC_013079	ENSBTAG00000004514	TSS14461	chr22:57122411-57204951	-	-	29.4762	28.9791	30.0242	36.8772	32.3669	29.815	27.2466	31.684	32.5141	32.5141	22.9683	29.2161	0	28.8209	25.4235	34.0194	21.513	40.707	26.2544	31.4455	34.213	28.4783	27.3197	22.6583	31.0591	28.7309	29.8722	21.7308	30.3644	29.5488	30.3569	23.8522	19.899	22.1159	23.8805	25.552	30.3316	26.6511	37.6864	25.9326	29.0787
XLOC_010888	-	-	XLOC_010888	B3GNT7	TSS12035,TSS12036	chr2:119987500-119990869	-	-	6.31993	9.32303	9.94645	9.06573	9.0384	9.27992	5.24968	4.66514	9.07994	9.07994	4.15726	3.26863	18.2486	3.19649	2.90138	0	3.14249	5.15012	4.31833	3.84579	5.13974	3.0071	5.50099	7.36739	5.62785	4.47547	2.2146	4.64082	3.81451	4.12216	3.50739	4.5405	3.49499	2.46597	6.72691	2.72091	2.72342	3.17413	0.945137	3.97242	3.18259
XLOC_001951	-	-	XLOC_001951	DUT	TSS2137,TSS2138	chr10:62284070-62295576	-	-	37.458	43.6078	37.2612	45.1745	33.915	45.1679	49.9226	39.6516	34.0724	34.0724	47.642	42.9858	0	33.6195	45.5252	80.3957	51.5809	48.6081	41.2712	34.6568	42.1647	33.2516	39.9183	28.7289	39.1551	26.5052	37.9682	30.8319	33.6014	30.4695	34.8025	48.5598	56.4553	73.9928	57.0409	85.5443	66.6074	73.6205	83.527	87.3749	61.0318
XLOC_002879	-	-	XLOC_002879	bta-mir-216a	TSS3158	chr11:38494725-38494834	-	-	0	0	0	0	0	0	0	0	0	0	0	0	0	0	0	0	0	0	0	0	0	0	0	0	0	0	0	0	0	0	0	0	0	0	0	0	0	0	0	0	0
XLOC_006495	-	-	XLOC_006495	ENSBTAG00000013411	TSS7135,TSS7136	chr16:45401530-45416473	-	-	125.59	125.788	122.971	121.745	137.284	119.126	118.056	134.185	137.917	137.917	113.003	114.224	91.6618	112.766	103.984	75.5107	122.605	121.896	100.622	104.483	107.149	109.64	110.771	109.173	114.333	117.133	117.342	111.848	111.004	117.475	124.417	120.436	144.988	141.214	149.116	183.981	178.638	186.495	187.91	187.999	196.078
XLOC_021261	-	-	XLOC_021261	ENSBTAG00000035480	TSS23520	chr6:69952425-70003063	-	-	0	0	0	0	0	0	0	0	0	0	0	0	0	0	0	0	0	0	0	0	83.2546	0	0	0	0	0	0	0	0	0	0	0	0	0	87.1397	0	0	0	0	0	0
XLOC_020301	-	-	XLOC_020301	SMDT1	TSS22469,TSS22470	chr5:113570338-113574038	-	-	172.085	151.197	177.387	148.956	150.092	174.907	189.771	173.867	150.784	150.784	203.45	217.126	118.946	194.322	192.135	158.822	192.963	198.072	105.43	116.277	150.985	139.318	135.305	170.13	146.176	135.027	135.631	145.678	129.34	140.935	133.377	203.95	193.125	225.002	242.117	237.876	218.441	239.982	181.5	277.516	262.72
XLOC_024417	-	-	XLOC_024417	CCR6	TSS27002	chr9:103460840-103461953	-	-	0.370029	1.0981	2.55844	2.61055	0.443393	1.08824	1.07948	0.466798	0.445426	0.445426	0.764598	1.5379	22.4736	1.11833	1.49417	0	0.463873	3.45773	2.73627	0.884325	2.66225	0.835622	0.966611	0	1.14564	0.384474	0.703775	1.8671	2.23918	0.654343	0.939397	1.90153	2.32945	2.86003	1.15452	2.32207	1.27985	1.40052	1.11471	0.535048	1.09792
XLOC_020308	-	-	XLOC_020308	TSPO	TSS22477	chr5:114596005-114608640	-	-	195.152	175.929	194.948	134.472	180.537	173.789	180.52	179.024	181.361	181.361	227.483	223.125	280.241	210.422	238.485	270.872	216.623	254.918	149.31	141.713	171.654	151.974	119.486	159.499	193.888	195.613	202.224	191.096	172.81	187.48	163.073	152.367	352.003	374.676	307.587	404.277	414.692	407.772	353.089	360.591	408.468
XLOC_009713	-	-	XLOC_009713	ENSBTAG00000039449	TSS10730	chr19:57464898-57465001	-	-	0	0	0	0	0	0	83.0141	0	0	0	0	86.7361	0	0	0	0	0	0	0	0	0	0	0	0	0	0	0	0	85.2723	0	0	135.079	0	0	0	0	0	0	0	0	0
XLOC_005338	-	-	XLOC_005338	REXO2	TSS5882	chr15:25293298-25304051	-	-	61.8438	52.3492	58.9655	58.0348	53.1652	56.4624	51.3519	46.4789	53.412	53.412	47.5129	50.0239	49.3255	45.842	62.0983	62.5583	49.5408	45.0817	46.118	53.845	43.149	49.8589	48.6818	45.3529	56.3485	51.7775	59.9162	52.7959	53.8829	53.7821	59.9507	60.301	74.5606	73.9765	72.8846	86.9173	82.3278	92.1854	96.7358	95.8688	95.1132
XLOC_012874	-	-	XLOC_012874	EMC3	TSS14216,TSS14217	chr22:16833762-16848935	-	-	68.9011	54.6193	54.2569	58.125	67.6475	62.5111	51.8005	57.6005	67.9604	67.9604	69.9298	63.3489	47.335	54.7501	60.5796	73.1001	71.2595	44.2245	56.5914	56.2228	57.7519	54.4461	51.1378	69.6732	58.7503	56.4421	67.0251	56.7392	51.8409	56.4624	57.2072	69.915	51.6065	45.5564	44.9005	49.465	51.2475	48.5049	47.8737	51.3972	56.1078
XLOC_010218	-	-	XLOC_010218	KRT35	TSS11297	chr19:42313514-42317810	-	-	2.27467	1.82569	2.00245	1.38342	3.09445	2.42792	3.2467	3.41217	3.1089	3.10889	3.08123	3.98511	0	2.37269	3.55084	0	3.2989	4.48237	1.88162	1.42848	0.635259	2.28492	1.2418	0.774235	2.17869	1.31078	3.65048	1.05822	1.67477	3.4014	2.02241	1.02248	0	0.782506	0.883106	1.01023	1.04244	0.253781	2.40054	1.35441	1.1536
XLOC_010999	-	-	XLOC_010999	LYPLA2	TSS12161	chr2:129726529-129728612	-	-	109.351	95.1877	96.5226	149.194	142.169	112.523	86.7342	145.729	142.826	142.826	109.044	155.717	0	130.504	89.5367	0	117.21	161.263	69.6604	131.838	101.256	86.5904	88.0157	67.9534	124.374	111.313	76.7974	139.859	104.707	96.0962	108.052	102.6	62.6011	145.37	91.971	29.7289	74.6233	64.1438	59.2378	117.961	75.5423
XLOC_003423	-	-	XLOC_003423	BORA	TSS3767	chr12:47782114-47809879	-	-	4.72097	3.78865	3.53397	3.25292	3.22781	4.49807	2.35663	3.60999	3.24281	3.24281	3.63472	1.45274	0	1.93711	2.17599	4.76034	3.11077	3.21515	4.25922	3.38692	3.25651	3.00421	3.53146	4.94597	3.05125	2.02759	5.52218	4.30932	3.5326	3.90555	1.35702	2.56047	3.52401	3.16368	2.94036	2.76641	4.15589	2.31713	1.00598	2.64249	3.10321
XLOC_000830	-	-	XLOC_000830	RAP2B	TSS914	chr1:115476358-115480295	-	-	9.60638	9.04626	9.92203	8.38201	10.2844	9.43046	8.98909	9.19735	10.3313	10.3313	14.2497	12.9726	15.6995	11.9764	13.5351	11.4363	12.711	13.7146	10.0177	12.9375	11.7839	8.40111	9.43161	7.86113	10.9199	10.9622	10.8054	8.46683	10.0357	8.34326	10.1156	10.927	9.85337	10.6075	7.65789	7.56606	8.15526	7.65243	6.71896	5.73436	6.03018
XLOC_024109	-	-	XLOC_024109	-	TSS26662	chr8:63635614-63636203	-	-	60.7741	47.809	51.0305	49.9674	65.4178	47.504	53.1401	47.5713	65.7164	65.7164	61.9059	50.3501	90.4081	57.2267	64.5844	98.3915	69.4373	50.5123	59.721	64.7633	55.8924	64.7493	57.1866	75.9363	53.3527	46.6836	53.2326	53.6185	40.4201	54.3197	51.3697	52.8722	71.2378	101.127	75.8011	82.0457	77.3579	104.901	87.4844	89.6184	86.3018
XLOC_013544	-	-	XLOC_013544	U6	TSS15003	chr23:19167357-19333272	-	-	0	0	0	0	0	0	0	0	0	0	0	0	0	0	0	0	0	0	0	0	0	0	0	0	0	0	0	0	0	0	0	0	0	0	0	0	0	0	0	0	0
XLOC_002570	-	-	XLOC_002570	bta-mir-181a-2	TSS2815	chr11:95709410-95709520	-	-	0	0	0	0	0	61.9406	0	0	0	0	0	0	0	0	0	0	0	0	0	0	0	0	0	0	0	0	0	0	0	0	0	0	0	0	0	0	0	0	0	0	0
XLOC_022601	-	-	XLOC_022601	5S_rRNA	TSS25011	chr7:5766036-5766170	-	-	0	0	0	0	0	0	0	0	0	0	0	0	0	0	0	0	0	0	0	0	0	0	0	0	0	0	0	0	0	0	0	0	0	0	0	0	0	0	0	0	0
XLOC_008014	-	-	XLOC_008014	THAP11	TSS8809,TSS8810	chr18:35472608-35474389	-	-	15.2465	17.0158	16.4432	16.9474	17.0336	16.8225	16.3422	17.4934	17.1113	17.1113	19.7137	19.9089	0	17.579	19.2197	0	22.583	24.39	13.3696	12.6793	13.4651	14.5004	12.5206	14.5538	12.0085	12.7102	20.212	16.3063	14.6543	16.3286	12.6529	17.8314	12.2781	19.1285	14.8422	25.5314	20.1919	24.9032	26.3112	21.557	17.3169
XLOC_007604	-	-	XLOC_007604	SNORA70	TSS8355	chr17:54995288-55006706	-	-	0	0	0	0	0	0	0	0	0	0	0	0	0	0	0	0	0	0	0	0	0	50.2803	0	154.721	0	0	0	0	46.5734	0	0	0	0	0	0	0	0	44.137	0	0	0
XLOC_013134	-	-	XLOC_013134	U11	TSS14527	chr22:7389768-7389898	-	-	0	0	0	0	0	0	0	0	0	0	0	0	0	0	0	0	0	0	0	0	0	0	0	0	0	0	0	0	0	0	0	0	55.7166	0	0	0	0	0	0	0	0
XLOC_005668	-	-	XLOC_005668	U6	TSS6240	chr15:74652042-74830690	-	-	0	0	0	0	0	0	0	0	0	0	0	0	0	0	0	0	0	0	81.3476	0	0	0	0	0	0	0	0	83.5736	0	0	0	131.121	0	0	0	0	0	0	0	0	0
XLOC_000430	-	-	XLOC_000430	SLCO2A1	TSS476	chr1:136435601-136528516	-	-	8.78884	8.29149	9.1597	9.43756	9.01075	8.52975	8.05271	6.78267	9.0508	9.0508	7.52647	10.7982	0	10.0376	11.3831	23.0262	8.62839	10.7635	5.97896	6.27191	6.39346	7.7621	6.63078	5.59515	6.03898	6.51712	9.94914	7.98666	7.58065	4.69846	9.30737	7.3159	7.11807	10.8738	8.68819	9.49112	7.17519	9.0817	5.09561	7.3828	6.22398
XLOC_012772	-	-	XLOC_012772	-	TSS14099	chr21:61509354-61510056	-	-	14.4366	5.64911	9.45247	10.7056	9.02395	6.23675	9.35513	20.0266	9.06514	9.06514	12.7874	10.8693	0	8.86561	4.43281	0	11.4744	8.89252	12.8501	18.1761	14.0071	12.5388	11.6189	10.8927	7.10312	7.74886	10.6031	7.66766	7.66766	6.64363	14.4695	5.85072	8.94829	7.20306	12.582	6.78721	8.43969	9.84932	7.20913	11.3473	8.10301
XLOC_001173	-	-	XLOC_001173	ENSBTAG00000037924	TSS1278	chr10:23978359-23978755	-	-	0	0	0	0	0	0	0	0	0	0	0	0	0	0	0	0	0	0	0	0	0	0	0	0	0	1.73145	3.14944	0	0	0	0	0	3.67235	4.42085	3.41404	4.62417	6.29341	7.61856	7.12271	3.28495	0
XLOC_012747	-	-	XLOC_012747	-	TSS14074	chr21:29047488-29047888	-	-	7.89013	6.3121	4.32075	8.28143	6.98055	14.1116	10.9757	12.0836	7.01241	7.01241	8.03705	11.2519	264.212	9.5523	12.7364	0	9.01483	4.47127	9.69176	7.31132	0	14.0103	7.30265	5.47699	11.364	11.364	11.8475	4.81924	11.2449	11.135	9.09433	14.7091	0	2.26362	3.51465	7.75613	2.12179	9.28568	7.24968	6.71244	3.39525
XLOC_007323	-	-	XLOC_007323	UNC119B	TSS8036	chr17:65206653-65218295	-	-	28.7476	29.0131	27.9572	30.3835	31.8899	29.2984	26.3779	29.2033	32.0391	32.0391	30.9802	28.4888	76.751	36.7689	44.3214	53.7332	28.8048	45.2299	30.4284	17.3287	24.1131	23.9423	30.1356	18.4017	28.5846	21.9168	37.2603	24.6307	26.4218	36.7991	26.0348	25.0184	25.6203	23.9144	27.7018	24.9748	24.7429	25.5713	28.5014	21.7688	27.0099
XLOC_001372	-	-	XLOC_001372	TNFAIP8L3	TSS1500	chr10:59543077-59543674	-	-	4.24747	2.82827	2.88844	9.12529	2.31261	4.23093	2.80919	2.70527	2.3234	2.3234	2.92563	5.11857	0	3.63619	6.49762	0	2.41986	0	7.26564	4.10058	2.91002	3.94169	7.39063	4.97077	1.4715	4.37059	3.99288	6.59775	3.63353	2.50772	6.53916	5.49115	3.66309	4.39086	2.02918	3.70878	5.02091	6.12959	5.72148	4.58322	3.30814
XLOC_025729	-	-	XLOC_025729	U6	TSS28433	chrX:91819201-91819308	-	-	0	0	0	0	0	0	0	0	0	0	0	0	0	0	0	0	0	0	0	0	0	0	0	0	0	0	0	0	0	0	0	0	0	0	0	0	0	0	0	0	0
XLOC_022890	-	-	XLOC_022890	CLTB	TSS25329,TSS25330,TSS25331	chr7:39210051-39230781	-	-	336.232	329.757	325.371	322.653	313.028	319.165	315.322	313.976	314.495	314.495	348.198	359.54	328.741	352.949	348.306	322.875	317.385	313.901	287.332	279.7	292.971	286.909	286.936	323.255	354.091	352.738	405.823	374.265	343.828	373.665	344.401	323.78	317.349	300.224	279.228	308.902	331.747	302.48	319.471	274.382	294.235
XLOC_003242	-	-	XLOC_003242	IFITM2	TSS3566	chr11:107191849-107193047	-	-	22.3818	23.023	20.1351	16.9322	19.0403	23.1177	19.5765	17.5659	19.1272	19.1272	30.0225	28.3377	0	38.5333	39.5093	0	23.8826	32.1398	19.3951	14.5411	18.1743	14.9431	17.6063	9.39911	19.4487	15.1105	30.9303	11.4048	22.7948	12.2998	10.9675	12.1116	38.0671	25.9947	26.075	33.3656	37.1522	29.0303	38.5922	30.0582	38.6713
XLOC_005190	-	-	XLOC_005190	SNORA61	TSS5726	chr14:78968453-78968579	-	-	0	0	0	60.8629	0	0	0	0	0	0	0	0	0	0	0	0	0	0	0	0	0	0	0	0	0	0	0	0	0	0	0	0	0	0	0	0	0	0	0	0	0
XLOC_005474	-	-	XLOC_005474	TAF10	TSS6037	chr15:47073271-47082075	-	-	139.846	116.232	130.515	135.457	138.6	131.727	122.007	127.123	139.236	139.236	159.757	151.163	196.596	152.002	144.023	205.773	182.351	149.484	128.217	107.706	124.244	107.804	127.513	130.357	122.942	129.398	112.128	117.847	112.766	112.215	146.927	139.949	136.921	126.3	127.515	128.834	144.065	131.332	133.77	146.544	142.868
XLOC_003793	-	-	XLOC_003793	ARL5B	TSS4172	chr13:20592074-20613350	-	-	3.33341	6.71407	1.80608	7.44659	7.59343	6.00978	4.66512	5.09846	7.62835	7.62835	3.40274	3.40625	69.0663	4.08354	4.07299	0	3.6061	3.56286	4.86086	2.34204	6.22489	5.26151	5.96269	9.00821	4.92823	4.2187	5.09179	7.02988	2.80244	3.59727	3.72985	5.02988	4.41019	6.60324	4.9882	4.22492	1.91294	4.65844	0	3.88293	3.85819
XLOC_001266	-	-	XLOC_001266	C10H15ORF23	TSS1378	chr10:36117897-36127741	-	-	20.4074	19.9246	22.8819	22.7794	23.9397	18.8811	22.0094	19.0613	24.0513	24.0513	29.0203	26.188	12.3241	25.7596	24.8244	25.7426	23.9366	27.5188	15.7948	15.5229	18.5686	15.4081	14.1496	27.7404	16.0541	18.948	20.9878	20.4589	17.2031	18.8291	20.6604	20.86	15.3148	19.1993	18.4598	20.6044	17.407	19.3562	23.9027	21.6272	19.2716
XLOC_020968	-	-	XLOC_020968	bta-mir-3596	TSS23209	chr5:117120187-117120270	-	-	0	0	246.329	0	0	0	0	0	0	0	0	0	0	0	0	0	0	0	0	0	0	0	0	0	0	0	0	0	0	0	0	0	0	0	0	0	0	0	0	0	0
XLOC_019487	-	-	XLOC_019487	PRRT4	TSS21563,TSS21564	chr4:93349758-93359424	-	-	17.8143	15.3893	15.8125	17.4771	17.7615	15.8766	13.5728	15.8564	17.841	17.841	12	13.2117	0	13.1261	14.1995	20.8774	14.9272	18.6241	13.6949	12.7644	11.309	11.3081	13.8347	12.3978	13.7501	17.2267	12.7562	13.7955	14.5465	12.5783	13.5077	13.7815	11.3457	9.39419	9.31499	9.54968	7.34234	6.93901	5.76375	6.64419	7.66014
XLOC_014820	-	-	XLOC_014820	ENSBTAG00000039989	TSS16422	chr25:20377459-20446651	-	-	0	0	0	0	0	0	0	0	0	0	0	0	0	0	0	0	0	0	0	0	0	0	0	0	0	0	0	0	0	0	0	0	0	0	0	0	0	0	0	0	0
XLOC_018609	-	-	XLOC_018609	MFSD2	TSS20613	chr3:106724608-106737437	-	-	1.59448	2.17277	2.20451	1.5674	1.99807	2.77241	1.37807	1.52715	2.00724	2.00724	4.74934	3.29486	0	4.48783	3.05039	0	4.4004	4.64301	1.07842	0.9738	0.641794	0.469913	0.971743	2.96586	0.416213	1.25145	1.16009	0.61922	0.830009	1.45329	0.702315	0.631641	2.52986	2.786	1.88039	3.86047	2.78887	1.83465	1.93377	1.53879	1.80552
XLOC_008736	-	-	XLOC_008736	POLR2I	TSS9626	chr18:46961969-46963214	-	-	55.2192	59.5701	63.1779	59.0918	65.7699	61.4477	65.9995	52.8886	66.0725	66.0725	80.3514	66.5793	69.7263	60.5785	67.3008	97.5181	76.0149	90.9843	51.9341	52.1215	58.5614	40.7078	60.7243	79.0121	60.9861	51.3901	55.01	50.7556	46.4413	43.4334	75.7823	53.2296	52.1715	68.9795	56.1041	78.1544	82.7855	72.5798	68.2091	69.4363	69.0186
XLOC_011983	-	-	XLOC_011983	-	TSS13255	chr20:23273795-23274376	-	-	11.5831	4.96419	10.1942	7.59849	8.23485	9.04297	6.5767	7.39138	8.27243	8.27243	16.0127	6.74218	0	11.6861	8.34719	16.7435	11.3436	2.34431	10.1629	3.83336	6.71388	9.18211	7.65763	8.61483	13.6187	9.36287	6.21169	9.26475	7.58025	7.29766	8.58276	5.14136	29.4876	33.2311	41.4619	37.4125	40.0487	42.1939	38.0104	38.713	35.6029
XLOC_013388	-	-	XLOC_013388	H1FX	TSS14818	chr22:59841217-59841862	-	-	76.2052	86.5448	93.814	67.8916	70.0618	86.0897	71.0043	87.4593	70.3892	70.3893	110.318	100.306	146.927	82.6383	98.3655	97.5003	101.391	91.316	65.9185	62.0309	79.0872	76.2377	65.0081	78.8263	89.3914	82.1248	80.0015	87.3058	80.739	99.0158	88.9748	78.1656	90.4478	72.5513	65.8157	103.228	94.2117	104.268	111.611	97.5564	84.9033
XLOC_009666	-	-	XLOC_009666	SCARNA16	TSS10672	chr19:55419631-55419819	-	-	0	0	0	0	0	0	11.1925	0	0	0	0	0	0	11.3502	0	242.282	12.6858	31.8463	0	0	0	0	0	0	0	0	0	0	0	0	12.6669	0	0	0	0	0	0	0	0	0	0
XLOC_020097	-	-	XLOC_020097	5S_rRNA	TSS22233	chr5:92496479-92496597	-	-	0	0	0	0	0	59.9282	0	0	0	0	0	0	0	0	0	0	0	0	0	0	0	0	0	0	0	0	0	0	0	0	0	0	0	0	0	0	0	0	0	0	0
XLOC_020305	-	-	XLOC_020305	U12	TSS22474	chr5:114006210-114006360	-	-	27.7114	0	0	0	0	0	27.6581	0	0	0	0	0	0	28.0027	0	0	0	0	29.1713	0	0	0	0	0	0	0	0	0	0	0	0	44.1196	0	0	0	0	0	0	0	0	0
XLOC_012744	-	-	XLOC_012744	-	TSS14071	chr21:27352692-27353338	-	-	10.5991	6.35947	10.6411	7.41651	7.81437	5.6168	2.8084	2.70539	7.85003	7.85003	8.63719	9.35696	0	3.56444	9.26754	14.2997	8.88065	12.0129	2.89318	5.72926	7.88419	4.70516	5.72246	4.90497	4.36162	5.08856	5.30506	6.47388	7.1932	6.23253	8.95896	7.68417	9.23405	11.1496	14.1641	6.25146	8.55085	16.6318	16.2313	14.277	9.12193
XLOC_013171	-	-	XLOC_013171	VHL	TSS14567	chr22:16760054-16764930	-	-	10.6545	3.87292	6.97625	4.58984	6.57489	9.41499	9.41306	2.86609	6.60527	6.60527	8.27166	7.71141	0	4.64762	8.09065	12.6222	6.22853	5.21048	3.01989	4.78355	10.189	6.57819	5.74905	4.37494	11.3199	6.6073	6.65996	7.61825	4.71269	8.30537	2.82872	10.4997	7.87252	13.9993	14.4292	10.9672	12.6693	6.32405	10.9956	9.04712	11.3267
XLOC_009101	-	-	XLOC_009101	-	TSS10037	chr18:63736347-63736812	-	-	19.0469	11.9043	14.6677	12.4947	11.8485	11.8284	11.8284	18.2312	11.9026	11.9026	10.9134	16.9764	66.4236	8.4071	12.0101	0	17.6816	16.8652	7.31129	5.51553	7.24508	10.5692	8.26349	4.13174	15.9209	7.3481	13.4063	14.5422	10.9067	10.5001	8.23272	16.6444	9.89976	8.53816	2.65139	7.0213	8.00321	15.1774	19.1416	11.3934	3.84197
XLOC_016337	-	-	XLOC_016337	FAM213A	TSS18093,TSS18094	chr28:36008546-36026991	-	-	41.0182	44.5391	41.5015	39.1324	46.1677	53.3632	41.307	41.3348	46.3807	46.3807	49.2652	39.0884	0	45.6769	42.9174	69.1518	41.3736	39.8441	31.8116	20.6804	35.1048	29.0086	27.5361	29.4542	29.0498	37.6938	38.6441	36.5367	34.2096	38.6112	37.1205	31.6473	27.6198	32.6672	33.8806	36.2143	33.1989	34.1656	39.9462	34.9774	33.754
XLOC_015076	-	-	XLOC_015076	NME3	TSS16705	chr25:1348414-1349600	-	-	12.0581	15.1114	18.3564	13.8861	19.5999	15.557	14.3519	15.9286	19.6896	19.6896	22.1348	26.1166	0	13.6638	21.1828	13.208	28.123	18.0354	9.24316	13.2793	15.6055	11.9061	15.4165	19.4905	14.7539	10.113	11.0689	11.8804	14.3395	11.246	17.235	13.7408	33.1767	20.8276	27.7673	34.4775	38.0359	37.5823	15.7284	31.4832	35.7437
XLOC_009983	-	-	XLOC_009983	TXNDC17	TSS11027	chr19:25847058-25849237	-	-	58.1556	43.649	47.9649	53.2777	45.9688	41.5011	60.0449	39.667	46.1821	46.1821	46.0239	40.7327	0	52.3254	58.4607	87.0327	51.7561	50.8635	40.178	50.0055	42.2021	43.7801	32.5812	33.0282	64.505	55.7499	49.5741	64.0797	67.2143	43.1198	46.6353	58.0575	121.232	116.899	132.989	146.859	156.253	142.519	146.234	132.791	145.929
XLOC_020307	-	-	XLOC_020307	-	TSS22476	chr5:114489254-114490471	-	-	13.3899	12.1666	13.3078	10.0854	16.6831	11.1898	11.7145	8.92507	16.7605	16.7605	13.5124	14.0984	0	12.2483	8.29687	0	6.64215	12.3708	11.6988	7.56204	6.69177	7.32688	11.5877	5.69136	8.39386	10.6817	11.4257	9.43417	13.94	9.79488	10.8744	18.806	5.93554	13.4989	7.22196	7.72742	1.64062	4.21557	7.08451	4.93844	5.1421
XLOC_004367	-	-	XLOC_004367	SNORA51	TSS4825	chr13:52978728-52988922	-	-	121.775	0	0	0	43.983	40.3678	119.955	51.4304	44.178	44.178	81.8274	81.5512	0	40.5592	40.6434	0	0	112.964	40.4719	0	0	43.9468	0	0	0	0	0	0	0	0	0	61.5578	0	0	46.0345	83.4781	0	82.5786	0	0	0
XLOC_021001	-	-	XLOC_021001	-	TSS23249	chr5:5820785-5821353	-	-	11.1364	8.56646	7.03667	7.86739	7.57891	9.36299	5.95827	4.37312	7.6135	7.6135	10.4712	8.72598	47.7895	6.04982	5.18556	0	5.87254	2.42727	9.64564	13.8916	11.2962	5.70424	14.8662	8.9197	3.52517	8.81292	4.82364	9.59263	2.61617	6.04474	4.93694	7.98497	11.1948	20.89	17.1717	15.1577	17.2775	10.0816	11.8067	13.6647	11.0588
XLOC_004218	-	-	XLOC_004218	ECHDC3	TSS4652	chr13:12576088-12590757	-	-	20.1822	21.6813	28.1655	29.5881	24.6909	29.8433	20.7595	19.7827	24.8053	24.8052	22.5772	21.3456	51.4123	18.756	23.8766	57.8494	22.0131	24.0086	17.0572	15.9604	11.7105	13.2698	17.3296	11.2088	16.9911	19.8611	15.9206	11.6136	17.2277	18.4927	16.2107	12.5687	35.6396	25.0689	26.1594	19.3632	26.5132	21.7972	30.8078	20.8778	26.6674
XLOC_003497	-	-	XLOC_003497	CARKD	TSS3848	chr12:89236912-89250104	-	-	22.8372	15.1232	26.6523	21.5468	20.5796	17.1772	21.0401	20.1077	20.6733	20.6733	27.5161	28.2921	29.9124	25.0496	24.6911	13.907	25.1656	22.0639	19.0942	19.4912	18.209	19.2014	12.9632	15.0095	24.316	19.5286	23.1414	24.3582	16.0441	31.4989	20.567	19.7765	28.4341	37.2814	29.6291	36.0343	35.6257	30.1561	54.0013	35.006	33.0284
XLOC_004294	-	-	XLOC_004294	5S_rRNA	TSS4736	chr13:38990409-38990528	-	-	0	0	0	0	0	0	0	0	0	0	0	0	0	0	0	0	0	0	0	0	0	0	69.5243	0	0	0	0	0	0	0	0	0	0	0	0	0	0	0	0	0	0
XLOC_006533	-	-	XLOC_006533	MORN1	TSS7179	chr16:51699102-51749791	-	-	1.05232	1.44908	0.292142	1.10329	0.235054	1.24492	0.829494	0.268587	0.236139	0.236139	1.12326	0.675115	0	1.10311	1.09319	4.99086	1.25492	0	1.37663	1.03862	1.13757	1.50326	0.26076	0.798542	0.440497	0.222858	2.07616	1.08512	0.219232	0.777552	1.24654	0.672012	0.782835	0	0.366278	0	0.861313	0.314436	0.759649	0.684803	0.713675
XLOC_012724	-	-	XLOC_012724	ENSBTAG00000048049	TSS14051	chr21:71488885-71492946	-	-	1.45323	1.43739	1.21662	1.18606	0.675233	1.15512	0.287385	1.1153	0.678324	0.678324	4.25592	2.74205	0	4.50132	3.88293	0	1.4156	6.26101	1.59912	2.17278	3.49257	4.52917	2.98964	4.62928	2.12669	3.06265	1.13668	1.80764	0.604	1.60556	2.85698	2.90131	2.50092	4.58393	6.20472	3.92212	4.94001	4.32056	3.14828	3.59	2.22764
XLOC_015093	-	-	XLOC_015093	bta-mir-1225	TSS16726	chr25:1627977-1666088	-	-	0	0	0	0	0	121.37	0	0	0	0	0	0	0	0	0	0	0	0	0	0	0	143.763	0	0	0	0	0	0	0	0	0	0	0	0	0	0	0	0	0	0	0
XLOC_020386	-	-	XLOC_020386	DUSP6	TSS22566	chr5:19276347-19280028	-	-	21.3394	24.3678	19.2173	21.0512	24.2611	22.5479	18.7022	24.7565	24.3717	24.3717	28.1721	28.173	10.1488	30.0966	27.183	41.728	27.1512	33.0766	7.23883	11.0552	9.93728	9.27285	9.62791	12.1825	16.7287	12.3064	14.8574	15.7669	10.2555	13.8396	9.93848	12.8635	20.5388	27.5677	19.1834	31.4438	22.3644	25.4862	20.84	24.3266	23.8767
XLOC_023845	-	-	XLOC_023845	ANP32B	TSS26378	chr8:63617040-63630082	-	-	155.977	110.725	137.969	130.706	127.17	116.087	141.024	125.253	127.751	127.751	144.777	131.506	62.9636	148.624	146.877	118.087	135.622	142.751	166.132	162.951	152.179	164.852	150.07	180.053	106.536	133.148	146.826	126.441	138.023	128.774	131.326	120.541	157.406	171.267	162.606	181.703	170.969	153.147	174.025	184.615	177.773
XLOC_008492	-	-	XLOC_008492	CENPBD1	TSS9364	chr18:65988434-65989328	-	-	1.20586	0	0	0	0	1.18444	0	1.54174	0	0	1.26142	0	83.1779	0	2.46117	0	3.08882	0	3.8348	0	0	0	1.58546	4.87358	0	1.25704	0	1.22442	0	0	0	2.09161	1.99886	0	1.94224	3.10475	0	1.57104	3.77243	1.77788	0
XLOC_010925	-	-	XLOC_010925	SNORA70	TSS12076	chr2:122620932-122638734	-	-	0	0	0	0	0	0	0	0	0	0	0	0	0	0	0	0	0	0	0	0	0	0	0	0	0	0	0	0	0	0	0	0	0	0	0	0	0	0	0	0	0
XLOC_023970	-	-	XLOC_023970	SNORA27	TSS26515	chr8:85913463-85928906	-	-	0	0	0	0	0	0	0	71.5424	0	0	0	0	0	0	0	0	62.4448	0	0	64.5578	0	0	0	0	0	0	0	0	0	0	63.6659	0	0	0	0	0	0	0	0	0	0
XLOC_003215	-	-	XLOC_003215	SSNA1	TSS3531	chr11:105904769-105905783	-	-	38.8977	33.9851	28.3717	36.6879	33.9421	31.9898	36.5912	26.6864	34.1	34.1	38.4431	32.8359	43.5629	37.2591	37.3571	43.7547	40.6734	42.349	26.6347	34.4029	31.5992	25.3739	27.581	31.3788	21.324	23.9828	34.192	29.5588	24.3361	19.8785	40.9245	28.142	47.0236	59.0191	56.5615	48.4349	49.3035	44.9628	37.9663	59.7683	51.7938
XLOC_015414	-	-	XLOC_015414	-	TSS17090	chr25:2990949-2991677	-	-	5.96732	6.56406	4.08474	10.9607	3.95956	6.52218	6.52218	5.33098	3.97763	3.97763	5.4706	6.68629	0	9.03054	5.41833	24.1523	4.09077	5.07245	10.384	6.22077	8.47411	3.97352	8.9749	12.4268	6.13901	7.98071	10.0803	6.07468	9.11202	7.36875	2.75123	10.1975	2.8357	5.13594	7.30989	1.75979	4.01179	3.51139	4.11222	6.3458	1.92588
XLOC_014599	-	-	XLOC_014599	ENSBTAG00000035224,ENSBTAG00000040586	TSS16189	chr24:62427624-62451599	-	-	944.934	967.931	975.414	874.894	863.301	917.858	939.115	956.537	867.301	867.3	811.437	785.158	668.667	841.909	811.88	783.75	741.866	735.653	1576.57	1568.74	1630.43	1546.26	1464.42	1400.99	1626.08	1568.04	1582.78	1511.78	1500.52	1654.62	1502.82	1422.8	741.087	757.407	649.745	671.107	633.964	643.715	682.68	596.218	583.837
XLOC_012065	-	-	XLOC_012065	AEN	TSS13341	chr21:20002741-20007367	-	-	5.27484	5.48817	6.34591	4.44507	6.3727	4.77547	3.77061	4.89811	6.40202	6.40202	6.32319	5.61982	25.3032	6.15049	8.63376	8.24709	5.41999	9.14755	4.89106	4.7305	6.69043	3.70345	5.09566	4.28367	2.19438	2.57773	4.81339	3.90711	3.25079	1.28081	3.58115	3.01725	6.14427	9.24875	4.5158	6.85608	8.03168	7.49584	7.73462	5.36206	6.88005
XLOC_014680	-	-	XLOC_014680	TMEM204	TSS16274	chr25:1182104-1237269	-	-	5.32787	4.50918	5.43327	3.11482	5.92102	3.53709	4.24621	3.72356	5.94806	5.94806	7.56844	5.06798	0	10.5615	7.34742	5.44387	7.7255	5.40463	3.85465	4.07237	3.50036	4.7077	3.7868	4.70945	5.38463	3.98471	5.08751	2.13402	4.0994	3.8626	3.04341	3.71373	5.56766	6.27221	6.02335	3.83937	6.55285	7.79394	7.35973	8.87532	5.72647
XLOC_012698	-	-	XLOC_012698	ANKRD9	TSS14024	chr21:68907265-68911854	-	-	28.1454	30.6599	31.6515	30.9508	28.5375	27.3829	25.5503	27.2568	28.6675	28.6675	44.2377	42.368	15.0256	36.7607	33.1995	69.2706	40.7136	45.681	37.2051	24.6191	31.3749	24.3869	31.1798	28.1111	25.2966	32.2946	28.2016	28.1558	27.7158	27.2389	30.4073	28.7264	47.2985	47.0696	49.8259	53.8729	43.9457	49.8297	52.8916	44.6817	49.5035
XLOC_012450	-	-	XLOC_012450	LRRC28	TSS13755	chr21:7411026-7600816	-	-	17.2507	14.1653	15.7371	14.3563	16.2199	16.4415	19.8001	21.0172	16.2945	16.2945	21.9933	15.678	21.9119	23.0471	17.5781	7.9989	16.4671	15.074	16.624	14.1404	14.1285	22.0246	15.3782	17.7777	17.9212	18.3092	17.0749	18.2301	17.8429	17.5429	18.3436	13.9262	27.116	19.4184	19.9718	24.5206	30.3749	27.5051	26.4435	24.0437	24.8748
XLOC_016224	-	-	XLOC_016224	SNORA25	TSS17971	chr28:4845472-4845594	-	-	0	0	0	0	0	0	0	0	0	0	0	0	0	0	0	0	0	0	0	0	0	0	0	0	0	56.43	0	0	0	0	0	0	0	0	0	0	0	0	0	0	0
XLOC_016563	-	-	XLOC_016563	-	TSS18340	chr28:246859-247060	-	-	0	100.703	55.1467	13.2122	22.2736	20.0122	10.0061	25.7042	22.3752	22.3752	20.5157	0	0	10.1599	20.3197	0	0	0	20.6163	0	0	55.8804	0	0	31.0802	0	0	30.7545	20.503	35.5296	11.6073	15.6446	0	0	0	0	27.0809	0	46.2647	10.7091	10.8336
XLOC_008074	-	-	XLOC_008074	LRP3	TSS8876	chr18:43834324-43846316	-	-	0.551127	0.267472	0.192189	0.210437	0	0.132434	0.265394	0	0	0	0.588117	0.296631	0	0.282421	0.564696	0	0.386696	0.968419	0	0.323653	0	0.151862	0.188283	0	0.276442	0.280621	0.262214	0	0.269751	0.240573	0.184837	0.248691	0.729364	0.920002	0.365644	1.3663	1.14739	1.94087	1.36948	0.324713	1.04278
XLOC_025952	-	-	XLOC_025952	-	TSS28669	chrX:20107879-20108269	-	-	34.8772	29.8947	27.2846	28.3267	29.3871	21.4529	18.1524	27.5546	29.5213	29.5213	20.3009	37.2184	0	25.1337	28.4848	0	32.2585	23.5293	35.7008	36.5509	28.6389	33.1772	26.9003	34.586	30.7548	41.0064	21.8209	33.8139	40.5767	26.3682	34.4573	30.9616	53.2729	26.2062	35.141	52.2436	37.9629	42.349	45.7802	63.5815	44.6672
XLOC_005340	-	-	XLOC_005340	SNORA3	TSS5885	chr15:25536647-25536760	-	-	0	0	88.4571	0	70.7882	0	64.4865	0	71.1093	71.1093	0	0	0	0	0	0	0	0	0	0	0	0	0	0	0	0	0	0	0	0	0	0	0	0	74.2206	0	0	0	0	0	0
XLOC_004691	-	-	XLOC_004691	SLURP1	TSS5189	chr14:2834780-2835985	-	-	210.149	184.286	207.911	223.505	206.183	179.416	181.695	174.682	207.129	207.129	204.663	187.166	0	200.109	179.544	241.741	220.887	212.164	218.039	197.936	179.054	191.392	203.364	171.914	230.461	239.156	241.936	237.439	217.947	246.655	224.117	243.677	114.648	103.264	132.299	100.196	100.364	104.704	106.004	100.207	114.11
XLOC_021003	-	-	XLOC_021003	-	TSS23251	chr5:9637556-9637882	-	-	2129.31	2022.85	2067.69	1669.69	1563.48	1941.06	2068.99	2041.28	1570.62	1570.62	1972.25	2002.51	1659.07	2060.81	1950.9	1152.44	1332.4	1522.36	1814.65	1844.06	1863.51	1827.29	1228.87	1185.9	1923.12	1884.91	1798.48	1819.79	1976.06	1821.35	1327.03	1430.89	2285.51	2376.06	1858.4	2757.61	2739.87	2996.44	2872.15	2203.81	2277.38
XLOC_016797	-	-	XLOC_016797	FKBP2	TSS18594,TSS18595	chr29:43159738-43162658	-	-	250.225	229.321	270.104	300.551	277.384	240.589	250.502	220.724	278.678	278.678	292.503	266.789	375.453	274.225	282.482	232.834	344.501	325.654	316.061	338.248	306.005	306.299	404.864	347.115	280.664	300.864	287.662	285.575	292.156	259.455	318.85	325.522	209.772	174.695	194.932	202.689	181.593	209.596	181.501	226.302	241.288
XLOC_020869	-	-	XLOC_020869	RHNO1	TSS23100	chr5:107374653-107377720	-	-	5.67283	12.284	7.49259	8.23012	10.2747	8.66899	8.64944	12.0733	10.3216	10.3216	7.99675	10.4198	0	11.2837	9.57382	4.87934	8.52696	4.00886	8.79399	7.67853	7.71939	11.1826	11.4665	14.5181	9.56172	9.55784	8.12581	5.10053	7.29835	7.19269	8.08545	7.28184	9.02133	7.84177	7.82365	8.59287	12.3922	7.6997	13.7563	15.0352	12.4778
XLOC_023782	-	-	XLOC_023782	NMRK1	TSS26307,TSS26308	chr8:51416627-51435476	-	-	7.75408	15.1853	7.06439	5.30872	6.23619	9.52355	16.4812	12.8717	6.26507	6.26506	10.674	15.5046	0	7.12218	11.5521	0	7.2532	11.6418	18.2202	10.7289	8.70058	12.3277	8.06008	13.477	9.92311	14.3967	4.89731	7.83051	11.6424	9.22582	4.70102	4.98897	10.0384	18.0317	6.18314	14.4997	9.3877	12.3427	6.34642	11.0447	12.5225
XLOC_010410	-	-	XLOC_010410	ITGB4	TSS11528	chr19:56472333-56506801	-	-	54.4897	53.7356	53.369	56.1747	59.1027	52.8851	54.2827	52.6825	59.3735	59.3735	60.8782	61.2945	48.5454	61.1608	59.0288	60.9	67.1877	58.4525	51.6897	50.6943	52.2054	47.5731	52.5073	56.8437	52.6974	51.5592	51.4246	52.7311	49.6785	53.547	53.8162	54.2709	64.2261	63.2748	58.1233	62.2746	58.0666	64.6102	63.2702	60.8186	65.3718
XLOC_014519	-	-	XLOC_014519	SNORA70	TSS16094	chr24:37318413-37318537	-	-	0	0	0	0	0	0	0	0	0	0	0	0	0	0	0	0	0	0	0	0	0	0	0	0	0	0	0	0	0	0	0	0	0	0	0	0	0	0	0	0	0
XLOC_022898	-	-	XLOC_022898	MXD3	TSS25341	chr7:40136163-40140496	-	-	6.99889	8.41891	5.7588	8.42912	6.35562	6.88487	5.67591	4.19538	6.38527	6.38527	5.72863	5.74878	0	6.48039	4.26641	20.6629	6.7763	5.34498	4.07664	2.06167	4.55588	2.50734	4.8797	8.48131	3.98436	4.88852	6.65335	5.63717	8.38864	5.50308	6.80211	8.49031	2.74376	7.71919	9.45348	6.35643	7.32084	14.4756	0	13.9898	5.61286
XLOC_000382	-	-	XLOC_000382	ENSBTAG00000048150	TSS424	chr1:119944593-119985509	-	-	0	0	0	3.63319	0	0	0	0	0	0	0	0	0	0	0	0	0	0	0	0	0	0	0	0	0	0	0	0	0	0	0	0	0	0	0	0	0	0	0	0	0
XLOC_005023	-	-	XLOC_005023	SNAI2	TSS5547	chr14:21577308-21580910	-	-	22.9846	23.1882	27.4405	27.0236	24.414	23.4785	25.5557	24.7874	24.5246	24.5246	26.5315	20.9366	19.7331	23.2769	24.6875	24.9243	26.2193	30.3778	27.0533	28.4725	26.5273	23.3685	27.0382	24.9844	27.7415	25.2108	27.1421	29.2606	23.4513	26.9742	26.2521	28.6401	23.0558	27.0709	25.4915	24.8435	23.4123	26.9477	21.0245	25.1493	24.3403
XLOC_008771	-	-	XLOC_008771	GMFG	TSS9668	chr18:49309014-49313926	-	-	5.42953	8.11399	7.47158	9.58944	11.2911	6.30096	5.3769	4.60533	11.3443	11.3443	7.50695	10.394	0	11.1913	11.0952	19.6726	8.5548	2.69717	10.3442	9.58641	11.2906	6.16088	7.61126	16.7833	7.6616	5.73646	10.5379	5.67891	6.6226	1.64862	9.8315	7.3839	12.6035	6.38403	11.2371	11.7857	10.3538	9.27965	13.9541	13.2794	18.4968
XLOC_010470	-	-	XLOC_010470	-	TSS11594	chr19:18115996-18117209	-	-	8.70368	5.59522	9.3623	10.1957	7.21905	5.86839	5.55953	6.34738	7.25199	7.25199	4.11625	2.84971	0	3.7633	3.7633	6.29062	3.90671	3.52308	6.04555	4.6807	5.04488	5.51963	3.23664	0	5.7562	4.47705	4.66753	2.5315	1.89863	3.83848	6.80746	4.82909	9.23222	9.80972	7.9618	5.5002	3.76163	3.04855	10.7105	4.62785	4.01286
XLOC_007200	-	-	XLOC_007200	PPID	TSS7907	chr17:41249492-41262410	-	-	47.8458	47.0039	50.5834	41.0983	46.8727	39.2474	45.4833	45.0058	47.0916	47.0916	38.2589	39.7099	52.2609	36.5862	39.7528	38.9149	40.4264	41.5691	52.1491	53.0324	46.337	45.407	47.9169	59.5705	58.627	58.3999	59.8472	48.0651	54.2429	47.3921	57.9559	54.0264	40.452	45.6531	44.1866	52.7661	48.4595	52.3755	54.3795	48.2673	49.9403
XLOC_019217	-	-	XLOC_019217	INSIG1	TSS21266	chr4:117906797-117920021	-	-	37.6173	39.5077	36.5896	38.1517	41.4933	41.2437	33.1793	41.5881	41.6807	41.6807	35.0128	30.4371	32.4255	31.8703	27.2284	3.83639	28.6554	32.1269	26.0227	30.1868	24.4033	29.3161	27.8933	26.9478	27.2941	29.4408	33.3103	27.5556	28.9673	26.8071	29.0756	32.3011	28.7755	34.1169	32.3662	28.8525	27.9207	29.1849	24.5524	31.0134	30.0688
XLOC_012152	-	-	XLOC_012152	IMP3	TSS13432	chr21:33646396-33647525	-	-	18.8606	20.5729	18.0742	24.3578	17.3163	16.6154	20.3804	29.671	17.3962	17.3963	29.3872	32.6049	0	29.2595	28.6199	10.5811	30.3162	27.1742	10.76	11.064	14.5656	17.7371	19.2026	13.0726	18.7242	19.3911	26.3855	17.155	26.8916	19.2735	22.0071	15.7092	38.9522	44.54	33.2536	56.152	39.5268	47.9229	40.1102	36.4521	38.3246
XLOC_024752	-	-	XLOC_024752	-	TSS27368	chr9:105224147-105224602	-	-	21.0331	24.7448	18.6321	17.8557	15.0509	24.5869	12.2935	15.79	15.1196	15.1196	22.685	20.1645	69.0371	17.4753	12.4824	0	12.7224	14.0227	15.1975	14.331	18.8248	21.9694	12.8826	21.471	21.6382	24.1839	23.2223	10.076	11.3355	13.0955	9.98247	7.68837	5.87942	5.32432	2.75564	6.08113	8.31787	6.06697	11.3681	7.89426	2.66202
XLOC_024022	-	-	XLOC_024022	U2	TSS26572	chr8:100603366-100681999	-	-	0	0	0	0	0	0	0	0	0	0	0	0	0	0	0	0	0	0	0	0	0	0	0	0	0	0	0	0	0	0	0	0	0	0	0	0	0	0	0	0	0
XLOC_012856	-	-	XLOC_012856	ENSBTAG00000047883,TRAK1	TSS14193,TSS14194,TSS14195,TSS14196,TSS14197	chr22:15080399-15177705	-	-	34.1733	35.2864	34.1107	36.8137	32.2174	32.139	33.7967	36.6514	32.3666	32.3666	39.641	37.7421	56.9982	36.6582	34.9191	51.4552	35.0552	40.815	40.4734	36.9737	34.8679	36.2353	37.0005	36.6314	41.3761	37.4064	39.4865	38.2889	34.3567	34.0598	40.4281	34.5196	34.387	27.4914	29.9661	30.506	23.4574	29.4584	24.5926	24.6019	31.2863
XLOC_003153	-	-	XLOC_003153	FNBP1	TSS3461,TSS3462	chr11:100288426-100374967	-	-	14.2094	14.507	18.398	15.1835	17.7918	13.1841	14.991	12.7935	17.875	17.875	11.5169	10.5115	31.2592	11.9588	10.0143	15.0513	13.4181	9.48556	14.9441	17.3183	15.1053	15.3266	15.9857	17.9142	15.0183	13.1738	14.802	14.4696	12.7164	15.1624	14.1415	12.2409	8.70628	11.9426	10.6488	9.171	9.85108	10.398	7.57463	9.09884	7.54284
XLOC_012896	-	-	XLOC_012896	RYBP	TSS14243	chr22:29324614-29392548	-	-	26.7645	27.2302	27.6034	24.5843	25.2125	27.674	27.1565	17.372	25.3301	25.3301	21.5001	22.2642	31.6094	21.9836	22.3255	11.6883	23.8395	23.8977	22.7275	20.4037	29.4738	25.7923	28.6306	31.5499	23.9405	26.5659	36.3104	25.3956	20.8338	28.4077	34.6451	25.5598	24.0654	30.6106	25.9187	19.9669	19.3953	22.0655	23.173	26.0266	21.8638
XLOC_001211	-	-	XLOC_001211	SNORA79	TSS1321	chr10:26825619-26825767	-	-	0	0	0	0	0	0	0	0	0	0	0	0	0	31.916	0	0	0	0	0	0	0	0	0	0	0	0	0	0	0	0	0	47.6096	0	0	0	0	0	0	0	0	0
XLOC_020295	-	-	XLOC_020295	SREBF2	TSS22463	chr5:113377680-113416351	-	-	46.3907	47.4247	41.9986	45.6327	49.3499	44.5883	45.1743	48.5666	49.5736	49.5736	44.7421	45.8438	27.9752	42.2771	45.8088	34.6419	45.1454	46.8818	32.7104	29.1435	33.2558	31.7635	29.5679	32.2894	51.5481	50.1128	50.9999	44.1417	45.555	46.0347	47.7871	43.3602	54.8366	56.79	54.7653	53.6188	57.5211	56.39	61.2914	52.5287	53.373
XLOC_013086	-	-	XLOC_013086	MRPS25	TSS14468	chr22:57865202-57909687	-	-	43.6843	40.3824	42.1295	50.4174	59.9752	43.2243	47.7903	50.2423	60.2556	60.2556	77.8284	71.8693	37.4498	62.9081	68.4905	111.93	85.1613	66.4593	49.2741	45.5157	41.4667	53.203	49.8178	45.3475	52.3699	60.7387	59.0458	54.0897	65.2869	59.4536	49.5235	57.627	40.2164	51.5637	44.1279	53.929	51.4503	54.4659	72.4462	54.3245	55.3102
XLOC_008615	-	-	XLOC_008615	ENSBTAG00000046323	TSS9494	chr18:25676765-25723513	-	-	57.1999	51.4694	52.9628	43.7588	47.0241	74.0756	65.9827	57.7797	47.2374	47.2373	53.481	63.3485	0	52.7584	72.0766	57.2813	62.7955	60.822	37.8541	44.0892	40.9585	42.1289	41.1498	35.2579	54.9369	56.1724	45.1916	44.2709	33.9537	51.9264	42.1873	68.0539	63.1626	54.3409	62.7059	77.9525	64.54	68.1101	69.6043	68.6892	71.6832
XLOC_012062	-	-	XLOC_012062	MRPS11	TSS13338	chr21:19867699-19898710	-	-	22.5811	17.9076	26.417	13.3068	17.7674	18.4938	14.3735	16.3688	17.8482	17.8482	16.5499	17.9957	45.6694	21.6127	16.2999	15.1268	17.6313	12.6926	12.5103	20.445	14.9085	13.9586	13.3676	10.535	14.8152	16.6502	16.4036	12.8569	12.9251	13.5554	12.8953	11.2993	19.1499	22.6625	20.934	32.8631	22.862	30.8373	34.0365	21.6105	23.4818
XLOC_005653	-	-	XLOC_005653	CD44	TSS6223,TSS6224	chr15:66454330-66541790	-	-	57.5244	53.0612	58.7253	58.4015	56.1041	60.6578	56.0844	60.8669	56.362	56.362	68.5332	76.5257	35.2302	75.352	73.4344	61.6378	74.0975	70.2428	77.3185	77.7087	80.3514	83.9182	84.9381	65.2948	90.1346	89.3596	82.7721	79.3475	77.8449	85.0064	85.1742	80.3669	86.8635	93.6882	80.1444	101.094	98.609	91.8691	108.844	95.7498	93.1387
XLOC_001914	-	-	XLOC_001914	5S_rRNA	TSS2095	chr10:51758912-51921260	-	-	0	0	0	0	0	0	0	0	0	0	0	0	0	0	0	0	0	0	0	0	0	0	0	0	0	0	0	0	0	0	0	0	0	0	0	0	0	0	0	0	0
XLOC_009668	-	-	XLOC_009668	JMJD6	TSS10674	chr19:55675234-55681075	-	-	19.0749	16.5062	13.765	19.8359	17.7063	17.9947	15.4713	16.4066	17.7893	17.7893	21.126	21.896	39.6975	18.5286	17.3324	17.832	21.2964	27.802	13.5551	9.48984	11.7402	10.7139	9.66404	13.34	16.4667	13.4027	12.2009	15.3711	15.1508	16.7025	14.6919	13.1329	11.9193	10.7914	11.1416	11.5367	13.4728	11.4504	16.6175	13.4958	14.868
XLOC_013710	-	-	XLOC_013710	HIST1H1D	TSS15179	chr23:31490461-31494121	-	-	1.48687	1.28718	1.5905	1.39656	1.16539	1.90235	1.79568	0.95277	1.17067	1.17067	0.972355	0.429483	0	0.754494	1.18572	0	0.720344	0.893955	2.02047	1.4348	1.99552	2.18047	1.77544	1.41122	1.62807	1.40822	1.75771	1.7152	1.93015	1.66595	2.05472	1.15209	1.72162	2.61187	2.72729	2.55769	2.31584	2.23865	2.39344	1.85128	1.02396
XLOC_013217	-	-	XLOC_013217	ATXN7	TSS14623	chr22:37587793-37675105	-	-	5.16331	9.71738	12.7267	4.69547	18.4708	13.1077	8.80855	7.02917	18.555	18.555	13.2682	10.7495	0	11.0081	5.21089	51.9508	3.35851	17.9715	7.93779	3.086	3.36845	6.5605	14.023	12.9713	7.10402	5.78273	3.95117	4.74994	16.9559	6.14303	5.18263	5.78995	8.50779	2.15571	2.99475	3.5486	8.73261	3.00653	1.67939	2.48391	4.63146
XLOC_018868	-	-	XLOC_018868	KMT2E	TSS20885	chr4:46474530-46565717	-	-	38.781	31.7551	32.7019	33.1547	32.0108	35.1953	32.5544	35.7379	32.1575	32.1575	28.6777	31.5253	17.8291	28.4443	30.062	23.2389	29.6075	27.5305	40.0704	45.8808	38.6261	36.602	38.2008	36.6381	33.9245	33.3279	29.6681	35.3831	32.7065	31.6706	39.2563	34.7192	24.6321	20.2628	25.6607	22.7125	19.7578	22.0323	20.1445	21.1914	16.2019
XLOC_009217	-	-	XLOC_009217	ENSBTAG00000007238	TSS10163	chr19:19758763-19956549	-	-	1.96995	0.654432	0.90292	0	3.46889	1.30831	0.651585	0	3.48465	3.48465	1.35994	0.684822	38.9908	4.04735	2.0161	14.7736	3.641	1.84251	1.36471	3.84063	2.71819	1.47768	2.18537	2.26408	0.679829	3.39189	2.4896	2.70294	2.02486	0	0	1.95551	0.752829	1.80424	0.664331	1.22908	2.51816	0	0	0.636732	0.650418
XLOC_007076	-	-	XLOC_007076	-	TSS7778	chr16:43174447-43174913	-	-	13.0454	20.1611	17.8597	14.0036	28.8539	15.319	16.4974	13.6219	28.9855	28.9855	14.4964	12.0803	0	10.7684	15.5544	0	13.55	10.081	15.7814	5.49475	10.8267	19.7425	15.0926	12.3485	14.6408	20.7412	28.9375	15.6947	20.5238	18.8289	25.972	20.2665	9.86245	11.9084	7.9242	5.82903	14.3515	10.4678	10.8968	5.04466	8.93081
XLOC_004912	-	-	XLOC_004912	ENSBTAG00000036116	TSS5428	chr14:79570211-79583289	-	-	3139.25	3212.58	3109.01	2862.96	3084.88	3176.06	3185.46	3271.99	3098.87	3098.87	3004.46	2892.76	2457.96	2958.02	2949.94	3123.98	2748.35	2713.27	3769.59	3649.64	3733.01	3679.43	3425.04	3430.05	3325.96	3325.76	3378.33	3409.89	3359.58	3337.12	3263.55	3238.28	5037.01	5066.26	4605.3	5520.64	5443.31	5554.66	5454.26	5343.18	4343.03
XLOC_008491	-	-	XLOC_008491	TRIM28	TSS9362,TSS9363	chr18:65954143-65960263	-	-	33.4281	40.617	34.8262	41.6967	41.2966	38.6946	39.4723	38.7903	41.4882	41.4882	45.6194	48.0507	20.9965	52.9323	53.199	41.6599	57.9166	52.7573	36.7239	41.4877	33.5386	30.4629	40.2724	34.5942	39.6997	39.0842	39.74	37.4326	35.4769	40.1313	36.896	40.5736	58.5278	51.5379	60.0327	55.9354	58.9275	53.4978	54.8483	61.1211	61.1962
XLOC_013718	-	-	XLOC_013718	HIST1H1C	TSS15187	chr23:31636946-31637588	-	-	4.36015	7.13348	3.03511	6.05413	4.36312	6.42877	2.86763	3.6966	4.38359	4.38358	3.93843	2.37972	0	0.774258	2.30004	0	3.77217	0	6.85759	3.46229	3.03503	2.48778	4.60724	0	0.754466	5.28908	7.04476	5.17484	1.48243	2.66185	2.72573	1.22834	6.84073	5.54489	10.0187	6.29004	3.7005	7.26103	2.16144	1.04642	7.66177
XLOC_008654	-	-	XLOC_008654	TPPP3	TSS9538	chr18:35121242-35124820	-	-	3.06779	1.2137	3.41632	2.05986	2.83909	2.13613	1.52221	2.3667	2.85207	2.85207	1.95441	3.90864	0	2.25577	4.78554	0	3.38611	6.68788	2.38912	4.08243	1.5056	0.657846	2.84079	3.27466	1.8538	2.49006	1.15849	2.15469	1.53921	2.18974	4.01019	0.978257	3.10375	3.78575	5.25035	5.39481	2.28657	5.44977	3.99997	9.09726	5.18809
XLOC_019737	-	-	XLOC_019737	TARBP2	TSS21843	chr5:26681458-26686845	-	-	12.9488	13.8438	5.69613	10.6662	19.4959	12.5175	14.0669	10.4731	19.5858	19.5858	14.1836	12.6685	17.8592	16.6523	17.6566	0	11.068	24.3702	10.409	9.2496	11.1642	13.5822	10.7184	8.67889	17.3043	14.4643	10.1818	14.4306	13.8069	19.9408	12.6594	11.6445	25.0428	17.0479	14.1083	19.6497	17.8192	22.7065	18.1673	25.1523	19.3152
XLOC_020809	-	-	XLOC_020809	bta-mir-2284r	TSS23033	chr5:101493809-101545720	-	-	0	0	0	534.265	0	0	0	0	0	0	0	0	0	0	0	0	0	0	0	0	0	0	0	0	0	0	0	0	0	0	0	0	0	0	0	0	0	0	0	0	0
XLOC_003221	-	-	XLOC_003221	C11H9ORF142	TSS3540,TSS3541	chr11:106229011-106233455	-	-	80.9505	80.5788	96.5058	67.3589	86.3346	88.0563	96.3983	90.0572	86.7393	86.7393	92.4063	102.421	103.11	123.543	108.989	139.565	111.339	109.375	72.5837	81.9367	68.9094	82.9748	69.7439	77.1984	91.7742	86.834	85.7122	82.7923	74.1057	78.4227	95.6058	78.4272	112.55	119.17	91.5979	107.515	108.892	95.966	118.633	108.314	95.783
XLOC_004479	-	-	XLOC_004479	FAM83C	TSS4947,TSS4948	chr13:65213138-65220295	-	-	58.5375	55.3466	56.5181	62.6358	61.779	55.8855	60.0638	61.5173	62.0621	62.0621	63.0777	62.2425	50.3994	62.5737	57.202	54.094	65.9683	59.8999	50.2781	54.2446	50.9564	50.6273	52.2693	51.2972	55.8758	55.0357	56.779	55.1392	55.646	57.8222	61.0063	52.1474	51.7001	52.3235	55.6465	49.9117	53.6704	51.0566	56.3993	49.4405	54.9356
XLOC_001645	-	-	XLOC_001645	PKM2	TSS1803	chr10:18965983-18992445	-	-	181.282	186.184	178.549	176.722	167.928	182.718	181.708	185.718	168.707	168.707	174.958	175.229	147.21	168.363	166.568	172.034	171.146	160.746	181.602	184.463	178.62	186.077	191.181	175.804	204.363	197.225	206.023	205.844	201.783	201.428	198.576	194.327	135.599	138.23	152.746	164.538	154.808	163.064	153.586	156.877	156.982
XLOC_017549	-	-	XLOC_017549	FMO5	TSS19437	chr3:22571921-22615024	-	-	62.7404	62.2598	67.8274	66.6662	61.0997	68.6965	64.5799	62.4243	61.3743	61.3743	70.5597	63.6548	50.7289	64.6563	64.7743	43.7434	65.1142	60.6025	56.4112	53.903	56.0739	56.4392	55.8864	51.0381	65.2954	59.8442	60.5973	65.9596	59.9978	65.7812	62.1534	59.1451	58.4351	59.9873	57.556	50.5152	50.6228	49.6816	53.0133	48.6897	44.5659
XLOC_002964	-	-	XLOC_002964	C1D	TSS3249	chr11:66471948-66490577	-	-	10.2194	7.69628	5.20378	8.4348	8.43765	7.63742	3.80994	13.055	8.47663	8.47663	9.08145	9.08932	0	10.3482	3.8687	0	1.46376	14.5618	5.17718	5.83502	6.45383	9.85073	8.91618	18.0865	10.6924	4.00698	9.70894	14.5655	6.59387	9.04587	4.51989	8.12809	14.6392	14.7127	18.0027	11.1221	16.4708	15.9946	20.9981	11.324	14.617
XLOC_023911	-	-	XLOC_023911	ENSBTAG00000005495	TSS26450	chr8:76990451-77234158	-	-	7.25689	6.7981	7.89176	8.64179	10.2706	12.5974	6.30589	7.45032	10.3184	10.3184	4.99564	8.52767	0	6.02167	9.99405	10.0545	9.75163	5.41335	9.38857	7.26524	9.378	10.8101	5.99227	9.96742	11.3643	8.25092	8.4321	6.70229	7.1883	10.6305	10.0261	7.56642	11.2837	12.0634	13.1919	20.1462	16.5615	19.8004	17.6585	18.5083	18.2826
XLOC_015176	-	-	XLOC_015176	-	TSS16819	chr25:16541806-16543768	-	-	17.1022	16.9108	16.8624	19.7718	21.6866	14.9421	16.2471	12.9918	21.7845	21.7845	13.0127	12.4735	0	19.5839	14.5558	0	16.458	17.0352	18.4165	13.8128	15.5254	10.2671	18.541	13.8126	19.2707	18.2148	13.2528	16.8031	12.7628	15.8261	17.9368	13.4178	21.9429	20.9687	19.2282	23.5806	24.3661	26.49	25.9956	24.2278	27.1705
XLOC_015098	-	-	XLOC_015098	ECI1	TSS16734	chr25:1767069-1779723	-	-	19.0809	14.1592	12.4216	13.2408	19.851	16.628	19.2727	18.8347	19.9428	19.9428	21.7852	19.2677	30.2377	22.339	19.272	29.4702	20.1616	20.784	14.2251	12.9771	14.5504	11.3457	10.8077	21.4583	17.3378	11.504	16.6585	17.5229	19.1524	14.1114	14.1002	18.5253	32.8035	15.2146	25.6213	34.295	28.2342	41.1659	29.6227	33.7037	29.723
XLOC_020460	-	-	XLOC_020460	ENSBTAG00000032899	TSS22648	chr5:29080925-29082000	-	-	77.3746	68.3548	65.4303	72.6544	84.8148	54.8513	70.2108	63.0792	85.1998	85.1998	58.8337	53.9345	0	64.3939	62.2758	101.361	73.24	47.4639	55.1882	50.8282	43.2746	44.2487	40.483	57.1053	67.7568	65.2071	76.015	70.0906	64.0571	87.1245	85.884	77.0274	55.5001	61.2542	65.1885	75.8638	68.4609	72.6615	68.0169	78.645	79.7165
XLOC_009701	-	-	XLOC_009701	HN1	TSS10716	chr19:56938744-56953081	-	-	18.0401	15.2203	12.9148	20.5093	14.4374	14.5716	13.1257	20.8793	14.5032	14.5032	14.4198	16.5324	41.7788	17.8563	16.0062	7.46318	13.8679	13.8922	12.9968	16.2252	15.8752	14.9284	15.3216	13.4985	18.2706	20.4805	12.7952	17.0612	12.6664	10.7332	13.7783	16.8999	19.2068	21.9239	20.6717	20.9082	22.4527	24.1148	20.591	19.4022	26.7134
XLOC_002030	-	-	XLOC_002030	ZFP36L1	TSS2224	chr10:80965363-80970846	-	-	103.196	100.085	97.1094	110.304	97.0858	100.022	104.04	103.58	97.5147	97.5146	135.917	123.138	163.026	128.727	134.262	129.045	136.869	144.423	90.0212	96.2813	89.429	83.8456	100.538	96.9363	97.8496	93.9335	91.2879	93.9897	95.2339	89.0318	94.0383	86.4604	115.998	124.545	115.632	112.852	121.447	119.632	111.831	115.251	114.826
XLOC_009094	-	-	XLOC_009094	-	TSS10030	chr18:53694398-53695110	-	-	12.3081	9.23106	9.26762	9.68887	10.2086	9.78365	12.2296	12.5664	10.2552	10.2552	17.5522	10.0298	34.3266	13.0384	10.5549	24.908	9.84379	13.9498	11.9688	14.2565	9.3635	16.3914	12.8156	12.8156	11.396	12.6622	15.0161	8.14418	10.6501	6.5137	7.80261	7.64841	7.31108	5.29664	8.22395	7.86439	4.13732	7.24253	5.65452	7.19879	4.63432
XLOC_010242	-	-	XLOC_010242	STAT3	TSS11327	chr19:43056659-43132624	-	-	41.4691	42.8777	40.3093	40.2141	40.7418	43.8142	41.8116	40.1813	40.9273	40.9273	44.4793	46.2299	22.3235	42.4012	42.0245	43.1335	41.9848	41.7356	45.182	40.8028	42.1203	45.2312	43.8027	43.3049	40.7794	41.0898	43.2024	41.9051	40.3039	44.9747	41.0419	43.4575	44.974	41.9701	45.4712	39.8005	44.9561	45.0968	45.9846	45.0355	45.7297
XLOC_018355	-	-	XLOC_018355	ENSBTAG00000048022	TSS20327	chr3:43619569-43629406	-	-	7.13059	5.87353	1.76909	6.73338	7.0053	8.45734	3.24106	4.15632	7.037	7.03699	5.91346	3.26552	0	3.94692	3.29615	0	3.60604	1.78955	6.08238	5.31814	4.03688	4.39206	2.2518	9.0031	8.09081	6.0571	10.9561	6.09629	8.72209	6.94079	6.68478	9.0051	4.83614	7.93201	2.80228	3.51307	4.08569	5.99861	1.15316	2.68273	7.44899
XLOC_001976	-	-	XLOC_001976	DLGAP5	TSS2165	chr10:67863305-67908834	-	-	3.60267	4.25216	3.1165	3.19036	3.57114	2.92466	3.77948	1.83867	3.58781	3.58781	2.37888	1.64019	0	2.55539	1.49607	5.70823	1.40583	1.16085	4.02277	4.49263	2.54381	3.55081	2.21115	2.41134	3.54039	3.35244	5.76168	3.57307	3.35486	1.83216	3.0518	2.82445	2.30489	2.28897	1.88979	4.09111	3.71439	3.89713	3.3686	3.31322	3.84308
XLOC_006154	-	-	XLOC_006154	7SK	TSS6764	chr15:60877670-60877942	-	-	0	4.71732	0	6.04034	0	0	4.6613	6.03316	0	0	4.7614	0	0	0	0	0	0	0	0	0	4.82371	5.30365	5.4109	0	0	0	0	0	9.61672	0	0	0	0	0	0	4.5958	0	0	0	0	0
XLOC_006488	-	-	XLOC_006488	CLSTN1	TSS7128	chr16:44633319-44672888	-	-	49.162	51.5979	55.543	53.143	53.9726	50.3395	55.0809	53.7681	54.2231	54.2231	47.6932	47.7375	20.4171	48.1253	48.2307	58.3936	50.7403	54.1035	56.8595	54.7478	55.1676	57.6478	62.2136	58.2039	49.3322	49.8038	55.7171	57.2488	50.4617	52.6082	54.5431	57.9265	49.9512	49.8404	51.9684	47.2247	54.0411	50.2211	47.946	53.3811	49.5148
XLOC_009229	-	-	XLOC_009229	snoZ17	TSS10176	chr19:20703987-20706890	-	-	0	0	0	0	0	0	0	0	0	0	0	0	0	0	0	0	0	0	0	0	0	0	0	0	0	0	0	0	0	0	0	0	0	0	0	318.989	0	0	0	343.752	0
XLOC_012703	-	-	XLOC_012703	BAG5	TSS14029,TSS14030	chr21:69841703-69847179	-	-	20.9545	19.4938	18.6833	19.5807	23.3999	21.5888	21.9483	24.6098	23.5091	23.5091	23.6643	20.9524	33.379	19.5476	21.3142	19.1772	20.3169	22.3205	27.7382	25.4109	27.3051	24.7216	25.6728	36.1656	16.8364	19.1395	18.5303	17.7644	17.4491	21.4489	21.1435	21.2526	16.0577	17.0905	12.0289	14.4497	10.3076	13.4158	10.2988	14.0739	13.9391
XLOC_006696	-	-	XLOC_006696	PPP1R15B	TSS7364,TSS7365	chr16:1964426-1972600	-	-	25.6175	29.8234	29.497	28.1167	29.2578	24.1744	26.2696	31.0759	29.3895	29.3895	27.2311	26.9767	5.14079	26.3899	26.149	36.4064	29.5842	28.2459	29.9771	27.9953	23.6203	28.8908	31.5221	26.507	21.4504	23.5955	27.9662	27.3748	24.7164	27.3079	24.7761	23.8565	22.8337	20.9732	21.3193	18.726	18.9506	22.4048	19.2309	19.6409	18.207
XLOC_019800	-	-	XLOC_019800	TUBA1B	TSS21909	chr5:30864528-30868119	-	-	123.742	115.475	119.936	126.097	130.881	118.087	122.484	115.304	131.48	131.48	145.28	137.193	140.336	156.921	137.853	143.788	152.33	152.448	146.037	153.942	162.446	157.356	171.541	170.195	116.532	99.563	103.276	107.397	119.803	88.5584	109.588	116.44	107.18	107.69	123.681	142.432	145.006	138.441	146.524	157.8	147.651
XLOC_009392	-	-	XLOC_009392	bta-mir-33b	TSS10362	chr19:35234561-35250757	-	-	0	0	0	0	0	0	0	0	0	0	0	0	0	0	0	0	0	0	0	0	0	0	0	0	143.178	0	0	0	0	0	0	0	0	0	0	0	0	0	0	0	0
XLOC_003410	-	-	XLOC_003410	GJB6	TSS3754	chr12:36310778-36318420	-	-	11.0567	11.2238	10.4795	8.27947	7.57239	10.6869	10.4141	10.628	7.60706	7.60706	10.0236	11.0823	0	8.8872	9.36187	21.1878	12.1408	9.5605	15.5512	15.5839	15.3921	19.9795	18.235	11.9433	9.04326	10.3855	8.57517	10.903	12.0136	8.48021	11.955	10.9248	6.1131	7.46657	16.2595	7.44935	6.06019	5.78991	8.48446	7.18879	6.40528
XLOC_005622	-	-	XLOC_005622	B3GNT6	TSS6189	chr15:57234743-57235883	-	-	12.4725	15.946	18.0176	18.1787	15.1135	16.5942	19.5966	22.2824	15.1822	15.1822	2.87578	2.90469	0	6.3705	3.94951	0	5.30566	2.63919	3.23234	5.98045	5.50218	6.07833	3.67771	6.2685	3.15664	5.59908	2.97427	6.07153	4.25217	2.06607	5.6563	4.86645	10.7196	7.22353	10.8386	9.35979	5.24529	11.3724	7.73133	4.50632	7.93995
XLOC_020845	-	-	XLOC_020845	GAPDH	TSS23076	chr5:104237901-104241979	-	-	503.892	457.285	470.146	500.473	478.434	463.012	478.678	480.764	480.642	480.642	501.974	480.476	428.433	484.918	475.108	520.276	521.989	514.536	432.864	435.017	428.044	431.556	475.715	473.436	421.566	445.31	465.808	419.661	452.062	419.889	439.475	439.186	590.418	583.701	592.093	683.216	724.327	701.371	718.678	687.792	724.752
XLOC_024801	-	-	XLOC_024801	-	TSS27442	chrUn_GJ060032v1:1996-8794	-	-	30.1976	36.3975	33.7381	30.2459	24.9309	25.1224	19.2778	27.5942	25.0459	25.0459	47.2663	36.4899	25.4459	44.5424	43.3181	41.072	33.6994	24.9755	30.2236	19.3251	34.6041	25.8365	20.5671	17.6435	25.336	23.9426	18.3191	23.8093	41.7091	23.3284	22.1431	27.0764	81.0051	87.3547	70.0326	93.7571	78.4733	89.7877	65.4449	78.4888	67.6823
XLOC_023567	-	-	XLOC_023567	AUH	TSS26078	chr8:87946772-88000516	-	-	30.0987	30.8476	32.9834	31.3331	25.4943	43.263	33.4378	20.7844	25.6152	25.6152	26.7507	35.1083	0	31.5272	22.0329	29.3818	22.3562	27.9869	26.001	28.0784	25.6825	26.9762	25.0958	40.8472	35.0778	35.3711	45.6032	28.9429	31.9361	28.2939	35.832	32.8474	36.9267	32.6595	24.2528	14.1329	27.3002	32.7032	24.1018	28.9994	28.9659
XLOC_015919	-	-	XLOC_015919	ENSBTAG00000035013	TSS17644	chr27:3150949-3151920	-	-	2.23997	1.10629	0	0	3.90701	2.20467	2.21727	2.87352	3.92472	3.92472	1.1531	2.31691	0	3.40487	1.1368	0	1.34776	3.38589	0	1.34209	0	0	2.78739	0	4.5754	0	0	2.24549	4.52511	0	1.34845	1.82439	3.18086	1.93708	0	1.26825	5.2571	1.27066	0	2.77847	5.76875
XLOC_010945	-	-	XLOC_010945	ENSBTAG00000048228,SNORD99	TSS12099,TSS12100	chr2:125434926-125438150	-	-	8.78652	5.08697	11.1134	7.65938	5.83443	8.41296	9.90116	6.6523	5.86119	5.86119	14.0567	12.0758	0	10.5334	11.0984	7.07181	276.412	11.7739	10.0512	5.83773	8.72983	104.532	13.3175	4.82864	10.2169	6.56056	8.67863	8.37776	6.2188	3.56594	282.865	5.24387	10.11	15.2934	12.1077	16.091	13.86	14.204	15.8484	16.1257	14.9061
XLOC_018316	-	-	XLOC_018316	GSTM4	TSS20281	chr3:33873769-33880598	-	-	116.681	121.551	128.813	145.859	124.108	131.355	122.788	124.659	124.671	124.671	76.233	78.967	127.436	72.6089	80.2938	65.3825	76.063	83.9651	94.6787	92.762	91.3693	104.596	83.8969	92.0616	113.42	106.63	100.819	125.366	97.8828	101.696	111.41	113.416	148.029	146.458	142.084	139.586	158.962	143.19	152.995	149.387	149.511
XLOC_011397	-	-	XLOC_011397	SNORA75	TSS12601	chr2:120039584-120049214	-	-	0	0	0	0	0	0	0	0	0	0	0	0	0	0	0	0	0	0	44.9595	0	0	0	0	0	0	0	0	0	0	0	0	0	0	0	0	0	0	0	0	0	0
XLOC_006372	-	-	XLOC_006372	FAIM3	TSS7002	chr16:4586506-4606760	-	-	0.246041	0.241738	0.338267	0	0.292278	0	0	0	0.293633	0.293633	0.254402	1.52806	0	0.499685	0.248655	0	0.606919	0.760878	0	0.601224	0.263208	0.288653	0.645277	0.985004	0.510247	0	0	0	0.252407	0	0.308591	0	0.401069	0.974935	0	0.314225	1.29808	0	0	0	0.364417
XLOC_008513	-	-	XLOC_008513	FA2H	TSS9386	chr18:2183490-2237316	-	-	16.6725	18.4475	18.5434	12.0453	15.5959	13.6311	13.2264	14.5297	15.666	15.666	13.0908	14.3631	14.4112	16.3176	13.1519	4.74741	15.2655	11.1408	13.4869	12.966	12.3169	11.1233	12.5891	9.98108	15.9697	15.2483	14.9726	15.9949	18.0976	13.9935	16.4342	16.904	17.28	15.2523	16.5946	11.9079	10.3146	13.5706	17.4812	14.5318	18.3173
XLOC_002178	-	-	XLOC_002178	-	TSS2384	chr10:86297439-86298258	-	-	9.66934	4.58021	5.57376	8.67997	9.0049	7.07933	6.57366	5.84542	9.046	9.046	8.81262	9.33101	0	10.2687	8.72841	0	6.97748	2.88397	11.9814	5.30528	8.25942	8.47187	8.24286	10.598	8.37687	4.71199	3.82081	9.32523	6.21682	6.28431	6.45242	7.11551	3.62757	7.30016	6.23411	8.50459	4.10566	5.49015	0	4.87071	4.37986
XLOC_025708	-	-	XLOC_025708	EFNB1	TSS28412	chrX:86943394-86956220	-	-	19.7391	15.9752	16.976	18.6229	17.1256	19.659	18.6474	17.6811	17.204	17.204	26.423	28.1583	46.2502	25.9224	25.7494	25.8927	22.0368	26.5821	12.1593	12.3961	12.4631	10.4341	11.2593	14.3481	18.2163	17.5454	17.2748	18.5959	17.5408	14.6034	13.8142	18.5552	22.4894	21.9952	21.1464	22.9813	24.155	26.2187	21.9144	24.9567	27.6687
XLOC_009298	-	-	XLOC_009298	SLC25A11	TSS10253	chr19:27089298-27092026	-	-	59.4451	61.7581	64.5783	71.4946	73.1383	56.9491	68.6623	59.236	73.4713	73.4712	71.4552	71.4231	20.7996	72.6746	74.5818	56.2357	83.3043	76.452	55.6962	55.6189	52.3532	53.5081	63.7302	47.6057	56.4113	61.1596	58.1334	61.8771	61.8813	58.1355	66.8576	67.4944	71.2951	79.672	84.9526	98.5956	88.9211	93.7539	92.5807	103.851	103.702
XLOC_022306	-	-	XLOC_022306	-	TSS24674,TSS24675	chr7:47968228-48006914	-	-	111.289	101.655	110.018	123.308	95.5752	80.5246	129.624	88.6259	96.0225	96.0225	126.324	102.166	66.0819	104.647	84.1082	47.7169	73.5052	103.856	86.183	87.2162	77.4636	94.1886	107.64	92.6699	94.4185	66.8407	102.095	99.1274	89.287	93.1089	97.9849	110.387	139.753	172.767	124.29	143.985	131.424	142.639	154.437	143.257	154.85
XLOC_025912	-	-	XLOC_025912	TMSB4	TSS28625	chrX:140973701-140975767	-	-	273.511	245.832	248.207	262.112	205.956	243.784	272.526	228.595	206.909	206.909	263.323	266.148	152.202	301.183	249.696	277.26	257.076	229.629	262.677	264.698	232.731	253.725	223.86	247.557	251.751	252.744	230.329	211.523	240.677	213.016	258.148	239.524	641.556	633.817	661.949	840.805	796.698	820.325	725.991	802.966	727.693
XLOC_012191	-	-	XLOC_012191	U1	TSS13473	chr21:45387108-45387272	-	-	20.6595	20.5855	28.0968	0	0	0	20.4647	0	0	0	0	0	0	20.7255	0	0	0	0	0	0	0	0	0	0	0	0	0	0	0	0	0	0	51.3483	0	0	42.1441	0	0	0	0	0
XLOC_019667	-	-	XLOC_019667	-	TSS21764	chr4:107301781-107302359	-	-	23.3504	21.6825	11.417	14.2237	16.6006	18.2297	24.8587	14.9003	16.6764	16.6764	19.5379	22.9358	0	19.3512	15.9858	16.8766	22.8677	30.7183	37.5601	44.4341	39.7577	26.8398	39.5574	49.2055	18.8746	13.727	21.9138	15.281	16.13	17.6536	24.9918	18.1378	34.6757	50.2429	52.0072	18.0352	21.3049	25.354	28.7345	19.5104	28.7087
XLOC_001530	-	-	XLOC_001530	SLIRP	TSS1680	chr10:89914333-89923167	-	-	147.171	122.77	186.146	161.172	172.59	136.629	200.769	153.458	173.388	173.388	137.571	194.283	337.21	167.503	170.696	159.226	160.163	197.5	172.294	164.684	186.316	183.361	190.891	154.238	144.561	126.429	153.677	200.327	130.005	171.825	147.51	164.321	185.336	216.099	201.76	249.181	247.36	214.338	234.321	244.361	208.503
XLOC_013367	-	-	XLOC_013367	MKRN2	TSS14793	chr22:57210749-57216906	-	-	9.42159	6.00164	7.1825	7.68828	6.07134	8.26068	8.75407	3.57818	6.09939	6.09938	9.5665	8.63702	0	9.33596	10.7084	33.1904	10.6373	10.4215	8.51011	5.66196	10.3681	7.61957	6.00026	5.46947	7.94621	6.48283	12.0916	4.81819	7.8269	5.20184	11.1523	3.16189	7.26333	14.0207	13.0382	8.1277	7.80191	11.3594	13.8008	16.1143	14.004
XLOC_021938	-	-	XLOC_021938	-	TSS24261	chr7:12715555-12716711	-	-	21.3879	24.5331	18.633	19.4016	19.906	22.7412	22.7866	19.3722	19.9948	19.9948	30.136	32.696	61.9009	27.6961	31.4353	42.1607	25.0084	18.1169	20.0663	25.5729	14.4954	18.5642	21.428	15.0418	20.7327	23.4854	20.1447	19.7285	16.2856	20.5971	15.0039	18.2494	17.2128	25.9734	15.8978	21.8823	26.2065	22.012	20.9632	18.8506	23.2774
XLOC_022740	-	-	XLOC_022740	ECSIT	TSS25159	chr7:17085481-17097271	-	-	30.5117	38.0243	30.5232	29.2756	32.6338	32.5132	29.7649	32.2871	32.7838	32.7838	37.3415	35.5574	28.4684	37.4089	37.1543	14.1605	38.8299	32.7649	23.5595	23.0713	20.0646	18.8205	21.7333	20.714	30.1166	27.2979	26.9557	32.5763	30.1982	28.5656	25.644	25.6423	29.484	27.1443	31.5469	40.4012	33.7995	41.7634	42.192	33.0067	34.3925
XLOC_013027	-	-	XLOC_013027	PFKFB4	TSS14401,TSS14402	chr22:51894302-51935550	-	-	21.9299	20.8495	26.5154	24.7937	21.224	29.4046	28.1407	20.8769	21.3232	21.3232	24.6307	24.1667	35.0047	22.2476	24.7391	11.9537	23.6348	22.8876	20.4179	18.2342	23.5476	26.8155	19.8597	20.2189	24.0008	21.1905	23.1432	19.2321	22.0044	25.0347	23.846	19.1713	12.4141	14.0972	15.4896	11.6894	15.6545	11.0671	13.9965	11.4423	12.7931
XLOC_008605	-	-	XLOC_008605	MT2	TSS9483	chr18:24125365-24126333	-	-	115.815	103.05	103.222	105.281	99.2497	112.865	114.846	97.6264	99.7067	99.7066	148.547	212.865	338.546	186.982	187.191	230.909	168.646	175.65	161.443	152.783	158.195	157.732	191.433	168.974	144.619	143.573	162.404	137.462	167.645	159.566	174.92	160.643	415.103	455.314	475.926	505.708	550.732	569.041	542.498	553.687	539.527
XLOC_011648	-	-	XLOC_011648	ENSBTAG00000012876	TSS12881	chr20:17609459-17610173	-	-	0	0	0	0	0	0	0	0	0	0	0	0	46.2063	0	0	0	0	0	0	0	0	0	0	0	0	0	0	0	0.798238	0	0	0	0	0	0.6068	0	0	0	0	0.575143	0
XLOC_019297	-	-	XLOC_019297	TWISTNB	TSS21352	chr4:28446102-28456952	-	-	5.45251	7.24929	6.60974	4.58536	8.49238	5.75952	10.2483	3.86688	8.53224	8.53223	8.28454	5.44897	54.4824	8.26314	12.2918	19.8795	10.3291	6.99821	5.72266	9.29529	9.55987	7.60406	9.78384	9.66147	4.52115	10.9638	8.29877	4.81499	6.71192	4.47515	6.28289	7.57966	8.1833	6.28746	7.74482	5.66885	6.26361	6.19138	6.95631	8.30256	6.37596
XLOC_004825	-	-	XLOC_004825	RAD21	TSS5335	chr14:49558482-49588327	-	-	42.9267	45.5903	44.6837	42.6403	46.5335	46.8158	47.0078	45.0591	46.7493	46.7493	39.3342	39.7671	37.0781	41.5964	36.9335	46.13	37.9771	34.1313	44.3378	44.1429	44.2564	45.165	42.0348	43.143	45.4529	43.605	46.1582	50.6706	41.4939	46.9417	44.0435	45.781	42.5384	44.513	44.7767	44.1611	42.5325	43.309	41.5551	38.66	42.452
XLOC_002881	-	-	XLOC_002881	FANCL	TSS3160	chr11:40547999-40744419	-	-	6.18853	3.55856	3.61135	8.25503	2.73727	5.71999	3.51647	5.07552	2.74988	2.74988	4.4775	4.01695	0	3.62797	6.70505	0	3.85433	4.77675	5.01239	4.64867	6.40314	5.46494	6.88857	3.00095	4.21577	6.50859	3.38597	3.78035	5.56012	0.808514	7.45276	8.11836	7.75398	6.47644	7.95893	7.11489	10.1915	9.77163	10.3485	7.09304	8.34652
XLOC_019528	-	-	XLOC_019528	ATP6V0A4	TSS21608	chr4:103199965-103246668	-	-	0.803393	0.96454	1.10266	1.65253	0.868729	1.77042	0.959665	2.25205	0.872757	0.872757	0.823834	0.98716	0	0.820945	0.982853	3.33904	0.542558	0.902591	0.695646	1.75725	1.38569	1.13203	2.32191	1.1807	1.37661	2.41119	3.76612	2.40328	1.02409	1.47995	2.08186	1.79348	1.44386	1.9182	1.89615	1.65601	1.77362	1.77245	1.93199	2.4337	2.7076
XLOC_013349	-	-	XLOC_013349	TMEM42	TSS14774	chr22:54903387-54906875	-	-	10.8989	8.38233	8.56995	8.0736	9.20517	7.87398	10.1846	7.82369	9.24707	9.24707	11.3708	8.44088	0	11.0891	12.0725	10.6772	9.65674	7.57742	11.8628	8.99655	6.79424	9.63274	11.6485	5.61862	10.3156	7.92872	9.19406	7.68071	4.35437	4.26945	7.2846	8.18414	10.3265	11.8379	9.74509	14.9731	11.1333	16.8002	8.38199	15.9548	9.92378
XLOC_004960	-	-	XLOC_004960	SCARNA15	TSS5479	chr14:1844663-1894424	-	-	0	0	0	0	0	0	0	0	0	0	0	0	0	0	0	0	0	0	0	0	0	0	60.1595	0	0	0	0	0	0	0	0	0	0	66.3228	0	0	62.6969	0	0	0	0
XLOC_011961	-	-	XLOC_011961	NDUFS6	TSS13230	chr20:70986109-70991390	-	-	168.813	139.943	172.156	159.04	141.754	172.121	164.257	184.409	142.416	142.416	188.289	203.558	167.275	186.58	194.984	195.301	170.173	186.31	149.525	151.652	145.297	152.339	141.393	146.756	146.608	162.591	168.725	170.024	169.329	161.98	143.344	164.817	130.959	114.898	119.065	140.643	165.008	155.814	154.812	152.402	140.328
XLOC_003844	-	-	XLOC_003844	MAP3K8	TSS4224	chr13:35600312-35626614	-	-	11.813	8.38071	11.2006	10.2896	7.48427	10.1235	9.78355	9.10049	7.5183	7.5183	8.35565	7.85421	8.91211	7.82128	7.33166	3.23098	7.67455	10.0128	7.33487	6.80484	5.84845	7.26046	6.89984	5.89487	6.32279	6.3484	8.8133	5.97048	4.79144	5.43147	5.51286	5.78241	7.38131	8.12637	10.0239	5.59674	6.03985	6.85554	4.52755	5.74473	5.20378
XLOC_009835	-	-	XLOC_009835	U1	TSS10862	chr19:15193840-15194001	-	-	0	0	28.1908	0	0	0	0	0	0	0	20.813	0	0	0	0	0	0	0	0	0	0	0	0	0	0	0	0	0	0	0	0	0	0	0	0	0	0	0	0	0	0
XLOC_020846	-	-	XLOC_020846	NCAPD2	TSS23077	chr5:104244558-104272651	-	-	6.71279	8.04547	7.07535	7.40393	8.90136	7.56049	7.84663	8.66393	8.94265	8.94264	6.28767	7.52604	0	6.73659	6.15134	6.49431	5.73728	5.52506	7.45462	6.15458	6.26331	8.05116	8.81543	8.11099	6.48206	6.89283	6.66859	7.05935	6.81792	7.17451	9.06208	7.5127	5.91888	7.25113	7.11182	8.79899	7.25939	6.67538	8.05223	5.7123	8.33283
XLOC_011432	-	-	XLOC_011432	U11	TSS12643	chr2:125390298-125390431	-	-	0	0	0	0	0	0	0	0	0	0	0	0	0	0	0	0	0	0	0	0	0	0	0	0	0	0	0	0	0	0	49.5524	0	0	0	0	0	0	0	0	0	0
XLOC_013542	-	-	XLOC_013542	5S_rRNA	TSS15001	chr23:18299316-18623680	-	-	0	0	0	0	0	0	0	0	0	0	0	0	0	0	0	0	0	0	0	0	0	0	0	0	0	0	0	0	0	0	0	0	0	0	0	0	0	0	0	0	49.7059
XLOC_019747	-	-	XLOC_019747	ENSBTAG00000039425,KRT79	TSS21855,TSS21856	chr5:27271879-27564156	-	-	2499.66	2455.69	2533.82	2655.58	2686.24	2507.29	2480.14	2460.76	2698.8	2698.8	2180.85	2197.76	2166.94	2136.9	2132.82	2170.69	2329.55	2323.32	2737.68	2697.34	2772.91	2738.65	3015.82	3022.91	3165.15	3121.77	3112.26	3066.71	3140.77	3143.63	3353.48	3411.73	4485.06	4554.06	4612.89	4545.76	4487.73	4434.53	4618.17	4682.61	4620.77
XLOC_023154	-	-	XLOC_023154	RPS23	TSS25626	chr7:84523779-84525639	-	-	179.478	196.562	191.549	176.137	184.54	185.729	189.345	187.969	185.397	185.397	283.016	306.333	312.003	316.326	293.567	391.042	248.495	238.957	139.061	141.419	158.073	153.582	150.14	133.938	179.98	165.318	165.476	171.389	150.713	149.71	133.367	162.441	469.763	485.101	447.1	616.045	603.221	622.348	589.994	610.539	512.788
XLOC_003379	-	-	XLOC_003379	HMGB1	TSS3714	chr12:30352945-30358971	-	-	110.183	121.362	106.534	118.259	104.931	115.316	108.536	120.018	105.421	105.421	107.287	106.673	113.525	108.862	106.216	96.539	86.7617	117.094	97.8729	102.669	122.242	113.166	116.285	130.981	112.806	111.592	109.94	109.784	104.99	114.779	113.526	97.6522	121.367	126.107	125.486	132.198	118.913	124.074	119.724	130.811	119.055
XLOC_015422	-	-	XLOC_015422	-	TSS17098	chr25:16969785-16972095	-	-	14.4709	16.112	12.4586	11.3523	12.8687	12.8963	12.4516	16.9451	12.9275	12.9275	15.1963	15.3483	16.6382	19.2654	16.1047	18.1145	19.6018	16.9084	20.7683	23.1554	18.4617	15.5632	19.5034	16.5693	17.6499	14.7338	17.6408	14.5794	17.3131	13.4218	18.571	19.4682	20.5591	30.174	29.2399	24.4908	23.2687	26.3358	20.904	26.1768	24.3947
XLOC_022682	-	-	XLOC_022682	BEST2	TSS25098,TSS25099	chr7:13877081-13882909	-	-	10.201	13.9528	16.0841	9.15151	13.5303	11.1267	7.86119	15.0893	13.591	13.591	16.2198	15.2501	55.1848	12.9738	11.8162	17.3968	14.0998	13.7783	6.38463	8.63352	4.98	6.68193	6.81259	7.25614	15.7199	10.332	12.5114	12.5224	10.493	11.9039	11.6612	13.0455	17.6646	20.6032	18.0681	15.2653	12.3828	14.1603	12.4986	14.3299	20.9673
XLOC_003066	-	-	XLOC_003066	ID2	TSS3360	chr11:88584861-88587166	-	-	10.8257	9.76932	12.4475	12.2096	13.1006	10.7373	10.7462	11.5388	13.1603	13.1603	16.1147	13.639	0	15.5607	12.3379	13.909	18.8525	16.2739	10.366	13.0265	9.88913	11.2451	16.0803	16.9536	14.9557	14.185	11.2874	12.2288	14.0782	13.1228	14.2378	10.7794	11.6129	9.84784	8.20311	12.822	12.4202	11.7196	14.0885	10.3697	12.4114
XLOC_000218	-	-	XLOC_000218	APOD	TSS241	chr1:72670962-72684269	-	-	38.5146	32.9289	32.4306	38.4557	29.6456	46.4536	30.8389	37.618	29.7828	29.7828	39.3775	47.8001	29.493	43.07	45.051	43.1043	39.7686	34.0966	47.9158	49.7583	56.6118	50.4787	62.596	37.7451	29.5115	29.5099	27.4671	28.4511	29.8969	40.8731	41.2907	34.5861	17.7957	19.0802	16.7269	20.4231	22.2163	17.5789	23.8196	23.5277	23.3595
XLOC_003915	-	-	XLOC_003915	BMP2	TSS4304	chr13:49550049-49561303	-	-	9.63726	9.31856	11.3151	9.06386	8.79647	12.3708	9.80166	10.8029	8.83681	8.83681	13.6823	13.53	18.9819	16.647	13.0824	10.5696	11.5751	16.7738	6.64176	7.8958	7.30304	7.59667	6.74786	5.97719	6.62714	9.13083	7.17699	8.52271	8.50861	8.62042	8.67432	9.50741	9.65833	9.26277	7.21431	9.87239	10.951	8.98475	8.3402	10.2862	10.0091
XLOC_000043	-	-	XLOC_000043	CYYR1	TSS47	chr1:9242709-9250037	-	-	4.10755	1.34735	3.83883	1.99852	3.42014	4.01871	5.37222	7.04425	3.43575	3.43575	2.83441	0	0	5.53446	2.78453	0	3.54319	4.45055	5.98945	5.11268	2.92591	4.85692	1.8822	0	5.6322	0	0	2.7495	4.15266	4.93998	3.56091	0	6.83409	5.62091	6.70339	7.13149	4.96296	3.58167	0	4.09429	8.60218
XLOC_012970	-	-	XLOC_012970	DUSP7	TSS14332	chr22:49379907-49386816	-	-	32.8612	32.7758	33.1649	33.3553	30.298	34.546	35.6296	36.9173	30.4359	30.4359	52.714	53.5627	50.7851	53.9072	43.3775	68.9829	54.4643	60.8535	31.222	31.2568	33.1011	35.6299	25.8814	30.1164	31.9905	34.9972	41.7644	37.0569	36.5411	46.4876	37.7407	34.2718	48.1997	53.5917	44.42	55.5252	57.2003	58.7622	44.1173	43.7734	46.3722
XLOC_019253	-	-	XLOC_019253	BET1	TSS21307	chr4:11162354-11176872	-	-	21.324	24.8988	28.062	33.3811	27.1245	15.6576	27.7413	20.9792	27.2468	27.2468	17.3862	20.376	20.919	23.2992	25.179	40.8238	18.834	20.046	23.3986	21.7502	19.7213	20.4587	21.7016	14.6731	20.1424	22.4546	19.2715	19.7003	21.8555	17.4105	16.1768	19.6588	24.0749	21.6626	24.4681	27.7003	22.5736	22.3999	16.7463	25.1013	24.3781
XLOC_015274	-	-	XLOC_015274	PSPH	TSS16935	chr25:27955044-27977149	-	-	8.89934	9.54829	9.03808	11.3146	10.6744	12.1551	8.20944	9.73813	10.723	10.723	9.2588	8.55449	19.3522	7.50272	4.04995	27.2887	10.0496	7.41039	9.2934	5.09779	9.32198	6.67965	7.11073	5.37173	12.01	9.92925	9.42417	9.82852	7.16191	11.2034	10.4202	10.5198	19.1154	24.6515	17.3588	20.6016	21.667	22.0382	19.0979	24.4466	22.1374
XLOC_025950	-	-	XLOC_025950	-	TSS28667	chrX:15331000-15331337	-	-	93.7875	77.775	112.74	150.059	103.72	104.554	88.6434	81.7427	104.193	104.193	109.515	86.2136	0	113.084	90.0054	46.2924	104.543	45.3708	133.467	100.685	85.8517	142.165	111.152	142.91	80.0126	70.5994	64.4028	83.8315	83.8315	84.7416	94.9184	88.8427	160.337	108.284	124.823	148.411	119.954	132.361	168.146	189.741	118.122
XLOC_019743	-	-	XLOC_019743	CSAD	TSS21849,TSS21850,TSS21851	chr5:26979338-27013235	-	-	38.2555	38.4902	43.3056	40.6528	41.8569	40.4102	44.1573	38.6308	42.0523	42.0523	44.0153	43.2344	22.8472	39.384	36.5852	25.795	39.0394	43.2358	27.9427	31.864	29.7794	29.3174	29.8621	31.7653	37.0428	32.1896	37.1013	33.6625	36.4249	36.7989	41.3873	36.6173	41.7849	30.2317	37.3542	39.2373	35.8311	36.6683	37.6262	46.1993	41.4579
XLOC_003226	-	-	XLOC_003226	TRAF2	TSS3547	chr11:106295635-106311429	-	-	8.6275	10.4824	6.75884	11.2064	9.61756	7.42879	9.16575	9.30588	9.66226	9.66226	17.0333	13.8905	0	11.8129	12.7228	17.4345	10.6801	9.10865	7.64801	7.05895	6.89595	7.37103	6.75819	8.67728	8.76478	9.83605	9.78071	8.14302	9.04861	11.737	7.08228	9.33656	13.6873	14.1947	11.4464	12.5492	12.2916	11.7908	11.8682	13.7049	14.8714
XLOC_010646	-	-	XLOC_010646	U6	TSS11778	chr2:43543015-43584232	-	-	0	0	0	0	0	0	0	0	0	0	0	0	0	0	0	0	0	0	0	0	0	0	0	0	0	0	0	0	0	0	0	0	0	0	0	0	0	0	0	0	0
XLOC_022673	-	-	XLOC_022673	IER2	TSS25088	chr7:13543663-13545435	-	-	42.5286	45.0231	45.7319	39.4018	35.2959	37.749	37.6517	42.5438	35.4603	35.4603	51.0794	56.6454	62.9053	51.9344	48.4492	97.0041	48.1865	40.3672	37.2268	39.0486	35.4511	36.5778	44.5521	38.3863	38.8999	40.8282	35.3182	39.167	38.6504	45.7594	38.2203	32.3691	77.5016	81.9761	83.0385	75.621	74.9869	78.354	81.1952	77.9766	76.8789
XLOC_024982	-	-	XLOC_024982	-	TSS27635	chrX:40438601-40439791	-	-	9.47166	13.726	10.7681	14.0968	12.918	14.5699	11.1422	8.88216	12.9765	12.9765	16.9517	11.6006	0	10.5845	15.8794	19.3589	9.32044	18.2294	4.43278	8.05787	7.92398	13.6096	9.34794	3.20716	15.2802	8.14919	8.41621	5.32703	6.234	10.9711	7.36511	12.7871	33.4157	34.3173	27.6408	25.8101	25.8805	29.5176	34.3255	31.7002	30.5553
XLOC_004913	-	-	XLOC_004913	ENSBTAG00000032227	TSS5429	chr14:79753909-79759169	-	-	1.68871	10.091	13.9358	4.61854	9.82929	8.34768	10.0594	8.59474	9.87493	9.87493	6.16729	6.18981	52.4964	11.3378	10.4512	0	7.26019	10.3254	7.08989	6.02612	7.8918	2.88072	11.5757	9.62961	5.22771	5.24278	6.43889	7.72774	7.73808	7.54385	10.2992	8.31187	26.1247	35.2604	27.0584	34.5605	31.1955	26.9238	36.0148	20.7401	31.9272
XLOC_017713	-	-	XLOC_017713	BCL10	TSS19612	chr3:59010763-59020234	-	-	17.348	12.426	10.0166	14.7729	14.7288	16.1701	14.8714	15.9665	14.7963	14.7963	18.7846	15.3673	37.3095	14.3792	14.891	4.8534	11.9348	19.1876	13.5985	9.5809	12.237	10.3658	14.948	14.486	14.8127	12.357	8.24254	13.7487	13.1255	11.4547	9.74012	9.67064	12.5042	8.45433	9.35327	10.525	8.47587	10.8619	9.9262	11.5507	11.408
XLOC_019918	-	-	XLOC_019918	SNORA62	TSS22040	chr5:56652650-56652800	-	-	0	0	0	0	0	0	0	0	0	0	27.2062	0	0	0	0	0	0	0	0	0	0	0	0	0	0	0	0	27.0244	0	0	0	0	0	0	37.3598	0	0	0	0	0	0
XLOC_002926	-	-	XLOC_002926	VAMP5	TSS3206	chr11:49249762-49258304	-	-	10.6364	18.7159	24.2675	14.6675	16.2708	18.0539	15.0283	17.4559	16.346	16.346	18.5491	13.7581	0	19.77	23.6157	35.5287	13.356	19.4103	11.3918	4.62431	8.13296	11.58	10.7309	12.1295	12.9471	15.3121	10.5506	11.1538	8.78733	7.08288	7.70243	15.6544	23.6522	15.7793	23.6087	17.8365	17.5223	23.1979	22.4912	24.9841	17.8566
XLOC_014184	-	-	XLOC_014184	DSP	TSS15707,TSS15708	chr23:47670449-47714618	-	-	565.772	562.387	563.459	571.367	566.857	562.666	559.811	559.69	569.513	569.513	438.767	441.046	460.325	439.603	429.68	405.067	434.282	448.212	509.882	508.397	506.846	509.873	518.343	527.381	550.841	561.243	541.171	541.617	536.909	548.99	552.477	562.049	543.517	553.718	554.551	438.339	446.813	443.705	441.805	451.94	453.84
XLOC_017466	-	-	XLOC_017466	S100A4	TSS19348,TSS19349	chr3:16886201-16888570	-	-	1139.71	1117.95	1070.21	1227.39	1167.94	1071.1	1174.93	1056.9	1173.28	1173.28	1150.3	1269.98	1476.26	1209.28	1211.88	1344.04	1311.57	1413.59	693.306	728.459	718.182	724.095	788.641	810.052	1008.49	970.303	1041.81	1028.15	998.613	1050.62	1083.76	1105.76	1519.28	1468.57	1493.25	2202.58	2252.31	2285.15	2183.18	2437.59	2378.58
XLOC_021289	-	-	XLOC_021289	5S_rRNA	TSS23551	chr6:85613187-85716159	-	-	0	0	0	0	0	0	0	0	0	0	0	0	0	0	0	0	0	0	0	0	0	0	0	224.695	0	0	0	0	0	0	0	0	0	0	0	0	0	0	0	0	0
XLOC_011504	-	-	XLOC_011504	ENSBTAG00000040602	TSS12729	chr2:131410547-131414758	-	-	138.707	136.605	148.026	126.922	149.669	127.996	141.33	160.753	150.355	150.354	134.918	153.321	110.145	147.43	154.43	177.684	160.112	178.211	121.467	113.193	118.211	116.382	120.129	89.5378	123.424	140.471	139.709	127.956	124.977	138.005	146.891	128.208	139.557	140.295	142.344	164.747	159.322	165.02	176.867	178.188	190.748
XLOC_003737	-	-	XLOC_003737	-	TSS4110	chr12:69746123-69746545	-	-	4.26489	8.52979	5.83879	5.59551	4.71654	8.47537	9.88794	5.44299	4.73807	4.73807	5.79242	2.89621	0	7.17133	7.17133	0	6.49712	4.02814	14.5521	13.1734	21.6304	25.2436	14.8025	29.6051	11.7003	11.7003	0	13.0249	8.68324	10.0314	13.1088	8.83421	5.06675	0	17.4148	12.5774	13.3805	4.1827	3.26559	6.04719	3.05875
XLOC_014604	-	-	XLOC_014604	-	TSS16194	chr24:4448404-4448968	-	-	109.992	103.063	111.455	95.448	122.598	88.6368	90.3579	114.953	123.157	123.157	101.454	121.744	48.3159	95.2414	96.1152	70.1076	94.9951	80.9818	137.412	123.391	122.112	124.952	132.263	108.215	114.047	92.6634	108.914	90.8107	118.142	113.059	143.749	111.675	107.007	105.6	116.703	109.826	116.451	141.847	105.44	104.995	117.396
XLOC_006909	-	-	XLOC_006909	bta-mir-429	TSS7601	chr16:52497888-52526215	-	-	3.76987	4.63831	6.58662	6.28938	5.86678	5.58078	7.02451	5.4967	5.89321	5.89321	4.82784	3.36924	0	1.90429	2.84433	10.7723	3.28436	6.91957	3.91523	1.12377	2.44101	3.2526	5.65912	1.72502	5.71601	3.85634	7.19992	4.70496	3.3411	4.22186	6.01615	5.14261	10.6428	5.95729	5.12864	1.53008	3.1819	1.56275	1.84459	3.19228	3.32387
XLOC_020899	-	-	XLOC_020899	CSNK1E	TSS23134	chr5:110561570-110567190	-	-	12.7251	16.8977	12.8412	18.3259	13.0467	14.567	15.5435	17.7521	13.1059	13.1059	20.5998	21.139	0	14.6861	26.0413	43.4305	15.2753	7.08712	13.9507	15.1439	16.1682	19.2454	10.4724	11.4244	14.066	12.9658	13.7008	9.60288	12.5836	9.20828	19.0393	17.494	8.45985	11.7707	11.2496	7.81202	11.2015	11.5068	0	8.64851	8.84021
XLOC_023033	-	-	XLOC_023033	SPATA24	TSS25498	chr7:52295317-52300482	-	-	3.47661	7.38305	4.77435	1.32423	5.0971	6.39886	5.40383	5.05141	5.12123	5.12123	3.1518	4.2172	0	5.72524	3.60928	0	3.60315	3.06251	4.69474	4.13495	6.82963	7.4494	2.43087	9.44689	4.73452	4.70703	7.73596	5.70316	2.60855	2.73878	3.61934	4.08785	8.61365	11.0584	4.87661	4.62828	12.6316	5.5564	8.78132	5.16365	5.81954
XLOC_018616	-	-	XLOC_018616	AKIRIN1	TSS20622	chr3:107574784-107586950	-	-	15.1709	14.6906	13.6042	14.6269	13.9299	16.4223	14.844	15.8744	13.9938	13.9938	17.3842	15.5165	6.64261	17.5454	15.1932	22.4449	16.1703	13.3408	10.9437	10.9121	12.1134	12.3615	12.4186	14.2989	13.2091	12.1295	11.8371	12.3794	12.3345	10.9666	11.2417	14.4044	10.6185	10.2579	12.1815	11.4566	12.4901	10.0889	8.64657	11.8796	9.74869
XLOC_004527	-	-	XLOC_004527	WFDC5	TSS4999	chr13:74202931-74205250	-	-	10.1479	6.04534	11.3056	5.47126	9.3067	10.031	2.00539	2.59733	9.34969	9.3497	4.19933	6.28661	0	2.06444	2.06872	0	2.42206	6.14156	8.55524	19.493	16.977	7.00161	20.138	15.4357	6.29894	6.35599	11.8578	8.27378	2.07837	3.71613	9.84393	6.64726	34.3145	30.4419	46.4343	12.3946	37.4628	5.00294	17.9226	8.13835	16.7153
XLOC_012947	-	-	XLOC_012947	SELK	TSS14305	chr22:47582814-47590574	-	-	16.9005	20.564	25.3432	27.8047	25.1168	18.9168	23.5016	19.6472	25.2342	25.2342	20.3233	19.3788	0	20.2567	21.7262	31.9629	20.8118	24.4962	20.0844	27.0823	23.1898	24.7151	23.1687	17.601	22.2941	24.4351	19.9269	19.8784	21.4857	17.6688	24.0617	18.9512	21.3704	16.0774	22.2184	25.2105	21.0989	28.5451	17.4847	27.4136	16.8969
XLOC_021051	-	-	XLOC_021051	-	TSS23299	chr5:104544334-104544693	-	-	299.054	277.269	306.384	309.208	352.626	305.018	297.146	272.977	354.235	354.235	268.31	246.119	221.117	215.794	325.689	240.477	305.478	286.194	202.726	201.873	247.095	250.566	277.246	171.847	254.684	293.396	267.644	203.628	249.999	255.042	305.889	264.601	449.394	377.845	531.531	517.864	484.655	479.754	373.045	564.435	521.995
XLOC_017056	-	-	XLOC_017056	U6atac	TSS18879	chr29:36102282-36102397	-	-	0	0	0	0	0	0	0	0	0	0	0	0	0	0	0	0	0	0	0	0	0	0	0	0	0	0	0	0	0	0	0	0	0	0	0	0	0	0	0	0	0
XLOC_011488	-	-	XLOC_011488	GRHL3	TSS12705,TSS12706,TSS12707	chr2:129160194-129196108	-	-	48.3368	46.8243	43.4635	47.126	50.0931	47.0303	39.7945	43.9759	50.3222	50.3222	46.8232	53.3346	49.9459	48.2759	45.7025	50.4724	43.7302	49.189	46.4046	47.4396	47.6231	48.9434	49.0637	47.9098	34.6886	38.903	38.3717	37.6106	38.2539	38.6514	40.83	36.2538	47.0093	50.8039	51.2575	38.282	33.962	39.4127	41.7965	39.9372	41.3948
XLOC_023414	-	-	XLOC_023414	RAN	TSS25897	chr8:54950669-54951447	-	-	19.1592	22.9488	19.0734	22.2429	18.6311	17.7797	14.7645	21.5154	18.7178	18.7178	16.0529	25.3393	40.3637	19.2332	21.5043	30.3096	23.2003	22.6327	17.7565	21.7701	23.996	16.8742	17.7993	18.0752	16.6804	23.7258	27.2928	20.5446	24.3791	24.3806	7.6537	12.7045	39.0186	24.4219	36.4585	54.5898	38.0513	46.1578	46.0837	48.3219	49.034
XLOC_016992	-	-	XLOC_016992	LDHA	TSS18812,TSS18813,TSS18814	chr29:26543811-26555955	-	-	342.771	318.92	338.94	338.506	337.887	345.297	337.318	340.327	339.451	339.451	334.393	324.892	306.408	326.611	341.188	355.121	327.308	331.184	325.188	333.387	319.101	321.339	324.077	316.207	378.925	369.201	374.181	360.553	376.212	369.788	365.956	356.685	433.096	421.957	457.436	488.124	476.407	478.839	487.676	516.245	485.393
XLOC_013524	-	-	XLOC_013524	SRF	TSS14978	chr23:16747957-16754754	-	-	16.5493	14.1123	20.9546	16.7956	18.2927	14.8848	17.0766	15.4106	18.3769	18.3769	15.168	15.5555	0	13.7231	14.5992	14.3063	17.2804	18.908	13.3575	15.1789	15.0409	14.088	17.637	13.6996	11.5783	15.0143	14.0185	15.3235	13.8629	8.9503	12.3378	15.0246	16.7772	15.5052	15.6196	12.6039	12.6861	12.0396	21.1103	17.64	15.8221
XLOC_021857	-	-	XLOC_021857	CIST1	TSS24171,TSS24172	chr7:4843441-4910673	-	-	30.6494	30.0808	32.2891	32.3513	30.5555	30.8143	27.3076	31.4568	30.6925	30.6925	29.5693	29.4937	23.9662	26.5403	18.9651	8.21293	30.1452	26.7442	23.5559	24.7758	21.9576	22.143	29.0602	18.7605	39.2624	43.5271	49.3371	44.4636	45.3092	44.5826	46.7225	49.0003	32.8421	26.5167	29.2779	36.2043	34.0133	27.3599	36.7989	28.7607	40.6725
XLOC_003736	-	-	XLOC_003736	-	TSS4109	chr12:69744313-69744946	-	-	38.5763	45.8548	34.8761	34.3778	30.5875	44.8391	40.4998	39.0143	30.7271	30.7271	34.8462	41.5189	0	35.2475	30.8416	44.189	24.9482	32.9975	26.0765	19.3907	27.317	23.4254	18.5257	30.3147	47.1741	39.6861	32.7875	48.1617	36.3065	41.0876	42.786	40.7069	14.6999	26.102	26.7484	25.7578	32.2959	22.1286	25.079	19.3505	21.1415
XLOC_012054	-	-	XLOC_012054	ENSBTAG00000027075	TSS13328	chr21:14304504-14304970	-	-	8.66181	4.88532	1.70265	3.44501	1.47514	3.67176	6.11943	1.56574	1.48208	1.48207	6.42683	3.89043	78.5247	11.4078	10.1148	0	4.63581	3.91231	2.63354	4.45974	3.91232	1.42918	1.60178	9.83867	3.90299	1.3009	2.40125	3.84481	3.84333	4.53183	3.14039	2.13404	0	3.93691	0	3.86792	3.55239	2.60314	3.09669	2.96343	3.05668
XLOC_018826	-	-	XLOC_018826	ENSBTAG00000033806	TSS20841	chr4:31693513-31694260	-	-	138.655	126.35	127.985	136.341	134.576	130.851	145.815	131.83	135.194	135.194	131.901	151.052	217.682	148.101	150.93	93.4814	136.138	121.319	108.493	135.557	125.248	112.162	116.008	87.3578	134.089	120.383	124.171	144.315	130.974	125.963	117.816	125.53	160.683	152.769	134.411	202.869	196.306	200.65	206.619	188.085	191.869
XLOC_020429	-	-	XLOC_020429	PCBP2	TSS22615,TSS22616	chr5:26702514-26724111	-	-	187.216	200.618	194.478	198.162	194.329	201.523	193.015	182.162	195.224	195.224	213.137	213.677	146.797	215.027	229.501	262.381	204.571	260.286	218.767	240.202	229.89	222.757	242.125	194.711	223.914	212.904	222.264	199.87	194.709	195.257	238.339	216.436	218.226	208.434	201.482	255.035	241.359	235.656	254.935	247.382	236.484
XLOC_008282	-	-	XLOC_008282	EMP3	TSS9127	chr18:55482511-55486850	-	-	5.06957	7.98905	9.15039	5.98956	9.68062	8.07344	7.51452	5.14823	9.7256	9.7256	8.0357	7.50508	0	7.4122	6.30071	35.1034	12.8114	12.3443	8.05102	7.83736	5.34756	5.85938	4.9233	3.79275	4.29637	7.5786	6.00029	6.92353	5.34104	2.82424	3.7007	7.45469	9.96752	10.5773	8.16177	14.3064	13.1224	10.1283	11.4339	12.3436	10.8086
XLOC_008662	-	-	XLOC_008662	CENPT	TSS9547	chr18:35463581-35467533	-	-	6.55122	4.90797	5.95465	5.34922	6.33367	6.67797	4.08766	4.23048	6.36265	6.36265	5.53506	5.20266	25.3446	6.05392	5.56893	8.69256	6.77704	3.72723	4.95124	3.1452	4.41539	6.71758	3.04641	9.88642	4.6316	5.99142	7.00935	3.73787	4.0171	4.42268	5.14397	2.62444	6.29197	5.27641	4.13235	5.08888	5.39121	5.45006	0.891133	6.42437	6.11091
XLOC_008668	-	-	XLOC_008668	U6	TSS9554	chr18:35640708-35741127	-	-	0	0	0	0	0	0	0	0	0	0	0	0	0	0	0	0	0	0	0	0	216.134	0	0	0	0	0	0	0	0	0	0	0	0	0	0	0	0	0	0	0	0
XLOC_014585	-	-	XLOC_014585	5S_rRNA	TSS16175	chr24:57803094-57803213	-	-	0	0	0	0	0	0	0	0	0	0	0	0	0	0	0	0	0	0	0	0	0	0	0	0	0	0	0	0	0	0	0	0	0	0	0	0	0	0	0	0	0
XLOC_000345	-	-	XLOC_000345	LXN	TSS381	chr1:109708431-109758096	-	-	4.42041	3.29985	5.67824	5.17641	2.82184	3.28021	3.01335	5.2736	2.83486	2.83486	3.19722	3.49646	0	2.57496	3.14336	0	3.32228	0.832988	4.0436	3.94425	3.72901	5.65172	5.37728	5.0799	0.577434	1.15479	1.59413	5.39121	4.2721	2.98371	5.63798	0.449372	5.57555	6.66551	4.9589	5.7161	6.49232	6.9377	6.08228	6.97161	6.24863
XLOC_015816	-	-	XLOC_015816	MTG1,PAOX	TSS17523,TSS17524,TSS17525,TSS17526,TSS17527,TSS17528	chr26:25814615-25856264	-	-	31.2218	30.9415	29.2197	33.4745	34.8174	35.2151	35.3601	33.7411	34.9786	34.9786	39.0967	35.9542	57.3111	45.3146	39.0826	55.146	43.1633	52.2998	24.1359	21.0932	21.0138	20.5419	28.9965	29.393	23.258	31.4576	27.6848	31.6619	31.5062	33.7617	31.3814	27.9898	47.7623	54.2799	51.9448	46.0974	41.4615	43.8696	54.6382	47.3066	48.2507
XLOC_017437	-	-	XLOC_017437	KRTCAP2	TSS19313	chr3:15498846-15501486	-	-	96.027	96.7561	103.247	103.16	95.5151	95.5787	78.6923	116.003	95.9471	95.947	96.0433	99.7894	74.9405	104.862	103.978	157.548	103.87	130.712	98.6963	97.7638	109.209	95.0121	108.326	125.064	106.514	87.1673	94.0033	84.6909	98.8322	87.745	90.7848	102.558	105.084	98.4326	93.9203	99.2157	109.4	132.53	115.911	116.03	98.4353
XLOC_008870	-	-	XLOC_008870	KPTN	TSS9781	chr18:54890327-54898858	-	-	10.9238	10.5821	10.4659	10.7018	11.0685	15.832	13.1775	11.5965	11.1198	11.1198	14.5933	13.1393	27.9155	12.8403	14.2563	14.2038	10.0388	9.91972	7.40842	9.10871	9.70995	8.31879	9.33326	11.6457	10.9979	8.34115	15.1075	10.456	7.77243	17.0876	9.0629	12.517	20.012	21.8642	18.3659	21.6045	18.7184	21.6575	24.6502	22.236	26.9399
XLOC_021871	-	-	XLOC_021871	ABHD8	TSS24188	chr7:5744756-5751713	-	-	6.32331	4.38849	7.43369	3.99171	5.40725	4.99967	6.79951	4.96294	5.43212	5.43212	9.56689	6.54881	0	6.58702	7.58625	4.90206	5.73851	5.94766	2.61362	3.2101	4.96255	3.56893	3.71106	2.44078	4.86643	6.21176	3.99589	4.95669	4.80359	6.32777	3.86457	4.87011	7.37903	6.87775	7.12896	10.3131	12.6888	14.1445	9.82958	9.14233	11.0153
XLOC_011096	-	-	XLOC_011096	SSFA2	TSS12276	chr2:14683867-14751390	-	-	28.4225	27.6561	26.3027	25.3974	26.5939	26.6837	30.2833	28.6501	26.7183	26.7183	24.2677	26.4572	16.7045	24.0479	23.8266	17.2294	21.7089	20.4013	23.6589	24.6598	24.2576	25.3949	27.2446	21.6081	28.4063	30.7904	30.5384	30.8009	29.3274	30.8061	29.9131	28.4413	26.8701	25.1583	26.8046	21.0021	24.0029	21.6883	19.614	20.4405	21.1381
XLOC_011759	-	-	XLOC_011759	FAM173B	TSS12999	chr20:63111707-63127170	-	-	7.16309	7.11358	9.02494	4.0791	13.8769	11.0751	10.4565	6.02113	13.9409	13.9409	6.86338	5.05678	0	6.10357	4.88169	0	6.64536	1.84087	7.47268	9.18929	7.27951	5.34068	11.2794	6.8441	7.01009	8.29383	9.32482	6.15894	4.34325	2.159	4.51489	16.2476	7.48008	5.45679	12.1558	10.2743	7.45874	9.64641	7.185	9.36329	14.457
XLOC_017467	-	-	XLOC_017467	S100A5	TSS19350	chr3:16891317-16894701	-	-	1.09483	2.17691	0	0	1.19084	5.46321	1.09061	0	1.19637	1.19637	2.28552	0	0	2.26646	4.49584	0	2.49835	0	3.47545	0	1.16167	1.26681	2.57118	0	2.32955	2.32463	0	0	1.15932	0	3.82849	5.19801	1.36129	3.2819	3.6542	0	1.52811	2.25549	5.30734	3.54854	2.42517
XLOC_013516	-	-	XLOC_013516	RPL7L1	TSS14968	chr23:16519967-16525530	-	-	76.3466	74.366	96.8119	93.9596	63.1884	69.2429	83.4535	74.1016	63.4879	63.488	74.1939	81.9563	74.7379	65.714	78.9202	27.5236	77.3101	63.3954	92.3227	102.32	93.9795	92.6061	84.9754	80.496	66.4861	64.5956	61.8642	56.3538	73.3079	81.4269	79.93	79.7431	83.1876	90.7639	85.1431	91.7025	87.333	82.2372	104.663	85.8615	93.8147
XLOC_003100	-	-	XLOC_003100	ENSBTAG00000024604	TSS3395	chr11:94103008-94418835	-	-	19.9309	25.945	17.6002	9.0995	7.62892	18.8839	21.791	25.3199	7.66428	7.66428	19.4548	35.8118	0	20.3926	18.3038	20.1552	14.9058	14.2049	14.0667	12.5402	22.1448	16.489	12.595	3.47991	21.8699	14.4735	9.4175	22.6655	19.5569	14.2155	5.78437	3.11274	27.665	31.8227	14.2059	39.2797	47.4876	36.5003	26.3123	24.1792	22.3503
XLOC_001835	-	-	XLOC_001835	SNORA26	TSS2011	chr10:36288596-36288712	-	-	0	0	0	0	0	0	0	0	0	0	0	0	0	0	0	0	0	0	0	0	0	0	0	0	0	0	0	0	0	0	0	0	0	0	0	0	0	0	0	0	0
XLOC_024298	-	-	XLOC_024298	5S_rRNA	TSS26868	chr9:66968685-67594209	-	-	0	0	0	0	0	0	0	0	0	0	0	0	0	0	0	0	0	0	0	0	0	0	0	0	0	0	0	0	0	0	0	0	0	0	0	0	0	0	0	0	0
XLOC_012526	-	-	XLOC_012526	ZFAND6	TSS13840	chr21:26597056-26600056	-	-	21.2578	19.1168	19.162	16.9991	18.3662	29.2202	27.4333	15.93	18.451	18.451	10.5089	21.9551	0	12.9914	17.017	0	19.4193	13.1638	27.9967	15.2064	30.3135	20.6775	27.0888	29.0846	13.3319	19.0874	22.399	19.2802	15.6689	18.3842	18.0816	18.2574	33.9834	33.4673	47.8624	30.0712	34.3035	35.8206	45.9658	36.4204	30.5817
XLOC_022979	-	-	XLOC_022979	MBD3	TSS25435	chr7:45577376-45579729	-	-	21.2247	15.1503	17.6481	15.7201	12.9142	15.1234	15.6137	18.9983	12.974	12.9739	18.8822	25.0978	0	29.0092	17.8461	24.2759	22.3857	25.7716	21.0051	9.67512	18.6585	14.9125	16.1181	12.8413	14.7802	12.076	16.3794	14.5229	14.7012	9.56974	12.1488	10.9351	17.2131	14.8063	17.151	20.2024	26.5902	26.906	31.0846	25.2805	24.5284
XLOC_015352	-	-	XLOC_015352	MBLAC1	TSS17019	chr25:36868137-36869514	-	-	3.70254	6.45294	4.06882	5.62574	5.18327	4.4066	5.18044	4.72917	5.20729	5.20729	5.96309	6.86252	0	5.55222	6.85762	6.42966	7.97081	2.63099	5.04629	3.35598	5.87459	4.2091	5.11807	0	5.28113	6.50225	2.64645	4.90164	4.68246	6.39902	6.92647	7.00568	9.00856	6.61395	11.3379	9.83345	10.2745	5.81225	11.1779	11.6716	8.93159
XLOC_022304	-	-	XLOC_022304	5S_rRNA	TSS24672	chr7:47929941-47930060	-	-	0	0	0	0	0	0	0	0	0	0	0	0	0	0	0	0	0	0	0	0	0	0	0	0	0	0	0	0	0	0	0	0	0	0	0	0	0	0	0	0	0
XLOC_017732	-	-	XLOC_017732	FUBP1	TSS19631	chr3:66969498-66993523	-	-	28.7735	26.7924	30.0346	27.696	28.584	26.0022	29.6934	25.8623	28.716	28.716	23.9946	24.5585	24.3486	26.5281	23.8387	25.3982	22.934	23.2351	28.4557	27.48	26.2104	27.2247	26.6183	16.9958	32.5687	29.4096	25.8285	29.5272	27.6878	30.1598	34.7751	26.2376	22.2828	22.913	26.5547	21.9502	24.8565	23.0456	25.4677	23.5886	24.3304
XLOC_018752	-	-	XLOC_018752	-	TSS20765	chr3:110117131-110118439	-	-	17.3349	12.2197	17.8963	16.4049	18.8563	16.9419	14.9654	11.9683	18.9424	18.9424	19.684	20.2629	0	14.9086	19.2092	11.5019	18.8318	28.1822	16.2898	13.4957	15.854	17.9767	14.1373	15.7811	13.1559	11.6942	19.2019	18.5146	13.5966	15.0393	15.0673	12.8029	13.5043	9.78342	15.8234	7.82185	7.64204	10.8693	5.875	6.64844	7.94861
XLOC_010028	-	-	XLOC_010028	CNTROB	TSS11079	chr19:28223850-28238427	-	-	57.7369	47.4251	57.5546	27.2338	38.9934	66.4995	57.2755	49.1148	39.1762	39.1762	40.2234	53.9848	442.084	39.513	65.3617	145.624	77.3271	92.876	49.5521	30.1001	55.9544	28.9839	32.5943	62.6674	50.4973	16.9481	56.1965	46.3055	43.3542	17.6086	45.3315	66.9633	27.8641	11.3465	18.4588	18.3105	15.1355	18.4305	0	21.2869	35.409
XLOC_007082	-	-	XLOC_007082	-	TSS7784	chr16:49314165-49315330	-	-	154.675	150.433	158.593	131.435	140.019	137.152	151.418	164.917	140.658	140.658	202.428	219.048	127.39	198.519	200.494	191.508	184.925	179.374	118.913	117.172	115.85	123.855	112.125	97.4019	148.382	140.997	153.121	160.779	152.807	148.517	164.365	134.848	192.284	200.343	208.226	232.563	214.555	231.381	225.623	257.485	256.266
XLOC_006838	-	-	XLOC_006838	PLOD1	TSS7518	chr16:42595151-42625615	-	-	6.01822	6.85484	5.52038	5.09112	5.42237	5.07001	5.8953	5.07375	5.44752	5.44752	5.95401	6.09231	0	3.90692	5.69723	11.5496	4.834	3.49745	5.73288	4.41925	4.39996	5.46471	3.89075	6.09316	4.49317	5.6082	3.86719	4.40851	6.06641	4.74194	5.07849	4.64962	7.34501	6.8337	8.66212	8.87758	7.4323	9.14543	8.0283	9.99217	8.09597
XLOC_024280	-	-	XLOC_024280	AKIRIN2	TSS26848	chr9:63127338-63150180	-	-	28.8351	25.4279	31.4162	25.435	21.9657	23.9301	29.4091	30.5811	22.0663	22.0663	30.5962	27.9771	52.9366	31.685	28.0735	28.0432	28.2044	30.6382	20.423	21.5087	23.9896	22.7365	24.4626	26.9399	25.5087	28.9881	25.1656	24.1143	26.6758	28.7576	24.9497	24.1223	19.0567	14.6262	15.3407	20.5091	20.7663	18.9023	16.9301	16.9049	19.6358
XLOC_005901	-	-	XLOC_005901	HYOU1	TSS6495	chr15:30159546-30170993	-	-	27.6658	28.489	28.7103	31.4245	28.5017	29.2071	30.8684	28.913	28.6341	28.6341	19.9447	19.0962	15.0005	19.3848	21.1473	24.7305	19.189	22.4427	29.7387	30.7063	32.3277	32.3974	33.8608	33.3772	27.1573	27.2093	27.0723	27.9059	27.6971	28.3302	25.9669	28.5397	22.8028	21.7705	22.9318	25.1495	23.5762	24.0443	24.3192	26.6751	28.7453
XLOC_021197	-	-	XLOC_021197	HCAP-G	TSS23451	chr6:38765968-38812051	-	-	6.81313	7.21129	5.04579	8.02541	7.7136	5.94894	6.55851	5.93648	7.74968	7.74968	4.53648	3.88229	0	3.75331	5.01982	3.12589	3.409	2.54937	11.5633	6.31385	9.05796	8.75421	7.05237	7.34477	6.54611	7.32248	6.33441	7.91746	7.67968	7.72552	5.44255	6.16878	5.1906	4.30016	5.90573	6.45415	8.39981	6.77462	9.49619	7.34197	5.80272
XLOC_024687	-	-	XLOC_024687	5S_rRNA	TSS27296	chr9:94882292-95272051	-	-	0	0	0	0	0	0	0	0	0	0	0	0	0	0	0	0	0	0	0	0	0	0	0	0	0	0	0	0	0	0	0	0	0	0	0	0	0	0	0	0	0
XLOC_000779	-	-	XLOC_000779	ECT2	TSS860	chr1:95475797-95536054	-	-	7.35602	4.89801	7.01695	5.23235	5.57986	6.89246	5.39694	5.4514	5.60568	5.60568	4.26514	3.70859	0	4.57299	3.31502	0	4.72197	3.54148	6.18202	8.32162	5.6499	6.70468	4.06116	6.57897	6.02763	4.409	6.12734	4.74931	4.12615	6.551	5.48902	6.21043	4.74284	3.43104	3.80156	4.65428	4.88255	3.5472	4.22329	4.13971	4.54234
XLOC_006095	-	-	XLOC_006095	RRM1	TSS6701	chr15:51801714-51843018	-	-	18.9766	19.1648	19.6006	15.1387	17.1584	17.9589	15.6338	18.649	17.2377	17.2377	16.3811	14.5316	0	16.0779	17.6282	21.0138	19.13	20.2161	16.5258	21.5579	16.842	20.6327	15.7318	15.7566	16.0363	14.7344	19.8936	18.0883	18.5809	19.6532	15.601	18.7817	18.3316	17.6617	19.2304	21.5329	18.2063	19.5532	20.0387	21.8816	20.8946
XLOC_004966	-	-	XLOC_004966	EXOSC4	TSS5485	chr14:1947197-1949074	-	-	15.3999	20.9843	23.2605	17.5745	15.2846	13.0486	18.9192	18.5325	15.3551	15.3551	29.2364	21.8533	0	19.1328	23.8335	40.8059	20.9768	26.4747	18.7282	21.7097	12.249	20.9588	13.1364	10.0065	15.6717	14.5025	22.8137	19.9025	16.9641	20.5841	17.2182	12.3075	22.6991	15.0844	12.8283	22.8753	18.8328	24.3877	33.2242	17.9652	22.7383
XLOC_010842	-	-	XLOC_010842	DES	TSS11985	chr2:108075459-108082534	-	-	5.00095	6.05377	7.31141	6.7391	7.02035	5.80738	3.99854	7.51393	7.05283	7.05283	8.34557	5.58408	27.5188	7.59758	6.74357	9.09977	9.00335	12.2567	8.27816	5.64934	8.17175	6.67625	7.50232	9.2332	5.62292	5.92676	8.21868	7.24835	7.05355	6.46723	4.97403	6.51252	4.84903	5.42676	4.98847	4.38203	5.05036	4.98424	5.77901	5.65358	4.04309
XLOC_019760	-	-	XLOC_019760	ENSBTAG00000040019	TSS21869	chr5:27594460-27599306	-	-	418.469	443.177	444.158	440.159	449.06	432.46	434.483	411.732	451.165	451.165	458.698	425.959	557.517	446.5	449.592	526.497	454.36	475.85	568.487	582.206	587.561	585.182	603.191	584.209	672.363	676.906	657.576	680.884	668.956	687.151	714.715	676.465	1090.45	1107.33	1104.81	1116.5	1110.79	1123.02	1151.97	1099.96	1143.51
XLOC_024962	-	-	XLOC_024962	SNORA57	TSS27613	chrX:39823099-39823227	-	-	0	0	0	0	0	0	0	0	0	0	0	0	0	0	0	0	0	0	0	0	0	0	0	0	0	0	0	0	0	0	0	0	0	0	0	0	0	0	0	0	0
XLOC_000146	-	-	XLOC_000146	PLCXD2	TSS159	chr1:56844454-56894475	-	-	1.51474	1.88722	1.05164	2.02066	2.13848	1.13918	0.752204	0.488225	2.14828	2.14828	1.16346	0.38623	23.251	1.53545	1.5357	8.05694	1.76239	2.20831	1.22929	0.461605	0.813975	0.891216	0.468019	0	0	1.18665	4.36842	1.17755	0.783608	0.68775	1.80528	3.07223	0.986322	0.598163	2.7225	0.795813	1.63646	0	0.942065	1.27758	0
XLOC_001775	-	-	XLOC_001775	RPS29	TSS1949	chr10:26814898-26815069	-	-	4147.8	3891.69	3994.16	2649.61	2530.68	4455.39	4223.65	4038.86	2542.02	2542.02	4915.44	5318.94	6362.21	5315.46	4919.55	4290.47	3998.91	3124.09	3299.21	3025.68	3125.53	3160.67	2183.32	1782.39	3118.84	3149.5	2841.86	3693.13	3039.28	2798.47	2667.07	2539.64	6492.65	6724.67	4948.02	8869.65	8077.2	9101.67	8231.86	7143.81	6356.86
XLOC_021757	-	-	XLOC_021757	FGFBP1	TSS24057	chr6:115940218-115943190	-	-	154.541	146.373	146.187	138.948	166.202	157.365	137.908	146.091	166.97	166.97	199.606	197.016	170.816	201.376	187.929	206.848	225.143	187.75	145.333	153.148	163.828	133.068	149.765	145.338	133.785	135.647	136.018	129.396	138.224	126.107	131.267	138.041	208.238	217.526	200.467	258.243	258.398	260.065	220.084	249.317	248.113
XLOC_011011	-	-	XLOC_011011	bta-mir-2284u	TSS12174,TSS12175	chr2:130896819-130980121	-	-	250.103	487.81	3.90299	2.76349	1116.55	213.175	2.49313	269.242	1121.7	1121.7	257.856	1.78049	0	234.038	4.06445	0	1.89409	2.41905	2.92795	303.521	3.34652	4.34208	1.11937	3.17786	3.09274	1.0575	4.39907	2.5796	224.067	6.57194	3.00011	3.38317	2.22735	3.39695	6.0629	2.68989	3.79013	3.07333	5.15318	2.81913	6.26835
XLOC_018284	-	-	XLOC_018284	ENSBTAG00000046438	TSS20245	chr3:28865271-28879550	-	-	2.47992	2.46507	0	0	0	4.90706	0	3.15898	0	0	2.55829	2.56994	0	2.53147	2.52671	0	0	0	2.60844	2.94838	0	0	2.99196	0	2.57942	2.57347	4.73913	2.5513	0	0	2.92993	3.97112	9.15519	3.68782	0	2.47265	3.38449	2.48746	0	0	2.74951
XLOC_014703	-	-	XLOC_014703	CCNF	TSS16298	chr25:1949261-1965512	-	-	1.53612	2.11139	2.35851	2.26397	1.59791	1.36444	1.9613	1.56754	1.60532	1.60532	1.30756	1.31196	11.1697	1.28235	2.38205	0	2.4532	1.43705	1.20149	0.582603	1.87354	1.12403	1.19949	0	1.798	2.80499	0.615461	1.60385	1.78944	2.01791	1.71183	2.05826	3.48707	1.2332	3.73316	3.51241	2.96287	3.75097	3.34026	2.80985	2.94384
XLOC_024433	-	-	XLOC_024433	bta-mir-30f	TSS27022	chr9:10730928-10731012	-	-	0	0	0	0	0	0	0	0	0	0	163.052	0	0	0	163.119	0	0	0	0	0	0	0	0	0	0	0	0	0	0	0	0	0	0	0	0	0	0	0	0	0	0
XLOC_001335	-	-	XLOC_001335	ANXA2	TSS1458	chr10:49860061-49904536	-	-	483.311	506.298	522.224	505.752	518.225	511.234	492.299	496.624	520.643	520.643	482.571	495.58	409.432	476.898	502.786	518.732	489.712	527.926	449.167	445.992	442.105	484.911	463.015	459.15	553.367	551.91	530.438	563.052	543.139	554.566	559.827	569.624	595.516	588.34	575.526	641.882	661.234	660.537	639.177	645.556	649.131
XLOC_000996	-	-	XLOC_000996	-	TSS1094	chr1:53979319-53979984	-	-	10.8431	6.77695	12.0612	8.00217	6.74516	8.08046	12.1207	8.64895	6.77594	6.77594	9.6644	8.97409	0	6.83718	7.5209	0	8.51727	7.68088	11.0992	8.63473	9.62384	10.5295	11.7607	2.35213	12.5495	6.97192	8.90398	6.20898	8.27864	4.782	6.249	8.42257	28.1788	25.2753	29.4332	26.6474	28.2478	30.5732	38.9179	29.5477	32.0785
XLOC_024802	-	-	XLOC_024802	-	TSS27443	chrUn_GJ060119v1:3864-6584	-	-	5.81876	10.4815	10.738	5.40502	11.5558	11.3696	8.55133	3.6588	11.6091	11.6091	13.3278	16.5528	134.557	9.05149	17.0241	22.027	11.1151	6.25503	4.03901	6.85664	3.96733	10.9074	0	3.73942	13.8543	15.9604	11.1164	11.6549	11.6583	8.64495	7.22827	3.2697	6.48212	7.95448	19.0677	11.5122	10.6397	20.7353	3.08872	10.1864	10.5841
XLOC_025881	-	-	XLOC_025881	TXLNG	TSS28593	chrX:133943267-133984291	-	-	6.57319	4.88226	8.13619	5.13188	6.73981	8.71789	7.188	6.45248	6.77149	6.77149	5.93414	7.11133	12.642	5.69108	6.72691	18.8962	7.2412	3.15671	4.02506	9.57499	6.55417	7.82537	7.44335	6.93361	6.17353	7.24624	5.00084	6.38901	7.72052	7.89357	8.99476	5.74836	5.4996	6.03514	6.00344	3.7641	3.55512	3.94334	4.94622	4.57823	4.66118
XLOC_015899	-	-	XLOC_015899	-	TSS17623	chr26:13814470-13814814	-	-	21.8071	17.4457	11.9419	8.58321	4.82328	15.1676	10.834	11.1323	4.8453	4.8453	8.88526	17.7705	121.749	13.2005	13.2005	0	7.47467	6.17895	11.161	17.6814	11.06	12.1007	7.56877	0	13.4607	8.97379	12.2792	15.5396	11.0997	15.3877	7.54059	10.1634	12.9535	6.25628	2.42849	8.57468	2.93215	6.41604	5.00924	0	2.34598
XLOC_013847	-	-	XLOC_013847	TAPBP	TSS15333	chr23:7415848-7425523	-	-	40.0511	42.3034	41.9574	42.6048	41.4547	47.5599	42.7676	39.837	41.6417	41.6417	42.208	34.9464	51.4883	41.4653	40.3042	69.5439	36.3266	39.049	35.3475	36.3105	34.7346	40.7983	37.2262	40.2614	39.752	42.0682	43.8082	40.4246	41.2424	42.7053	41.1954	41.1495	40.4954	42.1968	39.6869	50.1054	40.7001	45.1962	49.8315	49.6844	42.9634
XLOC_015077	-	-	XLOC_015077	MRPS34	TSS16706	chr25:1349892-1351145	-	-	44.3325	56.3277	47.1207	49.0976	55.67	50.9177	48.397	44.2877	55.9294	55.9294	65.4499	65.1865	0	65.2407	56.5206	51.8012	62.9725	55.492	33.8259	31.4309	35.5896	36.7518	35.4974	40.4451	53.1136	50.396	48.1924	45.1624	49.6256	35.1267	44.733	36.111	62.0271	61.0342	48.0083	74.7153	66.6885	70.9778	65.9595	76.6779	71.7014
XLOC_017297	-	-	XLOC_017297	-	TSS19153	chr29:44278759-44282288	-	-	348.498	341.123	341.585	358.239	357.695	331.901	331.525	329.772	359.328	359.328	218.617	215.15	200.338	212.426	209.85	197.074	224.581	225.03	424.28	422.283	420.15	424.327	432.392	447.925	329.247	327.691	322.974	327.337	320.503	326.234	352.211	341.204	550.042	544.662	549.714	314.418	312.22	299.87	313.825	318.117	326.902
XLOC_002379	-	-	XLOC_002379	IL36B	TSS2604,TSS2605	chr11:46575177-46585418	-	-	13.6956	15.5149	12.0625	17.1358	9.45826	15.2734	14.4728	10.56	9.5012	9.5012	3.94291	5.48351	0	7.11651	6.44183	15.4232	6.34036	3.15436	17.6422	20.1692	22.2242	18.8499	19.7113	18.1149	14.2823	16.7529	16.7996	20.1028	15.515	15.545	14.4345	11.4011	16.3927	11.9866	12.3643	11.9505	7.41245	10.5708	9.08153	7.58662	7.61558
XLOC_003057	-	-	XLOC_003057	ATP6V1C2	TSS3351	chr11:86858115-86918126	-	-	83.14	84.2261	78.3639	87.6639	92.0579	76.8881	86.055	84.7847	92.484	92.484	44.4458	46.3563	43.8383	52.6834	51.5866	94.6545	49.7151	55.1626	64.9472	66.3475	52.6514	52.9746	65.223	66.2884	59.351	66.4792	67.5328	66.3305	69.4988	77.3416	65.8955	63.8517	54.9727	59.0189	57.5674	38.5216	40.4438	40.5893	40.2759	37.953	35.4756
XLOC_005944	-	-	XLOC_005944	TEAD1	TSS6545	chr15:40303804-40482425	-	-	21.0153	5.62488	21.2923	7.61904	28.1989	21.2194	12.1207	5.39217	28.3293	28.3293	9.86543	5.36637	0	13.9572	18.1128	11.4181	4.55457	17.9082	15.8375	15.9769	11.8792	14.2644	10.5082	8.03629	13.1597	12.1451	15.9392	17.8724	11.8076	27.7042	12.8531	18.3239	7.61153	8.4458	12.3777	7.07569	17.0341	6.8985	14.6632	15.2547	12.1229
XLOC_010869	-	-	XLOC_010869	MGC127538	TSS12015	chr2:118596200-118598002	-	-	39.7496	50.8066	59.8928	37.7372	45.1606	46.7871	43.9782	43.0526	45.3663	45.3663	56.4564	64.8867	77.8566	63.8378	63.5324	24.6886	53.9293	68.0609	26.2503	32.3568	29.302	28.8325	29.4184	27.4969	52.0469	55.8508	51.7538	54.9719	45.4914	56.5012	43.5011	48.2233	26.3634	24.8518	22.6863	29.1058	24.8121	29.2181	24.2521	28.6451	27.6585
XLOC_019139	-	-	XLOC_019139	-	TSS21181	chr4:106996333-106996686	-	-	44.1234	38.595	53.6159	36.7727	37.4337	16.4521	38.395	49.3812	37.6039	37.6039	96.2487	67.9112	684.398	55.7189	33.5954	120.151	64.7891	129.16	57.1599	39.0631	45.119	31.0098	58.8062	59.0887	22.7454	34.091	83.8712	67.2148	61.7309	69.1565	65.0663	43.5961	126.94	154.573	202.067	116.181	142.088	129.481	87.0728	76.5916	177.19
XLOC_024774	-	-	XLOC_024774	ENSBTAG00000043548	TSS27390	chrM:363-430	-	-	0	0	0	0	0	0	0	0	0	0	0	0	0	0	0	0	0	0	0	352.184	0	0	0	0	0	0	0	0	0	0	0	0	0	0	0	286.934	0	0	0	0	0
XLOC_001112	-	-	XLOC_001112	KIF23	TSS1212	chr10:16268190-16308790	-	-	6.59885	8.42366	5.97097	5.87342	6.69474	7.40348	6.0865	7.93599	6.72603	6.72603	6.0046	5.69574	6.08616	7.63108	4.45926	0	7.24781	9.38938	7.85131	8.63391	9.166	7.61323	8.59667	10.5883	8.04092	5.93849	7.69374	5.55303	6.08293	7.69147	6.90535	6.0897	6.24049	6.19953	5.8855	5.03749	5.37162	4.98739	5.03261	4.86638	4.56558
XLOC_004911	-	-	XLOC_004911	CA1	TSS5427	chr14:79520632-79530892	-	-	1059.45	864.625	1067.36	918.111	942.367	683.402	1097.27	1045.51	946.623	946.623	986.79	931.514	629.515	953.303	994.674	881.651	895.656	947.039	729.66	1088.37	815.046	1048.24	663.574	963.238	1117.8	1122.05	1116.22	1105.28	1113.48	919.159	988.051	453.058	1407.57	1400.74	726.095	1577.3	1255.42	1581.9	1322.53	1377.37	1017.04
XLOC_013935	-	-	XLOC_013935	VEGFA	TSS15439	chr23:17255519-17270965	-	-	70.1222	49.0164	72.6343	54.4361	74.4336	50.5075	74.0544	55.0834	74.7744	74.7743	71.9893	95.2942	0	86.0388	77.7084	34.7483	88.725	97.5277	54.8928	56.6651	74.5315	54.648	47.734	58.3782	54.7461	39.8696	42.9691	54.0355	36.1164	40.3089	50.6672	50.8765	91.959	49.5964	66.1174	46.5797	66.095	66.5799	51.1482	58.7717	60.2755
XLOC_008023	-	-	XLOC_008023	SNORA19	TSS8820	chr18:35803281-35844344	-	-	0	0	0	0	0	0	0	0	0	0	0	0	0	0	0	0	0	0	0	0	0	0	0	0	0	0	0	0	0	0	0	0	0	0	0	0	0	0	0	0	0
XLOC_010732	-	-	XLOC_010732	COQ10B	TSS11869	chr2:86410859-86427846	-	-	6.42893	10.0553	6.3592	11.3679	9.86263	5.21073	9.09475	3.84703	9.90751	9.90751	9.59211	8.26617	0	10.5548	8.79569	8.02093	6.08084	9.15541	5.30709	6.94703	8.82828	7.70743	10.0893	7.15386	6.03073	6.9455	7.46192	9.31634	7.38264	6.28139	2.47467	5.33415	8.58038	7.18256	7.9596	7.86019	6.93507	6.5551	10.2355	8.87504	5.79823
XLOC_001766	-	-	XLOC_001766	ENSBTAG00000032873	TSS1939	chr10:26111765-26336436	-	-	5.8985	9.43569	4.84359	12.1439	7.68397	7.04908	11.7221	4.53703	7.7191	7.7191	2.41514	3.62217	0	2.39587	2.39685	0	1.32452	0	18.6131	5.57452	12.2782	10.7129	8.32066	4.18963	23.2211	18.3767	13.4066	15.8763	15.7308	18.9382	28.4051	22.1039	8.01912	6.43009	4.97675	3.30155	4.52844	1.11148	7.69882	3.53668	0
XLOC_002206	-	-	XLOC_002206	NCAPH	TSS2417	chr11:2401654-2435800	-	-	2.78967	3.2374	2.74054	2.26812	3.34991	2.66792	3.58525	3.55932	3.36494	3.36494	1.94724	2.34423	0	1.44535	2.29574	0	1.64551	1.39059	3.167	2.31085	2.92423	3.06396	2.90395	3.12271	1.99511	3.58628	3.17148	3.32597	3.18378	3.41593	2.79513	2.45792	2.85214	3.82302	2.79379	2.87507	2.91015	4.14929	3.17482	3.00522	3.70799
XLOC_010928	-	-	XLOC_010928	SERINC2	TSS12079,TSS12080,TSS12081	chr2:122784557-122889605	-	-	139.145	108.839	134.295	116.04	109.946	130.079	122.06	140.743	110.441	110.441	122.95	127.017	144.211	122.369	134.662	115.807	112.268	134.654	90.4397	92.3342	103.962	103.262	89.062	89.1895	138.8	145.013	163.287	141.301	135.477	104.649	123.732	131.017	114.729	118.766	94.4281	118.801	98.4019	101.46	109.932	109.3	125.466
XLOC_013800	-	-	XLOC_013800	LYRM4	TSS15278	chr23:49282978-49374341	-	-	8.03355	12.8401	12.8566	9.91008	12.2822	7.83173	7.05119	12.8284	12.3387	12.3387	10.3485	11.332	0	16.1949	13.0841	28.7764	12.4503	19.8326	10.5679	3.52558	8.66403	9.57519	8.9347	5.06196	8.28902	8.81312	7.3314	10.147	8.54652	7.56135	10.5151	7.4536	12.051	6.47164	14.3449	13.9959	19.382	11.1501	5.70818	18.5983	15.1806
XLOC_017256	-	-	XLOC_017256	MRPL23	TSS19106	chr29:50182519-50187374	-	-	47.706	54.9924	45.5802	39.8927	53.2419	47.1381	50.663	43.4198	53.4849	53.4849	68.9376	81.4369	0	63.9761	52.7472	42.9443	67.8721	52.7839	49.6373	38.6241	42.6736	45.1427	36.6815	34.8474	35.3166	34.3454	27.9281	36.8254	35.1909	51.3348	41.0753	49.3407	62.3039	77.9366	35.4689	68.935	66.5627	76.3336	71.2991	73.1643	59.6066
XLOC_022795	-	-	XLOC_022795	TNFAIP8L1	TSS25220	chr7:20697580-20716655	-	-	5.09767	3.05507	3.3508	4.15942	4.75322	2.92252	2.78437	2.92573	4.77494	4.77494	3.87975	4.30208	0	4.37287	4.7774	0	3.51001	2.8191	2.84652	3.0678	2.6829	2.16872	3.14195	3.53807	4.4775	2.53699	4.42798	2.48451	3.61339	3.66876	1.94875	4.16679	3.43372	3.49243	3.69991	4.13261	6.7198	4.61025	5.83146	5.11189	5.40175
XLOC_025367	-	-	XLOC_025367	IL13RA1	TSS28046	chrX:3060167-3100688	-	-	43.4647	44.6758	39.056	51.0938	49.0299	47.216	49.2465	44.6634	49.2558	49.2558	30.157	28.9931	21.2476	35.7602	33.0343	7.83411	26.6509	27.7614	42.3806	48.2106	43.3579	43.5842	42.3803	42.755	41.51	52.5898	55.4918	43.0383	45.1363	48.4198	43.5431	53.6003	43.9644	33.459	35.1651	45.4312	31.2953	40.3795	42.4611	32.0852	40.8879
XLOC_002615	-	-	XLOC_002615	LLRC8A	TSS2865	chr11:99411363-99438771	-	-	36.113	32.2468	35.7512	38.9907	35.9416	34.39	32.9259	32.3972	36.106	36.106	29.7301	30.6575	31.3633	31.4066	30.5324	32.5834	28.2516	33.2647	27.495	31.2633	31.1173	30.5269	26.8757	25.7124	32.0102	29.9338	31.0434	28.8537	31.318	31.3944	29.7553	32.5609	36.5633	36.2017	31.6296	34.5315	33.5666	35.1958	36.3349	36.4675	32.9591
XLOC_025907	-	-	XLOC_025907	CD99	TSS28620	chrX:140185578-140215679	-	-	56.2109	56.3971	59.6838	71.1556	64.1572	67.5487	62.9767	61.2826	64.4496	64.4496	73.5892	60.4704	41.4615	76.2856	63.3373	50.0622	68.3565	57.0037	52.2213	56.1323	53.6867	53.5321	60.3182	47.7322	59.4154	60.6173	59.5128	62.2917	57.3867	57.3739	63.4837	63.6904	50.7369	53.6029	63.1214	68.9195	65.6901	60.7338	63.3806	63.013	57.6372
XLOC_004134	-	-	XLOC_004134	ENSBTAG00000020813	TSS4557	chr13:74217758-74219386	-	-	1.66787	4.13831	5.71968	14.2155	11.0537	4.95274	5.74702	7.37903	11.1043	11.1043	6.0463	5.21222	50.7776	6.81352	7.66525	0	8.72384	12.2246	7.72426	5.81452	13.6434	13.043	8.83335	9.03942	19.7023	30.7609	25.2301	28.6556	20.1875	23.7468	24.9859	23.3734	42.4823	44.6676	40.2891	17.23	18.8111	18.2659	14.1926	24.116	15.957
XLOC_025139	-	-	XLOC_025139	ENSBTAG00000021026	TSS27803	chrX:86605926-86607343	-	-	19.5639	13.9239	21.3406	14.5836	11.9985	18.0796	17.1516	16.7827	12.0539	12.0539	9.17645	15.4064	0	12.8001	11.7627	20.6347	12.2232	8.07505	12.0354	11.4365	12.0992	14.2786	14.0916	20.1563	8.15476	20.2768	10.7172	15.3264	11.4674	11.8018	18.1971	14.428	18.1327	10.5944	17.6627	19.7775	23.1176	16.6354	18.5202	18.2135	21.5679
XLOC_015298	-	-	XLOC_015298	ELN	TSS16960	chr25:33787888-33820672	-	-	10.2934	7.7922	7.17322	9.96768	6.51376	8.68218	8.3659	9.28585	6.54276	6.54276	9.7937	9.31475	0	8.44794	9.59904	7.18576	7.93933	10.1677	6.21085	7.29629	7.22352	10.3892	5.53021	9.66165	7.86886	6.63188	7.82368	6.09963	5.52941	3.64348	6.18083	3.76519	9.47193	5.73045	10.9483	12.5557	17.0482	11.1596	15.6822	15.0894	10.847
XLOC_021324	-	-	XLOC_021324	EREG	TSS23586	chr6:91065005-91071187	-	-	5.31303	6.42923	5.7515	8.28909	4.59056	5.30757	3.17933	1.3523	4.61155	4.61155	10.7535	7.55802	0	2.15716	7.53902	0	8.34122	2.93966	2.17059	0	2.16913	0	2.45049	0	2.25993	6.75987	2.03016	8.95193	2.23014	5.74013	1.23968	0	18.375	13.703	9.04348	8.82033	6.96092	10.8647	10.1386	8.59154	6.18308
XLOC_000635	-	-	XLOC_000635	ENSBTAG00000040393	TSS703	chr1:62162777-62171235	-	-	419.81	443.467	435.551	459.386	463.635	436.617	455.091	469.501	465.785	465.785	524.462	523.286	640.812	554.879	555.986	525.88	555.288	535.439	290.563	296.857	276.836	279.638	267.809	286.596	343.748	364.948	363.819	353.503	334.276	363.73	403.392	363.752	458.857	481.463	470.787	465.353	464.943	485.368	504.791	480.652	444.132
XLOC_011485	-	-	XLOC_011485	NCMAP	TSS12702	chr2:128916149-128930501	-	-	0.953618	1.89503	0.663482	3.11021	1.0602	1.89754	2.35939	2.43134	1.06499	1.06499	1.4898	0.495886	0	0.489828	1.95228	0	1.10527	0	1.01195	1.71534	1.00567	1.10067	1.70506	0	3.44193	2.94704	0	1.95324	2.43893	2.57089	1.10159	1.48957	0.653263	0.788305	1.76502	3.13473	2.87168	2.65306	1.23955	1.66857	1.70878
XLOC_012018	-	-	XLOC_012018	SNORD116	TSS13290	chr21:2138851-2138942	-	-	0	0	0	0	151.535	0	0	0	152.224	152.224	0	0	0	0	0	0	0	0	0	0	0	0	0	0	0	0	0	0	0	0	0	0	0	0	0	0	0	0	0	0	0
XLOC_021847	-	-	XLOC_021847	COPE	TSS24159	chr7:4224032-4242168	-	-	114.355	125.357	122.523	113.893	112.666	107.765	118.27	119.322	113.2	113.2	134.011	133.812	118.348	123.996	131.739	130.41	129.322	145.891	95.6508	107.019	100.875	113.365	100.119	85.3753	125.155	103.878	99.4737	108.05	112.28	106.786	99.2146	105.485	155.832	130.672	136.705	154.341	178.463	157.154	158.897	180.23	172.737
XLOC_006863	-	-	XLOC_006863	SLC25A33	TSS7545	chr16:44801769-44831904	-	-	20.3534	21.0355	22.255	23.419	22.5008	21.6569	16.4599	19.756	22.6046	22.6046	26.6842	31.7928	60.6645	30.7951	28.8236	7.30906	35.0605	25.9591	15.8344	12.8843	12.802	12.0143	12.0968	20.1288	11.0314	22.4829	18.911	12.7828	14.621	18.462	19.3766	16.6707	21.2553	26.1839	22.3804	25.5027	25.2469	23.6277	18.4742	20.7943	19.5586
XLOC_012719	-	-	XLOC_012719	ENSBTAG00000047700	TSS14046	chr21:71453626-71454755	-	-	23.385	22.927	26.165	22.1195	21.8395	20.7592	24.029	26.143	21.9402	21.9402	14.2733	13.1392	0	13.9163	13.2673	13.0005	9.89114	12.4762	30.4564	33.0231	41.823	39.9029	33.3816	32.0868	25.2848	40.2234	39.3864	27.1517	36.6403	35.0424	25.4839	26.5874	67.1478	76.0192	62.5902	45.0478	44.598	37.6408	67.5793	44.9185	37.5807
XLOC_008488	-	-	XLOC_008488	ENSBTAG00000039453	TSS9359	chr18:65898623-65902938	-	-	2.18944	2.4826	2.55762	2.68128	1.8567	2.48219	1.95363	1.39553	1.86536	1.86536	3.14945	2.95779	0	2.48698	3.02786	0	2.49116	3.1407	1.95327	1.33779	0.774659	0.429165	2.25401	1.53185	1.69411	2.48763	2.16157	2.1921	1.30987	2.34557	1.45289	1.6336	4.78712	3.61467	3.84745	1.77068	2.48464	2.51356	0.889826	2.9824	2.28603
XLOC_006873	-	-	XLOC_006873	PHF13	TSS7557	chr16:47632252-47635715	-	-	13.6714	15.6965	14.621	16.0742	12.7712	12.9139	17.0424	12.4303	12.8297	12.8297	16.7699	14.1665	0	13.0463	16.7102	12.5895	17.8132	24.9435	13.2732	10.6982	9.96719	9.62279	9.12886	15.4761	9.82331	9.00057	12.3588	10.804	8.57325	11.1021	9.49466	8.85017	6.05515	8.84934	8.96088	7.37126	5.27886	6.45199	9.21871	3.81983	5.37496
XLOC_008785	-	-	XLOC_008785	SERTAD1	TSS9682	chr18:50040252-50043146	-	-	24.2841	23.5797	16.991	19.2499	16.1952	17.3205	17.5549	17.56	16.2689	16.2689	34.5964	25.8129	21.7056	32.1983	31.6571	21.106	29.0239	25.5847	16.2093	18.6346	22.6944	13.5229	17.0391	12.9692	17.1799	20.4407	16.7839	17.3264	18.3494	17.9429	17.7913	18.5946	40.5095	34.2318	28.5644	36.7113	41.2115	27.8194	30.7984	29.0808	32.1957
XLOC_018066	-	-	XLOC_018066	USP21	TSS20002	chr3:8350179-8356345	-	-	6.489	6.74545	6.64256	5.07687	8.86283	5.23877	6.07592	5.90055	8.90292	8.90292	5.99312	6.86128	22.4499	7.27742	9.69157	3.79558	4.87535	4.60671	4.7491	9.1182	6.51526	7.54577	7.40552	9.04566	6.81983	6.87943	5.56367	7.43422	7.81368	4.59655	7.13724	4.67278	6.26714	7.06149	6.09614	5.98079	6.04459	7.05182	7.20215	6.09758	5.61611
XLOC_021788	-	-	XLOC_021788	-	TSS24088	chr6:62481494-62482214	-	-	10.3007	13.3303	12.443	17.4893	14.742	13.8474	13.2453	13.1461	14.8093	14.8093	10.4925	11.727	33.7976	9.78096	7.33572	36.7865	11.769	10.3012	12.4047	12.6332	12.907	9.41438	10.5152	6.3091	8.727	10.5971	17.0593	13.5702	7.4019	5.34447	9.77762	15.0612	17.2763	19.991	19.5684	13.1039	16.2944	5.94247	18.0941	16.1089	18.2517
XLOC_016534	-	-	XLOC_016534	GLUD1	TSS18309	chr28:41941041-41979591	-	-	40.6503	38.5213	36.2301	38.9798	36.2193	39.9076	37.047	41.4993	36.387	36.387	38.8794	41.0375	41.1141	37.3823	34.8978	47.0748	43.7587	38.3398	33.7692	31.0604	35.6194	31.7264	35.7891	41.086	35.8632	35.8671	34.2381	34.5096	31.1971	36.9398	36.5309	35.1454	38.383	33.0802	33.878	34.9186	40.102	38.8602	37.1278	34.7344	37.2276
XLOC_007993	-	-	XLOC_007993	PDP2	TSS8784,TSS8785	chr18:34707438-34711606	-	-	5.27416	5.64706	8.06845	4.16193	6.61777	7.84636	5.78181	6.56532	6.64845	6.64845	5.04698	5.77266	22.2849	4.2537	4.38788	3.07201	4.96671	5.23668	6.47485	7.03012	4.00883	6.46548	6.01668	6.43905	7.72844	6.31728	9.30895	5.67375	7.54985	9.68998	8.03244	9.55924	9.38649	7.98398	7.13993	7.04021	6.00377	5.76363	8.62066	7.46542	7.69635
XLOC_005860	-	-	XLOC_005860	CRYAB	TSS6446	chr15:22566928-22570256	-	-	150.419	144.058	146.384	158.981	144.692	150.432	167.873	141.61	145.351	145.351	161.821	149.776	84.6299	137.967	135.84	72.8706	154.929	121.814	135.895	130.664	107.906	122.394	124.414	106.814	173.011	164.685	145.649	164.871	187.051	193.166	154.412	166.694	158.935	133.292	184.433	190.597	186.63	198.385	184.603	180.379	176.075
XLOC_010580	-	-	XLOC_010580	ATP5G3	TSS11709	chr2:21702149-21705260	-	-	474.43	487.411	502.08	377.037	399.519	544.67	475.315	514.024	401.372	401.372	477.127	436.483	668.074	451.736	463.507	409.999	369.133	433.311	375.816	406.514	411.791	387.852	348.135	350.244	446.51	469.758	417.929	453.093	442.87	489.308	388.597	436.564	716.449	668.017	661.56	828.222	800.05	778.746	847.139	777.31	772.571
XLOC_001322	-	-	XLOC_001322	FAM96A	TSS1443	chr10:45936693-45952110	-	-	36.1046	41.1224	40.2007	43.7854	43.9348	39.267	36.7352	41.4369	44.1379	44.1379	39.0306	36.1271	0	39.7982	35.9414	49.5673	32.2474	27.2203	38.5685	38.4616	44.836	32.946	42.802	41.0738	44.5384	31.683	44.7699	39.4822	37.1892	44.1528	39.5968	27.3592	43.9044	52.7223	58.7888	57.8637	58.4634	59.9411	63.2491	58.0734	54.7533
XLOC_002069	-	-	XLOC_002069	PGF	TSS2269	chr10:86595705-86608816	-	-	3.16401	2.39108	1.70287	1.87177	2.9668	1.4439	1.92559	3.74147	2.98045	2.98045	4.82641	3.31295	17.1482	5.50268	3.73032	5.63048	4.49757	7.89199	3.55878	2.60209	3.80223	1.11664	3.14066	2.64363	4.32777	2.31124	4.30843	2.75604	4.30611	3.15081	3.70007	2.30955	6.32914	3.9013	3.19563	9.08289	9.93753	6.02254	3.034	5.97449	6.55106
XLOC_000649	-	-	XLOC_000649	SNORA70	TSS718	chr1:66042805-66070880	-	-	0	0	0	0	0	0	0	0	0	0	0	0	0	0	0	0	0	0	0	0	0	0	0	0	0	0	0	0	0	0	0	0	0	0	0	0	0	0	0	0	0
XLOC_001162	-	-	XLOC_001162	ENSBTAG00000012723	TSS1267	chr10:21725562-21732994	-	-	13.9141	9.82605	12.5307	12.5145	12.3271	12.8952	14.44	12.1432	12.3849	12.3849	15.1067	15.5163	36.3568	9.656	14.1722	12.4583	18.8452	16.7069	9.11841	11.2272	12.5991	15.0003	13.3102	13.2816	10.1196	14.1109	16.4421	10.9593	13.5956	7.81097	9.30858	9.59725	12.9578	14.2543	12.4287	16.2361	16.1612	20.3316	19.3399	17.659	18.9796
XLOC_004506	-	-	XLOC_004506	MAFB	TSS4977,TSS4978	chr13:70066309-70069611	-	-	51.3616	49.8701	47.5923	48.6336	51.5622	46.7034	50.9583	49.2586	51.8005	51.8005	49.1073	50.2815	79.7774	55.9609	54.1116	81.1702	53.5958	58.1132	56.1457	49.717	58.2115	47.7505	48.8396	47.9704	61.3477	61.9879	59.3838	54.562	57.2052	56.2961	56.9016	56.8033	72.2753	67.5005	72.0584	72.06	71.5487	64.1152	64.5392	68.1925	63.9319
XLOC_007566	-	-	XLOC_007566	SNORA49	TSS8309	chr17:46039703-46127902	-	-	0	0	0	0	0	0	0	0	0	0	0	0	0	0	0	0	0	0	0	0	0	0	0	0	0	0	0	0	0	0	0	0	0	0	0	0	0	0	0	0	0
XLOC_015324	-	-	XLOC_015324	5S_rRNA	TSS16987	chr25:35218994-35515190	-	-	0	0	0	0	0	0	0	0	0	0	0	0	0	0	0	0	0	0	0	0	0	0	0	0	0	0	0	0	0	0	0	0	0	0	0	0	0	0	0	0	0
XLOC_016160	-	-	XLOC_016160	SFRP1	TSS17904	chr27:35900361-35943920	-	-	48.4842	49.0284	54.1053	51.406	54.7613	47.8805	45.3434	46.3734	55.0088	55.0088	57.9157	56.4638	47.2516	54.9427	55.0503	65.0203	58.3021	55.6453	66.4047	65.0437	67.8838	62.9134	69.3369	67.6654	62.2803	66.0525	61.3464	59.5165	66.0809	67.3401	65.8345	58.9943	63.2178	57.404	60.7542	57.4473	65.223	63.984	56.2025	61.4842	55.4679
XLOC_019584	-	-	XLOC_019584	TMEM176B	TSS21676,TSS21677	chr4:114199461-114207377	-	-	4.67314	6.51382	6.51017	5.83545	5.73371	8.45198	3.99329	6.3382	5.76023	5.76023	6.5001	9.03457	0	5.75339	6.02377	12.3134	5.93919	6.2286	2.86234	2.02902	0.569198	4.39745	5.14244	6.15335	3.5743	5.85284	3.33112	5.70989	2.87374	8.55471	2.04632	2.074	5.27933	10.3073	9.59546	5.52496	6.73799	9.42494	7.49521	6.78359	7.40948
XLOC_025301	-	-	XLOC_025301	EIF1AX	TSS27976	chrX:130307268-130317848	-	-	95.4615	93.3322	88.1465	77.7527	75.9575	96.6632	81.8289	98.5269	76.3187	76.3187	92.0712	86.9431	155.115	96.6752	90.3785	101.649	76.4954	64.4755	107.154	112.891	107.379	99.2099	117.445	92.8361	92.2761	95.3453	90.1871	91.4358	91.0077	73.4139	90.4895	96.6104	122.943	142.234	127.135	133.867	132.007	116.365	138.86	132.956	139.465
XLOC_025060	-	-	XLOC_025060	TMEM164	TSS27718,TSS27719,TSS27720	chrX:62882392-63058456	-	-	39.2169	37.9031	41.1258	45.3718	52.9837	43.0641	41.7268	37.2155	53.2274	53.2274	36.4121	26.9755	38.6531	34.4388	28.3376	74.4268	33.7297	45.7149	34.4904	34.5701	36.1985	26.1968	38.9321	27.0468	26.4139	39.638	38.483	31.6291	38.2901	34.6907	42.676	35.7565	39.1906	46.6447	38.3743	22.3736	25.5609	30.2695	30.3978	34.1744	31.6673
XLOC_007466	-	-	XLOC_007466	SNORD73	TSS8201	chr17:6701604-6707774	-	-	0	0	0	0	0	0	0	0	0	0	0	364.755	0	0	0	0	0	0	764.766	0	0	0	0	0	0	0	684.405	0	0	0	0	0	0	0	0	0	0	0	0	0	0
XLOC_016861	-	-	XLOC_016861	RHOD	TSS18671	chr29:45685401-45694819	-	-	10.0984	8.79824	10.8567	10.0888	8.1919	8.8333	11.8874	8.46012	8.22967	8.22967	8.57721	9.84247	28.0249	10.0138	14.407	18.294	10.0002	8.44349	11.9232	12.5388	10.5202	6.96375	13.0021	6.1591	12.1746	12.3122	16.081	12.0178	14.9086	10.7568	5.78161	11.6859	12.04	8.57427	15.4658	11.4057	11.01	13.0896	6.0145	8.76036	12.6589
XLOC_001104	-	-	XLOC_001104	FEM1B	TSS1203,TSS1204	chr10:15079685-15094419	-	-	42.0782	42.3932	38.066	41.983	39.9861	40.8875	36.2821	39.6414	40.1678	40.1677	29.6534	26.8187	37.8333	29.9914	25.791	19.9747	23.2442	32.8677	34.5475	36.314	34.3979	34.4889	34.8863	38.3808	40.9286	35.678	38.9058	44.8149	42.4083	39.5127	42.4808	38.0612	32.1271	32.5124	34.9005	26.1351	24.179	23.7334	23.5255	27.5684	27.4654
XLOC_012930	-	-	XLOC_012930	MGC143103	TSS14283	chr22:43336992-43358598	-	-	4.76468	4.9622	5.20263	5.71372	6.70396	5.10649	5.36967	4.65438	6.73474	6.73474	3.92567	7.11924	0	5.99368	5.97767	23.1654	5.59127	4.29679	5.21134	4.18002	6.57873	5.50326	4.92994	8.58845	4.91649	6.11305	5.61858	5.54959	8.19073	4.81022	4.76424	10.4389	5.29703	4.42627	4.02195	7.11556	6.26069	6.07001	7.20907	6.44071	4.74757
XLOC_016801	-	-	XLOC_016801	ESRRA	TSS18600,TSS18601,TSS18602	chr29:43220234-43229598	-	-	77.532	97.1638	92.6772	91.3494	89.7251	99.4436	94.471	89.1854	90.1339	90.1339	120.167	135.228	119.271	112.582	120.638	119.012	115.75	115.57	74.4229	88.0216	78.8199	83.0736	90.4261	85.3619	86.2627	92.3294	92.4132	78.276	77.884	83.1774	83.0943	81.8668	81.8225	93.9189	91.03	100.305	98.5764	103.702	112.442	96.7967	103.473
XLOC_022533	-	-	XLOC_022533	U1	TSS24929	chr7:1497657-1497800	-	-	0	0	0	0	0	0	0	46.0793	0	0	0	0	0	0	0	0	0	0	0	0	0	0	0	0	0	0	0	0	0	0	0	0	0	0	0	0	0	0	0	0	0
XLOC_023499	-	-	XLOC_023499	TNFRSF10D	TSS25998,TSS25999	chr8:70935040-70946952	-	-	12.154	13.9235	16.934	12.7403	14.7647	15.6471	19.4195	13.1852	14.8325	14.8325	7.42723	10.5333	0	5.52482	9.44672	10.4519	7.2069	13.9639	17.6752	18.0228	18.051	16.75	17.1634	17.4466	9.37981	7.97086	3.59473	8.39328	9.36816	7.21198	10.0221	3.25201	9.38198	11.8471	13.8743	14.5201	11.641	9.21017	9.59785	10.8412	12.8915
XLOC_023887	-	-	XLOC_023887	ENSBTAG00000046594	TSS26421	chr8:73789126-73833214	-	-	4.08499	3.60108	2.81168	1.93093	2.17908	3.59373	2.03678	1.30333	2.18935	2.18935	1.05409	2.6322	0	1.58164	1.05414	0	2.27737	0	1.64238	3.07776	1.09884	1.19335	1.19496	5.51027	1.63239	1.62979	0.993567	2.1804	4.33498	1.88388	2.93316	3.18078	1.64052	2.95265	1.13502	3.3701	3.19642	3.01439	1.5755	1.43727	0
XLOC_013983	-	-	XLOC_013983	RNF5	TSS15492	chr23:27012066-27014380	-	-	39.7839	44.3548	40.4707	44.3778	46.5819	39.6713	36.7279	36.8608	46.7939	46.7939	51.753	47.1306	157.358	41.5359	48.604	76.5918	43.9405	36.7743	37.8254	39.437	35.4015	41.5209	44.4553	52.8025	39.5751	39.9394	39.3186	39.587	38.687	38.6792	44.3486	45.4077	42.3135	37.1506	36.9341	38.2009	39.6232	39.7871	40.7558	33.3184	36.1404
XLOC_003712	-	-	XLOC_003712	DCUN1D2	TSS4085	chr12:90680189-90695973	-	-	0.438608	0.437492	0	0.559945	0.950447	1.74797	0.872948	0.558234	0.954841	0.954841	0.924444	1.38612	0	0.916519	0	0	1.51247	1.26639	1.78239	2.52226	0.89106	0.487719	0.988245	0	1.39652	0.464502	0.851237	0.46057	0.461861	1.60582	0.506708	1.3658	1.29537	1.04344	0.404976	0.707065	0.966637	0	0	0.765919	1.1728
XLOC_003278	-	-	XLOC_003278	-	TSS3602	chr11:73128877-73129724	-	-	9.73733	9.25046	5.99884	11.4978	10.2301	12.5778	9.19145	11.8057	10.2768	10.2768	7.43899	12.3983	0	10.8063	7.8591	19.7055	12.7941	11.0361	10.4657	9.58696	11.3586	13.5081	16.3348	20.2777	8.51485	7.51311	10.9659	11.895	7.93	6.87093	8.97876	9.07635	11.5681	8.38069	8.13279	8.13616	9.16487	10.5046	7.82858	7.24844	7.85649
XLOC_018672	-	-	XLOC_018672	MYEOV2	TSS20684	chr3:120123113-120127712	-	-	121.511	78.254	96.4491	89.4467	110.078	82.8436	85.5223	96.9733	110.592	110.592	107.765	101.774	300.499	120.38	85.3239	133.747	102.539	171.113	76.8818	98.1034	79.4432	82.1879	95.879	119.889	95.1516	105.681	107.821	90.1041	104.766	100.491	97.3027	81.663	173.163	192.099	184.482	192.95	228.482	217.278	253.749	207.093	244.473
XLOC_009765	-	-	XLOC_009765	MRPS23	TSS10786	chr19:8886027-8891010	-	-	24.4177	32.9908	30.4893	28.6728	26.6352	27.3468	37.0536	29.18	26.759	26.759	25.3533	28.672	0	34.1117	35.5138	22.1139	34.9954	35.5086	33.1475	29.5775	27.108	23.9843	27.1163	41.1676	35.9429	29.9699	32.894	30.2503	29.531	26.1888	37.6791	24.7675	39.5495	44.5325	43.0467	50.2626	48.8162	48.2995	60.6517	56.4863	53.003
XLOC_022330	-	-	XLOC_022330	SNORA74	TSS24700	chr7:52205932-52209654	-	-	33.4402	0	45.5988	0	0	0	0	0	0	0	0	0	0	0	0	0	0	0	0	0	0	0	0	0	0	0	0	0	0	0	0	0	0	0	0	0	0	0	0	0	0
XLOC_002378	-	-	XLOC_002378	IL36A	TSS2602,TSS2603	chr11:46569031-46573717	-	-	514.829	561.297	545.637	553.162	533.242	523.808	537.817	519.268	535.69	535.69	451.823	491.619	331.516	484.326	488.084	349.047	448.094	464.002	503.294	522.051	511.461	492.611	512.424	524.01	487.421	486.693	500.481	525.932	488.003	0	509.402	538.815	951.823	954.808	976.718	752.634	740.094	716.372	726.686	771.206	740.732
XLOC_018268	-	-	XLOC_018268	FAM46C	TSS20228	chr3:25703049-25705109	-	-	3.39816	5.58478	3.92781	2.6262	7.39748	7.84144	8.0872	5.73746	7.43173	7.43173	6.82918	8.05947	0	5.82677	6.36697	0	5.41698	5.9851	3.96291	5.15126	6.3342	3.30316	5.28687	2.16691	8.52475	6.50505	6.56528	6.96245	6.12361	7.19212	7.79938	6.90772	9.36323	6.57008	7.78555	5.32497	5.39669	4.32509	7.74015	7.32061	6.01946
XLOC_021257	-	-	XLOC_021257	CWH43	TSS23516	chr6:69282672-69335091	-	-	47.9473	40.3341	46.6896	43.8373	43.3203	48.7493	48.3598	44.4113	43.5169	43.5168	59.4674	59.9547	61.2683	65.1177	54.8682	79.8043	61.2298	60.2724	51.217	51.8789	49.9451	51.8193	52.8805	50.9742	55.8773	52.6531	54.7743	52.5123	53.3158	53.0552	51.3299	55.612	53.1093	55.3156	53.1532	39.5017	40.2024	37.9145	40.1317	42.8017	41.8331
XLOC_002899	-	-	XLOC_002899	CKAP2L	TSS3179	chr11:46318612-46340841	-	-	3.31958	4.07228	3.27929	3.02668	2.96678	2.7364	4.15778	2.44874	2.98045	2.98045	2.36526	2.26246	0	3.93465	1.75846	2.00984	2.75121	1.3666	2.83251	1.93824	2.94062	3.29731	3.15846	3.31895	3.01646	2.27408	3.75014	3.8671	3.20418	2.31706	2.54913	2.24549	2.80878	2.3639	2.26002	2.7756	3.46123	3.13942	2.41024	3.11894	3.03745
XLOC_020101	-	-	XLOC_020101	EPS8	TSS22238,TSS22239	chr5:94673754-94749093	-	-	12.8699	11.4697	12.0638	9.65609	13.1418	10.6376	10.4515	10.6709	13.2025	13.2025	9.71895	10.3252	0	10.7102	7.61508	0	9.57939	9.97276	10.4521	10.4698	9.27549	8.02379	10.2015	13.1416	15.0859	13.3833	10.058	10.5375	15.8368	12.264	12.2931	10.8225	8.59557	8.24935	7.87657	6.1797	7.26957	6.26453	6.08876	6.04342	6.3439
XLOC_013333	-	-	XLOC_013333	CCRL2	TSS14758	chr22:53567796-53569696	-	-	0	0.355069	0	0.466667	0.779594	0.351992	0.70006	0	0.783146	0.783146	0	0.361528	0	0	0.359595	0	0	0	0.742656	0.421312	0.36657	1.20408	0.422916	0	0.750923	0	0	0	0	0.637672	0.845571	0.568793	0	0	0.326246	0.867553	0.392909	0.284967	0	0	0.617932
XLOC_018312	-	-	XLOC_018312	GSTM1	TSS20277	chr3:33782527-33800900	-	-	41.9089	40.8257	37.9356	39.7022	41.2958	37.5837	36.6659	38.0282	41.4815	41.4815	29.1633	27.159	24.6541	23.951	26.3667	29.9318	25.2324	22.397	26.1063	29.9406	24.8668	28.9481	29.1937	32.9892	32.0433	37.8247	28.8314	32.1864	33.1381	34.8889	34.7656	28.7433	32.2652	36.359	33.633	36.1665	37.9905	38.8808	31.9413	37.8707	36.3865
XLOC_024775	-	-	XLOC_024775	ENSBTAG00000043567	TSS27391	chrM:430-1385	-	-	352.258	352.411	348.812	381.72	379.179	375.914	358.062	369.21	380.885	380.885	1022.87	1017.15	680.699	1070.44	1068.46	971.725	1100.13	1025.06	487.312	473.059	472.568	487.927	524.067	466.053	721.935	682.203	725.37	721.381	721.377	754.153	750.109	744.358	502.989	527.607	503.09	418.569	421.398	407.349	396.418	423.441	435.25
XLOC_007225	-	-	XLOC_007225	SLC15A4	TSS7933	chr17:49336514-49365966	-	-	32.2825	33.0406	35.462	26.4294	26.1333	24.9712	24.4626	31.8187	26.252	26.2521	20.5831	22.4509	0	22.7387	24.1148	22.8291	25.005	20.5508	16.2239	15.7082	18.5153	19.1764	20.5923	16.8788	27.6142	24.8668	22.1265	26.0797	27.3431	27.9806	24.3432	18.909	12.4068	12.5271	13.2276	15.6573	13.5813	13.8805	14.2199	10.4477	11.7809
XLOC_016189	-	-	XLOC_016189	CLN8	TSS17935	chr27:56119-111557	-	-	8.7264	6.34649	6.51642	7.8061	5.26394	11.0355	7.88255	4.04978	5.28796	5.28796	6.86874	7.67677	0	6.40289	8.80394	0	8.61071	7.86732	10.9626	4.59445	7.2422	8.80416	8.26025	4.1301	4.08066	5.30488	3.72253	4.0379	6.05685	4.19839	5.02911	6.77836	5.18353	1.138	3.97551	4.28909	4.26668	3.89013	4.55574	8.01444	5.54734
XLOC_000663	-	-	XLOC_000663	PTPLB	TSS733	chr1:68464486-68550787	-	-	9.44803	13.1929	11.8846	14.4964	10.4694	10.8726	13.0157	12.9773	10.5171	10.5171	8.93022	7.41948	38.3725	9.61438	10.3953	14.32	10.942	18.523	20.1884	19.4934	19.1945	8.91489	11.1498	15.3402	9.13622	12.9514	11.0732	10.5704	9.78219	5.17554	9.48748	12.7105	20.8272	28.0902	18.076	26.7171	27.4315	21.4222	19.8561	22.563	23.9669
XLOC_022603	-	-	XLOC_022603	USE1	TSS25014	chr7:5800190-5803107	-	-	31.4908	36.1053	37.6346	28.8352	31.9634	32.1323	30.7412	31.2344	32.1142	32.1142	34.4514	25.6344	32.6825	34.0019	24.3675	22.4393	31.1113	30.7055	20.6256	18.6101	28.3918	33.9898	27.052	20.4773	24.2197	29.4019	45.1707	31.9091	30.168	25.7832	28.6244	35.5535	21.2332	19.3523	21.962	29.6831	22.2873	15.3203	35.1108	21.5418	25.6882
XLOC_003365	-	-	XLOC_003365	POSTN	TSS3694	chr12:24241936-24276487	-	-	10.4126	15.7793	12.0959	10.7587	16.3341	13.1637	12.8159	10.7417	16.4103	16.4103	19.3663	18.5117	21.8359	17.0845	19.1794	19.6095	15.3351	16.8453	32.1651	27.3534	34.6851	34.0535	28.3979	29.9939	20.0454	17.5987	17.8039	16.4247	18.6272	16.9163	16.7314	14.6979	14.8555	17.3102	19.8229	23.9711	25.4199	24.6689	24.004	21.7879	26.8364
XLOC_008580	-	-	XLOC_008580	C18H16orf87	TSS9457	chr18:15186659-15219204	-	-	5.33292	5.92865	8.04732	8.23488	2.55676	4.73995	6.52314	4.51163	2.56861	2.56861	3.72394	4.38393	65.1029	4.98674	6.77099	24.5671	4.73579	6.78577	6.04073	4.04858	10.8435	3.26104	6.63387	10.0722	5.57329	4.30532	10.0839	9.24574	7.32073	7.44554	6.72436	5.43688	3.51345	5.35984	3.81432	2.46079	3.89585	5.67564	6.60059	4.05534	6.38832
XLOC_011200	-	-	XLOC_011200	STAM2	TSS12391	chr2:44142618-44145088	-	-	9.7962	6.57407	4.39587	10.7025	10.6826	14.621	3.25247	10.3108	10.7321	10.7321	11.5564	3.30702	0	4.95352	4.94071	31.7728	5.55098	13.763	9.95973	13.1163	6.61743	8.98912	15.0725	11.3988	6.8316	6.79693	21.5032	11.8632	13.4727	8.64718	9.49791	7.70657	24.2179	23.2658	21.4947	24.0766	21.7598	24.0635	12.3698	17.4676	15.9466
XLOC_018730	-	-	XLOC_018730	-	TSS20743	chr3:48446969-48448610	-	-	16.3858	17.0412	10.7677	17.7717	18.8459	15.63	10.8542	17.0085	18.9319	18.9319	12.24	9.56947	0	10.3597	7.93509	13.2641	12.2314	13	8.27457	8.09802	10.4158	10.1836	8.8467	9.85775	15.0591	15.7334	13.5323	14.9013	15.791	13.1039	12.5911	16.6312	19.9857	16.6101	14.5981	15.4632	19.9758	15.213	24.5911	16.4957	24.2087
XLOC_014684	-	-	XLOC_014684	EME2	TSS16278	chr25:1351232-1354061	-	-	15.9364	14.7981	12.516	15.8011	11.2521	8.60989	13.1388	15.0085	11.3045	11.3045	13.9394	10.8367	0	15.5393	16.1655	30.879	18.3581	24.3975	5.67653	14.3794	9.31342	6.84772	6.6304	14.5429	9.05966	13.1497	17.3844	11.4766	15.173	13.3586	13.7198	13.4561	20.4597	14.2213	17.5124	19.1405	12.0606	18.8978	22.1227	14.3178	20.2592
XLOC_008100	-	-	XLOC_008100	-	TSS8906	chr18:46201138-46202869	-	-	20.6062	20.2299	31.9532	33.3266	26.7169	35.1049	28.5097	25.4896	26.8376	26.8376	39.8251	28.0901	0	26.4839	24.8197	34.2728	30.6522	16.823	29.9567	21.4541	24.9762	38	26.2072	34.6759	22.9073	30.5194	37.1753	26.154	30.9719	30.5645	41.7286	31.518	16.0801	21.7661	25.8993	24.0743	24.5432	22.9979	30.5011	32.1951	34.8695
XLOC_007766	-	-	XLOC_007766	MZT2	TSS8534	chr17:74392830-74397072	-	-	9.56033	6.76946	4.45558	5.94337	4.33622	5.51959	3.69515	4.01326	4.35659	4.35659	13.2279	7.74775	0	10.0265	7.92384	15.2771	11.2292	4.74009	6.2274	6.27717	8.05078	4.46183	7.61542	8.70491	5.31982	8.07689	6.32266	6.94925	5.7798	9.2984	6.40287	4.93597	9.57189	8.56998	4.28523	9.22546	13.0034	7.26288	5.14635	6.39485	16.5202
XLOC_014020	-	-	XLOC_014020	TUBB5	TSS15530	chr23:28100885-28105337	-	-	237.42	224.826	248.294	245.381	247.834	234.33	235.356	238.303	248.958	248.958	205.584	187.431	209.792	194.204	189.107	196.909	192.29	202.102	194.42	187.207	186.407	184.189	205.307	201.492	190.77	194.518	174.714	182.293	182.505	176.786	198.784	205.04	147.768	149.885	150.782	170.083	171.955	168.837	172.183	174.096	168.443
XLOC_022062	-	-	XLOC_022062	DENND1C	TSS24404	chr7:19220571-19230967	-	-	20.0466	20.347	19.9134	19.1138	19.5517	19.2987	17.9059	22.4434	19.6408	19.6408	23.6687	20.1536	22.8161	22.5601	21.6607	24.148	22.8059	22.4592	16.2971	17.7425	17.0509	18.2655	19.2479	18.6088	16.4662	17.1315	18.8476	14.5759	17.8026	18.5563	18.4105	17.34	26.2785	25.1859	27.9293	25.7839	21.5226	23.4606	25.4897	24.6228	22.2271
XLOC_024795	-	-	XLOC_024795	-	TSS27436	chrUn_GJ059320v1:4076-5690	-	-	63.448	64.6367	57.1733	52.4249	66.6125	60.9537	60.7512	70.1114	66.9165	66.9165	76.4176	77.7337	111.014	71.9067	74.2826	58.9806	69.0334	64.5317	94.5658	98.1323	93.2143	104.104	101.368	112.907	50.7483	52.2589	64.6136	60.7275	60.472	58.9311	48.3713	46.5932	418.757	408.03	358.874	184.918	192.995	184.712	191.877	160.045	159.824
XLOC_023539	-	-	XLOC_023539	CTSL1	TSS26044	chr8:82365268-82371037	-	-	1.05759	0.354821	0.480594	0.445602	0.373608	1.06369	2.12019	0	0.375345	0.375345	1.10053	0	0	0.367826	0	0	0	0	0.715763	0.807138	0.358574	0	1.17592	0	0.746326	0.372849	0	0	0.740894	0	0.804272	0	0.303347	0.728604	0.280773	0.50194	0.34109	0.748599	1.16454	0.534328	0.538576
XLOC_014214	-	-	XLOC_014214	-	TSS15745	chr23:8292102-8292855	-	-	2.27889	5.12751	3.89986	3.73736	3.78034	3.39653	2.26436	2.9084	3.79759	3.79759	4.64266	9.86565	0	5.74787	4.5983	0	15.6224	4.84286	4.66543	3.95947	4.04528	3.79368	4.61391	3.95478	3.51669	2.34446	3.20802	4.63978	2.31989	2.01006	5.91008	1.77017	3.38419	4.08623	4.4412	3.92033	3.83021	2.23497	6.54348	7.87615	2.45161
XLOC_002988	-	-	XLOC_002988	SPDYA	TSS3275	chr11:70914103-70953329	-	-	5.10415	2.57981	2.88204	1.10668	1.83812	1.27846	0.853018	3.27618	1.84654	1.84654	1.31916	1.75555	0	2.19363	0.878719	0	1.9351	0	0.412288	1.4004	1.64174	3.13385	2.33456	1.40916	0.43992	0.438572	0.792137	1.30868	1.73089	0	0.972696	0.657516	1.87716	1.34335	1.40332	1.26425	0	0	0	0.67314	1.00215
XLOC_001069	-	-	XLOC_001069	F2RL1	TSS1167	chr10:7956083-7965562	-	-	22.6723	15.3123	22.8178	23.5772	22.9577	17.3513	26.7005	18.3346	23.0621	23.0621	31.1653	30.9573	86.2885	32.382	31.4943	19.8028	32.2164	44.4118	20.4507	24.0773	25.5294	24.0855	25.524	18.9904	19.8259	22.3143	21.3637	23.7382	25.273	20.6475	20.8275	21.5189	27.5145	31.0267	25.3759	24.7727	23.2919	21.2958	26.9301	26.6654	24.3396
XLOC_016874	-	-	XLOC_016874	NDUFV1	TSS18685	chr29:46108280-46114242	-	-	127.445	121.61	145.067	121.73	115.732	116.193	119.144	130.425	116.264	116.264	162.771	156.69	244.193	151.189	145.499	140.577	147.04	156.334	90.4211	91.0751	83.6821	94.7564	83.9493	95.5827	111.673	123.332	105.873	111.45	111.427	113.345	106.407	99.7366	167.024	156.617	159.433	181.685	177.244	169.707	171.25	178.25	178.407
XLOC_023218	-	-	XLOC_023218	-	TSS25693	chr7:21671843-21673643	-	-	18.4952	19.8725	18.317	17.2957	17.4075	16.8132	16.8132	18.0798	17.4869	17.4869	18.8396	17.0358	10.9722	17.8655	18.4611	11.9454	20.0076	17.8401	16.9179	15.4975	17.563	13.5384	10.2435	9.56064	18.8249	15.1814	16.2493	18.8279	17.6261	13.5367	13.6072	17.1175	15.4275	14.3943	15.5571	14.893	12.9633	17.9458	16.2708	16.7389	15.4519
XLOC_008109	-	-	XLOC_008109	TMEM147	TSS8917	chr18:46394494-46396382	-	-	109.526	100.321	96.3082	111.959	104.728	109.926	103.014	120.219	105.209	105.209	119.966	126.017	38.9047	124.685	127.443	121.985	136.541	174.025	87.0841	85.5802	69.2721	90.3355	104.694	89.469	106.14	81.8131	87.5521	96.978	96.2715	101.371	105.416	107.321	148.126	118.95	151.133	188.896	187.378	175.992	184.59	187.852	174.965
XLOC_025524	-	-	XLOC_025524	BCAP31	TSS28212,TSS28213	chrX:39840525-39869539	-	-	118.827	114.202	110.844	120.354	112.408	121.427	124.377	119.937	112.932	112.932	118.065	136.419	27.2432	135.29	126.871	150.319	115.303	133.986	98.7847	112.726	95.9941	112.911	101.049	118.28	120.976	138.55	133.405	127.576	123.183	138.65	123.568	138.548	150.025	133.341	138.351	158.106	157.535	164.119	150.186	164.713	167.035
XLOC_019380	-	-	XLOC_019380	DNAJB9	TSS21444,TSS21445	chr4:59970935-59975488	-	-	19.9856	19.1556	21.4549	21.6415	24.4673	26.5055	26.1193	16.2735	24.5786	24.5786	20.2681	23.7688	0	19.9057	14.6565	7.10581	16.4004	9.48365	35.523	31.1085	29.1236	32.8787	30.0202	25.182	22.0544	22.2874	21.4386	19.726	22.5745	16.7989	24.6319	23.9097	23.3523	25.2042	21.4636	22.2039	22.9124	21.9289	21.0587	21.1984	16.6661
XLOC_021272	-	-	XLOC_021272	TMEM165	TSS23531	chr6:72538556-72564830	-	-	15.1393	13.895	8.25721	14.5802	9.87489	12.5732	13.8749	14.3886	9.92007	9.92007	8.96684	8.97335	0	7.62111	6.71352	0	9.40756	4.91189	19.9147	14.9795	15.0108	16.8924	11.4229	18.0867	11.9252	10.1136	15.8833	13.298	11.3928	5.53895	14.2072	9.58343	12.7001	19.5547	13.7573	12.285	17.139	18.0043	17.6079	14.6716	12.9604
XLOC_012043	-	-	XLOC_012043	VIMP	TSS13315	chr21:5385097-5394275	-	-	54.9763	41.8183	56.6712	56.2683	54.0766	52.2107	44.6533	45.8899	54.3271	54.3271	48.5919	56.4863	25.447	65.879	50.6511	46.1599	60.3982	56.0933	41.4603	39.476	49.0165	46.0861	48.6378	47.2405	37.0183	40.6179	43.736	40.8957	52.0343	38.7083	44.4357	36.9259	50.4495	51.974	49.3615	50.4748	55.7787	49.0346	54.8035	53.344	47.0522
XLOC_018169	-	-	XLOC_018169	HAX1	TSS20111	chr3:16307943-16310536	-	-	30.2342	28.1502	25.1422	27.3184	27.9339	30.4649	26.4188	22.6944	28.0626	28.0626	30.9499	27.5888	0	27.9813	23.1504	8.72887	32.5321	44.6948	24.0107	28.3246	18.9765	29.1662	31.1694	34.6872	23.9758	22.5941	29.9171	30.9812	25.3353	28.0833	32.2281	29.8027	31.7953	25.3011	33.6818	37.2909	27.0595	33.3173	28.1789	33.3966	37.6815
XLOC_005365	-	-	XLOC_005365	CCDC84	TSS5911	chr15:30107960-30117641	-	-	3.28791	4.88307	4.166	2.54326	2.49336	1.35911	3.24915	1.39856	2.50486	2.50486	0.856059	2.8686	0	2.82027	1.40375	0	2.60826	2.48173	3.84175	2.33402	2.05976	2.25412	2.38591	4.22383	1.73888	1.44852	1.60552	2.29286	2.57369	2.01806	2.99356	3.1385	3.55142	5.15275	2.3332	2.84624	1.94415	3.42671	1.3489	2.50226	2.89562
XLOC_009624	-	-	XLOC_009624	MAFG	TSS10618	chr19:51576539-51582086	-	-	9.1906	9.50514	9.67772	8.02063	8.63387	8.29542	6.83275	12.0131	8.67394	8.67395	13.0147	13.3358	17.3674	11.7016	10.3067	0	8.60289	10.0854	4.33194	5.51367	6.17001	8.5424	5.71106	3.88778	6.56914	8.18964	6.88753	7.69996	5.18579	5.50042	7.35166	7.39791	11.7109	9.00863	10.3162	10.1335	9.56283	8.13482	11.1914	10.8984	7.98332
XLOC_002025	-	-	XLOC_002025	PIGH	TSS2219	chr10:79811039-79819485	-	-	0.441019	0.885726	0.603025	0.56037	1.40607	2.66717	1.32785	1.1325	1.41251	1.41251	1.83298	0.456418	0	0.912352	1.36866	0	0.495145	2.46806	2.81456	2.64041	0.94065	2.56955	2.05714	1.57125	1.8999	1.90337	1.73323	2.85199	1.89475	1.63444	2.04867	0.693105	3.81093	4.1498	2.46449	1.9134	3.47395	3.79334	3.69352	4.07369	2.03214
XLOC_009984	-	-	XLOC_009984	FAM64A	TSS11028,TSS11029	chr19:26021978-26026009	-	-	5.8527	2.18831	2.9282	4.65562	3.293	4.20132	3.29015	3.65686	3.3081	3.3081	1.53262	2.18167	0	3.51903	2.14346	0	2.29624	0.733916	2.11874	0.51582	0.530784	1.2084	1.5165	1.59553	5.06742	4.45849	4.93165	4.19042	6.0191	6.60193	5.83991	6.69603	3.59083	4.17438	3.53653	2.72791	0.908338	3.50772	2.08917	2.104	3.67595
XLOC_004598	-	-	XLOC_004598	-	TSS5079	chr13:20617488-20618144	-	-	9.67525	13.8218	11.3535	11.7872	4.58565	6.18013	10.9869	8.8199	4.60658	4.60658	14.0792	14.0792	0	13.9446	11.8529	13.9857	8.68562	13.7072	9.90375	12.8079	11.2161	14.5725	11.1936	9.5945	7.10972	8.53167	7.78283	8.44227	4.22113	4.87652	7.16908	6.44178	5.74716	7.93073	6.92652	5.43482	7.43383	6.77771	0	9.55398	5.94773
XLOC_008757	-	-	XLOC_008757	MAP4K1	TSS9649	chr18:48633597-48647723	-	-	0.427853	0.741467	1.81533	0.711304	0.972398	1.48302	1.04098	1.28516	0.976793	0.976793	1.42897	1.69043	0	1.40537	1.08269	4.7609	1.62612	0.818621	0.998428	1.38756	1.54166	1.45	1.35231	1.56045	1.40004	1.9263	2.11024	2.17238	1.1553	0.945448	1.1227	1.51045	1.38998	1.21133	2.31607	1.2625	1.4224	1.60257	2.49275	2.5467	0.878456
XLOC_021590	-	-	XLOC_021590	KDR	TSS23877	chr6:72232848-72277699	-	-	8.99116	9.20673	7.16152	9.43872	8.94171	8.89573	9.93218	8.47931	8.98322	8.98322	10.6095	10.5603	3.66852	10.4527	11.0105	9.41734	12.9321	10.0724	7.93968	8.2629	8.5256	8.71638	8.30448	8.74461	8.98018	10.8646	11.076	10.1809	9.11172	11.1612	8.88224	8.627	8.39833	10.7582	8.19978	7.87991	7.99526	8.38376	8.04889	9.21941	9.16946
XLOC_020253	-	-	XLOC_020253	MAFF	TSS22419	chr5:110475769-110484826	-	-	10.3971	9.5087	12.7149	12.4467	11.1512	11.0435	13.1939	13.2911	11.2023	11.2023	16.8079	17.8241	12.7418	16.3685	16.1638	8.19685	18.0994	17.3362	11.37	10.3791	11.7496	9.48441	10.5357	17.4567	9.57627	8.74257	8.29628	9.83501	8.65361	8.35796	12.7689	12.8991	15.5509	10.406	13.595	10.9891	9.3231	12.2241	9.74705	10.7169	9.59094
XLOC_007844	-	-	XLOC_007844	GABARAPL2	TSS8619	chr18:2907579-2917649	-	-	65.0634	58.1861	59.573	62.3682	68.802	57.5013	61.9472	71.3584	69.1193	69.1193	56.9459	58.221	38.5225	50.2992	49.5148	55.8472	49.9158	49.0751	62.2509	49.9418	57.9261	71.8182	60.7099	89.5298	60.8834	48.6554	44.2709	47.4391	44.9021	60.1659	55.239	40.9029	81.8622	102.185	86.0867	92.5631	88.5189	84.0811	94.0128	82.3968	76.3137
XLOC_023687	-	-	XLOC_023687	bta-mir-2469	TSS26208	chr8:11389882-11390525	-	-	31.0318	18.4184	38.6925	30.1578	29.3529	420.33	30.5673	19.9148	29.4854	29.4854	12.8205	12.9095	0	40.8847	22.1252	0	19.0871	18.957	6.60835	11.2882	12.9646	17.954	15.9274	11.7887	38.3102	12.899	11.9136	21.9205	25.1831	16.7781	11.4442	31.1549	17.5584	32.4443	25.8061	48.6242	33.6801	248.119	41.5796	43.137	57.1838
XLOC_013090	-	-	XLOC_013090	CHCHD4	TSS14476,TSS14477	chr22:58747918-58754568	-	-	17.3221	20.1672	17.2107	19.4166	18.4196	15.0576	12.4989	20.4642	18.5049	18.5049	19.5923	15.1577	26.8298	22.5065	23.4	24.7108	21.7465	16.7051	13.9468	13.1964	13.5084	12.7729	14.5507	12.7429	11.812	13.236	16.0974	12.2325	12.167	14.1458	11.9654	17.8973	24.6973	17.9019	18.7708	21.3687	28.3511	21.1098	30.2751	25.0547	29.0416
XLOC_014635	-	-	XLOC_014635	-	TSS16225	chr24:61816106-61816912	-	-	151.794	134.119	148.03	118.673	109.23	151.342	152.375	146.62	109.728	109.728	130.792	118.613	57.9891	124.822	121.151	157.802	87.3097	75.1205	269.784	267.95	236.758	258.461	187.042	184.035	248.146	247.077	203.925	213.265	229.141	221.923	162.977	194.63	392.78	382.541	354.292	310.696	334.109	330.875	310.47	273.089	286.331
XLOC_008081	-	-	XLOC_008081	GPI	TSS8884,TSS8885	chr18:44977883-45007685	-	-	143.446	141.459	154.694	153.827	151.995	145.267	146.471	132.598	152.693	152.693	144.012	132.943	78.7008	139.514	131.613	135.16	150.63	157.397	145.96	140.738	126.187	144.766	139.201	148.379	142.968	138.642	135.659	140.123	135.417	129.51	149.498	152.088	155.747	151.08	157.385	156.978	162.347	149.727	165.346	169.105	163.875
XLOC_021155	-	-	XLOC_021155	EMCN	TSS23407	chr6:25578633-25700215	-	-	4.66526	6.84827	4.50982	2.71499	4.42442	7.73011	3.51763	5.02676	4.44437	4.44437	5.39735	7.56873	0	6.14765	6.45419	4.57472	8.24526	5.5048	8.3913	8.55436	10.1892	8.54691	10.9116	14.9102	6.79715	7.98306	8.32435	6.20852	4.3604	9.45182	10.1801	10.6183	8.02658	7.11994	9.31105	10.1092	9.18933	7.19598	8.60158	7.94075	8.23481
XLOC_025080	-	-	XLOC_025080	HMGN5	TSS27741	chrX:70619740-70628828	-	-	2.17544	3.54293	7.04771	3.36364	2.80049	5.04394	4.05081	2.55795	2.81357	2.81357	3.64696	3.70182	0	2.76867	2.74236	16.4922	3.82005	3.78439	3.96142	3.8382	4.62001	3.62227	6.77971	3.29353	4.47633	5.35733	4.52994	3.48967	3.706	2.39244	2.20938	5.78122	3.01962	10.4366	7.28455	3.10275	9.15481	4.571	5.46731	6.29901	4.91862
[truncated: 81 more columns]

## Sheet: EDGER_D0VSD3
X	class_code	nearest_ref_id	gene_id	gene_short_name	tss_id	locus	length	coverage	B1_L1_1	B1_L1_2	B1_L1_3	B1_L1_4	B1_L1_5	B1_L5_1	B1_L5_2	B1_L5_3	B1_BATCH_L1_1	B1_BATCH_L1_2	B6_L1_1	B6_L1_2	B6_L1_3	B6_L5_1	B6_L5_2	B6_L5_3	B6_BATCH_L1_1	B6_BATCH_L1_2	B11_L1_1	B11_L1_2	B11_L5_1	B11_L5_2	B11_BATCH_L1_1	B11_BATCH_L1_2	B16_L1_1	B16_L1_2	B16_L1_3	B16_L5_1	B16_L5_2	B16_L5_3	B16_BATCH_L1_1	B16_BATCH_L1_2	B21_L2_1	B21_L6_1	B21_BATCH_L2_1	B26_L2_1	B26_L2_2	B26_L6_1	B26_L6_2	B26_BATCH_L2_1	B26_BATCH_L2_2
XLOC_021721	-	-	XLOC_021721	bta-mir-2450a	TSS24019	chr6:107672979-107840568	-	-	0	0	0	0	0	0	0	0	0	0	0	0	0	0	0	0	0	0	0	0	0	0	0	0	0	0	0	0	0	0	0	0	324.676	0	0	0	0	0	0	0	0
XLOC_020829	-	-	XLOC_020829	bta-mir-200c	TSS23058	chr5:103859435-103859500	-	-	0	0	0	0	507.857	0	0	0	510.164	510.164	0	0	0	0	0	0	0	0	0	0	0	0	0	0	0	0	0	0	0	0	0	0	601.854	0	0	0	0	0	0	0	0
XLOC_006960	-	-	XLOC_006960	SNORD75	TSS7660	chr16:56694019-56694082	-	-	0	0	0	0	0	0	0	0	0	0	0	0	0	0	0	0	0	0	0	0	0	0	0	0	0	0	0	0	0	0	0	0	0	0	0	0	0	0	0	0	0
XLOC_024225	-	-	XLOC_024225	ENSBTAG00000045797	TSS26788	chr9:42120207-42120285	-	-	0	0	0	0	432.705	0	0	0	434.734	434.734	0	0	0	0	0	0	0	0	0	0	0	0	0	0	0	0	0	0	0	0	0	0	0	0	0	0	0	0	0	0	0
XLOC_022664	-	-	XLOC_022664	ENSBTAG00000016936,ENSBTAG00000046114	TSS25078,TSS25079	chr7:12725647-12727906	-	-	13.7152	14.5185	13.9495	11.65	12.8513	107.845	13.7715	14.7722	12.9109	12.9109	15.443	18.3832	19.8495	51.8685	13.3305	24.8721	10.6181	12.5045	16.58	14.3663	13.7525	88.0261	11.9933	16.7833	13.1735	16.76	15.9146	14.0804	15.7697	15.6052	29.1132	13.2812	15.5571	12.9435	11.9712	15.3885	16.5306	12.3807	11.7499	15.7035	21.0287
XLOC_020809	-	-	XLOC_020809	bta-mir-2284r	TSS23033	chr5:101493809-101545720	-	-	0	0	0	534.265	0	0	0	0	0	0	0	0	0	0	0	0	0	0	0	0	0	0	0	0	0	0	0	0	0	0	0	0	0	0	0	0	0	0	0	0	0
XLOC_002665	-	-	XLOC_002665	SNORD24	TSS2917	chr11:104311807-104315125	-	-	0	0	0	0	0	0	0	0	0	0	0	0	0	0	0	0	0	0	0	0	0	0	0	0	0	0	0	0	0	0	0	0	0	348.525	0	242.503	0	0	0	0	0
XLOC_000773	-	-	XLOC_000773	SNORA20	TSS854	chr1:88549111-88549241	-	-	0	51.6109	0	0	0	0	0	65.5123	0	0	0	0	0	0	0	0	0	0	0	0	0	0	0	0	0	53.3171	0	0	0	0	0	0	0	0	0	0	0	0	0	0	0
XLOC_012725	-	-	XLOC_012725	ENSBTAG00000045926	TSS14052	chr21:71492951-71493032	-	-	0	0	0	0	0	0	0	0	0	0	0	0	0	0	0	0	0	0	0	0	0	0	0	0	0	0	0	0	0	0	0	0	0	0	0	0	0	0	0	0	0
XLOC_024780	-	-	XLOC_024780	ENSBTAG00000043573	TSS27421	chrM:1452-16338	-	-	0	0	0	0	0	0	0	0	0	0	0	0	0	0	0	0	0	0	0	0	0	0	0	0	0	0	0	0	0	0	0	0	0	0	0	0	0	0	0	0	0
XLOC_007458	-	-	XLOC_007458	ENSBTAG00000046689	TSS8192	chr17:5105466-5105545	-	-	0	0	0	0	0	0	0	0	0	0	0	0	0	0	0	0	0	0	0	0	0	0	0	0	0	0	0	0	0	0	0	0	0	0	0	0	0	0	0	0	0
XLOC_002190	-	-	XLOC_002190	ENSBTAG00000044282	TSS2396	chr11:267050-313364	-	-	0	282.684	0	0	0	0	0	0	0	0	0	0	0	0	0	0	0	0	0	0	0	0	0	0	0	0	0	0	0	506.201	0	0	0	0	0	0	0	0	0	0	0
XLOC_013254	-	-	XLOC_013254	SNORD19B	TSS14662	chr22:48725421-48731744	-	-	0	0	0	0	0	0	0	0	0	0	0	0	0	0	0	0	0	0	0	0	0	0	0	0	0	0	0	0	0	0	0	0	0	0	0	0	0	0	0	0	0
XLOC_016820	-	-	XLOC_016820	bta-mir-2407	TSS18624	chr29:44063111-44089992	-	-	0	0	0	0	0	0	0	0	0	0	0	0	0	0	0	0	0	0	0	0	0	0	0	0	0	0	0	0	0	0	0	0	0	0	0	0	0	0	0	0	0
XLOC_025450	-	-	XLOC_025450	SNORD61	TSS28134	chrX:20453990-20462791	-	-	0	0	0	0	0	0	0	0	0	0	0	0	0	0	0	0	0	0	269.597	0	0	0	0	0	0	0	0	0	0	458.128	0	0	0	0	0	0	0	0	0	0	0
XLOC_010692	-	-	XLOC_010692	ENSBTAG00000047445	TSS11826	chr2:66272622-66272679	-	-	0	0	0	0	0	0	0	0	0	0	0	0	0	0	0	0	0	0	0	0	0	0	0	0	0	0	0	0	0	0	0	0	0	0	0	0	0	0	0	0	0
XLOC_007927	-	-	XLOC_007927	snoU2-30	TSS8713	chr18:18713496-18713566	-	-	0	0	0	0	0	0	0	0	0	0	0	0	0	0	0	0	0	0	0	0	0	0	0	0	0	0	0	0	0	0	0	0	0	0	0	0	0	0	0	0	0
XLOC_021967	-	-	XLOC_021967	SNORD41	TSS24295	chr7:13904155-13921077	-	-	0	0	0	0	0	0	0	321.383	0	0	0	0	0	0	0	0	0	0	0	0	0	0	0	0	0	0	0	0	0	0	0	0	0	0	0	0	0	0	0	0	0
XLOC_022101	-	-	XLOC_022101	SNORD37	TSS24447	chr7:21252437-21261327	-	-	0	0	0	0	0	0	0	0	0	0	0	0	0	0	0	0	0	0	0	0	0	0	0	0	0	0	0	0	0	0	0	0	0	367.299	0	0	0	0	0	0	0
XLOC_019606	-	-	XLOC_019606	ENSBTAG00000037363	TSS21701	chr4:117153119-117411239	-	-	0	0	0	0	0	0	0	0	0	0	0	0	0	0	0	0	0	0	0	0	0	0	0	0	0	0	0	0	0	0	0	0	0	0	0	0	0	0	0	0	0
XLOC_024431	-	-	XLOC_024431	ENSBTAG00000035076	TSS27020	chr9:9903137-9933669	-	-	0	0	0	0	0	0	0	0	0	0	0	0	0	0	0	0	0	0	0	0	0	0	0	0	0	0	0	0	0	0	132.517	0	0	0	0	111.491	153.013	0	0	0	0
XLOC_003688	-	-	XLOC_003688	bta-mir-2892	TSS4059	chr12:81323147-81323251	-	-	0	0	0	0	0	0	0	0	0	0	0	0	0	0	0	0	0	0	0	0	0	0	0	0	0	0	0	0	0	0	0	0	0	0	0	0	0	0	0	0	0
XLOC_022322	-	-	XLOC_022322	bta-mir-2459	TSS24691	chr7:51349450-51358857	-	-	0	0	0	0	0	0	0	0	0	0	0	0	0	0	0	0	0	0	0	0	0	0	0	0	0	0	0	0	0	0	0	0	0	0	0	0	0	0	0	0	0
XLOC_013678	-	-	XLOC_013678	ENSBTAG00000043779	TSS15146	chr23:30161122-30171348	-	-	0	0	0	0	0	0	0	0	0	0	0	0	0	0	0	0	0	0	0	0	0	0	0	0	0	0	0	0	0	0	0	0	0	0	0	0	0	0	0	0	0
XLOC_014510	-	-	XLOC_014510	bta-mir-544b-2	TSS16085	chr24:35566744-35603724	-	-	0	0	0	0	0	0	0	0	0	0	0	0	0	0	0	0	0	0	0	0	0	0	0	560.66	0	0	0	0	0	0	0	0	0	0	0	0	0	0	0	0	0
XLOC_009941	-	-	XLOC_009941	SNORD91	TSS10981	chr19:23859291-23886659	-	-	0	0	0	0	116.954	0	0	0	117.484	117.483	0	0	0	0	0	0	0	0	0	0	0	0	0	0	0	115.129	0	0	0	0	0	0	0	0	0	0	0	0	0	0	0
XLOC_019571	-	-	XLOC_019571	Y_RNA	TSS21661	chr4:112975141-112975253	-	-	0	0	0	0	0	0	0	0	0	0	0	0	0	0	0	0	0	0	0	0	0	0	0	0	0	0	0	0	0	0	0	0	0	0	0	0	0	0	0	0	0
XLOC_022726	-	-	XLOC_022726	bta-mir-3604-1	TSS25144	chr7:16465941-16527426	-	-	0	0	0	0	0	0	0	0	0	0	0	0	0	0	0	0	0	0	0	0	0	0	0	0	0	0	0	0	0	0	0	0	0	0	0	0	0	0	0	0	0
XLOC_006667	-	-	XLOC_006667	bta-mir-29b-2	TSS7331	chr16:77478032-77478113	-	-	0	0	289.106	0	0	0	0	0	0	0	0	0	0	0	0	0	0	0	0	0	0	0	0	0	0	0	0	0	0	0	0	0	0	0	0	198.753	0	0	0	0	0
XLOC_007566	-	-	XLOC_007566	SNORA49	TSS8309	chr17:46039703-46127902	-	-	0	0	0	0	0	0	0	0	0	0	0	0	0	0	0	0	0	0	0	0	0	0	0	0	0	0	0	0	0	0	0	0	0	0	0	0	0	0	0	0	0
XLOC_009621	-	-	XLOC_009621	bta-mir-2346	TSS10615	chr19:51499065-51528822	-	-	207.531	0	0	0	0	0	0	0	0	0	0	0	0	0	0	0	0	0	0	0	0	0	0	0	0	0	0	0	0	0	0	0	0	0	0	0	0	0	0	0	0
XLOC_005833	-	-	XLOC_005833	bta-mir-1260b	TSS6416	chr15:14156931-14157020	-	-	0	0	0	0	0	0	0	0	0	0	0	0	0	0	0	0	0	0	0	0	0	0	0	0	0	0	0	0	0	0	0	0	0	0	0	0	0	0	0	0	0
XLOC_016670	-	-	XLOC_016670	ENSBTAG00000037316	TSS18451	chr29:27239795-27239877	-	-	0	0	0	0	0	0	0	0	0	0	0	0	0	0	0	0	0	0	0	0	0	0	0	0	0	0	0	0	0	273.647	167.937	0	0	0	0	0	0	0	0	0	0
XLOC_004332	-	-	XLOC_004332	SNORD31	TSS4787	chr13:47041228-47177126	-	-	0	0	0	0	0	0	0	0	0	0	0	0	0	0	0	0	0	0	0	0	0	0	0	0	0	0	0	0	0	0	0	0	0	503.666	0	0	0	0	0	0	0
XLOC_019861	-	-	XLOC_019861	bta-mir-2428	TSS21975	chr5:41964061-41964126	-	-	0	0	0	0	0	0	0	0	0	0	0	0	0	0	0	0	0	0	0	0	0	0	0	0	0	0	0	0	0	0	0	0	0	0	0	0	0	0	0	0	0
XLOC_013817	-	-	XLOC_013817	ENSBTAG00000037257	TSS15298	chr23:51917493-52015377	-	-	0	0	0	0	0	0	0	0	0	0	0	0	0	0	0	0	492.451	0	0	0	0	0	0	0	0	0	0	0	0	0	0	0	0	0	0	0	0	0	0	0	0
XLOC_000002	-	-	XLOC_000002	RCAN1	TSS2,TSS3	chr1:242626-362937	-	-	61.5723	67.3331	74.5406	74.706	65.7034	69.4712	64.7756	61.4664	66.0048	66.0048	83.3047	74.7134	102.547	76.455	77.1092	76.2455	82.7265	84.0415	89.2738	85.3647	81.4064	89.8664	95.4931	91.4752	58.1198	62.438	67.0035	59.105	57.7675	66.7756	61.1324	62.2143	85.747	91.8187	93.3305	68.6198	78.9836	80.4759	72.9751	78.455	68.4679
XLOC_006373	-	-	XLOC_006373	ENSBTAG00000046946	TSS7003	chr16:4635437-4635507	-	-	0	0	0	482.954	0	0	0	0	0	0	0	0	0	0	0	0	0	0	0	0	0	0	0	0	0	0	0	0	0	0	0	0	0	0	0	0	0	0	0	0	0
XLOC_004151	-	-	XLOC_004151	WFDC2	TSS4580	chr13:75077193-75084338	-	-	0	0	0	0	0	0	0	0	0	0	0	0	0	0	0	0	0	0	0	0	0	0	0	0	0	0	0	0	0	0	0	0	0	0	0	0	0	0	0	0	0
XLOC_025937	-	-	XLOC_025937	U6	TSS28654	chrX:145883944-145884049	-	-	0	0	0	0	0	0	0	0	0	0	0	0	0	0	0	0	0	0	0	0	0	0	0	0	0	0	0	0	0	0	0	0	0	0	0	0	0	0	0	0	0
XLOC_012324	-	-	XLOC_012324	SNORD113	TSS13619	chr21:67514963-67515038	-	-	0	0	0	0	0	0	0	0	0	0	0	0	0	0	0	0	0	0	0	0	0	0	0	0	0	0	0	0	0	0	0	0	0	0	0	0	0	0	0	0	0
XLOC_008501	-	-	XLOC_008501	bta-mir-2324	TSS9373	chr18:1616810-1655688	-	-	0	0	0	0	0	0	0	0	0	0	0	0	0	0	0	0	0	0	0	0	0	0	0	0	0	0	0	0	0	0	0	0	0	0	0	0	419.55	0	0	0	0
XLOC_012219	-	-	XLOC_012219	SNORD127	TSS13505	chr21:55289714-55324776	-	-	0	0	0	0	0	0	0	0	0	0	0	0	0	0	0	0	0	0	0	0	0	0	0	0	0	0	0	0	0	0	0	0	0	0	0	0	0	0	0	0	0
XLOC_008751	-	-	XLOC_008751	U6	TSS9642	chr18:48140548-48244387	-	-	0	0	0	0	93.4941	0	0	0	93.9219	93.9219	0	0	0	0	0	0	0	0	0	0	83.8766	0	0	0	0	0	0	0	0	0	0	0	0	0	0	0	0	0	0	0	0
XLOC_015031	-	-	XLOC_015031	bta-mir-339a	TSS16656	chr25:42234868-42303133	-	-	0	0	0	0	0	0	0	0	0	0	0	0	0	0	0	0	0	0	0	0	0	0	0	0	0	0	0	0	0	0	0	0	0	0	0	0	0	0	0	0	0
XLOC_011405	-	-	XLOC_011405	bta-mir-2357	TSS12609	chr2:121518938-121519017	-	-	0	0	0	0	0	0	0	0	0	0	0	0	0	0	0	0	0	0	0	0	0	0	0	0	0	0	0	0	0	0	0	0	0	0	0	0	0	0	0	0	0
XLOC_018318	-	-	XLOC_018318	bta-mir-197	TSS20283	chr3:33964963-33965044	-	-	0	0	0	0	0	0	0	0	0	0	0	0	0	0	0	0	0	0	0	0	0	0	0	0	0	0	0	0	0	0	0	0	0	0	0	0	0	0	0	0	0
XLOC_012539	-	-	XLOC_012539	U4	TSS13854	chr21:29064984-29065066	-	-	0	0	0	0	0	0	0	0	0	0	190.019	0	0	0	0	0	0	0	0	0	0	0	0	0	0	0	0	0	192.623	0	0	0	0	0	0	0	0	0	0	0	0
XLOC_013894	-	-	XLOC_013894	bta-mir-2377	TSS15392	chr23:13055370-13095645	-	-	0	0	0	0	0	0	0	0	0	0	0	0	0	0	0	0	0	0	0	0	0	0	0	0	0	0	0	0	0	0	0	0	423.934	0	0	0	0	0	0	0	0
XLOC_021718	-	-	XLOC_021718	bta-mir-2451	TSS24016	chr6:107672979-107840568	-	-	0	0	0	0	0	0	0	0	0	0	0	0	0	391.033	0	0	0	0	0	0	0	0	0	0	0	0	0	0	0	0	0	0	0	0	0	0	0	0	0	0	0
XLOC_022713	-	-	XLOC_022713	bta-mir-2454	TSS25130	chr7:15913445-15956917	-	-	0	0	0	0	0	0	0	0	0	0	0	0	0	0	0	0	0	0	0	0	0	0	0	0	0	0	0	0	0	0	0	0	0	0	0	0	0	0	0	0	0
XLOC_007403	-	-	XLOC_007403	bta-mir-2893	TSS8130	chr17:73332327-73399148	-	-	0	0	0	0	0	0	0	0	0	0	0	0	0	0	0	0	0	0	0	0	0	0	0	0	0	0	0	0	0	0	0	0	0	0	0	0	0	0	0	0	0
XLOC_018978	-	-	XLOC_018978	bta-mir-4657	TSS21000	chr4:77369434-77369487	-	-	0	0	0	0	0	0	0	0	0	0	0	0	0	0	0	0	0	0	0	0	0	0	0	0	0	0	0	0	0	0	0	0	0	0	0	0	0	0	0	0	0
XLOC_025750	-	-	XLOC_025750	ENSBTAG00000045933	TSS28456	chrX:93386610-93386676	-	-	0	0	0	0	0	0	0	0	0	0	0	0	0	0	0	0	0	0	0	0	0	0	0	0	0	0	0	0	0	0	0	0	0	0	0	0	0	0	0	0	0
XLOC_002985	-	-	XLOC_002985	SNORD53_SNORD92	TSS3272	chr11:70851864-70890941	-	-	0	0	0	0	0	0	0	0	0	0	0	0	0	0	0	0	0	0	0	0	0	0	0	0	0	0	0	0	0	0	0	0	0	0	0	0	351.346	0	0	0	0
XLOC_019420	-	-	XLOC_019420	ENSBTAG00000047372	TSS21490	chr4:72184681-72184793	-	-	0	0	0	0	0	0	0	0	0	0	0	0	0	0	0	0	0	0	0	0	0	0	0	0	0	0	0	0	0	0	0	0	0	0	0	0	0	0	0	0	0
XLOC_009771	-	-	XLOC_009771	U6	TSS10794	chr19:9441747-9471520	-	-	0	0	0	0	0	0	0	0	0	0	0	0	0	0	0	0	0	0	81.0061	0	0	87.6547	0	0	0	0	0	0	0	0	0	0	0	0	0	0	0	0	0	0	0
XLOC_007023	-	-	XLOC_007023	ATF3	TSS7725	chr16:72820025-72832974	-	-	4.01857	3.22657	3.15619	3.77192	3.20227	3.22017	2.08283	2.19784	3.21704	3.21704	32.1892	33.9323	11.9937	34.6134	35.0284	42.1575	37.7903	32.3332	2.59623	2.93543	3.38032	4.78854	3.18165	4.84817	2.62005	3.84353	2.98237	3.97778	1.39245	1.74431	3.18387	3.97991	150.726	147.612	144.62	96.5495	85.2536	97.0187	94.7934	89.3572	102.948
XLOC_008355	-	-	XLOC_008355	bta-mir-125a	TSS9210	chr18:58015534-58015620	-	-	0	0	0	0	0	0	0	0	0	0	0	0	0	0	0	0	0	0	0	0	0	0	0	0	0	0	0	0	0	0	0	0	0	0	0	0	0	0	0	0	0
XLOC_012319	-	-	XLOC_012319	SNORD113	TSS13614	chr21:67504076-67504151	-	-	0	0	0	368.754	0	0	0	0	0	0	0	0	0	0	0	0	0	0	0	0	0	0	0	0	0	0	0	0	0	0	0	0	0	0	0	0	0	0	0	0	0
XLOC_005037	-	-	XLOC_005037	snoU54	TSS5563	chr14:24955078-24956324	-	-	0	0	0	0	0	0	0	0	0	0	0	0	0	0	0	0	0	0	0	0	0	0	0	0	0	0	0	0	0	0	0	0	0	0	0	0	0	0	0	0	0
XLOC_009664	-	-	XLOC_009664	bta-mir-2348	TSS10670	chr19:54644957-54667072	-	-	0	0	0	0	0	0	0	0	0	0	0	0	0	0	0	0	0	0	0	0	0	0	0	0	0	0	0	0	0	0	0	0	0	0	0	0	0	0	0	0	0
XLOC_014376	-	-	XLOC_014376	bta-mir-2381	TSS15933	chr24:49737879-49737949	-	-	0	0	0	0	0	0	0	0	0	0	0	0	0	0	0	0	0	0	0	0	0	0	366.782	0	0	0	0	0	0	0	0	0	0	0	0	0	0	0	0	0	0
XLOC_012523	-	-	XLOC_012523	ENSBTAG00000045607	TSS13837	chr21:25902416-25902501	-	-	0	0	0	0	0	0	0	0	0	0	0	0	0	0	0	0	0	0	0	0	0	0	0	0	0	0	0	0	0	0	0	0	0	0	0	0	0	0	0	0	0
XLOC_022671	-	-	XLOC_022671	bta-mir-23a	TSS25086	chr7:12981969-12982042	-	-	0	0	0	0	0	0	0	0	0	0	0	0	0	0	0	0	0	0	0	0	0	0	0	0	0	0	0	0	0	0	0	0	0	0	0	0	0	0	0	0	0
XLOC_013813	-	-	XLOC_013813	U1	TSS15293	chr23:50673598-50678845	-	-	0	0	0	0	0	0	0	0	0	0	0	0	0	0	0	0	0	0	0	0	0	0	0	0	0	0	0	0	0	0	0	0	0	0	0	0	0	0	0	0	0
XLOC_013848	-	-	XLOC_013848	bta-mir-2376	TSS15334	chr23:7415848-7425523	-	-	0	0	0	0	0	0	0	0	0	0	0	0	0	0	0	0	0	0	0	0	0	0	0	0	0	0	0	0	0	0	0	0	0	0	0	0	0	0	0	315.854	0
XLOC_021116	-	-	XLOC_021116	bta-mir-302a	TSS23366	chr6:14136249-14171143	-	-	0	0	0	0	0	0	0	0	0	0	0	0	0	0	0	0	0	0	0	0	0	0	0	0	0	0	0	0	0	0	0	0	0	0	0	0	0	0	0	0	0
XLOC_010943	-	-	XLOC_010943	U6	TSS12096	chr2:125334329-125334436	-	-	0	0	0	0	0	0	0	0	0	0	0	0	0	0	0	0	0	0	0	0	0	0	0	0	0	0	0	0	0	0	0	0	0	0	0	0	0	0	0	0	0
XLOC_020450	-	-	XLOC_020450	NR4A1	TSS22637,TSS22638	chr5:27977006-27992869	-	-	3.44942	1.12611	4.61261	2.94199	1.67103	1.99275	2.28947	2.17953	1.67894	1.67894	4.92441	5.22244	0	6.78694	5.89869	5.65978	6.76701	6.32221	2.15948	1.22318	1.45142	1.16379	1.94516	1.21765	1.6775	1.67994	1.21273	1.88494	2.49325	1.90101	2.0444	1.24617	44.2345	40.8555	48.0847	18.1913	21.2967	20.1393	12.4673	16.9403	26.3926
XLOC_019053	-	-	XLOC_019053	bta-mir-2423	TSS21082	chr4:97791598-98596218	-	-	0	0	0	0	0	0	0	0	0	0	0	0	0	0	0	0	0	0	0	0	0	0	0	0	0	0	0	0	0	0	0	0	0	0	0	0	0	0	0	0	0
XLOC_009186	-	-	XLOC_009186	U7	TSS10129	chr19:15222331-15222393	-	-	0	0	0	0	0	0	0	0	0	0	0	0	0	0	0	0	0	0	0	0	0	0	0	0	0	0	0	0	0	0	0	0	0	0	0	0	0	0	0	0	0
XLOC_009863	-	-	XLOC_009863	bta-mir-193a	TSS10890	chr19:18824220-18824301	-	-	0	0	0	0	0	0	0	0	0	0	0	0	0	0	0	0	0	0	0	0	0	0	0	0	0	0	0	0	0	0	0	0	0	0	0	0	0	0	0	0	0
XLOC_021691	-	-	XLOC_021691	ENSBTAG00000044720	TSS23988	chr6:103374249-103511357	-	-	0	0	0	0	0	0	0	0	0	0	0	0	0	0	0	0	0	0	0	0	0	0	0	0	0	0	0	0	0	0	0	0	0	0	0	0	0	0	0	0	0
XLOC_006449	-	-	XLOC_006449	SNORA66	TSS7084	chr16:37568415-37838172	-	-	0	0	0	0	0	0	0	0	0	0	0	0	0	0	0	0	0	0	0	0	0	0	0	0	0	0	0	0	0	0	0	0	0	0	0	0	0	0	0	0	0
XLOC_020914	-	-	XLOC_020914	SNORD43	TSS23151	chr5:111261437-111267705	-	-	0	0	0	0	0	0	0	0	0	0	0	0	0	0	0	0	0	0	0	0	0	0	0	0	0	0	0	0	0	0	0	0	0	0	0	0	0	0	0	0	0
XLOC_016260	-	-	XLOC_016260	bta-mir-2403	TSS18010	chr28:15505052-15505127	-	-	0	0	0	0	0	310.914	0	0	0	0	0	0	0	0	0	0	0	0	0	0	0	0	0	0	0	0	0	0	0	0	0	0	0	0	0	0	0	0	0	0	0
XLOC_021692	-	-	XLOC_021692	SLC10A6	TSS23989	chr6:103522082-103528071	-	-	0	0	2.19686	2.14655	0	3.14337	3.13759	4.04684	0	0	0	0	0	1.61894	0	0	1.90512	0	0	0	3.33335	1.82717	0	0	1.65438	1.66152	0	1.63558	3.27772	2.89333	1.9342	7.85713	4.67651	0	2.22983	1.87481	0	9.48931	4.52483	2.09014	2.14828
XLOC_011398	-	-	XLOC_011398	SNORD20	TSS12602	chr2:120039584-120049214	-	-	0	0	0	0	0	0	0	0	0	0	0	0	0	0	0	0	0	0	0	0	0	0	0	0	0	0	0	0	0	0	0	0	0	0	0	0	0	0	0	0	0
XLOC_015187	-	-	XLOC_015187	ENSBTAG00000046240	TSS16831	chr25:17730045-17730115	-	-	0	0	0	0	0	0	0	0	0	0	0	0	0	0	0	0	0	0	0	0	0	284.81	0	0	0	0	0	0	0	0	0	0	0	0	0	0	0	0	0	0	0
XLOC_015859	-	-	XLOC_015859	U6	TSS17577	chr26:42323742-42485654	-	-	0	0	0	0	89.2476	0	0	0	89.656	89.656	0	0	0	0	0	0	0	0	0	0	0	0	0	0	0	0	0	0	0	0	0	0	0	0	0	0	0	0	0	0	0
XLOC_013341	-	-	XLOC_013341	ENSBTAG00000046434	TSS14766	chr22:54085984-54086089	-	-	0	0	0	0	0	0	0	0	0	0	0	0	0	0	0	0	0	0	0	0	0	0	0	0	0	0	0	0	0	0	0	0	0	0	0	0	0	0	0	0	0
XLOC_009406	-	-	XLOC_009406	SNORD86	TSS10377	chr19:36343606-36422982	-	-	0	0	0	0	0	0	0	0	0	0	0	0	0	0	0	0	0	0	0	0	0	0	0	0	0	0	0	0	0	0	0	0	0	0	0	0	0	0	0	0	0
XLOC_014975	-	-	XLOC_014975	bta-mir-93	TSS16595	chr25:36885891-36893315	-	-	0	0	0	0	0	0	0	0	0	0	0	0	0	0	0	0	0	0	0	0	0	0	0	0	0	0	0	0	0	0	0	0	0	0	0	0	0	0	0	0	277.917
XLOC_021482	-	-	XLOC_021482	ENSBTAG00000037336	TSS23755	chr6:21286137-21286215	-	-	0	0	0	0	0	0	0	0	0	0	0	0	0	0	0	0	0	0	0	0	0	0	0	0	0	0	0	0	0	0	0	0	0	0	0	0	0	0	0	0	0
XLOC_003454	-	-	XLOC_003454	bta-mir-92a-1	TSS3800	chr12:66227254-66227334	-	-	0	0	0	0	0	0	0	0	0	0	0	0	0	0	0	0	0	0	0	0	0	0	0	0	0	0	0	0	0	0	0	0	0	0	0	0	0	0	0	0	0
XLOC_021722	-	-	XLOC_021722	bta-mir-2450b	TSS24020	chr6:107672979-107840568	-	-	0	0	0	0	0	292.985	0	0	0	0	0	0	0	0	0	0	0	0	0	0	0	0	0	0	0	0	0	0	0	0	0	0	0	0	0	0	0	0	0	0	0
XLOC_021724	-	-	XLOC_021724	bta-mir-2450c	TSS24022	chr6:107672979-107840568	-	-	0	0	0	0	0	0	293.411	0	0	0	0	0	0	0	0	0	0	0	0	0	0	0	0	0	0	0	0	0	0	0	0	0	0	0	0	0	0	0	0	0	0
XLOC_012444	-	-	XLOC_012444	bta-mir-2362	TSS13748	chr21:5642545-5734611	-	-	0	0	0	0	0	0	0	0	0	0	0	0	0	0	0	0	0	0	0	0	0	0	0	0	0	0	0	0	0	0	0	0	0	0	0	0	0	0	0	0	0
XLOC_009774	-	-	XLOC_009774	bta-mir-142	TSS10797	chr19:9527304-9527391	-	-	136.803	135.777	0	0	0	0	0	0	0	0	0	0	0	0	0	0	0	0	0	0	0	0	0	0	0	0	0	0	0	0	0	0	0	0	0	0	0	0	0	0	0
XLOC_017213	-	-	XLOC_017213	bta-mir-2408	TSS19058	chr29:45508279-45611042	-	-	0	0	0	0	0	0	0	0	0	0	0	0	0	0	0	0	0	0	0	0	0	0	0	0	0	0	0	0	0	0	0	0	0	0	0	0	0	0	0	0	0
XLOC_013014	-	-	XLOC_013014	bta-mir-191	TSS14385	chr22:51543469-51543560	-	-	0	0	0	0	0	0	0	0	0	0	0	0	0	0	0	0	0	0	0	0	121.092	132.797	0	0	0	0	0	0	0	0	0	0	0	0	0	0	0	0	0	0	0
XLOC_003097	-	-	XLOC_003097	SNORD90	TSS3392	chr11:94010160-94058169	-	-	0	0	0	0	84.1987	0	0	0	84.5789	84.5789	0	0	0	0	0	0	0	0	0	0	0	0	0	0	0	0	0	0	0	0	0	0	0	0	0	0	0	0	0	0	0
XLOC_019617	-	-	XLOC_019617	bta-mir-153-2	TSS21713	chr4:119522031-119565916	-	-	0	0	0	0	0	0	0	0	0	0	0	0	0	0	0	0	0	0	0	0	0	0	0	0	0	0	0	0	0	0	0	265.758	0	0	0	0	0	0	0	0	0
XLOC_012897	-	-	XLOC_012897	ENSBTAG00000048243	TSS14244	chr22:29659445-29659547	-	-	0	0	0	0	0	0	0	0	0	0	0	0	0	0	0	0	0	0	0	0	0	0	0	0	0	0	0	0	0	0	0	0	0	0	0	0	0	0	0	0	0
XLOC_012330	-	-	XLOC_012330	SNORD113	TSS13625	chr21:67524075-67524143	-	-	0	282.697	0	0	0	0	0	0	0	0	0	0	0	0	0	0	0	0	0	0	0	0	0	0	0	0	0	0	0	0	0	0	0	0	0	0	0	0	0	0	0
XLOC_000902	-	-	XLOC_000902	ENSBTAG00000048110	TSS997	chr1:138139495-138305752	-	-	0	0	0	0	0	0	0	0	0	0	0	0	0	0	0	0	0	0	0	0	0	0	0	0	0	0	0	0	0	0	0	0	277.958	0	0	0	0	0	0	0	0
XLOC_001407	-	-	XLOC_001407	bta-mir-2292	TSS1539	chr10:67304416-67304486	-	-	0	0	0	0	0	0	0	0	0	0	0	0	0	0	0	0	0	0	0	0	0	0	0	0	0	0	0	0	0	0	0	0	0	0	0	0	0	0	0	0	0
XLOC_009697	-	-	XLOC_009697	U6	TSS10711	chr19:56842381-56853762	-	-	0	0	0	0	0	0	0	0	0	0	0	0	0	0	0	0	0	0	0	0	0	0	0	0	0	0	0	0	0	0	0	0	0	0	0	0	0	0	0	0	0
XLOC_016722	-	-	XLOC_016722	SNORD112	TSS18505	chr29:33306277-33306349	-	-	0	0	0	0	0	0	0	0	0	0	0	0	0	255.773	0	0	0	0	0	0	0	0	0	0	0	0	0	0	0	0	0	0	0	0	0	0	0	0	0	0	0
XLOC_003566	-	-	XLOC_003566	bta-mir-3613a	TSS3923	chr12:19542745-19542831	-	-	0	0	0	274.007	0	0	0	0	0	0	0	0	0	0	0	0	0	0	0	0	0	0	0	0	0	0	0	0	0	0	0	0	0	0	0	0	0	0	0	0	0
XLOC_013253	-	-	XLOC_013253	SNORD19	TSS14661	chr22:48725421-48731744	-	-	0	0	0	0	0	0	0	0	0	0	0	0	0	0	0	0	0	0	0	0	0	0	0	0	0	0	0	0	0	0	0	0	0	0	0	0	0	0	0	0	0
XLOC_012879	-	-	XLOC_012879	CAMK1	TSS14223,TSS14224,TSS14225	chr22:16990952-17007470	-	-	17.4507	22.3653	21.3819	23.9632	21.7074	17.8417	16.184	18.6054	21.8079	21.8079	19.1338	20.9295	15.9281	19.7369	20.737	20.0446	18.049	23.6292	15.6502	14.4598	13.0908	11.1317	13.3807	17.024	16.1161	11.5889	23.0601	16.9298	18.1611	14.2028	16.9942	22.9977	23.1303	15.9783	19.2196	11.2239	15.7328	15.174	13.543	12.6962	13.6104
XLOC_014456	-	-	XLOC_014456	ENSBTAG00000039565	TSS16024	chr24:12878018-12878100	-	-	0	0	0	0	0	0	0	0	0	0	0	0	0	0	0	0	0	0	0	0	0	0	0	0	0	0	0	0	0	0	0	0	0	0	0	0	0	0	0	0	0
XLOC_005150	-	-	XLOC_005150	-	TSS5682	chr14:66704181-66705556	-	-	23.8251	33.3092	26.2408	31.7394	16.106	28.3471	19.0302	12.2356	16.1801	16.1801	19.5667	14.6787	0	24.2434	14.4313	0	22.2896	13.8681	29.5718	33.7491	29.4748	21.6408	11.427	17.3125	30.0501	25.1068	36.841	9.83335	14.8711	17.2313	28.6156	30.8106	13.1534	8.03738	12.6408	16.0762	29.3744	5.34383	12.632	17.7781	6.01667
XLOC_010986	-	-	XLOC_010986	U6	TSS12146	chr2:129294990-129295076	-	-	0	0	0	0	0	0	0	0	0	0	0	0	0	0	0	0	0	0	0	0	0	0	0	0	0	0	0	0	0	0	0	0	0	0	0	0	0	0	0	0	0
XLOC_014562	-	-	XLOC_014562	SNORD58	TSS16145	chr24:49617410-49621972	-	-	0	0	0	0	0	0	0	0	0	0	0	0	0	0	0	0	0	0	0	0	0	0	0	0	0	0	0	0	0	0	0	0	0	0	0	0	0	0	0	0	0
XLOC_015926	-	-	XLOC_015926	LAP	TSS17651	chr27:5124122-5125987	-	-	423.453	419.845	442.175	479.674	422.972	425.389	405.101	400.137	424.913	424.913	114.421	89.9566	110.427	114.582	104.454	122.448	111.558	102.392	310.15	344.774	294.251	260.566	360.427	439.839	498.162	555.478	483.593	480.78	463.268	384.588	560.084	506.182	902.543	878.541	1076.33	555.427	604.753	485.52	599.152	505.914	569.323
XLOC_008634	-	-	XLOC_008634	ENSBTAG00000037322	TSS9518	chr18:33396193-33396277	-	-	0	0	0	0	0	0	0	0	0	0	0	0	0	0	0	0	0	0	0	0	0	0	0	0	0	0	0	0	0	0	0	0	0	0	0	0	0	0	0	0	0
XLOC_002386	-	-	XLOC_002386	ENSBTAG00000003408	TSS2614,TSS2615	chr11:47104434-47174623	-	-	1.23504	3.81312	7.59757	4.92128	4.46956	3.82082	3.37318	5.25244	4.48997	4.48997	20.1133	24.6537	48.6692	19.1946	18.7352	17.7174	19.8736	23.039	8.28756	9.33208	9.17353	12.048	13.8391	6.03277	25.2145	25.1277	25.4796	22.0434	22.389	25.0348	19.4339	17.4259	14.3452	12.9212	13.7555	9.12508	4.97577	6.24311	12.0005	10.7295	7.74935
XLOC_008316	-	-	XLOC_008316	SNORD35	TSS9165	chr18:56394557-56398082	-	-	0	0	0	247.911	0	0	0	0	0	0	0	0	0	0	0	0	0	0	0	0	0	0	0	0	0	0	0	0	0	0	0	0	0	0	0	0	0	0	0	0	0
XLOC_015323	-	-	XLOC_015323	bta-mir-2388	TSS16986	chr25:35218994-35515190	-	-	0	0	0	0	0	0	0	247.702	0	0	0	0	0	0	0	0	0	0	0	0	0	0	0	0	0	0	0	0	0	0	0	0	0	0	0	0	0	0	0	0	0
XLOC_022489	-	-	XLOC_022489	snoZ39	TSS24879	chr7:88648456-88650528	-	-	0	0	0	0	0	0	0	0	0	0	0	0	0	0	0	0	0	0	0	0	0	0	0	0	0	0	0	0	0	0	0	0	0	0	0	0	0	0	0	0	0
XLOC_021996	-	-	XLOC_021996	SNORD105	TSS24326	chr7:15890244-15894250	-	-	0	0	0	0	0	0	0	0	0	0	0	0	0	0	0	0	0	0	0	0	0	0	0	0	0	0	0	0	0	0	0	0	0	0	0	0	0	0	0	0	0
XLOC_000218	-	-	XLOC_000218	APOD	TSS241	chr1:72670962-72684269	-	-	38.5146	32.9289	32.4306	38.4557	29.6456	46.4536	30.8389	37.618	29.7828	29.7828	39.3775	47.8001	29.493	43.07	45.051	43.1043	39.7686	34.0966	47.9158	49.7583	56.6118	50.4787	62.596	37.7451	29.5115	29.5099	27.4671	28.4511	29.8969	40.8731	41.2907	34.5861	17.7957	19.0802	16.7269	20.4231	22.2163	17.5789	23.8196	23.5277	23.3595
XLOC_007926	-	-	XLOC_007926	snoU2_19	TSS8712	chr18:18713274-18713356	-	-	0	0	0	0	0	0	0	0	0	0	0	0	0	0	0	0	0	0	0	0	0	0	0	0	0	0	0	0	0	0	0	0	0	0	0	0	0	0	0	0	0
XLOC_021117	-	-	XLOC_021117	bta-mir-302d	TSS23367	chr6:14136249-14171143	-	-	0	0	0	0	0	0	0	0	0	0	0	0	0	0	0	0	0	0	0	0	0	0	0	0	0	0	0	0	0	0	0	0	0	0	0	0	0	0	0	0	0
XLOC_024639	-	-	XLOC_024639	ENSBTAG00000046134	TSS27243	chr9:77233381-77296724	-	-	0	0	0	0	0	0	0	0	0	0	0	0	0	0	0	0	0	0	0	0	0	0	0	0	0	0	0	0	0	0	0	0	0	0	0	0	0	0	0	0	0
XLOC_021289	-	-	XLOC_021289	5S_rRNA	TSS23551	chr6:85613187-85716159	-	-	0	0	0	0	0	0	0	0	0	0	0	0	0	0	0	0	0	0	0	0	0	0	0	224.695	0	0	0	0	0	0	0	0	0	0	0	0	0	0	0	0	0
XLOC_021756	-	-	XLOC_021756	U6	TSS24056	chr6:115682605-115682712	-	-	0	0	0	0	0	0	0	0	0	0	0	0	0	0	0	0	0	0	0	0	0	0	0	0	0	0	0	0	0	0	0	0	0	0	0	0	0	0	0	0	0
XLOC_008246	-	-	XLOC_008246	FOSB	TSS9086	chr18:53501994-53508395	-	-	2.02936	1.81342	1.4778	1.32037	1.56531	1.60836	1.80167	2.58636	1.57237	1.57237	94.8987	91.4177	75.9593	93.1313	97.115	106.647	96.9507	95.4091	2.68189	3.73865	3.40958	3.00431	3.37324	4.92546	2.22956	2.15452	0.907677	1.60982	1.14385	2.35623	0.457005	1.08173	211.677	225.747	212.787	136.625	132.039	144.416	132.973	143.45	132.324
XLOC_023203	-	-	XLOC_023203	bta-mir-2465	TSS25677	chr7:110106819-110106899	-	-	0	0	0	0	0	233.341	0	0	0	0	0	0	0	0	0	0	0	0	0	0	0	0	0	0	0	0	0	0	0	0	0	0	0	0	0	0	0	0	0	0	0
XLOC_008668	-	-	XLOC_008668	U6	TSS9554	chr18:35640708-35741127	-	-	0	0	0	0	0	0	0	0	0	0	0	0	0	0	0	0	0	0	0	0	216.134	0	0	0	0	0	0	0	0	0	0	0	0	0	0	0	0	0	0	0	0
XLOC_001959	-	-	XLOC_001959	MGC165862,bta-mir-147	TSS2147,TSS2148	chr10:65243194-65246838	-	-	619.693	655.301	604.122	650.456	698.389	604.285	617.117	577.752	701.61	701.611	637.254	586.297	595.704	598.652	584.792	712.73	654.324	711.364	559.339	570.644	563.654	573.211	625.942	637.948	591.024	602.081	594.572	586.376	563.827	597.737	621.198	597.501	1010.36	956.112	916.797	1028.7	984.559	998.847	973.723	1021.53	1003.63
XLOC_012917	-	-	XLOC_012917	bta-mir-584-4	TSS14266	chr22:35681614-35681690	-	-	0	0	0	0	0	0	0	0	0	0	0	0	0	0	0	0	0	0	0	0	0	0	0	0	0	0	0	0	0	0	0	0	0	0	0	0	0	0	0	0	0
XLOC_010400	-	-	XLOC_010400	snoR38	TSS11517	chr19:55826141-55826219	-	-	0	0	0	0	0	0	0	0	0	0	0	0	0	0	0	0	0	0	0	0	0	0	0	0	214.542	0	0	0	0	0	0	0	0	0	0	0	0	0	0	0	0
XLOC_013701	-	-	XLOC_013701	ENSBTAG00000044338,MGC157324	TSS15170	chr23:31206257-31216020	-	-	1.30415	2.35154	3.18105	1.30119	2.72409	4.18757	4.44291	3.66374	2.73711	2.73711	1.88972	1.89661	0	2.4469	2.69053	10.8755	3.1752	2.15907	2.45231	2.75443	5.20107	1.48631	4.76425	5.45776	2.81175	3.64476	2.53957	527.337	2.79639	4.31864	2.98869	4.4435	4.40835	3.52333	5.65234	5.11291	4.31194	2.62493	1.62701	3.9237	3.94565
XLOC_024805	-	-	XLOC_024805	-	TSS27446	chrUn_GJ060127v1:41-2106	-	-	7.36551	7.36551	5.04183	6.44233	4.07276	4.87902	10.9778	12.5335	4.09135	4.09135	6.25223	8.75312	0	16.1005	4.95399	0	8.41544	3.47832	5.02631	2.84383	11.2068	5.4495	9.94161	4.26069	3.78871	6.31452	18.4329	3.74901	4.99868	4.3311	5.65977	3.81419	2.91677	0	4.10121	0	1.65059	3.61178	2.81986	2.61089	2.64125
XLOC_014556	-	-	XLOC_014556	ENSBTAG00000046898	TSS16139	chr24:49139652-49139731	-	-	0	0	0	0	0	0	0	0	0	0	0	0	0	0	0	0	0	0	0	0	0	0	0	0	0	0	0	0	0	0	0	0	0	0	0	0	0	0	0	0	0
XLOC_021483	-	-	XLOC_021483	ENSBTAG00000043847	TSS23756	chr6:21984883-21985969	-	-	0	0	0	0	0	0	0	0	0	0	0	0	0	0	0	0	0	0	0	0	0	0	0	0	0	0	0	0	0	0	0	0	0	0	0	0	0	0	0	0	0
XLOC_015168	-	-	XLOC_015168	bta-mir-562	TSS16810	chr25:13778680-13805816	-	-	0	0	0	0	0	0	0	0	0	0	0	0	0	0	0	0	0	0	0	0	0	0	0	0	0	0	0	0	0	0	0	0	0	0	0	0	0	0	0	0	0
XLOC_005065	-	-	XLOC_005065	SNORD87	TSS5592	chr14:33116510-33116597	-	-	0	0	0	0	0	0	0	188.966	0	0	149.316	0	0	148.006	0	0	0	0	0	0	0	162.797	0	509.72	0	0	0	0	0	0	0	0	0	0	0	0	0	0	0	0	164.846
XLOC_008315	-	-	XLOC_008315	SNORD34	TSS9164	chr18:56394557-56398082	-	-	0	0	790.475	0	0	287.853	0	0	0	0	0	0	0	0	0	0	0	0	295.963	0	0	0	0	0	0	0	546.796	297.757	0	0	0	0	372.466	0	0	315.474	0	0	0	0	0
XLOC_024274	-	-	XLOC_024274	bta-mir-2903	TSS26842	chr9:61758629-61758717	-	-	0	0	0	0	0	0	0	0	0	0	0	0	0	0	0	0	0	0	0	0	0	0	0	0	0	0	0	0	0	0	0	0	0	0	0	0	0	0	0	0	0
XLOC_014701	-	-	XLOC_014701	bta-mir-940	TSS16296	chr25:1792864-1792957	-	-	0	0	0	0	0	0	0	0	0	0	0	0	0	0	0	0	0	0	0	0	0	0	0	0	0	0	0	0	0	0	0	0	0	0	0	0	0	0	0	0	0
XLOC_000309	-	-	XLOC_000309	U6	TSS341	chr1:97985763-98061926	-	-	0	0	0	0	0	0	0	0	0	0	0	0	0	0	0	0	0	0	0	0	0	0	0	0	0	0	0	0	0	0	0	0	0	0	0	0	0	0	0	0	0
XLOC_006101	-	-	XLOC_006101	bta-mir-2317	TSS6707	chr15:52291812-52329773	-	-	0	0	0	0	0	0	0	0	0	0	0	0	0	0	0	0	0	0	0	0	0	0	0	0	0	0	0	0	0	0	0	0	0	0	0	0	0	0	0	0	0
XLOC_003909	-	-	XLOC_003909	snoU6-53	TSS4298	chr13:47799923-47856833	-	-	0	0	0	0	0	0	0	0	0	0	0	0	0	0	0	0	0	0	0	0	0	0	0	0	0	0	0	0	0	0	0	0	0	0	0	0	0	0	0	0	0
XLOC_000256	-	-	XLOC_000256	5S_rRNA	TSS286	chr1:82226220-82279726	-	-	0	0	0	0	0	0	0	0	0	0	0	0	0	0	0	0	0	0	0	0	0	0	0	0	0	0	0	0	0	0	0	0	0	0	0	0	0	0	0	0	0
XLOC_000149	-	-	XLOC_000149	ENSBTAG00000047422	TSS162	chr1:57170509-57170617	-	-	0	0	0	0	0	0	0	0	0	0	0	0	0	0	0	0	0	0	0	0	0	0	0	0	89.4508	0	0	0	0	0	0	0	0	105.564	0	0	0	0	0	0	0
XLOC_004521	-	-	XLOC_004521	snoU2_19	TSS4993	chr13:73669766-73749992	-	-	0	0	0	0	0	0	0	0	0	0	0	0	0	0	0	0	0	0	0	0	0	0	0	0	0	0	0	0	0	0	0	0	0	0	0	0	0	0	0	0	0
XLOC_008295	-	-	XLOC_008295	PPP1R15A	TSS9143	chr18:55925890-55929294	-	-	11.9984	11.0897	14.4997	10.2792	12.2813	12.5513	12.1105	12.4569	12.3397	12.3397	25.8638	26.7538	8.08102	26.2418	27.3754	29.6474	23.0186	22.0017	8.55861	8.17012	8.4848	10.1309	10.9294	11.3529	10.629	9.82336	13.2299	9.07446	9.90221	9.9207	9.06974	11.2523	26.1962	27.3489	22.4734	19.821	22.3747	19.3182	21.3005	18.4441	18.8017
XLOC_002475	-	-	XLOC_002475	ENSBTAG00000037360	TSS2714	chr11:72973675-72991252	-	-	0	0	0	0	0	0	0	0	0	0	0	0	0	0	0	0	0	0	0	0	0	0	0	0	0	0	0	0	0	0	0	0	0	0	0	0	0	0	0	0	0
XLOC_009834	-	-	XLOC_009834	snoZ30	TSS10861	chr19:15087727-15087824	-	-	0	0	0	0	0	0	0	0	0	0	0	0	0	0	0	0	0	0	0	0	0	0	0	0	0	0	0	0	0	0	0	0	0	0	0	0	0	0	0	0	0
XLOC_010995	-	-	XLOC_010995	U6	TSS12156	chr2:129652474-129675550	-	-	0	0	0	0	0	0	0	0	0	0	0	0	0	0	0	0	0	0	0	0	0	0	0	0	0	0	0	0	0	0	0	0	0	0	0	0	0	0	0	0	0
XLOC_002408	-	-	XLOC_002408	U6	TSS2638	chr11:49866378-49866485	-	-	0	0	0	0	0	0	0	0	0	0	0	0	0	0	0	0	0	200.368	0	0	0	0	0	0	0	0	0	0	0	0	0	0	0	0	0	0	0	0	0	0	0
XLOC_023039	-	-	XLOC_023039	HBEGF	TSS25504	chr7:53216664-53227848	-	-	18.722	23.4302	20.5305	20.5762	21.7495	17.866	17.0782	19.6966	21.8519	21.8519	35.6224	31.9778	63.3302	34.8629	31.7405	39.1949	32.3308	34.4524	16.044	15.3179	15.4616	10.8891	12.5246	10.553	14.8145	13.7009	13.6952	10.0486	16.3144	15.7322	15.959	11.2119	43.1315	46.3134	45.7069	38.3427	42.1727	37.0752	40.3566	41.5883	37.053
XLOC_003943	-	-	XLOC_003943	SNORD64	TSS4340	chr13:53134608-53143629	-	-	0	0	0	0	0	0	0	0	0	0	0	0	0	0	0	0	0	0	0	0	0	0	0	0	0	0	0	0	0	0	0	0	0	0	0	0	0	0	0	0	0
XLOC_014794	-	-	XLOC_014794	ENSBTAG00000044481	TSS16396	chr25:16991122-17025337	-	-	0	0	0	0	0	0	0	0	0	0	0	0	0	0	0	0	0	0	0	0	0	0	0	0	0	0	0	0	0	0	0	0	0	0	0	0	0	0	0	0	0
XLOC_014782	-	-	XLOC_014782	U6	TSS16383	chr25:13695951-13696058	-	-	0	0	0	0	0	0	0	0	0	0	0	0	0	0	0	0	0	0	0	0	0	0	0	0	0	0	0	0	0	0	0	0	0	0	0	0	0	0	0	0	0
XLOC_015101	-	-	XLOC_015101	PRSS27	TSS16737	chr25:2126835-2133923	-	-	45.4725	42.3231	39.6645	49.8975	47.7164	47.8183	40.6072	47.9486	47.9329	47.9329	23.4248	18.6891	0	24.2292	22.3206	34.7244	20.338	16.7968	42.5368	35.3396	35.2372	42.8705	32.5335	29.6946	48.6063	46.3268	44.7222	46.6042	49.244	35.4727	43.3819	47.0795	35.9303	39.2299	34.139	22.1725	24.4189	27.7785	25.224	22.1721	19.2257
XLOC_023542	-	-	XLOC_023542	bta-mir-23b	TSS26047	chr8:82983414-83012130	-	-	0	0	0	0	0	0	0	0	0	0	0	0	0	0	0	0	0	0	0	0	0	0	0	0	0	0	0	0	0	0	0	0	0	0	0	0	0	0	0	0	0
XLOC_021708	-	-	XLOC_021708	NSG1	TSS24006	chr6:106483715-107356158	-	-	5.45309	2.15704	7.48469	0	1.24584	5.36283	3.22263	2.77934	1.25153	1.25153	1.12941	6.80691	0	2.22446	1.11309	0	0	0	3.39912	1.28034	2.24598	3.68458	1.33549	0	2.27623	3.41904	0	0	4.4582	1.96629	1.32209	7.14178	4.0384	4.92903	3.8604	2.17132	1.49296	4.37318	7.78493	3.62036	3.70207
XLOC_023026	-	-	XLOC_023026	SNORD63	TSS25491	chr7:51504406-51521556	-	-	0	0	0	0	0	0	0	0	0	0	0	0	0	0	0	0	0	0	0	0	0	0	0	0	0	0	0	0	0	0	0	0	0	0	0	0	0	0	0	0	0
XLOC_018613	-	-	XLOC_018613	KIAA0754,bta-mir-2416	TSS20618,TSS20619	chr3:107179323-107389223	-	-	0.509014	0.499159	0.505135	0.0927131	0.558979	0	0.215912	0.470195	0.561593	0.561593	126.836	0.681389	0	0.225789	0.519091	0	0.248792	0.843813	0.309692	0.52948	110.033	0.433599	0.261084	0.541324	0.461779	0.230499	0.714928	0.607395	0.385912	0.955283	0.254223	0.341366	0.54427	0.268016	0.195327	0.0865679	0.237198	0.261496	0.413674	0.274544	0.47281
XLOC_024161	-	-	XLOC_024161	ENSBTAG00000044795	TSS26721	chr9:22263094-22343685	-	-	0	0	0	0	0	0	0	0	0	0	0	0	0	0	0	0	0	0	0	0	177.794	0	0	0	0	0	0	0	0	0	0	0	0	0	0	0	0	0	0	0	0
XLOC_019721	-	-	XLOC_019721	bta-mir-331	TSS21823	chr5:25109056-25109150	-	-	0	0	0	0	0	0	0	0	0	0	0	0	0	0	0	0	0	0	0	0	0	0	0	0	0	0	0	0	0	0	0	0	0	0	0	0	0	0	0	0	0
XLOC_024178	-	-	XLOC_024178	bta-mir-2477	TSS26739	chr9:26285031-26304762	-	-	0	0	0	0	0	0	0	0	0	0	0	0	0	0	0	0	0	0	0	0	0	0	0	0	0	0	0	0	0	0	0	0	0	0	0	0	0	0	0	0	0
XLOC_000731	-	-	XLOC_000731	5S_rRNA	TSS808	chr1:81844275-81864333	-	-	0	0	0	0	0	0	54.0345	0	0	0	0	0	0	0	0	0	0	0	0	0	0	0	0	0	0	0	0	0	0	0	0	0	0	0	0	0	0	55.3513	0	0	0
XLOC_004787	-	-	XLOC_004787	U6	TSS5296	chr14:32834386-32834493	-	-	0	0	0	0	0	0	0	0	0	0	0	0	0	0	0	0	0	0	0	0	0	0	0	0	0	0	0	0	0	0	0	0	0	0	0	0	0	0	0	0	0
XLOC_009392	-	-	XLOC_009392	bta-mir-33b	TSS10362	chr19:35234561-35250757	-	-	0	0	0	0	0	0	0	0	0	0	0	0	0	0	0	0	0	0	0	0	0	0	0	0	143.178	0	0	0	0	0	0	0	0	0	0	0	0	0	0	0	0
XLOC_007282	-	-	XLOC_007282	U6	TSS7993	chr17:59486326-59916267	-	-	0	0	0	0	0	0	0	0	0	0	0	0	0	0	0	0	0	0	0	0	0	0	0	0	0	0	0	0	0	0	0	0	0	0	0	0	0	0	174.877	0	0
XLOC_020589	-	-	XLOC_020589	bta-mir-2433	TSS22793	chr5:57399589-57413051	-	-	0	0	0	0	0	0	0	0	0	0	0	0	0	0	0	0	0	0	0	0	0	0	0	0	0	0	0	0	0	0	0	0	0	0	0	0	0	0	0	0	0
XLOC_010759	-	-	XLOC_010759	SNORD103	TSS11899	chr2:91155251-91180862	-	-	0	0	0	0	0	0	0	0	0	0	0	0	0	0	0	0	0	0	0	0	0	0	0	0	0	0	0	0	0	0	0	0	0	0	0	0	0	172.972	0	0	0
XLOC_020260	-	-	XLOC_020260	DNAL4	TSS22426	chr5:110923000-110924709	-	-	43.6241	65.1894	0	180.804	151.857	21.6349	43.3172	27.7255	152.574	152.574	45.373	22.8032	0	22.4626	22.3549	0	26.4153	66.9752	0	52.0814	0	24.9635	54.6725	84.4275	46.2624	69.5015	42.5532	0	45.7006	79.6485	27.2688	148.253	26.827	32.5522	26.4403	43.2949	59.5351	43.533	0	48.979	74.9643
XLOC_001571	-	-	XLOC_001571	ENSBTAG00000045118	TSS1722	chr10:4619382-4866585	-	-	0	0	0	0	0	0	0	0	0	0	0	0	0	0	0	0	0	0	0	0	0	0	0	0	0	0	0	0	0	0	0	0	0	0	0	0	0	0	0	0	0
XLOC_005645	-	-	XLOC_005645	ENSBTAG00000044787	TSS6213	chr15:65135403-65135481	-	-	0	0	0	0	0	0	0	0	0	0	0	0	0	0	0	0	0	0	0	0	0	0	0	0	0	0	0	0	0	0	0	0	0	0	0	0	0	0	0	0	0
XLOC_024836	-	-	XLOC_024836	ENSBTAG00000047620	TSS27477	chrX:4074730-4095081	-	-	0	0	0	0	0	0	0	0	0	0	0	0	0	0	0	0	0	0	0	0	0	0	0	0	0	0	0	0	0	0	0	0	0	0	0	0	0	0	0	0	0
XLOC_006491	-	-	XLOC_006491	bta-mir-34a	TSS7131	chr16:45197389-45197496	-	-	0	0	0	0	0	0	0	0	0	0	0	0	0	0	0	0	0	0	0	0	0	0	0	0	0	0	0	0	0	0	0	0	0	0	0	0	0	0	0	0	0
XLOC_010970	-	-	XLOC_010970	ENSBTAG00000047382	TSS12127	chr2:127067056-127067144	-	-	0	0	0	0	0	0	0	0	0	0	0	0	0	0	0	0	0	0	0	0	0	0	0	0	0	0	0	0	0	0	0	0	0	0	0	0	0	0	0	0	0
XLOC_008786	-	-	XLOC_008786	SERTAD3	TSS9683	chr18:50050182-50053543	-	-	56.9148	46.8164	51.9043	53.9125	63.4111	50.1832	48.626	49.0765	63.695	63.695	71.0374	71.2016	76.9176	67.4811	67.489	66.2134	67.0307	81.8051	47.5648	39.0327	41.2832	36.9267	36.0004	62.4722	54.7922	50.1737	54.5607	47.7775	47.3555	53.0123	61.164	55.3556	60.0102	63.2648	56.9906	63.8225	53.3273	47.1102	62.7952	49.6335	59.5715
XLOC_007793	-	-	XLOC_007793	-	TSS8567	chr17:17823233-17823749	-	-	7.98325	7.98325	4.09851	6.54623	15.4502	13.8816	5.94924	7.64136	15.5207	15.5207	9.14841	7.11543	0	10.0678	8.05421	0	9.12124	5.65506	3.06442	10.4029	12.1467	12.1823	12.6996	0	4.10647	4.10647	11.2381	7.11101	8.12687	3.52076	12.6523	4.65084	7.11315	2.86292	5.55646	3.92384	5.36709	4.89337	2.29227	5.30599	3.22061
XLOC_002374	-	-	XLOC_002374	SLC20A1	TSS2598	chr11:46218715-46232124	-	-	39.1024	41.2053	42.4952	47.0191	48.6875	41.0478	43.399	47.2613	48.9114	48.9114	54.5473	59.1563	52.6348	54.7063	58.4653	46.9484	61.1412	56.9999	29.0853	27.507	25.1648	30.4999	25.9	26.1382	27.0941	31.8554	32.8458	27.7736	30.7915	26.4215	31.3651	33.6903	36.5651	36.4726	38.4499	28.1656	32.4592	24.83	27.5513	29.609	27.8422
XLOC_020419	-	-	XLOC_020419	bta-mir-615	TSS22601	chr5:26156552-26158878	-	-	0	0	0	0	0	0	0	0	0	0	0	0	0	0	0	0	0	0	0	0	0	0	0	0	0	0	0	0	0	0	0	0	0	0	0	0	0	0	0	0	0
XLOC_004612	-	-	XLOC_004612	-	TSS5093	chr13:48610418-48610808	-	-	6.64327	0	4.54744	17.4318	5.51009	3.30044	4.95067	10.5979	5.53524	5.53524	15.2257	3.38349	0	5.02673	11.729	0	3.79512	14.1176	5.10012	5.77119	6.73857	9.21588	3.84289	0	6.8344	3.4172	3.11727	13.5256	1.6907	0	5.74288	7.7404	1.97307	7.14714	5.54858	4.89783	0	3.25762	0	1.76615	0
XLOC_004203	-	-	XLOC_004203	U6	TSS4636	chr13:3574757-3598059	-	-	0	0	0	0	0	0	0	0	0	0	0	0	0	73.3431	0	0	0	0	0	0	0	0	0	0	0	75.2408	0	0	0	0	0	0	0	0	0	0	0	0	0	0	0
XLOC_008354	-	-	XLOC_008354	bta-let-7e	TSS9209	chr18:58015035-58015114	-	-	0	0	0	0	0	0	0	0	0	0	0	0	0	0	0	0	0	0	0	0	0	0	0	0	0	0	0	0	0	0	0	0	0	0	0	0	0	0	0	0	0
XLOC_018139	-	-	XLOC_018139	ENSBTAG00000043828	TSS20078	chr3:14745266-14750311	-	-	0	0	0	0	0	0	0	0	0	0	0	0	0	0	0	0	0	0	0	0	0	0	0	0	0	0	0	0	0	0	0	0	0	0	0	0	0	0	0	0	0
XLOC_007870	-	-	XLOC_007870	OSGIN1	TSS8647	chr18:10294995-10305608	-	-	9.83754	7.32775	8.59371	9.18382	7.85309	8.95015	8.58692	9.25903	7.8889	7.8889	14.2885	13.1684	13.8941	10.6442	13.4271	4.36772	13.1704	13.1702	8.40188	8.41698	8.15877	7.71188	9.72271	10.095	8.55435	9.24557	7.31857	6.56206	9.1164	10.471	9.75153	7.56289	35.8893	30.3672	31.8431	24.72	16.7387	19.4119	19.1834	19.0111	20.5697
XLOC_019759	-	-	XLOC_019759	KRT6B	TSS21868	chr5:27577905-27583350	-	-	584.924	558.626	562.161	582.969	598.025	578.331	568.81	551.119	600.832	600.832	460.742	465.235	527.721	473.037	456.8	391.182	475.97	482.921	618.369	635.836	635.622	651.022	698.059	669.894	485.768	492.916	488.171	488.2	480.599	487.727	527.291	518.651	674.159	683.486	657.765	671.139	717.813	678.469	672.128	683.675	696.038
XLOC_012000	-	-	XLOC_012000	ENSBTAG00000039698	TSS13272	chr21:1050188-1050299	-	-	0	0	0	0	0	0	0	0	0	0	0	0	0	0	0	0	0	0	70.7318	0	0	0	74.9534	0	0	0	0	0	0	0	0	0	0	0	0	0	0	0	0	0	0
XLOC_024776	-	-	XLOC_024776	ENSBTAG00000043562	TSS27392	chrM:1385-1452	-	-	0	0	0	0	0	0	0	0	0	0	0	0	0	0	0	0	0	0	0	0	0	0	0	0	0	0	0	0	0	0	0	0	0	0	0	0	0	0	0	0	0
XLOC_002596	-	-	XLOC_002596	SLC25A25	TSS2842,TSS2843	chr11:98724536-98760803	-	-	31.8746	30.7692	29.7325	28.2368	28.8486	30.9171	28.5317	27.0511	28.9812	28.9812	45.5976	45.3745	47.8707	45.6626	44.3156	48.4007	48.8983	47.0991	21.5024	21.8623	23.6274	19.2828	19.8081	23.546	21.1744	23.7403	31.9751	20.2565	25.5991	20.9821	22.6401	25.5404	46.1246	46.2215	43.0168	37.1315	34.0016	38.5747	35.4643	33.9365	35.5198
XLOC_023687	-	-	XLOC_023687	bta-mir-2469	TSS26208	chr8:11389882-11390525	-	-	31.0318	18.4184	38.6925	30.1578	29.3529	420.33	30.5673	19.9148	29.4854	29.4854	12.8205	12.9095	0	40.8847	22.1252	0	19.0871	18.957	6.60835	11.2882	12.9646	17.954	15.9274	11.7887	38.3102	12.899	11.9136	21.9205	25.1831	16.7781	11.4442	31.1549	17.5584	32.4443	25.8061	48.6242	33.6801	248.119	41.5796	43.137	57.1838
XLOC_000823	-	-	XLOC_000823	ENSBTAG00000045003	TSS907	chr1:112962333-113071514	-	-	0	0	0	0	0	0	0	0	0	0	0	0	0	0	0	0	0	0	0	0	0	0	0	0	0	0	0	0	0	0	0	0	0	0	0	0	0	0	0	0	0
XLOC_016250	-	-	XLOC_016250	ENSBTAG00000047407	TSS18000	chr28:13051113-13051204	-	-	0	0	0	0	0	0	0	0	0	0	157.143	0	0	0	0	0	0	0	0	0	0	0	0	0	0	0	0	0	0	0	0	0	0	0	0	0	0	0	0	0	0
XLOC_009017	-	-	XLOC_009017	ENSBTAG00000026080	TSS9946	chr18:63047791-63055631	-	-	0	0	0	0	1.01496	0	0.390696	0	1.01958	1.01958	0	0.418351	0	1.75673	0	0	1.06302	0	1.7307	0	0.42286	0	1.07729	0	0	0	1.65313	2.79075	1.22071	1.55422	0	1.42929	3.63713	1.68438	0.543199	0.488896	1.50072	2.52061	2.60807	0.516123	1.24052
XLOC_020236	-	-	XLOC_020236	U6	TSS22400	chr5:109867101-109867200	-	-	0	0	0	0	0	0	0	0	0	0	0	0	0	0	0	0	0	0	0	0	0	0	0	0	0	0	0	0	0	0	0	0	0	0	0	0	0	0	0	0	0
XLOC_016357	-	-	XLOC_016357	C28H10ORF116	TSS18115	chr28:41912321-41914565	-	-	51.462	60.2816	55.4963	46.4699	60.7921	55.3915	53.965	38.7377	61.0703	61.0703	91.1184	96.557	104.82	79.5091	72.4342	71.4448	94.3596	101.182	46.1087	41.1396	32.5784	44.9015	47.5066	30.1855	47.9805	51.1507	61.1235	40.663	27.8366	51.6686	51.1977	61.2706	39.5262	39.2748	55.436	64.0825	77.8001	84.1039	74.915	70.864	67.096
XLOC_023403	-	-	XLOC_023403	snoU2_19	TSS25886	chr8:51238434-51238514	-	-	0	0	0	0	0	0	0	0	0	0	0	0	0	0	0	0	0	0	0	0	0	0	0	0	0	0	0	0	0	0	0	0	0	0	0	0	0	0	0	0	0
XLOC_000600	-	-	XLOC_000600	ENSBTAG00000045897	TSS662	chr1:51289616-51289708	-	-	0	0	0	0	0	0	0	0	0	0	0	0	0	0	0	0	0	0	0	0	0	0	0	0	0	0	0	0	0	0	0	0	0	0	0	0	0	0	0	0	0
XLOC_003410	-	-	XLOC_003410	GJB6	TSS3754	chr12:36310778-36318420	-	-	11.0567	11.2238	10.4795	8.27947	7.57239	10.6869	10.4141	10.628	7.60706	7.60706	10.0236	11.0823	0	8.8872	9.36187	21.1878	12.1408	9.5605	15.5512	15.5839	15.3921	19.9795	18.235	11.9433	9.04326	10.3855	8.57517	10.903	12.0136	8.48021	11.955	10.9248	6.1131	7.46657	16.2595	7.44935	6.06019	5.78991	8.48446	7.18879	6.40528
XLOC_012720	-	-	XLOC_012720	ENSBTAG00000047959	TSS14047	chr21:71456964-71457042	-	-	0	0	0	0	0	0	0	0	0	0	0	0	0	0	0	0	0	0	0	0	0	0	0	0	0	0	0	0	0	0	0	0	0	0	0	0	0	0	0	0	0
XLOC_004853	-	-	XLOC_004853	TIEG1	TSS5364	chr14:63951757-63957275	-	-	38.8128	37.2361	36.3737	34.7931	37.4789	41.4206	41.5585	34.1578	37.6518	37.6518	46.9215	46.535	57.2909	51.5502	48.5538	50.5292	47.7725	51.4943	53.0202	57.7109	50.2153	55.2051	54.79	48.911	39.2447	39.093	37.6776	38.8707	40.2087	41.7282	41.143	45.5328	63.0317	60.2121	64.6055	48.9703	47.6139	44.1581	44.9774	51.9658	45.8521
XLOC_017896	-	-	XLOC_017896	ENSBTAG00000046182	TSS19812	chr3:105977254-106003115	-	-	0	0	0	0	0	0	0	0	0	0	0	0	0	0	0	0	0	0	0	0	0	0	0	0	0	0	0	0	0	0	0	0	0	0	0	0	0	0	0	0	0
XLOC_012157	-	-	XLOC_012157	bta-mir-631	TSS13437	chr21:33855756-33861985	-	-	0	0	0	0	0	0	0	0	0	0	0	0	0	0	0	0	0	0	0	0	0	0	0	0	0	0	0	0	0	0	0	0	0	0	0	0	0	0	0	0	0
XLOC_022670	-	-	XLOC_022670	bta-mir-27a	TSS25085	chr7:12981790-12981868	-	-	0	0	0	0	0	0	0	0	0	0	0	0	0	0	0	0	0	0	0	0	0	0	0	0	0	0	0	0	0	0	0	0	0	0	0	0	0	0	0	0	0
XLOC_004499	-	-	XLOC_004499	TGM2	TSS4970	chr13:67663137-67697607	-	-	4.8124	5.77326	5.56187	4.71318	5.34077	5.94897	7.04395	6.08932	5.36522	5.36521	8.37636	8.96433	0	9.77467	9.65383	9.95591	9.22876	9.71695	4.68648	5.30403	4.67148	6.59121	6.0689	7.01707	4.18999	3.59893	2.56637	4.08646	4.10689	3.48833	3.00362	3.4678	4.40218	4.08617	3.94702	4.75652	3.54461	2.41456	3.66555	3.6148	4.15601
XLOC_015821	-	-	XLOC_015821	ENSBTAG00000039858	TSS17533	chr26:29887785-29887867	-	-	0	0	0	0	0	0	0	0	0	0	0	0	0	0	0	0	0	0	0	0	0	0	0	0	0	0	0	0	0	0	0	0	0	0	0	0	0	0	0	0	0
XLOC_016065	-	-	XLOC_016065	TAP	TSS17801	chr27:4888372-4890323	-	-	484.377	494.808	492.887	523.956	598.575	482.871	476.628	544.275	601.288	601.288	161.788	131.592	254.391	156.612	133.444	92.8266	134.187	142.304	798.354	788.192	811.455	795.701	889.72	804.065	76.7704	73.5743	86.0333	86.4502	88.5203	120.86	59.5256	110.714	502.712	508.379	503.432	250.801	226.208	260.538	248.526	207.346	216.385
XLOC_013511	-	-	XLOC_013511	ENSBTAG00000037268	TSS14962	chr23:16064875-16064961	-	-	0	0	0	0	0	0	0	0	0	0	0	0	0	0	227.59	0	0	0	0	0	0	0	0	0	0	0	0	0	0	0	0	0	0	0	0	0	0	0	0	0	0
XLOC_017954	-	-	XLOC_017954	ENSBTAG00000037277	TSS19876	chr3:113064292-113194137	-	-	0	0	0	0	0	0	0	0	0	0	0	0	0	0	0	0	0	0	0	0	139.276	0	0	0	0	0	0	0	0	0	0	0	0	0	0	0	0	0	0	0	0
XLOC_001991	-	-	XLOC_001991	ENSBTAG00000045329	TSS2181	chr10:71730187-71916529	-	-	0	0	0	0	0	0	0	0	0	0	0	0	0	0	0	0	0	0	0	0	0	0	0	0	0	0	0	0	0	0	0	0	0	0	0	0	0	0	0	0	0
XLOC_020547	-	-	XLOC_020547	bta-mir-763	TSS22743	chr5:48053845-48199963	-	-	0	0	0	0	0	0	0	0	0	0	0	0	0	0	0	0	0	0	0	56.9651	0	0	0	0	0	0	0	0	0	0	0	0	0	0	0	0	0	0	0	0	0
XLOC_021314	-	-	XLOC_021314	CXCL8	TSS23576	chr6:90559881-90563647	-	-	4.09168	2.08858	2.75807	1.00403	0.837716	2.4992	1.65539	1.58164	0.841517	0.841517	0.822488	0.410113	0	0.417595	0.832767	0	1.7204	3.15359	0.408981	2.27147	1.63764	0.441361	1.2908	2.56749	1.29131	1.70865	2.2883	1.30735	1.28167	0.730814	0.900139	2.41748	2.17619	2.57046	2.07295	0.407587	1.36947	2.37902	1.82184	1.75596	2.78435
XLOC_023923	-	-	XLOC_023923	CCL21	TSS26462	chr8:77421388-77422532	-	-	3.1257	2.74722	2.89543	1.81323	1.15447	1.3746	1.03685	1.78227	1.15974	1.15974	4.37533	4.75366	0	5.7491	3.23362	8.12297	4.07231	3.1222	6.05227	5.29164	5.3226	7.8104	4.77266	6.20709	0.710074	1.07106	2.65872	3.51376	1.05649	1.25293	1.97878	2.15168	3.72716	1.50791	4.45209	6.39477	2.71376	4.48919	4.744	1.56304	3.26312
XLOC_023961	-	-	XLOC_023961	SNORA84	TSS26505	chr8:85268889-85350117	-	-	0	0	0	0	0	0	0	0	0	0	0	0	0	0	0	0	0	0	0	0	42.2791	0	0	0	0	0	0	0	0	0	0	0	0	0	0	0	0	0	0	0	0
XLOC_014976	-	-	XLOC_014976	bta-mir-25	TSS16596	chr25:36885891-36893315	-	-	0	0	285.649	298.948	0	0	0	265.842	0	0	0	0	0	0	0	0	0	0	0	0	0	0	277.729	0	0	0	0	0	0	0	0	0	0	319.357	264.576	0	282.114	0	0	0	0
XLOC_010227	-	-	XLOC_010227	U6	TSS11309	chr19:42497765-42497869	-	-	0	0	0	0	0	0	0	0	0	0	0	0	0	0	0	0	0	0	0	0	0	0	0	0	0	0	0	0	0	0	0	0	0	0	0	0	0	0	0	0	0
XLOC_007292	-	-	XLOC_007292	ENSBTAG00000037250	TSS8003	chr17:61342996-61343081	-	-	0	0	0	0	0	0	0	0	0	0	0	0	0	0	0	0	0	0	0	0	0	0	0	0	0	0	0	0	0	0	0	0	0	0	0	0	0	0	0	0	0
XLOC_015258	-	-	XLOC_015258	U6	TSS16916	chr25:27124890-27124995	-	-	0	0	0	0	0	0	0	0	0	0	0	0	0	0	0	0	0	0	0	0	0	0	0	0	0	0	0	0	0	0	0	0	0	0	0	0	0	0	0	0	0
XLOC_015324	-	-	XLOC_015324	5S_rRNA	TSS16987	chr25:35218994-35515190	-	-	0	0	0	0	0	0	0	0	0	0	0	0	0	0	0	0	0	0	0	0	0	0	0	0	0	0	0	0	0	0	0	0	0	0	0	0	0	0	0	0	0
XLOC_018298	-	-	XLOC_018298	CHI3L2	TSS20261	chr3:32268090-32284496	-	-	10.2371	8.70876	8.29715	7.73712	10.4759	10.0105	10.8791	11.704	10.5234	10.5234	3.19285	3.55252	0	3.38563	3.3692	5.78877	2.97752	2.09962	32.6033	30.758	26.493	25.8388	27.7558	18.0214	7.21286	5.80527	8.26706	7.23377	6.88046	3.92497	7.27469	5.39976	44.4377	48.4752	53.9375	24.7943	19.5584	23.7246	20.0829	20.0309	17.7389
XLOC_002605	-	-	XLOC_002605	SNORA70	TSS2854	chr11:99019124-99019219	-	-	0	0	0	0	0	0	0	0	0	0	0	0	0	0	0	0	0	0	0	0	0	0	0	0	0	0	0	0	0	0	0	0	0	0	0	0	0	133.092	0	0	0
XLOC_020221	-	-	XLOC_020221	ENSBTAG00000023274	TSS22380	chr5:107729838-107791602	-	-	1.98948	1.97931	1.3535	0	1.09272	0	0	0	1.09779	1.09779	1.02755	1.03076	0	0	0	0	0	5.68685	0	0	1.02937	0	0	0	0	3.11325	1.90541	1.02976	0	3.57867	1.15673	0	0	1.39206	4.34172	0	3.85584	0	0	1.02062	3.1373
XLOC_006343	-	-	XLOC_006343	BTG2	TSS6967	chr16:890071-892370	-	-	10.4566	7.85809	11.6274	4.6409	10.1834	8.39927	8.38354	10.1186	10.2303	10.2303	15.948	11.8314	60.186	19.2293	18.719	21.434	23.4804	14.7528	4.82913	6.06042	6.39738	5.26028	4.9555	3.77781	4.19814	6.31879	5.81674	10.4422	6.79609	11.9104	9.07181	7.37631	60.457	53.6978	62.5131	23.0207	26.4931	30.4466	19.8345	31.7909	31.5258
XLOC_023306	-	-	XLOC_023306	CDKN2B	TSS25784	chr8:22114511-22119419	-	-	34.8518	38.5917	43.2826	36.4024	33.0019	30.334	34.4761	32.9839	33.1531	33.1531	28.3842	25.5097	10.2181	23.5784	28.6954	17.0441	24.9544	23.7631	34.6348	34.2061	35.5374	34.6992	34.0259	39.0772	34.4292	33.9779	34.0505	38.6721	36.2567	39.5489	36.5801	37.2931	36.5951	46.2337	39.8968	37.9751	37.1251	37.6557	38.3622	36.3186	36.4313
XLOC_010484	-	-	XLOC_010484	-	TSS11608	chr19:22143346-22143660	-	-	13.5788	10.863	7.43595	7.12612	15.0168	2.69844	13.4922	6.93188	15.0853	15.0853	5.53267	8.299	0	8.21969	10.9596	0	12.4115	15.39	2.7799	9.43702	16.5283	9.04186	9.42583	28.2775	5.58779	8.38168	5.09734	8.29385	13.8231	0	6.26049	0	12.9054	7.79131	15.1217	18.6875	29.2126	29.2976	18.7149	25.992	11.6863
XLOC_016923	-	-	XLOC_016923	bta-mir-210	TSS18739	chr29:50887354-51115452	-	-	109.913	0	0	0	126.254	0	0	0	126.82	126.82	112.686	0	0	0	0	0	0	0	0	0	0	0	0	0	0	0	0	0	0	0	130.715	0	0	0	0	0	0	0	0	0	0
XLOC_012135	-	-	XLOC_012135	CIB2	TSS13414	chr21:31017715-31023825	-	-	0	4.62341	0	3.01849	2.54468	4.62268	2.30699	5.95091	2.55633	2.55633	1.18875	1.19141	0	3.5364	3.5301	0	2.653	3.30715	3.6738	1.38788	3.65015	1.33054	1.37689	4.19097	0	1.20896	2.21781	3.58782	6.00877	6.29661	5.3937	0	4.08158	6.57916	3.7754	9.00749	4.62651	2.2537	0	14.4206	6.13253
XLOC_022325	-	-	XLOC_022325	EGR1	TSS24694	chr7:51438726-51442500	-	-	11.9028	13.5689	12.9277	13.0131	12.5279	12.5567	14.3194	13.3856	12.5838	12.5838	65.0346	66.1749	69.9179	63.5236	63.744	61.6452	64.6148	68.9628	8.96949	6.32873	5.67802	7.71816	7.03093	7.65633	8.14202	6.6399	8.43	5.04522	7.12214	7.90722	7.31241	5.76402	159.761	160.125	150.893	140.772	143.504	147.064	134.557	143.181	145.789
XLOC_021316	-	-	XLOC_021316	CXCL6	TSS23578	chr6:90645963-90648076	-	-	3.03174	2.05265	2.73003	1.90321	2.63582	3.04461	3.0572	2.58912	2.64794	2.64794	0	0.512107	0	1.0298	0.517924	0	1.09331	2.67775	3.0653	3.4802	1.52806	1.11099	3.31496	3.27352	0	2.15796	4.86375	2.67287	3.20331	0.908081	1.13938	0.767532	6.98099	5.22486	5.27743	4.92759	6.99109	6.47145	7.24118	3.9758	3.10481
XLOC_018405	-	-	XLOC_018405	CYR61	TSS20380	chr3:58678778-58681686	-	-	9.22328	8.15744	6.65079	6.95618	5.2206	7.9319	3.95825	7.45281	5.24464	5.24464	13.4946	13.7565	0	14.145	9.53949	0	11.3021	11.4022	17.2768	15.0996	15.6504	17.6255	18.5166	15.2673	10.199	9.41625	10.8088	8.60411	10.0669	8.29377	8.12136	8.35377	30.0891	33.0249	33.8121	47.6809	45.2171	47.9168	46.3785	48.2708	48.0858
XLOC_021874	-	-	XLOC_021874	U6	TSS24192	chr7:5804897-5913540	-	-	0	0	0	0	0	0	0	0	0	0	0	0	0	0	0	0	0	0	0	0	0	0	0	0	0	0	0	0	0	0	0	0	0	0	0	0	0	0	0	0	0
XLOC_003453	-	-	XLOC_003453	bta-mir-19b	TSS3799	chr12:66227132-66227219	-	-	0	0	0	0	0	0	0	0	0	0	0	0	0	0	0	0	0	0	0	0	0	0	0	0	0	0	0	0	0	0	0	0	0	0	0	0	0	0	0	0	0
XLOC_015143	-	-	XLOC_015143	ENSBTAG00000043829	TSS16785	chr25:7961233-7961359	-	-	44.4071	0	0	0	0	0	0	0	0	0	0	0	0	0	0	0	0	0	0	0	0	0	0	0	0	0	0	0	0	77.5104	0	0	0	0	0	0	0	0	0	0	0
XLOC_025224	-	-	XLOC_025224	bta-mir-1468	TSS27898	chrX:101747193-102063219	-	-	0	0	0	0	0	0	0	0	0	0	0	0	0	0	0	0	0	0	0	0	0	0	0	0	0	0	0	0	124.577	0	0	0	0	0	0	0	0	0	0	0	0
XLOC_015754	-	-	XLOC_015754	SNORA28	TSS17451	chr26:18538603-18574348	-	-	0	0	0	0	0	0	0	0	0	0	0	0	0	0	0	0	0	0	0	0	0	0	0	0	0	0	0	0	0	0	0	0	0	0	0	0	0	0	0	0	0
XLOC_002477	-	-	XLOC_002477	bta-mir-2284y-1	TSS2716	chr11:73134171-73173557	-	-	0	0	0	0	0	0	0	0	0	0	0	0	0	0	0	0	0	0	0	0	0	0	0	0	0	0	0	0	0	0	0	0	0	0	0	0	0	0	0	0	0
XLOC_020828	-	-	XLOC_020828	bta-mir-141	TSS23057	chr5:103859004-103859094	-	-	0	0	0	0	0	0	0	0	0	0	0	0	0	0	0	0	0	0	0	0	0	0	0	0	0	0	0	0	0	0	0	0	0	0	0	0	0	0	0	0	0
XLOC_002334	-	-	XLOC_002334	ENSBTAG00000045935	TSS2557	chr11:28576346-28668899	-	-	0	0	0	0	0	0	0	0	0	0	0	0	0	0	0	0	0	0	0	0	0	0	0	0	0	0	0	0	0	0	0	0	0	0	0	0	0	0	0	0	0
XLOC_023142	-	-	XLOC_023142	U2	TSS25614	chr7:74190854-74190951	-	-	0	0	0	0	0	0	0	0	0	0	0	0	0	0	0	0	0	0	0	0	0	0	0	0	0	0	0	0	0	0	0	0	0	0	0	0	0	0	0	122.658	0
XLOC_005201	-	-	XLOC_005201	U4	TSS5737	chr14:83201038-83231084	-	-	0	0	0	0	0	0	0	0	0	0	0	0	0	0	0	0	0	0	0	0	0	0	0	0	0	0	0	0	0	0	0	0	0	0	0	0	0	0	0	0	0
XLOC_018688	-	-	XLOC_018688	U6	TSS20701	chr3:121410994-121411101	-	-	0	0	0	0	0	0	0	0	0	0	0	0	0	0	0	0	0	0	0	0	0	0	0	0	0	0	0	0	0	0	0	0	0	0	0	0	0	0	0	0	0
XLOC_015445	-	-	XLOC_015445	-	TSS17121	chr25:38785510-38785736	-	-	41.5347	20.7673	9.47708	54.4932	76.5553	61.9046	27.5131	53.0079	76.9046	76.9046	21.1541	77.5649	0	34.9199	27.9359	0	23.7276	39.2289	35.4296	48.1097	21.0653	15.3651	16.0176	24.0263	28.4864	14.2432	0	14.094	21.1409	36.635	7.97896	32.2627	57.5677	9.92998	30.836	20.4146	9.30782	27.1561	31.8027	7.3615	22.3413
XLOC_016000	-	-	XLOC_016000	snoU13	TSS17731	chr27:28427577-28427682	-	-	0	0	0	0	0	0	0	0	0	0	0	0	0	0	0	0	0	0	0	122.394	0	0	0	0	0	0	0	0	0	0	0	0	0	0	0	0	0	0	0	0	0
XLOC_012726	-	-	XLOC_012726	ENSBTAG00000045836	TSS14053	chr21:71493482-71493560	-	-	0	0	0	0	0	0	0	0	0	0	0	0	0	0	0	0	0	0	0	0	0	0	0	0	0	0	0	0	0	0	0	0	0	0	0	0	0	0	0	0	0
XLOC_004751	-	-	XLOC_004751	U6	TSS5257	chr14:22646986-22647093	-	-	0	0	0	0	0	0	0	0	0	0	0	0	0	0	0	0	0	0	0	0	0	0	0	0	0	0	0	0	0	0	0	0	0	0	0	0	0	0	0	0	0
XLOC_022516	-	-	XLOC_022516	PAM	TSS24911	chr7:104321897-104501833	-	-	40.6383	40.3369	45.1287	42.081	43.9253	41.6504	35.3524	37.193	44.1307	44.1307	28.8585	29.9637	22.791	27.7701	27.3194	21.2516	31.414	27.2626	27.4648	28.3954	28.3324	26.3813	30.0779	29.4347	32.8136	31.3443	32.2414	35.1354	33.1276	28.0356	31.7495	32.6086	28.5542	33.2784	25.992	35.6018	37.3435	35.1504	29.6417	35.1934	32.0126
XLOC_009002	-	-	XLOC_009002	U6	TSS9929	chr18:62447619-62471100	-	-	0	0	0	0	0	0	0	0	0	0	0	0	0	0	0	0	0	0	0	0	0	0	0	0	0	0	0	0	0	0	0	0	0	0	0	0	0	0	0	0	0
XLOC_002987	-	-	XLOC_002987	SNORD53_SNORD92	TSS3274	chr11:70851864-70890941	-	-	0	0	0	0	0	0	0	0	0	0	0	0	0	0	0	0	0	0	0	0	0	0	0	0	0	0	0	0	0	0	0	0	0	0	0	0	0	0	0	0	0
XLOC_020262	-	-	XLOC_020262	U6	TSS22428	chr5:111045316-111048603	-	-	0	0	0	0	0	0	0	0	0	0	0	0	0	0	0	0	0	0	0	0	0	0	0	0	0	0	0	0	0	0	0	0	0	0	0	0	0	0	0	0	0
XLOC_018707	-	-	XLOC_018707	-	TSS20720	chr3:19495729-19496147	-	-	14.4775	4.34326	9.91012	11.3966	4.80321	14.3852	12.9466	16.629	4.82513	4.82513	5.89885	7.37356	0	10.2243	5.84248	0	6.61649	4.10215	8.89166	10.0616	8.81113	6.42686	11.7246	0	10.4258	7.44702	2.71736	5.89519	5.89519	2.55394	10.0123	6.74739	3.4399	10.3837	9.67351	5.69266	1.94663	7.09926	3.32559	4.61872	6.22991
XLOC_019668	-	-	XLOC_019668	-	TSS21765	chr4:118245422-118245958	-	-	19.7062	18.7678	5.13876	11.0805	13.491	12.1213	6.52683	8.38323	13.5525	13.5525	11.4704	10.5145	0	14.201	10.414	0	15.0102	5.31779	11.5266	21.7388	17.1334	6.24856	7.59956	16.2848	13.5154	13.5154	12.3292	9.55273	12.4185	9.93233	9.73449	11.6626	13.3778	12.1148	2.09003	9.22454	5.04699	2.76092	6.46666	2.99372	1.00951
XLOC_013622	-	-	XLOC_013622	PSORS1C2	TSS15089	chr23:27793272-27794712	-	-	36.1835	33.0675	28.7189	35.2838	40.8933	33.9323	31.1849	39.7155	41.074	41.074	8.91654	5.62	0	6.74554	6.77983	25.5813	6.1186	8.79417	58.4024	43.9149	48.5495	47.4889	50.031	51.2695	28.8582	28.3231	32.3269	25.4505	30.334	26.7213	31.6507	28.2636	167.475	182.111	162.839	95.8603	89.0293	99.6591	104.706	97.7415	100.467
XLOC_012508	-	-	XLOC_012508	U5	TSS13821	chr21:23119314-23262118	-	-	0	0	0	0	0	0	0	0	0	0	0	0	0	0	0	0	0	0	0	0	0	0	0	0	0	0	0	0	0	0	0	0	0	0	0	0	0	0	0	0	0
XLOC_022568	-	-	XLOC_022568	U6	TSS24977	chr7:4363529-4447524	-	-	0	0	0	121.514	0	0	0	0	0	0	0	0	0	0	0	0	0	0	0	0	0	0	0	0	0	0	0	0	0	0	0	0	0	0	0	0	0	0	0	0	0
XLOC_015898	-	-	XLOC_015898	-	TSS17622	chr26:12934615-12934813	-	-	52.8827	21.1531	57.9187	97.1345	70.1796	52.5454	21.0182	40.4944	70.4999	70.4999	43.094	75.4145	0	53.3528	74.6939	0	24.1684	119.873	32.479	61.2542	75.098	82.165	48.9453	110.127	65.285	43.5234	39.7033	32.3005	96.9014	37.3156	36.5723	32.862	62.8254	0	35.3349	31.1908	56.8843	82.9817	48.5902	11.2474	56.8907
XLOC_013297	-	-	XLOC_013297	U6	TSS14719	chr22:51328303-51328406	-	-	0	0	0	0	0	0	0	0	0	0	0	0	0	0	0	0	0	0	0	0	0	0	0	0	0	0	0	0	0	0	0	0	0	0	0	0	0	0	0	0	0
XLOC_024778	-	-	XLOC_024778	ENSBTAG00000043565	TSS27419	chrM:1452-16338	-	-	0	4098.52	4157.55	2524.55	3833.39	3932.91	4620.59	2392.31	3851.23	3851.23	4190.04	4024.9	0	4104.49	2538.74	6155.88	5086.1	7141.36	7970.55	8256.64	7919.2	6629.36	10206.9	5694.56	4645.41	2807.8	4767.52	2630.23	3028.4	2859.84	2717.08	5502.12	7367.56	9829.99	6128.94	7679.81	4751.09	6073.16	9020.58	7760.51	9316.69
XLOC_005978	-	-	XLOC_005978	U6	TSS6581	chr15:45632508-45632615	-	-	0	0	0	0	0	0	0	0	0	0	0	0	0	0	0	0	0	0	0	0	0	0	0	0	0	0	0	0	0	0	0	0	0	0	0	0	0	0	0	0	0
XLOC_002641	-	-	XLOC_002641	SNORD62	TSS2892	chr11:101592524-101648691	-	-	0	0	0	0	0	0	0	0	0	0	0	0	0	0	0	0	0	0	0	0	0	0	0	0	0	0	0	0	0	0	0	0	0	0	0	0	0	0	0	0	0
XLOC_023209	-	-	XLOC_023209	-	TSS25684	chr7:6615634-6616163	-	-	11.5008	19.1679	11.8087	13.8315	11.6588	10.4751	7.61826	12.2314	11.712	11.712	29.2873	29.2873	53.4691	28.0405	29.9744	38.7904	28.4703	35.3025	9.81031	5.55057	1.94429	7.4454	4.43519	6.65278	11.8316	6.90179	10.7932	9.75638	9.75638	6.76272	8.83735	11.9112	15.9402	17.8722	16.0094	17.9003	27.0616	12.219	28.6196	13.2494	17.5276
XLOC_012719	-	-	XLOC_012719	ENSBTAG00000047700	TSS14046	chr21:71453626-71454755	-	-	23.385	22.927	26.165	22.1195	21.8395	20.7592	24.029	26.143	21.9402	21.9402	14.2733	13.1392	0	13.9163	13.2673	13.0005	9.89114	12.4762	30.4564	33.0231	41.823	39.9029	33.3816	32.0868	25.2848	40.2234	39.3864	27.1517	36.6403	35.0424	25.4839	26.5874	67.1478	76.0192	62.5902	45.0478	44.598	37.6408	67.5793	44.9185	37.5807
XLOC_020668	-	-	XLOC_020668	SMCT1	TSS22881	chr5:65387536-65453818	-	-	1.24522	1.24988	1.42237	1.35953	1.14025	1.04061	1.24226	1.85241	1.14544	1.14544	1.28819	0.214664	0	0.854125	0.640622	0	0	0	2.85823	3.72801	3.50191	1.6737	3.73045	0.753637	2.89305	2.89633	2.02783	1.76733	3.09549	2.66563	1.49547	4.0352	3.4833	3.56584	3.5965	2.75015	3.53847	3.00582	2.68174	3.11683	2.64267
XLOC_008057	-	-	XLOC_008057	PLEKHF1,bta-mir-2901	TSS8858,TSS8859	chr18:40424604-40434171	-	-	1.61694	2.18345	1.12477	0.842571	0.482938	0.795017	1.78628	148.141	0.485164	0.485164	1.70348	1.48976	0	2.70733	1.24154	0	1.01685	2.55693	0.445835	0.506052	1.32429	0.729476	0.270189	0.822926	0.846024	0.426218	0.797349	1.03801	0.419839	2.22736	1.28001	0	2.1896	0.900809	1.03522	2.26799	1.95894	1.71766	0.689371	1.27098	1.99319
XLOC_023482	-	-	XLOC_023482	5S_rRNA	TSS25970	chr8:69500591-69604707	-	-	0	0	0	0	0	0	0	0	0	0	0	0	0	0	0	0	0	0	0	0	0	0	0	0	0	0	0	0	0	0	0	0	0	0	0	0	0	0	0	0	0
XLOC_012956	-	-	XLOC_012956	MUSTN1	TSS14315	chr22:48611897-48613043	-	-	13.409	23.0994	10.4613	11.2174	20.2702	24.8118	19.0843	18.3174	20.364	20.364	21.7004	20.0335	55.856	30.7694	28.1561	55.8782	18.0072	35.6637	19.7022	29.2419	28.1637	32.7107	20.0615	12.2393	17.2107	23.2088	14.3261	21.9333	13.5577	18.0641	14.8896	17.5162	11.3998	10.7285	10.5712	20.1839	13.8849	15.2144	14.4626	19.7682	19.3702
XLOC_011804	-	-	XLOC_011804	DUSP1	TSS13052	chr20:4449108-4452189	-	-	12.2649	11.6132	11.1229	15.9038	16.2714	13.8702	13.6625	13.0141	16.3458	16.3458	84.9647	85.1864	33.5549	81.192	84.666	80.9949	91.2943	81.3089	22.0606	23.5013	20.4139	22.8202	22.8201	23.4057	17.2318	17.5669	19.6412	19.6944	15.8735	16.3364	15.611	13.1662	79.2173	68.9082	83.998	67.3666	74.5507	76.3266	70.1125	75.4737	69.7407
XLOC_009408	-	-	XLOC_009408	TOB1	TSS10379	chr19:36511973-36515686	-	-	80.9544	79.7763	81.8204	80.0392	73.9615	81.5682	80.0074	81.0261	74.2984	74.2984	75.6325	78.5513	66.1201	78.6995	74.3791	90.1811	75.8459	83.9114	56.779	60.2163	54.3208	45.6217	54.5596	56.1351	75.194	74.7502	63.94	71.8673	71.6777	75.9698	73.8	53.1479	78.6519	80.4734	72.935	62.8015	58.2312	66.6104	59.432	63.5132	62.4178
XLOC_013142	-	-	XLOC_013142	MLH1	TSS14536,TSS14537	chr22:10492111-10585992	-	-	5.03507	10.3075	9.81346	8.17835	5.70527	3.61343	7.16665	4.91674	5.73177	5.73177	6.05369	5.39478	8.53444	7.01299	6.54233	12.1723	11.5689	10.6288	4.40603	6.2893	7.90382	4.04392	3.47637	3.03033	4.52723	7.4267	5.1629	7.9017	6.66793	4.84929	3.26039	5.67049	5.90735	6.50636	4.88494	4.8224	9.12882	3.91689	5.52581	3.49901	5.52054
XLOC_013902	-	-	XLOC_013902	ENSBTAG00000048116	TSS15400	chr23:14510928-14511022	-	-	0	0	0	0	0	0	0	0	0	0	0	0	0	0	0	0	0	0	0	0	0	0	0	0	0	0	0	0	0	0	0	0	0	0	0	0	0	0	0	0	0
XLOC_017646	-	-	XLOC_017646	U6	TSS19544	chr3:42465566-42559234	-	-	0	0	0	0	0	0	0	0	0	0	0	0	0	0	0	0	0	0	0	0	0	0	0	0	0	0	0	0	0	0	0	0	0	0	0	0	0	0	0	0	0
XLOC_017939	-	-	XLOC_017939	U6	TSS19861	chr3:110338487-110456098	-	-	0	0	0	0	0	0	0	0	0	0	0	0	0	0	0	0	0	0	0	0	107.027	0	0	0	0	0	0	0	0	0	0	0	0	0	0	0	0	0	0	0	0
XLOC_021676	-	-	XLOC_021676	bta-mir-2447	TSS23973	chr6:99588367-99588444	-	-	0	0	0	0	0	0	0	353.489	0	0	0	0	0	0	278.564	0	0	0	0	0	0	0	0	0	0	0	0	0	0	0	0	0	0	0	0	0	0	0	703.752	0	0
XLOC_024439	-	-	XLOC_024439	U6	TSS27028	chr9:13640815-13640920	-	-	0	0	0	0	0	0	0	0	0	0	0	0	0	0	0	0	0	0	0	0	0	0	0	0	0	0	0	0	0	0	0	0	0	0	0	0	0	0	0	0	0
XLOC_012284	-	-	XLOC_012284	U1	TSS13579	chr21:66591903-66760034	-	-	0	0	0	0	0	0	0	27.8848	0	0	22.2464	22.0966	0	0	0	0	0	0	0	0	0	0	0	0	22.4056	0	0	0	0	0	0	0	0	0	0	0	0	0	0	0	0
XLOC_012688	-	-	XLOC_012688	WARS	TSS14014	chr21:66888331-66916535	-	-	25.5587	29.477	30.8374	29.6506	30.8734	28.187	29.9981	26.9813	31.0141	31.0141	25.3507	22.8168	45.9439	23.3772	23.5496	32.5907	24.3981	24.4303	32.0799	29.2821	31.8033	27.4281	30.6769	26.7041	31.3748	25.2433	31.613	28.0157	32.4519	29.7525	31.7605	30.9658	25.9576	29.0828	29.2795	28.4384	29.3541	32.4425	29.7622	31.0586	30.68
XLOC_025209	-	-	XLOC_025209	SNORA11	TSS27882	chrX:97738493-97888649	-	-	0	0	0	0	0	0	0	0	0	0	0	0	0	0	0	0	0	0	0	0	42.589	0	0	0	0	0	0	0	0	0	0	0	0	0	0	0	0	0	0	0	0
XLOC_000573	-	-	XLOC_000573	5S_rRNA	TSS633	chr1:41758530-41824958	-	-	0	0	0	0	0	0	0	0	0	0	0	0	0	0	0	0	0	0	0	0	0	0	0	0	0	0	0	0	0	0	0	0	0	0	0	0	0	0	0	0	0
XLOC_008047	-	-	XLOC_008047	SNORD71	TSS8845	chr18:39401560-39486199	-	-	0	0	0	0	0	0	0	0	0	0	0	0	0	0	0	0	0	0	0	0	0	0	0	0	0	0	0	0	0	0	0	0	0	0	0	0	0	0	0	0	0
XLOC_025825	-	-	XLOC_025825	GK	TSS28535	chrX:118112446-118186827	-	-	10.3701	10.1676	12.4268	12.8098	16.3723	10.9988	13.7905	9.30586	16.4478	16.4478	7.01412	7.03449	0	5.94907	7.01308	10.9331	6.4143	4.34404	17.4569	16.0366	14.533	13.5046	15.3556	16.2205	12.4039	11.5498	11.0343	12.6742	10.149	9.49305	12.8114	14.0711	14.9603	15.1082	14.1979	11.7247	12.8169	13.9719	12.7838	13.3809	13.4754
XLOC_024647	-	-	XLOC_024647	ENSBTAG00000045846	TSS27251	chr9:82145987-82146093	-	-	0	0	0	0	0	0	0	0	0	0	0	0	0	0	0	0	0	0	0	0	0	0	0	0	0	0	0	103.508	0	0	0	0	0	0	0	0	0	0	0	0	0
XLOC_002030	-	-	XLOC_002030	ZFP36L1	TSS2224	chr10:80965363-80970846	-	-	103.196	100.085	97.1094	110.304	97.0858	100.022	104.04	103.58	97.5147	97.5146	135.917	123.138	163.026	128.727	134.262	129.045	136.869	144.423	90.0212	96.2813	89.429	83.8456	100.538	96.9363	97.8496	93.9335	91.2879	93.9897	95.2339	89.0318	94.0383	86.4604	115.998	124.545	115.632	112.852	121.447	119.632	111.831	115.251	114.826
XLOC_005946	-	-	XLOC_005946	PARVA	TSS6547	chr15:40748738-40902329	-	-	14.4047	16.1739	9.39964	12.4835	17.7752	10.2171	11.6553	13.055	17.8578	17.8578	12.9644	13.8049	0	13.632	13.1784	8.26791	12.8068	10.0459	14.6608	17.8718	19.9446	14.0268	14.8207	13.2659	16.8043	14.8909	27.9939	20.2408	15.4508	20.7925	20.4334	16.6832	14.2812	11.491	16.4878	16.1649	18.0702	12.9699	16.2395	14.771	18.4299
XLOC_007038	-	-	XLOC_007038	5S_rRNA	TSS7740	chr16:75807611-75841607	-	-	0	0	0	0	0	0	0	0	0	0	0	0	0	0	68.1378	0	0	0	0	0	0	0	0	0	0	0	0	0	0	0	0	0	0	0	0	0	0	0	0	0	0
XLOC_019656	-	-	XLOC_019656	-	TSS21753	chr4:102397935-102398341	-	-	3.06423	12.2569	2.09752	6.03038	3.38873	6.08937	12.1787	9.77668	3.4042	3.4042	6.24259	10.9245	0	3.09147	7.72867	0	3.50103	4.34119	9.4098	17.7466	9.32458	11.9024	15.953	10.6353	11.0334	7.88098	11.5028	3.11936	3.11936	8.10829	3.5319	14.2812	3.64035	13.1866	8.53101	9.03658	4.12013	3.00518	7.03877	4.88787	6.59294
XLOC_007705	-	-	XLOC_007705	SNORD125	TSS8463	chr17:70734992-70783377	-	-	0	0	0	0	0	0	0	0	0	0	0	0	0	0	0	0	0	0	0	0	0	0	0	0	0	0	0	0	0	0	0	0	0	0	0	0	0	0	0	0	0
XLOC_006741	-	-	XLOC_006741	RGS1	TSS7414	chr16:13314191-13318292	-	-	8.38359	7.81116	4.23107	5.53446	7.30114	6.53585	6.52395	7.11555	7.33471	7.3347	7.95803	8.60294	33.3077	9.25794	7.62587	12.545	11.103	8.68502	10.6563	8.70266	8.70059	11.2171	11.4796	14.315	6.27485	9.53577	7.75076	9.53287	9.79078	9.0148	10.4275	8.29798	13.6892	14.8077	13.2554	6.47857	7.07982	7.06419	5.28934	6.8451	6.42047
XLOC_010335	-	-	XLOC_010335	TBCD	TSS11440,TSS11441	chr19:50388518-50536976	-	-	34.8969	21.7233	17.6162	22.1022	25.7974	28.4336	37.8347	25.3244	25.9144	25.9144	55.376	58.3908	0	59.7406	50.4243	8.98004	43.1271	33.3815	23.5187	17.962	37.5521	16.9875	19.1616	27.9041	16.8625	29.7375	38.4646	18.6842	23.5695	38.1905	23.1875	30.8875	16.2311	25.8454	19.5197	28.5174	19.5628	35.4014	32.0781	20.0948	27.9089
XLOC_011391	-	-	XLOC_011391	5S_rRNA	TSS12595	chr2:118975647-118975746	-	-	0	0	0	0	0	0	0	0	0	0	0	0	0	0	99.5086	0	0	0	0	0	0	0	0	0	0	0	0	0	0	0	0	0	0	0	0	0	0	0	0	0	0
XLOC_003724	-	-	XLOC_003724	-	TSS4097	chr12:20974111-20974346	-	-	36.7946	61.3244	50.3732	24.1372	27.1275	67.0265	36.5599	39.1321	27.2513	27.2513	56.2197	74.9597	0	49.4956	68.0564	0	42.0396	52.1281	37.6636	42.6193	31.1021	61.2521	21.2844	21.2844	44.1621	56.7799	80.5719	74.9132	56.1849	32.4542	28.2735	38.1078	21.8563	8.79675	27.3169	0	32.9824	18.0428	14.0867	19.5642	32.9861
XLOC_023173	-	-	XLOC_023173	ARRDC3	TSS25646	chr7:93240418-93253094	-	-	25.4553	27.2022	22.3736	25.8276	24.5808	24.8581	22.9255	25.645	24.6942	24.6942	12.1373	11.0987	10.3439	15.6949	16.2698	15.752	12.3832	14.843	23.1127	23.939	25.8303	22.1982	24.9859	22.5399	20.818	20.9056	15.8562	25.2879	22.15	21.5012	22.3431	19.5719	16.8666	16.5706	19.4744	19.3715	18.547	17.1499	18.1621	17.8555	21.1807
XLOC_006546	-	-	XLOC_006546	C16H1orf70	TSS7199	chr16:52240500-52373541	-	-	0.50702	0	0	0	0.638126	0.494351	0	3.21369	0.641097	0.641098	0.552791	0.557579	0	0.536555	2.13702	0	0	1.74308	0	0	1.64526	0	0	0	0.530811	0	1.00302	0	0	0.935297	0	0	0.956507	2.38849	0.931792	0	0	0.739268	0	0	0
XLOC_014838	-	-	XLOC_014838	ENSBTAG00000046843	TSS16443	chr25:24227086-24227177	-	-	0	0	0	0	0	0	0	0	0	0	0	0	0	0	0	0	0	0	0	0	0	0	0	0	0	0	0	0	0	0	0	0	0	0	0	0	0	0	0	0	0
XLOC_003124	-	-	XLOC_003124	AK1	TSS3421,TSS3422,TSS3423	chr11:98551764-98561576	-	-	113.643	104.92	122.689	129.241	125.416	110.901	119.899	118.969	126.014	126.014	115.399	123.095	66.2389	127.988	112.763	78.5179	123.325	130.5	74.7526	83.4023	87.924	75.5863	90.4934	70.3096	109.817	109.086	125.174	115.849	131.471	104.778	132.986	111.637	103.399	80.2058	89.5784	105.105	103.674	106.977	130.331	116.04	127.249
XLOC_008151	-	-	XLOC_008151	ENSBTAG00000046064	TSS8966	chr18:48481123-48494788	-	-	0	0	0	0	0	0	0	0	0	0	0	0	0	0	0	0	0	0	0	0	0	0	0	0	0	0	0	0	0	0	0	0	0	0	0	0	0	0	0	0	0
XLOC_012657	-	-	XLOC_012657	5S_rRNA	TSS13981	chr21:57844280-57844399	-	-	0	0	0	0	0	0	0	0	0	0	0	0	0	0	0	0	0	0	0	0	0	0	0	0	0	0	0	0	0	0	0	0	0	0	0	0	0	0	0	0	0
XLOC_025368	-	-	XLOC_025368	SNORA35	TSS28047	chrX:3060167-3100688	-	-	0	0	0	0	0	0	0	0	0	0	0	0	0	0	0	0	0	0	0	0	0	0	0	0	0	0	0	0	0	0	0	0	0	0	0	0	0	0	0	0	0
XLOC_013696	-	-	XLOC_013696	H2B	TSS15164	chr23:30767649-30768030	-	-	0	0	0	0	0	1.71695	0	0	0	0	0	0	116.575	0	0	0	0	5.76481	0	0	0	0	0	0	1.82666	0	0	0	0	0	0	0	0	0	5.15099	0	0	0	0	0	0
XLOC_018968	-	-	XLOC_018968	IGFBP3	TSS20989	chr4:76705104-76712709	-	-	57.0389	63.2344	62.6554	69.3364	72.1463	61.1659	65.2112	69.9508	72.4775	72.4775	82.2258	85.4227	80.6557	71.8847	68.7443	103.842	85.5501	74.4601	122.267	134.947	123.376	114.722	143.178	143.935	76.4525	73.9259	77.2461	60.1995	73.1218	77.1629	71.4446	70.5637	41.6693	55.9812	46.7032	40.9797	36.9213	46.6404	51.2447	48.2072	53.3715
XLOC_006435	-	-	XLOC_006435	U6	TSS7068	chr16:32961374-33072297	-	-	0	0	0	0	0	0	0	0	0	0	0	0	0	0	0	0	0	0	0	0	0	0	0	0	0	0	0	0	0	0	0	0	0	0	0	0	0	0	0	0	0
XLOC_025429	-	-	XLOC_025429	bta-mir-542	TSS28111	chrX:18180132-18180229	-	-	0	0	0	0	0	0	0	0	0	0	0	0	0	0	0	0	0	0	0	0	0	0	0	0	0	0	0	0	0	0	0	0	0	0	100.385	0	0	0	0	0	0
XLOC_018191	-	-	XLOC_018191	SPRR3	TSS20141,TSS20142	chr3:17796514-17798541	-	-	139.48	153.142	184.443	190.619	177.354	180.636	172.918	149.36	178.152	178.152	157.177	162.349	105.59	156.178	149.735	188.919	158.504	172.498	232.946	233.811	270.962	223.045	257.538	278.969	188.341	189.407	164.571	171.963	177.669	171.878	182.218	226.902	310.383	289.715	309.694	364.785	372.657	342.773	330.444	398.52	412.996
XLOC_020049	-	-	XLOC_020049	USP18	TSS22179,TSS22180	chr5:76375511-76405820	-	-	8.62735	7.91344	6.41908	5.71821	9.74648	8.45675	8.37159	12.3958	9.7922	9.7922	3.54653	5.57887	0	3.92897	4.89786	15.0052	3.16736	6.3176	3.88028	2.74085	3.41672	5.08282	2.96221	2.28653	7.92222	6.19495	6.59161	4.29053	6.37848	6.80653	7.19957	3.5705	4.75666	3.68346	3.75637	6.03186	7.37752	8.73782	7.4842	7.23444	7.28403
XLOC_021997	-	-	XLOC_021997	snoU105B	TSS24327	chr7:15890244-15894250	-	-	0	0	0	0	0	0	219.537	0	0	0	0	0	0	0	0	0	0	0	0	258.477	0	0	0	0	0	0	0	0	0	0	0	0	0	0	0	0	0	0	0	0	0
XLOC_024307	-	-	XLOC_024307	ARG1	TSS26877	chr9:70499607-70516610	-	-	27.92	29.1498	29.4895	28.366	28.9737	27.0722	27.4177	26.0316	29.106	29.106	22.9339	24.1662	23.6593	30.3553	27.0897	24.2485	23.0937	25.1262	26.7025	30.1039	26.0999	26.2445	26.7255	19.8693	26.9242	20.6394	23.0784	21.9049	27.2867	22.7724	23.8788	24.7341	20.1108	18.3309	20.4144	21.8311	19.9662	19.3326	22.3639	17.4879	19.1228
XLOC_025929	-	-	XLOC_025929	U6	TSS28643	chrX:143667399-143667506	-	-	0	0	0	0	0	0	0	0	0	0	0	0	0	0	0	0	0	0	0	0	0	0	0	0	0	0	0	0	0	0	0	0	0	0	0	0	0	0	0	0	0
XLOC_011553	-	-	XLOC_011553	-	TSS12781	chr2:25336886-25337000	-	-	330.855	264.684	1087.09	868.159	804.964	854.736	986.234	422.248	808.637	808.637	741.436	1011.05	0	1068.15	801.11	0	982.845	749.972	948.273	1073.05	536.963	514.057	995.218	918.662	680.748	884.973	993.597	943.061	471.53	700.383	381.351	616.794	471.672	664.439	1031.66	390.284	622.809	778.75	304	562.943	640.675
XLOC_000903	-	-	XLOC_000903	ACPP	TSS998	chr1:138333299-138384886	-	-	49.7658	41.9236	46.1883	51.3919	51.932	40.1837	42.9207	49.868	52.1688	52.1688	12.6105	12.9758	10.522	14.2775	17.9329	12.2221	11.4099	16.8442	45.6795	40.0665	43.3935	51.1625	45.5926	41.3522	43.3299	39.0053	42.7085	41.386	48.2407	36.4647	43.2786	49.1953	28.8966	24.3026	26.7735	15.9744	18.5104	15.7873	18.8176	20.0033	17.1156
XLOC_015673	-	-	XLOC_015673	ENSBTAG00000046675	TSS17366	chr26:46735225-47296160	-	-	0	0	0	0	0	0	0	0	0	0	0	0	0	0	0	0	0	0	0	0	360.308	0	0	1267.59	0	0	0	0	0	0	0	0	0	0	0	0	0	0	0	0	0
XLOC_017192	-	-	XLOC_017192	FOSL1	TSS19034	chr29:44673878-44679325	-	-	6.69859	3.98996	3.6187	6.07752	7.47495	8.01821	9.89818	4.74795	7.50989	7.50989	17.1652	26.1519	0	25.4356	22.0647	0	23.9345	17.7374	5.73513	3.90423	4.95543	6.29782	6.42916	4.2114	5.35579	5.37385	2.87692	4.87342	7.21288	5.37641	4.52716	4.87206	17.8315	12.3274	17.219	13.8776	13.0869	16.9188	14.9155	12.7886	11.6664
XLOC_020969	-	-	XLOC_020969	CDPF1	TSS23210,TSS23211	chr5:117240032-117248593	-	-	13.9061	10.8869	8.65308	5.52853	12.4147	6.0497	8.01722	6.84237	12.4717	12.4717	19.9854	13.889	0	16.2654	20.8382	0	18.4377	9.77867	13.2486	14.5931	13.8965	10.7104	11.3987	9.1978	17.06	12.7861	14.0254	12.5457	13.6726	16.11	19.7808	11.904	8.64118	7.39344	11.9836	10.7904	9.33472	13.5692	6.57214	13.373	6.96525
XLOC_005067	-	-	XLOC_005067	5S_rRNA	TSS5594	chr14:33207210-33207319	-	-	0	0	0	94.7404	0	0	0	0	0	0	0	0	0	0	0	0	0	0	0	0	0	0	0	0	0	0	0	0	0	0	0	0	0	0	0	0	0	0	0	0	0
XLOC_008933	-	-	XLOC_008933	SNORD88	TSS9851	chr18:57317722-57324156	-	-	0	0	0	0	0	0	0	0	0	0	0	0	0	0	0	0	0	0	0	0	0	0	0	0	0	0	0	0	0	0	0	0	0	0	0	0	0	0	0	0	0
XLOC_002124	-	-	XLOC_002124	-	TSS2330	chr10:4404904-4405362	-	-	13.451	7.33689	10.0445	1.60433	5.40924	8.5051	6.07507	1.5606	5.43393	5.43393	3.73676	3.73676	0	3.70105	17.2716	0	8.38274	6.9296	5.00678	4.24917	7.44215	6.78541	7.07355	4.24413	10.064	3.77399	2.29516	2.48963	4.97926	4.31427	4.22833	7.59874	11.6218	17.5408	14.9793	16.8287	16.4418	14.391	11.2356	20.8059	9.20845
XLOC_009492	-	-	XLOC_009492	SNORA26	TSS10475	chr19:42516885-42517005	-	-	0	0	0	84.5254	0	0	0	0	0	0	0	0	0	0	0	0	0	0	0	0	0	0	0	0	0	0	0	0	0	0	0	0	0	0	0	0	0	0	0	0	0
XLOC_002571	-	-	XLOC_002571	bta-mir-181b-2	TSS2816	chr11:95710625-95710714	-	-	0	0	0	0	0	0	0	0	0	0	0	0	0	0	0	0	0	0	0	0	0	0	0	0	0	0	0	0	0	0	0	0	0	0	0	0	0	0	0	0	0
XLOC_012587	-	-	XLOC_012587	ENSBTAG00000038020	TSS13906	chr21:42380507-42389675	-	-	1.69985	1.70561	3.48075	2.20035	1.84589	3.39811	1.70089	1.0839	1.85441	1.85441	1.77023	1.7691	0	5.27943	2.63559	0	0	4.86875	2.62435	2.97254	1.74473	2.85234	1.94519	11.8588	1.80607	6.32134	0	2.68604	2.69202	1.55315	2.98891	5.37426	3.18203	4.77454	1.48536	3.89179	2.64189	3.86778	3.00156	2.09172	4.19568
XLOC_023219	-	-	XLOC_023219	-	TSS25694	chr7:22861915-22862331	-	-	11.6894	13.1505	10.002	9.58523	14.5432	8.7111	17.4222	9.32397	14.6095	14.6095	14.8838	5.95352	0	5.89663	11.7933	0	5.00837	4.14017	8.97407	10.1549	11.8571	14.5945	10.1428	5.07141	18.0385	18.0385	16.4553	5.94983	13.3871	2.57761	8.42089	4.53996	10.4153	2.09599	8.13598	8.61814	5.89401	7.16506	10.0693	12.4308	9.43148
XLOC_002689	-	-	XLOC_002689	TMEM203	TSS2942,TSS2943	chr11:105892581-105893980	-	-	31.4845	37.3383	29.7436	30.6477	30.517	32.876	28.536	26.8473	30.6585	30.6585	25.1632	35.0974	25.76	29.812	30.169	17.743	35.7633	22.3346	25.1819	25.8202	17.3385	29.182	24.3205	35.2258	30.8572	26.1289	27.1307	29.0959	30.1714	40.9005	32.5281	38.1902	23.8082	20.3152	24.5713	29.1727	32.5997	31.4486	27.2394	24.7289	24.2363
XLOC_025231	-	-	XLOC_025231	bta-mir-222	TSS27905	chrX:103538140-103538250	-	-	0	0	0	0	0	0	0	0	0	0	0	0	0	0	0	0	0	0	0	0	0	0	0	0	0	0	0	0	0	0	0	0	0	0	0	0	0	0	0	0	0
XLOC_006758	-	-	XLOC_006758	bta-mir-194-1	TSS7431	chr16:24285716-24330201	-	-	0	0	0	0	0	0	0	0	0	0	0	0	0	0	0	0	0	0	0	0	0	0	0	0	0	0	0	0	0	0	0	0	0	0	0	0	0	0	0	0	0
XLOC_014229	-	-	XLOC_014229	-	TSS15760	chr23:24633952-24634306	-	-	10.2164	6.12985	0	26.8077	4.51933	8.12099	4.06049	5.2154	4.53995	4.53995	8.32533	10.4067	0	8.24577	2.06144	41.3502	7.00363	17.3687	4.18307	9.46696	8.29038	11.3382	4.72786	7.0918	8.40827	4.20414	19.1757	8.32016	8.32016	7.20899	14.1308	15.8715	0	2.93101	6.82634	0	2.74737	6.01171	9.38714	4.34575	8.79257
XLOC_021319	-	-	XLOC_021319	ENSBTAG00000027513	TSS23581	chr6:90695493-90697557	-	-	4.7084	4.68475	5.26472	5.24157	5.38368	2.11204	2.96741	5.45173	5.4082	5.40821	1.32671	2.65739	0	1.74835	2.19047	0	4.10251	2.54116	4.24366	7.23704	7.53995	5.96582	6.07354	6.0373	3.04357	3.91476	1.58871	5.11287	4.25952	5.20548	4.57366	2.73239	4.30086	8.26982	6.898	3.57258	2.42787	5.96785	2.46566	5.7406	4.59777
XLOC_015412	-	-	XLOC_015412	-	TSS17088	chr25:1499241-1499551	-	-	30.855	44.8799	19.2007	25.7609	34.1225	22.2968	25.0839	57.2772	34.2782	34.2782	22.8578	17.1434	0	22.6394	14.1496	0	41.6629	0	22.9699	9.74711	11.381	12.4519	16.2259	29.2066	28.857	23.0856	21.0593	22.8437	14.2773	34.6375	3.2331	17.4306	26.659	0	24.9897	19.3015	30.1725	24.7584	0	14.9145	6.03517
XLOC_004273	-	-	XLOC_004273	-	TSS4711	chr13:33288101-33289348	-	-	27.8142	15.1428	13.7815	6.84757	17.2851	25.1883	30.1496	25.738	17.3658	17.3658	20.955	13.0797	0	7.80046	25.7828	0	12.1113	15.186	20.9956	29.5992	5.24132	22.9465	18.5921	19.0824	26.7689	18.7045	9.73838	15.9075	18.5266	22.809	24.9101	46.3688	15.3525	22.365	18.3116	12.5485	10.2336	7.50947	0	14.3738	8.68509
XLOC_004107	-	-	XLOC_004107	U6	TSS4528	chr13:69811969-69812076	-	-	0	0	0	93.0633	0	0	0	0	0	0	0	0	0	0	0	0	0	0	0	0	0	0	0	0	0	0	0	0	0	0	0	0	0	0	0	0	0	0	0	0	0
XLOC_024022	-	-	XLOC_024022	U2	TSS26572	chr8:100603366-100681999	-	-	0	0	0	0	0	0	0	0	0	0	0	0	0	0	0	0	0	0	0	0	0	0	0	0	0	0	0	0	0	0	0	0	0	0	0	0	0	0	0	0	0
XLOC_023874	-	-	XLOC_023874	EGR3	TSS26408	chr8:70503687-70506163	-	-	1.49623	1.26201	0.295021	1.54536	1.05097	1.24938	1.046	0.813465	1.05572	1.05572	2.41698	3.524	0	3.86166	3.431	0	4.0856	4.04647	0.441028	0	0.861547	0.238302	0.557674	0.826996	0	0.214491	0	1.24615	0.209458	1.09873	0.533189	0	5.1603	9.52417	12.0471	10.3558	3.8671	7.69142	10.5909	8.68983	6.15789
XLOC_024083	-	-	XLOC_024083	-	TSS26636	chr8:9487912-9488329	-	-	11.6354	8.72659	3.98234	9.54102	3.21691	10.1161	1.44515	9.28096	3.23159	3.23159	10.3706	10.3706	0	11.7389	8.80415	29.4335	11.6323	8.24215	4.46634	1.68467	4.42589	4.84239	5.04802	10.096	8.97766	8.97766	13.6495	10.3642	4.44179	7.69716	5.02923	4.51901	1.72788	2.08633	9.71814	1.42973	0	8.55841	10.0228	1.54668	4.69399
XLOC_018918	-	-	XLOC_018918	RP9	TSS20936	chr4:64131286-64143143	-	-	4.62762	12.4816	1.81915	6.48422	8.69441	3.2786	4.59621	3.37068	8.73462	8.73463	9.02266	7.6308	0	8.21734	5.45484	0	11.6391	6.24698	6.84055	6.21397	12.9834	7.47452	6.70096	5.09673	3.47585	4.17206	7.68781	8.22756	4.12045	7.23296	9.21273	6.81128	12.8555	8.76777	10.335	15.6047	7.11712	10.3806	9.16885	16.4274	12.9356
XLOC_019176	-	-	XLOC_019176	Y_RNA	TSS21219	chr4:112950966-112951062	-	-	0	0	0	0	0	0	0	0	0	0	0	0	0	0	0	0	0	0	0	0	0	0	0	0	0	0	0	0	0	0	0	0	0	0	0	0	0	0	0	0	0
XLOC_019889	-	-	XLOC_019889	U6	TSS22008	chr5:48917721-49009466	-	-	0	0	0	0	0	0	0	0	0	0	0	0	0	0	0	0	0	0	0	0	0	0	0	0	0	0	0	0	0	0	0	0	0	0	0	0	0	0	0	0	0
XLOC_021850	-	-	XLOC_021850	U6	TSS24163	chr7:4484107-4484207	-	-	0	0	0	0	0	0	0	0	0	0	0	0	0	86.5509	0	0	0	0	0	0	0	0	0	0	0	0	0	0	0	0	0	0	0	0	0	0	0	0	0	0	0
XLOC_008932	-	-	XLOC_008932	SNORD88	TSS9850	chr18:57317722-57324156	-	-	0	0	0	0	0	0	0	0	0	0	0	0	0	0	0	0	0	0	0	0	0	0	0	0	0	0	0	0	0	0	0	0	0	0	0	0	0	0	0	0	0
XLOC_001925	-	-	XLOC_001925	U6	TSS2108	chr10:53089214-53481049	-	-	0	0	0	0	0	0	0	0	0	0	0	0	0	0	0	0	0	0	86.4687	0	0	0	0	0	0	0	0	0	0	0	0	0	0	0	0	0	0	0	0	0	0
XLOC_020326	-	-	XLOC_020326	bta-mir-2443	TSS22496	chr5:117119639-117119712	-	-	264.037	0	0	0	0	0	0	0	0	0	0	0	0	266.776	0	0	0	0	263.535	0	0	0	0	0	271.027	0	0	0	0	0	313.723	0	0	0	0	0	431.265	0	0	348.548	0
XLOC_010055	-	-	XLOC_010055	5S_rRNA	TSS11109	chr19:29669630-29876650	-	-	0	0	0	0	0	0	0	0	0	0	0	0	0	0	0	0	0	0	0	0	0	0	0	0	0	0	0	0	0	0	0	0	0	0	0	0	0	0	0	0	0
XLOC_012772	-	-	XLOC_012772	-	TSS14099	chr21:61509354-61510056	-	-	14.4366	5.64911	9.45247	10.7056	9.02395	6.23675	9.35513	20.0266	9.06514	9.06514	12.7874	10.8693	0	8.86561	4.43281	0	11.4744	8.89252	12.8501	18.1761	14.0071	12.5388	11.6189	10.8927	7.10312	7.74886	10.6031	7.66766	7.66766	6.64363	14.4695	5.85072	8.94829	7.20306	12.582	6.78721	8.43969	9.84932	7.20913	11.3473	8.10301
XLOC_000946	-	-	XLOC_000946	ENSBTAG00000011437	TSS1042	chr1:146207249-146216697	-	-	19.6946	19.8873	21.2929	19.9067	16.9002	20.7929	19.2291	21.0554	16.9779	16.9779	27.4787	24.6379	49.1629	24.9425	25.2528	16.1109	23.4248	21.956	25.0702	19.7889	23.6085	18.7147	19.9121	21.8477	22.7667	18.5163	22.2111	21.4906	22.3208	20.5807	22.55	21.3627	51.4061	41.3178	33.8545	28.5025	25.0999	31.346	28.7647	28.7861	24.9638
XLOC_003720	-	-	XLOC_003720	-	TSS4093	chr12:12409848-12410186	-	-	13.63	24.9883	27.9899	8.94121	17.5856	11.2858	18.0574	17.395	17.6659	17.6659	11.5698	13.8838	0	6.87555	9.1674	45.9719	15.5729	19.31	6.97593	15.7876	13.8255	5.04218	23.6533	15.7689	18.6961	16.3591	38.3741	9.25011	23.1253	8.01474	23.5653	21.1746	13.4938	3.25861	15.1787	6.69924	3.05444	2.22788	0	2.41574	7.33149
XLOC_020943	-	-	XLOC_020943	bta-mir-2442	TSS23180	chr5:113634003-113683472	-	-	0	239.889	0	0	0	0	240.477	0	0	0	0	0	0	0	0	0	0	0	245.927	0	244.448	0	298.934	0	0	0	0	0	0	0	0	0	0	0	0	0	0	0	0	0	0
XLOC_010812	-	-	XLOC_010812	IGFBP2	TSS11954	chr2:105338357-105367369	-	-	9.44482	8.46505	11.3433	10.2414	9.4934	11.6599	6.91207	10.0552	9.53704	9.53704	5.45036	5.47368	0	6.46016	5.56835	6.47514	7.22804	7.85138	2.63789	3.67354	1.75455	3.22398	1.78497	5.48414	4.77799	6.52285	5.86982	5.25288	5.88825	2.5002	6.16218	7.38979	14.6688	11.956	12.2107	16.6213	16.3429	16.9207	20.3544	13.2104	15.0384
XLOC_014872	-	-	XLOC_014872	SNORA30	TSS16480	chr25:27089882-27118882	-	-	0	0	0	0	0	0	0	0	0	0	0	0	0	0	0	0	0	0	0	0	0	0	0	0	0	0	0	0	0	0	0	0	0	0	0	0	0	0	0	0	0
XLOC_010516	-	-	XLOC_010516	-	TSS11640	chr19:59099056-59099625	-	-	17.0864	22.2123	14.0351	8.96689	16.0615	10.1864	17.8263	13.0837	16.1348	16.1348	9.57252	19.145	0	13.7906	12.9287	0	10.7371	14.5241	20.1134	25.7286	12.9986	20.8587	13.8374	11.8607	10.5468	13.1835	9.62109	10.4363	10.4363	4.52124	8.86237	11.9449	3.04483	2.45098	1.90278	5.03887	2.29741	2.51357	7.84975	3.63402	2.75721
XLOC_004531	-	-	XLOC_004531	SYS1	TSS5004	chr13:74429934-74434380	-	-	1.2285	0.264019	0	0.404658	0	2.74102	0.723549	0	0	0	0.000367826	0.503124	0	3.2315	0.352486	5.43581	1.34268	0	0.00347586	0	1.32239	1.72838	0.000339055	3.18637	0.77878	0.000513769	0.00208818	0.564159	0	3.44942	0.450933	2.56474	5.02994	3.60194	3.25048	11.2407	0	0.533988	5.24509	0	2.2596
XLOC_014638	-	-	XLOC_014638	5S_rRNA	TSS16228	chr25:303-423	-	-	0	0	0	0	0	0	0	0	0	0	0	0	0	0	0	0	0	0	0	0	0	0	0	0	0	0	0	0	0	0	0	0	0	0	0	0	0	0	0	0	0
XLOC_019758	-	-	XLOC_019758	KRT5	TSS21867	chr5:27271879-27564156	-	-	1182.9	1188.88	1208.24	1194.85	1226.58	1200.7	1168.7	1186.39	1232.3	1232.3	1609.51	1593.69	1627.22	1591.38	1566.46	1581.9	1635.42	1652.45	1449.09	1388.93	1429.95	1416.92	1436.87	1505.18	1300.78	1314.22	1275.98	1314.6	1299.07	1296.45	1367.08	1336.37	1346.31	1349.29	1300.59	1178.28	1222.83	1189.95	1203.36	1190.84	1209.68
XLOC_002286	-	-	XLOC_002286	-	TSS2506	chr11:14563788-14564136	-	-	17.8073	5.15001	20.5536	33.1283	27.6341	20.2595	27.824	25.7786	27.761	27.761	12.7783	23.0522	0	28.0637	28.1336	48.6818	25.6736	21.0915	18.1443	17.5596	23.1194	33.5859	26.3952	26.286	15.8711	15.8507	47.6249	10.5046	23.5307	35.8419	20.643	15.7599	31.4952	43.4412	51.5928	40.2806	37.9946	43.6413	64.6703	28.914	50.7351
XLOC_023248	-	-	XLOC_023248	-	TSS25723	chr7:111038731-111039049	-	-	7.89419	26.314	46.8322	13.8095	5.82012	13.073	26.1461	20.1496	5.84668	5.84668	16.0824	18.7628	0	37.167	23.893	0	9.01947	7.45595	26.9354	21.3357	13.3457	17.5219	15.2217	9.13301	13.5355	5.4142	19.756	13.3937	18.7511	27.8518	21.231	4.08796	43.7658	64.1688	49.8165	54.3208	45.9958	33.5489	78.5786	53.1675	42.4624
XLOC_021177	-	-	XLOC_021177	ENSBTAG00000045605	TSS23430	chr6:28869173-28869276	-	-	0	0	0	0	0	0	0	0	0	0	0	0	0	0	0	0	0	0	0	0	0	0	0	0	0	0	0	0	0	0	0	0	0	0	0	0	0	0	0	0	0
XLOC_023753	-	-	XLOC_023753	SLC1A1	TSS26276	chr8:40178393-40253322	-	-	2.35426	2.12873	3.72303	2.40235	2.81487	2.24231	1.73917	2.70579	2.82773	2.82773	1.52297	1.01751	0	1.01718	0.636525	2.46321	0.697407	0.690097	5.50938	3.10742	5.86846	4.75068	4.46529	4.172	2.31815	3.34931	3.26764	2.4396	2.93178	2.64242	3.40683	2.87309	5.66604	4.83437	4.96732	3.60163	3.42657	3.65769	3.10841	3.83015	4.00758
XLOC_005836	-	-	XLOC_005836	ENSBTAG00000047573	TSS6419	chr15:15585022-15619671	-	-	0	0	0	0	0	0	0	0	0	0	0	0	0	0	0	0	0	0	0	0	0	0	0	0	0	0	0	0	0	0	0	0	0	0	0	0	0	0	0	0	0
XLOC_006336	-	-	XLOC_006336	-	TSS6960	chr15:75858540-75858872	-	-	7.10945	14.2189	3.24436	15.5459	2.62078	9.41879	4.7094	15.1222	2.63274	2.63274	21.7255	21.7255	132.321	11.9544	26.2997	0	13.5381	6.71478	14.5547	16.4698	12.0191	10.5201	16.4502	0	21.942	9.75199	8.89604	9.6498	9.6498	4.18052	10.926	3.68159	5.63074	10.1982	0	2.32957	9.55926	4.64829	0	2.52012	2.54942
XLOC_004033	-	-	XLOC_004033	U6	TSS4442	chr13:62848411-62848518	-	-	0	0	0	0	0	0	0	0	0	0	0	0	0	0	0	0	0	0	0	0	0	0	0	0	0	0	0	0	0	0	0	0	0	0	0	0	0	0	0	0	83.0898
XLOC_014252	-	-	XLOC_014252	U6	TSS15786	chr24:1114873-1265108	-	-	0	0	0	0	0	0	0	0	0	0	0	0	0	0	0	0	0	0	0	82.7699	0	0	0	0	0	0	0	0	0	0	0	0	0	0	0	0	0	0	0	0	0
XLOC_017653	-	-	XLOC_017653	U5	TSS19551	chr3:43400345-43444844	-	-	0	0	0	0	0	0	0	0	0	0	0	0	0	0	0	0	0	0	83.1699	0	0	0	0	0	0	0	0	0	0	0	0	0	0	0	0	0	0	0	0	0	0
XLOC_011576	-	-	XLOC_011576	-	TSS12804	chr2:96466856-96467292	-	-	10.697	13.3712	14.6446	15.7887	14.7872	11.9573	9.30015	13.6518	14.8547	14.8547	8.17214	14.9823	0	10.7921	4.04702	0	12.2218	11.3661	8.21221	1.54879	0	8.90364	4.64087	9.28174	12.3803	8.25356	12.5486	8.16707	9.52825	14.1527	13.8708	4.15453	11.1196	13.4264	2.97811	5.25766	5.39363	6.55677	3.07147	2.84386	10.0692
XLOC_012200	-	-	XLOC_012200	U6	TSS13483	chr21:46402384-46402491	-	-	0	0	0	0	0	0	0	0	0	0	0	0	0	0	0	0	0	0	0	0	0	0	87.3329	0	0	0	0	0	0	0	0	0	0	0	0	0	0	0	0	0	0
XLOC_007298	-	-	XLOC_007298	SDS	TSS8009	chr17:63302946-63311098	-	-	2.16414	1.18312	1.00379	0.322192	1.92709	0.237593	0.947319	1.53887	1.93585	1.93585	0.252023	0.505485	0	0.248022	0.741551	0	0	1.45518	2.0296	0.865989	1.26148	0.832576	1.17775	1.81055	0	0.504947	0.469506	0.493784	0	0.437854	0.290074	0.78284	1.91717	2.82978	1.06069	0.912234	1.67242	1.52583	2.94463	0.328597	1.70808
XLOC_025906	-	-	XLOC_025906	XG	TSS28619	chrX:140154705-140182539	-	-	4.25043	4.19045	1.96428	3.94093	0.83961	2.07716	2.08326	4.50514	0.84345	0.843449	3.67202	1.47643	0	3.5817	3.58158	0	1.75026	0	2.26949	4.3023	4.44918	2.44832	3.66293	0	3.58884	2.16418	4.01083	3.49988	4.22019	7.46523	6.06985	9.36765	2.38616	0	1.10725	2.85519	5.22865	1.92428	0	3.11352	1.07943
XLOC_007731	-	-	XLOC_007731	SNORD23	TSS8493	chr17:72509510-72597379	-	-	0	0	0	0	0	0	0	0	0	0	0	0	0	0	0	0	0	0	0	0	0	0	0	0	0	0	0	0	0	0	0	0	0	0	0	0	0	0	0	0	0
XLOC_011767	-	-	XLOC_011767	SNORA70	TSS13007	chr20:66719396-66752908	-	-	0	44.1215	0	0	0	0	0	0	0	0	0	0	0	0	0	0	52.7603	131.608	0	0	0	0	0	0	0	0	0	0	0	0	0	0	0	0	59.5941	0	0	0	0	0	0
XLOC_024435	-	-	XLOC_024435	OOEP	TSS27024	chr9:12981372-12982550	-	-	1.63642	4.81676	5.66144	4.44556	0.955865	6.43847	3.2077	4.15984	0.960311	0.960311	5.21446	5.25579	0	5.12649	5.07142	0	4.07587	0	0	0	4.41278	0	2.1177	3.247	1.74115	0.877076	1.62541	2.54853	1.71519	1.51525	4.10466	2.77864	3.17557	1.30245	4.10702	1.68355	3.46533	7.56832	8.13006	5.69177	3.9626
XLOC_018360	-	-	XLOC_018360	U6	TSS20332	chr3:45563731-46487165	-	-	0	0	0	0	0	0	0	0	0	0	0	0	0	0	0	0	0	0	0	0	0	82.1584	0	0	0	0	0	0	0	0	0	0	0	0	0	0	0	0	0	0	0
XLOC_003290	-	-	XLOC_003290	-	TSS3614	chr11:102793812-102794257	-	-	5.1515	14.1666	3.52629	10.1381	14.2426	8.95761	10.2373	11.5054	14.3076	14.3076	6.55928	1.31186	0	0	5.19728	0	1.47146	10.9474	2.63658	11.934	6.53175	8.5757	7.44989	13.4098	2.64985	14.5742	7.25182	3.93313	6.55522	9.08761	10.391	8.00302	3.06002	11.0844	4.30262	2.532	3.46332	3.78916	5.91669	8.21734	2.77096
XLOC_009264	-	-	XLOC_009264	ENSBTAG00000045793	TSS10215	chr19:23859291-23886659	-	-	0	0	175.93	0	0	0	0	0	0	0	0	0	0	0	0	0	0	0	0	0	0	0	0	0	0	0	0	0	0	0	0	0	0	0	0	0	0	0	0	0	0
XLOC_014621	-	-	XLOC_014621	-	TSS16211	chr24:50932398-50932837	-	-	21.1247	19.8044	25.3054	19.0544	23.3618	14.4306	6.55936	15.165	23.4684	23.4684	13.4488	12.1039	73.6752	15.9844	19.9804	0	12.068	22.446	14.8662	9.17581	21.4278	10.2568	24.4398	22.9123	21.7325	19.0159	12.3906	16.1286	17.4726	23.2909	25.8706	12.3067	18.8223	17.0452	10.2922	12.9787	15.9773	11.6537	12.1313	11.2323	11.3629
XLOC_012091	-	-	XLOC_012091	U6	TSS13367	chr21:22530901-22636122	-	-	0	0	0	0	0	0	0	0	0	0	0	0	0	0	0	0	0	0	0	0	0	0	0	0	0	0	0	0	0	0	0	0	0	0	0	0	0	0	0	0	0
XLOC_014820	-	-	XLOC_014820	ENSBTAG00000039989	TSS16422	chr25:20377459-20446651	-	-	0	0	0	0	0	0	0	0	0	0	0	0	0	0	0	0	0	0	0	0	0	0	0	0	0	0	0	0	0	0	0	0	0	0	0	0	0	0	0	0	0
XLOC_021877	-	-	XLOC_021877	ENSBTAG00000013613	TSS24195	chr7:6313706-6326261	-	-	66.3649	44.0169	101.521	104.831	45.3891	90.9455	68.3713	60.7288	45.6076	45.6076	56.6052	98.0092	24.5026	81.2522	122.602	114.38	70.3221	209.348	52.6886	82.776	76.6503	50.5586	104.977	47.1717	52.8936	93.2484	54.6137	47.5015	55.5359	74.2631	30.8674	79.2556	74.2169	154.638	85.0689	77.2891	125.746	123.729	86.5154	113.64	92.7007
XLOC_022257	-	-	XLOC_022257	MISP	TSS24614	chr7:44942016-44951962	-	-	5.7139	3.96641	3.84683	5.40798	7.29035	5.24111	4.17996	5.41677	7.32395	7.32394	6.4029	7.33601	21.0301	8.10746	7.35078	16.1539	8.55813	7.37258	0.954162	0.72036	0.739297	0.581311	0.360362	0	3.26568	4.52577	4.4159	5.43536	5.0779	6.49075	5.7725	4.52543	1.05959	1.74156	1.8994	0.838276	0.967341	2.69541	3.05602	1.18579	1.86133
XLOC_020440	-	-	XLOC_020440	IGFBP6	TSS22627	chr5:27044008-27047853	-	-	8.93505	6.00427	5.90446	2.67034	5.73546	5.08874	6.95195	7.19431	5.76207	5.76207	6.46737	6.98664	0	6.80764	10.2147	11.1447	6.02657	16.8033	6.51801	5.75214	5.47721	7.14136	8.04696	5.70689	3.92891	5.97274	5.57902	5.29983	3.40937	7.82208	4.22671	3.26499	8.69949	11.8548	7.55535	11.4344	11.2432	15.7141	19.9295	19.9895	14.5217
XLOC_012970	-	-	XLOC_012970	DUSP7	TSS14332	chr22:49379907-49386816	-	-	32.8612	32.7758	33.1649	33.3553	30.298	34.546	35.6296	36.9173	30.4359	30.4359	52.714	53.5627	50.7851	53.9072	43.3775	68.9829	54.4643	60.8535	31.222	31.2568	33.1011	35.6299	25.8814	30.1164	31.9905	34.9972	41.7644	37.0569	36.5411	46.4876	37.7407	34.2718	48.1997	53.5917	44.42	55.5252	57.2003	58.7622	44.1173	43.7734	46.3722
XLOC_017780	-	-	XLOC_017780	JUN	TSS19683	chr3:87841041-87843087	-	-	56.4245	54.5868	57.8591	57.7903	58.8817	53.9229	57.5379	54.0557	59.154	59.154	172.073	171.288	189.609	181.205	173.29	144.643	175.697	189.341	71.7111	74.4665	73.5386	77.1378	67.6736	81.8074	55.6521	54.6084	59.4574	56.7858	56.6572	59.1374	57.8681	60.8155	245.711	260.213	231.679	216.561	206.453	207.267	214.021	203.207	212.865
XLOC_012016	-	-	XLOC_012016	SNORD116	TSS13288	chr21:2133093-2133185	-	-	0	0	0	0	0	0	0	0	0	0	0	0	0	0	0	0	0	0	0	0	0	0	0	0	0	0	0	0	0	0	0	0	0	0	0	0	0	0	0	0	0
XLOC_013776	-	-	XLOC_013776	U6	TSS15248	chr23:41165797-41393799	-	-	0	0	0	0	0	0	0	0	0	0	0	0	0	0	0	0	0	0	0	0	0	0	0	0	0	79.7298	0	0	0	0	0	0	0	0	0	0	0	0	0	0	0
XLOC_013874	-	-	XLOC_013874	U6	TSS15369	chr23:9853165-9942504	-	-	0	0	0	0	0	0	0	0	0	0	0	0	0	0	0	0	0	0	0	0	0	0	0	0	0	0	0	0	0	0	0	0	0	0	0	0	0	0	0	79.7552	0
XLOC_014552	-	-	XLOC_014552	U6	TSS16135	chr24:48503024-48503130	-	-	0	0	0	0	0	0	0	0	0	0	0	0	0	0	0	0	0	0	0	0	0	0	0	0	0	0	0	0	0	0	0	0	0	0	0	0	0	0	0	0	0
XLOC_000316	-	-	XLOC_000316	ENSBTAG00000047144	TSS348	chr1:98818164-98818518	-	-	30.6682	12.2718	16.8929	26.8243	27.1931	24.3922	38.7133	28.8226	27.3168	27.3168	14.5112	12.4044	0	10.316	18.5167	0	16.3435	17.4397	29.3016	14.3073	16.7084	16.0288	19.1018	14.5336	29.7675	25.4601	23.3634	41.9915	29.4155	25.5929	26.2729	25.8623	13.0012	12.692	44.1975	17.0478	5.8369	29.9646	14.9517	13.8862	14.0119
XLOC_021013	-	-	XLOC_021013	-	TSS23261	chr5:26161191-26174853	-	-	15.4715	10.8299	12.7084	12.1789	17.1097	10.7608	15.3726	7.89808	17.1877	17.1877	15.7594	6.30408	0	10.9261	6.24351	31.3102	7.07065	13.1512	14.253	12.5443	9.41593	18.887	14.3193	10.7395	9.54982	7.95819	14.5194	14.1747	9.4498	5.45848	12.4828	12.0176	0	0	3.44583	0	0	1.51731	3.55386	1.64528	1.66443
XLOC_023245	-	-	XLOC_023245	-	TSS25720	chr7:109541077-109541381	-	-	20.6416	11.7952	24.2221	15.4752	13.0443	8.78997	20.5099	22.5801	13.1038	13.1038	24.0297	18.0223	0	23.8001	2.97501	0	13.4766	25.0659	30.1844	6.83121	26.92	22.9081	30.704	40.9386	21.2355	15.1682	16.6042	12.0074	18.0111	52.0189	37.3874	13.7432	52.5482	25.3797	42.6901	23.1898	23.7895	26.0277	20.3208	31.3583	22.206
XLOC_013852	-	-	XLOC_013852	BAK1	TSS15339,TSS15340,TSS15341,TSS15342	chr23:7654658-7661011	-	-	42.6406	38.3777	39.9179	31.7961	33.9744	45.0265	54.6413	34.0284	34.1276	34.1276	44.6885	49.9899	12.6012	48.9863	46.7268	53.6806	41.3146	36.0034	22.3047	43.1023	29.1759	35.892	22.5126	27.4237	45.3462	40.0996	29.3085	40.7982	31.2279	32.5833	25.8514	32.6062	52.0653	49.6559	43.6088	63.3797	77.3445	62.8417	63.4762	46.7713	51.6226
XLOC_016337	-	-	XLOC_016337	FAM213A	TSS18093,TSS18094	chr28:36008546-36026991	-	-	41.0182	44.5391	41.5015	39.1324	46.1677	53.3632	41.307	41.3348	46.3807	46.3807	49.2652	39.0884	0	45.6769	42.9174	69.1518	41.3736	39.8441	31.8116	20.6804	35.1048	29.0086	27.5361	29.4542	29.0498	37.6938	38.6441	36.5367	34.2096	38.6112	37.1205	31.6473	27.6198	32.6672	33.8806	36.2143	33.1989	34.1656	39.9462	34.9774	33.754
XLOC_021578	-	-	XLOC_021578	5S_rRNA	TSS23863	chr6:68827910-68974140	-	-	0	0	0	0	0	0	0	0	0	0	0	0	0	0	0	0	0	0	0	0	0	0	0	0	0	0	0	0	0	0	0	0	0	0	0	0	0	0	0	0	0
XLOC_004688	-	-	XLOC_004688	LY6D	TSS5184	chr14:2801382-2803020	-	-	1.51365	0.982684	2.10351	0	0	0	0.493293	0.641289	0	0	0.530064	0	0	0	0.516347	0	0.6513	0	3.17012	3.62451	7.29512	5.74201	5.93621	2.04434	0.519425	1.57314	3.92258	2.01811	3.06525	0.911663	1.93269	0.870885	11.6509	11.5273	19.9197	13.4519	8.71137	14.5567	17.5391	12.1986	18.1484
XLOC_025510	-	-	XLOC_025510	ENSBTAG00000033167	TSS28197	chrX:38814388-38982287	-	-	0.521451	0.503599	0	0	1.49644	0.995609	1.50211	2.65236	1.50327	1.50327	0.560259	1.69442	0	0.535743	1.0668	0	1.57847	0	1.05604	0	0.513971	1.1403	0.757688	2.24615	1.04595	2.11468	0.993322	1.48106	1.51877	1.8277	0.749182	1.01329	2.81902	5.35599	3.01498	1.0334	4.35492	2.08127	2.59438	0	0
XLOC_021462	-	-	XLOC_021462	ENSBTAG00000038368	TSS23735	chr6:16367634-16367865	-	-	81.1771	47.3954	55.005	18.0438	52.4268	6.72883	74.1079	77.9007	52.6715	52.6715	61.8466	41.2104	0	47.8846	47.7591	0	62.2219	77.5365	41.5093	77.9149	96.2986	52.4168	71.8271	145.822	55.8932	49.0052	89.1585	27.6604	48.2548	83.0404	71.4966	74.8837	31.3741	28.473	22.8466	39.2318	17.8534	32.4693	75.9394	14.6112	50.984
XLOC_023771	-	-	XLOC_023771	ENSBTAG00000038593	TSS26296	chr8:47569779-47569889	-	-	81.8579	0	0	0	0	0	0	0	0	0	0	0	0	0	0	0	0	0	0	0	0	0	0	0	0	0	0	0	0	0	0	0	0	0	0	0	0	0	0	0	0
XLOC_023775	-	-	XLOC_023775	SNORA65	TSS26300	chr8:48526947-48527063	-	-	0	0	0	0	0	0	0	82.4386	0	0	0	0	0	0	0	0	0	0	0	0	0	0	0	0	0	0	0	0	0	0	0	0	0	0	0	0	0	0	0	0	0
XLOC_021798	-	-	XLOC_021798	-	TSS24098	chr6:94173891-94174349	-	-	18.3422	13.451	13.3926	4.81298	13.5231	17.0102	6.07507	12.4848	13.5848	13.5848	7.47352	9.96469	0	13.5705	8.63579	0	11.177	10.3944	11.2652	7.08195	9.92287	16.285	7.07355	8.48826	12.58	7.54798	18.3613	13.693	8.7137	8.62853	8.45666	13.2978	10.169	15.7867	6.80878	7.21229	6.57672	10.7932	2.8089	2.60074	11.8394
[truncated: 429 more rows]
[truncated: 86 more columns]

## Sheet: EDGER_D0VSD7(W_B29)
X	class_code	nearest_ref_id	gene_id	gene_short_name	tss_id	locus	length	coverage	B1_L1_1	B1_L1_2	B1_L1_3	B1_L1_4	B1_L1_5	B1_L5_1	B1_L5_2	B1_L5_3	B1_BATCH_L1_1	B1_BATCH_L1_2	B6_L1_1	B6_L1_2	B6_L1_3	B6_L5_1	B6_L5_2	B6_L5_3	B6_BATCH_L1_1	B6_BATCH_L1_2	B11_L1_1	B11_L1_2	B11_L5_1	B11_L5_2	B11_BATCH_L1_1	B11_BATCH_L1_2	B16_L1_1	B16_L1_2	B16_L1_3	B16_L5_1	B16_L5_2	B16_L5_3	B16_BATCH_L1_1	B16_BATCH_L1_2	B21_L2_1	B21_L6_1	B21_BATCH_L2_1	B26_L2_1	B26_L2_2	B26_L6_1	B26_L6_2	B26_BATCH_L2_1	B26_BATCH_L2_2
[truncated: 1,531 more rows]
[truncated: 74 more columns]

[truncated: 7 more sheets: EDGER_D0VSD7(WO_B29), EDGER_D0VSD14, DESEQ(D0VSD1), DESEQ(D0VSD3), DESEQ(D0VSD7_W_B29), DESEQ(D0VSD7_WO_B29), DESEQ(D0VSD14)]
