# Supplementary material for: Temporal dynamics in meta longitudinal RNA-Seq data
Source: Sci Rep. 2019 Jan 24;9:763. doi: 10.1038/s41598-018-37397-7 (PMC6345883; doi:10.1038/s41598-018-37397-7)
Supplement: Supplementary file 7 — Dataset S3-(4) [file 41598_2018_37397_MOESM7_ESM.xlsx]

## Sheet: (EDGER) D0 VS D1
X	class_code	nearest_ref_id	gene_id	gene_short_name	tss_id	locus	length	coverage	B1_L1_1	B1_L1_2	B1_L1_3	B1_L1_4	B1_L1_5	B1_L5_1	B1_L5_2	B1_L5_3	B1_BATCH_L1_1	B1_BATCH_L1_2	B6_L1_1	B6_L1_2	B6_L1_3	B6_L5_1	B6_L5_2	B6_L5_3	B6_BATCH_L1_1	B6_BATCH_L1_2	B11_L1_1	B11_L1_2	B11_L5_1	B11_L5_2	B11_BATCH_L1_1	B11_BATCH_L1_2	B16_L1_1	B16_L1_2	B16_L1_3	B16_L5_1	B16_L5_2	B16_L5_3	B16_BATCH_L1_1	B16_BATCH_L1_2	B21_L2_1	B21_L6_1	B21_BATCH_L2_1	B26_L2_1	B26_L2_2	B26_L6_1	B26_L6_2	B26_BATCH_L2_1	B26_BATCH_L2_2
XLOC_008312	-	-	XLOC_008312	RPL13A	TSS9161	chr18:56394557-56398082	-	-	1638.41	1573.58	1602.01	1651.82	1637.66	1604.15	1621.29	1546.6	1645.06	1645.06	1995.22	1953.71	1518.26	1923.92	1936.21	2098.03	2050.17	2013.85	1294.81	1268.73	1320.44	1308.66	1298.33	1318.05	1431.56	1338.09	1380.98	1385.59	1459.63	1417.51	1395.07	1435.74	2668.69	2855.54	2751.01	3315.14	3344.81	3404.75	3269	3225.02	3352.96
XLOC_018979	-	-	XLOC_018979	H2AFV	TSS21001,TSS21002	chr4:77389254-77401664	-	-	59.7648	58.7844	57.5313	65.9954	60.3688	57.435	57.8812	66.6125	60.6508	60.6508	59.4972	57.2282	43.3741	66.8377	68.6774	32.6695	74.8844	86.3177	56.7153	50.4882	52.2503	68.402	54.3074	52.2652	52.9527	57.2414	62.9071	61.7482	49.0145	45.6112	55.4676	55.6684	108.215	121.323	120.982	147.396	136.883	126.743	121.237	131.276	117.989
XLOC_010220	-	-	XLOC_010220	KRT14,KRT15	TSS11299,TSS11300	chr19:42343663-42434559	-	-	3774.19	3564.55	3734.57	3539.54	3645.44	3682.73	3744.87	3728.1	3662.81	3662.81	4693.72	4702.24	5041.81	4616.36	4559.51	4898.4	4540.11	4790.91	4254.42	4193.17	4257.66	4246	4210.46	4255.01	4714.32	4716.57	4809.98	4675.84	4710.93	4816.61	4533.92	4579.24	4990.92	4923.38	4810.48	5194.5	5109.22	4982.99	5225.86	5025.34	5140.05
XLOC_006960	-	-	XLOC_006960	SNORD75	TSS7660	chr16:56694019-56694082	-	-	0	0	0	0	0	0	0	0	0	0	0	0	0	0	0	0	0	0	0	0	0	0	0	0	0	0	0	0	0	0	0	0	0	0	0	0	0	0	0	0	0
XLOC_020829	-	-	XLOC_020829	bta-mir-200c	TSS23058	chr5:103859435-103859500	-	-	0	0	0	0	507.857	0	0	0	510.164	510.164	0	0	0	0	0	0	0	0	0	0	0	0	0	0	0	0	0	0	0	0	0	0	601.854	0	0	0	0	0	0	0	0
XLOC_005065	-	-	XLOC_005065	SNORD87	TSS5592	chr14:33116510-33116597	-	-	0	0	0	0	0	0	0	188.966	0	0	149.316	0	0	148.006	0	0	0	0	0	0	0	162.797	0	509.72	0	0	0	0	0	0	0	0	0	0	0	0	0	0	0	0	164.846
XLOC_017464	-	-	XLOC_017464	S100A2	TSS19346	chr3:16869279-16872613	-	-	1314.7	1314.76	1347.39	1317.52	1430.11	1314.09	1337.66	1320.92	1436.72	1436.72	2295.47	2175.26	1623.14	2253.16	2210.35	2554.07	2548.02	2683.74	1036.04	1082.82	1066.53	1057.94	1253.95	1126.99	1460.07	1427.59	1513.85	1390.79	1427.05	1474.16	1671.51	1518.77	4283.67	4207.79	4609.28	5469.1	5376.37	5254.91	5390.48	6012.96	5926.15
XLOC_025793	-	-	XLOC_025793	MAOA	TSS28500	chrX:105377138-105462564	-	-	165.773	175.006	167.086	175.167	165.054	160.512	183.626	178.762	165.813	165.813	151.18	162.204	129.276	157.086	158.975	154.622	161.131	159.601	155.022	150.602	152.021	144.381	148.806	158.484	171.768	163.515	161.86	174.26	164.303	175.523	171.103	172.389	149.97	155.972	146.881	155.535	149.511	152.146	141.755	161.269	144.804
XLOC_007403	-	-	XLOC_007403	bta-mir-2893	TSS8130	chr17:73332327-73399148	-	-	0	0	0	0	0	0	0	0	0	0	0	0	0	0	0	0	0	0	0	0	0	0	0	0	0	0	0	0	0	0	0	0	0	0	0	0	0	0	0	0	0
XLOC_014184	-	-	XLOC_014184	DSP	TSS15707,TSS15708	chr23:47670449-47714618	-	-	565.772	562.387	563.459	571.367	566.857	562.666	559.811	559.69	569.513	569.513	438.767	441.046	460.325	439.603	429.68	405.067	434.282	448.212	509.882	508.397	506.846	509.873	518.343	527.381	550.841	561.243	541.171	541.617	536.909	548.99	552.477	562.049	543.517	553.718	554.551	438.339	446.813	443.705	441.805	451.94	453.84
XLOC_010330	-	-	XLOC_010330	KPNA2	TSS11435	chr19:49569374-49579204	-	-	31.083	32.7031	36.3059	30.441	32.61	34.808	33.5299	34.6098	32.7597	32.7597	30.1552	31.6522	13.17	28.9684	25.9607	34.3697	24.7487	29.1235	30.4142	29.7247	40.6026	35.514	28.3915	29.0842	27.2222	31.6766	36.6287	30.9645	32.7894	30.2813	29.1742	30.9864	28.6952	28.4424	32.6318	40.3506	37.4717	37.7516	32.4903	36.5994	32.7109
XLOC_007926	-	-	XLOC_007926	snoU2_19	TSS8712	chr18:18713274-18713356	-	-	0	0	0	0	0	0	0	0	0	0	0	0	0	0	0	0	0	0	0	0	0	0	0	0	0	0	0	0	0	0	0	0	0	0	0	0	0	0	0	0	0
XLOC_017515	-	-	XLOC_017515	ENSA	TSS19402	chr3:20141605-20148003	-	-	230.961	220.578	239.967	231.844	229.699	225.298	230.674	218.586	230.759	230.76	236.113	234.602	205.09	263.498	234.211	270.882	233.659	231.624	201.158	193.036	204.85	189.786	181.883	190.86	215.329	202.612	193.724	212.414	203.82	211.842	217.495	221.591	352.424	354.765	318.16	380.631	386.788	376.86	387.921	382.866	381.75
XLOC_010387	-	-	XLOC_010387	BIRC5	TSS11502	chr19:54559537-54566816	-	-	15.2138	16.7975	15.6645	15.1292	14.0644	12.6405	12.8734	14.3011	14.1284	14.1284	12.774	12.7976	0	13.6565	10.9309	6.19125	12.0665	17.5505	11.4496	14.9749	14.2235	14.8105	15.5672	16.8193	14.7293	12.2709	15.5114	12.8731	13.1172	17.4034	9.70593	11.2404	17.0396	13.8004	14.9412	17.0618	17.1721	20.3731	20.5487	17.006	15.8388
XLOC_016992	-	-	XLOC_016992	LDHA	TSS18812,TSS18813,TSS18814	chr29:26543811-26555955	-	-	342.771	318.92	338.94	338.506	337.887	345.297	337.318	340.327	339.451	339.451	334.393	324.892	306.408	326.611	341.188	355.121	327.308	331.184	325.188	333.387	319.101	321.339	324.077	316.207	378.925	369.201	374.181	360.553	376.212	369.788	365.956	356.685	433.096	421.957	457.436	488.124	476.407	478.839	487.676	516.245	485.393
XLOC_013678	-	-	XLOC_013678	ENSBTAG00000043779	TSS15146	chr23:30161122-30171348	-	-	0	0	0	0	0	0	0	0	0	0	0	0	0	0	0	0	0	0	0	0	0	0	0	0	0	0	0	0	0	0	0	0	0	0	0	0	0	0	0	0	0
XLOC_010841	-	-	XLOC_010841	ENSBTAG00000046244	TSS11984	chr2:108029960-108042870	-	-	0	0	0	0	0	0	0	0	0	0	0	0	0	0	0	0	0	0	0	0	0	0	0	0	0	0	0	0	368.542	0	0	0	0	0	0	0	0	0	0	0	0
XLOC_017516	-	-	XLOC_017516	MCL1	TSS19403	chr3:20172324-20176960	-	-	129.446	127.129	124.808	130.002	123.945	127.365	125.809	130.042	124.513	124.513	133.487	136.094	155.964	128.606	142.88	121.685	134.892	143.976	135.839	135.652	138.357	137.937	134.422	129.105	130.281	123.167	121.042	126.602	128.714	125.368	129.854	128.555	116.618	115.821	119.863	110.796	107.76	112.084	117.664	105.488	106.647
XLOC_020246	-	-	XLOC_020246	H1F0	TSS22411	chr5:110122672-110124878	-	-	89.7843	80.421	93.5502	77.303	83.8568	94.7347	90.5316	86.6462	84.2467	84.2467	80.6268	77.916	23.7978	83.5798	75.9524	115.297	73.5135	73.319	93.7172	94.64	89.8338	89.0855	82.0619	83.2591	82.5827	91.1206	89.568	85.0601	79.6769	93.3482	83.3331	83.1637	98.9201	97.1457	90.59	90.1006	80.4193	91.8449	88.7897	93.6409	83.7454
XLOC_002596	-	-	XLOC_002596	SLC25A25	TSS2842,TSS2843	chr11:98724536-98760803	-	-	31.8746	30.7692	29.7325	28.2368	28.8486	30.9171	28.5317	27.0511	28.9812	28.9812	45.5976	45.3745	47.8707	45.6626	44.3156	48.4007	48.8983	47.0991	21.5024	21.8623	23.6274	19.2828	19.8081	23.546	21.1744	23.7403	31.9751	20.2565	25.5991	20.9821	22.6401	25.5404	46.1246	46.2215	43.0168	37.1315	34.0016	38.5747	35.4643	33.9365	35.5198
XLOC_015881	-	-	XLOC_015881	MKI67	TSS17601,TSS17602,TSS17603	chr26:47851177-47879459	-	-	11.3852	10.1334	13.2408	12.5851	12.3119	12.1939	12.3758	10.6393	12.3702	12.3702	10.3831	8.03124	12.516	8.15997	8.18602	11.281	9.29876	10.6706	11.7571	12.7644	12.2864	14.029	11.5285	13.3655	12.7408	13.7831	13.8154	11.4255	13.0092	12.1719	14.3655	10.8743	10.647	8.63182	9.81407	10.6912	8.84737	11.2974	11.4341	9.70233	9.01727
XLOC_011836	-	-	XLOC_011836	CCNB1	TSS13088	chr20:10431452-10441126	-	-	9.99424	8.92886	7.71207	5.34879	8.12803	8.86032	8.06301	5.84244	8.16554	8.16554	8.34479	7.26663	0	7.75425	4.41772	11.115	6.89989	5.49593	8.47076	7.12925	8.96415	7.4159	6.01873	3.83927	8.21566	9.28949	8.70469	10.3322	10.3272	7.75221	6.06856	8.19314	7.56554	4.86655	6.57078	9.1275	11.511	9.76961	10.8571	11.4937	10.1818
XLOC_015245	-	-	XLOC_015245	KIF22	TSS16902	chr25:26690650-26970732	-	-	8.97556	11.7267	11.1343	11.3555	9.94728	10.5209	6.89419	9.07239	9.99388	9.99388	11.614	8.73194	12.0684	10.8643	12.293	12.6716	10.7694	9.47857	6.40184	7.01784	8.59048	7.21349	9.8619	7.08857	10.1688	10.0089	9.84287	11.7983	8.74442	8.54422	10.03	12.6306	7.43124	9.67311	11.0614	13.332	14.2586	13.0532	18.6903	11.9719	13.2998
XLOC_023653	-	-	XLOC_023653	HMGB2	TSS26174	chr8:5583683-5586018	-	-	18.2905	25.966	25.5223	19.6091	21.273	27.5378	24.489	19.7553	21.3727	21.3727	25.2128	19.5403	22.836	20.5547	18.2909	25.2208	23.2397	27.3129	25.0397	21.0264	28.6456	26.7248	29.7761	23.1184	24.2975	27.3853	29.2875	23.6465	27.1665	20.5225	23.625	25.3264	22.6011	19.6074	21.8975	28.4103	28.3097	24.9211	26.2576	26.0768	28.7319
XLOC_000002	-	-	XLOC_000002	RCAN1	TSS2,TSS3	chr1:242626-362937	-	-	61.5723	67.3331	74.5406	74.706	65.7034	69.4712	64.7756	61.4664	66.0048	66.0048	83.3047	74.7134	102.547	76.455	77.1092	76.2455	82.7265	84.0415	89.2738	85.3647	81.4064	89.8664	95.4931	91.4752	58.1198	62.438	67.0035	59.105	57.7675	66.7756	61.1324	62.2143	85.747	91.8187	93.3305	68.6198	78.9836	80.4759	72.9751	78.455	68.4679
XLOC_007023	-	-	XLOC_007023	ATF3	TSS7725	chr16:72820025-72832974	-	-	4.01857	3.22657	3.15619	3.77192	3.20227	3.22017	2.08283	2.19784	3.21704	3.21704	32.1892	33.9323	11.9937	34.6134	35.0284	42.1575	37.7903	32.3332	2.59623	2.93543	3.38032	4.78854	3.18165	4.84817	2.62005	3.84353	2.98237	3.97778	1.39245	1.74431	3.18387	3.97991	150.726	147.612	144.62	96.5495	85.2536	97.0187	94.7934	89.3572	102.948
XLOC_011462	-	-	XLOC_011462	ENSBTAG00000038104	TSS12676,TSS12677	chr2:127251766-127256026	-	-	82.8599	78.3965	78.1898	80.3907	79.1536	80.7061	70.4498	78.1416	79.5174	79.5174	84.1526	84.8006	53.9307	77.6431	80.3094	71.5671	79.4546	88.0262	80.788	92.5023	91.844	85.9285	86.3954	94.3928	74.2705	79.0564	97.1641	84.0737	83.0275	74.6607	88.458	91.2218	89.2178	74.1879	92.3676	102.14	111.839	114.345	116.211	104.171	109.06
XLOC_021996	-	-	XLOC_021996	SNORD105	TSS24326	chr7:15890244-15894250	-	-	0	0	0	0	0	0	0	0	0	0	0	0	0	0	0	0	0	0	0	0	0	0	0	0	0	0	0	0	0	0	0	0	0	0	0	0	0	0	0	0	0
XLOC_010978	-	-	XLOC_010978	ENSBTAG00000048095,STMN1	TSS12137	chr2:127773910-127779431	-	-	24.6141	34.3335	23.1731	23.7257	26.2774	24.7643	24.5688	29.4568	26.401	26.401	30.6402	30.3525	24.6854	26.2594	25.4546	9.27965	19.1308	33.1135	32.5916	33.6648	24.6821	29.5561	22.7034	26.0422	23.807	27.1348	25.7884	20.2774	19.7242	20.6871	25.0024	29.7214	27.7867	36.2041	34.0521	42.4094	40.6523	39.5228	36.8127	36.3936	28.2867
XLOC_022616	-	-	XLOC_022616	TPM4	TSS25028,TSS25029	chr7:7923142-7948265	-	-	220.455	227.243	220.082	209.027	221.746	218.315	208.537	219.284	222.777	222.777	203.764	202.548	200.052	208.199	196.092	197.591	193.961	217.956	245.31	245.326	247.457	247.918	255.987	252.889	208.992	205.569	202.568	224.809	194.53	202.33	208.986	211.411	170.061	172.064	183.087	173.427	172.169	178.406	184.375	178.708	162.358
XLOC_013255	-	-	XLOC_013255	SNORD19	TSS14663	chr22:48725421-48731744	-	-	0	0	0	0	0	174.616	0	0	0	0	0	0	0	0	179.22	0	0	0	0	0	0	0	0	0	0	0	0	0	0	0	0	0	0	0	0	0	0	0	0	0	0
XLOC_018434	-	-	XLOC_018434	SNORD45	TSS20414	chr3:69316066-69322906	-	-	0	0	0	0	0	0	0	0	0	0	0	0	0	0	0	0	0	0	0	0	196.313	0	0	0	0	0	0	0	0	0	0	0	0	0	0	0	0	0	0	0	0
XLOC_016833	-	-	XLOC_016833	OVOL1	TSS18640	chr29:44574559-44585598	-	-	62.6559	63.6783	66.3851	58.6086	63.3028	62.6114	63.2309	60.9326	63.5938	63.5938	79.6961	87.6913	88.4747	86.5931	83.8625	107.481	79.6486	83.9861	65.7413	69.6734	73.0726	71.2506	72.3344	69.0457	63.9351	60.4567	57.5635	66.5375	59.3871	61.5686	64.3368	58.5097	108.248	105.914	109.236	79.1161	85.0167	83.2929	82.5707	84.5571	83.9651
XLOC_010704	-	-	XLOC_010704	DBI	TSS11839	chr2:71561191-71566372	-	-	136.601	132.04	125.922	143.663	132.563	114.42	129.235	120.779	133.183	133.183	129.616	118.003	140.201	122.649	109.301	69.2629	135.897	141.462	136.184	126.307	151.635	141.148	143.933	136.909	130.751	137.131	141.09	129.877	123.658	127.118	124.319	155.019	167.111	187.317	157.371	218.835	207.277	213.227	202.226	201.602	200.046
XLOC_011767	-	-	XLOC_011767	SNORA70	TSS13007	chr20:66719396-66752908	-	-	0	44.1215	0	0	0	0	0	0	0	0	0	0	0	0	0	0	52.7603	131.608	0	0	0	0	0	0	0	0	0	0	0	0	0	0	0	0	59.5941	0	0	0	0	0	0
XLOC_008814	-	-	XLOC_008814	RPS19	TSS9716	chr18:51689626-51697161	-	-	1012.25	1049.76	1075.75	1150.55	1111.03	1010.07	1028.94	999.048	1116.14	1116.14	1401.05	1414.22	1475.47	1349.43	1334.87	1206.04	1510.66	1498.93	852.337	870.609	890.043	923.634	982.398	927.457	887.951	842.97	860.907	857.31	853.663	830.441	855.729	948.744	1930.38	1880.17	2001.52	2509.7	2387.7	2318.28	2456.12	2585.3	2649.25
XLOC_005833	-	-	XLOC_005833	bta-mir-1260b	TSS6416	chr15:14156931-14157020	-	-	0	0	0	0	0	0	0	0	0	0	0	0	0	0	0	0	0	0	0	0	0	0	0	0	0	0	0	0	0	0	0	0	0	0	0	0	0	0	0	0	0
XLOC_020845	-	-	XLOC_020845	GAPDH	TSS23076	chr5:104237901-104241979	-	-	503.892	457.285	470.146	500.473	478.434	463.012	478.678	480.764	480.642	480.642	501.974	480.476	428.433	484.918	475.108	520.276	521.989	514.536	432.864	435.017	428.044	431.556	475.715	473.436	421.566	445.31	465.808	419.661	452.062	419.889	439.475	439.186	590.418	583.701	592.093	683.216	724.327	701.371	718.678	687.792	724.752
XLOC_005650	-	-	XLOC_005650	EHF	TSS6219,TSS6220	chr15:65991061-66035072	-	-	183.268	182.281	178.657	169.671	197.283	188.28	197.942	183.108	198.185	198.185	128.096	121.585	138.171	125.974	117.918	158.436	116.352	125.196	191.023	194.856	220.434	218.751	208.96	226.47	186.758	197.096	198.65	188.961	188.098	199.807	184.604	174.64	80.1654	82.7829	90.4863	63.5544	52.1134	48.321	58.1947	60.5502	67.5357
XLOC_003015	-	-	XLOC_003015	ENSBTAG00000023938	TSS3304,TSS3305,TSS3306	chr11:72781246-72787611	-	-	8.27358	8.48371	8.69746	6.98631	9.21123	7.10668	8.65028	11.6583	9.2534	9.25341	8.78761	9.33345	0	8.61358	6.87395	0	9.73312	11.9984	10.2136	8.45397	6.68216	12.6312	6.51751	9.27567	11.5553	12.7917	7.6704	9.84405	6.64134	10.3349	5.47353	7.33159	12.4102	7.84476	8.91414	13.4506	14.1225	12.9757	14.9758	15.0497	15.2273
XLOC_011405	-	-	XLOC_011405	bta-mir-2357	TSS12609	chr2:121518938-121519017	-	-	0	0	0	0	0	0	0	0	0	0	0	0	0	0	0	0	0	0	0	0	0	0	0	0	0	0	0	0	0	0	0	0	0	0	0	0	0	0	0	0	0
XLOC_013817	-	-	XLOC_013817	ENSBTAG00000037257	TSS15298	chr23:51917493-52015377	-	-	0	0	0	0	0	0	0	0	0	0	0	0	0	0	0	0	492.451	0	0	0	0	0	0	0	0	0	0	0	0	0	0	0	0	0	0	0	0	0	0	0	0
XLOC_013252	-	-	XLOC_013252	SNORD69	TSS14660	chr22:48725421-48731744	-	-	0	0	0	0	0	0	0	0	0	0	207.675	0	0	0	206.614	0	0	0	0	0	212.132	0	0	0	0	0	0	0	0	0	0	0	0	0	0	0	0	0	0	0	0
XLOC_010180	-	-	XLOC_010180	TOP2A	TSS11256	chr19:41281161-41307291	-	-	13.899	13.1414	11.1203	11.6655	13.2239	15.087	14.4718	12.1671	13.2849	13.2849	7.05154	9.21589	4.65808	9.86303	9.53766	7.33303	7.09428	10.1743	14.1433	14.2798	13.16	12.9653	14.5647	11.8806	13.0937	10.3867	10.2762	13.7567	13.4741	14.714	10.6047	14.5669	11.2322	11.368	11.8999	12.5229	11.6987	11.9569	10.299	12.2625	10.68
XLOC_016820	-	-	XLOC_016820	bta-mir-2407	TSS18624	chr29:44063111-44089992	-	-	0	0	0	0	0	0	0	0	0	0	0	0	0	0	0	0	0	0	0	0	0	0	0	0	0	0	0	0	0	0	0	0	0	0	0	0	0	0	0	0	0
XLOC_003648	-	-	XLOC_003648	ENSBTAG00000046640	TSS4016	chr12:52352245-52352324	-	-	0	0	0	0	0	0	0	0	0	0	0	0	0	0	0	0	0	0	0	0	0	0	0	0	0	0	0	0	0	0	0	0	0	0	0	0	0	0	0	0	0
XLOC_018572	-	-	XLOC_018572	CDC20	TSS20574	chr3:103238485-103242373	-	-	8.02427	9.47315	8.34681	9.22049	7.93768	8.69657	9.2725	8.43158	7.97416	7.97416	8.21253	6.55341	0	6.22014	7.4213	9.15667	8.364	8.70111	8.06486	7.21415	5.69174	6.69155	8.02178	6.94521	5.84094	8.17268	11.2636	6.16626	8.45089	8.3836	5.649	6.97112	12.6162	6.4658	6.89843	9.9665	8.91305	14.2684	12.2234	9.70106	12.4538
XLOC_018405	-	-	XLOC_018405	CYR61	TSS20380	chr3:58678778-58681686	-	-	9.22328	8.15744	6.65079	6.95618	5.2206	7.9319	3.95825	7.45281	5.24464	5.24464	13.4946	13.7565	0	14.145	9.53949	0	11.3021	11.4022	17.2768	15.0996	15.6504	17.6255	18.5166	15.2673	10.199	9.41625	10.8088	8.60411	10.0669	8.29377	8.12136	8.35377	30.0891	33.0249	33.8121	47.6809	45.2171	47.9168	46.3785	48.2708	48.0858
XLOC_019759	-	-	XLOC_019759	KRT6B	TSS21868	chr5:27577905-27583350	-	-	584.924	558.626	562.161	582.969	598.025	578.331	568.81	551.119	600.832	600.832	460.742	465.235	527.721	473.037	456.8	391.182	475.97	482.921	618.369	635.836	635.622	651.022	698.059	669.894	485.768	492.916	488.171	488.2	480.599	487.727	527.291	518.651	674.159	683.486	657.765	671.139	717.813	678.469	672.128	683.675	696.038
XLOC_004158	-	-	XLOC_004158	UBE2C	TSS4587	chr13:75306756-75311307	-	-	24.1132	19.4353	19.6982	36.0786	32.1217	23.4687	25.5761	17.6435	32.2651	32.2651	23.8736	21.8403	28.5035	24.4244	28.1118	0	21.932	24.7395	24.1037	17.4581	18.8039	22.6613	17.5029	13.7827	12.368	31.2305	29.2827	29.3397	35.1455	27.1198	27.0762	25.6275	36.7011	32.9508	26.0057	42.2719	43.1357	31.1864	29.1732	30.8036	37.1321
XLOC_008151	-	-	XLOC_008151	ENSBTAG00000046064	TSS8966	chr18:48481123-48494788	-	-	0	0	0	0	0	0	0	0	0	0	0	0	0	0	0	0	0	0	0	0	0	0	0	0	0	0	0	0	0	0	0	0	0	0	0	0	0	0	0	0	0
XLOC_002870	-	-	XLOC_002870	bta-mir-2297	TSS3147	chr11:37030008-37241384	-	-	0	0	0	0	0	0	0	0	0	0	0	0	0	0	0	0	0	0	0	0	0	0	0	0	0	0	0	0	0	0	0	0	0	0	0	0	0	0	0	0	0
XLOC_024431	-	-	XLOC_024431	ENSBTAG00000035076	TSS27020	chr9:9903137-9933669	-	-	0	0	0	0	0	0	0	0	0	0	0	0	0	0	0	0	0	0	0	0	0	0	0	0	0	0	0	0	0	0	132.517	0	0	0	0	111.491	153.013	0	0	0	0
XLOC_012272	-	-	XLOC_012272	SNORA27	TSS13562	chr21:62870562-62892534	-	-	0	0	0	0	0	0	0	0	0	0	0	0	0	0	0	0	0	0	0	0	155.753	0	0	0	0	0	0	0	0	0	0	0	0	0	0	0	0	0	0	0	0
XLOC_023026	-	-	XLOC_023026	SNORD63	TSS25491	chr7:51504406-51521556	-	-	0	0	0	0	0	0	0	0	0	0	0	0	0	0	0	0	0	0	0	0	0	0	0	0	0	0	0	0	0	0	0	0	0	0	0	0	0	0	0	0	0
XLOC_004853	-	-	XLOC_004853	TIEG1	TSS5364	chr14:63951757-63957275	-	-	38.8128	37.2361	36.3737	34.7931	37.4789	41.4206	41.5585	34.1578	37.6518	37.6518	46.9215	46.535	57.2909	51.5502	48.5538	50.5292	47.7725	51.4943	53.0202	57.7109	50.2153	55.2051	54.79	48.911	39.2447	39.093	37.6776	38.8707	40.2087	41.7282	41.143	45.5328	63.0317	60.2121	64.6055	48.9703	47.6139	44.1581	44.9774	51.9658	45.8521
XLOC_001335	-	-	XLOC_001335	ANXA2	TSS1458	chr10:49860061-49904536	-	-	483.311	506.298	522.224	505.752	518.225	511.234	492.299	496.624	520.643	520.643	482.571	495.58	409.432	476.898	502.786	518.732	489.712	527.926	449.167	445.992	442.105	484.911	463.015	459.15	553.367	551.91	530.438	563.052	543.139	554.566	559.827	569.624	595.516	588.34	575.526	641.882	661.234	660.537	639.177	645.556	649.131
XLOC_025023	-	-	XLOC_025023	ENSBTAG00000045891	TSS27678	chrX:55970536-55970635	-	-	0	0	161.733	0	0	0	0	0	0	0	0	0	0	0	0	0	0	0	0	0	0	0	0	0	0	0	0	0	0	0	0	0	0	0	0	0	0	0	0	0	0
XLOC_009357	-	-	XLOC_009357	NDEL1	TSS10319,TSS10320	chr19:28637770-28672316	-	-	32.6088	32.2369	31.7015	35.4052	38.2679	34.3473	31.0034	36.0765	38.4416	38.4416	43.7046	43.1785	41.2652	48.0282	45.8321	52.4432	51.4686	42.1435	31.7142	32.2475	32.4073	39.3007	40.2318	36.5468	35.5229	35.5561	35.8572	34.8558	34.994	37.1979	37.966	40.0852	29.4309	25.3886	26.2019	23.3728	28.8763	23.5758	21.4974	23.5097	21.9048
XLOC_021469	-	-	XLOC_021469	RPL34	TSS23742	chr6:17828129-17832711	-	-	1046.59	1128.71	935.263	988.193	1054.37	1014.6	987.762	1080.46	1059.23	1059.23	1213.85	1313.53	1012.34	1262.61	1285.1	1271.49	1342.24	1397.72	836.811	927.308	907.132	876.281	955.129	875.947	836.483	912.695	858.716	855.538	849.368	874.639	892.002	924.787	1906.62	1906.39	1986.24	2316.69	2240.65	2291.68	2367.44	2305.4	2376.23
XLOC_001193	-	-	XLOC_001193	snoU6-53	TSS1298	chr10:25785914-25825625	-	-	0	0	0	0	0	0	0	0	0	0	0	0	0	0	0	0	0	0	0	0	0	0	0	0	0	0	0	0	0	0	0	0	0	0	0	0	0	0	0	0	0
XLOC_023039	-	-	XLOC_023039	HBEGF	TSS25504	chr7:53216664-53227848	-	-	18.722	23.4302	20.5305	20.5762	21.7495	17.866	17.0782	19.6966	21.8519	21.8519	35.6224	31.9778	63.3302	34.8629	31.7405	39.1949	32.3308	34.4524	16.044	15.3179	15.4616	10.8891	12.5246	10.553	14.8145	13.7009	13.6952	10.0486	16.3144	15.7322	15.959	11.2119	43.1315	46.3134	45.7069	38.3427	42.1727	37.0752	40.3566	41.5883	37.053
XLOC_018263	-	-	XLOC_018263	PHGDH	TSS20223	chr3:23672338-23703529	-	-	26.6371	22.3705	25.555	26.2152	25.5548	25.3508	21.6763	24.8192	25.6741	25.6741	29.2835	26.5051	14.4271	24.7959	29.6418	38.6292	25.3442	31.3137	18.2704	20.4603	21.7356	19.7463	17.6823	25.0101	18.7431	19.1067	20.2813	19.9689	20.5663	15.9486	19.8956	20.354	37.196	34.2444	34.2153	45.7055	38.6771	38.7596	42.7065	47.1776	45.321
XLOC_023154	-	-	XLOC_023154	RPS23	TSS25626	chr7:84523779-84525639	-	-	179.478	196.562	191.549	176.137	184.54	185.729	189.345	187.969	185.397	185.397	283.016	306.333	312.003	316.326	293.567	391.042	248.495	238.957	139.061	141.419	158.073	153.582	150.14	133.938	179.98	165.318	165.476	171.389	150.713	149.71	133.367	162.441	469.763	485.101	447.1	616.045	603.221	622.348	589.994	610.539	512.788
XLOC_017744	-	-	XLOC_017744	bta-mir-186	TSS19644	chr3:74448693-74464993	-	-	0	0	0	0	0	0	0	0	0	0	0	0	0	0	217.008	0	0	0	0	0	0	0	0	0	0	0	0	0	0	0	0	0	0	0	0	0	0	0	0	0	0
XLOC_020852	-	-	XLOC_020852	CD9	TSS23083	chr5:104505690-104518399	-	-	763.24	705.295	779.525	829.625	850.423	761.182	765.597	766.931	854.299	854.299	742.283	774.794	708.203	777.043	751.291	562.672	875.702	892.152	682.462	685.046	677.643	695.961	678.366	755.88	697.319	729.234	698.656	697.938	648.53	698.771	732.153	753.061	810.781	817.164	847.876	818.959	863.471	817.372	875.216	883.341	865.378
XLOC_015358	-	-	XLOC_015358	AZGP1	TSS17026	chr25:36982286-36986566	-	-	26.3112	24.3644	29.2055	22.8234	23.4466	21.0566	25.2926	28.9097	23.556	23.556	22.68	19.3921	0	18.0404	19.0965	6.76524	26.4638	22.8926	22.4103	23.6473	23.6185	31.6205	24.8297	27.4414	20.5658	20.0649	23.5523	25.0033	23.5275	26.8962	23.214	30.292	29.2175	30.4844	24.7765	20.494	28.2231	23.661	18.318	22.9579	20.7156
XLOC_011504	-	-	XLOC_011504	ENSBTAG00000040602	TSS12729	chr2:131410547-131414758	-	-	138.707	136.605	148.026	126.922	149.669	127.996	141.33	160.753	150.355	150.354	134.918	153.321	110.145	147.43	154.43	177.684	160.112	178.211	121.467	113.193	118.211	116.382	120.129	89.5378	123.424	140.471	139.709	127.956	124.977	138.005	146.891	128.208	139.557	140.295	142.344	164.747	159.322	165.02	176.867	178.188	190.748
XLOC_019758	-	-	XLOC_019758	KRT5	TSS21867	chr5:27271879-27564156	-	-	1182.9	1188.88	1208.24	1194.85	1226.58	1200.7	1168.7	1186.39	1232.3	1232.3	1609.51	1593.69	1627.22	1591.38	1566.46	1581.9	1635.42	1652.45	1449.09	1388.93	1429.95	1416.92	1436.87	1505.18	1300.78	1314.22	1275.98	1314.6	1299.07	1296.45	1367.08	1336.37	1346.31	1349.29	1300.59	1178.28	1222.83	1189.95	1203.36	1190.84	1209.68
XLOC_018174	-	-	XLOC_018174	RPS27	TSS20120	chr3:16505731-16507247	-	-	2060.61	2089.63	2159.5	2217.28	2241.18	2113.94	2116.78	2080.74	2251.55	2251.55	2801.24	2941.27	2491.56	2664.87	2768.62	2815.19	2791	2995.51	1850.33	1783.51	1897.63	1846.25	1828.35	1988.74	1785.07	1861.17	1925.3	1758.05	1680.73	1823.07	1816	1917.93	3552.59	3458.47	3454.27	3839.18	4073.02	4007.09	3898.88	3845.03	4045.47
XLOC_003415	-	-	XLOC_003415	SNORA61	TSS3759	chr12:36656515-36727198	-	-	0	89.8241	0	0	0	0	0	114.711	0	0	0	0	0	0	0	0	0	0	0	0	0	0	0	0	0	0	0	0	0	0	0	0	0	0	0	0	0	0	0	0	0
XLOC_008491	-	-	XLOC_008491	TRIM28	TSS9362,TSS9363	chr18:65954143-65960263	-	-	33.4281	40.617	34.8262	41.6967	41.2966	38.6946	39.4723	38.7903	41.4882	41.4882	45.6194	48.0507	20.9965	52.9323	53.199	41.6599	57.9166	52.7573	36.7239	41.4877	33.5386	30.4629	40.2724	34.5942	39.6997	39.0842	39.74	37.4326	35.4769	40.1313	36.896	40.5736	58.5278	51.5379	60.0327	55.9354	58.9275	53.4978	54.8483	61.1211	61.1962
XLOC_013469	-	-	XLOC_013469	RPL10A	TSS14912	chr23:9391522-9394013	-	-	606.381	622.61	653.972	635.542	612.964	644.137	636.799	619.494	615.746	615.746	743.605	700.982	580.627	762.129	701.492	597.141	735.59	720.97	529.633	535.818	562.188	521.79	574.192	542.308	553.13	525.258	562.186	552.251	528.732	548.424	556.321	566.185	872.404	852.774	881.031	1053.14	1058.52	1000.85	1126.74	1018.8	1051.14
XLOC_017466	-	-	XLOC_017466	S100A4	TSS19348,TSS19349	chr3:16886201-16888570	-	-	1139.71	1117.95	1070.21	1227.39	1167.94	1071.1	1174.93	1056.9	1173.28	1173.28	1150.3	1269.98	1476.26	1209.28	1211.88	1344.04	1311.57	1413.59	693.306	728.459	718.182	724.095	788.641	810.052	1008.49	970.303	1041.81	1028.15	998.613	1050.62	1083.76	1105.76	1519.28	1468.57	1493.25	2202.58	2252.31	2285.15	2183.18	2437.59	2378.58
XLOC_020308	-	-	XLOC_020308	TSPO	TSS22477	chr5:114596005-114608640	-	-	195.152	175.929	194.948	134.472	180.537	173.789	180.52	179.024	181.361	181.361	227.483	223.125	280.241	210.422	238.485	270.872	216.623	254.918	149.31	141.713	171.654	151.974	119.486	159.499	193.888	195.613	202.224	191.096	172.81	187.48	163.073	152.367	352.003	374.676	307.587	404.277	414.692	407.772	353.089	360.591	408.468
XLOC_020596	-	-	XLOC_020596	-	TSS22802	chr5:57527831-57529357	-	-	732.451	758.127	743.887	718.361	725.101	709.565	705.648	749.094	728.492	728.492	803.188	770.329	764.32	812.094	780.126	817.987	775.283	823.284	693.216	708.412	658.812	663.906	709.436	708.998	716.574	753.598	712.748	707.584	710.212	712.677	771.557	704.577	1175.25	1326.74	1245.76	1386.83	1442.42	1410.06	1422.72	1385.07	1439.15
XLOC_023874	-	-	XLOC_023874	EGR3	TSS26408	chr8:70503687-70506163	-	-	1.49623	1.26201	0.295021	1.54536	1.05097	1.24938	1.046	0.813465	1.05572	1.05572	2.41698	3.524	0	3.86166	3.431	0	4.0856	4.04647	0.441028	0	0.861547	0.238302	0.557674	0.826996	0	0.214491	0	1.24615	0.209458	1.09873	0.533189	0	5.1603	9.52417	12.0471	10.3558	3.8671	7.69142	10.5909	8.68983	6.15789
XLOC_006495	-	-	XLOC_006495	ENSBTAG00000013411	TSS7135,TSS7136	chr16:45401530-45416473	-	-	125.59	125.788	122.971	121.745	137.284	119.126	118.056	134.185	137.917	137.917	113.003	114.224	91.6618	112.766	103.984	75.5107	122.605	121.896	100.622	104.483	107.149	109.64	110.771	109.173	114.333	117.133	117.342	111.848	111.004	117.475	124.417	120.436	144.988	141.214	149.116	183.981	178.638	186.495	187.91	187.999	196.078
XLOC_013450	-	-	XLOC_013450	RPS18	TSS14888	chr23:7388702-7393361	-	-	1955.63	1884.19	2022.41	1911.47	1808.73	1911.53	1876.55	1916.45	1817.15	1817.15	2456.36	2453.96	1646.7	2558.4	2549.63	2355.1	2465.82	2552.23	1604.37	1546.71	1605.66	1552.46	1598.32	1451.27	1654.28	1647.39	1715.07	1705.71	1627.49	1657.78	1553.07	1624.15	3076.67	3062.2	2826.47	3760.51	3678.58	3844.59	3721.71	3527.61	3614.92
XLOC_001645	-	-	XLOC_001645	PKM2	TSS1803	chr10:18965983-18992445	-	-	181.282	186.184	178.549	176.722	167.928	182.718	181.708	185.718	168.707	168.707	174.958	175.229	147.21	168.363	166.568	172.034	171.146	160.746	181.602	184.463	178.62	186.077	191.181	175.804	204.363	197.225	206.023	205.844	201.783	201.428	198.576	194.327	135.599	138.23	152.746	164.538	154.808	163.064	153.586	156.877	156.982
XLOC_022276	-	-	XLOC_022276	MIDN	TSS24636,TSS24637,TSS24638	chr7:45330395-45338024	-	-	33.0045	35.7025	33.219	29.6009	27.7682	32.925	32.3619	34.6873	27.8931	27.8931	34.584	37.6333	34.5114	37.1547	35.9441	31.1707	33.7933	30.813	27.9701	23.2924	26.4377	25.3114	22.445	20.1373	29.3048	33.1975	31.2383	34.5378	31.3489	28.8063	30.8554	25.9079	47.0284	51.5244	44.9263	35.3525	38.092	33.5426	37.507	30.8533	35.7317
XLOC_009927	-	-	XLOC_009927	U6	TSS10966	chr19:23213825-23249464	-	-	0	0	0	0	0	0	0	0	0	0	0	0	0	91.2819	0	0	0	0	0	0	0	0	0	0	0	0	0	0	0	0	0	0	0	0	0	0	0	0	0	0	0
XLOC_008246	-	-	XLOC_008246	FOSB	TSS9086	chr18:53501994-53508395	-	-	2.02936	1.81342	1.4778	1.32037	1.56531	1.60836	1.80167	2.58636	1.57237	1.57237	94.8987	91.4177	75.9593	93.1313	97.115	106.647	96.9507	95.4091	2.68189	3.73865	3.40958	3.00431	3.37324	4.92546	2.22956	2.15452	0.907677	1.60982	1.14385	2.35623	0.457005	1.08173	211.677	225.747	212.787	136.625	132.039	144.416	132.973	143.45	132.324
XLOC_010995	-	-	XLOC_010995	U6	TSS12156	chr2:129652474-129675550	-	-	0	0	0	0	0	0	0	0	0	0	0	0	0	0	0	0	0	0	0	0	0	0	0	0	0	0	0	0	0	0	0	0	0	0	0	0	0	0	0	0	0
XLOC_012539	-	-	XLOC_012539	U4	TSS13854	chr21:29064984-29065066	-	-	0	0	0	0	0	0	0	0	0	0	190.019	0	0	0	0	0	0	0	0	0	0	0	0	0	0	0	0	0	192.623	0	0	0	0	0	0	0	0	0	0	0	0
XLOC_000033	-	-	XLOC_000033	ENSBTAG00000030124	TSS36	chr1:5378509-5378601	-	-	0	0	0	0	0	0	0	151.031	0	0	0	0	0	0	0	0	0	0	0	0	0	0	0	0	0	0	0	0	0	0	0	0	0	0	0	0	0	0	0	0	0
XLOC_017253	-	-	XLOC_017253	CD81	TSS19102,TSS19103	chr29:49842467-49860377	-	-	156.107	162.332	150.583	131.624	144.172	162.044	160.07	154.06	144.821	144.821	201.121	202.596	110.538	201.892	194.153	177.581	215.542	194.905	143.556	120.815	116.243	135.101	135.674	136.703	151.883	159.949	166.42	153.296	146.217	133.559	144.165	163.571	228.807	220.084	211.097	265.369	253.946	262.776	275.691	254.992	243.086
XLOC_024780	-	-	XLOC_024780	ENSBTAG00000043573	TSS27421	chrM:1452-16338	-	-	0	0	0	0	0	0	0	0	0	0	0	0	0	0	0	0	0	0	0	0	0	0	0	0	0	0	0	0	0	0	0	0	0	0	0	0	0	0	0	0	0
XLOC_025912	-	-	XLOC_025912	TMSB4	TSS28625	chrX:140973701-140975767	-	-	273.511	245.832	248.207	262.112	205.956	243.784	272.526	228.595	206.909	206.909	263.323	266.148	152.202	301.183	249.696	277.26	257.076	229.629	262.677	264.698	232.731	253.725	223.86	247.557	251.751	252.744	230.329	211.523	240.677	213.016	258.148	239.524	641.556	633.817	661.949	840.805	796.698	820.325	725.991	802.966	727.693
XLOC_009203	-	-	XLOC_009203	SNORA54	TSS10147	chr19:18570890-18598085	-	-	0	0	89.7801	0	0	0	0	0	0	0	0	0	0	0	0	0	0	0	0	0	0	0	0	0	0	0	0	66.4749	0	0	0	0	0	0	91.5638	0	0	0	0	0	0
XLOC_024225	-	-	XLOC_024225	ENSBTAG00000045797	TSS26788	chr9:42120207-42120285	-	-	0	0	0	0	432.705	0	0	0	434.734	434.734	0	0	0	0	0	0	0	0	0	0	0	0	0	0	0	0	0	0	0	0	0	0	0	0	0	0	0	0	0	0	0
XLOC_008081	-	-	XLOC_008081	GPI	TSS8884,TSS8885	chr18:44977883-45007685	-	-	143.446	141.459	154.694	153.827	151.995	145.267	146.471	132.598	152.693	152.693	144.012	132.943	78.7008	139.514	131.613	135.16	150.63	157.397	145.96	140.738	126.187	144.766	139.201	148.379	142.968	138.642	135.659	140.123	135.417	129.51	149.498	152.088	155.747	151.08	157.385	156.978	162.347	149.727	165.346	169.105	163.875
XLOC_014419	-	-	XLOC_014419	SERPINB2	TSS15984	chr24:62591412-62609170	-	-	50.7689	56.4887	48.6765	55.4306	56.3801	56.098	52.6337	55.1985	56.639	56.639	66.6444	61.6645	51.0314	63.4067	64.5875	89.9212	58.7772	62.2036	58.0986	55.1325	58.4016	61.4852	54.2742	59.2522	55.4369	44.266	56.3226	48.6253	50.2797	53.4483	53.1966	52.4471	50.253	48.5524	48.452	38.2687	35.3511	37.8589	35.8367	39.1464	38.5312
XLOC_005400	-	-	XLOC_005400	RPS13	TSS5955	chr15:35943264-35945982	-	-	481.85	467.046	469.915	466.87	446.642	428.577	392.501	451.368	448.675	448.675	487.416	518.403	482.113	495.81	518.924	625.541	527.976	550.526	380.238	365.707	383.281	363.82	403.528	356.69	344.369	392.672	407.736	383.532	369.74	380.17	387.287	410.059	877.07	845.243	902.123	1067.63	1089.35	1086.06	1080.72	1108.65	1050.75
XLOC_008934	-	-	XLOC_008934	SNORD88	TSS9852	chr18:57317722-57324156	-	-	0	0	187.006	0	0	0	0	0	0	0	0	138.988	0	0	0	0	0	0	0	0	0	0	0	0	0	0	0	0	0	0	0	0	0	0	0	0	0	0	0	0	0
XLOC_004912	-	-	XLOC_004912	ENSBTAG00000036116	TSS5428	chr14:79570211-79583289	-	-	3139.25	3212.58	3109.01	2862.96	3084.88	3176.06	3185.46	3271.99	3098.87	3098.87	3004.46	2892.76	2457.96	2958.02	2949.94	3123.98	2748.35	2713.27	3769.59	3649.64	3733.01	3679.43	3425.04	3430.05	3325.96	3325.76	3378.33	3409.89	3359.58	3337.12	3263.55	3238.28	5037.01	5066.26	4605.3	5520.64	5443.31	5554.66	5454.26	5343.18	4343.03
XLOC_003379	-	-	XLOC_003379	HMGB1	TSS3714	chr12:30352945-30358971	-	-	110.183	121.362	106.534	118.259	104.931	115.316	108.536	120.018	105.421	105.421	107.287	106.673	113.525	108.862	106.216	96.539	86.7617	117.094	97.8729	102.669	122.242	113.166	116.285	130.981	112.806	111.592	109.94	109.784	104.99	114.779	113.526	97.6522	121.367	126.107	125.486	132.198	118.913	124.074	119.724	130.811	119.055
XLOC_020429	-	-	XLOC_020429	PCBP2	TSS22615,TSS22616	chr5:26702514-26724111	-	-	187.216	200.618	194.478	198.162	194.329	201.523	193.015	182.162	195.224	195.224	213.137	213.677	146.797	215.027	229.501	262.381	204.571	260.286	218.767	240.202	229.89	222.757	242.125	194.711	223.914	212.904	222.264	199.87	194.709	195.257	238.339	216.436	218.226	208.434	201.482	255.035	241.359	235.656	254.935	247.382	236.484
XLOC_007636	-	-	XLOC_007636	HSPB8	TSS8389	chr17:58405436-58418688	-	-	24.2375	23.0029	20.7989	25.7202	27.3682	25.9532	20.9767	20.9773	27.4904	27.4904	33.3302	34.99	50.8936	32.102	30.2721	17.7322	36.5493	43.0174	19.1957	20.45	19.9196	20.4877	20.9474	11.5545	22.3663	26.1689	21.3233	21.2986	21.3159	22.6604	20.6338	19.0782	27.6793	22.2221	24.6565	27.4802	21.8356	22.4966	28.2535	28.4807	21.336
XLOC_017187	-	-	XLOC_017187	ENSBTAG00000047811	TSS19029	chr29:44574559-44585598	-	-	556.394	624.283	404.69	614.097	568.03	391.343	563.997	476.193	570.619	570.618	792.792	438.521	883.299	684.496	697.593	584.484	664.067	1046.45	592.035	402.07	512.868	596.852	599.394	585.307	529.002	549.831	587.116	377.384	475.21	555.995	484.705	653.717	269.503	131.69	282.012	99.4892	351.287	171.858	102.59	137.066	251.722
XLOC_009408	-	-	XLOC_009408	TOB1	TSS10379	chr19:36511973-36515686	-	-	80.9544	79.7763	81.8204	80.0392	73.9615	81.5682	80.0074	81.0261	74.2984	74.2984	75.6325	78.5513	66.1201	78.6995	74.3791	90.1811	75.8459	83.9114	56.779	60.2163	54.3208	45.6217	54.5596	56.1351	75.194	74.7502	63.94	71.8673	71.6777	75.9698	73.8	53.1479	78.6519	80.4734	72.935	62.8015	58.2312	66.6104	59.432	63.5132	62.4178
XLOC_024846	-	-	XLOC_024846	U6	TSS27490	chrX:7580440-7696156	-	-	0	0	0	0	0	0	0	99.211	0	0	0	78.5513	0	0	0	0	0	0	0	0	0	0	0	268.64	0	0	0	0	0	136.425	0	0	0	0	0	0	0	0	0	0	0
XLOC_010812	-	-	XLOC_010812	IGFBP2	TSS11954	chr2:105338357-105367369	-	-	9.44482	8.46505	11.3433	10.2414	9.4934	11.6599	6.91207	10.0552	9.53704	9.53704	5.45036	5.47368	0	6.46016	5.56835	6.47514	7.22804	7.85138	2.63789	3.67354	1.75455	3.22398	1.78497	5.48414	4.77799	6.52285	5.86982	5.25288	5.88825	2.5002	6.16218	7.38979	14.6688	11.956	12.2107	16.6213	16.3429	16.9207	20.3544	13.2104	15.0384
XLOC_010907	-	-	XLOC_010907	AK2	TSS12055	chr2:121486239-121512299	-	-	493.039	488.071	501.969	485.871	494.651	507.979	496.817	505.935	496.942	496.942	514.785	505.427	632.592	525.597	503.356	569.449	540.578	545.687	392.751	392.832	394.628	427.012	405.985	384.31	455.755	464.144	464.158	475.743	469.769	498.134	447.265	454.315	504.675	511.704	494.465	626.176	633.665	634.775	596.702	619.356	586.796
XLOC_022730	-	-	XLOC_022730	SPC24	TSS25148	chr7:16811451-16817517	-	-	11.4909	11.8847	8.84539	14.01	9.98679	15.8714	13.2765	13.8254	10.0335	10.0335	19.7913	20.5483	0	22.1787	15.1685	0	9.89676	9.62324	5.58375	9.46588	5.59786	9.94191	9.54757	17.2304	19.9423	15.8283	15.3679	12.8749	8.88276	13.2809	11.5942	13.6332	10.774	3.77759	10.1584	16.2566	12.0416	16.9689	10.5401	15.1617	12.983
XLOC_021720	-	-	XLOC_021720	ENSBTAG00000046955	TSS24018	chr6:107672979-107840568	-	-	0	0	0	0	0	0	0	0	0	0	0	0	0	0	293.846	0	0	0	0	0	0	0	0	0	0	0	0	0	0	0	0	0	0	0	0	0	0	0	0	0	0
XLOC_015302	-	-	XLOC_015302	SCARNA20	TSS16964	chr25:34072619-34083970	-	-	0	43.0712	0	0	0	0	0	0	0	0	0	45.1795	0	0	0	0	52.5855	0	0	0	0	0	0	0	0	0	0	0	0	0	0	0	0	0	0	0	0	0	0	0	0
XLOC_017192	-	-	XLOC_017192	FOSL1	TSS19034	chr29:44673878-44679325	-	-	6.69859	3.98996	3.6187	6.07752	7.47495	8.01821	9.89818	4.74795	7.50989	7.50989	17.1652	26.1519	0	25.4356	22.0647	0	23.9345	17.7374	5.73513	3.90423	4.95543	6.29782	6.42916	4.2114	5.35579	5.37385	2.87692	4.87342	7.21288	5.37641	4.52716	4.87206	17.8315	12.3274	17.219	13.8776	13.0869	16.9188	14.9155	12.7886	11.6664
XLOC_020189	-	-	XLOC_020189	CDCA3	TSS22341,TSS22342	chr5:103960542-103963273	-	-	9.12444	9.33036	11.5519	10.3825	7.96589	7.18709	10.9189	7.8661	8.00137	8.00137	9.52357	9.84612	0	7.93154	9.86055	24.6288	12.6013	7.01467	10.2546	3.9944	6.73884	9.28534	6.65465	11.6733	9.69477	9.46739	7.73762	7.12115	6.59224	8.72613	7.98136	7.07664	5.89674	6.6933	7.05196	15.5124	8.92	10.0204	15.8804	9.37908	9.58321
XLOC_007870	-	-	XLOC_007870	OSGIN1	TSS8647	chr18:10294995-10305608	-	-	9.83754	7.32775	8.59371	9.18382	7.85309	8.95015	8.58692	9.25903	7.8889	7.8889	14.2885	13.1684	13.8941	10.6442	13.4271	4.36772	13.1704	13.1702	8.40188	8.41698	8.15877	7.71188	9.72271	10.095	8.55435	9.24557	7.31857	6.56206	9.1164	10.471	9.75153	7.56289	35.8893	30.3672	31.8431	24.72	16.7387	19.4119	19.1834	19.0111	20.5697
XLOC_002629	-	-	XLOC_002629	ASS1	TSS2880	chr11:100791338-100843336	-	-	10.6117	10.2579	12.5779	8.27822	11.5279	11.6401	11.4224	9.8698	11.5816	11.5816	5.48164	5.71471	0	6.9984	3.76982	4.30232	5.60212	4.1125	11.0459	9.7634	11.3606	10.0273	13.7116	10.9938	4.36913	4.60257	2.60058	4.10332	3.14867	3.81448	4.85646	6.5731	15.2302	14.0857	17.2884	19.2545	23.8165	14.1712	15.6598	17.9252	19.5873
XLOC_004259	-	-	XLOC_004259	SNORD22	TSS4697	chr13:29778731-29803330	-	-	0	0	0	0	0	0	0	0	0	0	0	0	0	0	0	0	0	0	0	0	0	0	0	172.491	52.656	0	0	0	0	0	0	0	0	0	0	0	0	0	0	0	0
XLOC_012849	-	-	XLOC_012849	RPL14	TSS14185	chr22:13336572-13339983	-	-	1448.45	1472.73	1431.2	1449.36	1539.69	1468.53	1406.35	1449.62	1546.88	1546.88	1670.4	1692.72	1651.86	1703.12	1632.64	1787.07	1746.33	1901.08	1383.03	1338.69	1334.26	1331.38	1407.15	1455.17	1302.23	1381.08	1338.12	1322.36	1320.19	1373.43	1412.57	1364.35	2482.66	2371.91	2393.26	2801.28	2775.64	2773.92	2788.26	2829.32	2849.01
XLOC_007037	-	-	XLOC_007037	bta-mir-205	TSS7739	chr16:75799965-75800034	-	-	0	0	0	0	0	0	0	0	0	0	0	0	0	0	0	0	0	0	0	0	0	0	0	0	0	0	0	0	0	0	0	0	0	0	0	0	0	0	0	0	0
XLOC_013453	-	-	XLOC_013453	KIFC1	TSS14891	chr23:7512779-7527613	-	-	8.56198	5.47889	6.36803	6.77261	9.52238	6.66879	5.80225	7.13598	9.56686	9.56686	7.88188	7.13327	10.9306	6.17993	9.03318	3.55487	7.16255	2.33766	4.95955	5.6271	5.41864	4.03746	5.8609	4.09889	3.43449	5.03563	4.70158	6.44164	5.43026	2.75308	6.60916	5.9559	7.36443	8.50082	8.51686	10.0492	9.01133	12.7676	11.6116	7.20385	11.7711
XLOC_006654	-	-	XLOC_006654	NEK2	TSS7315	chr16:73674451-73686725	-	-	6.0071	5.3251	6.16421	8.06929	7.38881	3.25087	5.2324	6.03563	7.42371	7.42371	5.8415	5.60638	0	5.81368	4.9677	6.59354	3.81308	5.1563	8.08488	5.15047	7.00885	4.40351	6.05809	5.57779	4.90028	3.80468	7.48119	4.0524	6.20471	7.04893	8.04033	5.29033	4.05977	5.45393	3.87628	5.4372	5.80058	4.59453	2.60994	4.86999	6.65618
XLOC_006499	-	-	XLOC_006499	ERRFI1	TSS7141,TSS7142	chr16:46201191-46215455	-	-	30.851	33.6102	33.4527	36.7398	32.6777	33.9843	30.068	33.9788	32.8245	32.8245	32.4561	38.7528	29.3982	38.5166	32.1295	43.8164	30.6955	35.4396	26.3999	25.4061	26.6215	28.751	30.1268	23.0271	24.6615	24.607	25.8171	25.9113	25.7275	25.9847	21.994	23.8238	63.8628	67.7897	66.716	45.2145	45.8708	43.0183	43.9455	48.8537	38.9069
XLOC_016357	-	-	XLOC_016357	C28H10ORF116	TSS18115	chr28:41912321-41914565	-	-	51.462	60.2816	55.4963	46.4699	60.7921	55.3915	53.965	38.7377	61.0703	61.0703	91.1184	96.557	104.82	79.5091	72.4342	71.4448	94.3596	101.182	46.1087	41.1396	32.5784	44.9015	47.5066	30.1855	47.9805	51.1507	61.1235	40.663	27.8366	51.6686	51.1977	61.2706	39.5262	39.2748	55.436	64.0825	77.8001	84.1039	74.915	70.864	67.096
XLOC_020480	-	-	XLOC_020480	TROAP	TSS22672	chr5:30658594-30665306	-	-	5.06214	3.68786	3.51058	4.39906	4.23039	4.38604	5.08767	5.57239	4.24972	4.24972	4.69455	4.58255	13.7326	3.78226	3.68529	4.54717	3.88578	3.07598	2.84342	2.63391	3.03075	4.13717	4.85566	4.95659	3.71507	3.94127	3.47119	3.45719	4.39249	5.4103	3.16746	2.95064	3.94574	2.30684	6.01703	4.00905	4.50912	3.77009	5.03218	4.83155	2.8371
XLOC_005338	-	-	XLOC_005338	REXO2	TSS5882	chr15:25293298-25304051	-	-	61.8438	52.3492	58.9655	58.0348	53.1652	56.4624	51.3519	46.4789	53.412	53.412	47.5129	50.0239	49.3255	45.842	62.0983	62.5583	49.5408	45.0817	46.118	53.845	43.149	49.8589	48.6818	45.3529	56.3485	51.7775	59.9162	52.7959	53.8829	53.7821	59.9507	60.301	74.5606	73.9765	72.8846	86.9173	82.3278	92.1854	96.7358	95.8688	95.1132
XLOC_002783	-	-	XLOC_002783	ACTB	TSS3048,TSS3049	chr11:10717553-10740088	-	-	5.22821	6.94769	7.24817	3.91266	7.35917	6.58204	3.70747	8.8244	7.39335	7.39334	5.66394	7.48805	0	7.38033	7.00962	11.8535	5.73514	8.85968	4.66393	4.29119	4.62327	4.55633	2.80946	5.08572	6.28506	2.3029	5.2502	3.57152	2.5559	5.47005	4.87624	6.19077	3.62053	5.18297	1.99988	5.01137	4.72592	6.36727	3.70713	4.75278	4.83046
XLOC_003036	-	-	XLOC_003036	RHOB	TSS3329	chr11:78464205-78466417	-	-	22.9373	22.1028	22.4984	21.7364	23.2363	18.6814	20.6799	19.7018	23.3423	23.3423	31.0398	32.2097	36.7076	31.757	37.4101	16.4825	38.0479	35.2269	15.3324	17.8492	13.392	16.1863	17.5376	18.5267	17.1293	19.6768	21.2386	16.534	15.7499	17.3848	15.6972	16.423	55.1868	56.0149	53.1265	43.5806	55.1563	50.97	46.6593	45.7491	53.6931
XLOC_007731	-	-	XLOC_007731	SNORD23	TSS8493	chr17:72509510-72597379	-	-	0	0	0	0	0	0	0	0	0	0	0	0	0	0	0	0	0	0	0	0	0	0	0	0	0	0	0	0	0	0	0	0	0	0	0	0	0	0	0	0	0
XLOC_008295	-	-	XLOC_008295	PPP1R15A	TSS9143	chr18:55925890-55929294	-	-	11.9984	11.0897	14.4997	10.2792	12.2813	12.5513	12.1105	12.4569	12.3397	12.3397	25.8638	26.7538	8.08102	26.2418	27.3754	29.6474	23.0186	22.0017	8.55861	8.17012	8.4848	10.1309	10.9294	11.3529	10.629	9.82336	13.2299	9.07446	9.90221	9.9207	9.06974	11.2523	26.1962	27.3489	22.4734	19.821	22.3747	19.3182	21.3005	18.4441	18.8017
XLOC_012971	-	-	XLOC_012971	RPL29	TSS14333	chr22:49499797-49501972	-	-	1000.54	913.885	1016.25	996.572	960.939	918.948	937.211	986.306	965.364	965.365	1258.4	1170.94	929.285	1246.38	1199.16	1182.7	1274.31	1405.74	774.708	753.57	718.392	729.331	762.868	896.882	790.733	807.558	869.623	787.862	816.79	769.337	842.068	852.543	1731.91	1820.59	1723.19	2148.74	2195.86	2181.11	2143.71	2143.57	2216.79
XLOC_014542	-	-	XLOC_014542	ATP5A1	TSS16122	chr24:46300458-46309366	-	-	795.786	803.361	755.715	816.566	814.211	763.668	792.966	787.487	817.975	817.975	711.297	648.995	670.984	677.616	709.434	723.35	683.337	724.423	661.234	683.015	664.97	659.045	723.231	674.861	670.905	667.892	695.613	709.669	699.09	726.491	679.279	731.089	771.618	791.258	814.426	803.112	810.125	796.046	779.814	796.365	809.253
XLOC_020242	-	-	XLOC_020242	LGALS1	TSS22406	chr5:110014542-110017878	-	-	111.722	135.52	149.49	116.254	102.063	96.8157	128.818	96.662	102.526	102.526	120.698	112.586	59.7299	136.534	114.02	86.1805	102.757	137.825	117.277	133.666	122.854	114.693	121.449	160.188	126.073	116.232	124.362	116.182	113.385	115.574	131.482	107.318	119.899	140.389	122.161	256.498	253.862	267.322	283.218	226.566	281.136
XLOC_005978	-	-	XLOC_005978	U6	TSS6581	chr15:45632508-45632615	-	-	0	0	0	0	0	0	0	0	0	0	0	0	0	0	0	0	0	0	0	0	0	0	0	0	0	0	0	0	0	0	0	0	0	0	0	0	0	0	0	0	0
XLOC_005653	-	-	XLOC_005653	CD44	TSS6223,TSS6224	chr15:66454330-66541790	-	-	57.5244	53.0612	58.7253	58.4015	56.1041	60.6578	56.0844	60.8669	56.362	56.362	68.5332	76.5257	35.2302	75.352	73.4344	61.6378	74.0975	70.2428	77.3185	77.7087	80.3514	83.9182	84.9381	65.2948	90.1346	89.3596	82.7721	79.3475	77.8449	85.0064	85.1742	80.3669	86.8635	93.6882	80.1444	101.094	98.609	91.8691	108.844	95.7498	93.1387
XLOC_018705	-	-	XLOC_018705	-	TSS20718	chr3:17741727-17741905	-	-	18082.6	17451.3	17676.8	16940.2	17936.3	17280.2	17310.1	16171.6	18018.1	18018.1	22890.2	23196.4	11814.3	23005.1	23065.7	20684.9	24970.8	23808	15247.7	14207.2	14454	14896.7	15581.5	12886	15417.3	16840	16222.4	15974.9	15653.6	16440	16164.5	15902.4	29678.8	31437	32708.3	34043.8	33064.9	32269.3	33423	35837.4	33230.3
XLOC_021718	-	-	XLOC_021718	bta-mir-2451	TSS24016	chr6:107672979-107840568	-	-	0	0	0	0	0	0	0	0	0	0	0	0	0	391.033	0	0	0	0	0	0	0	0	0	0	0	0	0	0	0	0	0	0	0	0	0	0	0	0	0	0	0
XLOC_024117	-	-	XLOC_024117	-	TSS26670	chr8:96885003-96887425	-	-	24.5077	22.2411	21.5276	22.3033	22.4031	26.0405	21.2547	21.153	22.5054	22.5054	18.9035	21.5009	31.5984	19.0087	19.7233	28.6685	18.9372	24.4852	21.6063	23.6288	23.7098	25.3121	24.2563	27.5342	22.881	20.9864	24.7282	23.2181	23.5065	24.2407	23.1863	21.3476	44.5989	43.487	48.2744	38.8528	44.0005	42.3746	42.9542	42.784	39.9287
XLOC_002408	-	-	XLOC_002408	U6	TSS2638	chr11:49866378-49866485	-	-	0	0	0	0	0	0	0	0	0	0	0	0	0	0	0	0	0	200.368	0	0	0	0	0	0	0	0	0	0	0	0	0	0	0	0	0	0	0	0	0	0	0
XLOC_006343	-	-	XLOC_006343	BTG2	TSS6967	chr16:890071-892370	-	-	10.4566	7.85809	11.6274	4.6409	10.1834	8.39927	8.38354	10.1186	10.2303	10.2303	15.948	11.8314	60.186	19.2293	18.719	21.434	23.4804	14.7528	4.82913	6.06042	6.39738	5.26028	4.9555	3.77781	4.19814	6.31879	5.81674	10.4422	6.79609	11.9104	9.07181	7.37631	60.457	53.6978	62.5131	23.0207	26.4931	30.4466	19.8345	31.7909	31.5258
XLOC_019930	-	-	XLOC_019930	NACA	TSS22053	chr5:57063070-57074070	-	-	289.38	285.148	266.678	296.361	288.328	278.869	290.442	284.632	289.681	289.681	292.636	287.233	369.015	312.528	309.137	312.353	304.403	336.181	305.747	272.994	298.2	294.264	298.778	291.768	283.032	270.829	267.181	270.185	279.355	268.801	284.065	294.757	424.192	411.847	461.641	470.765	484.235	477.503	436.418	462.886	457.251
XLOC_024639	-	-	XLOC_024639	ENSBTAG00000046134	TSS27243	chr9:77233381-77296724	-	-	0	0	0	0	0	0	0	0	0	0	0	0	0	0	0	0	0	0	0	0	0	0	0	0	0	0	0	0	0	0	0	0	0	0	0	0	0	0	0	0	0
XLOC_002354	-	-	XLOC_002354	RPS27A	TSS2577,TSS2578	chr11:37823274-37825724	-	-	1659.73	1699.49	1680.95	1757.18	1718.78	1617.34	1610.99	1579.72	1726.81	1726.81	1870.46	1902.56	1501.88	1916.94	1915.87	2169.88	1998.47	1951.2	1674.73	1655.56	1709.14	1585.45	1780.19	1753.63	1567.13	1505.22	1580.81	1498.8	1475.69	1469.15	1736.56	1533.53	2262.17	2317.16	2187.24	2834.7	2630.2	2820.21	2904.14	2702.72	2591.17
XLOC_009229	-	-	XLOC_009229	snoZ17	TSS10176	chr19:20703987-20706890	-	-	0	0	0	0	0	0	0	0	0	0	0	0	0	0	0	0	0	0	0	0	0	0	0	0	0	0	0	0	0	0	0	0	0	0	0	318.989	0	0	0	343.752	0
XLOC_024178	-	-	XLOC_024178	bta-mir-2477	TSS26739	chr9:26285031-26304762	-	-	0	0	0	0	0	0	0	0	0	0	0	0	0	0	0	0	0	0	0	0	0	0	0	0	0	0	0	0	0	0	0	0	0	0	0	0	0	0	0	0	0
XLOC_021428	-	-	XLOC_021428	bta-mir-2453	TSS23699	chr6:118328386-118328465	-	-	0	0	0	0	0	0	0	0	0	0	0	0	0	0	0	0	0	0	0	0	0	0	0	0	0	0	0	0	0	0	0	0	0	0	0	0	0	0	0	0	0
XLOC_008751	-	-	XLOC_008751	U6	TSS9642	chr18:48140548-48244387	-	-	0	0	0	0	93.4941	0	0	0	93.9219	93.9219	0	0	0	0	0	0	0	0	0	0	83.8766	0	0	0	0	0	0	0	0	0	0	0	0	0	0	0	0	0	0	0	0
XLOC_001951	-	-	XLOC_001951	DUT	TSS2137,TSS2138	chr10:62284070-62295576	-	-	37.458	43.6078	37.2612	45.1745	33.915	45.1679	49.9226	39.6516	34.0724	34.0724	47.642	42.9858	0	33.6195	45.5252	80.3957	51.5809	48.6081	41.2712	34.6568	42.1647	33.2516	39.9183	28.7289	39.1551	26.5052	37.9682	30.8319	33.6014	30.4695	34.8025	48.5598	56.4553	73.9928	57.0409	85.5443	66.6074	73.6205	83.527	87.3749	61.0318
XLOC_020914	-	-	XLOC_020914	SNORD43	TSS23151	chr5:111261437-111267705	-	-	0	0	0	0	0	0	0	0	0	0	0	0	0	0	0	0	0	0	0	0	0	0	0	0	0	0	0	0	0	0	0	0	0	0	0	0	0	0	0	0	0
XLOC_018433	-	-	XLOC_018433	SNORD45	TSS20413	chr3:69316066-69322906	-	-	0	0	0	347.994	0	0	0	0	0	0	0	0	0	0	0	0	0	0	0	0	0	0	302.871	0	0	0	0	0	0	0	0	0	0	0	0	0	0	0	0	0	0
XLOC_020223	-	-	XLOC_020223	SNORA70	TSS22382	chr5:107865784-107865917	-	-	0	0	0	0	0	0	0	0	0	0	0	0	0	0	0	0	0	0	0	0	0	0	0	0	0	0	0	0	0	0	0	0	0	0	0	0	0	0	0	0	0
XLOC_010439	-	-	XLOC_010439	RPL38	TSS11561	chr19:57835001-57839034	-	-	1158.6	1302.64	1374.78	1471.79	1257.35	1316.85	1315.49	1267.1	1263.17	1263.17	1678.95	1629.43	957.554	1565.03	1550.11	1314.82	1892.67	1777.19	1121.46	1113.93	1128.11	1107.61	1201.29	1216.81	1032.83	1144.77	1080.29	996.234	1149.05	1206.31	1319.73	1307.89	1838.65	1948.43	1684.55	2206.88	2270.39	2289.88	2156.76	2243.68	2231.27
XLOC_002787	-	-	XLOC_002787	bta-mir-2295	TSS3053	chr11:10862185-10862252	-	-	0	0	0	0	0	0	0	0	0	0	0	0	0	0	0	0	0	0	0	0	0	0	0	0	0	0	0	0	0	0	0	0	0	0	0	0	0	0	0	0	0
XLOC_010715	-	-	XLOC_010715	ENSBTAG00000048035	TSS11852	chr2:73379884-73441557	-	-	0	0	0	0	0	0	0	0	0	0	0	0	0	0	0	0	0	0	0	0	0	0	0	0	0	0	0	0	0	0	0	0	0	0	0	0	0	0	0	0	0
XLOC_017902	-	-	XLOC_017902	U6	TSS19818	chr3:106752649-106752756	-	-	0	0	0	0	0	0	0	0	0	0	0	0	0	0	0	0	0	0	0	0	0	0	0	0	0	0	0	0	0	0	0	0	0	0	0	0	0	0	0	0	0
XLOC_020462	-	-	XLOC_020462	METTL7A	TSS22650	chr5:29161682-29172757	-	-	180.171	178.064	170.67	180.193	159.27	176.774	171.201	173.645	159.999	159.999	168.174	163.338	102.896	168.029	158.384	196.27	169.229	163.288	166.837	159.389	163.486	154.866	161.849	161.112	142.902	168.115	160.996	151.671	166.329	174.599	169.337	154.559	329.772	317.273	320.119	334.177	334.833	331.092	319.519	336.778	306.017
XLOC_022917	-	-	XLOC_022917	ENSBTAG00000046194	TSS25364	chr7:41154754-41179540	-	-	0	0	0	0	0	0	0	0	0	0	0	0	0	0	0	0	0	0	0	0	0	0	0	0	0	0	0	0	0	0	0	0	0	0	0	0	0	0	0	0	0
XLOC_011041	-	-	XLOC_011041	ENSBTAG00000030340	TSS12213,TSS12214	chr2:134294881-134344270	-	-	36.6081	33.5079	31.6627	33.2107	33.6788	34.8446	39.2143	37.2271	33.8308	33.8308	26.4554	29.1271	37.4209	26.5827	21.8918	35.3023	29.3767	23.7966	33.3525	34.2292	33.035	35.2464	29.3675	28.9299	34.0109	31.2049	41.157	33.3156	34.1833	38.4132	33.7737	33.2848	26.2094	26.7832	23.9417	18.9606	16.7214	17.3103	17.3454	16.7333	17.8249
XLOC_021483	-	-	XLOC_021483	ENSBTAG00000043847	TSS23756	chr6:21984883-21985969	-	-	0	0	0	0	0	0	0	0	0	0	0	0	0	0	0	0	0	0	0	0	0	0	0	0	0	0	0	0	0	0	0	0	0	0	0	0	0	0	0	0	0
XLOC_024699	-	-	XLOC_024699	ENSBTAG00000045700	TSS27310	chr9:97638102-97740003	-	-	0	0	0	0	0	0	0	0	0	0	0	0	0	0	0	0	0	0	0	0	0	0	0	0	0	0	0	0	0	0	0	0	0	0	0	0	0	0	0	0	0
XLOC_023097	-	-	XLOC_023097	5S_rRNA	TSS25565	chr7:64051499-64051617	-	-	0	0	0	0	0	0	0	0	0	0	0	0	0	0	0	0	0	0	0	0	0	0	0	0	0	0	0	0	0	0	0	0	0	0	0	0	0	0	0	0	0
XLOC_022277	-	-	XLOC_022277	CIRBP	TSS24639,TSS24640	chr7:45354485-45359172	-	-	40.7504	37.8756	35.9984	53.9203	44.3093	36.7152	50.7713	36.5332	44.5106	44.5106	54.8203	37.5079	9.75294	36.1781	45.2872	22.7929	48.125	26.2224	43.9858	52.0952	49.4157	42.6809	47.5944	57.6826	54.2842	43.1394	24.981	40.8112	39.0964	49.2161	47.9038	54.8049	38.8053	42.6778	45.8137	42.0839	44.9248	47.8025	19.7791	45.7005	34.8108
XLOC_019382	-	-	XLOC_019382	ANLN	TSS21447,TSS21448	chr4:61164775-61242549	-	-	17.3529	13.867	16.549	18.7396	18.5697	13.7211	16.2055	16.8467	18.6543	18.6543	12.8773	9.71741	5.93453	14.0525	7.65604	4.62536	9.73679	9.38448	20.6881	28.908	18.6666	26.0085	17.7167	19.2205	15.6637	17.5005	16.0998	15.4109	19.2111	27.1697	13.8159	20.1832	9.52111	9.7947	9.45259	11.5033	11.4876	10.0186	12.8175	10.3105	10.6681
XLOC_025524	-	-	XLOC_025524	BCAP31	TSS28212,TSS28213	chrX:39840525-39869539	-	-	118.827	114.202	110.844	120.354	112.408	121.427	124.377	119.937	112.932	112.932	118.065	136.419	27.2432	135.29	126.871	150.319	115.303	133.986	98.7847	112.726	95.9941	112.911	101.049	118.28	120.976	138.55	133.405	127.576	123.183	138.65	123.568	138.548	150.025	133.341	138.351	158.106	157.535	164.119	150.186	164.713	167.035
XLOC_016344	-	-	XLOC_016344	-	TSS18102	chr28:39458531-39468631	-	-	96.1323	96.6288	95.5947	114.352	106.079	105.009	92.9081	91.6806	106.557	106.557	148.035	142.644	139.372	146.636	145.837	163.935	165.286	160.578	123.172	106.403	131.572	129.667	132.355	121.898	96.7921	101.411	93.2392	93.9033	99.8832	82.3039	97.6143	112.021	120.364	128.807	138.562	117.724	109.358	123.431	117.701	121.167	135.733
XLOC_011186	-	-	XLOC_011186	DAPL1	TSS12374	chr2:37593289-37620037	-	-	1787.94	1768.84	1826.81	1875.25	1835.76	1726.63	1817.22	1794.59	1844.26	1844.26	1658.49	1667.39	1581.17	1535.16	1568.24	1576.52	1659.61	1595.24	1390.41	1501.1	1416.52	1479.86	1551.58	1587.47	1542.94	1612.58	1490.36	1617.91	1559.59	1557.69	1645.22	1744.18	1752.19	1784.63	1748.07	2030	1944.32	2068.39	1989.27	2065.17	2029.95
XLOC_019224	-	-	XLOC_019224	5S_rRNA	TSS21274	chr4:120133800-120207828	-	-	0	55.5605	0	0	0	0	0	0	0	0	0	0	0	0	0	0	0	0	0	0	0	0	0	0	0	0	0	0	0	0	0	0	0	0	0	0	0	0	0	0	0
XLOC_023447	-	-	XLOC_023447	U6	TSS25932	chr8:61954946-61981732	-	-	0	0	0	0	0	0	0	0	0	0	0	0	0	0	0	0	0	0	0	0	0	0	0	0	0	0	0	0	0	0	0	0	0	0	0	0	0	0	0	0	0
XLOC_015809	-	-	XLOC_015809	COL17A1	TSS17514,TSS17515	chr26:24848874-24896506	-	-	92.4964	90.131	92.1325	97.8118	93.2958	87.2323	91.7448	89.2238	93.722	93.722	92.0583	91.9269	58.2048	87.5784	84.8632	82.0694	95.978	101.143	96.7474	92.6803	91.181	94.3701	97.5886	95.1227	90.8709	88.2459	87.2146	90.5155	88.3145	86.4284	93.1804	94.6296	117.205	110.846	109.993	102.467	107.896	99.0932	108.301	104.311	104.12
XLOC_012319	-	-	XLOC_012319	SNORD113	TSS13614	chr21:67504076-67504151	-	-	0	0	0	368.754	0	0	0	0	0	0	0	0	0	0	0	0	0	0	0	0	0	0	0	0	0	0	0	0	0	0	0	0	0	0	0	0	0	0	0	0	0
XLOC_014562	-	-	XLOC_014562	SNORD58	TSS16145	chr24:49617410-49621972	-	-	0	0	0	0	0	0	0	0	0	0	0	0	0	0	0	0	0	0	0	0	0	0	0	0	0	0	0	0	0	0	0	0	0	0	0	0	0	0	0	0	0
XLOC_020450	-	-	XLOC_020450	NR4A1	TSS22637,TSS22638	chr5:27977006-27992869	-	-	3.44942	1.12611	4.61261	2.94199	1.67103	1.99275	2.28947	2.17953	1.67894	1.67894	4.92441	5.22244	0	6.78694	5.89869	5.65978	6.76701	6.32221	2.15948	1.22318	1.45142	1.16379	1.94516	1.21765	1.6775	1.67994	1.21273	1.88494	2.49325	1.90101	2.0444	1.24617	44.2345	40.8555	48.0847	18.1913	21.2967	20.1393	12.4673	16.9403	26.3926
XLOC_020580	-	-	XLOC_020580	bta-mir-2431	TSS22783	chr5:56655699-56655767	-	-	0	0	0	0	0	0	0	0	0	0	0	0	0	0	0	0	0	0	0	0	0	0	0	0	0	0	0	0	0	0	0	0	0	0	0	0	0	0	0	0	0
XLOC_017405	-	-	XLOC_017405	HDGF	TSS19274,TSS19275	chr3:14130195-14139254	-	-	150.42	142.779	137.191	156.538	148.771	159.304	138.405	138.527	149.469	149.469	148.574	164.082	123.538	145.214	151.298	128.002	166.512	166.924	132.944	132.482	148.948	142.64	152.305	152.353	162.938	150.7	123.693	147.389	156.512	151.888	154.46	150.545	178.224	183.877	199.758	206.896	203.841	197.974	191.874	202.296	209.309
XLOC_003891	-	-	XLOC_003891	ENSBTAG00000021368,ENSBTAG00000022564	TSS4277,TSS4278,TSS4279	chr13:43706394-44116989	-	-	202.181	193.758	197.709	197.406	229.409	187.667	176.621	184.886	230.458	230.458	178.268	181.272	233.823	169.147	172.397	186.966	184.275	168.879	157.62	155.551	160.648	150.92	159.592	175.878	155.997	154.18	188.997	175.628	158.864	167.228	174.506	162.839	210.31	226.336	232.984	296.921	276.492	284.661	267.185	296.015	289.539
XLOC_010242	-	-	XLOC_010242	STAT3	TSS11327	chr19:43056659-43132624	-	-	41.4691	42.8777	40.3093	40.2141	40.7418	43.8142	41.8116	40.1813	40.9273	40.9273	44.4793	46.2299	22.3235	42.4012	42.0245	43.1335	41.9848	41.7356	45.182	40.8028	42.1203	45.2312	43.8027	43.3049	40.7794	41.0898	43.2024	41.9051	40.3039	44.9747	41.0419	43.4575	44.974	41.9701	45.4712	39.8005	44.9561	45.0968	45.9846	45.0355	45.7297
XLOC_013993	-	-	XLOC_013993	SNORD52	TSS15502	chr23:27325235-27325302	-	-	0	0	0	0	0	0	0	0	0	0	0	0	0	0	0	0	0	0	0	0	0	0	0	0	0	0	0	0	0	0	0	0	0	0	0	0	0	0	0	0	0
XLOC_015859	-	-	XLOC_015859	U6	TSS17577	chr26:42323742-42485654	-	-	0	0	0	0	89.2476	0	0	0	89.656	89.656	0	0	0	0	0	0	0	0	0	0	0	0	0	0	0	0	0	0	0	0	0	0	0	0	0	0	0	0	0	0	0
XLOC_000239	-	-	XLOC_000239	CLDN1	TSS267	chr1:77596312-77614046	-	-	204.194	195.762	210.492	229.293	233.78	202.975	189.893	195.216	234.844	234.844	165.494	166.173	175.679	166.938	165.331	158.255	204.041	183.421	161.014	177.182	182.257	171.115	196.418	204.227	182.655	165.828	180.26	184.044	179.688	181.601	194.943	206.212	136.803	137.306	142.401	110.66	111.114	115.209	111.118	117.884	112.438
XLOC_006101	-	-	XLOC_006101	bta-mir-2317	TSS6707	chr15:52291812-52329773	-	-	0	0	0	0	0	0	0	0	0	0	0	0	0	0	0	0	0	0	0	0	0	0	0	0	0	0	0	0	0	0	0	0	0	0	0	0	0	0	0	0	0
XLOC_001447	-	-	XLOC_001447	MTHFD1	TSS1584	chr10:76858871-76919406	-	-	72.8058	72.5732	72.6532	64.5445	67.4702	68.8425	69.8793	70.2489	67.7839	67.7839	62.2006	59.5976	78.3949	60.0046	64.278	81.4136	64.9953	69.0569	53.9804	53.2369	56.6512	56.0776	51.7585	50.402	66.159	66.3023	62.6118	66.8182	59.1837	73.585	62.5302	63.3492	74.7942	75.1544	79.2449	82.1461	74.0883	79.5231	80.0441	74.8501	82.3093
XLOC_000501	-	-	XLOC_000501	ETS2	TSS556	chr1:152880453-152891542	-	-	17.9083	16.7619	19.3923	16.8781	16.7398	17.4862	13.6358	18.9249	16.8165	16.8165	24.1037	22.5553	16.0011	25.0457	21.029	25.7181	21.6706	20.5052	18.1757	18.5908	19.281	20.6227	21.0333	24.4775	16.1575	14.5668	16.4287	13.9596	16.3819	13.7916	16.9676	16.068	29.5513	34.1972	33.6844	22.4911	24.3401	21.309	27.7827	23.0294	19.8666
XLOC_010692	-	-	XLOC_010692	ENSBTAG00000047445	TSS11826	chr2:66272622-66272679	-	-	0	0	0	0	0	0	0	0	0	0	0	0	0	0	0	0	0	0	0	0	0	0	0	0	0	0	0	0	0	0	0	0	0	0	0	0	0	0	0	0	0
XLOC_015244	-	-	XLOC_015244	bta-mir-2385	TSS16901	chr25:26690650-26970732	-	-	0	0	0	0	0	0	0	0	0	0	0	0	0	0	0	0	0	0	0	0	0	0	0	0	0	0	0	0	0	0	0	0	0	0	0	0	0	0	0	0	0
XLOC_007866	-	-	XLOC_007866	ENSBTAG00000046525	TSS8643	chr18:8934123-8934199	-	-	0	0	0	0	0	0	0	0	0	0	0	0	0	0	0	0	0	0	0	0	0	0	0	0	0	0	0	0	0	0	0	0	0	0	0	0	0	0	0	0	0
XLOC_007749	-	-	XLOC_007749	bta-mir-2323	TSS8517	chr17:73595799-73658019	-	-	0	0	0	0	0	0	0	0	0	0	0	0	0	0	0	0	0	0	0	0	0	0	0	0	0	0	0	0	0	0	0	0	0	0	0	0	0	0	0	0	0
XLOC_007640	-	-	XLOC_007640	PEBP1	TSS8393	chr17:59333428-59337958	-	-	106.827	102.697	108.81	91.5765	92.6008	101.43	99.5611	96.1652	93.0303	93.0303	103.472	97.0919	104.014	93.7109	96.216	118.834	108.009	111.735	72.8935	67.0481	77.8691	65.8	76.5358	79.1153	83.3029	86.9886	105.29	94.4157	95.9514	85.7603	96.154	92.4102	133.189	117.756	127.804	142.507	153.327	144.082	145.383	154.95	147.5
XLOC_003097	-	-	XLOC_003097	SNORD90	TSS3392	chr11:94010160-94058169	-	-	0	0	0	0	84.1987	0	0	0	84.5789	84.5789	0	0	0	0	0	0	0	0	0	0	0	0	0	0	0	0	0	0	0	0	0	0	0	0	0	0	0	0	0	0	0
XLOC_017268	-	-	XLOC_017268	RPLP2	TSS19123	chr29:50768653-50770791	-	-	1475.63	1420.92	1465.63	1462.11	1368.24	1503.44	1441.47	1421.05	1374.5	1374.5	2145.09	2113.58	1451.79	2019.62	2006.46	1939.29	1969.48	1881.49	1228.78	1173.82	1208.06	1160.03	1137.39	1050.3	1327.94	1326.02	1392.8	1297.15	1298.37	1245.03	1138.01	1211.27	2437.92	2399.09	2241.2	3064.14	2948.29	2975.82	3155.69	2666.09	2785.32
XLOC_004103	-	-	XLOC_004103	FAM83D	TSS4524	chr13:68368928-68391896	-	-	3.66484	3.04832	4.79948	4.86742	4.58417	5.72677	4.36227	3.18289	4.60519	4.60519	6.01385	4.62519	0	4.7306	4.90057	4.19924	2.98223	5.74489	3.14143	4.25581	3.7316	3.40673	3.8395	2.19435	3.43221	2.03927	2.25156	2.78883	4.20661	5.98104	1.86031	5.02173	8.63794	6.12383	9.10611	6.53277	9.48815	8.04148	10.0192	9.74961	9.07906
XLOC_017787	-	-	XLOC_017787	PPAP2B	TSS19691	chr3:90185368-90274217	-	-	23.1124	21.5425	22.6852	19.7886	28.0677	24.6199	23.7453	25.9755	28.1965	28.1965	19.8596	25.2462	14.7591	22.5303	24.6672	19.4568	23.2474	22.2502	18.9122	22.1583	21.458	20.9113	18.9396	19.9207	18.0511	17.5545	14.5861	14.383	16.84	19.7006	18.4691	20.0377	21.0922	21.1316	19.845	21.9201	27.2199	19.8094	26.1507	26.9647	20.3509
XLOC_017736	-	-	XLOC_017736	U6	TSS19635	chr3:69180242-69180349	-	-	0	0	0	0	0	0	0	0	0	0	0	0	0	0	0	0	0	0	0	0	0	0	0	0	0	0	0	0	0	0	0	0	0	0	0	0	0	0	0	0	0
XLOC_025450	-	-	XLOC_025450	SNORD61	TSS28134	chrX:20453990-20462791	-	-	0	0	0	0	0	0	0	0	0	0	0	0	0	0	0	0	0	0	269.597	0	0	0	0	0	0	0	0	0	0	458.128	0	0	0	0	0	0	0	0	0	0	0
XLOC_022183	-	-	XLOC_022183	TMED9	TSS24538	chr7:40475154-40479104	-	-	76.6317	60.6063	71.5442	71.5079	72.0723	61.6799	68.5484	60.5055	72.4091	72.4091	72.6194	78.1236	59.3105	68.2176	73.6629	62.209	64.4763	79.0684	73.3068	73.3397	69.2709	63.9983	61.6576	32.9732	68.4706	60.8304	46.62	62.6992	61.8958	62.3311	62.0889	58.5556	116.822	120.351	127.17	122.31	135.086	128.28	135.32	131.322	136.954
XLOC_007458	-	-	XLOC_007458	ENSBTAG00000046689	TSS8192	chr17:5105466-5105545	-	-	0	0	0	0	0	0	0	0	0	0	0	0	0	0	0	0	0	0	0	0	0	0	0	0	0	0	0	0	0	0	0	0	0	0	0	0	0	0	0	0	0
XLOC_020236	-	-	XLOC_020236	U6	TSS22400	chr5:109867101-109867200	-	-	0	0	0	0	0	0	0	0	0	0	0	0	0	0	0	0	0	0	0	0	0	0	0	0	0	0	0	0	0	0	0	0	0	0	0	0	0	0	0	0	0
XLOC_022673	-	-	XLOC_022673	IER2	TSS25088	chr7:13543663-13545435	-	-	42.5286	45.0231	45.7319	39.4018	35.2959	37.749	37.6517	42.5438	35.4603	35.4603	51.0794	56.6454	62.9053	51.9344	48.4492	97.0041	48.1865	40.3672	37.2268	39.0486	35.4511	36.5778	44.5521	38.3863	38.8999	40.8282	35.3182	39.167	38.6504	45.7594	38.2203	32.3691	77.5016	81.9761	83.0385	75.621	74.9869	78.354	81.1952	77.9766	76.8789
XLOC_024321	-	-	XLOC_024321	SNORD101	TSS26893	chr9:71974706-71978252	-	-	0	0	0	0	0	0	0	0	0	0	0	0	0	0	0	0	0	0	0	0	0	0	0	0	0	0	0	0	0	0	0	0	311.7	375.549	0	0	0	0	0	0	0
XLOC_025153	-	-	XLOC_025153	TIMP1	TSS27822	chrX:91232234-91236073	-	-	12.8452	12.7223	11.1177	13.7697	11.6617	7.91785	8.42959	13.7331	11.715	11.715	11.9736	18.0309	0	14.5042	9.68745	22.9307	17.744	11.1124	8.57655	11.0061	12.9835	9.29351	10.0854	20.3056	8.34534	9.48962	12.3755	10.9731	9.91351	5.80354	8.43976	9.66902	16.0249	15.1495	16.4898	19.1598	28.8191	23.4066	29.0086	24.7633	25.3819
XLOC_024159	-	-	XLOC_024159	BCKDHB	TSS26717,TSS26718,TSS26719	chr9:19947314-20335161	-	-	128.764	122.842	119.186	141.701	109.481	116.11	118.571	111.438	109.98	109.98	123.647	118.256	146.101	122.306	126.808	84.8185	114.34	105.693	95.1364	89.3691	88.294	98.8068	96.0522	124.877	111.561	103.847	106.585	102.464	107.186	108.513	116.442	115.176	109.627	116.888	125.3	114.521	121.215	113.893	104.208	114.967	115.79
XLOC_016670	-	-	XLOC_016670	ENSBTAG00000037316	TSS18451	chr29:27239795-27239877	-	-	0	0	0	0	0	0	0	0	0	0	0	0	0	0	0	0	0	0	0	0	0	0	0	0	0	0	0	0	0	273.647	167.937	0	0	0	0	0	0	0	0	0	0
XLOC_017698	-	-	XLOC_017698	ENSBTAG00000046356	TSS19597	chr3:54905022-54951326	-	-	0	0	0	0	0	0	0	0	0	0	0	0	0	0	0	0	0	0	0	0	0	0	0	0	0	0	0	0	0	0	0	0	0	0	0	0	0	0	0	0	0
XLOC_016250	-	-	XLOC_016250	ENSBTAG00000047407	TSS18000	chr28:13051113-13051204	-	-	0	0	0	0	0	0	0	0	0	0	157.143	0	0	0	0	0	0	0	0	0	0	0	0	0	0	0	0	0	0	0	0	0	0	0	0	0	0	0	0	0	0
XLOC_007082	-	-	XLOC_007082	-	TSS7784	chr16:49314165-49315330	-	-	154.675	150.433	158.593	131.435	140.019	137.152	151.418	164.917	140.658	140.658	202.428	219.048	127.39	198.519	200.494	191.508	184.925	179.374	118.913	117.172	115.85	123.855	112.125	97.4019	148.382	140.997	153.121	160.779	152.807	148.517	164.365	134.848	192.284	200.343	208.226	232.563	214.555	231.381	225.623	257.485	256.266
XLOC_004157	-	-	XLOC_004157	U5	TSS4586	chr13:75284531-75305658	-	-	0	0	0	0	0	0	0	0	0	0	0	0	0	0	0	0	0	0	0	0	0	0	0	0	0	0	0	0	0	0	0	0	0	0	0	0	0	0	0	0	0
XLOC_007705	-	-	XLOC_007705	SNORD125	TSS8463	chr17:70734992-70783377	-	-	0	0	0	0	0	0	0	0	0	0	0	0	0	0	0	0	0	0	0	0	0	0	0	0	0	0	0	0	0	0	0	0	0	0	0	0	0	0	0	0	0
XLOC_022680	-	-	XLOC_022680	RNASEH2A	TSS25096	chr7:13837388-13844314	-	-	21.7623	23.9699	24.2913	29.9643	25.2443	22.2695	23.7954	25.2319	25.3633	25.3633	33.812	29.1072	58.1603	34.6855	35.3843	32.1676	36.7981	39.8101	18.7456	17.8922	23.4164	20.9875	20.8263	21.7936	21.1609	25.9877	23.705	26.3164	26.0286	22.5562	26.796	27.6368	25.8941	27.2533	30.6545	31.3087	27.3039	33.6609	33.3746	38.3068	28.7632
XLOC_020716	-	-	XLOC_020716	TST	TSS22935,TSS22936	chr5:75810520-75827375	-	-	310.167	287.717	305.856	300.685	317.836	293.711	310.539	306.913	319.314	319.314	438.181	429.288	420.268	411.889	425.311	405.888	452.916	425.597	202.223	191.062	196.313	188.853	184.514	181.858	261.597	247.311	247.686	230.626	238.657	237.648	234.655	249.114	486.536	494.584	450.787	525.465	542.268	526.129	555.306	503.004	511.616
XLOC_025688	-	-	XLOC_025688	NONO	TSS28389	chrX:84662117-84675255	-	-	122.266	121.05	122.009	120.387	105.73	118.485	123.617	123.354	106.216	106.216	128.886	122.164	153.882	126.648	122.673	116.51	128.73	131.731	104.843	103.603	105.419	106.613	115.263	99.4553	116.176	110.732	115.688	110.719	114.804	105.426	104.822	115.029	114.707	106.748	111.684	127.933	122.203	119.763	116.911	114.786	117.467
XLOC_021160	-	-	XLOC_021160	H2AFZ	TSS23412	chr6:26103021-26104344	-	-	36.3667	47.3127	34.4408	37.7124	47.6273	35.8688	38.0702	57.7056	47.8451	47.8451	47.7522	48.5929	0	42.2095	33.6804	46.52	39.3598	47.4694	44.5516	33.8903	52.5814	32.6627	51.8745	44.5339	47.6196	61.1334	63.6168	47.7784	50.7578	37.2646	45.7335	35.9227	103.647	124.371	120.516	149.381	128.41	142.51	143.165	152.164	130.912
XLOC_010227	-	-	XLOC_010227	U6	TSS11309	chr19:42497765-42497869	-	-	0	0	0	0	0	0	0	0	0	0	0	0	0	0	0	0	0	0	0	0	0	0	0	0	0	0	0	0	0	0	0	0	0	0	0	0	0	0	0	0	0
XLOC_023413	-	-	XLOC_023413	PSAT1	TSS25896	chr8:54501517-54529786	-	-	7.60975	9.81554	7.49622	9.18073	7.95953	9.31855	5.92527	4.2494	7.99583	7.99583	4.91952	5.89943	0	4.41046	6.13007	0	6.21062	3.35972	7.30824	6.50984	10.3007	10.1291	8.42326	13.7086	7.09301	7.10889	3.68292	6.07274	8.03622	3.91617	6.99339	7.89386	8.00525	10.5064	9.63586	13.2231	12.731	12.1885	7.08964	12.9612	12.2232
XLOC_014663	-	-	XLOC_014663	STUB1	TSS16257	chr25:558377-562435	-	-	67.913	64.5686	64.7974	64.7172	69.2054	64.6852	64.2848	70.324	69.5249	69.5249	83.6296	92.3758	32.7536	91.3947	83.0369	56.3037	80.507	84.9476	62.4827	59.753	53.413	56.8395	62.8052	49.7131	62.3765	63.26	68.9383	57.1863	64.9232	63.0898	60.2687	66.5848	79.7064	88.2817	77.9572	90.7388	100.922	87.7717	80.0718	96.3278	100.168
XLOC_003566	-	-	XLOC_003566	bta-mir-3613a	TSS3923	chr12:19542745-19542831	-	-	0	0	0	274.007	0	0	0	0	0	0	0	0	0	0	0	0	0	0	0	0	0	0	0	0	0	0	0	0	0	0	0	0	0	0	0	0	0	0	0	0	0
XLOC_014257	-	-	XLOC_014257	ZADH2	TSS15792	chr24:3761517-3762444	-	-	21.129	23.2469	27.1505	16.2267	20.3508	18.4328	28.6923	26.8366	20.444	20.444	31.5995	24.7436	0	32.1247	29.0263	10.6651	23.7716	21.7726	12.1347	18.9547	19.9562	19.7595	13.6485	14.4063	19.3595	22.5053	24.8458	24.824	15.1514	23.297	9.83188	20.2918	37.2165	33.7491	32.6125	23.3366	25.4309	31.7752	21.5567	27.0132	25.9433
XLOC_021724	-	-	XLOC_021724	bta-mir-2450c	TSS24022	chr6:107672979-107840568	-	-	0	0	0	0	0	0	293.411	0	0	0	0	0	0	0	0	0	0	0	0	0	0	0	0	0	0	0	0	0	0	0	0	0	0	0	0	0	0	0	0	0	0
XLOC_024441	-	-	XLOC_024441	COX7A2	TSS27030	chr9:15041835-15046972	-	-	361.28	327.209	385.017	317.552	351.111	371.65	368.848	335.497	352.728	352.728	349.962	283.596	289.623	338.273	300.282	333.644	343.249	341.534	273.895	281.443	277.321	266.565	265.994	275.035	280.611	304.113	335.519	291.136	281.719	322.847	302.592	250.565	738.469	816.465	712.212	1014.69	978.667	910.956	859.186	919.304	966.981
XLOC_012725	-	-	XLOC_012725	ENSBTAG00000045926	TSS14052	chr21:71492951-71493032	-	-	0	0	0	0	0	0	0	0	0	0	0	0	0	0	0	0	0	0	0	0	0	0	0	0	0	0	0	0	0	0	0	0	0	0	0	0	0	0	0	0	0
XLOC_011983	-	-	XLOC_011983	-	TSS13255	chr20:23273795-23274376	-	-	11.5831	4.96419	10.1942	7.59849	8.23485	9.04297	6.5767	7.39138	8.27243	8.27243	16.0127	6.74218	0	11.6861	8.34719	16.7435	11.3436	2.34431	10.1629	3.83336	6.71388	9.18211	7.65763	8.61483	13.6187	9.36287	6.21169	9.26475	7.58025	7.29766	8.58276	5.14136	29.4876	33.2311	41.4619	37.4125	40.0487	42.1939	38.0104	38.713	35.6029
XLOC_015313	-	-	XLOC_015313	ENSBTAG00000037454	TSS16975	chr25:34863904-34864017	-	-	0	0	0	0	0	0	0	0	0	0	71.6226	0	0	0	0	0	0	0	0	0	0	0	0	0	0	0	0	0	0	0	0	0	0	0	0	0	0	0	0	0	0
XLOC_016802	-	-	XLOC_016802	PRDX5	TSS18603	chr29:43229776-43232885	-	-	404.373	417.399	438.776	398.195	392.455	438.451	403.546	399.083	394.267	394.267	531.413	514.486	390.314	513.022	488.198	484.727	533.137	515.766	379.835	366.941	382.983	371.669	434.23	376.416	447.717	428.885	352.156	420.515	413.342	429.292	450.015	359.415	484.19	486.375	461.539	603.545	640.663	618.306	656.3	637.524	605.719
XLOC_021723	-	-	XLOC_021723	bta-mir-2450d	TSS24021	chr6:107672979-107840568	-	-	0	0	0	0	0	0	0	0	0	0	0	0	0	0	0	0	0	0	0	0	0	0	0	0	0	0	0	0	0	0	0	0	0	0	0	0	0	0	0	0	0
XLOC_012851	-	-	XLOC_012851	CTNNB1	TSS14188	chr22:13842663-13890563	-	-	147.868	141.86	144.63	140.883	147.838	146.132	144.033	145.861	148.519	148.519	131.175	130.399	143.527	125.866	129.826	124.35	124.925	132.652	125.888	120.005	113.169	128.333	115.653	133.228	140.798	145.862	131.54	143.246	146.491	146.347	149.7	146.412	151.956	150.437	156.895	141.025	150.586	145.075	148.144	141.676	148.659
XLOC_019986	-	-	XLOC_019986	SLC25A3	TSS22113	chr5:63086352-63092547	-	-	215.716	222.796	219.047	235.378	225.278	214.924	219.915	205.738	226.316	226.316	192.732	201.105	148.504	201.914	206.925	157.351	215.181	216.59	163.088	201.273	190.671	168.563	184.368	223.331	198.184	201.604	193.852	205.132	195.653	204.968	220.876	201.116	354.946	342.275	378.241	371.143	351.022	362.67	376.656	387.401	386.655
XLOC_008353	-	-	XLOC_008353	bta-mir-99b	TSS9208	chr18:58014867-58014937	-	-	0	0	0	0	0	0	0	0	0	0	0	0	0	0	0	0	0	0	0	0	0	0	0	0	0	0	0	0	0	0	0	0	0	0	0	0	0	0	0	0	0
XLOC_025434	-	-	XLOC_025434	snoU109	TSS28116	chrX:18407390-18436265	-	-	0	0	0	0	0	0	0	0	0	0	0	0	0	0	0	0	0	0	0	0	0	0	0	0	0	0	0	0	0	0	0	0	0	0	0	0	0	0	0	0	0
XLOC_015176	-	-	XLOC_015176	-	TSS16819	chr25:16541806-16543768	-	-	17.1022	16.9108	16.8624	19.7718	21.6866	14.9421	16.2471	12.9918	21.7845	21.7845	13.0127	12.4735	0	19.5839	14.5558	0	16.458	17.0352	18.4165	13.8128	15.5254	10.2671	18.541	13.8126	19.2707	18.2148	13.2528	16.8031	12.7628	15.8261	17.9368	13.4178	21.9429	20.9687	19.2282	23.5806	24.3661	26.49	25.9956	24.2278	27.1705
XLOC_012330	-	-	XLOC_012330	SNORD113	TSS13625	chr21:67524075-67524143	-	-	0	282.697	0	0	0	0	0	0	0	0	0	0	0	0	0	0	0	0	0	0	0	0	0	0	0	0	0	0	0	0	0	0	0	0	0	0	0	0	0	0	0
XLOC_023115	-	-	XLOC_023115	U6	TSS25583	chr7:67287093-67321469	-	-	0	0	0	0	0	0	0	0	0	0	0	0	0	0	0	0	0	0	0	0	0	0	0	0	0	0	0	0	0	0	0	0	0	0	0	0	0	0	0	0	0
XLOC_019861	-	-	XLOC_019861	bta-mir-2428	TSS21975	chr5:41964061-41964126	-	-	0	0	0	0	0	0	0	0	0	0	0	0	0	0	0	0	0	0	0	0	0	0	0	0	0	0	0	0	0	0	0	0	0	0	0	0	0	0	0	0	0
XLOC_023284	-	-	XLOC_023284	PBK	TSS25761	chr8:10819982-10852941	-	-	8.51698	9.70527	5.97977	7.70327	6.71357	7.22773	8.94516	10.4761	6.74422	6.74422	4.52246	7.25093	16.5628	8.02722	6.64512	12.7544	6.27238	10.9161	7.42354	7.95579	5.99605	6.53355	10.6995	4.60541	6.26363	9.9208	10.583	8.5027	6.95796	7.47544	10.1855	8.45468	8.03646	9.30819	7.76012	9.35391	10.1184	10.6831	6.93777	11.2744	10.8759
XLOC_012523	-	-	XLOC_012523	ENSBTAG00000045607	TSS13837	chr21:25902416-25902501	-	-	0	0	0	0	0	0	0	0	0	0	0	0	0	0	0	0	0	0	0	0	0	0	0	0	0	0	0	0	0	0	0	0	0	0	0	0	0	0	0	0	0
XLOC_012088	-	-	XLOC_012088	PRC1	TSS13364	chr21:22100871-22122836	-	-	11.3706	9.90731	9.22925	11.7263	7.52789	9.7406	10.1176	7.27274	7.56353	7.56353	10.2012	8.02214	0	8.68801	7.46328	4.58645	7.02994	10.655	16.5139	13.7972	13.0362	14.383	14.5661	16.1881	11.8408	10.4208	6.63243	14.0471	10.8838	10.2348	12.4794	7.4995	8.83913	8.47316	8.21904	10.4149	9.70778	11.7181	9.74738	11.0418	11.9356
XLOC_010410	-	-	XLOC_010410	ITGB4	TSS11528	chr19:56472333-56506801	-	-	54.4897	53.7356	53.369	56.1747	59.1027	52.8851	54.2827	52.6825	59.3735	59.3735	60.8782	61.2945	48.5454	61.1608	59.0288	60.9	67.1877	58.4525	51.6897	50.6943	52.2054	47.5731	52.5073	56.8437	52.6974	51.5592	51.4246	52.7311	49.6785	53.547	53.8162	54.2709	64.2261	63.2748	58.1233	62.2746	58.0666	64.6102	63.2702	60.8186	65.3718
XLOC_004000	-	-	XLOC_004000	AURKA	TSS4404	chr13:60092042-60107177	-	-	6.88991	5.5548	4.92895	7.29662	6.00828	5.04576	3.74017	5.62975	6.0362	6.0362	5.07954	5.07663	0	5.04162	3.68109	0	5.87329	6.60177	5.34793	3.51978	4.64275	4.50895	4.69741	5.98247	6.15477	6.14111	6.56078	4.74436	4.75139	7.08243	4.22192	5.43461	6.52225	6.44367	5.41155	7.04172	5.23841	5.62226	7.10124	6.65831	6.93084
XLOC_015323	-	-	XLOC_015323	bta-mir-2388	TSS16986	chr25:35218994-35515190	-	-	0	0	0	0	0	0	0	247.702	0	0	0	0	0	0	0	0	0	0	0	0	0	0	0	0	0	0	0	0	0	0	0	0	0	0	0	0	0	0	0	0	0
XLOC_017780	-	-	XLOC_017780	JUN	TSS19683	chr3:87841041-87843087	-	-	56.4245	54.5868	57.8591	57.7903	58.8817	53.9229	57.5379	54.0557	59.154	59.154	172.073	171.288	189.609	181.205	173.29	144.643	175.697	189.341	71.7111	74.4665	73.5386	77.1378	67.6736	81.8074	55.6521	54.6084	59.4574	56.7858	56.6572	59.1374	57.8681	60.8155	245.711	260.213	231.679	216.561	206.453	207.267	214.021	203.207	212.865
XLOC_001910	-	-	XLOC_001910	CCNB2	TSS2091	chr10:51247754-51272733	-	-	3.23632	5.01103	5.75462	4.12388	4.92465	4.71202	4.70918	3.69279	4.94745	4.94745	4.36897	3.01609	0	3.53514	5.13545	0	3.97347	6.09329	6.00071	7.41277	4.0874	5.3246	5.90315	6.57902	4.94502	7.03103	6.51837	6.96549	5.67908	4.27052	5.23827	7.90343	4.16158	5.27428	4.92404	6.91861	6.1961	8.03401	6.72585	8.54618	6.56356
XLOC_007283	-	-	XLOC_007283	ENSBTAG00000045549	TSS7994	chr17:59486326-59916267	-	-	0	0	0	0	0	0	0	0	0	0	0	0	0	0	0	0	0	0	0	0	0	0	0	0	0	0	0	0	0	0	0	0	0	0	0	0	0	0	0	0	0
XLOC_005418	-	-	XLOC_005418	ENSBTAG00000046636	TSS5976	chr15:42331672-42351530	-	-	0	0	0	0	0	0	0	0	0	0	0	0	0	0	0	0	0	0	0	0	0	0	0	0	0	0	0	0	0	0	0	0	0	0	0	0	0	0	0	0	0
XLOC_023096	-	-	XLOC_023096	RPS14	TSS25564	chr7:63761741-63779284	-	-	1585.89	1509.54	1536.11	1661.05	1622.49	1463.89	1551.69	1564.58	1630.03	1630.03	2175.97	2194.85	2413.24	2190.82	2152.83	2637.27	2393.67	2210.07	1199.49	1230.84	1208.57	1122.88	1406.61	1429.03	1301.94	1377.89	1259.93	1353.74	1291.74	1238.78	1453.29	1516.07	2544.68	2613.75	2635.2	3321.32	3259.38	3342.7	3427.65	3416.74	3439.56
XLOC_010038	-	-	XLOC_010038	AURKB	TSS11089,TSS11090	chr19:28447633-28452722	-	-	5.98296	7.31628	5.72207	6.15202	6.51427	8.46572	8.10362	7.45234	6.54408	6.54409	5.72339	6.85451	0	4.6645	6.49038	0	5.61779	4.51541	7.49673	5.49157	5.27102	6.16891	5.65299	6.46102	6.85318	6.73435	5.82063	6.18033	5.65636	4.38765	7.19978	6.90131	7.63149	7.62449	6.79118	9.02575	6.17808	6.78507	6.23701	7.28404	6.82761
XLOC_000946	-	-	XLOC_000946	ENSBTAG00000011437	TSS1042	chr1:146207249-146216697	-	-	19.6946	19.8873	21.2929	19.9067	16.9002	20.7929	19.2291	21.0554	16.9779	16.9779	27.4787	24.6379	49.1629	24.9425	25.2528	16.1109	23.4248	21.956	25.0702	19.7889	23.6085	18.7147	19.9121	21.8477	22.7667	18.5163	22.2111	21.4906	22.3208	20.5807	22.55	21.3627	51.4061	41.3178	33.8545	28.5025	25.0999	31.346	28.7647	28.7861	24.9638
XLOC_018139	-	-	XLOC_018139	ENSBTAG00000043828	TSS20078	chr3:14745266-14750311	-	-	0	0	0	0	0	0	0	0	0	0	0	0	0	0	0	0	0	0	0	0	0	0	0	0	0	0	0	0	0	0	0	0	0	0	0	0	0	0	0	0	0
XLOC_006119	-	-	XLOC_006119	U6	TSS6725	chr15:54044310-54044418	-	-	0	0	0	0	0	0	0	0	0	0	0	0	0	0	0	0	0	0	0	0	0	0	0	0	0	0	0	0	0	0	0	0	0	0	0	0	0	0	0	0	0
XLOC_006488	-	-	XLOC_006488	CLSTN1	TSS7128	chr16:44633319-44672888	-	-	49.162	51.5979	55.543	53.143	53.9726	50.3395	55.0809	53.7681	54.2231	54.2231	47.6932	47.7375	20.4171	48.1253	48.2307	58.3936	50.7403	54.1035	56.8595	54.7478	55.1676	57.6478	62.2136	58.2039	49.3322	49.8038	55.7171	57.2488	50.4617	52.6082	54.5431	57.9265	49.9512	49.8404	51.9684	47.2247	54.0411	50.2211	47.946	53.3811	49.5148
XLOC_023002	-	-	XLOC_023002	U6	TSS25463	chr7:47713712-47747828	-	-	0	0	0	0	0	0	0	0	0	0	0	0	0	0	0	0	0	0	0	0	0	0	0	0	0	0	0	0	0	0	0	0	0	0	0	0	0	0	0	0	0
XLOC_016615	-	-	XLOC_016615	DLG2	TSS18395	chr29:12105146-12324823	-	-	31.4465	24.3129	31.6878	28.4817	31.3837	34.5467	30.9187	28.8249	31.5278	31.5278	21.0033	19.0334	0	26.7983	21.3015	12.8329	22.1323	12.7201	35.5171	37.4204	38.04	42.0602	38.045	40.9884	29.1996	32.4729	34.6791	30.7863	31.3062	33.6464	34.6751	31.946	16.083	19.2398	16.6267	13.4687	14.4877	13.9787	10.3907	14.5224	10.9172
XLOC_021092	-	-	XLOC_021092	ENSBTAG00000035319	TSS23340	chr6:6013171-6020467	-	-	5.58552	8.93347	6.91986	9.24315	5.77917	5.15742	12.6511	5.92773	5.80584	5.80584	3.82693	5.72677	0	5.77882	8.17168	0	4.03639	4.96607	10.1185	8.12325	9.16101	7.3446	8.79569	9.36562	8.51936	10.9757	6.28055	10.5484	9.93183	10.1745	4.74302	10.693	7.57769	10.0539	9.16709	8.46653	7.01681	9.77422	10.1839	11.948	8.82903
XLOC_001266	-	-	XLOC_001266	C10H15ORF23	TSS1378	chr10:36117897-36127741	-	-	20.4074	19.9246	22.8819	22.7794	23.9397	18.8811	22.0094	19.0613	24.0513	24.0513	29.0203	26.188	12.3241	25.7596	24.8244	25.7426	23.9366	27.5188	15.7948	15.5229	18.5686	15.4081	14.1496	27.7404	16.0541	18.948	20.9878	20.4589	17.2031	18.8291	20.6604	20.86	15.3148	19.1993	18.4598	20.6044	17.407	19.3562	23.9027	21.6272	19.2716
XLOC_008825	-	-	XLOC_008825	PLAUR	TSS9728	chr18:52202331-52215619	-	-	10.6286	10.0716	9.61595	10.8515	11.3154	11.544	9.06458	10.4845	11.3678	11.3678	17.9952	14.7115	31.8712	18.0896	11.7816	16.2901	18.8352	19.5385	8.9033	7.3129	7.76485	7.3284	6.7577	5.91804	9.22538	8.48694	9.96027	9.16987	9.92644	12.5811	11.3239	8.26823	13.9422	10.9812	8.01472	12.5656	13.5837	16.3605	11.3962	10.3674	15.3565
XLOC_022047	-	-	XLOC_022047	RPS28	TSS24388	chr7:18198991-18200124	-	-	1533.79	1492.68	1726.69	1650.29	1717.41	1504.43	1456.79	1587.13	1725.33	1725.33	2439	2463.39	1665.92	2373.37	2350.02	1902.36	2599.8	2891.81	1223.2	1192.59	1272.3	1219.28	1437	1283.07	1176.44	1257.43	1293.69	1219.59	1311.09	1402.43	1481.2	1453.14	4142.46	4018.06	4584.85	4904.1	4981.41	4756.97	5060.29	5390.19	5536.46
XLOC_013894	-	-	XLOC_013894	bta-mir-2377	TSS15392	chr23:13055370-13095645	-	-	0	0	0	0	0	0	0	0	0	0	0	0	0	0	0	0	0	0	0	0	0	0	0	0	0	0	0	0	0	0	0	0	423.934	0	0	0	0	0	0	0	0
XLOC_003057	-	-	XLOC_003057	ATP6V1C2	TSS3351	chr11:86858115-86918126	-	-	83.14	84.2261	78.3639	87.6639	92.0579	76.8881	86.055	84.7847	92.484	92.484	44.4458	46.3563	43.8383	52.6834	51.5866	94.6545	49.7151	55.1626	64.9472	66.3475	52.6514	52.9746	65.223	66.2884	59.351	66.4792	67.5328	66.3305	69.4988	77.3416	65.8955	63.8517	54.9727	59.0189	57.5674	38.5216	40.4438	40.5893	40.2759	37.953	35.4756
XLOC_018613	-	-	XLOC_018613	KIAA0754,bta-mir-2416	TSS20618,TSS20619	chr3:107179323-107389223	-	-	0.509014	0.499159	0.505135	0.0927131	0.558979	0	0.215912	0.470195	0.561593	0.561593	126.836	0.681389	0	0.225789	0.519091	0	0.248792	0.843813	0.309692	0.52948	110.033	0.433599	0.261084	0.541324	0.461779	0.230499	0.714928	0.607395	0.385912	0.955283	0.254223	0.341366	0.54427	0.268016	0.195327	0.0865679	0.237198	0.261496	0.413674	0.274544	0.47281
XLOC_009214	-	-	XLOC_009214	LGALS9	TSS10160	chr19:19738611-19757359	-	-	76.8539	77.8194	72.667	78.6341	77.0898	72.0947	75.3896	85.256	77.4434	77.4434	53.411	56.0517	109.385	49.865	50.8872	71.5771	49.0401	47.2049	70.9331	64.9486	61.6501	55.6963	70.4	70.6785	71.906	74.9595	64.5183	74.2015	74.8202	78.6557	70.5227	77.1274	68.7785	69.8317	70.4031	73.9622	69.3902	56.7739	56.3532	52.262	61.9969
XLOC_012970	-	-	XLOC_012970	DUSP7	TSS14332	chr22:49379907-49386816	-	-	32.8612	32.7758	33.1649	33.3553	30.298	34.546	35.6296	36.9173	30.4359	30.4359	52.714	53.5627	50.7851	53.9072	43.3775	68.9829	54.4643	60.8535	31.222	31.2568	33.1011	35.6299	25.8814	30.1164	31.9905	34.9972	41.7644	37.0569	36.5411	46.4876	37.7407	34.2718	48.1997	53.5917	44.42	55.5252	57.2003	58.7622	44.1173	43.7734	46.3722
XLOC_004332	-	-	XLOC_004332	SNORD31	TSS4787	chr13:47041228-47177126	-	-	0	0	0	0	0	0	0	0	0	0	0	0	0	0	0	0	0	0	0	0	0	0	0	0	0	0	0	0	0	0	0	0	0	503.666	0	0	0	0	0	0	0
XLOC_007666	-	-	XLOC_007666	U4	TSS8421	chr17:64875356-64891606	-	-	0	0	0	0	0	0	0	0	0	0	0	0	0	0	0	0	0	0	0	0	0	0	0	0	0	0	0	0	0	0	0	0	0	0	0	0	0	0	0	0	0
XLOC_022671	-	-	XLOC_022671	bta-mir-23a	TSS25086	chr7:12981969-12982042	-	-	0	0	0	0	0	0	0	0	0	0	0	0	0	0	0	0	0	0	0	0	0	0	0	0	0	0	0	0	0	0	0	0	0	0	0	0	0	0	0	0	0
XLOC_013884	-	-	XLOC_013884	SNORD112	TSS15380	chr23:11060138-11060210	-	-	0	0	0	0	0	0	0	0	0	0	0	0	0	0	0	0	0	0	0	0	0	0	0	0	0	0	0	0	0	0	0	0	0	0	0	0	0	0	0	0	0
XLOC_013081	-	-	XLOC_013081	bta-mir-2373	TSS14463	chr22:57366996-57491629	-	-	0	0	0	0	0	0	0	0	0	0	0	0	0	0	0	0	0	0	0	0	0	0	0	0	0	0	0	0	0	0	0	0	0	0	0	0	0	0	0	0	0
XLOC_023203	-	-	XLOC_023203	bta-mir-2465	TSS25677	chr7:110106819-110106899	-	-	0	0	0	0	0	233.341	0	0	0	0	0	0	0	0	0	0	0	0	0	0	0	0	0	0	0	0	0	0	0	0	0	0	0	0	0	0	0	0	0	0	0
XLOC_023961	-	-	XLOC_023961	SNORA84	TSS26505	chr8:85268889-85350117	-	-	0	0	0	0	0	0	0	0	0	0	0	0	0	0	0	0	0	0	0	0	42.2791	0	0	0	0	0	0	0	0	0	0	0	0	0	0	0	0	0	0	0	0
XLOC_005041	-	-	XLOC_005041	SDR16C5	TSS5567,TSS5568	chr14:25105061-25191875	-	-	92.9843	93.5766	80.3819	102.184	108.722	90.5932	96.0667	90.1252	109.24	109.24	83.1629	70.0751	202.22	90.4809	87.7039	47.9793	90.506	108.041	81.8639	77.9409	80.1498	69.402	81.136	76.471	112.201	96.334	114.344	101.209	104.907	114.329	114.7	111.262	82.3261	78.6904	80.158	87.0188	78.4316	72.7909	88.596	83.6261	78.676
XLOC_020931	-	-	XLOC_020931	TOB2	TSS23168	chr5:113060939-113070989	-	-	36.5153	36.7266	37.0975	34.9933	34.9471	34.2329	35.4066	34.9432	35.1043	35.1042	40.1367	47.037	35.3862	38.3752	40.6295	39.1839	40.2362	40.9824	23.4862	26.3264	27.9275	26.6208	26.4082	23.5628	33.3784	34.6512	32.8544	31.4896	36.1525	35.5701	30.5893	33.0107	46.6428	46.9015	42.5234	33.1931	35.1048	36.9052	33.3948	34.0286	31.3866
XLOC_018826	-	-	XLOC_018826	ENSBTAG00000033806	TSS20841	chr4:31693513-31694260	-	-	138.655	126.35	127.985	136.341	134.576	130.851	145.815	131.83	135.194	135.194	131.901	151.052	217.682	148.101	150.93	93.4814	136.138	121.319	108.493	135.557	125.248	112.162	116.008	87.3578	134.089	120.383	124.171	144.315	130.974	125.963	117.816	125.53	160.683	152.769	134.411	202.869	196.306	200.65	206.619	188.085	191.869
XLOC_024109	-	-	XLOC_024109	-	TSS26662	chr8:63635614-63636203	-	-	60.7741	47.809	51.0305	49.9674	65.4178	47.504	53.1401	47.5713	65.7164	65.7164	61.9059	50.3501	90.4081	57.2267	64.5844	98.3915	69.4373	50.5123	59.721	64.7633	55.8924	64.7493	57.1866	75.9363	53.3527	46.6836	53.2326	53.6185	40.4201	54.3197	51.3697	52.8722	71.2378	101.127	75.8011	82.0457	77.3579	104.901	87.4844	89.6184	86.3018
XLOC_013193	-	-	XLOC_013193	BHLHE40	TSS14597	chr22:21492895-21498539	-	-	66.3358	65.6533	60.085	69.9167	59.0258	63.5377	62.9924	62.7667	59.2954	59.2954	87.7728	83.4281	59.1702	81.6803	79.4287	91.4955	85.8861	82.7561	73.5332	71.1286	69.7078	68.7689	68.3581	71.3639	62.726	60.4734	62.7462	62.2394	62.9814	62.5491	62.9385	60.8276	120.151	117.857	124.13	89.5751	96.5397	95.5703	102.225	98.0423	100.869
XLOC_022322	-	-	XLOC_022322	bta-mir-2459	TSS24691	chr7:51349450-51358857	-	-	0	0	0	0	0	0	0	0	0	0	0	0	0	0	0	0	0	0	0	0	0	0	0	0	0	0	0	0	0	0	0	0	0	0	0	0	0	0	0	0	0
XLOC_010763	-	-	XLOC_010763	SNORD11B	TSS11903	chr2:91203325-91227105	-	-	0	0	0	0	0	0	0	0	0	0	0	0	0	0	0	0	0	0	0	0	0	0	0	0	0	0	0	0	0	0	0	0	0	0	0	0	0	0	0	0	0
XLOC_004587	-	-	XLOC_004587	ENSBTAG00000047987	TSS5066	chr13:80553197-80553283	-	-	0	0	0	0	0	0	0	0	0	0	0	0	0	0	0	0	0	0	0	0	0	0	0	0	0	0	0	0	0	0	0	0	0	0	0	0	0	0	0	0	0
XLOC_008166	-	-	XLOC_008166	ZFP36	TSS8988	chr18:49332223-49375317	-	-	100.986	87.7825	97.9317	94.9511	91.1229	99.8697	90.1091	99.3887	91.5265	91.5265	180.731	178.385	150.733	177.926	177.974	157.385	161.667	179.414	73.1846	72.0365	74.1209	76.1321	76.6083	87.0113	76.1676	76.8919	87.2133	76.7053	79.837	79.3959	75.5101	71.8559	256.525	268.115	238.524	218.776	220.727	225.95	210.073	211.626	209.672
XLOC_010805	-	-	XLOC_010805	ATIC	TSS11947	chr2:103847179-103870755	-	-	24.1171	24.2085	23.4184	23.1615	24.0659	24.076	20.4024	16.9922	24.1766	24.1766	23.641	18.5298	12.7906	21.8934	16.2515	0	21.3173	22.4349	27.1229	25.3048	26.8234	28.767	27.2842	29.1674	15.5223	20.9941	23.0546	18.0532	24.6463	19.2447	21.7014	20.834	22.1842	17.4266	23.9624	21.5318	22.624	21.0404	24.3305	23.612	23.2273
XLOC_014510	-	-	XLOC_014510	bta-mir-544b-2	TSS16085	chr24:35566744-35603724	-	-	0	0	0	0	0	0	0	0	0	0	0	0	0	0	0	0	0	0	0	0	0	0	0	560.66	0	0	0	0	0	0	0	0	0	0	0	0	0	0	0	0	0
XLOC_005982	-	-	XLOC_005982	ENSBTAG00000046099	TSS6585	chr15:45953919-46047464	-	-	0	0	0	0	0	0	0	0	0	0	0	0	0	0	0	0	0	0	0	0	0	0	0	0	0	0	0	0	0	0	0	0	0	0	0	0	0	0	0	0	0
XLOC_019769	-	-	XLOC_019769	KRT80	TSS21878	chr5:27886963-27910785	-	-	60.9779	58.9657	56.5106	58.4766	59.3938	57.719	61.8159	60.6437	59.6652	59.6652	39.1015	39.2967	21.3996	35.2093	35.8046	47.9933	38.7207	32.9988	43.6747	41.4446	43.2285	37.4456	44.2782	39.8194	55.9391	58.1511	61.5264	53.5369	55.7768	65.9524	59.2846	60.0123	34.908	32.8626	31.1494	31.2591	30.8502	32.2648	24.9506	30.4081	30.9091
XLOC_001319	-	-	XLOC_001319	PAF	TSS1440	chr10:45700242-45709247	-	-	7.30796	7.49383	6.74594	4.51493	10.2522	7.85562	6.01794	5.83219	10.299	10.299	6.06562	5.56597	0	5.17465	3.29361	16.8003	6.81454	5.95348	11.4306	4.95502	10.0976	9.06531	9.65888	2.76564	5.23713	7.55866	8.44972	8.11419	5.65479	5.61314	6.90053	9.88742	9.97522	11.1739	8.03345	9.58794	11.0531	13.994	11.259	12.3869	13.5493
XLOC_003509	-	-	XLOC_003509	LAMP1	TSS3860	chr12:90609709-90621680	-	-	159.003	158.892	155.11	157.734	164.984	158.782	158.271	156.649	165.739	165.739	193.328	186.051	220.127	194.536	183.689	168.724	203.956	191.265	185.545	177.398	177.369	176.289	192.067	185.409	167.702	159.149	174.973	149.935	160.195	170.624	175.076	174.578	150.155	143.911	148.772	153.823	153.274	152.276	163.575	161.55	167.578
XLOC_001359	-	-	XLOC_001359	MYO5A	TSS1485,TSS1486,TSS1487	chr10:58026027-58152621	-	-	10.7895	10.9547	10.8961	10.678	13.8589	12.6914	9.79057	9.32812	13.9226	13.9226	10.3022	5.29183	0	6.68392	5.95988	9.11463	9.61046	10.3922	12.8385	16.5968	10.4244	12.9701	10.8637	8.49114	11.0843	12.3828	12.6223	13.1528	10.9933	7.3256	10.0823	13.7642	11.8825	12.1029	12.1264	10.3667	9.53073	9.34275	11.3163	9.64829	9.66564
XLOC_017629	-	-	XLOC_017629	PSRC1	TSS19526	chr3:34239155-34242726	-	-	10.3831	6.25268	6.89634	6.2183	4.84562	5.78048	7.04474	6.51177	4.86763	4.86763	7.84617	5.33788	0	9.35845	5.70731	20.329	7.85639	6.65029	6.71659	4.87732	3.8103	4.618	4.77507	4.34533	4.53076	4.54423	4.75018	5.05374	6.60985	4.98935	4.81745	5.76877	8.62209	8.12726	9.82444	7.22843	8.00077	8.94609	8.50169	9.01317	10.5459
XLOC_024801	-	-	XLOC_024801	-	TSS27442	chrUn_GJ060032v1:1996-8794	-	-	30.1976	36.3975	33.7381	30.2459	24.9309	25.1224	19.2778	27.5942	25.0459	25.0459	47.2663	36.4899	25.4459	44.5424	43.3181	41.072	33.6994	24.9755	30.2236	19.3251	34.6041	25.8365	20.5671	17.6435	25.336	23.9426	18.3191	23.8093	41.7091	23.3284	22.1431	27.0764	81.0051	87.3547	70.0326	93.7571	78.4733	89.7877	65.4449	78.4888	67.6823
XLOC_024010	-	-	XLOC_024010	KLF4	TSS26557,TSS26558	chr8:98843588-98848325	-	-	179.094	176.189	175.496	173.017	160.643	178.244	173.215	183.502	161.379	161.379	258.222	260.481	124.18	262.683	249.145	233.11	236.648	243.809	126.365	139.646	138.748	138.297	130.992	139.264	151.356	151.078	145.004	156.418	147.883	144.892	137.674	146.193	314.356	303.969	304.609	295.063	301.35	309.778	303.788	276.593	266.329
XLOC_013701	-	-	XLOC_013701	ENSBTAG00000044338,MGC157324	TSS15170	chr23:31206257-31216020	-	-	1.30415	2.35154	3.18105	1.30119	2.72409	4.18757	4.44291	3.66374	2.73711	2.73711	1.88972	1.89661	0	2.4469	2.69053	10.8755	3.1752	2.15907	2.45231	2.75443	5.20107	1.48631	4.76425	5.45776	2.81175	3.64476	2.53957	527.337	2.79639	4.31864	2.98869	4.4435	4.40835	3.52333	5.65234	5.11291	4.31194	2.62493	1.62701	3.9237	3.94565
XLOC_007927	-	-	XLOC_007927	snoU2-30	TSS8713	chr18:18713496-18713566	-	-	0	0	0	0	0	0	0	0	0	0	0	0	0	0	0	0	0	0	0	0	0	0	0	0	0	0	0	0	0	0	0	0	0	0	0	0	0	0	0	0	0
XLOC_024307	-	-	XLOC_024307	ARG1	TSS26877	chr9:70499607-70516610	-	-	27.92	29.1498	29.4895	28.366	28.9737	27.0722	27.4177	26.0316	29.106	29.106	22.9339	24.1662	23.6593	30.3553	27.0897	24.2485	23.0937	25.1262	26.7025	30.1039	26.0999	26.2445	26.7255	19.8693	26.9242	20.6394	23.0784	21.9049	27.2867	22.7724	23.8788	24.7341	20.1108	18.3309	20.4144	21.8311	19.9662	19.3326	22.3639	17.4879	19.1228
XLOC_012157	-	-	XLOC_012157	bta-mir-631	TSS13437	chr21:33855756-33861985	-	-	0	0	0	0	0	0	0	0	0	0	0	0	0	0	0	0	0	0	0	0	0	0	0	0	0	0	0	0	0	0	0	0	0	0	0	0	0	0	0	0	0
XLOC_022319	-	-	XLOC_022319	KIF20A	TSS24688	chr7:51214236-51222637	-	-	6.35127	5.38575	3.85103	5.42721	5.75026	5.9205	5.39472	6.09805	5.77678	5.77678	4.66012	5.07862	0	3.87762	4.59667	2.21648	3.42854	4.75651	5.68427	5.88655	4.57231	5.58312	5.43717	6.05253	5.64239	4.95979	4.23873	5.84006	4.62251	4.59034	4.22158	5.22815	4.47452	4.28599	4.32002	5.16065	3.96774	4.7011	7.68878	5.2156	6.12737
XLOC_004353	-	-	XLOC_004353	CDC25B	TSS4809	chr13:51853964-51863562	-	-	6.3353	5.68787	3.64605	3.29259	4.38464	5.57875	6.03797	4.58575	4.40471	4.40471	5.29082	3.56594	0	4.49139	5.83205	5.23261	4.14721	3.47886	3.1832	3.59106	4.55837	6.10683	4.32737	3.08625	5.31605	5.46578	4.36699	4.91939	5.65577	4.10609	7.01296	4.53787	3.88793	5.12641	3.70511	4.43166	5.71945	5.62957	2.17219	3.61357	4.12581
XLOC_016262	-	-	XLOC_016262	CDK1	TSS18012	chr28:16620265-16633922	-	-	7.9245	9.55792	6.03539	9.27271	12.3468	9.01286	11.4874	11.3833	12.4028	12.4028	4.03899	5.53997	48.873	7.11148	8.13985	9.53832	9.15377	13.3166	8.71819	10.9332	10.7502	10.0024	6.63582	10.0664	12.1345	8.95021	12.3179	13.2843	16.281	14.3426	8.94277	10.5892	9.70352	15.1865	12.6681	13.4808	8.95578	13.822	12.199	15.3332	14.8782
XLOC_024783	-	-	XLOC_024783	ENSBTAG00000043545	TSS27424	chrM:1452-16338	-	-	65048.2	76528.9	66702	68798.2	66881	70811.2	64609.2	71253.8	67187.3	67187.4	91948.9	102545	140508	86343.2	94861.9	84957.6	109471	97112.7	66930.4	66493.5	60488.5	62317.3	69300	50314.2	65940.1	59684.9	68109.7	62581	62006.9	52618	65105.2	65599	680284	722083	667890	710535	706333	760244	743496	778622	747510
XLOC_010761	-	-	XLOC_010761	SNORD70	TSS11901	chr2:91203325-91227105	-	-	0	0	196.77	0	0	0	0	0	0	0	0	0	0	0	0	0	0	0	0	0	0	0	0	0	0	0	0	0	0	0	0	0	0	0	0	0	0	0	0	0	0
XLOC_013149	-	-	XLOC_013149	CSRNP1	TSS14545	chr22:12519600-12532848	-	-	11.0221	10.6501	10.8203	9.30801	8.25573	11.4863	10.1331	11.6675	8.29222	8.29222	14.2603	11.6361	13.9348	13.4487	12.9082	18.279	11.7947	13.56	5.3048	6.44138	5.1881	5.19011	5.24156	5.54018	7.88088	6.25331	7.72304	7.13022	5.70939	8.58096	4.86236	4.95505	21.7092	21.5006	22.5398	13.9906	14.1962	15.3796	19.7423	17.8356	13.9788
XLOC_008355	-	-	XLOC_008355	bta-mir-125a	TSS9210	chr18:58015534-58015620	-	-	0	0	0	0	0	0	0	0	0	0	0	0	0	0	0	0	0	0	0	0	0	0	0	0	0	0	0	0	0	0	0	0	0	0	0	0	0	0	0	0	0
XLOC_006216	-	-	XLOC_006216	MTCH2	TSS6836	chr15:78613665-78633634	-	-	96.1024	77.8292	87.3766	95.1639	93.7256	84.6163	85.7461	83.8381	94.1506	94.1506	66.7099	71.296	53.6366	70.503	66.6547	68.7801	79.7888	81.2266	84.4625	85.0691	78.1093	80.0196	77.6829	77.1964	81.8712	81.123	90.6008	77.6109	86.258	90.9113	89.0329	89.5396	80.8006	80.2249	86.7639	95.4955	92.7962	91.9812	87.3617	92.9955	93.0488
XLOC_024637	-	-	XLOC_024637	PERP	TSS27240,TSS27241	chr9:76934338-76952379	-	-	811.283	808.218	809.387	829.977	815.374	797.207	802.297	804.181	819.051	819.051	813.014	783.558	604.896	805.593	836.926	760.746	828.456	818.806	976.328	958.201	984.585	968.407	1036.84	972.551	987.477	940.083	927.357	940.445	938.224	951.999	964.29	908.948	980.443	988.916	984.891	1035.21	995.859	1028.5	1014.33	1028.48	1002.96
XLOC_005649	-	-	XLOC_005649	CAT	TSS6218	chr15:65779324-65815261	-	-	118.556	125.969	111.457	120.44	119.015	118.583	120.916	113.296	119.557	119.557	106.533	103.746	59.0885	108.138	105.119	99.8625	98.2085	100.838	102.347	94.3924	101.627	96.1276	95.3506	104.135	114.674	100.329	109.048	112.526	100.576	98.6524	116.026	117.233	97.1324	96.1935	93.0897	90.1298	99.4882	93.2249	111.616	99.9706	95.3261
XLOC_018316	-	-	XLOC_018316	GSTM4	TSS20281	chr3:33873769-33880598	-	-	116.681	121.551	128.813	145.859	124.108	131.355	122.788	124.659	124.671	124.671	76.233	78.967	127.436	72.6089	80.2938	65.3825	76.063	83.9651	94.6787	92.762	91.3693	104.596	83.8969	92.0616	113.42	106.63	100.819	125.366	97.8828	101.696	111.41	113.416	148.029	146.458	142.084	139.586	158.962	143.19	152.995	149.387	149.511
XLOC_019617	-	-	XLOC_019617	bta-mir-153-2	TSS21713	chr4:119522031-119565916	-	-	0	0	0	0	0	0	0	0	0	0	0	0	0	0	0	0	0	0	0	0	0	0	0	0	0	0	0	0	0	0	0	265.758	0	0	0	0	0	0	0	0	0
XLOC_025768	-	-	XLOC_025768	RPL39	TSS28474	chrX:97604640-97605063	-	-	1498.19	1480.86	1527.73	1275.88	1479.5	1595.35	1521.34	1528.83	1486.21	1486.21	1876.01	1626.94	1059.91	1784.21	1655.26	1596.97	1679.06	1496.36	1296.54	1308.35	1330.43	1420.59	1347.52	1279.61	1381.58	1341.36	1220.3	1387.9	1368.5	1347.22	1335.19	1184.77	2409.48	2349.95	2130.39	2685.58	2725.46	2649.22	2648.07	2542.57	2406.82
XLOC_004873	-	-	XLOC_004873	RPL30	TSS5386	chr14:68467562-68470952	-	-	788.594	777.265	749.755	874.429	788.824	788.735	742.44	783.61	792.458	792.458	840.519	808.823	1041.3	859.337	821.083	958.309	868.734	947.281	735.602	692.685	733.563	702.87	764.699	834.998	655.349	630.775	644.518	638.588	609.531	656.287	706.001	643.004	1306	1338.21	1343.21	1403.14	1332.87	1371.43	1341.98	1409.95	1390.22
XLOC_008145	-	-	XLOC_008145	C18H19orf33	TSS8956	chr18:48337452-48338289	-	-	450.011	479.467	485.567	475.189	479.611	407.357	443.236	411.825	481.776	481.776	494.384	498.277	285.718	520.849	515.053	372.336	500.299	481.554	339.615	366.997	340.882	379.038	363.397	392.023	459.379	450.074	449.835	501.726	447.361	457.916	446.565	389.317	598.235	527.213	454.048	597.209	599.751	693.138	618.662	581.619	588.702
XLOC_003210	-	-	XLOC_003210	TUBB4B	TSS3526	chr11:105856511-105862549	-	-	181.548	174.352	173.209	169.548	176.767	166.211	165.666	172.966	177.58	177.58	187.667	176.553	230.157	193.303	183.666	173.97	181.995	181.73	156.166	154.232	158.108	159.34	159.624	166.309	176.209	182.539	167.043	164.867	167.062	183.554	176.449	172.36	211.486	204.975	202.922	229.458	233.529	221.997	224.827	215.802	223.953
XLOC_004021	-	-	XLOC_004021	TPX2	TSS4429	chr13:61831820-61885927	-	-	11.8971	10.6333	10.7753	9.72021	9.66621	9.93601	10.039	8.93648	9.71149	9.71149	9.1998	9.23064	0	7.94948	8.45036	7.21282	6.63632	8.48304	10.4536	9.44224	8.77435	10.9025	9.46966	8.93971	9.10877	11.6908	11.1599	9.90551	9.28105	10.3001	11.5791	11.803	8.53166	6.45474	8.25626	9.45999	9.1135	8.52965	6.8621	8.89882	10.2334
XLOC_010219	-	-	XLOC_010219	KRT36	TSS11298	chr19:42325913-42329903	-	-	2.01483	2.18511	3.71296	3.59319	2.0738	1.75904	3.2849	2.84687	2.08359	2.08359	11.1909	14.3304	31.584	11.6734	13.3703	15.808	13.5016	18.8631	16.5273	20.3924	19.5941	17.8618	20.6138	9.8172	15.0956	13.4443	15.18	11.716	14.2058	15.0737	15.6908	16.3051	3.12923	3.47657	3.46122	2.23977	3.78264	2.7685	3.01031	1.6354	1.1474
XLOC_009406	-	-	XLOC_009406	SNORD86	TSS10377	chr19:36343606-36422982	-	-	0	0	0	0	0	0	0	0	0	0	0	0	0	0	0	0	0	0	0	0	0	0	0	0	0	0	0	0	0	0	0	0	0	0	0	0	0	0	0	0	0
XLOC_001625	-	-	XLOC_001625	SNORD18	TSS1780	chr10:13318874-13323526	-	-	0	0	0	0	318.121	0	0	0	319.551	319.551	0	0	0	0	0	5963.97	0	0	0	0	0	0	0	0	0	0	0	0	0	0	0	0	0	0	0	0	0	0	0	0	0
XLOC_021409	-	-	XLOC_021409	TACC3	TSS23678	chr6:109636202-109645418	-	-	5.77027	5.47725	5.8682	7.31749	7.36707	5.96937	6.50168	6.3308	7.40148	7.40148	7.41606	6.73202	0	6.7053	6.21267	8.10493	5.54123	5.58813	4.4352	4.61969	4.47256	5.43001	4.38824	4.27989	5.3696	4.86634	6.38136	5.59644	5.38095	7.6756	6.59765	6.24547	6.79923	5.17922	7.12309	8.04007	10.4115	8.5425	8.39881	9.83149	7.68689
XLOC_009132	-	-	XLOC_009132	LPO	TSS10069	chr19:9441747-9471520	-	-	28.9258	26.0704	26.2195	31.8242	30.1344	27.6866	29.1726	28.0032	30.2712	30.2712	2.89178	4.16245	8.7238	3.59341	4.10207	6.50834	3.93405	3.66874	25.0484	23.8539	24.6057	25.3269	25.342	22.1772	22.9307	19.2361	20.9784	21.1837	21.2123	17.8806	18.4911	23.9677	19.1292	19.6051	18.8788	10.8826	9.73334	10.0153	11.8355	9.19614	9.05798
XLOC_003833	-	-	XLOC_003833	SNORD62	TSS4212	chr13:32390174-32446173	-	-	0	0	0	0	0	0	0	0	0	0	0	0	0	0	0	0	0	0	0	0	0	0	0	0	0	0	0	0	0	0	0	0	0	0	0	0	0	0	0	0	0
XLOC_010193	-	-	XLOC_010193	U6atac	TSS11272	chr19:41720558-41789063	-	-	0	0	0	0	0	0	0	0	0	0	0	0	0	0	0	0	0	0	0	0	0	0	0	0	0	0	0	0	0	0	0	0	0	0	0	0	0	0	0	0	0
XLOC_000902	-	-	XLOC_000902	ENSBTAG00000048110	TSS997	chr1:138139495-138305752	-	-	0	0	0	0	0	0	0	0	0	0	0	0	0	0	0	0	0	0	0	0	0	0	0	0	0	0	0	0	0	0	0	0	277.958	0	0	0	0	0	0	0	0
XLOC_008634	-	-	XLOC_008634	ENSBTAG00000037322	TSS9518	chr18:33396193-33396277	-	-	0	0	0	0	0	0	0	0	0	0	0	0	0	0	0	0	0	0	0	0	0	0	0	0	0	0	0	0	0	0	0	0	0	0	0	0	0	0	0	0	0
XLOC_012091	-	-	XLOC_012091	U6	TSS13367	chr21:22530901-22636122	-	-	0	0	0	0	0	0	0	0	0	0	0	0	0	0	0	0	0	0	0	0	0	0	0	0	0	0	0	0	0	0	0	0	0	0	0	0	0	0	0	0	0
XLOC_017376	-	-	XLOC_017376	ENSBTAG00000045271	TSS19241	chr3:10688899-10688967	-	-	0	0	0	0	0	0	0	0	0	0	0	0	0	0	0	0	0	0	0	0	0	0	0	0	0	0	0	0	0	0	0	0	0	0	0	0	0	0	0	0	0
XLOC_022580	-	-	XLOC_022580	PIK3R2	TSS24989	chr7:4987070-4999686	-	-	25.7974	27.6186	27.6371	27.2338	25.6212	25.0149	27.769	26.6264	25.7382	25.7381	32.651	32.6222	21.3817	30.4285	32.5494	32.8858	33.1619	38.0578	26.2271	27.5218	26.3178	25.1259	26.7948	29.1817	28.9555	30.3209	29.7101	28.3383	29.0154	30.8497	29.0244	30.6996	33.3219	31.5098	33.6998	29.8024	36.2198	38.3045	32.1031	37.3521	34.5532
XLOC_009697	-	-	XLOC_009697	U6	TSS10711	chr19:56842381-56853762	-	-	0	0	0	0	0	0	0	0	0	0	0	0	0	0	0	0	0	0	0	0	0	0	0	0	0	0	0	0	0	0	0	0	0	0	0	0	0	0	0	0	0
XLOC_022051	-	-	XLOC_022051	ENSBTAG00000021039	TSS24392,TSS24393	chr7:18289394-18329947	-	-	102.387	94.4344	100.034	100.673	111.038	98.2539	86.4707	98.9403	111.56	111.56	107.109	102.738	116.426	96.9575	86.4066	91.1609	100.54	100.976	106.619	110.929	114.386	117.713	123.737	120.4	107.778	102.519	106.693	101.956	106.046	101.615	116.075	109.996	117.229	103.024	116.984	119.624	124.368	119.041	123.275	126.996	115.938
XLOC_004819	-	-	XLOC_004819	FABP5	TSS5329	chr14:46644524-46649827	-	-	619.048	640.462	618.876	627.052	596.465	620.357	593.267	608.78	599.204	599.204	680.376	666.109	616.847	658.082	694.385	634.292	690.061	721.432	628.5	628.465	626.336	598.125	656.305	593.26	738.032	702.786	730.77	763.212	738.888	725.981	787.34	723.028	887.72	890.662	951.54	1064.73	1055.49	1013.89	1080.92	1133.53	1077.54
XLOC_004576	-	-	XLOC_004576	B4GALT5	TSS5055	chr13:78464293-78484987	-	-	43.2664	51.688	47.5503	47.8622	43.9577	40.8207	46.8569	42.7288	44.1591	44.1591	47.1499	43.0101	0	40.644	38.2163	30.7938	41.0624	39.8709	52.184	42.0972	56.4317	58.6468	53.1284	52.4599	37.5349	39.1624	39.1491	35.9901	39.9683	43.4231	39.9753	40.3439	31.225	36.3507	29.8533	26.533	32.3064	28.0679	34.3885	22.7779	26.6236
XLOC_023869	-	-	XLOC_023869	REEP4	TSS26403	chr8:69953830-69957840	-	-	30.7488	36.2464	34.7816	33.527	35.9223	32.9648	33.9509	31.8696	36.088	36.088	43.5247	46.6153	16.6119	42.8335	39.9796	60.4509	43.2842	45.7458	26.3172	27.4772	27.7325	23.7857	25.503	26.8331	25.7539	26.1599	28.3517	31.1108	29.2092	29.48	22.4794	25.1559	47.6294	58.5454	58.0978	55.8464	59.089	49.8266	54.4211	55.8542	51.1895
XLOC_019800	-	-	XLOC_019800	TUBA1B	TSS21909	chr5:30864528-30868119	-	-	123.742	115.475	119.936	126.097	130.881	118.087	122.484	115.304	131.48	131.48	145.28	137.193	140.336	156.921	137.853	143.788	152.33	152.448	146.037	153.942	162.446	157.356	171.541	170.195	116.532	99.563	103.276	107.397	119.803	88.5584	109.588	116.44	107.18	107.69	123.681	142.432	145.006	138.441	146.524	157.8	147.651
XLOC_013388	-	-	XLOC_013388	H1FX	TSS14818	chr22:59841217-59841862	-	-	76.2052	86.5448	93.814	67.8916	70.0618	86.0897	71.0043	87.4593	70.3892	70.3893	110.318	100.306	146.927	82.6383	98.3655	97.5003	101.391	91.316	65.9185	62.0309	79.0872	76.2377	65.0081	78.8263	89.3914	82.1248	80.0015	87.3058	80.739	99.0158	88.9748	78.1656	90.4478	72.5513	65.8157	103.228	94.2117	104.268	111.611	97.5564	84.9033
XLOC_022312	-	-	XLOC_022312	TGFBI	TSS24681	chr7:49059241-49095515	-	-	14.6302	14.5457	14.3774	14.5046	13.8624	14.5831	14.6587	14.3089	13.926	13.926	10.3962	9.14765	17.1667	9.6926	8.4147	5.98315	8.90602	11.8713	12.5459	11.8681	12.0031	9.02966	11.011	12.5341	9.38526	10.0136	9.12652	11.9957	8.51365	8.31656	10.7095	11.1295	11.2421	16.0466	14.0647	16.2544	14.3456	15.1093	15.0429	13.0656	17.9544
XLOC_015707	-	-	XLOC_015707	ANKRD22	TSS17402	chr26:10542025-10570091	-	-	47.0143	40.9773	44.5608	41.5794	46.6007	44.9813	46.2884	42.7107	46.817	46.817	36.9662	36.6718	19.2282	40.7686	42.3388	37.1819	38.3696	30.2983	35.9463	39.7635	37.746	34.7525	39.7075	37.7047	40.3577	38.7921	43.579	36.5287	34.3912	47.5046	39.0208	30.7629	34.1085	32.1322	38.044	28.6902	28.2976	25.3134	26.4735	25.2389	23.4418
XLOC_020329	-	-	XLOC_020329	GTSE1	TSS22499	chr5:117677496-117738845	-	-	4.35245	3.84266	5.61821	5.61744	4.79149	5.71035	3.60413	4.07483	4.8134	4.8134	4.84574	5.79499	0	4.2502	4.19227	10.855	4.34232	3.90772	2.61702	3.23323	4.80322	3.99596	3.78885	5.40614	3.15069	4.41593	4.12997	4.58481	3.96994	4.1203	3.48325	4.81161	4.41704	2.68257	5.31082	4.09966	6.16584	5.50919	6.28708	5.31874	3.98032
XLOC_002485	-	-	XLOC_002485	bta-mir-1301	TSS2724	chr11:73976999-73977079	-	-	0	0	0	0	0	0	0	0	0	0	0	0	0	0	0	0	0	0	0	0	0	0	0	0	0	0	0	0	0	0	0	0	0	0	0	0	0	0	0	0	0
XLOC_002986	-	-	XLOC_002986	SNORD53_SNORD92	TSS3273	chr11:70851864-70890941	-	-	0	0	0	0	0	0	0	0	0	0	0	0	0	0	0	0	0	0	0	0	0	0	0	0	0	0	0	0	0	0	0	0	0	0	0	0	0	0	0	0	0
XLOC_021719	-	-	XLOC_021719	ENSBTAG00000045519	TSS24017	chr6:107672979-107840568	-	-	0	0	0	0	0	0	0	0	0	0	0	0	0	0	0	0	0	0	0	0	0	0	0	0	0	0	0	0	0	0	0	0	0	0	0	0	0	0	0	0	0
XLOC_008605	-	-	XLOC_008605	MT2	TSS9483	chr18:24125365-24126333	-	-	115.815	103.05	103.222	105.281	99.2497	112.865	114.846	97.6264	99.7067	99.7066	148.547	212.865	338.546	186.982	187.191	230.909	168.646	175.65	161.443	152.783	158.195	157.732	191.433	168.974	144.619	143.573	162.404	137.462	167.645	159.566	174.92	160.643	415.103	455.314	475.926	505.708	550.732	569.041	542.498	553.687	539.527
XLOC_016797	-	-	XLOC_016797	FKBP2	TSS18594,TSS18595	chr29:43159738-43162658	-	-	250.225	229.321	270.104	300.551	277.384	240.589	250.502	220.724	278.678	278.678	292.503	266.789	375.453	274.225	282.482	232.834	344.501	325.654	316.061	338.248	306.005	306.299	404.864	347.115	280.664	300.864	287.662	285.575	292.156	259.455	318.85	325.522	209.772	174.695	194.932	202.689	181.593	209.596	181.501	226.302	241.288
XLOC_020325	-	-	XLOC_020325	bta-let-7a-3	TSS22495	chr5:117119384-117119458	-	-	0	0	0	0	0	0	0	0	0	0	0	0	0	0	0	0	0	0	0	0	0	0	0	0	0	0	0	0	0	0	0	0	0	0	0	0	0	0	0	0	0
XLOC_001445	-	-	XLOC_001445	SYNE2	TSS1580,TSS1581,TSS1582	chr10:76362022-76699216	-	-	43.0195	42.2559	38.8571	42.7975	40.0998	40.2478	41.2406	42.0323	40.2865	40.2865	45.2269	46.9666	49.7349	44.9643	45.7328	42.8563	46.9713	56.2865	50.7263	47.9174	48.0632	48.5054	49.6718	51.5201	43.3206	40.3557	43.8399	46.1113	41.9545	43.202	41.9448	41.9001	39.0052	38.1251	34.0831	37.3461	37.0123	33.0889	33.2831	41.3856	36.7193
XLOC_019901	-	-	XLOC_019901	bta-mir-26a-2	TSS22022	chr5:55959647-55982542	-	-	0	0	0	0	0	0	0	0	0	0	0	0	0	0	0	0	0	0	0	0	0	0	0	0	0	0	0	0	0	0	0	0	0	0	0	0	0	0	0	0	0
XLOC_024274	-	-	XLOC_024274	bta-mir-2903	TSS26842	chr9:61758629-61758717	-	-	0	0	0	0	0	0	0	0	0	0	0	0	0	0	0	0	0	0	0	0	0	0	0	0	0	0	0	0	0	0	0	0	0	0	0	0	0	0	0	0	0
XLOC_001262	-	-	XLOC_001262	BUB1B	TSS1373	chr10:35903020-35958915	-	-	6.42208	6.8524	5.57412	5.68906	5.52987	5.90568	4.70695	6.58437	5.55553	5.55553	3.15107	3.62414	12.5697	3.8893	4.96998	2.40087	4.38252	4.83872	5.53093	4.69926	3.09488	6.31217	4.50294	6.51045	4.90351	5.36708	3.18584	3.03607	4.51889	7.1597	5.08207	4.5161	5.17587	6.19309	4.93946	6.33325	5.01113	4.87578	5.72393	5.37971	4.91844
XLOC_021691	-	-	XLOC_021691	ENSBTAG00000044720	TSS23988	chr6:103374249-103511357	-	-	0	0	0	0	0	0	0	0	0	0	0	0	0	0	0	0	0	0	0	0	0	0	0	0	0	0	0	0	0	0	0	0	0	0	0	0	0	0	0	0	0
XLOC_000577	-	-	XLOC_000577	CLDND1	TSS637	chr1:42451744-42459005	-	-	43.4019	44.1301	42.4553	53.5978	42.9142	40.016	42.4476	46.9216	43.1109	43.1109	41.1994	42.7558	45.1363	42.4682	46.9695	69.3266	43.6489	47.1543	43.6967	41.0616	40.5167	38.2855	38.6752	34.8328	36.357	40.1352	47.3449	35.4008	41.2612	39.7705	42.9371	36.9995	36.0756	35.4764	33.739	32.4838	34.878	33.1258	37.1194	29.4617	32.061
XLOC_021482	-	-	XLOC_021482	ENSBTAG00000037336	TSS23755	chr6:21286137-21286215	-	-	0	0	0	0	0	0	0	0	0	0	0	0	0	0	0	0	0	0	0	0	0	0	0	0	0	0	0	0	0	0	0	0	0	0	0	0	0	0	0	0	0
XLOC_015662	-	-	XLOC_015662	BUB3	TSS17354	chr26:43276922-43288958	-	-	33.8131	36.7365	25.3935	34.6596	30.5774	37.8612	25.6156	32.3596	30.7173	30.7174	22.501	24.4489	55.0903	30.5176	23.6968	39.4118	27.6349	27.2741	22.9869	24.4239	31.4653	23.1517	27.5222	29.9479	28.0788	30.8019	27.471	31.2244	21.5209	30.4791	29.3225	27.7764	43.6215	29.2981	41.2476	45.5695	39.0149	43.3812	42.0608	42.9876	40.8798
XLOC_018505	-	-	XLOC_018505	ENSBTAG00000046893	TSS20496	chr3:93488722-93580869	-	-	0	0	0	0	0	0	0	0	0	0	0	0	0	0	0	0	0	0	0	0	0	0	0	0	0	0	0	0	0	0	0	0	0	0	0	0	0	0	0	0	0
XLOC_022325	-	-	XLOC_022325	EGR1	TSS24694	chr7:51438726-51442500	-	-	11.9028	13.5689	12.9277	13.0131	12.5279	12.5567	14.3194	13.3856	12.5838	12.5838	65.0346	66.1749	69.9179	63.5236	63.744	61.6452	64.6148	68.9628	8.96949	6.32873	5.67802	7.71816	7.03093	7.65633	8.14202	6.6399	8.43	5.04522	7.12214	7.90722	7.31241	5.76402	159.761	160.125	150.893	140.772	143.504	147.064	134.557	143.181	145.789
XLOC_005613	-	-	XLOC_005613	SERPINH1	TSS6179,TSS6180	chr15:55514944-55525175	-	-	48.1911	51.2594	46.5069	49.3907	45.4048	47.1333	47.8403	44.3269	45.6142	45.6142	47.2911	42.8202	60.58	41.2288	50.0435	57.1014	49.4073	40.4452	39.1321	41.5617	37.2423	41.9638	36.9099	43.8661	43.9508	47.1495	50.2464	45.7112	42.5205	41.5551	45.1057	43.9325	58.6884	54.6056	67.0287	88.8811	93.8856	99.5688	97.0462	88.6347	106.052
XLOC_015471	-	-	XLOC_015471	LIPN	TSS17148,TSS17149	chr26:10461237-10497613	-	-	43.9021	40.7166	49.4243	52.9546	49.1598	44.289	48.5705	44.2334	49.3852	49.3852	16.1361	15.9872	8.50046	12.8964	18	10.4003	16.6486	13.9113	19.2979	26.5964	18.5625	23.658	14.4123	28.8768	28.5872	31.1696	29.2422	26.7906	27.6267	30.8759	24.5015	27.5707	13.7235	12.7442	12.6063	7.69266	9.79246	6.66551	9.97824	7.59891	6.49327
XLOC_021757	-	-	XLOC_021757	FGFBP1	TSS24057	chr6:115940218-115943190	-	-	154.541	146.373	146.187	138.948	166.202	157.365	137.908	146.091	166.97	166.97	199.606	197.016	170.816	201.376	187.929	206.848	225.143	187.75	145.333	153.148	163.828	133.068	149.765	145.338	133.785	135.647	136.018	129.396	138.224	126.107	131.267	138.041	208.238	217.526	200.467	258.243	258.398	260.065	220.084	249.317	248.113
XLOC_005112	-	-	XLOC_005112	NOV	TSS5641	chr14:47005559-47013935	-	-	72.9104	66.2223	70.8699	72.2748	72.1284	70.1583	71.18	64.5148	72.4602	72.4602	51.1572	53.221	36.5361	51.0592	52.2663	53.1979	50.8797	56.6136	21.8263	20.5929	21.1465	21.479	19.7496	22.6231	42.4382	46.7919	43.6874	48.2097	43.0846	37.7714	47.2104	48.5385	34.0623	38.9928	36.3836	32.4179	39.8418	39.8454	35.9809	37.2797	35.3935
XLOC_009765	-	-	XLOC_009765	MRPS23	TSS10786	chr19:8886027-8891010	-	-	24.4177	32.9908	30.4893	28.6728	26.6352	27.3468	37.0536	29.18	26.759	26.759	25.3533	28.672	0	34.1117	35.5138	22.1139	34.9954	35.5086	33.1475	29.5775	27.108	23.9843	27.1163	41.1676	35.9429	29.9699	32.894	30.2503	29.531	26.1888	37.6791	24.7675	39.5495	44.5325	43.0467	50.2626	48.8162	48.2995	60.6517	56.4863	53.003
XLOC_002116	-	-	XLOC_002116	U6	TSS2321	chr10:103798514-103798616	-	-	0	0	0	0	0	0	0	0	0	0	0	0	0	0	0	0	0	0	0	0	0	0	0	0	0	0	0	0	0	0	0	0	0	0	0	0	0	0	0	0	0
XLOC_019053	-	-	XLOC_019053	bta-mir-2423	TSS21082	chr4:97791598-98596218	-	-	0	0	0	0	0	0	0	0	0	0	0	0	0	0	0	0	0	0	0	0	0	0	0	0	0	0	0	0	0	0	0	0	0	0	0	0	0	0	0	0	0
XLOC_001407	-	-	XLOC_001407	bta-mir-2292	TSS1539	chr10:67304416-67304486	-	-	0	0	0	0	0	0	0	0	0	0	0	0	0	0	0	0	0	0	0	0	0	0	0	0	0	0	0	0	0	0	0	0	0	0	0	0	0	0	0	0	0
XLOC_022140	-	-	XLOC_022140	HINT1	TSS24492	chr7:24515177-24521784	-	-	130.58	151.048	118.527	141.764	134.07	134.652	121.589	119.585	134.68	134.68	116.92	147.901	260.969	165.11	151.274	164.575	154.816	146.583	114.531	116.453	86.892	111.296	112.748	79.2886	115.176	101.222	132.129	116.255	123.426	95.215	111.6	87.1016	230.764	252.976	218.008	225.869	340.81	267.834	257.253	243.674	260.978
XLOC_008194	-	-	XLOC_008194	BCKDHA,TMEM91	TSS9025,TSS9026	chr18:50804597-50838367	-	-	52.936	55.5094	54.3977	57.5171	51.8672	56.7421	53.3352	53.3265	52.1049	52.1049	67.7141	58.7933	48.8145	66.8276	64.8942	98.2088	61.1747	71.0485	37.5291	35.1142	34.6901	40.1833	35.6568	31.3448	46.3541	45.4654	52.6008	48.9151	46.6055	49.1227	44.9775	48.9613	85.9554	87.1309	74.6119	77.9484	78.727	75.9643	68.9193	82.4057	81.4447
XLOC_017122	-	-	XLOC_017122	EEF1G	TSS18952	chr29:41614570-41624167	-	-	849.737	815.573	826.769	795.755	811.535	813.205	845.185	825.849	815.229	815.229	1027.49	1017.18	791.171	1008.42	980.059	942.01	988.554	950.45	760.772	718.362	758.049	762.012	732.55	711.161	773.6	792.506	802.49	794.021	778.27	783.647	764.84	730.911	1031.48	1008.45	1019.46	1212.54	1262.42	1222.27	1216.88	1228.63	1262.75
XLOC_002225	-	-	XLOC_002225	U6	TSS2438	chr11:5754348-5776837	-	-	0	0	0	0	0	0	0	0	0	0	0	0	0	0	0	0	0	0	0	0	0	0	0	0	0	0	0	0	0	0	0	0	0	0	0	0	0	0	0	0	0
XLOC_003454	-	-	XLOC_003454	bta-mir-92a-1	TSS3800	chr12:66227254-66227334	-	-	0	0	0	0	0	0	0	0	0	0	0	0	0	0	0	0	0	0	0	0	0	0	0	0	0	0	0	0	0	0	0	0	0	0	0	0	0	0	0	0	0
XLOC_020935	-	-	XLOC_020935	DESI1	TSS23172	chr5:113205338-113227792	-	-	44.5412	30.9729	29.9425	35.217	26.4324	35.4862	30.9417	39.8379	26.5515	26.5515	35.6822	28.9914	40.4068	39.8681	36.7736	46.0585	33.272	43.5534	33.0271	35.3798	25.5745	39.7819	35.8833	19.7852	36.2738	27.6826	41.2821	33.6718	32.9784	26.0858	33.9662	22.3437	19.9106	19.7373	25.456	20.3457	31.8533	23.3462	19.9464	23.2664	13.6047
XLOC_001281	-	-	XLOC_001281	NUSAP1	TSS1395	chr10:36906001-36936265	-	-	9.19232	7.41921	7.76458	8.45191	9.4649	8.13506	9.95755	7.98629	9.50864	9.50864	3.80096	4.54966	0	9.29775	6.26283	11.1447	5.98471	6.17605	6.12059	6.90532	7.67162	7.49954	8.8525	9.6211	8.14928	7.70289	7.3711	7.18981	7.88959	7.99462	6.31557	6.5275	5.77867	9.55425	9.27538	10.9635	10.9299	11.2292	9.80198	12.3564	9.57984
XLOC_014828	-	-	XLOC_014828	PLK1	TSS16430	chr25:21587068-21597613	-	-	10.2493	8.77359	9.80711	7.24349	6.33856	8.01561	9.80299	8.29189	6.36746	6.36746	8.86908	10.112	0	7.94953	8.0639	3.29461	6.93654	7.7685	8.41218	8.46272	6.43167	7.78464	7.00683	8.00384	7.56842	8.56155	6.62649	8.05062	7.51595	8.62849	7.5075	6.4312	7.76674	8.92685	7.84642	8.17009	12.7013	9.4901	11.3438	8.84882	8.02332
XLOC_015850	-	-	XLOC_015850	PRDX3	TSS17566	chr26:39672043-39681392	-	-	189.884	200.752	188.419	183.388	188.775	184.75	198.295	200.896	189.635	189.635	168.184	172.139	96.1268	195.663	192.271	206.543	202.312	186.453	164.032	165.533	162.055	161.181	168.462	156.83	169.121	168.54	186.821	172.034	183.544	165.363	173.091	173.09	191.456	200.99	203.997	212.685	200.589	207.535	215.175	219.506	208.823
XLOC_022519	-	-	XLOC_022519	C7H5orf30	TSS24915	chr7:104690241-104706724	-	-	31.9228	33.7489	35.9164	29.6462	28.4105	22.8301	31.652	21.8056	28.5406	28.5406	25.7465	24.7521	12.44	24.649	27.5707	33.8508	21.6645	22.3873	21.1699	16.9181	24.4934	25.9875	24.4573	22.2982	27.1432	27.3169	25.5875	27.6471	26.5687	25.1596	26.2763	22.1866	11.3365	15.9206	15.4949	13.7734	14.4924	18.9432	12.2505	17.006	17.626
XLOC_014933	-	-	XLOC_014933	U6	TSS16548	chr25:34393879-34528240	-	-	0	0	0	0	0	0	0	0	0	0	0	0	0	0	0	0	0	0	0	0	0	0	0	0	0	0	0	0	0	0	0	0	0	0	0	0	0	0	0	0	0
XLOC_001895	-	-	XLOC_001895	U6	TSS2075	chr10:45899488-45936333	-	-	0	0	0	0	0	0	0	0	0	0	0	0	0	0	0	0	0	0	0	0	0	0	0	0	0	0	0	0	0	0	0	0	0	0	0	0	0	0	0	0	0
XLOC_008363	-	-	XLOC_008363	5S_rRNA	TSS9218	chr18:58425824-58448791	-	-	0	0	65.6686	0	0	47.2206	0	0	0	0	0	0	0	0	48.2332	0	0	0	0	0	0	0	0	0	0	0	0	0	0	0	0	0	0	0	0	0	0	0	0	0	0
XLOC_009304	-	-	XLOC_009304	bta-mir-2338	TSS10259	chr19:27281924-27303514	-	-	0	0	0	0	0	0	0	0	0	0	0	0	0	0	0	0	0	0	0	0	0	0	0	0	0	0	0	0	0	0	0	0	0	0	0	0	0	0	0	0	0
XLOC_018039	-	-	XLOC_018039	SNORD112	TSS19974	chr3:3156421-3156493	-	-	0	0	0	0	0	0	0	0	0	0	0	0	0	0	0	0	0	0	0	0	0	0	0	0	0	0	0	0	0	0	0	0	0	0	0	0	0	0	0	0	0
XLOC_023306	-	-	XLOC_023306	CDKN2B	TSS25784	chr8:22114511-22119419	-	-	34.8518	38.5917	43.2826	36.4024	33.0019	30.334	34.4761	32.9839	33.1531	33.1531	28.3842	25.5097	10.2181	23.5784	28.6954	17.0441	24.9544	23.7631	34.6348	34.2061	35.5374	34.6992	34.0259	39.0772	34.4292	33.9779	34.0505	38.6721	36.2567	39.5489	36.5801	37.2931	36.5951	46.2337	39.8968	37.9751	37.1251	37.6557	38.3622	36.3186	36.4313
XLOC_015422	-	-	XLOC_015422	-	TSS17098	chr25:16969785-16972095	-	-	14.4709	16.112	12.4586	11.3523	12.8687	12.8963	12.4516	16.9451	12.9275	12.9275	15.1963	15.3483	16.6382	19.2654	16.1047	18.1145	19.6018	16.9084	20.7683	23.1554	18.4617	15.5632	19.5034	16.5693	17.6499	14.7338	17.6408	14.5794	17.3131	13.4218	18.571	19.4682	20.5591	30.174	29.2399	24.4908	23.2687	26.3358	20.904	26.1768	24.3947
XLOC_010762	-	-	XLOC_010762	SNORD70	TSS11902	chr2:91203325-91227105	-	-	0	163.444	0	0	0	0	0	0	0	0	0	0	0	0	0	0	0	0	0	0	0	0	0	0	0	0	0	0	0	0	0	0	0	0	0	0	0	0	0	0	0
XLOC_004402	-	-	XLOC_004402	SLCO4A1	TSS4863	chr13:55148514-55172423	-	-	4.86601	6.63234	6.06847	6.2348	5.65699	5.24761	5.00779	7.47701	5.68207	5.68207	9.29072	7.72342	23.4703	7.57821	7.57037	18.2938	8.96094	9.65053	4.17384	4.4657	5.19562	8.13205	7.92164	7.59753	3.82801	4.55486	5.80788	4.00198	4.26674	2.50704	4.5813	5.5859	14.848	11.0095	14.3524	7.59441	8.73139	8.70971	6.79473	9.09525	7.16409
XLOC_006910	-	-	XLOC_006910	bta-mir-200a	TSS7602	chr16:52497888-52526215	-	-	0	0	0	0	0	0	0	0	0	0	0	0	0	0	0	0	0	0	0	0	0	0	0	0	0	0	0	0	0	0	0	0	0	0	0	0	0	0	0	0	0
XLOC_015650	-	-	XLOC_015650	HTRA1	TSS17342	chr26:42659875-42716633	-	-	44.0909	35.3106	43.817	43.503	44.5926	37.7115	43.9031	45.7681	44.8009	44.8009	37.5363	35.9019	16.4853	46.3457	32.4931	57.7878	41.1703	33.5359	51.6772	50.7043	55.5446	46.367	51.5997	38.9242	38.2778	44.4547	47.8633	46.3361	44.094	36.6285	45.47	37.6643	59.1887	56.6971	57.664	80.0887	74.9109	74.1665	69.6871	66.662	69.9375
XLOC_014456	-	-	XLOC_014456	ENSBTAG00000039565	TSS16024	chr24:12878018-12878100	-	-	0	0	0	0	0	0	0	0	0	0	0	0	0	0	0	0	0	0	0	0	0	0	0	0	0	0	0	0	0	0	0	0	0	0	0	0	0	0	0	0	0
XLOC_018620	-	-	XLOC_018620	CDCA8	TSS20627	chr3:108785460-108800524	-	-	3.07575	5.59711	3.54117	4.01909	3.60827	3.73926	3.55647	2.60467	3.62483	3.62484	3.74066	4.28613	0	4.05318	3.51105	0	3.59867	6.56492	4.61934	4.02775	4.07792	3.48789	4.2709	5.62782	3.75013	4.64773	3.9661	4.42354	3.54237	3.70569	3.63244	1.35693	5.40472	3.87616	5.34956	3.25032	5.56198	2.77477	3.86179	6.49277	4.29012
XLOC_008228	-	-	XLOC_008228	BCL3	TSS9063,TSS9064,TSS9065,TSS9066	chr18:52922333-52931634	-	-	33.4954	29.8098	35.3081	30.8842	29.5566	32.5699	30.4394	30.747	29.6898	29.6898	50.0314	53.8236	67.554	53.1842	51.5635	57.1655	56.9719	52.7789	30.657	29.326	28.5689	29.4311	31.1985	22.9252	35.3316	34.6519	34.52	35.7109	33.6401	33.5861	29.9101	35.2158	48.8742	55.7072	47.9736	41.2936	44.4198	42.0542	42.4561	40.0417	39.5443
XLOC_022306	-	-	XLOC_022306	-	TSS24674,TSS24675	chr7:47968228-48006914	-	-	111.289	101.655	110.018	123.308	95.5752	80.5246	129.624	88.6259	96.0225	96.0225	126.324	102.166	66.0819	104.647	84.1082	47.7169	73.5052	103.856	86.183	87.2162	77.4636	94.1886	107.64	92.6699	94.4185	66.8407	102.095	99.1274	89.287	93.1089	97.9849	110.387	139.753	172.767	124.29	143.985	131.424	142.639	154.437	143.257	154.85
XLOC_017189	-	-	XLOC_017189	CFL1	TSS19031	chr29:44638895-44642280	-	-	493.974	490.47	531.765	504.57	498.983	523.908	512.133	517.63	501.253	501.253	547.131	567.753	571.288	573.507	549.292	714.379	550.403	599.76	433.291	418.083	415.227	407.539	425.701	412.496	513.313	493.111	515.289	499.445	498.074	503.166	481.587	475.396	650.767	659.276	665.084	800.26	813.197	796.187	761.989	781.957	848.934
XLOC_021412	-	-	XLOC_021412	SCARNA23	TSS23681	chr6:109784641-109827533	-	-	121.047	0	0	0	0	0	0	0	0	0	0	0	0	0	0	0	73.5437	0	0	0	0	0	0	0	0	0	0	0	0	0	73.7942	0	0	0	0	0	0	0	0	0	0
XLOC_009889	-	-	XLOC_009889	5S_rRNA	TSS10917	chr19:20734087-20786835	-	-	0	0	0	0	0	0	0	0	0	0	0	0	0	0	0	0	0	0	0	0	0	0	0	0	0	0	0	0	0	0	0	0	0	0	0	0	0	0	0	0	0
XLOC_021612	-	-	XLOC_021612	TMPRSS11D	TSS23900	chr6:85254026-85318193	-	-	339.374	342.974	345.211	337.11	324.518	349.595	346.152	362.558	326.007	326.007	181.367	170.366	134.611	170.834	166.119	210.914	166.153	149.002	355.275	369.684	370.483	362.957	347.465	340.413	292.659	289.568	295.734	290.175	301.958	302.686	298.968	277.465	168.622	162.45	166.998	128.311	130.249	130.874	140.086	138.142	122.468
XLOC_020828	-	-	XLOC_020828	bta-mir-141	TSS23057	chr5:103859004-103859094	-	-	0	0	0	0	0	0	0	0	0	0	0	0	0	0	0	0	0	0	0	0	0	0	0	0	0	0	0	0	0	0	0	0	0	0	0	0	0	0	0	0	0
XLOC_001623	-	-	XLOC_001623	SNORD18	TSS1778	chr10:13318874-13323526	-	-	291.823	0	0	0	321.351	0	0	376.815	322.804	322.804	0	0	0	0	294.602	0	0	0	0	348.726	0	0	0	0	306.587	0	0	0	0	0	0	0	0	0	0	0	366.585	268.308	0	0	0
XLOC_019747	-	-	XLOC_019747	ENSBTAG00000039425,KRT79	TSS21855,TSS21856	chr5:27271879-27564156	-	-	2499.66	2455.69	2533.82	2655.58	2686.24	2507.29	2480.14	2460.76	2698.8	2698.8	2180.85	2197.76	2166.94	2136.9	2132.82	2170.69	2329.55	2323.32	2737.68	2697.34	2772.91	2738.65	3015.82	3022.91	3165.15	3121.77	3112.26	3066.71	3140.77	3143.63	3353.48	3411.73	4485.06	4554.06	4612.89	4545.76	4487.73	4434.53	4618.17	4682.61	4620.77
XLOC_019813	-	-	XLOC_019813	ADCY6,ENSBTAG00000047525	TSS21924,TSS21925	chr5:31160698-31176231	-	-	244.708	16.8748	19.2374	16.9711	271.895	18.0682	18.3479	17.0314	273.141	273.141	17.6546	17.4914	8.84415	19.326	19.1547	19.4897	286.152	19.5967	11.6051	11.8744	13.4866	11.7867	12.7851	12.9907	16.3019	14.9971	14.7216	14.4447	15.4389	18.5896	15.9693	13.9955	16.8242	18.2643	19.0472	18.9187	18.0497	15.6789	19.0791	17.2048	19.5807
XLOC_005885	-	-	XLOC_005885	FXYD6	TSS6472	chr15:28926759-28963808	-	-	52.2799	42.497	44.2283	50.5085	48.1175	50.4312	45.3648	45.0028	48.3341	48.3341	63.6555	59.1043	49.2683	50.8529	49.6781	59.9535	59.2142	58.0942	44.8296	37.423	42.3678	32.6055	45.1243	43.1044	33.166	39.6512	30.3015	34.5502	31.6357	30.4705	42.1907	38.9735	59.8278	55.0276	53.4566	64.2506	65.6533	68.5387	75.5384	73.5955	73.7334
XLOC_021051	-	-	XLOC_021051	-	TSS23299	chr5:104544334-104544693	-	-	299.054	277.269	306.384	309.208	352.626	305.018	297.146	272.977	354.235	354.235	268.31	246.119	221.117	215.794	325.689	240.477	305.478	286.194	202.726	201.873	247.095	250.566	277.246	171.847	254.684	293.396	267.644	203.628	249.999	255.042	305.889	264.601	449.394	377.845	531.531	517.864	484.655	479.754	373.045	564.435	521.995
XLOC_009493	-	-	XLOC_009493	EIF1	TSS10476	chr19:42545776-42548334	-	-	153.935	147.796	156.423	158.464	149.449	170.723	159.646	167.043	150.14	150.14	188.927	195.914	93.138	194.508	213.033	194.2	197.609	203.784	157.05	157.316	158.679	154.99	169.205	169.316	152.581	166.765	159.906	156.032	144.903	140.278	152.303	149.916	178.422	182.254	169.044	185.956	185.885	202.152	196.873	191.88	198.981
XLOC_021950	-	-	XLOC_021950	C7H19orf53	TSS24274	chr7:12942937-12948365	-	-	25.042	22.4909	20.2025	18.9325	21.1319	24.5551	21.8095	19.9721	21.226	21.226	29.1835	33.2313	39.8669	29.3278	28.0912	34.4529	28.4476	21.46	19.701	14.7423	17.6344	15.3936	14.8187	6.29975	21.6645	27.2644	21.9319	17.774	21.3711	19.7129	20.2275	21.3482	43.3746	31.9456	46.0996	62.0835	56.8255	47.4436	53.014	58.2009	43.5486
XLOC_015052	-	-	XLOC_015052	ENSBTAG00000038330	TSS16680	chr25:556859-558249	-	-	40.5729	47.7868	47.7321	47.9566	58.3631	47.2218	45.2104	39.8128	58.6329	58.6329	62.9361	60.9504	0	54.7204	72.8446	77.4672	62.4945	66.0207	38.3568	36.6263	31.8659	31.7669	39.6189	43.4611	47.0676	32.6074	42.943	38.0453	32.1268	43.6559	34.7749	36.8282	90.1689	73.2497	62.8268	87.1013	105.914	88.8481	91.8884	91.3373	100.951
XLOC_015187	-	-	XLOC_015187	ENSBTAG00000046240	TSS16831	chr25:17730045-17730115	-	-	0	0	0	0	0	0	0	0	0	0	0	0	0	0	0	0	0	0	0	0	0	284.81	0	0	0	0	0	0	0	0	0	0	0	0	0	0	0	0	0	0	0
XLOC_016764	-	-	XLOC_016764	-	TSS18553	chr29:41324560-41329159	-	-	10.0418	9.85856	11.5683	10.7872	8.55379	12.5424	10.982	13.4908	8.59289	8.59289	13.8458	9.81243	0	10.158	10.7071	24.5707	13.6377	6.85991	4.49344	4.49413	6.66412	11.673	6.00765	4.05924	8.40904	5.60599	3.13662	6.59008	9.43443	9.75038	5.34112	3.6003	6.45821	10.5635	9.24604	7.59844	14.0029	17.043	4.07149	11.3188	16.6601
XLOC_016788	-	-	XLOC_016788	bta-mir-2406	TSS18584	chr29:42665349-42866140	-	-	0	0	0	0	0	0	0	0	0	0	0	0	0	0	0	0	0	0	0	0	0	0	0	0	0	0	0	0	0	0	0	0	0	0	0	0	0	0	0	0	0
XLOC_001571	-	-	XLOC_001571	ENSBTAG00000045118	TSS1722	chr10:4619382-4866585	-	-	0	0	0	0	0	0	0	0	0	0	0	0	0	0	0	0	0	0	0	0	0	0	0	0	0	0	0	0	0	0	0	0	0	0	0	0	0	0	0	0	0
XLOC_015274	-	-	XLOC_015274	PSPH	TSS16935	chr25:27955044-27977149	-	-	8.89934	9.54829	9.03808	11.3146	10.6744	12.1551	8.20944	9.73813	10.723	10.723	9.2588	8.55449	19.3522	7.50272	4.04995	27.2887	10.0496	7.41039	9.2934	5.09779	9.32198	6.67965	7.11073	5.37173	12.01	9.92925	9.42417	9.82852	7.16191	11.2034	10.4202	10.5198	19.1154	24.6515	17.3588	20.6016	21.667	22.0382	19.0979	24.4466	22.1374
XLOC_018556	-	-	XLOC_018556	KIF2C	TSS20552	chr3:101832372-101851108	-	-	4.05165	3.74752	4.28007	4.10871	3.51246	2.02347	3.35713	3.78384	3.52872	3.52872	4.14166	3.71782	0	3.69232	4.49319	0	4.19964	3.53992	3.28525	2.41906	2.4467	2.50458	4.10248	2.44346	3.4576	3.72943	3.18735	3.00744	2.436	3.76984	3.29872	3.17608	3.37478	2.37373	3.484	3.51392	3.40972	3.75284	4.28786	3.53736	1.99923
XLOC_005645	-	-	XLOC_005645	ENSBTAG00000044787	TSS6213	chr15:65135403-65135481	-	-	0	0	0	0	0	0	0	0	0	0	0	0	0	0	0	0	0	0	0	0	0	0	0	0	0	0	0	0	0	0	0	0	0	0	0	0	0	0	0	0	0
XLOC_010082	-	-	XLOC_010082	ADORA2B	TSS11139	chr19:34084459-34104983	-	-	30.8991	28.067	30.0613	25.9918	34.4041	31.2354	30.4624	22.2997	34.5615	34.5615	44.9117	48.9622	0	43.994	40.1856	12.1094	46.4027	56.6634	23.8364	19.0532	20.5812	22.239	24.107	31.8318	25.0206	21.9149	23.8915	27.4913	21.5456	31.7312	22.328	25.8666	26.0455	30.0262	26.7349	27.2559	23.3273	30.6323	28.4086	31.5438	23.7961
XLOC_023489	-	-	XLOC_023489	BMP1	TSS25977,TSS25978,TSS25979,TSS25980	chr8:69980305-70028294	-	-	47.6815	43.6726	51.8335	55.3053	57.0014	50.6885	43.3267	43.639	57.2616	57.2615	49.5707	51.852	62.9503	46.2936	41.073	71.9794	44.5222	43.1234	47.3041	54.5328	52.8714	52.3258	49.5092	50.9823	47.6262	47.918	44.5651	42.8284	48.7414	40.9585	58.6433	42.156	37.0317	41.5793	36.7737	29.8926	30.9795	27.1398	26.0969	27.9272	30.1908
XLOC_019205	-	-	XLOC_019205	CHPF2,bta-mir-671	TSS21251,TSS21252	chr4:114610855-114615162	-	-	3.19031	2.07187	2.60287	2.30254	2.43545	1.69847	2.06497	1.73376	2.44665	2.44665	2.8354	5.23348	0	2.19756	2.44772	2.92449	2.44207	3.28121	1.31471	1.49565	1.6769	3.12877	0.976582	2.46932	0.898129	1.17048	2.18003	1.87057	1.26308	1.56839	0.635344	1.28308	3.55736	2.04692	2.91385	2.75202	1.47108	2.14912	3.66497	2.90137	3.8342
XLOC_017270	-	-	XLOC_017270	5S_rRNA	TSS19125	chr29:50787208-50787314	-	-	0	0	0	0	0	0	0	0	0	0	0	0	0	0	0	0	0	0	0	0	0	0	0	0	0	0	0	0	0	0	0	0	0	0	0	0	0	0	0	0	0
XLOC_011203	-	-	XLOC_011203	LYPD6	TSS12394,TSS12395	chr2:46722079-46852754	-	-	34.066	31.3761	22.1478	37.5943	37.8686	43.8857	32.889	29.3791	38.0397	38.0396	13.6739	21.379	64.7026	18.081	17.4773	48.538	19.8979	22.9638	21.7777	32.274	30.0219	22.261	21.608	26.6741	12.7205	27.6671	22.5396	21.6786	23.5171	22.65	46.6112	32.7122	13.2926	15.2211	15.8778	16.4064	10.1184	11.114	14.0736	11.5362	14.4596
XLOC_023718	-	-	XLOC_023718	bta-mir-491	TSS26239	chr8:23386996-23662561	-	-	0	0	0	0	0	0	0	0	0	0	0	0	0	0	0	0	0	0	0	0	0	0	0	0	0	0	0	0	0	0	0	0	0	0	0	0	0	0	0	0	0
XLOC_007957	-	-	XLOC_007957	bta-mir-138-2	TSS8743	chr18:24992695-24992779	-	-	0	0	0	0	0	0	0	0	0	0	0	0	0	0	0	0	0	0	0	0	0	0	0	0	0	0	0	0	0	0	0	0	0	0	0	0	0	0	0	0	0
XLOC_012202	-	-	XLOC_012202	PAX9	TSS13485,TSS13486,TSS13487	chr21:47287754-47309338	-	-	357.197	348.511	345.073	317.311	348.858	330.772	349.075	347.468	350.436	350.436	332.75	339.507	243.894	324.49	329.313	303.958	336.099	356.399	316.413	338.218	310.222	302.453	309.937	303.095	324.151	310.015	333.926	343.76	315.761	323.854	334.631	325.511	239.786	242.604	237.746	237.17	261.955	240.204	276.593	225.252	228.322
XLOC_016160	-	-	XLOC_016160	SFRP1	TSS17904	chr27:35900361-35943920	-	-	48.4842	49.0284	54.1053	51.406	54.7613	47.8805	45.3434	46.3734	55.0088	55.0088	57.9157	56.4638	47.2516	54.9427	55.0503	65.0203	58.3021	55.6453	66.4047	65.0437	67.8838	62.9134	69.3369	67.6654	62.2803	66.0525	61.3464	59.5165	66.0809	67.3401	65.8345	58.9943	63.2178	57.404	60.7542	57.4473	65.223	63.984	56.2025	61.4842	55.4679
XLOC_020119	-	-	XLOC_020119	5S_rRNA	TSS22262	chr5:97722663-97808562	-	-	0	0	0	0	0	0	0	0	0	0	0	0	0	0	0	0	0	0	0	0	0	0	0	0	0	0	0	0	0	0	0	0	0	0	0	0	0	0	0	0	0
XLOC_004825	-	-	XLOC_004825	RAD21	TSS5335	chr14:49558482-49588327	-	-	42.9267	45.5903	44.6837	42.6403	46.5335	46.8158	47.0078	45.0591	46.7493	46.7493	39.3342	39.7671	37.0781	41.5964	36.9335	46.13	37.9771	34.1313	44.3378	44.1429	44.2564	45.165	42.0348	43.143	45.4529	43.605	46.1582	50.6706	41.4939	46.9417	44.0435	45.781	42.5384	44.513	44.7767	44.1611	42.5325	43.309	41.5551	38.66	42.452
XLOC_002828	-	-	XLOC_002828	U6	TSS3101	chr11:21579431-21761348	-	-	67.4611	0	0	0	0	0	0	0	0	0	0	0	0	0	0	0	0	0	0	0	0	0	0	0	0	0	0	68.7973	0	0	0	0	0	0	0	0	0	0	0	0	0
XLOC_001766	-	-	XLOC_001766	ENSBTAG00000032873	TSS1939	chr10:26111765-26336436	-	-	5.8985	9.43569	4.84359	12.1439	7.68397	7.04908	11.7221	4.53703	7.7191	7.7191	2.41514	3.62217	0	2.39587	2.39685	0	1.32452	0	18.6131	5.57452	12.2782	10.7129	8.32066	4.18963	23.2211	18.3767	13.4066	15.8763	15.7308	18.9382	28.4051	22.1039	8.01912	6.43009	4.97675	3.30155	4.52844	1.11148	7.69882	3.53668	0
XLOC_023730	-	-	XLOC_023730	SNORA31	TSS26252	chr8:30260471-30260561	-	-	0	0	0	0	0	0	0	0	0	0	0	0	0	0	0	0	0	0	0	0	0	0	0	0	0	0	0	0	0	0	0	0	0	0	0	0	0	0	0	0	0
XLOC_008266	-	-	XLOC_008266	SAE1	TSS9109	chr18:54608485-54670718	-	-	22.4216	20.14	24.1493	21.3247	26.7671	22.8338	21.3532	20.9766	26.8906	26.8906	21.1143	23.9691	0	25.7251	19.3606	23.3292	23.2652	25.5491	17.8702	14.3768	22.8275	19.8087	22.637	22.5017	19.5735	19.4259	19.3475	21.3976	19.2611	16.3901	22.1979	26.3717	30.8636	28.8294	28.2697	34.6077	35.8751	32.9257	44.4957	32.7958	34.6884
XLOC_019790	-	-	XLOC_019790	RACGAP1	TSS21899	chr5:30042570-30060273	-	-	10.668	12.2975	11.4862	11.2589	13.2144	11.1398	10.7938	11.7841	13.2759	13.2758	8.15044	8.16129	10.5686	12.1503	12.2642	5.21222	9.03052	12.8973	12.8505	11.33	10.4311	12.2313	11.2133	12.0833	14.354	14.004	11.3318	10.846	11.6553	12.198	12.3186	14.6716	11.8366	10.6924	12.3991	13.8626	12.9255	13.8682	11.1159	12.4481	12.0094
XLOC_021756	-	-	XLOC_021756	U6	TSS24056	chr6:115682605-115682712	-	-	0	0	0	0	0	0	0	0	0	0	0	0	0	0	0	0	0	0	0	0	0	0	0	0	0	0	0	0	0	0	0	0	0	0	0	0	0	0	0	0	0
XLOC_000261	-	-	XLOC_000261	U6	TSS291	chr1:82706096-82987709	-	-	0	0	0	0	0	0	0	0	0	0	0	0	0	0	0	0	0	0	0	0	0	0	0	0	0	0	0	0	0	0	0	0	0	0	0	0	0	0	0	0	0
XLOC_021003	-	-	XLOC_021003	-	TSS23251	chr5:9637556-9637882	-	-	2129.31	2022.85	2067.69	1669.69	1563.48	1941.06	2068.99	2041.28	1570.62	1570.62	1972.25	2002.51	1659.07	2060.81	1950.9	1152.44	1332.4	1522.36	1814.65	1844.06	1863.51	1827.29	1228.87	1185.9	1923.12	1884.91	1798.48	1819.79	1976.06	1821.35	1327.03	1430.89	2285.51	2376.06	1858.4	2757.61	2739.87	2996.44	2872.15	2203.81	2277.38
XLOC_015083	-	-	XLOC_015083	HS3ST6	TSS16714,TSS16715	chr25:1486329-1492539	-	-	163.846	156.198	174.002	157.378	179.154	160.164	154.687	155.733	179.976	179.976	135.947	149.436	95.4955	137.982	136.081	136.2	160.491	174.233	99.7331	102.836	86.1844	95.7418	107.292	92.5776	125.851	134.076	146.497	134.623	110.825	131.91	124.785	142.264	151.842	113.658	107.513	132.586	136.163	131.689	143.767	106.545	142.782
XLOC_023004	-	-	XLOC_023004	H2AFY	TSS25466,TSS25467	chr7:48253716-48472188	-	-	56.9994	59.5408	59.044	49.5456	53.4677	53.8335	51.2954	62.241	53.7155	53.7154	53.6935	52.2328	50.9821	54.0572	47.8813	60.8858	53.7068	56.9228	40.614	40.8668	42.912	44.6103	45.5088	47.9237	47.7278	50.4668	54.5421	48.0191	54.7635	47.165	46.3954	53.2956	65.429	76.0409	73.89	77.2715	75.2913	77.4347	72.7458	72.5015	73.6118
XLOC_025301	-	-	XLOC_025301	EIF1AX	TSS27976	chrX:130307268-130317848	-	-	95.4615	93.3322	88.1465	77.7527	75.9575	96.6632	81.8289	98.5269	76.3187	76.3187	92.0712	86.9431	155.115	96.6752	90.3785	101.649	76.4954	64.4755	107.154	112.891	107.379	99.2099	117.445	92.8361	92.2761	95.3453	90.1871	91.4358	91.0077	73.4139	90.4895	96.6104	122.943	142.234	127.135	133.867	132.007	116.365	138.86	132.956	139.465
XLOC_010228	-	-	XLOC_010228	JUP	TSS11310,TSS11311	chr19:42602407-42628790	-	-	477.325	467.88	485.048	489.07	480.306	465.149	472.781	486.949	482.496	482.496	474.967	472.364	553.118	455.511	464.462	475.095	509.568	492.821	399.584	386.275	409.968	403.584	415.943	405.815	473.127	461.771	480.23	475.11	466.883	481.325	490.088	481.929	496.929	517.85	518.638	492.202	513.304	507.623	486.75	505.704	534.046
XLOC_001813	-	-	XLOC_001813	ENSBTAG00000020100	TSS1988	chr10:30138489-30159344	-	-	8.40013	5.67389	5.66745	5.71503	5.8951	5.35413	4.69972	6.96928	5.92227	5.92227	2.85772	4.60276	0	2.72425	2.56044	6.08864	2.32605	4.9112	6.35347	4.28595	4.31307	6.06743	4.20803	3.57224	3.64316	4.92155	3.55369	3.99186	5.43415	4.22887	5.84981	5.80921	4.7282	4.60987	5.22698	5.65948	5.49292	4.55413	4.81217	4.75311	3.9611
XLOC_024779	-	-	XLOC_024779	ENSBTAG00000043547	TSS27420	chrM:1452-16338	-	-	0	0	0	0	0	0	0	0	0	0	0	0	0	0	0	0	0	0	0	0	0	0	0	0	0	0	0	0	0	0	0	0	0	0	0	0	0	0	0	0	0
XLOC_023845	-	-	XLOC_023845	ANP32B	TSS26378	chr8:63617040-63630082	-	-	155.977	110.725	137.969	130.706	127.17	116.087	141.024	125.253	127.751	127.751	144.777	131.506	62.9636	148.624	146.877	118.087	135.622	142.751	166.132	162.951	152.179	164.852	150.07	180.053	106.536	133.148	146.826	126.441	138.023	128.774	131.326	120.541	157.406	171.267	162.606	181.703	170.969	153.147	174.025	184.615	177.773
XLOC_018206	-	-	XLOC_018206	TUFT1	TSS20158	chr3:19238264-19289324	-	-	38.3858	37.8786	42.3611	39.8296	38.2138	36.1492	36.2574	38.5355	38.3925	38.3925	19.4706	20.8648	45.4088	20.7917	21.0468	26.343	20.0854	18.1158	34.3135	30.4143	28.2151	32.2209	31.4555	36.1226	34.8305	32.9429	40.5662	37.8841	35.5333	37.995	33.9821	37.8459	21.165	23.1863	22.9336	13.3581	14.2823	13.2885	17.6033	14.2795	14.9172
XLOC_019150	-	-	XLOC_019150	ZYX	TSS21192	chr4:107598855-107607834	-	-	91.1146	89.6168	89.7012	90.0855	94.8382	92.0388	89.0768	85.4479	95.264	95.264	148.475	148.027	137.008	144.162	143.445	153.258	149.51	150.562	88.9411	86.9114	86.592	89.2084	97.2293	101.444	73.178	75.0703	74.447	73.0113	69.9142	76.0623	70.0675	74.0368	87.541	77.1126	72.9772	73.106	84.2188	75.5989	79.8913	67.7416	76.6763
XLOC_006321	-	-	XLOC_006321	-	TSS6945	chr15:42434369-42434613	-	-	295.327	218.761	314.466	243.961	272.168	266.272	277.141	293.149	273.41	273.41	245.118	228.405	0	292.434	292.434	221.354	199.955	278.932	487.041	449.769	388.324	394.519	303.709	189.818	354.461	337.582	359.277	450.96	411.988	318.375	296.274	263.385	58.4754	62.7608	66.9947	91.3943	58.8285	85.8179	87.9392	81.4224	82.3692
XLOC_022811	-	-	XLOC_022811	ZO3	TSS25239,TSS25240	chr7:21447986-21478598	-	-	37.1604	35.1618	41.7665	35.2179	35.2884	39.1851	35.4873	40.5612	35.4512	35.4512	45.4576	47.4319	72.5387	47.1255	46.3929	48.2479	48.0877	44.8678	29.605	28.8227	31.7227	30.9382	31.2971	33.9647	29.0132	30.0743	32.0385	30.8312	31.4354	30.1951	30.2731	33.9693	33.9952	32.3802	25.8265	30.214	31.3976	32.052	25.7537	30.0874	28.3407
XLOC_016350	-	-	XLOC_016350	U6	TSS18108	chr28:41492639-41565133	-	-	0	0	0	0	0	0	135.229	0	0	0	0	0	0	0	0	0	0	0	0	0	0	0	0	0	0	0	0	0	0	0	0	0	0	0	0	0	0	0	0	0	0
XLOC_011018	-	-	XLOC_011018	U6	TSS12182	chr2:131791679-131857642	-	-	0	0	0	0	0	0	0	0	0	0	0	0	0	0	0	0	0	0	0	0	0	0	0	0	0	0	0	0	0	0	0	0	0	0	0	0	0	0	0	0	0
XLOC_015093	-	-	XLOC_015093	bta-mir-1225	TSS16726	chr25:1627977-1666088	-	-	0	0	0	0	0	121.37	0	0	0	0	0	0	0	0	0	0	0	0	0	0	0	143.763	0	0	0	0	0	0	0	0	0	0	0	0	0	0	0	0	0	0	0
XLOC_025907	-	-	XLOC_025907	CD99	TSS28620	chrX:140185578-140215679	-	-	56.2109	56.3971	59.6838	71.1556	64.1572	67.5487	62.9767	61.2826	64.4496	64.4496	73.5892	60.4704	41.4615	76.2856	63.3373	50.0622	68.3565	57.0037	52.2213	56.1323	53.6867	53.5321	60.3182	47.7322	59.4154	60.6173	59.5128	62.2917	57.3867	57.3739	63.4837	63.6904	50.7369	53.6029	63.1214	68.9195	65.6901	60.7338	63.3806	63.013	57.6372
XLOC_020937	-	-	XLOC_020937	CENPM	TSS23174	chr5:113444185-113456257	-	-	2.71716	3.33646	3.31452	2.41649	1.65681	3.97867	2.32463	3.45977	1.6644	1.6644	4.55826	5.63323	0	1.71084	2.39258	7.74188	5.57053	6.4892	2.89975	3.29376	0	2.36075	4.94187	2.73068	2.4244	2.10143	5.20668	1.35454	3.06802	1.20553	4.73581	3.47314	4.21141	2.94438	3.94644	6.59092	5.84616	2.38314	3.41876	7.7829	5.90125
XLOC_019816	-	-	XLOC_019816	SNORA2	TSS21928	chr5:31266939-31285052	-	-	0	0	0	0	0	0	0	0	0	0	35.0789	0	0	0	0	0	0	0	0	0	0	0	0	0	0	0	0	0	0	0	0	0	0	0	0	0	0	0	0	0	0
XLOC_020440	-	-	XLOC_020440	IGFBP6	TSS22627	chr5:27044008-27047853	-	-	8.93505	6.00427	5.90446	2.67034	5.73546	5.08874	6.95195	7.19431	5.76207	5.76207	6.46737	6.98664	0	6.80764	10.2147	11.1447	6.02657	16.8033	6.51801	5.75214	5.47721	7.14136	8.04696	5.70689	3.92891	5.97274	5.57902	5.29983	3.40937	7.82208	4.22671	3.26499	8.69949	11.8548	7.55535	11.4344	11.2432	15.7141	19.9295	19.9895	14.5217
XLOC_012595	-	-	XLOC_012595	SPTSSA	TSS13914	chr21:45295074-45341768	-	-	34.8528	29.6836	26.3957	28.965	31.7611	37.334	31.2088	31.5289	31.905	31.905	31.9736	28.9781	53.4052	26.4014	33.3324	31.2263	29.3783	30.3271	33.9883	24.0455	35.0548	26.847	44.8599	34.2671	38.7313	40.4602	29.2863	30.8328	28.107	27.4832	36.8409	26.5292	43.8328	35.3538	43.4827	51.755	36.0486	37.5504	40.2318	42.1081	46.8285
XLOC_017121	-	-	XLOC_017121	AHNAK	TSS18949,TSS18950,TSS18951	chr29:41514082-41605033	-	-	95.2458	100.555	93.3827	98.1822	91.8074	102.722	94.3749	92.3314	92.2306	92.2306	99.5862	107.026	153.242	102.705	99.9447	103.876	106.517	112.473	101.537	94.4252	101.384	100.854	101.019	96.7248	102.6	98.8926	107.382	98.4394	97.2057	97.8308	103.705	97.1389	89.1947	89.5464	86.8868	66.9597	70.6979	70.5905	71.4175	73.5651	75.5802
XLOC_001991	-	-	XLOC_001991	ENSBTAG00000045329	TSS2181	chr10:71730187-71916529	-	-	0	0	0	0	0	0	0	0	0	0	0	0	0	0	0	0	0	0	0	0	0	0	0	0	0	0	0	0	0	0	0	0	0	0	0	0	0	0	0	0	0
XLOC_024940	-	-	XLOC_024940	ENSBTAG00000037353	TSS27591	chrX:35631518-35631585	-	-	0	0	0	0	0	0	0	0	0	0	0	0	0	0	0	0	0	0	0	0	0	0	0	0	0	0	0	0	0	0	0	0	0	0	0	0	0	687.058	0	0	0
XLOC_013882	-	-	XLOC_013882	MTCH1	TSS15377	chr23:10854137-10873802	-	-	90.2616	80.861	81.3397	102.851	92.3535	82.278	89.283	88.6636	92.7749	92.7749	95.5248	95.3411	120.463	92.0748	94.0107	88.6963	100.702	110.593	71.6758	69.9001	70.3757	74.2848	86.6783	74.2065	73.9828	84.1275	69.2479	78.3311	79.701	82.9468	94.9511	82.699	135.242	127.598	134.903	148.111	138.605	150.026	147.129	151.019	164.092
XLOC_020358	-	-	XLOC_020358	PHLDA1	TSS22534	chr5:5557938-5559917	-	-	31.9222	34.4773	34.2891	35.2937	31.8363	30.1278	35.4956	35.6109	31.9807	31.9807	15.6934	16.0206	33.5995	20.5511	15.7675	25.0472	19.8699	18.9319	27.2695	34.1708	29.7175	30.8303	37.0726	30.9976	29.1581	26.2943	35.4839	25.9487	29.4461	27.6841	27.3066	28.7352	30.4087	39.0514	37.992	26.4997	24.1206	26.5719	32.1854	29.2776	28.078
XLOC_009713	-	-	XLOC_009713	ENSBTAG00000039449	TSS10730	chr19:57464898-57465001	-	-	0	0	0	0	0	0	83.0141	0	0	0	0	86.7361	0	0	0	0	0	0	0	0	0	0	0	0	0	0	0	0	85.2723	0	0	135.079	0	0	0	0	0	0	0	0	0
XLOC_000818	-	-	XLOC_000818	TIPARP	TSS901	chr1:111830979-111853985	-	-	15.4461	16.2001	16.6607	18.6472	15.3874	17.0345	14.9493	17.0424	15.458	15.458	14.6372	15.9871	10.7107	13.7034	18.3827	8.06245	15.7231	13.1954	17.0562	18.0746	13.1535	17.5498	17.159	20.9989	13.527	16.5228	12.4662	12.1115	15.6935	15.8645	12.9488	11.513	17.8182	18.8659	21.7513	15.4258	16.4226	12.2872	17.2207	15.6495	13.0932
XLOC_009766	-	-	XLOC_009766	CUEDC1	TSS10787	chr19:8900989-8974286	-	-	31.084	33.5747	31.5537	30.1642	29.838	30.4549	29.2791	30.3617	29.9751	29.9751	43.0663	42.2791	34.2787	45.3406	39.0451	22.1475	42.0545	41.6283	28.7439	25.4427	29.4549	24.3328	25.4487	23.6274	31.0841	33.8135	32.0374	32.7162	30.4713	30.3979	28.8922	33.9234	38.352	35.9075	37.6301	46.4759	44.7113	47.6584	47.178	42.4499	44.436
XLOC_014608	-	-	XLOC_014608	-	TSS16198	chr24:26339850-26449040	-	-	24.0101	23.5879	24.9962	24.4393	23.8099	22.7558	22.1267	25.2548	23.9186	23.9186	20.1033	22.1998	20.5972	20.763	21.4551	25.63	22.4285	22.129	27.44	26.5275	26.5491	26.4122	28.5716	26.3739	22.5837	24.4294	23.0776	22.4007	23.0991	22.8071	26.8839	25.9054	36.9876	37.3938	40.3721	30.1384	32.5675	33.3286	29.4556	32.9964	33.0395
XLOC_017111	-	-	XLOC_017111	DDB1	TSS18939	chr29:40509558-40537404	-	-	46.2964	48.9523	45.8062	44.8907	49.9848	44.3845	45.0598	44.3062	50.2147	50.2147	42.5719	43.7492	21.5627	41.6581	42.7155	42.24	42.9488	44.9963	42.1137	42.9154	45.2437	40.9072	46.5827	46.5313	40.51	43.0429	41.2167	47.8219	44.7752	43.0001	47.7986	49.5127	46.8636	45.1548	48.4839	41.7503	41.0483	42.3399	44.679	44.8831	48.425
XLOC_016808	-	-	XLOC_016808	bta-mir-192	TSS18609	chr29:43731659-43731765	-	-	0	0	0	0	0	0	0	0	0	0	0	0	0	0	0	0	0	0	0	0	0	0	0	0	0	0	153.64	0	0	0	0	0	0	0	0	0	0	0	0	0	0
XLOC_009366	-	-	XLOC_009366	bta-mir-744	TSS10331	chr19:31284736-31363093	-	-	0	0	0	0	0	0	0	0	0	0	0	0	0	0	0	0	0	0	0	0	0	0	0	0	0	0	0	0	0	0	0	0	0	0	0	0	0	0	0	0	0
XLOC_001405	-	-	XLOC_001405	CDKN3	TSS1537	chr10:67155090-67171864	-	-	2.03129	1.35741	4.57896	5.10721	2.86141	4.72285	3.38129	4.30644	2.87481	2.87481	0.699668	1.39686	0	2.7903	3.46785	0	0.749757	0	2.09553	3.16385	2.79835	1.53198	2.32363	0	4.30087	2.13688	5.18212	2.85026	5.69812	3.66871	4.62316	2.09474	4.5466	7.00515	1.19755	2.68891	1.45895	5.85396	4.94117	5.11593	5.72024
XLOC_010580	-	-	XLOC_010580	ATP5G3	TSS11709	chr2:21702149-21705260	-	-	474.43	487.411	502.08	377.037	399.519	544.67	475.315	514.024	401.372	401.372	477.127	436.483	668.074	451.736	463.507	409.999	369.133	433.311	375.816	406.514	411.791	387.852	348.135	350.244	446.51	469.758	417.929	453.093	442.87	489.308	388.597	436.564	716.449	668.017	661.56	828.222	800.05	778.746	847.139	777.31	772.571
XLOC_006444	-	-	XLOC_006444	FH	TSS7078,TSS7079	chr16:36059725-36086831	-	-	120.228	112.493	121.66	115.475	107.907	125.919	121.017	118.418	108.405	108.405	109.684	117.76	94.9568	114.909	119.287	79.0237	115.696	107.082	110.317	107.356	106.076	110.787	108.67	100.604	125.607	117.531	103.843	108.289	127.332	119.106	119.344	118.292	115.523	115.482	124.187	121.733	123.498	114.939	117.395	122.017	120.095
XLOC_010935	-	-	XLOC_010935	SNORD103	TSS12088	chr2:123070707-123196529	-	-	0	0	0	0	0	0	0	0	0	0	0	0	0	0	0	0	0	0	0	0	0	0	0	0	0	0	0	0	0	0	0	0	0	0	0	0	0	0	0	0	0
XLOC_010249	-	-	XLOC_010249	COA3	TSS11336	chr19:43468380-43469490	-	-	105.476	120.965	143.037	112.19	151.174	112.45	122.699	126.02	151.858	151.858	136.571	138.764	118.641	116.51	137.828	120.736	132.5	131.225	102.328	100.385	109.996	108.339	128.099	122.149	111.956	109.176	108.374	111.892	109.941	101.988	123.302	94.5236	171.696	168.967	181.969	194.828	200.106	177.603	172.215	194.73	218.694
XLOC_015143	-	-	XLOC_015143	ENSBTAG00000043829	TSS16785	chr25:7961233-7961359	-	-	44.4071	0	0	0	0	0	0	0	0	0	0	0	0	0	0	0	0	0	0	0	0	0	0	0	0	0	0	0	0	77.5104	0	0	0	0	0	0	0	0	0	0	0
XLOC_017294	-	-	XLOC_017294	-	TSS19150	chr29:42612613-42614504	-	-	21.2228	18.8026	21.4088	25.1574	21.4115	18.8677	22.0123	23.2838	21.5092	21.5092	23.7039	29.7722	10.3814	22.5383	23.4774	26.3721	29.5656	23.7371	25.5352	26.3075	24.7375	30.1645	29.507	27.1378	22.4079	21.2588	19.5676	20.657	17.6248	17.0772	22.3161	19.0881	29.8574	30.1762	35.4513	26.7185	33.2919	32.8639	31.645	28.508	30.642
XLOC_025495	-	-	XLOC_025495	-	TSS28180	chrX:35640080-35643704	-	-	145.155	163.452	151.075	160.826	160.094	167.456	165.509	147.886	160.817	160.817	153.616	155.641	241.703	154.102	158.584	108.637	156.278	155.103	133.553	129.139	131.868	124.529	131.595	146.609	156.493	160.779	167.474	163.237	152.839	165.04	161.112	166.882	176.114	184.68	184.538	157.035	168.649	159.842	167.885	164.941	152.492
XLOC_016581	-	-	XLOC_016581	SNORD5	TSS18359	chr29:1064934-1065005	-	-	0	0	0	0	0	0	0	0	0	0	0	0	0	0	0	0	0	0	0	0	0	0	0	0	0	0	0	0	0	0	0	0	0	0	0	0	0	0	0	0	0
XLOC_009704	-	-	XLOC_009704	ATP5H	TSS10719	chr19:57020083-57024849	-	-	307.752	314.922	293.734	334.289	317.224	257.678	317.334	290.613	318.752	318.751	337.349	340.436	161.469	317.675	317.256	396.665	289.517	320.302	271.516	288.267	278.989	293.597	301.342	312.145	276.302	277.22	282.203	282.894	298.259	273.601	298.535	309.984	543.145	578.031	548.059	624.25	602.941	594.697	629.467	601.027	645.539
XLOC_022568	-	-	XLOC_022568	U6	TSS24977	chr7:4363529-4447524	-	-	0	0	0	121.514	0	0	0	0	0	0	0	0	0	0	0	0	0	0	0	0	0	0	0	0	0	0	0	0	0	0	0	0	0	0	0	0	0	0	0	0	0
XLOC_020436	-	-	XLOC_020436	ESPL1	TSS22623	chr5:26891700-26913470	-	-	5.30327	6.26501	6.10769	6.34118	6.60137	5.97224	5.79983	6.8423	6.63177	6.63176	5.31309	4.76798	7.13646	4.64381	5.53302	6.05782	4.93814	4.84538	4.10248	4.83479	3.63673	5.17896	5.17713	5.58557	5.84357	6.25267	5.66584	5.17623	6.41578	6.78184	5.56711	5.64496	5.29346	3.84389	4.64983	6.05304	5.86889	5.86961	6.285	4.73429	6.16527
XLOC_021551	-	-	XLOC_021551	UGDH	TSS23830,TSS23831	chr6:60231099-60265960	-	-	123.971	129.684	125.625	125.893	117.164	136.909	131.436	124.849	117.703	117.703	114.475	110.679	109.737	109.154	101.144	107.865	108.234	109.928	105.746	103.244	102.272	102.147	106.977	105.498	139.604	131.369	122.054	132.64	129.63	129.959	140.295	126.849	102.27	102.77	102.654	107.135	104.527	103.702	106.263	108.411	106.605
XLOC_016874	-	-	XLOC_016874	NDUFV1	TSS18685	chr29:46108280-46114242	-	-	127.445	121.61	145.067	121.73	115.732	116.193	119.144	130.425	116.264	116.264	162.771	156.69	244.193	151.189	145.499	140.577	147.04	156.334	90.4211	91.0751	83.6821	94.7564	83.9493	95.5827	111.673	123.332	105.873	111.45	111.427	113.345	106.407	99.7366	167.024	156.617	159.433	181.685	177.244	169.707	171.25	178.25	178.407
XLOC_009922	-	-	XLOC_009922	YWHAE	TSS10957	chr19:23086307-23121103	-	-	218.7	215.37	214.285	215.348	206.081	218.782	215.839	211.128	207.037	207.037	189.403	187.24	122.553	196.273	185.72	184.802	179.819	186.502	223.056	220.443	222.769	232.519	216.554	233.386	213.611	215.168	221.647	227.366	213.767	227.02	203.241	197.271	206.048	208.341	213.361	236.206	213.797	225.99	218.979	220.279	210.809
XLOC_024734	-	-	XLOC_024734	-	TSS27350	chr9:13555416-13556196	-	-	4.34537	10.8634	9.66708	12.1148	7.80901	5.93677	8.0956	4.85249	7.84465	7.84465	6.08615	9.40587	0	7.12399	10.96	10.9922	5.58539	3.07811	12.788	10.0665	18.1818	8.43937	12.5682	11.3114	8.38198	8.38198	6.11703	5.52943	7.18826	1.91639	8.765	5.06301	14.8418	16.3623	17.5418	14.4166	11.6855	10.1214	16.2202	8.08671	16.9458
XLOC_020430	-	-	XLOC_020430	U6	TSS22617	chr5:26702514-26724111	-	-	0	0	0	0	0	0	0	0	0	0	0	0	0	0	0	0	0	0	0	0	0	0	0	0	0	0	0	0	0	0	0	0	0	0	0	0	0	91.3837	0	0	0
XLOC_003110	-	-	XLOC_003110	GRP78	TSS3405	chr11:96115216-96119311	-	-	265.613	273.852	276.438	270.95	268.532	272.343	260.289	279.747	269.779	269.779	170.606	176.403	201.834	176.375	168.673	165.385	164.156	145.338	366.25	340.227	346.325	340.875	354.113	348.387	271.278	264.855	260.918	272.346	269.509	273.792	269.885	262.385	239.989	239.825	231.661	268.92	259.355	279.837	271.088	263.145	285.265
XLOC_020301	-	-	XLOC_020301	SMDT1	TSS22469,TSS22470	chr5:113570338-113574038	-	-	172.085	151.197	177.387	148.956	150.092	174.907	189.771	173.867	150.784	150.784	203.45	217.126	118.946	194.322	192.135	158.822	192.963	198.072	105.43	116.277	150.985	139.318	135.305	170.13	146.176	135.027	135.631	145.678	129.34	140.935	133.377	203.95	193.125	225.002	242.117	237.876	218.441	239.982	181.5	277.516	262.72
XLOC_020955	-	-	XLOC_020955	TTLL12	TSS23193	chr5:114610663-114627819	-	-	61.7179	56.8049	62.6551	59.13	64.9048	57.194	58.7941	59.2668	65.2042	65.2042	59.5628	62.4836	54.6148	69.9876	60.3996	71.6797	56.7126	63.6471	50.3307	53.7798	45.6059	49.8881	47.1987	50.2516	57.9353	59.0166	59.9721	61.5282	59.7097	60.4361	58.5274	61.7266	58.8606	60.6544	58.1297	66.2271	62.7294	62.6042	65.1466	59.848	66.7696
XLOC_001069	-	-	XLOC_001069	F2RL1	TSS1167	chr10:7956083-7965562	-	-	22.6723	15.3123	22.8178	23.5772	22.9577	17.3513	26.7005	18.3346	23.0621	23.0621	31.1653	30.9573	86.2885	32.382	31.4943	19.8028	32.2164	44.4118	20.4507	24.0773	25.5294	24.0855	25.524	18.9904	19.8259	22.3143	21.3637	23.7382	25.273	20.6475	20.8275	21.5189	27.5145	31.0267	25.3759	24.7727	23.2919	21.2958	26.9301	26.6654	24.3396
XLOC_013737	-	-	XLOC_013737	U6	TSS15207	chr23:33038550-33077190	-	-	0	0	0	0	0	0	0	0	0	0	0	0	0	0	0	0	0	0	0	0	0	0	0	0	0	0	0	0	0	0	0	0	0	0	0	0	0	0	0	0	0
XLOC_012041	-	-	XLOC_012041	U6	TSS13313	chr21:4987949-4988052	-	-	0	0	0	0	0	0	0	0	0	0	0	0	0	0	0	0	0	0	0	0	0	0	0	0	0	0	0	0	0	0	0	0	0	0	0	0	0	0	0	0	85.2623
XLOC_005674	-	-	XLOC_005674	CD82	TSS6247,TSS6248	chr15:75507139-75567303	-	-	102.807	96.7907	103.843	105.494	99.8502	106.677	107.132	106.11	100.302	100.302	134.915	116.913	61.2214	125.158	121.499	121.089	129.262	113.624	102.343	93.669	101.42	99.012	93.701	93.8591	123.169	126.085	133.993	121.966	131.115	127.365	128.93	125.551	109.006	122.198	110.125	151.592	153.774	143.235	135.347	139.653	134.503
XLOC_010405	-	-	XLOC_010405	UBALD2	TSS11522	chr19:56071855-56078554	-	-	197.719	188.128	196.66	165.939	190.934	183.156	173.603	180.093	191.805	191.805	228.534	240.249	437.702	226.426	225.171	255.963	250.121	237.121	158.224	153.078	151.279	155.294	138.298	152.011	170.166	190.579	169.556	173.768	183.27	210.136	176.419	175.289	117.232	125.006	124.818	113.664	126.866	114.356	98.4047	122.646	122.848
XLOC_017654	-	-	XLOC_017654	FRRS1	TSS19552	chr3:43651195-43676797	-	-	2.91069	6.29098	3.93416	3.61545	2.14666	2.92857	6.69438	2.65892	2.15646	2.15646	2.13631	2.12852	0	7.28532	3.84491	0	4.06296	2.2134	2.57084	4.82263	3.43215	5.61438	2.7676	4.14996	3.57441	3.11842	5.62806	5.36629	7.09231	6.84106	6.5705	8.83981	2.52559	4.39329	3.93091	5.69197	7.4182	3.50642	5.97028	4.28444	4.24731
XLOC_004114	-	-	XLOC_004114	bta-mir-544b-1	TSS4536	chr13:70727511-70859012	-	-	0	0	0	0	0	0	0	0	0	0	0	0	0	0	0	0	0	0	0	0	0	0	0	0	0	0	0	0	0	0	0	0	0	0	0	0	0	0	0	0	0
XLOC_014177	-	-	XLOC_014177	TMEM14C	TSS15699	chr23:45265658-45272354	-	-	69.0825	73.5346	70.7265	68.247	70.0945	67.4283	62.7847	69.623	70.4133	70.4133	70.2036	81.9195	68.6629	64.6771	69.6639	52.0463	94.2736	59.1409	57.0167	73.6017	58.9426	50.0679	65.7613	65.3732	72.4489	53.5764	67.3356	66.4982	52.4088	62.8501	74.6485	67.6377	103.933	90.4387	87.1875	85.5973	105.582	103.635	67.3592	88.9119	94.6746
XLOC_012000	-	-	XLOC_012000	ENSBTAG00000039698	TSS13272	chr21:1050188-1050299	-	-	0	0	0	0	0	0	0	0	0	0	0	0	0	0	0	0	0	0	70.7318	0	0	0	74.9534	0	0	0	0	0	0	0	0	0	0	0	0	0	0	0	0	0	0
XLOC_002526	-	-	XLOC_002526	ODC1	TSS2767	chr11:87178097-87182503	-	-	14.7532	15.794	14.6326	16.9921	14.0488	18.1383	15.4633	18.5691	14.1136	14.1136	14.8361	15.1001	15.0477	14.786	16.5569	21.4988	16.349	13.3341	24.781	19.4571	19.9099	19.7613	26.4723	23.5357	24.8869	25.2537	22.0151	31.3884	20.9924	24.0484	26.8228	26.3547	32.9588	28.3992	26.5855	28.3454	30.2518	27.1329	27.033	30.0658	29.0307
XLOC_022459	-	-	XLOC_022459	PTTG1	TSS24847	chr7:74119594-74127285	-	-	8.6958	12.4981	10.2465	9.00166	7.63749	8.07171	8.66847	10.3196	7.67289	7.67289	8.95947	11.5107	35.3131	7.61772	10.1288	0	7.9214	5.39173	10.375	11.758	10.3163	15.4556	8.89841	11.2133	10.4713	8.48186	4.769	9.75754	9.03995	5.59808	8.87871	4.00291	7.71165	11.3989	8.38769	15.5292	14.5105	18.7555	12.4352	12.6744	10.702
XLOC_016534	-	-	XLOC_016534	GLUD1	TSS18309	chr28:41941041-41979591	-	-	40.6503	38.5213	36.2301	38.9798	36.2193	39.9076	37.047	41.4993	36.387	36.387	38.8794	41.0375	41.1141	37.3823	34.8978	47.0748	43.7587	38.3398	33.7692	31.0604	35.6194	31.7264	35.7891	41.086	35.8632	35.8671	34.2381	34.5096	31.1971	36.9398	36.5309	35.1454	38.383	33.0802	33.878	34.9186	40.102	38.8602	37.1278	34.7344	37.2276
XLOC_012450	-	-	XLOC_012450	LRRC28	TSS13755	chr21:7411026-7600816	-	-	17.2507	14.1653	15.7371	14.3563	16.2199	16.4415	19.8001	21.0172	16.2945	16.2945	21.9933	15.678	21.9119	23.0471	17.5781	7.9989	16.4671	15.074	16.624	14.1404	14.1285	22.0246	15.3782	17.7777	17.9212	18.3092	17.0749	18.2301	17.8429	17.5429	18.3436	13.9262	27.116	19.4184	19.9718	24.5206	30.3749	27.5051	26.4435	24.0437	24.8748
XLOC_018312	-	-	XLOC_018312	GSTM1	TSS20277	chr3:33782527-33800900	-	-	41.9089	40.8257	37.9356	39.7022	41.2958	37.5837	36.6659	38.0282	41.4815	41.4815	29.1633	27.159	24.6541	23.951	26.3667	29.9318	25.2324	22.397	26.1063	29.9406	24.8668	28.9481	29.1937	32.9892	32.0433	37.8247	28.8314	32.1864	33.1381	34.8889	34.7656	28.7433	32.2652	36.359	33.633	36.1665	37.9905	38.8808	31.9413	37.8707	36.3865
XLOC_006833	-	-	XLOC_006833	ACA59	TSS7512	chr16:42079561-42349474	-	-	0	0	0	0	0	0	0	0	0	0	0	0	0	0	0	0	0	0	0	0	0	0	0	0	0	0	0	0	0	0	0	0	0	0	0	0	0	0	0	0	0
XLOC_001279	-	-	XLOC_001279	CHP1	TSS1392,TSS1393	chr10:36835139-36872289	-	-	244.543	251.877	254.028	251.445	256.288	255.555	248.48	252.235	257.466	257.466	183.492	179.72	187.681	179.498	186.71	177.736	180.954	184.408	214.822	204.724	210.938	204.389	220.392	228.671	218.93	210.847	202.115	212.79	218.833	234.296	217.484	225.982	175.628	177.253	172.207	150.011	149.145	151.862	148.774	151.479	145.558
XLOC_003340	-	-	XLOC_003340	5S_rRNA	TSS3667	chr12:19083249-19083355	-	-	0	0	0	0	0	0	0	0	0	0	0	0	0	0	0	0	0	0	0	0	0	0	0	0	0	0	0	0	0	0	0	0	0	0	0	0	0	0	0	0	0
XLOC_005001	-	-	XLOC_005001	TRIB1	TSS5524	chr14:16353387-16361545	-	-	7.56747	4.91137	4.48077	5.3912	5.9888	5.81629	6.33354	5.08633	6.01617	6.01617	13.4477	9.36692	6.25649	11.1245	11.0528	10.9458	11.3792	12.4577	4.36856	5.69475	4.62283	4.83929	5.35159	5.74436	6.18721	4.80727	5.20551	5.97579	7.06634	7.29921	6.93006	4.9458	15.3442	14.3912	13.6376	17.792	16.6874	14.2462	12.9676	13.7476	17.8493
XLOC_016183	-	-	XLOC_016183	RPL15	TSS17929	chr27:41930645-41934590	-	-	173.295	176.062	188.144	165.322	163.495	167.03	161.158	175.903	164.243	164.243	202.549	217.426	204.235	225.925	210.483	185.27	206.054	210.504	193.33	202.787	184.485	184.919	176.316	189.452	180.611	166.697	189.579	165.091	177.783	181.004	173.156	178.854	203.928	204.972	198.901	233.411	228.759	231.985	227.14	216.816	211.724
XLOC_016819	-	-	XLOC_016819	CAPN1	TSS18621,TSS18622,TSS18623	chr29:44063111-44089992	-	-	42.7468	43.61	47.5912	40.3716	47.4416	44.546	44.1011	48.4998	47.6617	47.6617	44.6577	47.4764	29.1798	50.1669	44.0548	47.9103	49.9553	57.1413	40.8895	40.9316	34.1738	39.1995	44.9186	44.3739	41.5247	39.3247	47.4183	49.0005	42.7144	42.603	44.2493	46.8809	58.0293	52.3826	63.9316	57.113	62.2958	60.1058	64.498	62.0833	56.9147
XLOC_019571	-	-	XLOC_019571	Y_RNA	TSS21661	chr4:112975141-112975253	-	-	0	0	0	0	0	0	0	0	0	0	0	0	0	0	0	0	0	0	0	0	0	0	0	0	0	0	0	0	0	0	0	0	0	0	0	0	0	0	0	0	0
XLOC_020419	-	-	XLOC_020419	bta-mir-615	TSS22601	chr5:26156552-26158878	-	-	0	0	0	0	0	0	0	0	0	0	0	0	0	0	0	0	0	0	0	0	0	0	0	0	0	0	0	0	0	0	0	0	0	0	0	0	0	0	0	0	0
XLOC_002985	-	-	XLOC_002985	SNORD53_SNORD92	TSS3272	chr11:70851864-70890941	-	-	0	0	0	0	0	0	0	0	0	0	0	0	0	0	0	0	0	0	0	0	0	0	0	0	0	0	0	0	0	0	0	0	0	0	0	0	351.346	0	0	0	0
XLOC_016337	-	-	XLOC_016337	FAM213A	TSS18093,TSS18094	chr28:36008546-36026991	-	-	41.0182	44.5391	41.5015	39.1324	46.1677	53.3632	41.307	41.3348	46.3807	46.3807	49.2652	39.0884	0	45.6769	42.9174	69.1518	41.3736	39.8441	31.8116	20.6804	35.1048	29.0086	27.5361	29.4542	29.0498	37.6938	38.6441	36.5367	34.2096	38.6112	37.1205	31.6473	27.6198	32.6672	33.8806	36.2143	33.1989	34.1656	39.9462	34.9774	33.754
XLOC_024161	-	-	XLOC_024161	ENSBTAG00000044795	TSS26721	chr9:22263094-22343685	-	-	0	0	0	0	0	0	0	0	0	0	0	0	0	0	0	0	0	0	0	0	177.794	0	0	0	0	0	0	0	0	0	0	0	0	0	0	0	0	0	0	0	0
XLOC_001135	-	-	XLOC_001135	NEDD8	TSS1236	chr10:20777430-20779257	-	-	128.482	126.016	149.331	169.217	151.703	142.861	142.617	177.368	152.416	152.416	167.066	167.989	0	122.542	121.637	52.9662	195.596	204.314	134.594	113.775	120.759	112.783	134.814	94.9359	120.581	128.679	91.5231	90.762	96.0862	117.066	169.289	125.727	267.647	232.735	270.363	263.414	312.973	273.106	311.316	343.554	315.798
XLOC_022257	-	-	XLOC_022257	MISP	TSS24614	chr7:44942016-44951962	-	-	5.7139	3.96641	3.84683	5.40798	7.29035	5.24111	4.17996	5.41677	7.32395	7.32394	6.4029	7.33601	21.0301	8.10746	7.35078	16.1539	8.55813	7.37258	0.954162	0.72036	0.739297	0.581311	0.360362	0	3.26568	4.52577	4.4159	5.43536	5.0779	6.49075	5.7725	4.52543	1.05959	1.74156	1.8994	0.838276	0.967341	2.69541	3.05602	1.18579	1.86133
XLOC_008932	-	-	XLOC_008932	SNORD88	TSS9850	chr18:57317722-57324156	-	-	0	0	0	0	0	0	0	0	0	0	0	0	0	0	0	0	0	0	0	0	0	0	0	0	0	0	0	0	0	0	0	0	0	0	0	0	0	0	0	0	0
XLOC_013848	-	-	XLOC_013848	bta-mir-2376	TSS15334	chr23:7415848-7425523	-	-	0	0	0	0	0	0	0	0	0	0	0	0	0	0	0	0	0	0	0	0	0	0	0	0	0	0	0	0	0	0	0	0	0	0	0	0	0	0	0	315.854	0
XLOC_014599	-	-	XLOC_014599	ENSBTAG00000035224,ENSBTAG00000040586	TSS16189	chr24:62427624-62451599	-	-	944.934	967.931	975.414	874.894	863.301	917.858	939.115	956.537	867.301	867.3	811.437	785.158	668.667	841.909	811.88	783.75	741.866	735.653	1576.57	1568.74	1630.43	1546.26	1464.42	1400.99	1626.08	1568.04	1582.78	1511.78	1500.52	1654.62	1502.82	1422.8	741.087	757.407	649.745	671.107	633.964	643.715	682.68	596.218	583.837
XLOC_017195	-	-	XLOC_017195	ENSBTAG00000046587	TSS19037	chr29:44770864-44771529	-	-	296.419	334.596	305.503	319.659	264.024	310.811	294.689	293.782	265.248	265.247	240.942	248.074	142.995	241.668	273.347	390.405	295.589	286.455	289.118	217.802	231.993	227.797	285.28	238.732	265.831	316.068	287.799	258.602	253.358	316.504	305.207	303.553	472.012	361.867	398.337	505.516	594.803	496.173	523.627	603.213	584.157
XLOC_000996	-	-	XLOC_000996	-	TSS1094	chr1:53979319-53979984	-	-	10.8431	6.77695	12.0612	8.00217	6.74516	8.08046	12.1207	8.64895	6.77594	6.77594	9.6644	8.97409	0	6.83718	7.5209	0	8.51727	7.68088	11.0992	8.63473	9.62384	10.5295	11.7607	2.35213	12.5495	6.97192	8.90398	6.20898	8.27864	4.782	6.249	8.42257	28.1788	25.2753	29.4332	26.6474	28.2478	30.5732	38.9179	29.5477	32.0785
XLOC_002525	-	-	XLOC_002525	SNORA42	TSS2766	chr11:87176850-87176982	-	-	0	0	64.998	0	0	0	0	0	0	0	0	48.1476	0	0	0	0	0	0	47.8451	0	0	0	0	0	0	0	0	0	0	0	0	0	0	0	0	53.9868	0	0	0	0	0
XLOC_002507	-	-	XLOC_002507	LAPTM4A	TSS2748	chr11:78862494-78880461	-	-	216.363	222.526	202.452	227.813	220.979	210.282	203.315	194.22	221.995	221.995	183.883	173.238	223.613	192.484	190.94	238.855	191.122	204.266	210.03	200.163	229.906	211.183	191.873	224.232	192.303	200.353	201.951	210.514	188.326	189.256	200.82	194.666	210.788	210.334	211.259	235.792	240.67	229.358	214.121	245.658	216.482
XLOC_012260	-	-	XLOC_012260	5S_rRNA	TSS13550	chr21:60869326-60869445	-	-	0	0	0	0	0	0	0	0	0	0	0	0	0	0	0	0	0	0	0	0	0	0	0	0	0	0	0	0	0	0	0	0	0	0	0	0	0	0	0	0	0
XLOC_012842	-	-	XLOC_012842	RPSA	TSS14177,TSS14178	chr22:12728220-12741683	-	-	1732.26	1726.91	1777.33	1726.71	1779.08	1750.28	1729.61	1754.61	1787.32	1787.32	2376.03	2340.3	2298.35	2318.09	2374.99	2411.68	2353.54	2368.91	1595.03	1592.79	1587.3	1613.73	1576.12	1641.13	1626.53	1649.16	1647.68	1634.79	1682.51	1646.23	1638.69	1624.47	2147.41	2156.41	2144.98	2687.16	2503.18	2613.18	2584.06	2507.01	2633.71
XLOC_021291	-	-	XLOC_021291	5S_rRNA	TSS23553	chr6:86241886-86241979	-	-	0	0	0	0	0	0	0	0	0	0	0	0	0	0	0	0	0	0	0	0	0	0	0	0	0	0	0	0	0	0	0	0	0	0	0	0	0	0	0	0	0
XLOC_022777	-	-	XLOC_022777	bta-mir-3432b	TSS25198	chr7:19075176-19075273	-	-	0	0	0	0	0	0	0	0	0	0	0	0	0	0	0	0	0	0	0	0	0	0	0	0	0	0	0	0	0	0	0	0	0	0	0	0	0	0	0	0	0
XLOC_025157	-	-	XLOC_025157	ENSBTAG00000045636	TSS27826	chrX:91452107-91466900	-	-	0	0	0	0	0	0	0	0	0	0	0	0	0	0	0	0	0	0	0	0	240.833	0	0	0	0	0	0	0	0	0	0	0	712.252	0	0	0	0	0	673.593	0	319.294
XLOC_003888	-	-	XLOC_003888	CALML5	TSS4273	chr13:43507343-43508178	-	-	110.467	109.561	128.644	121.068	121.781	116.406	100.578	110.266	122.346	122.346	148.856	129.283	202.772	128.846	118.4	104.059	143.912	140.142	110.161	103.78	121.776	109.071	119.577	107.093	98.4096	105.383	100.231	97.8394	90.0319	78.3119	116.433	106.359	142.775	137.438	145.287	183.177	178.014	191.276	186.141	205.48	185.574
XLOC_020085	-	-	XLOC_020085	LDHB	TSS22221	chr5:88962678-88981219	-	-	44.7656	32.7633	38.2398	28.3489	37.5475	45.6706	39.4222	40.3593	37.7217	37.7217	36.6219	36.6357	0	28.9726	38.2155	33.24	36.0601	35.7535	43.3324	40.8717	41.5687	45.2945	40.0605	44.4289	44.0345	38.8776	37.0584	39.0086	30.0058	42.9968	33.3621	28.7078	53.0226	51.9252	46.1973	57.5903	56.7655	63.2989	63.6792	66.3764	61.2607
XLOC_014020	-	-	XLOC_014020	TUBB5	TSS15530	chr23:28100885-28105337	-	-	237.42	224.826	248.294	245.381	247.834	234.33	235.356	238.303	248.958	248.958	205.584	187.431	209.792	194.204	189.107	196.909	192.29	202.102	194.42	187.207	186.407	184.189	205.307	201.492	190.77	194.518	174.714	182.293	182.505	176.786	198.784	205.04	147.768	149.885	150.782	170.083	171.955	168.837	172.183	174.096	168.443
XLOC_025127	-	-	XLOC_025127	U6	TSS27791	chrX:84623893-84624016	-	-	0	0	0	0	0	0	0	0	0	0	0	0	0	0	0	0	0	0	0	0	0	0	0	0	0	0	0	0	0	0	0	0	0	0	0	0	0	0	0	0	0
XLOC_023403	-	-	XLOC_023403	snoU2_19	TSS25886	chr8:51238434-51238514	-	-	0	0	0	0	0	0	0	0	0	0	0	0	0	0	0	0	0	0	0	0	0	0	0	0	0	0	0	0	0	0	0	0	0	0	0	0	0	0	0	0	0
XLOC_021275	-	-	XLOC_021275	ENSBTAG00000045228	TSS23534	chr6:72991324-72991419	-	-	0	0	0	0	0	0	0	0	0	0	0	0	0	0	0	0	0	0	0	0	0	0	0	0	0	0	0	0	0	0	0	0	0	0	0	0	0	0	0	0	0
XLOC_020100	-	-	XLOC_020100	COX6B1	TSS22237	chr5:94316292-94434347	-	-	155.578	167.526	156.421	147.187	181.399	149.67	142.233	185.49	182.233	182.233	172.267	163.534	201.79	208.117	183.164	169.237	174.306	202.361	110.885	139.763	104.108	103.535	115.301	94.788	147.127	127.299	114.432	124.526	138.176	140.819	113.377	109.753	305.977	298.516	329.962	393.701	381.382	364.124	363.852	351.615	350.079
XLOC_015521	-	-	XLOC_015521	PGAM1	TSS17202	chr26:18514078-18520590	-	-	110.667	113.323	111.599	111.126	122.906	105.38	107.282	101.117	123.463	123.463	109.115	106.188	91.0863	108.757	96.6739	101.233	118.716	112.717	98.1504	93.3616	99.699	90.1118	99.5638	79.5132	104.669	91.8345	98.1557	107.755	98.0111	98.8034	108.194	87.9054	164.267	157.068	157.61	169.772	170.702	171.484	180.284	173.806	171.918
XLOC_009659	-	-	XLOC_009659	ENSBTAG00000047060	TSS10661	chr19:54312242-54441590	-	-	0	0	0	0	0	0	0	0	0	0	0	0	0	0	0	0	0	0	0	0	0	0	0	0	0	0	0	0	0	0	0	0	0	0	0	0	0	278.27	0	0	0
XLOC_010646	-	-	XLOC_010646	U6	TSS11778	chr2:43543015-43584232	-	-	0	0	0	0	0	0	0	0	0	0	0	0	0	0	0	0	0	0	0	0	0	0	0	0	0	0	0	0	0	0	0	0	0	0	0	0	0	0	0	0	0
XLOC_013994	-	-	XLOC_013994	SNORD48	TSS15503	chr23:27325743-27325806	-	-	0	0	0	0	0	0	0	0	0	0	0	0	0	0	0	0	491.865	1219.24	0	0	0	0	0	0	0	0	0	0	0	0	0	0	0	0	0	0	0	0	0	0	0
XLOC_008760	-	-	XLOC_008760	ECH1,LGALS4	TSS9652,TSS9653,TSS9654,TSS9655	chr18:48803133-48820580	-	-	157.333	146.312	170.268	185.937	158.395	161.995	160.003	135.668	159.131	159.131	179.3	155.465	180.822	165.046	152.32	121.263	156.237	154.611	95.1686	109.866	111.317	95.9784	98.7672	118.926	130.996	115.363	144.431	109.985	128.269	136.953	116.946	137.165	141.218	151.026	134.07	178.052	183.278	168.898	187.847	170.059	182.145
XLOC_010781	-	-	XLOC_010781	EEF1B	TSS11923	chr2:94922838-94926122	-	-	365.035	363.247	389.163	389.974	405.013	367.959	364.856	375.616	406.912	406.912	427.561	456.006	270.546	459.419	440.2	451.371	455.186	455.513	394.425	371.396	391.5	409.212	447.835	436.211	374.258	368.961	350.548	351.559	348.867	315.196	384.895	374.938	551.236	542.15	540.06	646.656	620.422	646.558	684.034	649.421	640.402
XLOC_009298	-	-	XLOC_009298	SLC25A11	TSS10253	chr19:27089298-27092026	-	-	59.4451	61.7581	64.5783	71.4946	73.1383	56.9491	68.6623	59.236	73.4713	73.4712	71.4552	71.4231	20.7996	72.6746	74.5818	56.2357	83.3043	76.452	55.6962	55.6189	52.3532	53.5081	63.7302	47.6057	56.4113	61.1596	58.1334	61.8771	61.8813	58.1355	66.8576	67.4944	71.2951	79.672	84.9526	98.5956	88.9211	93.7539	92.5807	103.851	103.702
XLOC_003898	-	-	XLOC_003898	KLF6	TSS4286	chr13:44945067-44952522	-	-	18.5613	19.9038	18.0306	21.2125	18.6543	19.7875	15.0949	17.2082	18.7396	18.7396	26.193	23.2528	8.45079	25.6123	23.402	20.9598	25.2197	23.1994	23.79	21.4955	21.8465	21.2846	28.5777	28.1415	21.5461	19.3836	17.5335	17.8916	22.0973	21.9264	19.7298	20.9414	43.9417	45.7755	45.1141	36.6586	34.008	37.5924	33.6612	37.5934	35.3826
XLOC_025224	-	-	XLOC_025224	bta-mir-1468	TSS27898	chrX:101747193-102063219	-	-	0	0	0	0	0	0	0	0	0	0	0	0	0	0	0	0	0	0	0	0	0	0	0	0	0	0	0	0	124.577	0	0	0	0	0	0	0	0	0	0	0	0
XLOC_025537	-	-	XLOC_025537	FLNA	TSS28229,TSS28230	chrX:40310756-40332811	-	-	25.6928	28.6331	30.1268	27.3251	29.6534	29.6852	26.8926	29.3692	29.7893	29.7893	34.0863	35.1913	30.0307	32.6055	36.1115	37.0247	34.7519	34.9697	23.296	24.4234	26.1685	25.5264	25.6453	25.8498	23.7586	23.2476	24.2032	22.8277	22.586	21.6647	24.3842	25.1908	29.4105	25.521	28.1652	32.8141	36.9296	33.506	34.1998	35.5983	35.7631
XLOC_018501	-	-	XLOC_018501	SNORA42	TSS20492	chr3:92701748-92745663	-	-	0	0	0	0	0	0	0	0	0	0	0	0	0	0	0	0	0	0	0	0	0	0	0	0	0	0	0	0	0	0	0	0	0	0	0	0	0	0	0	0	0
XLOC_018060	-	-	XLOC_018060	SDHC	TSS19995	chr3:8195437-8226068	-	-	124.681	126.866	112.021	134.147	129.635	128.503	124.17	117.186	130.226	130.226	128.577	143.55	167.773	139.527	128.514	132.886	150.348	144.821	143.28	135.314	119.658	123.338	140.762	140.697	111.021	108.749	130.326	105.996	113.879	111.952	107.537	113.288	187.438	184.243	183.392	193.367	194.191	190.546	205.768	211.243	203.98
XLOC_007613	-	-	XLOC_007613	PSMD9	TSS8364	chr17:55671776-55687436	-	-	24.9886	19.2362	21.8608	23.2309	22.1443	21.8767	23.1045	21.0237	22.2467	22.2467	27.1253	24.5155	0	27.7448	21.3115	8.24067	23.1486	25.171	17.3183	17.5655	15.3084	18.7793	21.0652	16.3472	23.365	20.8176	20.1367	22.593	19.6899	19.2058	23.2695	25.2883	38.6279	36.9433	29.1296	38.5064	32.8564	33.8851	39.1826	43.179	41.2251
XLOC_021850	-	-	XLOC_021850	U6	TSS24163	chr7:4484107-4484207	-	-	0	0	0	0	0	0	0	0	0	0	0	0	0	86.5509	0	0	0	0	0	0	0	0	0	0	0	0	0	0	0	0	0	0	0	0	0	0	0	0	0	0	0
XLOC_014105	-	-	XLOC_014105	H2B	TSS15622	chr23:31472338-31472719	-	-	0	0	0	7.1836	0	0	0	0	0	0	0	1.79448	0	0	0	0	0	5.43245	3.58564	0	0	5.82259	2.19571	0	0	1.78348	0	0	1.75497	3.10959	2.16276	2.92782	2.40842	0	0	1.92305	0	1.93642	0	0	2.29491
XLOC_002374	-	-	XLOC_002374	SLC20A1	TSS2598	chr11:46218715-46232124	-	-	39.1024	41.2053	42.4952	47.0191	48.6875	41.0478	43.399	47.2613	48.9114	48.9114	54.5473	59.1563	52.6348	54.7063	58.4653	46.9484	61.1412	56.9999	29.0853	27.507	25.1648	30.4999	25.9	26.1382	27.0941	31.8554	32.8458	27.7736	30.7915	26.4215	31.3651	33.6903	36.5651	36.4726	38.4499	28.1656	32.4592	24.83	27.5513	29.609	27.8422
XLOC_025403	-	-	XLOC_025403	AIFM1	TSS28084	chrX:13966655-13997438	-	-	57.035	59.5235	56.2773	59.6713	60.3375	55.2966	62.163	61.5252	60.6162	60.6162	50.3863	53.1938	22.8395	49.6655	47.3489	37.1323	47.8575	54.8464	46.5958	51.3064	51.1147	46.2524	49.6853	46.7417	53.8576	49.6288	49.6343	47.115	51.3033	61.3799	51.9211	54.6991	60.346	48.3228	60.3309	58.8646	54.7847	57.4732	57.3984	52.5824	61.453
XLOC_005201	-	-	XLOC_005201	U4	TSS5737	chr14:83201038-83231084	-	-	0	0	0	0	0	0	0	0	0	0	0	0	0	0	0	0	0	0	0	0	0	0	0	0	0	0	0	0	0	0	0	0	0	0	0	0	0	0	0	0	0
XLOC_024882	-	-	XLOC_024882	ENSBTAG00000047329	TSS27527	chrX:18750838-18750898	-	-	0	0	0	0	0	0	0	0	0	0	0	0	0	0	0	0	0	0	0	0	0	0	0	0	0	0	0	0	0	0	0	0	0	0	0	0	0	0	0	0	0
XLOC_004250	-	-	XLOC_004250	ENSBTAG00000047440,FZD8	TSS4687,TSS4688	chr13:27056506-27057989	-	-	0.991905	3.22929	78.8048	3.40099	15.7831	3.19093	4.15276	2.0855	15.7023	15.7024	2.42264	42.5397	0	93.3952	16.4926	0	1.74689	3.23301	3.80416	3.54917	2.01926	166.753	3.51408	1.29828	2.34495	1.00977	1.85782	4.1858	2.62086	1.7322	2.54204	3.44699	4.80515	4.96473	4.0504	4.31549	3.41417	1.24347	3.0111	5.13119	4.64441
XLOC_022292	-	-	XLOC_022292	UQCRQ	TSS24658	chr7:46069105-46070318	-	-	234.196	247.787	262.399	232.389	269.755	224.866	280.024	229.138	270.992	270.992	237.529	246.961	316.538	227.08	266.748	210.92	311.681	281.09	195.047	200.304	185.938	196.962	240.054	152.236	238.985	248.598	286.856	249.377	213.941	235.021	264.574	214.97	358.491	474.132	416.57	421.202	505.734	456.739	438.476	492.414	439.262
XLOC_010399	-	-	XLOC_010399	snoR38	TSS11516	chr19:55803091-55826067	-	-	0	0	0	0	196.28	0	0	0	197.173	197.173	0	0	0	0	0	0	0	0	0	0	0	0	0	0	0	0	0	0	0	0	0	0	0	0	0	0	0	0	0	0	0
XLOC_016322	-	-	XLOC_016322	bta-mir-584-3	TSS18076	chr28:30807699-30986965	-	-	0	0	0	0	0	0	0	0	0	0	0	0	0	0	0	0	0	0	0	0	0	0	0	0	0	0	0	0	0	0	0	0	0	0	0	0	0	0	0	0	0
XLOC_009670	-	-	XLOC_009670	ST6GALNAC2	TSS10676,TSS10677,TSS10678	chr19:55803091-55826067	-	-	238.976	237.804	226.949	232.029	232.038	252.426	234.89	230.672	233.086	233.086	192.627	187.832	165.967	189.719	204.145	174.503	205.539	219.985	222.605	226.371	212.785	226.727	223.851	219.727	237.465	241.705	250.318	227.467	244.663	236.08	227.441	242.266	227.555	231.555	248.302	256.075	256.373	263.381	255.558	263.363	253.803
XLOC_010656	-	-	XLOC_010656	RND3	TSS11790	chr2:45800465-45822011	-	-	19.6063	22.0889	21.4661	21.305	17.7038	22.0068	20.6692	21.4966	17.7857	17.7858	17.2752	19.0507	34.9517	16.2578	20.2676	3.36384	19.5873	17.8412	34.3037	32.2639	32.7846	28.457	29.5711	41.9987	24.8982	24.2413	22.4719	22.9194	25.154	19.7765	24.9038	22.4713	44.9516	43.9592	42.9655	31.8778	29.8822	32.8902	30.119	28.4038	30.6337
XLOC_012508	-	-	XLOC_012508	U5	TSS13821	chr21:23119314-23262118	-	-	0	0	0	0	0	0	0	0	0	0	0	0	0	0	0	0	0	0	0	0	0	0	0	0	0	0	0	0	0	0	0	0	0	0	0	0	0	0	0	0	0
XLOC_019743	-	-	XLOC_019743	CSAD	TSS21849,TSS21850,TSS21851	chr5:26979338-27013235	-	-	38.2555	38.4902	43.3056	40.6528	41.8569	40.4102	44.1573	38.6308	42.0523	42.0523	44.0153	43.2344	22.8472	39.384	36.5852	25.795	39.0394	43.2358	27.9427	31.864	29.7794	29.3174	29.8621	31.7653	37.0428	32.1896	37.1013	33.6625	36.4249	36.7989	41.3873	36.6173	41.7849	30.2317	37.3542	39.2373	35.8311	36.6683	37.6262	46.1993	41.4579
XLOC_014975	-	-	XLOC_014975	bta-mir-93	TSS16595	chr25:36885891-36893315	-	-	0	0	0	0	0	0	0	0	0	0	0	0	0	0	0	0	0	0	0	0	0	0	0	0	0	0	0	0	0	0	0	0	0	0	0	0	0	0	0	0	277.917
XLOC_001030	-	-	XLOC_001030	-	TSS1128	chr1:116235266-116236747	-	-	23.5949	29.4936	22.5443	24.1846	25.2781	26.8633	23.2001	24.4664	25.3935	25.3935	24.7853	26.5378	41.119	26.0363	20.829	34.8171	22.746	29.2491	28.9322	31.6003	40.1382	40.6422	33.5533	33.2689	28.3193	24.2737	29.9855	26.0209	26.7716	23.4129	29.179	31.3098	54.894	44.4228	47.6249	50.4956	63.1202	51.3422	51.9409	47.0463	46.5357
XLOC_020599	-	-	XLOC_020599	RPS26	TSS22805,TSS22806	chr5:57603810-57607108	-	-	259.072	257.105	240.403	238.358	231.055	251.655	254.755	254.119	232.122	232.122	327.624	339.207	266.366	341.485	331.286	348.235	301.24	298.645	237.447	218.762	222.144	234.393	208.019	224.817	240.115	247.094	231.356	233.465	228.124	252.836	197.875	222.593	313.046	285.8	301.666	355.116	352.982	382.777	379.721	348.927	319.277
XLOC_018653	-	-	XLOC_018653	HJURP	TSS20665	chr3:114124352-114135056	-	-	3.62091	2.89841	2.86575	3.86432	2.51052	2.73825	2.90199	2.42635	2.52212	2.52212	3.06264	2.88019	0	2.31343	2.48127	0	1.41866	3.07451	3.56328	1.91427	3.36448	1.84505	2.78153	2.62458	2.1844	4.56213	2.36842	2.70486	2.16956	4.76228	4.74286	2.2314	4.46806	2.29143	2.39058	3.9539	2.58256	3.60262	4.03589	1.83119	3.33615
XLOC_015864	-	-	XLOC_015864	-	TSS17582	chr26:43134414-43186783	-	-	0	5.1362	0.108986	2.51724	0.381053	0	7.09929	1.38783	0.374754	0.374733	5.91752	3.50219	0.213802	0.710832	5.93476	3.49118	0	0.0752998	5.58967	0	2.94517	5.00904	0	1.97975	4.88655	2.47578	0	0.981635	0.292095	1.26234	0	2.25041	53.3292	46.7504	46.1544	46.2941	55.2627	52.0581	46.3103	46.4402	53.0563
XLOC_013228	-	-	XLOC_013228	ENSBTAG00000036442	TSS14635	chr22:42636103-42636210	-	-	0	0	0	0	0	0	0	0	0	0	0	0	0	0	0	0	0	0	0	0	0	0	0	0	0	0	0	0	0	0	0	0	0	0	0	0	0	0	0	0	0
XLOC_025461	-	-	XLOC_025461	ENSBTAG00000047089	TSS28145	chrX:23420853-23421141	-	-	90.8185	43.7632	87.3788	73.9967	36.1097	58.1678	87.1903	59.7134	36.2778	36.2778	83.6938	95.645	0	74.2995	79.6938	354.524	64.605	102.057	124.274	143.091	99.4511	88.6467	73.5979	74.5485	61.0654	85.4368	83.2255	99.7909	108.583	67.7295	76.6457	61.252	34.2577	53.9952	39.9486	37.2488	23.5185	45.829	33.1913	28.6613	25.8741
XLOC_016449	-	-	XLOC_016449	EGR2	TSS18216	chr28:19012869-19015927	-	-	0.767404	0.757768	0.636414	0.421484	0.893521	0.452372	0.453174	0.590267	0.897552	0.897552	1.08488	1.54385	0	1.06513	0.915151	3.27479	1.27665	1.3666	0.814943	0.555947	0.321121	1.24081	0.782464	0	0.464669	0.782201	2.31052	0.917132	1.38701	0.540378	1.10753	0.998064	7.56547	5.33944	5.59994	2.97905	4.43496	4.64114	2.19545	4.46288	2.55161
XLOC_021082	-	-	XLOC_021082	CCNA2	TSS23330	chr6:3413085-3419194	-	-	7.06014	4.50217	4.65848	5.0962	4.53914	6.16471	4.2453	5.42921	4.56036	4.56036	3.54401	3.10034	0	3.74033	3.0746	0	5.01664	6.20782	5.81057	5.29918	5.77952	5.34433	6.6359	3.83889	5.42224	3.81663	6.14136	4.46932	6.70277	2.69797	2.79967	3.10614	5.38474	5.95693	4.72392	6.77362	6.29478	6.88465	6.59367	5.86477	7.59469
XLOC_014664	-	-	XLOC_014664	FAM195A	TSS16258	chr25:569057-605515	-	-	64.4755	68.5449	61.8441	67.0928	60.771	64.0931	63.0999	71.1425	61.0505	61.0505	98.7313	109.429	133.396	92.4806	95.4988	62.7583	86.6832	85.8229	44.6688	41.7091	45.5712	49.262	44.0119	42.7066	49.5849	54.1897	51.2469	59.8326	57.9246	54.9391	51.4554	54.4234	100.408	125.716	100.162	145.318	140.356	137.184	132.468	129.732	111.004
XLOC_001867	-	-	XLOC_001867	RPL36A	TSS2045	chr10:42699003-42700655	-	-	151.18	167.118	128.484	182.519	161.341	150.124	178.874	157.919	162.094	162.094	173.236	183.019	180.478	204.639	212.297	110.128	194.992	184.489	176.16	152.7	154.903	180.685	163.114	206.288	153.837	140.065	165.446	157.512	145.709	132.223	160.549	169.84	362.153	354.898	363.055	435.253	459.418	459.222	434.21	483.54	431.072
XLOC_006095	-	-	XLOC_006095	RRM1	TSS6701	chr15:51801714-51843018	-	-	18.9766	19.1648	19.6006	15.1387	17.1584	17.9589	15.6338	18.649	17.2377	17.2377	16.3811	14.5316	0	16.0779	17.6282	21.0138	19.13	20.2161	16.5258	21.5579	16.842	20.6327	15.7318	15.7566	16.0363	14.7344	19.8936	18.0883	18.5809	19.6532	15.601	18.7817	18.3316	17.6617	19.2304	21.5329	18.2063	19.5532	20.0387	21.8816	20.8946
XLOC_023156	-	-	XLOC_023156	snoU109	TSS25628	chr7:85222950-85267629	-	-	0	0	0	0	0	0	0	0	0	0	0	0	0	0	0	0	0	0	0	0	0	0	0	0	0	0	0	0	0	0	0	0	0	0	0	0	0	0	0	0	0
XLOC_018135	-	-	XLOC_018135	PMF1	TSS20073	chr3:14605970-14627746	-	-	8.02055	7.92084	3.67983	10.7268	7.49342	12.4386	10.9336	7.2584	7.52862	7.52861	11.7291	10.1699	0	8.01785	11.8662	26.7092	9.31923	11.2061	6.54898	7.39109	8.99706	6.29008	5.91459	9.79222	7.34945	11.8444	6.82431	10.0369	9.75375	17.2129	7.14856	13.9391	7.25021	6.50678	6.76368	8.09401	8.98295	8.10793	13.0158	8.91585	8.83778
XLOC_016604	-	-	XLOC_016604	CTSC	TSS18384	chr29:7433481-7473315	-	-	43.7132	43.5009	38.3991	38.8182	35.8458	44.5308	42.1561	41.8825	36.0119	36.0119	47.92	47.503	13.569	49.5598	51.4568	72.0057	39.8237	54.8046	64.2644	60.8931	67.1362	61.3209	58.8989	56.5928	39.6588	43.2299	40.4856	41.9865	45.8664	48.7965	46.3826	37.3307	55.973	56.4	62.1375	53.6988	53.5896	45.9933	53.8277	52.4848	55.3549
XLOC_007454	-	-	XLOC_007454	MND1	TSS8186	chr17:4212633-4296899	-	-	3.83507	3.29252	2.95927	1.40124	0.592692	3.29142	1.09812	1.39007	0.595492	0.595491	0.572476	2.30684	0	0	2.2801	0	2.50961	1.57368	1.68375	1.26095	3.38141	1.8288	0.628596	3.85456	2.33169	2.30814	4.20816	1.74019	2.3006	3.96177	1.27218	3.45329	1.29458	1.53873	2.92644	4.61239	3.37696	2.82803	3.28628	3.14811	1.59539
XLOC_011055	-	-	XLOC_011055	EPHA2	TSS12230	chr2:136525536-136551769	-	-	12.5646	12.1906	14.0673	12.1454	12.6331	13.7229	10.7583	14.5049	12.6911	12.6911	17.2019	19.071	26.1929	19.888	17.8822	21.168	16.0146	21.386	11.0544	10.1806	12.7917	11.0886	11.2857	11.644	13.6957	12.5179	10.9085	12.6335	9.91194	10.6802	11.3531	12.7389	21.3968	27.9407	22.9047	16.5129	24.7447	17.2091	15.7506	18.15	14.1732
XLOC_023414	-	-	XLOC_023414	RAN	TSS25897	chr8:54950669-54951447	-	-	19.1592	22.9488	19.0734	22.2429	18.6311	17.7797	14.7645	21.5154	18.7178	18.7178	16.0529	25.3393	40.3637	19.2332	21.5043	30.3096	23.2003	22.6327	17.7565	21.7701	23.996	16.8742	17.7993	18.0752	16.6804	23.7258	27.2928	20.5446	24.3791	24.3806	7.6537	12.7045	39.0186	24.4219	36.4585	54.5898	38.0513	46.1578	46.0837	48.3219	49.034
XLOC_001775	-	-	XLOC_001775	RPS29	TSS1949	chr10:26814898-26815069	-	-	4147.8	3891.69	3994.16	2649.61	2530.68	4455.39	4223.65	4038.86	2542.02	2542.02	4915.44	5318.94	6362.21	5315.46	4919.55	4290.47	3998.91	3124.09	3299.21	3025.68	3125.53	3160.67	2183.32	1782.39	3118.84	3149.5	2841.86	3693.13	3039.28	2798.47	2667.07	2539.64	6492.65	6724.67	4948.02	8869.65	8077.2	9101.67	8231.86	7143.81	6356.86
XLOC_009121	-	-	XLOC_009121	AKAP1	TSS10057,TSS10058	chr19:8160313-8193738	-	-	94.5529	95.0462	89.8095	92.1648	93.0584	100.097	94.6109	94.6517	93.4845	93.4845	120.394	109.87	102.444	114.041	106.819	113.098	115.925	116.44	72.1751	63.1126	68.2558	65.8632	64.9651	75.0126	92.2054	91.5144	96.7156	87.4144	88.3824	91.5635	86.1165	87.5765	111.761	117.22	107.342	113.513	112.85	117.86	102.414	94.2526	104.616
XLOC_008144	-	-	XLOC_008144	SPINT2	TSS8955	chr18:48295715-48326272	-	-	454.188	436.93	428.166	459.978	456.155	459.758	458.157	428.141	458.302	458.302	495.086	511.296	364.572	494.785	492.961	506.457	553.261	604.184	356.713	360.951	353.701	351.502	365.77	344.59	393.969	426.439	432.264	412.281	400.786	411.399	440.311	435.946	428.093	437.358	500.499	469.465	508.187	483.723	441.094	476.525	472.525
XLOC_010449	-	-	XLOC_010449	AMZ2	TSS11571,TSS11572,TSS11573	chr19:62506893-62515437	-	-	47.1194	38.9938	38.2795	37.8027	41.7767	35.2746	41.5581	40.0601	41.9698	41.9698	38.4852	36.3287	46.9527	47.4346	48.3956	66.5852	40.3773	59.5595	33.0061	22.5156	33.4348	32.5176	33.5023	32.1437	36.0728	38.7378	37.5075	34.7783	39.4561	36.4762	41.2332	43.1442	51.1855	56.4843	48.9062	57.463	51.6208	62.2417	60.7387	60.5002	67.317
XLOC_018543	-	-	XLOC_018543	AKR1A1	TSS20538	chr3:101106701-101118441	-	-	165.371	159.993	150.9	176.971	175.75	156.564	168.459	156.307	176.569	176.569	158.619	173.352	119.877	175.807	178.39	188.413	183.947	185.732	125.796	135.245	144.246	145.119	153.412	130.691	128.619	131.61	138.566	130.033	135.307	127.098	131.776	138.392	152.433	149.84	166.303	164.632	180.339	173.477	177.392	171.293	162.878
XLOC_020415	-	-	XLOC_020415	HNRNPA1	TSS22597	chr5:25939736-25944255	-	-	213.955	190.245	217.147	187.984	207.993	213.235	208.621	206.267	208.966	208.966	196.458	200.567	181.162	201.18	198.545	268.115	211.904	217.502	252.813	245.909	234.784	250.009	238.754	231.893	217.707	239.627	233.804	219.306	225.364	217.23	224.514	231.854	245.702	239.009	229.753	265.396	250.855	250.368	233.746	260.279	248.928
XLOC_021871	-	-	XLOC_021871	ABHD8	TSS24188	chr7:5744756-5751713	-	-	6.32331	4.38849	7.43369	3.99171	5.40725	4.99967	6.79951	4.96294	5.43212	5.43212	9.56689	6.54881	0	6.58702	7.58625	4.90206	5.73851	5.94766	2.61362	3.2101	4.96255	3.56893	3.71106	2.44078	4.86643	6.21176	3.99589	4.95669	4.80359	6.32777	3.86457	4.87011	7.37903	6.87775	7.12896	10.3131	12.6888	14.1445	9.82958	9.14233	11.0153
XLOC_018752	-	-	XLOC_018752	-	TSS20765	chr3:110117131-110118439	-	-	17.3349	12.2197	17.8963	16.4049	18.8563	16.9419	14.9654	11.9683	18.9424	18.9424	19.684	20.2629	0	14.9086	19.2092	11.5019	18.8318	28.1822	16.2898	13.4957	15.854	17.9767	14.1373	15.7811	13.1559	11.6942	19.2019	18.5146	13.5966	15.0393	15.0673	12.8029	13.5043	9.78342	15.8234	7.82185	7.64204	10.8693	5.875	6.64844	7.94861
XLOC_023982	-	-	XLOC_023982	CKS2	TSS26527	chr8:90300716-90305611	-	-	37.2769	43.3483	35.3408	34.9477	35.1754	39.0494	41.4659	34.2632	35.3379	35.3379	33.5971	36.7522	83.2844	31.1848	24.6452	32.0352	39.8288	30.5307	30.8071	30.8316	24.7135	37.2399	42.2153	25.2061	35.5531	25.3228	42.8538	34.011	33.7591	26.1103	28.3395	33.4506	39.3117	37.247	31.5854	48.9138	61.3307	60.5887	56.4503	52.8581	41.8887
XLOC_005605	-	-	XLOC_005605	SNORA57	TSS6171	chr15:54840265-54923335	-	-	0	0	0	0	0	0	0	0	0	0	0	0	0	0	0	0	0	0	0	0	0	0	0	0	0	0	0	0	0	0	0	0	0	0	0	0	0	0	0	0	0
XLOC_021083	-	-	XLOC_021083	ANXA5	TSS23331	chr6:3542634-3575330	-	-	54.7251	54.3811	53.9712	52.8143	52.6596	57.1378	51.4892	53.2161	52.902	52.902	47.3078	50.3258	62.3758	56.9833	46.5738	60.3479	48.5376	48.4661	65.1062	61.7072	56.7734	57.4528	62.9269	58.8645	49.5493	53.4414	47.6457	52.4224	44.4789	47.9477	57.7017	49.0911	47.3766	51.5795	49.3496	53.931	55.857	60.6899	68.5053	62.447	56.8284
XLOC_008183	-	-	XLOC_008183	SNRPA	TSS9011	chr18:50299425-50310253	-	-	17.3759	19.3613	20.3865	24.9977	19.6105	23.5783	20.4791	23.6967	19.7008	19.7008	23.8157	17.6117	19.7562	23.9168	19.8954	26.5953	22.0682	27.2632	14.7438	10.7862	20.4134	15.4333	17.6841	11.1434	16.9524	15.47	18.2418	19.4248	17.5007	16.4469	16.1181	16.7497	22.349	27.2384	22.0154	28.8723	30.6834	28.179	30.6625	29.3645	24.2014
XLOC_002881	-	-	XLOC_002881	FANCL	TSS3160	chr11:40547999-40744419	-	-	6.18853	3.55856	3.61135	8.25503	2.73727	5.71999	3.51647	5.07552	2.74988	2.74988	4.4775	4.01695	0	3.62797	6.70505	0	3.85433	4.77675	5.01239	4.64867	6.40314	5.46494	6.88857	3.00095	4.21577	6.50859	3.38597	3.78035	5.56012	0.808514	7.45276	8.11836	7.75398	6.47644	7.95893	7.11489	10.1915	9.77163	10.3485	7.09304	8.34652
XLOC_009019	-	-	XLOC_009019	CDC42EP5	TSS9948,TSS9949	chr18:63119872-63125140	-	-	3.5746	8.43714	9.53607	6.87867	6.41535	6.01451	4.88554	7.92945	6.44485	6.44486	10.5773	10.6742	0	12.8152	13.9792	0	17.5538	12.7596	4.72994	8.15705	9.16796	12.142	8.87708	4.06432	5.97184	5.23489	11.463	8.617	8.78229	4.76803	5.24657	8.87819	12.211	7.51881	11.2475	10.8301	17.4153	11.8816	19.1019	17.0568	12.2278
XLOC_007465	-	-	XLOC_007465	RPS3A	TSS8200	chr17:6701604-6707774	-	-	796.925	795.381	828.812	735.797	754.451	777.054	858.785	850.938	757.945	757.945	907.453	890.161	715.962	916.639	894.309	939.597	820.33	804.464	902.534	914.486	917.321	915.385	831.576	749.131	761.305	753.117	776.054	764.263	766.505	789.216	687.39	699.285	1249.66	1237.08	1233.73	1426.36	1441.26	1479.01	1457.14	1432.81	1384.52
XLOC_004318	-	-	XLOC_004318	NET1	TSS4763	chr13:43526439-43538233	-	-	134.435	136.91	136.084	121.825	133.973	133.734	138.147	133.924	134.591	134.591	182.438	191.366	138.686	179.076	191.689	182.112	186.973	206.879	168.147	156.07	161.988	159.444	164.321	153.681	133.527	138.075	129.363	124.663	127.34	142.545	128.186	128.471	83.5161	85.99	86.2527	85.8365	81.0055	81.3276	85.4962	81.4882	79.8467
XLOC_008236	-	-	XLOC_008236	CLPTM1	TSS9075	chr18:53066527-53093156	-	-	50.8614	46.0483	48.5047	47.0288	43.1747	47.5638	45.0688	50.4815	43.3727	43.3727	46.2243	44.7763	41.4944	44.257	42.511	71.5995	46.6938	46.7367	45.4097	45.7	35.3697	41.5052	40.8593	47.4334	40.8838	44.1579	37.6193	46.6227	40.1307	42.0056	45.8447	42.1715	50.7453	43.59	43.9589	54.4293	45.4696	47.6526	51.1472	43.6572	48.9361
XLOC_010221	-	-	XLOC_010221	KRT19	TSS11301	chr19:42343663-42434559	-	-	59.7181	56.8878	58.0513	55.5641	59.5514	62.843	54.6812	56.9037	59.8335	59.8335	87.2121	84.3669	34.8445	88.5033	81.0442	133.821	88.9516	85.6074	28.772	29.9088	25.8684	34.5751	31.2329	37.404	40.6075	40.497	37.0191	34.4222	37.9993	36.0852	45.4619	39.0648	33.2511	32.6192	28.7798	30.2958	23.941	39.4979	39.2069	26.756	32.5391
XLOC_017954	-	-	XLOC_017954	ENSBTAG00000037277	TSS19876	chr3:113064292-113194137	-	-	0	0	0	0	0	0	0	0	0	0	0	0	0	0	0	0	0	0	0	0	139.276	0	0	0	0	0	0	0	0	0	0	0	0	0	0	0	0	0	0	0	0
XLOC_015725	-	-	XLOC_015725	-	TSS17421	chr26:14472879-14480623	-	-	41.5792	40.4741	47.476	42.9856	44.95	43.6453	43.5736	44.5345	45.1545	45.1545	29.7202	26.1223	41.3209	25.3874	25.6137	28.6136	27.6236	32.5414	50.0827	54.8716	51.4126	50.1676	56.4773	59.3647	45.2882	44.9848	46.5642	44.9769	48.7171	48.1291	47.8105	47.7883	42.0891	42.6889	47.0941	46.3963	44.2771	43.687	40.9235	45.5054	46.565
XLOC_018508	-	-	XLOC_018508	SCP2	TSS20499	chr3:93846488-93968364	-	-	43.9943	42.0501	46.6723	48.6479	40.9415	45.8006	49.274	47.4235	41.1286	41.1286	39.1728	35.9563	34.3368	42.2611	45.0547	22.3036	45.4291	31.8786	47.3437	42.3142	47.1709	48.8845	43.0364	47.9351	46.031	44.9598	44.6976	45.0943	43.0504	41.7512	46.1795	44.4612	57.0119	55.7858	55.2981	56.4241	52.5577	54.069	58.5317	63.4904	51.081
XLOC_009684	-	-	XLOC_009684	U6	TSS10696	chr19:56326150-56347610	-	-	0	0	0	0	0	0	0	0	0	0	0	0	0	0	0	0	0	0	0	0	0	0	0	0	0	0	0	0	0	0	0	0	0	0	0	0	0	0	0	0	0
XLOC_002325	-	-	XLOC_002325	SNORD35	TSS2548	chr11:26185556-26284683	-	-	0	0	0	0	0	0	0	0	0	0	0	0	0	0	0	0	0	0	0	0	0	0	0	0	0	0	0	0	0	0	0	0	0	0	0	0	0	0	0	0	0
XLOC_000573	-	-	XLOC_000573	5S_rRNA	TSS633	chr1:41758530-41824958	-	-	0	0	0	0	0	0	0	0	0	0	0	0	0	0	0	0	0	0	0	0	0	0	0	0	0	0	0	0	0	0	0	0	0	0	0	0	0	0	0	0	0
XLOC_013847	-	-	XLOC_013847	TAPBP	TSS15333	chr23:7415848-7425523	-	-	40.0511	42.3034	41.9574	42.6048	41.4547	47.5599	42.7676	39.837	41.6417	41.6417	42.208	34.9464	51.4883	41.4653	40.3042	69.5439	36.3266	39.049	35.3475	36.3105	34.7346	40.7983	37.2262	40.2614	39.752	42.0682	43.8082	40.4246	41.2424	42.7053	41.1954	41.1495	40.4954	42.1968	39.6869	50.1054	40.7001	45.1962	49.8315	49.6844	42.9634
XLOC_025661	-	-	XLOC_025661	PGK1	TSS28361	chrX:79282707-79305386	-	-	128.355	149.475	139.802	151.71	145.75	144.525	137.051	149.679	146.426	146.426	117.216	108.35	69.9562	124.31	112.942	71.2691	106.233	133.667	166.028	153.555	166.61	170.555	153.589	161.781	164.799	172.464	168.819	164.959	168.653	158.825	170.532	180.613	153.841	153.951	157.957	170.314	170.044	154.741	168.711	167.234	167.851
XLOC_019873	-	-	XLOC_019873	U5	TSS21987	chr5:44366490-44366579	-	-	0	0	0	0	0	0	0	0	0	0	0	0	0	0	0	0	0	0	0	0	0	0	0	0	0	0	0	0	0	0	0	261.842	0	0	0	0	0	0	0	0	0
XLOC_020295	-	-	XLOC_020295	SREBF2	TSS22463	chr5:113377680-113416351	-	-	46.3907	47.4247	41.9986	45.6327	49.3499	44.5883	45.1743	48.5666	49.5736	49.5736	44.7421	45.8438	27.9752	42.2771	45.8088	34.6419	45.1454	46.8818	32.7104	29.1435	33.2558	31.7635	29.5679	32.2894	51.5481	50.1128	50.9999	44.1417	45.555	46.0347	47.7871	43.3602	54.8366	56.79	54.7653	53.6188	57.5211	56.39	61.2914	52.5287	53.373
XLOC_018064	-	-	XLOC_018064	NDUFS2	TSS20000	chr3:8309349-8318876	-	-	200.717	200.143	203.271	210.325	208.509	203.556	186.123	215.632	209.468	209.468	233.099	228.389	257.183	221.113	221.386	203.076	215.146	228.726	177.851	178.294	185.643	178.284	180.511	167.142	194.555	194.956	184.849	187.82	180.416	185.441	195.989	187.941	189.506	198.96	202.551	218.758	224.759	205.992	211.308	230.179	228.075
XLOC_000704	-	-	XLOC_000704	HES1	TSS779	chr1:73973532-73976728	-	-	23.0315	17.4131	21.7171	24.4105	17.8705	17.2985	17.6729	22.2928	17.9538	17.9538	22.1038	17.1279	0	18.9805	19.8459	12.8471	12.4763	20.2384	18.9021	16.7056	18.7787	21.2791	19.954	15.957	23.2288	22.9039	24.9634	19.3211	23.6564	15.9784	16.404	20.2199	16.974	18.7614	25.036	17.3778	22.8068	21.6546	20.826	14.7071	17.5091
XLOC_007010	-	-	XLOC_007010	CENPF	TSS7712	chr16:70439847-70501645	-	-	3.4249	3.71574	3.15739	3.28762	3.11399	3.07838	3.2146	3.44034	3.12884	3.12884	1.61358	2.23073	0	2.27493	2.56959	3.28408	1.47085	1.80854	3.85039	3.33519	3.58031	3.03436	4.12199	3.12722	3.42214	3.9147	3.64204	3.18683	2.95024	4.17596	3.16376	3.65327	2.57908	2.067	2.38033	2.37144	2.5016	2.20572	2.24875	2.27386	2.11
XLOC_011182	-	-	XLOC_011182	5S_rRNA	TSS12369	chr2:35076259-35186366	-	-	0	0	80.8047	73.4967	0	0	0	0	0	0	0	0	0	0	0	0	0	0	0	0	0	0	0	0	0	0	0	0	0	0	0	0	0	0	0	0	0	0	0	0	0
XLOC_003423	-	-	XLOC_003423	BORA	TSS3767	chr12:47782114-47809879	-	-	4.72097	3.78865	3.53397	3.25292	3.22781	4.49807	2.35663	3.60999	3.24281	3.24281	3.63472	1.45274	0	1.93711	2.17599	4.76034	3.11077	3.21515	4.25922	3.38692	3.25651	3.00421	3.53146	4.94597	3.05125	2.02759	5.52218	4.30932	3.5326	3.90555	1.35702	2.56047	3.52401	3.16368	2.94036	2.76641	4.15589	2.31713	1.00598	2.64249	3.10321
XLOC_005067	-	-	XLOC_005067	5S_rRNA	TSS5594	chr14:33207210-33207319	-	-	0	0	0	94.7404	0	0	0	0	0	0	0	0	0	0	0	0	0	0	0	0	0	0	0	0	0	0	0	0	0	0	0	0	0	0	0	0	0	0	0	0	0
XLOC_011972	-	-	XLOC_011972	SDHA	TSS13244	chr20:71940742-71964107	-	-	218.835	215.24	220.757	231.529	242.277	222.565	221.454	213.887	243.411	243.411	262.024	261.242	324.466	248.977	268.179	275.2	288.034	314.972	190.365	183.415	197.654	184.901	215.243	218.841	210.43	211.31	198.875	213.569	212.569	212.133	234.053	210.634	269.48	266.007	276.036	269.679	276.613	286.501	278.839	288.047	282.034
XLOC_020809	-	-	XLOC_020809	bta-mir-2284r	TSS23033	chr5:101493809-101545720	-	-	0	0	0	534.265	0	0	0	0	0	0	0	0	0	0	0	0	0	0	0	0	0	0	0	0	0	0	0	0	0	0	0	0	0	0	0	0	0	0	0	0	0
XLOC_020706	-	-	XLOC_020706	MYH9	TSS22924,TSS22925	chr5:75093577-75180054	-	-	82.6653	84.3567	83.3226	83.805	83.5191	84.5559	86.6395	83.3914	83.9173	83.9173	76.3909	76.2631	68.7455	72.5233	74.7294	70.5782	72.1419	71.6686	76.2623	82.3212	79.7979	82.3544	80.335	77.4523	89.1186	90.8508	85.3864	88.5193	88.2367	87.2451	83.467	86.247	77.9328	79.4056	76.4785	73.8935	70.8394	70.8496	73.7343	67.0282	72.8255
XLOC_003365	-	-	XLOC_003365	POSTN	TSS3694	chr12:24241936-24276487	-	-	10.4126	15.7793	12.0959	10.7587	16.3341	13.1637	12.8159	10.7417	16.4103	16.4103	19.3663	18.5117	21.8359	17.0845	19.1794	19.6095	15.3351	16.8453	32.1651	27.3534	34.6851	34.0535	28.3979	29.9939	20.0454	17.5987	17.8039	16.4247	18.6272	16.9163	16.7314	14.6979	14.8555	17.3102	19.8229	23.9711	25.4199	24.6689	24.004	21.7879	26.8364
XLOC_007710	-	-	XLOC_007710	U6	TSS8470	chr17:71099539-71099640	-	-	0	0	0	0	0	0	0	0	0	0	0	0	0	0	0	0	0	0	0	0	0	0	0	0	0	0	0	0	0	0	0	0	0	0	0	0	0	0	0	0	0
XLOC_009881	-	-	XLOC_009881	SPAG5	TSS10909	chr19:20592272-20611230	-	-	3.57658	5.64144	3.50353	5.21443	4.70581	4.43534	3.87543	3.71876	4.72776	4.72776	4.51346	4.1088	0	3.74325	4.84665	5.3589	4.00118	4.81799	2.62166	3.44174	3.71913	3.41088	3.92539	5.50286	3.89611	3.88348	5.15135	4.43039	3.21049	3.09936	2.94337	4.10743	2.76879	3.14218	3.43814	4.85011	5.48595	4.43388	3.8936	4.35302	3.68898
XLOC_021953	-	-	XLOC_021953	STX10	TSS24278	chr7:13548240-13551708	-	-	14.1596	14.921	15.9995	15.8184	15.1832	13.6478	11.0299	12.9941	15.2541	15.2541	22.2042	21.2424	23.2019	18.6812	17.1238	7.74164	25.0194	21.4123	12.6389	9.19167	12.9632	16.5484	15.6402	3.83059	15.4233	10.5355	20.9917	15.1168	12.8453	13.4638	11.7838	14.2281	21.9899	18.5664	22.316	23.8348	22.2274	22.5196	18.5716	19.4276	22.511
XLOC_017285	-	-	XLOC_017285	-	TSS19141	chr29:587901-588696	-	-	2.64731	4.76517	5.07398	2.77861	5.85533	4.20868	4.20868	5.40574	5.88205	5.88205	4.31458	4.31458	0	4.80752	3.20501	0	6.04936	3.00042	4.8777	6.74606	5.90765	7.05118	6.12551	3.67531	6.53635	3.81287	4.96887	4.85089	4.85089	2.80203	10.3746	5.75777	5.03207	4.55697	9.43396	8.84801	12.8144	7.78889	7.2973	6.75653	6.83509
XLOC_011658	-	-	XLOC_011658	U6	TSS12891	chr20:20900430-20900534	-	-	0	0	0	0	0	0	0	0	0	0	0	0	0	0	0	0	0	0	0	0	0	0	0	0	0	0	0	0	0	0	0	0	0	0	0	0	0	0	0	0	0
XLOC_002744	-	-	XLOC_002744	COX5B	TSS3005	chr11:2915025-2918122	-	-	906.89	946.951	918.786	967.303	998.913	853.377	975.839	927.42	1003.46	1003.46	960.853	959.461	726.306	907.197	952.465	778.203	965.413	1016.96	615.722	653.191	670.686	678.801	740.269	611.797	767.981	789.815	754.016	759.054	703.64	775.2	789.537	818.758	1290.6	1300.27	1387.27	1556.08	1532.67	1547.8	1491.32	1628.44	1650.21
XLOC_023931	-	-	XLOC_023931	HNRNPK	TSS26472	chr8:78573959-78585938	-	-	144.7	136.973	148.538	147.958	140.983	140.144	131.367	140.241	141.64	141.64	118.679	118.928	24.3521	119.822	122.771	92.4578	108.782	118.803	135.95	141.17	142.52	136.833	134.588	123.067	122.459	132.223	138.459	148.217	131.909	148.086	133.82	135.078	172.222	172.121	174.428	175.845	182.45	177.571	174.617	165.804	157.037
XLOC_008996	-	-	XLOC_008996	CCDC106	TSS9921,TSS9922	chr18:62342040-62345590	-	-	23.9414	17.2185	22.1713	19.4299	19.7917	18.334	22.5949	19.9187	19.8828	19.8828	27.9416	28.2581	19.6968	27.1055	22.5439	31.0971	28.5077	25.6832	11.6797	19.7458	13.8082	15.2906	10.2402	16.4549	18.0399	18.6841	19.1522	16.516	17.1214	19.7892	14.5418	17.2999	21.3298	22.1285	9.91463	21.1031	20.1567	16.6441	12.6562	13.0979	18.5194
XLOC_004288	-	-	XLOC_004288	SNX5	TSS4729,TSS4730	chr13:38519142-38544186	-	-	63.2693	71.1756	61.9795	73.5653	81.3001	63.9387	55.834	61.6464	81.6748	81.6748	71.389	67.4914	55.1516	81.0597	63.4067	76.8152	71.527	72.5511	67.6347	74.0489	65.164	65.2185	66.2238	66.9952	63.7121	65.7173	71.0684	66.6415	64.5761	67.3857	64.2682	76.0598	62.6685	62.1724	60.0041	73.9208	67.4077	58.9386	54.9152	69.7984	69.5261
XLOC_000863	-	-	XLOC_000863	ATP1B3	TSS950	chr1:128050712-128085713	-	-	593.451	595.151	604.843	625.318	580.111	605.718	579.129	617.076	582.799	582.799	552.777	558.161	578.897	572.247	539.661	472.974	555.36	543.454	643.929	641.167	635.07	663.833	644.694	618.152	615.63	604.194	653.224	606.86	608.127	655.473	611.119	618.879	673.573	704.005	701.169	681.493	705.663	699.83	669.112	693.85	672.677
XLOC_003497	-	-	XLOC_003497	CARKD	TSS3848	chr12:89236912-89250104	-	-	22.8372	15.1232	26.6523	21.5468	20.5796	17.1772	21.0401	20.1077	20.6733	20.6733	27.5161	28.2921	29.9124	25.0496	24.6911	13.907	25.1656	22.0639	19.0942	19.4912	18.209	19.2014	12.9632	15.0095	24.316	19.5286	23.1414	24.3582	16.0441	31.4989	20.567	19.7765	28.4341	37.2814	29.6291	36.0343	35.6257	30.1561	54.0013	35.006	33.0284
XLOC_013722	-	-	XLOC_013722	ENSBTAG00000039812	TSS15191	chr23:31665561-31667068	-	-	6.79942	9.23749	5.92605	6.40954	7.183	5.81752	5.78262	7.09951	7.21561	7.21561	3.80708	3.80555	0	5.32858	5.015	0	8.26175	10.1501	5.97274	3.54751	4.34216	5.42202	6.76568	7.78389	9.07079	7.83714	7.46646	7.12912	4.65755	3.77613	5.95142	7.00825	13.5325	12.3564	11.7611	12.1657	10.3983	11.7376	7.15486	8.21431	11.0296
XLOC_020347	-	-	XLOC_020347	PIM3	TSS22523	chr5:120969930-120973246	-	-	49.1526	46.5733	56.7055	51.526	56.2133	46.3902	54.9955	49.7317	56.4659	56.4659	73.8279	68.3761	130.133	61.2644	63.6411	98.2205	68.658	85.2669	43.0895	38.8937	43.3014	36.4712	35.2985	44.1509	39.0029	43.1351	44.1057	44.8658	39.6726	38.7452	44.6333	47.7622	87.4417	91.2761	84.2754	61.7175	62.2214	71.0862	56.1472	64.0746	56.9741
XLOC_006771	-	-	XLOC_006771	WDR26	TSS7446	chr16:28258332-28291765	-	-	55.6388	48.2916	54.283	56.5851	52.4609	58.2398	54.828	61.6032	52.7028	52.7028	44.7728	41.9372	43.4805	43.0489	36.1093	40.4214	41.3945	35.9676	62.3544	50.6493	51.4328	51.4121	54.65	46.4551	49.3821	52.6895	52.6381	54.4651	53.1541	49.4311	50.3417	51.3051	38.3629	34.4024	40.0447	24.4742	23.1234	29.9619	29.7707	29.2118	27.6185
XLOC_012556	-	-	XLOC_012556	COMMD4	TSS13872	chr21:33872673-33878166	-	-	25.1526	32.0043	29.7853	33.6142	25.0654	28.1903	26.2873	28.4134	25.1806	25.1806	39.6318	31.0464	0	36.65	39.8951	12.0877	42.5911	24.1029	23.891	22.9624	25.5121	19.9534	28.2049	19.2161	25.0931	20.5481	18.766	26.2691	23.9507	20.433	18.3059	22.1102	28.9996	28.4042	25.7026	32.42	22.0603	28.1446	26.9658	33.429	50.3275
XLOC_000045	-	-	XLOC_000045	APP	TSS49	chr1:9607381-9921004	-	-	27.8046	27.2421	30.3119	25.5937	25.9351	27.9358	28.5586	26.9989	26.0565	26.0565	34.0375	30.3802	19.938	31.1075	30.9379	34.935	29.1891	29.1022	35.3666	34.8989	31.3667	34.8175	38.4815	35.5422	24.6969	23.8731	26.9329	25.2458	23.4648	28.8678	23.9318	24.9698	36.1687	36.2801	36.8566	40.3115	36.5587	37.4907	36.7011	38.2587	39.9599
XLOC_022042	-	-	XLOC_022042	LRRC8E	TSS24382,TSS24383	chr7:17877520-17885474	-	-	24.1233	22.9764	22.2734	21.0657	20.5135	23.125	21.5997	20.8026	20.6077	20.6077	25.3905	23.6201	38.2519	27.1555	25.4804	22.379	23.1957	32.3362	12.6077	13.8742	10.276	13.1823	13.0159	15.3934	16.3156	16.5699	18.5165	16.0989	14.1816	13.7767	18.6269	16.9179	18.6983	15.8533	16.3805	14.4533	15.6577	16.1653	12.5947	14.8488	19.4734
XLOC_015754	-	-	XLOC_015754	SNORA28	TSS17451	chr26:18538603-18574348	-	-	0	0	0	0	0	0	0	0	0	0	0	0	0	0	0	0	0	0	0	0	0	0	0	0	0	0	0	0	0	0	0	0	0	0	0	0	0	0	0	0	0
XLOC_017822	-	-	XLOC_017822	SNORA31	TSS19732	chr3:95937278-96434760	-	-	0	0	0	0	0	0	0	0	0	0	0	0	0	0	0	0	0	0	0	0	0	0	0	0	0	0	0	0	0	0	0	0	0	0	0	0	0	0	0	0	0
XLOC_003265	-	-	XLOC_003265	-	TSS3589	chr11:46217970-46218170	-	-	163.765	194.47	70.0624	134.286	113.192	101.7	172.89	104.501	113.709	113.709	125.111	125.111	0	134.241	103.263	207.133	163.72	58.0026	41.908	59.2778	72.6749	102.232	130.256	0	136.887	84.2381	134.478	93.7748	52.0971	36.1115	58.987	95.4051	60.7982	102.775	56.9913	30.1844	27.5244	120.456	47.0224	54.4223	33.033
XLOC_018161	-	-	XLOC_018161	SNORA51	TSS20103	chr3:15687402-15697893	-	-	0	0	0	60.3082	0	0	0	0	0	0	0	0	0	0	0	0	0	0	0	52.8644	0	0	0	0	0	47.848	0	0	0	0	0	0	0	0	0	0	0	0	0	0	0
XLOC_021211	-	-	XLOC_021211	SMIM20	TSS23466,TSS23467	chr6:46975913-46988666	-	-	102.058	104.825	103.683	110.52	103.77	102.371	109.852	111.841	104.244	104.244	103.388	96.2019	52.5063	105.986	105.206	148.569	94.8746	90.4402	91.6085	94.1959	99.7723	103.15	84.5864	86.7054	106.335	96.7166	115.43	99.2376	92.8757	93.4171	100.97	88.5633	129.681	120.15	130.857	148.289	154.18	128.482	128.862	124.09	134.885
XLOC_008057	-	-	XLOC_008057	PLEKHF1,bta-mir-2901	TSS8858,TSS8859	chr18:40424604-40434171	-	-	1.61694	2.18345	1.12477	0.842571	0.482938	0.795017	1.78628	148.141	0.485164	0.485164	1.70348	1.48976	0	2.70733	1.24154	0	1.01685	2.55693	0.445835	0.506052	1.32429	0.729476	0.270189	0.822926	0.846024	0.426218	0.797349	1.03801	0.419839	2.22736	1.28001	0	2.1896	0.900809	1.03522	2.26799	1.95894	1.71766	0.689371	1.27098	1.99319
XLOC_012744	-	-	XLOC_012744	-	TSS14071	chr21:27352692-27353338	-	-	10.5991	6.35947	10.6411	7.41651	7.81437	5.6168	2.8084	2.70539	7.85003	7.85003	8.63719	9.35696	0	3.56444	9.26754	14.2997	8.88065	12.0129	2.89318	5.72926	7.88419	4.70516	5.72246	4.90497	4.36162	5.08856	5.30506	6.47388	7.1932	6.23253	8.95896	7.68417	9.23405	11.1496	14.1641	6.25146	8.55085	16.6318	16.2313	14.277	9.12193
XLOC_018624	-	-	XLOC_018624	THRAP3	TSS20633	chr3:110135899-110208496	-	-	45.8463	46.5011	47.4471	49.6082	50.6394	43.4799	50.0564	51.4107	50.8787	50.8786	39.6454	41.086	33.1391	40.7638	39.1636	38.9432	42.0748	40.9231	50.0375	50.6749	54.4404	50.7892	51.2965	50.5838	46.1349	45.1318	50.2865	49.0296	48.9962	50.5972	51.6187	49.6536	34.7347	35.0108	35.8168	31.6018	29.148	31.167	32.2907	34.9849	32.6274
XLOC_021847	-	-	XLOC_021847	COPE	TSS24159	chr7:4224032-4242168	-	-	114.355	125.357	122.523	113.893	112.666	107.765	118.27	119.322	113.2	113.2	134.011	133.812	118.348	123.996	131.739	130.41	129.322	145.891	95.6508	107.019	100.875	113.365	100.119	85.3753	125.155	103.878	99.4737	108.05	112.28	106.786	99.2146	105.485	155.832	130.672	136.705	154.341	178.463	157.154	158.897	180.23	172.737
XLOC_005252	-	-	XLOC_005252	-	TSS5788	chr14:84116975-84117806	-	-	6.48992	3.9938	2.05037	3.27489	1.10418	2.97624	3.96832	2.5485	1.10922	1.10922	1.01704	1.52556	0	1.00732	0.503661	0	1.71116	4.2436	0.511014	0.578253	1.01277	0.55404	2.31027	3.4654	1.02717	0	0	1.01641	1.52462	0	0	0	0.593085	1.43224	2.22379	0.490746	0	1.95841	3.44027	1.06177	2.14824
XLOC_021765	-	-	XLOC_021765	MRFAP1	TSS24065	chr6:117990805-117992949	-	-	204.013	215.687	222.072	214.08	202.118	218.422	210.733	214.537	203.054	203.054	198.458	209.439	204.835	207.114	199.749	184.612	207.615	209.304	231.558	222.079	235.147	222.208	239.13	232.846	210.11	208.011	221.663	215.045	202.861	216.022	228.951	209.166	189.052	186.251	188.9	212.187	205.247	214.692	227.424	219.497	224.014
XLOC_022780	-	-	XLOC_022780	-	TSS25201	chr7:19231557-19233117	-	-	69.9394	61.9634	58.437	41.3401	48.3564	72.383	69.3089	67.3531	48.5758	48.5758	65.1474	52.7269	0	54.8616	58.0533	82.4776	42.2635	33.7524	63.3311	56.8417	34.1578	39.9505	25.7037	21.3998	49.7637	44.4793	62.4038	64.8212	49.2166	52.0905	33.1687	53.9977	35.0387	46.3547	23.2672	43.0971	31.41	35.3546	29.9801	23.2421	29.3789
XLOC_017127	-	-	XLOC_017127	GANAB	TSS18957	chr29:41664314-41679641	-	-	35.5123	36.9341	36.9354	38.3621	38.3354	32.7474	35.2129	35.5	38.5106	38.5106	32.1841	33.1123	25.256	30.7197	33.0771	25.9897	30.14	36.5464	27.7211	25.6294	26.3987	30.3643	29.6656	31.7611	29.4243	30.7945	30.6104	29.6827	31.6211	25.1719	32.7879	30.7212	35.659	35.2763	37.7322	36.7597	34.7715	35.2152	39.0389	40.3883	38.3924
XLOC_025221	-	-	XLOC_025221	ENSBTAG00000045409	TSS27895	chrX:101508727-101508801	-	-	0	0	0	0	0	0	0	0	0	0	0	0	0	0	0	0	0	0	0	0	0	0	0	0	0	0	0	0	0	0	0	0	0	0	0	0	0	0	0	0	0
XLOC_000404	-	-	XLOC_000404	SNORA48	TSS447	chr1:130413416-130413546	-	-	0	0	0	0	0	0	0	0	0	0	0	0	0	0	0	0	0	0	0	0	0	0	0	0	0	0	0	0	0	0	0	0	0	0	0	0	0	0	0	0	0
XLOC_007865	-	-	XLOC_007865	U6	TSS8642	chr18:8636041-8729601	-	-	0	0	0	0	0	0	0	0	0	0	75.5084	0	0	0	0	0	0	0	0	0	0	0	0	0	0	0	0	0	0	0	0	0	0	0	0	0	0	0	0	0	0
XLOC_017436	-	-	XLOC_017436	MUC1	TSS19312	chr3:15482855-15486936	-	-	8.74509	8.63414	9.71219	8.71285	7.44897	8.32553	8.98175	8.92054	7.48205	7.48205	2.30556	3.76481	0	3.31758	4.50978	2.89311	4.27982	4.37357	3.0493	3.46263	3.73858	5.84738	3.40732	2.06861	7.88406	7.36609	8.21093	9.53629	10.799	8.67328	6.31394	10.0117	5.72739	7.01618	7.02713	3.77395	3.63016	2.66751	5.86439	3.88903	3.76928
XLOC_008716	-	-	XLOC_008716	ENSBTAG00000043683	TSS9605	chr18:45932690-45957028	-	-	0	0	0	0	0	0	0	0	0	0	0	0	0	0	0	0	0	0	0	0	0	0	0	0	0	0	0	0	0	0	0	0	0	0	0	0	0	0	0	0	0
XLOC_009487	-	-	XLOC_009487	RARA	TSS10470	chr19:41210899-41249293	-	-	15.2711	13.3085	15.9121	15.9262	14.222	14.3346	11.0489	15.1847	14.2866	14.2866	20.2795	19.5839	17.5864	21.5995	19.6698	26.4922	19.9728	21.0539	10.2625	9.28062	9.0987	9.64627	10.008	11.2622	9.70908	9.91108	11.8318	11.8123	13.258	12.4688	11.6371	9.51557	13.1481	10.5854	10.1734	11.35	9.08933	10.5173	11.9489	11.7168	9.71692
XLOC_016000	-	-	XLOC_016000	snoU13	TSS17731	chr27:28427577-28427682	-	-	0	0	0	0	0	0	0	0	0	0	0	0	0	0	0	0	0	0	0	122.394	0	0	0	0	0	0	0	0	0	0	0	0	0	0	0	0	0	0	0	0	0
XLOC_010759	-	-	XLOC_010759	SNORD103	TSS11899	chr2:91155251-91180862	-	-	0	0	0	0	0	0	0	0	0	0	0	0	0	0	0	0	0	0	0	0	0	0	0	0	0	0	0	0	0	0	0	0	0	0	0	0	0	172.972	0	0	0
XLOC_003118	-	-	XLOC_003118	FAM129B	TSS3414,TSS3415	chr11:98231351-98283864	-	-	124.54	120.762	119.239	130.219	117.95	120.03	123.873	125.667	118.492	118.492	132.813	133.893	185.54	136.573	129.13	196.989	140.685	139.092	93.1924	99.1104	95.8238	101.194	97.025	115.996	112.253	109.32	113.53	113.109	111.737	115.3	104.244	106.955	157.505	178.394	151.579	153.548	146.298	156.5	165.076	146.714	148.93
XLOC_015300	-	-	XLOC_015300	CLDN4	TSS16962	chr25:33988116-33989662	-	-	251.773	258.425	288.112	220.02	230.84	263.967	262.675	271.316	231.889	231.889	397.338	398.122	290.097	402.375	375.996	384.584	333.879	353.163	193.043	200.315	181.902	181.456	173.453	169.198	187.148	215.719	223.552	190.796	212.901	222.988	173.974	166.559	337.417	356.587	332.475	290.477	291.125	297.568	310.35	274.529	276.598
XLOC_021177	-	-	XLOC_021177	ENSBTAG00000045605	TSS23430	chr6:28869173-28869276	-	-	0	0	0	0	0	0	0	0	0	0	0	0	0	0	0	0	0	0	0	0	0	0	0	0	0	0	0	0	0	0	0	0	0	0	0	0	0	0	0	0	0
XLOC_020320	-	-	XLOC_020320	FAM118A	TSS22490	chr5:116447251-116460623	-	-	17.1998	16.6294	18.6141	17.5849	19.4801	14.5307	18.0036	16.0223	19.57	19.57	13.4989	14.4994	19.4284	15.1641	15.2139	3.43222	16.6687	15.0425	13.7289	15.1279	15.8587	16.2361	16.4519	21.4114	19.0814	14.7185	14.9264	13.5209	13.4435	15.4878	15.3143	17.4724	11.1545	12.3551	10.7031	7.58858	8.48683	8.51667	7.3331	8.82573	9.18655
XLOC_004999	-	-	XLOC_004999	MYC	TSS5522	chr14:13769243-13774438	-	-	30.276	31.4915	32.7734	28.2247	26.5071	30.7474	27.3445	33.2054	26.6284	26.6284	52.0153	49.7176	17.5285	53.0492	48.5537	65.6788	47.0842	43.6628	29.6971	26.3822	33.4414	32.518	30.7738	24.3363	29.1718	28.4744	27.6586	24.7291	31.8633	26.177	25.7295	27.6068	55.5316	63.8626	59.1332	62.1198	64.0102	61.8524	60.5157	52.8751	56.3305
XLOC_014701	-	-	XLOC_014701	bta-mir-940	TSS16296	chr25:1792864-1792957	-	-	0	0	0	0	0	0	0	0	0	0	0	0	0	0	0	0	0	0	0	0	0	0	0	0	0	0	0	0	0	0	0	0	0	0	0	0	0	0	0	0	0
XLOC_004688	-	-	XLOC_004688	LY6D	TSS5184	chr14:2801382-2803020	-	-	1.51365	0.982684	2.10351	0	0	0	0.493293	0.641289	0	0	0.530064	0	0	0	0.516347	0	0.6513	0	3.17012	3.62451	7.29512	5.74201	5.93621	2.04434	0.519425	1.57314	3.92258	2.01811	3.06525	0.911663	1.93269	0.870885	11.6509	11.5273	19.9197	13.4519	8.71137	14.5567	17.5391	12.1986	18.1484
XLOC_013508	-	-	XLOC_013508	-	TSS14959	chr23:15855544-15858314	-	-	53.3426	58.3417	65.8262	54.6408	57.2379	52.2626	70.4214	55.5719	57.4903	57.4903	47.7781	47.5606	49.5738	38.0735	44.2302	50.2021	33.0914	37.9302	55.1839	45.2998	54.845	51.2526	66.849	47.7924	60.3847	61.5068	65.0483	69.1427	82.258	56.4848	63.7398	60.4493	18.9361	14.1872	10.3809	18.4734	25.5141	19.8617	13.7643	20.4837	22.2501
XLOC_013936	-	-	XLOC_013936	U6	TSS15440	chr23:17525619-17525724	-	-	0	0	0	0	0	0	0	0	0	0	0	0	0	0	0	0	0	0	0	0	0	0	0	0	0	0	0	0	0	0	0	0	0	0	0	0	0	0	0	0	0
XLOC_018955	-	-	XLOC_018955	U6atac	TSS20975	chr4:71394902-71488446	-	-	0	0	0	0	0	0	0	0	0	0	0	0	0	0	0	0	0	0	0	0	0	0	0	0	0	0	0	0	0	0	0	0	0	0	0	0	0	0	0	0	0
XLOC_021359	-	-	XLOC_021359	COPS4	TSS23623	chr6:99610791-99649394	-	-	48.5413	40.4946	44.9369	42.0717	35.2034	46.5065	38.3984	33.6074	35.3651	35.3651	29.1151	32.878	13.7206	39.1583	36.2647	58.5531	35.9283	37.7855	35.2245	40.1872	40.3855	42.2022	34.8978	49.7114	36.1231	42.8654	37.0925	45.0379	36.3698	37.2048	46.7173	47.5888	46.0051	48.2592	48.6894	47.1061	47.2712	50.0578	49.0041	48.4568	47.9579
XLOC_014478	-	-	XLOC_014478	U1	TSS16049	chr24:25388381-25428221	-	-	0	0	0	37.3192	0	0	0	0	0	0	0	0	0	0	0	0	0	0	0	0	0	0	0	0	0	0	0	0	0	0	0	0	0	0	0	0	0	0	0	0	34.5718
XLOC_025429	-	-	XLOC_025429	bta-mir-542	TSS28111	chrX:18180132-18180229	-	-	0	0	0	0	0	0	0	0	0	0	0	0	0	0	0	0	0	0	0	0	0	0	0	0	0	0	0	0	0	0	0	0	0	0	100.385	0	0	0	0	0	0
XLOC_006838	-	-	XLOC_006838	PLOD1	TSS7518	chr16:42595151-42625615	-	-	6.01822	6.85484	5.52038	5.09112	5.42237	5.07001	5.8953	5.07375	5.44752	5.44752	5.95401	6.09231	0	3.90692	5.69723	11.5496	4.834	3.49745	5.73288	4.41925	4.39996	5.46471	3.89075	6.09316	4.49317	5.6082	3.86719	4.40851	6.06641	4.74194	5.07849	4.64962	7.34501	6.8337	8.66212	8.87758	7.4323	9.14543	8.0283	9.99217	8.09597
XLOC_004321	-	-	XLOC_004321	ENSBTAG00000039722	TSS4770,TSS4771,TSS4772,TSS4773,TSS4774,TSS4775	chr13:43706394-44116989	-	-	289.799	285.63	231.138	283.901	283.676	309.319	274.732	281.307	284.983	284.983	337.241	278.78	136.495	289.919	267.649	399.074	277.61	334.732	304.629	321.07	303.088	261.034	291.398	281.381	267.079	282.937	306.553	287.237	304.884	295.115	301.627	326.652	427.777	451.816	503.115	394.422	418.693	466.135	492.647	444.006	326.357
XLOC_005912	-	-	XLOC_005912	TRIM29	TSS6512	chr15:31213142-31240221	-	-	195.011	191.636	189.841	204.509	201.304	185.723	192.851	193.521	202.227	202.227	191.925	196.297	145.337	185.379	183.998	146.799	202.043	214.217	170.045	168.977	167.831	176.953	185.385	173.835	204.033	209.813	211.346	198.326	209.2	199.04	204.541	219.061	249.745	261.041	257.474	261.115	254.291	245.474	251.157	248.639	264.26
XLOC_015243	-	-	XLOC_015243	ENSBTAG00000043974,KIF22	TSS16899,TSS16900	chr25:26690650-26970732	-	-	29.3739	29.0201	29.7644	26.3579	30.4983	29.2608	28.5221	30.9328	30.638	30.638	32.4244	34.5175	47.3114	38.8057	38.4951	52.4892	43.5463	46.0852	26.9763	28.8317	26.0479	31.3824	25.809	29.7308	31.0123	27.3119	27.709	26.3423	26.9577	31.3687	26.8921	26.6566	28.662	29.1466	26.2648	31.477	29.7359	33.2089	27.3173	39.2628	35.8617
XLOC_013254	-	-	XLOC_013254	SNORD19B	TSS14662	chr22:48725421-48731744	-	-	0	0	0	0	0	0	0	0	0	0	0	0	0	0	0	0	0	0	0	0	0	0	0	0	0	0	0	0	0	0	0	0	0	0	0	0	0	0	0	0	0
XLOC_007469	-	-	XLOC_007469	-	TSS8204	chr17:6871711-7543428	-	-	0	0	0	0	0	0	0.909631	0	0	0	0	0	0	0.184275	0	3.97891	1.19538	0	0	0	0	0	0.489296	0	0	0	1.4796	0	0	3.45227	0	0	8.74986	8.92009	4.45862	1.87855	3.5361	0	1.93871	8.16014	0
XLOC_007704	-	-	XLOC_007704	AP1B1	TSS8461,TSS8462	chr17:70734992-70783377	-	-	23.7281	22.7738	21.8302	21.7507	20.5329	27.9111	21.1734	19.9571	20.6271	20.6271	19.8705	20.5003	16.1326	20.7721	19.8999	21.1053	22.2739	23.9166	21.8158	19.4251	22.7743	17.852	21.4257	15.9996	20.6612	22.1319	22.8621	21.5837	20.602	18.654	19.2774	19.0099	30.2236	26.1192	28.7965	27.4998	27.7913	26.898	22.1691	26.3871	30.2917
XLOC_023218	-	-	XLOC_023218	-	TSS25693	chr7:21671843-21673643	-	-	18.4952	19.8725	18.317	17.2957	17.4075	16.8132	16.8132	18.0798	17.4869	17.4869	18.8396	17.0358	10.9722	17.8655	18.4611	11.9454	20.0076	17.8401	16.9179	15.4975	17.563	13.5384	10.2435	9.56064	18.8249	15.1814	16.2493	18.8279	17.6261	13.5367	13.6072	17.1175	15.4275	14.3943	15.5571	14.893	12.9633	17.9458	16.2708	16.7389	15.4519
XLOC_001162	-	-	XLOC_001162	ENSBTAG00000012723	TSS1267	chr10:21725562-21732994	-	-	13.9141	9.82605	12.5307	12.5145	12.3271	12.8952	14.44	12.1432	12.3849	12.3849	15.1067	15.5163	36.3568	9.656	14.1722	12.4583	18.8452	16.7069	9.11841	11.2272	12.5991	15.0003	13.3102	13.2816	10.1196	14.1109	16.4421	10.9593	13.5956	7.81097	9.30858	9.59725	12.9578	14.2543	12.4287	16.2361	16.1612	20.3316	19.3399	17.659	18.9796
XLOC_012657	-	-	XLOC_012657	5S_rRNA	TSS13981	chr21:57844280-57844399	-	-	0	0	0	0	0	0	0	0	0	0	0	0	0	0	0	0	0	0	0	0	0	0	0	0	0	0	0	0	0	0	0	0	0	0	0	0	0	0	0	0	0
XLOC_007459	-	-	XLOC_007459	U6	TSS8193	chr17:5220659-5220766	-	-	0	0	0	0	0	0	0	0	0	0	0	0	0	0	0	0	0	0	0	0	0	0	0	0	0	0	0	0	0	0	0	0	0	0	0	0	0	0	0	0	0
XLOC_009492	-	-	XLOC_009492	SNORA26	TSS10475	chr19:42516885-42517005	-	-	0	0	0	84.5254	0	0	0	0	0	0	0	0	0	0	0	0	0	0	0	0	0	0	0	0	0	0	0	0	0	0	0	0	0	0	0	0	0	0	0	0	0
XLOC_013079	-	-	XLOC_013079	ENSBTAG00000004514	TSS14461	chr22:57122411-57204951	-	-	29.4762	28.9791	30.0242	36.8772	32.3669	29.815	27.2466	31.684	32.5141	32.5141	22.9683	29.2161	0	28.8209	25.4235	34.0194	21.513	40.707	26.2544	31.4455	34.213	28.4783	27.3197	22.6583	31.0591	28.7309	29.8722	21.7308	30.3644	29.5488	30.3569	23.8522	19.899	22.1159	23.8805	25.552	30.3316	26.6511	37.6864	25.9326	29.0787
XLOC_001414	-	-	XLOC_001414	KTN1	TSS1546,TSS1547,TSS1548	chr10:68237979-68351879	-	-	56.1123	52.811	54.4356	53.4941	52.6536	57.7773	56.0757	65.3107	52.9071	52.9071	44.8543	47.7598	64.0261	47.4601	54.1007	42.7294	44.4105	37.4845	73.1236	66.8915	67.33	64.0154	60.3643	56.4363	57.2968	61.5068	59.4348	62.6225	59.3799	63.8122	57.7033	64.076	64.926	70.2968	66.0513	54.9544	51.2037	66.9406	62.799	63.0097	66.0376
XLOC_006873	-	-	XLOC_006873	PHF13	TSS7557	chr16:47632252-47635715	-	-	13.6714	15.6965	14.621	16.0742	12.7712	12.9139	17.0424	12.4303	12.8297	12.8297	16.7699	14.1665	0	13.0463	16.7102	12.5895	17.8132	24.9435	13.2732	10.6982	9.96719	9.62279	9.12886	15.4761	9.82331	9.00057	12.3588	10.804	8.57325	11.1021	9.49466	8.85017	6.05515	8.84934	8.96088	7.37126	5.27886	6.45199	9.21871	3.81983	5.37496
XLOC_011804	-	-	XLOC_011804	DUSP1	TSS13052	chr20:4449108-4452189	-	-	12.2649	11.6132	11.1229	15.9038	16.2714	13.8702	13.6625	13.0141	16.3458	16.3458	84.9647	85.1864	33.5549	81.192	84.666	80.9949	91.2943	81.3089	22.0606	23.5013	20.4139	22.8202	22.8201	23.4057	17.2318	17.5669	19.6412	19.6944	15.8735	16.3364	15.611	13.1662	79.2173	68.9082	83.998	67.3666	74.5507	76.3266	70.1125	75.4737	69.7407
XLOC_005401	-	-	XLOC_005401	SNORD14	TSS5956	chr15:35943264-35945982	-	-	0	0	0	0	0	0	0	0	0	0	0	0	0	0	0	0	0	0	0	0	0	0	0	0	0	0	0	0	0	0	0	0	0	0	0	0	0	139.707	0	0	0
XLOC_016485	-	-	XLOC_016485	PSAP	TSS18253	chr28:28123709-28157099	-	-	315.363	318.088	302.14	302.629	299.226	300.907	322.47	302.138	300.614	300.614	383.553	386.49	369.97	388.149	378.778	371.622	365.414	374.301	302.995	283.561	305.002	278.579	291.624	270.578	315.228	306.083	315.564	306.157	301.228	304.85	281.895	288.321	363.368	375.877	373.795	354.108	359.565	358.091	344.843	351.166	371.957
XLOC_000742	-	-	XLOC_000742	PSMD2	TSS821	chr1:83491698-83501041	-	-	56.9839	62.7498	59.2512	66.3065	62.192	63.3499	57.1064	66.1497	62.4801	62.4801	58.9028	57.7384	50.6683	57.245	56.3172	29.9038	59.9165	60.1549	53.0708	56.8465	49.5333	53.958	57.1338	50.588	60.0434	56.6747	61.2025	58.3863	58.6484	59.0847	60.6946	60.2483	64.8228	66.1937	66.4417	71.6053	72.0057	65.213	74.3932	75.5202	78.3283
XLOC_019217	-	-	XLOC_019217	INSIG1	TSS21266	chr4:117906797-117920021	-	-	37.6173	39.5077	36.5896	38.1517	41.4933	41.2437	33.1793	41.5881	41.6807	41.6807	35.0128	30.4371	32.4255	31.8703	27.2284	3.83639	28.6554	32.1269	26.0227	30.1868	24.4033	29.3161	27.8933	26.9478	27.2941	29.4408	33.3103	27.5556	28.9673	26.8071	29.0756	32.3011	28.7755	34.1169	32.3662	28.8525	27.9207	29.1849	24.5524	31.0134	30.0688
XLOC_008014	-	-	XLOC_008014	THAP11	TSS8809,TSS8810	chr18:35472608-35474389	-	-	15.2465	17.0158	16.4432	16.9474	17.0336	16.8225	16.3422	17.4934	17.1113	17.1113	19.7137	19.9089	0	17.579	19.2197	0	22.583	24.39	13.3696	12.6793	13.4651	14.5004	12.5206	14.5538	12.0085	12.7102	20.212	16.3063	14.6543	16.3286	12.6529	17.8314	12.2781	19.1285	14.8422	25.5314	20.1919	24.9032	26.3112	21.557	17.3169
XLOC_009627	-	-	XLOC_009627	ALYREF	TSS10621	chr19:51609698-51613483	-	-	31.3993	29.5165	33.609	31.6726	32.5674	29.0939	25.1009	29.4174	32.7209	32.7209	40.4582	34.8843	0	35.8631	39.3995	33.4216	34.9661	31.5067	27.4651	26.1692	31.8281	25.6349	27.7251	18.6837	27.6004	29.2381	29.1575	26.6275	26.4039	28.5949	26.206	25.0988	36.9648	42.8247	40.9795	41.909	44.1851	54.3425	41.5126	50.0799	40.5243
XLOC_001340	-	-	XLOC_001340	U6	TSS1463	chr10:51500300-51570991	-	-	0	0	0	0	0	0	0	0	0	0	0	0	0	0	0	0	0	0	0	0	0	0	0	0	0	0	0	0	0	0	0	0	0	0	0	0	0	0	0	0	0
XLOC_001667	-	-	XLOC_001667	PCK2	TSS1829	chr10:20870283-20878569	-	-	46.9924	41.694	44.489	38.5457	42.3588	41.47	38.8185	39.8282	42.5535	42.5535	38.5406	38.5711	50.0861	41.1941	36.5603	54.5332	35.462	43.098	35.6073	39.2157	35.2217	31.9284	31.4185	35.8527	55.4616	65.03	60.2067	52.5514	57.3396	55.5901	54.5579	59.4129	50.3154	50.9961	45.8162	62.3761	57.9445	57.1663	48.9619	59.7594	57.2287
XLOC_015493	-	-	XLOC_015493	KIF11	TSS17172	chr26:14042392-14087768	-	-	5.83267	4.97185	3.93328	3.85184	3.4561	5.18497	4.81169	5.33809	3.47216	3.47216	3.12578	2.53058	0	2.90993	3.9816	9.12589	4.0189	2.48651	4.36905	6.49424	7.1118	5.12161	5.9965	8.36281	5.01037	6.21407	2.68299	4.39378	4.4706	5.29942	3.89432	4.2005	6.39049	5.10638	4.09203	3.94775	5.25622	5.30832	5.14913	4.61569	4.43122
XLOC_014368	-	-	XLOC_014368	U6	TSS15925	chr24:46370313-46370417	-	-	0	0	0	0	0	0	0	0	0	0	0	0	0	0	0	0	0	0	0	0	0	0	0	0	0	0	0	0	0	0	0	0	0	0	0	0	0	0	0	0	0
XLOC_002392	-	-	XLOC_002392	KRCC1	TSS2621,TSS2622	chr11:47864747-47879023	-	-	49.4942	42.6238	40.3513	43.0003	43.201	47.6241	46.4146	39.6514	43.4044	43.4044	43.3525	44.1118	0	42.2178	44.401	58.4884	34.4861	41.7291	43.393	41.1728	47.1086	46.3601	43.4663	50.0346	38.3084	40.0681	34.2444	46.1709	39.1135	43.606	39.7774	44.796	40.8378	46.2884	47.7893	47.88	41.8333	47.6662	40.3151	44.8607	40.424
XLOC_019664	-	-	XLOC_019664	-	TSS21761	chr4:104366710-104367214	-	-	22.8224	14.5234	28.4043	16.3325	19.5031	16.4922	18.5538	23.8309	19.5921	19.5921	16.9072	22.1907	0	17.7923	13.6058	20.9937	20.1494	17.6363	39.2897	36.0481	41.0384	52.9593	45.6068	28.8043	21.3446	20.2774	31.1538	27.4572	19.0088	27.4503	27.5013	20.9509	18.4864	10.4166	16.1736	13.2569	13.9485	5.08695	16.6806	9.92861	16.7401
XLOC_012719	-	-	XLOC_012719	ENSBTAG00000047700	TSS14046	chr21:71453626-71454755	-	-	23.385	22.927	26.165	22.1195	21.8395	20.7592	24.029	26.143	21.9402	21.9402	14.2733	13.1392	0	13.9163	13.2673	13.0005	9.89114	12.4762	30.4564	33.0231	41.823	39.9029	33.3816	32.0868	25.2848	40.2234	39.3864	27.1517	36.6403	35.0424	25.4839	26.5874	67.1478	76.0192	62.5902	45.0478	44.598	37.6408	67.5793	44.9185	37.5807
XLOC_006435	-	-	XLOC_006435	U6	TSS7068	chr16:32961374-33072297	-	-	0	0	0	0	0	0	0	0	0	0	0	0	0	0	0	0	0	0	0	0	0	0	0	0	0	0	0	0	0	0	0	0	0	0	0	0	0	0	0	0	0
XLOC_021731	-	-	XLOC_021731	ATP5I	TSS24030	chr6:108851270-108852813	-	-	372.697	401.06	386.793	424.781	431.503	368.686	313.089	329.655	433.484	433.484	457.181	459.721	0	405.286	482.273	524.291	542.764	569.071	231.985	250.303	239.419	259.05	257.375	294.261	305.986	256.763	252.847	356.561	356.693	326.299	366.632	415.688	1053.41	1188.57	1060.95	1326.58	1264.06	1338.57	1256.01	1518.72	1309.53
XLOC_019460	-	-	XLOC_019460	ENSBTAG00000009823	TSS21536	chr4:87410390-87412230	-	-	22.3676	18.9557	25.2515	24.8534	23.0366	22.3532	22.3703	27.727	23.1424	23.1424	15.0479	18.9693	31.4052	20.6689	17.3938	19.2123	18.1296	14.7693	23.5207	24.9253	21.182	18.4565	22.9906	17.7571	16.5327	26.1384	23.9881	21.1059	19.7667	25.1591	23.6112	18.023	24.1893	20.7022	17.7346	25.8295	22.3883	22.5017	21.2367	23.3	19.9829
XLOC_012874	-	-	XLOC_012874	EMC3	TSS14216,TSS14217	chr22:16833762-16848935	-	-	68.9011	54.6193	54.2569	58.125	67.6475	62.5111	51.8005	57.6005	67.9604	67.9604	69.9298	63.3489	47.335	54.7501	60.5796	73.1001	71.2595	44.2245	56.5914	56.2228	57.7519	54.4461	51.1378	69.6732	58.7503	56.4421	67.0251	56.7392	51.8409	56.4624	57.2072	69.915	51.6065	45.5564	44.9005	49.465	51.2475	48.5049	47.8737	51.3972	56.1078
XLOC_013387	-	-	XLOC_013387	CNBP	TSS14816,TSS14817	chr22:59738333-59740829	-	-	139.106	140.833	163.307	131.008	119.289	148.924	149.204	159.219	119.839	119.839	182.316	168.246	117.587	181.227	168.278	233.562	151.183	141.43	140.999	139.521	157.166	143.055	130.806	130.675	149.48	138.29	143.357	141.962	142.954	126.687	132.474	133.645	178.387	168.877	138.187	184.201	181.57	184.735	199.393	140.409	148.791
XLOC_003263	-	-	XLOC_003263	-	TSS3587	chr11:44129978-44131900	-	-	12.4312	10.4203	11.763	10.3135	13.1412	11.807	13.2602	14.6986	13.2011	13.2011	13.0352	11.9179	0	11.2507	12.7262	22.1976	12.1145	12.9498	12.3506	9.31708	12.4241	9.12983	7.82553	13.959	9.77973	9.40359	11.3233	13.5854	9.67725	12.5773	13.6964	10.2242	21.2839	20.4545	20.3584	20.4866	19.9103	15.5981	23.5163	16.719	14.7501
XLOC_007282	-	-	XLOC_007282	U6	TSS7993	chr17:59486326-59916267	-	-	0	0	0	0	0	0	0	0	0	0	0	0	0	0	0	0	0	0	0	0	0	0	0	0	0	0	0	0	0	0	0	0	0	0	0	0	0	0	174.877	0	0
XLOC_009983	-	-	XLOC_009983	TXNDC17	TSS11027	chr19:25847058-25849237	-	-	58.1556	43.649	47.9649	53.2777	45.9688	41.5011	60.0449	39.667	46.1821	46.1821	46.0239	40.7327	0	52.3254	58.4607	87.0327	51.7561	50.8635	40.178	50.0055	42.2021	43.7801	32.5812	33.0282	64.505	55.7499	49.5741	64.0797	67.2143	43.1198	46.6353	58.0575	121.232	116.899	132.989	146.859	156.253	142.519	146.234	132.791	145.929
XLOC_005084	-	-	XLOC_005084	RPL7	TSS5611	chr14:38741346-38744856	-	-	563.227	576.569	561.887	566.44	621.687	561.517	594.068	542.329	624.555	624.555	608.042	627.938	758.03	609.374	626.652	533.187	709.287	638.081	583.46	578.774	566.826	566.632	609.405	601.599	536.349	542.937	553.61	536.774	559.872	547.923	585.103	601.978	586.557	586.968	653.144	703.27	707.528	711.311	688.051	734.425	701.71
XLOC_001997	-	-	XLOC_001997	DHRS7	TSS2189	chr10:72617791-72641194	-	-	259.607	276.292	268.071	261.447	295.082	253.057	263.462	268.344	296.45	296.45	300.748	293.217	265.711	292.207	278.863	389.475	311.143	328.365	221.394	220.078	223.737	226.515	266.841	270.622	273.105	262.745	259.211	277.491	266.211	262.612	269.714	274.475	222.929	234.149	242.713	241.93	221.091	264.99	242.783	254.013	255.625
XLOC_005944	-	-	XLOC_005944	TEAD1	TSS6545	chr15:40303804-40482425	-	-	21.0153	5.62488	21.2923	7.61904	28.1989	21.2194	12.1207	5.39217	28.3293	28.3293	9.86543	5.36637	0	13.9572	18.1128	11.4181	4.55457	17.9082	15.8375	15.9769	11.8792	14.2644	10.5082	8.03629	13.1597	12.1451	15.9392	17.8724	11.8076	27.7042	12.8531	18.3239	7.61153	8.4458	12.3777	7.07569	17.0341	6.8985	14.6632	15.2547	12.1229
XLOC_023541	-	-	XLOC_023541	ENSBTAG00000045622	TSS26046	chr8:82983414-83012130	-	-	88.7564	78.9632	84.366	86.2914	73.767	80.8861	82.1239	86.0957	74.1077	74.1077	91.6716	71.8031	105.366	82.67	85.817	72.9633	82.2302	74.6976	54.9968	67.3631	65.0534	69.4232	66.9413	72.0138	48.8533	48.8056	61.667	52.166	67.8756	55.3202	63.2588	65.5341	57.1236	59.6485	73.0168	63.0109	60.4573	69.0371	57.6739	70.1353	60.1156
XLOC_002579	-	-	XLOC_002579	U5	TSS2824	chr11:96264483-96264596	-	-	0	0	0	0	0	0	0	0	0	0	0	0	0	0	0	0	0	0	0	0	0	0	97.5799	0	0	0	0	0	0	0	0	0	0	0	0	0	0	0	0	0	0
XLOC_009762	-	-	XLOC_009762	bta-mir-378d	TSS10783	chr19:8651762-8720657	-	-	0	0	0	0	0	0	0	0	0	0	0	0	0	0	0	0	0	0	0	0	0	0	0	0	0	0	0	0	0	0	0	0	0	0	0	0	0	0	0	0	0
XLOC_002851	-	-	XLOC_002851	ENSBTAG00000001575	TSS3127,TSS3128	chr11:29424820-29437511	-	-	111.596	110.535	109.278	121.312	111.496	106.851	121.5	108.359	112.012	112.012	114.802	108.827	173.759	134.495	127.856	192.334	109.203	98.2645	139.678	131.931	130.25	128.914	116.226	100.514	132.884	110.917	96.0637	100.687	119.122	126.472	116.686	96.0499	183.928	191.87	206.356	200.748	216.733	217.623	224.714	211.049	223.845
XLOC_014561	-	-	XLOC_014561	SNORD58	TSS16144	chr24:49617410-49621972	-	-	0	0	0	0	0	0	0	0	0	0	0	0	0	0	0	0	0	0	0	0	0	0	0	0	0	0	0	0	0	0	0	0	441.856	525.326	0	749.623	516.555	0	0	395.409	0
XLOC_006741	-	-	XLOC_006741	RGS1	TSS7414	chr16:13314191-13318292	-	-	8.38359	7.81116	4.23107	5.53446	7.30114	6.53585	6.52395	7.11555	7.33471	7.3347	7.95803	8.60294	33.3077	9.25794	7.62587	12.545	11.103	8.68502	10.6563	8.70266	8.70059	11.2171	11.4796	14.315	6.27485	9.53577	7.75076	9.53287	9.79078	9.0148	10.4275	8.29798	13.6892	14.8077	13.2554	6.47857	7.07982	7.06419	5.28934	6.8451	6.42047
XLOC_019023	-	-	XLOC_019023	SND1	TSS21049	chr4:92679168-93108507	-	-	59.7337	62.9777	66.8973	65.8495	60.5522	63.1983	62.5086	62.9334	60.8328	60.8328	67.1383	68.9382	67.6682	64.4239	67.2642	53.3802	67.6749	66.5772	48.8146	48.3385	48.9199	47.9358	47.3498	44.2903	53.1643	55.0717	53.9018	57.7948	53.6278	55.7288	55.1976	55.6822	61.1045	61.6278	59.4946	57.8233	62.2314	62.3217	65.4648	57.8627	60.7906
XLOC_023771	-	-	XLOC_023771	ENSBTAG00000038593	TSS26296	chr8:47569779-47569889	-	-	81.8579	0	0	0	0	0	0	0	0	0	0	0	0	0	0	0	0	0	0	0	0	0	0	0	0	0	0	0	0	0	0	0	0	0	0	0	0	0	0	0	0
XLOC_023775	-	-	XLOC_023775	SNORA65	TSS26300	chr8:48526947-48527063	-	-	0	0	0	0	0	0	0	82.4386	0	0	0	0	0	0	0	0	0	0	0	0	0	0	0	0	0	0	0	0	0	0	0	0	0	0	0	0	0	0	0	0	0
XLOC_019177	-	-	XLOC_019177	Y_RNA	TSS21220	chr4:112970774-112970876	-	-	0	0	0	0	0	0	0	0	0	0	0	0	0	0	0	0	0	0	0	0	0	0	0	0	0	0	0	0	0	0	0	0	0	0	0	0	0	0	0	0	0
XLOC_003355	-	-	XLOC_003355	U8	TSS3683	chr12:21669545-21697383	-	-	0	0	0	0	0	0	0	0	0	0	0	0	0	0	0	0	0	0	0	47.9347	0	46.3146	0	0	0	0	0	0	0	0	0	0	0	0	0	0	0	0	0	0	0
XLOC_000595	-	-	XLOC_000595	RPL24	TSS656	chr1:46415222-46420721	-	-	1161.57	1137.71	1223.92	1056.41	1178.05	1222.89	1194.75	1180.21	1183.53	1183.53	1341.83	1300.23	1769.4	1421.6	1334	1496.35	1353.4	1393.09	1191.94	1166.37	1177.13	1184.68	1050.72	1100.08	1141.41	1054.5	1159.02	1186.89	1189.8	1238.52	1089.62	1040.54	1730.83	1697.9	1692.27	1970.41	1991.9	2069.86	1955.91	2056.86	2010
XLOC_017939	-	-	XLOC_017939	U6	TSS19861	chr3:110338487-110456098	-	-	0	0	0	0	0	0	0	0	0	0	0	0	0	0	0	0	0	0	0	0	107.027	0	0	0	0	0	0	0	0	0	0	0	0	0	0	0	0	0	0	0	0
XLOC_015177	-	-	XLOC_015177	ARL6IP1	TSS16820	chr25:16543862-16550325	-	-	81.9493	90.2311	92.8404	86.6834	86.3305	78.8011	93.5743	61.4307	86.7269	86.7268	75.4723	69.765	0	67.8083	63.2446	147.973	78.2357	86.7921	94.9637	95.8577	90.0754	54.7611	84.4188	52.4918	84.8181	74.4398	84.7203	73.5087	98.5637	107.89	102.905	102.114	85.0926	117.966	105.827	133.472	105.021	108.717	122.781	113.234	113.536
XLOC_017646	-	-	XLOC_017646	U6	TSS19544	chr3:42465566-42559234	-	-	0	0	0	0	0	0	0	0	0	0	0	0	0	0	0	0	0	0	0	0	0	0	0	0	0	0	0	0	0	0	0	0	0	0	0	0	0	0	0	0	0
XLOC_005960	-	-	XLOC_005960	U6	TSS6562	chr15:43696404-43696511	-	-	0	0	0	0	0	0	0	0	0	0	0	0	0	0	0	0	0	0	0	0	0	0	0	0	0	0	0	0	0	0	0	0	0	0	0	0	0	0	0	0	0
XLOC_009700	-	-	XLOC_009700	SUMO2	TSS10715	chr19:56923423-56931160	-	-	111.53	103.59	121.84	102.598	100.285	111.935	126.127	92.9178	100.743	100.743	107.359	95.0525	54.6783	111.894	100.066	105.729	112.879	113.713	140.186	126.334	143.97	145.079	113.61	120.959	102.992	118.262	108.375	105.401	99.0234	96.3177	110.077	103.995	129.31	129.185	145.18	139.644	147.942	140.2	151.161	137.336	143.118
XLOC_011819	-	-	XLOC_011819	TMEM171	TSS13067,TSS13068	chr20:8419596-8430125	-	-	54.53	54.186	53.0742	63.6396	65.3632	51.2653	51.6749	60.7774	65.6641	65.6641	75.7187	71.3012	45.1711	82.2102	73.2653	74.5794	76.7366	86.4976	47.9211	44.8539	42.9033	40.2393	51.047	60.8326	55.801	48.4938	59.2743	46.5972	49.8741	40.233	49.9595	50.2212	62.1896	73.6185	73.8408	59.3881	63.4027	51.8152	64.8063	57.0709	62.5165
XLOC_006261	-	-	XLOC_006261	SSRP1	TSS6883	chr15:81817412-81826972	-	-	101.686	91.7518	95.4297	101.439	98.5949	98.9925	95.6585	90.1401	99.0555	99.0555	107.522	107.011	124.844	107.297	103.747	98.385	105.687	113.462	95.6362	101.098	95.5959	97.7853	86.9494	98.6855	87.2101	89.8215	92.0895	90.4977	93.2118	90.237	86.9546	91.2684	86.1292	93.4849	91.7016	98.9409	94.4425	95.16	100.199	99.2081	95.1824
XLOC_009197	-	-	XLOC_009197	U6	TSS10141	chr19:17665143-18023500	-	-	0	0	0	0	0	0	0	0	0	0	0	0	0	0	70.3067	0	0	0	0	0	0	0	0	0	0	0	0	0	0	0	0	0	0	0	0	0	0	0	0	0	0
XLOC_011782	-	-	XLOC_011782	SLC9A3	TSS13027,TSS13028	chr20:71723177-71758709	-	-	155.538	152.006	159.948	161.837	163.088	151.786	156.091	151.919	163.835	163.835	81.1442	81.5784	58.5781	79.1555	75.2013	71.2636	85.2867	80.969	103.836	120.136	112.19	103.575	111.507	94.8583	121.126	130.95	128.971	127.411	131.227	124.113	135.388	128.344	91.3517	82.9393	87.912	63.7291	73.129	64.6477	71.1607	71.6515	67.092
XLOC_008395	-	-	XLOC_008395	MYADM	TSS9251,TSS9252	chr18:62017130-62024751	-	-	67.338	59.4028	57.1767	50.3228	54.1269	59.1702	57.1963	58.7688	54.3676	54.3676	75.7656	68.3267	74.3513	75.7629	64.7094	88.5397	80.5507	80.642	50.3466	54.8265	51.3226	49.489	51.0151	37.5571	52.1318	56.8885	52.687	55.6595	55.0068	50.8759	55.7594	54.1784	45.0849	46.6379	48.0291	58.8222	56.5087	62.9443	55.8368	62.4	62.7676
XLOC_022577	-	-	XLOC_022577	U6	TSS24986	chr7:4760643-4798974	-	-	0	0	0	0	0	0	0	0	0	0	0	0	0	0	0	0	0	0	0	0	0	0	0	0	0	0	0	0	0	0	0	0	0	0	0	0	0	0	0	0	0
XLOC_015894	-	-	XLOC_015894	BNIP3	TSS17617,TSS17618	chr26:51352778-51359139	-	-	96.8392	99.8863	95.2858	98.0227	95.5504	92.4434	88.74	84.7812	95.9792	95.9792	127.244	128.254	112.732	124.67	129.469	104.572	121.17	128.162	120.038	107.923	120.611	127.69	118.815	127.492	146.967	143.667	143.45	130.027	144.701	128.89	145.581	132.457	133.643	144.399	124.081	126.745	146.367	133.255	126.142	129.459	134.441
XLOC_021390	-	-	XLOC_021390	MFSD10	TSS23656,TSS23657	chr6:107923883-107928637	-	-	18.7218	15.3228	22.4079	15.1783	14.8203	19.2327	16.9839	14.5389	14.8883	14.8883	17.1594	18.9551	20.4782	15.2267	15.4916	26.432	16.6227	22.5072	16.5241	16.6419	11.3919	11.9893	12.9638	13.2422	15.8985	11.9072	11.3725	13.489	11.5888	12.2075	13.1647	16.4419	32.18	30.8463	22.8431	29.9613	30.0836	24.3544	18.2348	27.9264	15.197
XLOC_000007	-	-	XLOC_000007	ATP5O	TSS8	chr1:922634-929992	-	-	371.36	351.414	323.401	360.127	384.821	331.144	339.803	336.588	386.587	386.587	359.276	345.85	277.558	344.786	350.965	301.912	341.563	319.003	348.173	365.355	372.983	345.16	402.581	355.547	329.81	334.414	326.234	318.336	312.055	380.796	335.104	341.148	441.385	430.745	444.172	514.675	476.837	499.809	493.669	510.329	457.012
XLOC_010134	-	-	XLOC_010134	ATP5G1	TSS11204,TSS11205,TSS11206	chr19:38253489-38256290	-	-	64.8356	86.9802	77.1546	80.5465	62.3998	83.1	75.6618	74.2481	62.6848	62.6849	89.5455	83.4312	134.645	97.8045	81.6969	115.992	84.2859	139.787	58.8338	55.3636	62.4716	55.5739	75.5577	65.7837	56.3255	60.7342	84.4367	61.2918	69.9581	65.1263	65.598	72.8424	226.384	181.995	196.601	238.52	215.568	219.529	256.344	250.659	251.898
XLOC_004691	-	-	XLOC_004691	SLURP1	TSS5189	chr14:2834780-2835985	-	-	210.149	184.286	207.911	223.505	206.183	179.416	181.695	174.682	207.129	207.129	204.663	187.166	0	200.109	179.544	241.741	220.887	212.164	218.039	197.936	179.054	191.392	203.364	171.914	230.461	239.156	241.936	237.439	217.947	246.655	224.117	243.677	114.648	103.264	132.299	100.196	100.364	104.704	106.004	100.207	114.11
XLOC_025762	-	-	XLOC_025762	bta-mir-98	TSS28468	chrX:96362668-96520246	-	-	0	0	0	0	0	0	0	0	0	0	0	0	0	0	0	0	0	0	0	0	0	0	0	0	0	0	0	0	0	0	0	0	0	0	0	0	0	0	0	0	0
XLOC_016202	-	-	XLOC_016202	-	TSS17948	chr27:37366703-37367231	-	-	6.72927	11.5359	14.477	16.3963	10.6313	5.73115	7.64154	15.9494	10.6798	10.6798	7.83381	17.6261	0	12.6083	9.69869	0	7.6885	13.6194	8.85625	11.1351	10.7263	13.8694	20.0193	6.67311	10.8788	6.92288	10.8261	10.7648	5.87171	3.39169	16.6206	8.9607	12.5627	11.0319	16.0583	17.01	9.04809	18.856	15.4576	12.2676	26.8888
XLOC_002573	-	-	XLOC_002573	U6	TSS2818	chr11:95816938-95817043	-	-	0	0	0	0	0	0	0	0	0	0	0	0	0	0	0	0	0	0	0	0	0	0	0	0	0	0	0	0	0	0	0	0	0	0	0	0	0	0	0	0	0
XLOC_006863	-	-	XLOC_006863	SLC25A33	TSS7545	chr16:44801769-44831904	-	-	20.3534	21.0355	22.255	23.419	22.5008	21.6569	16.4599	19.756	22.6046	22.6046	26.6842	31.7928	60.6645	30.7951	28.8236	7.30906	35.0605	25.9591	15.8344	12.8843	12.802	12.0143	12.0968	20.1288	11.0314	22.4829	18.911	12.7828	14.621	18.462	19.3766	16.6707	21.2553	26.1839	22.3804	25.5027	25.2469	23.6277	18.4742	20.7943	19.5586
XLOC_008136	-	-	XLOC_008136	U6	TSS8946	chr18:47280907-47330516	-	-	0	0	0	0	0	0	0	0	0	0	0	0	0	0	0	0	0	0	0	0	0	0	0	0	0	0	0	0	0	0	0	0	0	0	0	0	0	0	0	0	0
XLOC_017132	-	-	XLOC_017132	HNRNPUL2	TSS18965	chr29:41730791-41739870	-	-	47.2064	43.3183	45.1128	47.4362	47.6359	42.3749	41.0223	40.7662	47.8636	47.8636	44.7829	41.0947	19.2005	40.7557	37.1426	40.0447	42.8417	45.6681	48.4022	47.6729	50.0343	48.8657	52.6856	50.789	47.9005	47.7681	40.7399	46.4766	45.847	50.8691	45.6777	52.8025	53.2627	56.7626	58.3468	57.9254	54.3798	55.9928	58.6878	51.8165	63.7016
XLOC_020386	-	-	XLOC_020386	DUSP6	TSS22566	chr5:19276347-19280028	-	-	21.3394	24.3678	19.2173	21.0512	24.2611	22.5479	18.7022	24.7565	24.3717	24.3717	28.1721	28.173	10.1488	30.0966	27.183	41.728	27.1512	33.0766	7.23883	11.0552	9.93728	9.27285	9.62791	12.1825	16.7287	12.3064	14.8574	15.7669	10.2555	13.8396	9.93848	12.8635	20.5388	27.5677	19.1834	31.4438	22.3644	25.4862	20.84	24.3266	23.8767
XLOC_006436	-	-	XLOC_006436	HNRNPU	TSS7069	chr16:33163181-33172924	-	-	65.587	70.296	71.1225	67.0516	59.9902	67.3049	70.6923	70.5774	60.2735	60.2735	60.006	62.5249	47.0424	60.0938	57.9644	59.1856	51.4617	45.9316	78.1557	77.6005	82.3532	81.5236	65.1943	58.4674	72.9693	78.0871	73.5563	75.2791	74.7334	73.9727	73.1945	65.5954	79.7667	81.2943	81.8182	70.8128	71.4413	68.6349	70.431	69.6953	71.821
XLOC_009830	-	-	XLOC_009830	TAF15	TSS10856,TSS10857	chr19:14858458-14890086	-	-	46.3178	52.3003	56.338	51.1813	48.8792	52.5491	49.0102	57.3373	49.1091	49.1091	46.2081	50.2153	24.5769	55.2546	55.2123	87.4378	55.3937	41.7564	68.7891	71.9069	73.7145	77.8009	72.3257	94.0206	51.497	61.1977	72.2066	56.7401	50.1649	56.7616	48.8652	46.1466	72.0142	69.2379	87.3783	82.058	91.2407	92.4933	99.9495	81.1179	91.4423
XLOC_014973	-	-	XLOC_014973	MCM7	TSS16593	chr25:36885891-36893315	-	-	29.3267	29.3687	28.4845	29.0099	29.1345	29.7853	29.8557	25.4702	29.2696	29.2696	26.7226	27.8089	35.6415	28.6166	28.3617	27.2364	27.733	29.4771	21.429	22.7356	22.0824	24.468	19.328	24.9207	24.3144	20.6583	18.4571	24.1257	25.0371	23.2581	18.8683	20.9781	28.6948	28.468	29.3481	33.0037	33.3814	30.7679	31.3834	35.5348	35.0637
XLOC_019640	-	-	XLOC_019640	-	TSS21737	chr4:48087720-48088413	-	-	8.94815	7.66984	7.00019	9.22421	9.18891	8.25599	5.08061	6.52566	9.23085	9.23085	7.16161	8.46372	0	3.22417	5.80351	0	6.57236	9.05508	7.85098	8.14367	6.48323	7.80266	6.6551	0	7.23296	7.23296	3.59897	7.80782	11.0611	4.51005	5.15691	2.97884	22.0203	23.8379	20.6415	21.9904	19.7661	23.1929	23.4909	14.2735	19.9402
XLOC_025202	-	-	XLOC_025202	ENSBTAG00000037868	TSS27874	chrX:96939476-96939600	-	-	0	0	0	0	0	0	0	0	0	0	0	0	0	0	0	0	0	126.904	0	0	0	0	0	0	0	0	0	0	0	92.1659	0	0	0	0	53.5099	0	0	0	0	0	0
XLOC_005860	-	-	XLOC_005860	CRYAB	TSS6446	chr15:22566928-22570256	-	-	150.419	144.058	146.384	158.981	144.692	150.432	167.873	141.61	145.351	145.351	161.821	149.776	84.6299	137.967	135.84	72.8706	154.929	121.814	135.895	130.664	107.906	122.394	124.414	106.814	173.011	164.685	145.649	164.871	187.051	193.166	154.412	166.694	158.935	133.292	184.433	190.597	186.63	198.385	184.603	180.379	176.075
XLOC_000871	-	-	XLOC_000871	SLC25A36	TSS958,TSS959,TSS960,TSS961,TSS962	chr1:129006036-129041660	-	-	119.544	109.37	109.648	119.791	108.832	111.37	118.484	117.662	109.331	109.331	89.8588	102.347	47.5822	88.5448	99.2265	114.592	89.8002	121.79	107.826	91.3338	92.3317	90.7455	103.412	90.8054	85.752	90.3193	96.9445	103.586	96.1218	110.658	96.7057	106.522	72.1353	65.8778	74.5688	50.4164	59.455	52.5481	52.4348	56.5991	55.6145
XLOC_001769	-	-	XLOC_001769	ANG,ANG2,RNASE4	TSS1942	chr10:26423873-26445634	-	-	71.4847	73.8846	85.868	76.8621	81.6606	83.1116	82.3557	77.8168	82.0355	82.0355	88.1408	97.2486	55.0982	82.6246	80.2262	113.218	87.3312	90.1774	100.64	113.486	111.231	113.907	106.415	98.0995	70.1165	91.1857	93.2685	82.2514	89.5229	73.1458	78.3261	78.8617	111.176	108.236	109.519	111.901	107.638	129.209	118.446	113.601	128.203
XLOC_019440	-	-	XLOC_019440	OGDH	TSS21513,TSS21514	chr4:77458515-77525593	-	-	101.409	98.0977	98.5335	101.253	100.356	98.0433	102.382	102.811	100.821	100.821	95.9095	95.6717	63.1881	100.384	95.9446	113.034	100.966	102.842	82.2567	83.4226	81.4698	86.8805	83.0439	91.6979	85.4146	87.8721	89.0934	84.8553	90.2806	85.6269	94.4111	92.9618	95.3956	106.063	106.728	105.18	100.447	101.721	102.74	102.798	104.096
XLOC_010245	-	-	XLOC_010245	FAM134C	TSS11330,TSS11331,TSS11332	chr19:43296446-43316234	-	-	39.0426	43.8897	46.3989	45.7574	43.1557	44.2543	41.0397	44.1388	43.3525	43.3525	43.9503	40.8898	72.9078	42.0905	40.4501	74.6002	42.9693	45.3032	35.5068	38.8774	40.236	36.2316	43.1837	26.5919	36.5903	38.8973	43.5456	37.2556	38.741	36.0378	39.0632	42.1678	40.1424	39.9789	40.1479	37.0558	43.3679	40.9817	44.5767	43.8908	38.4643
XLOC_015276	-	-	XLOC_015276	CHCHD9	TSS16937	chr25:28016898-28022616	-	-	220.687	221.212	213.394	198.83	207.152	228.26	205.612	230.938	208.104	208.104	226.501	228.177	189.686	237.464	243.163	220.735	203.025	228.032	163.194	163.079	166.847	173.618	148.736	167.402	226.24	232.724	218.701	235.382	216.62	210.856	165.778	207.15	343.032	342.504	328.718	346.091	350.244	321.902	392.181	320.941	356.66
XLOC_021261	-	-	XLOC_021261	ENSBTAG00000035480	TSS23520	chr6:69952425-70003063	-	-	0	0	0	0	0	0	0	0	0	0	0	0	0	0	0	0	0	0	0	0	83.2546	0	0	0	0	0	0	0	0	0	0	0	0	0	87.1397	0	0	0	0	0	0
XLOC_002758	-	-	XLOC_002758	SLC10A6	TSS3021	chr11:5786451-5802753	-	-	5.63291	7.12395	5.20967	5.06643	10.2065	2.40051	3.14239	3.79931	10.2529	10.2529	3.56164	6.17388	0	3.17806	2.38411	0	6.12908	10.2305	3.27339	4.36134	3.25499	6.22888	9.90353	7.40741	5.80633	4.97361	3.56819	5.76114	3.62703	8.9171	6.35191	8.55739	1.37678	2.49211	6.55731	0.569048	2.3345	1.89436	7.40369	10.2733	7.30391
XLOC_007604	-	-	XLOC_007604	SNORA70	TSS8355	chr17:54995288-55006706	-	-	0	0	0	0	0	0	0	0	0	0	0	0	0	0	0	0	0	0	0	0	0	50.2803	0	154.721	0	0	0	0	46.5734	0	0	0	0	0	0	0	0	44.137	0	0	0
XLOC_008202	-	-	XLOC_008202	DEDD2	TSS9034	chr18:51380802-51395993	-	-	43.3274	37.0869	35.5771	43.4869	34.5663	35.2318	29.7259	35.4182	34.7249	34.7249	50.7647	45.8778	81.2598	36.8315	44.1433	29.4508	39.1933	44.5853	24.7075	31.1131	27.9118	26.1637	27.4632	28.7083	29.7196	42.3861	32.1308	31.3318	28.9713	32.5168	30.1723	35.4343	28.3859	35.0699	29.1304	25.8889	34.8141	27.381	35.6663	21.9713	26.318
XLOC_008662	-	-	XLOC_008662	CENPT	TSS9547	chr18:35463581-35467533	-	-	6.55122	4.90797	5.95465	5.34922	6.33367	6.67797	4.08766	4.23048	6.36265	6.36265	5.53506	5.20266	25.3446	6.05392	5.56893	8.69256	6.77704	3.72723	4.95124	3.1452	4.41539	6.71758	3.04641	9.88642	4.6316	5.99142	7.00935	3.73787	4.0171	4.42268	5.14397	2.62444	6.29197	5.27641	4.13235	5.08888	5.39121	5.45006	0.891133	6.42437	6.11091
XLOC_022326	-	-	XLOC_022326	CTNNA1	TSS24695,TSS24696	chr7:51688097-51880519	-	-	128.004	132.366	127.416	134.831	132.447	134.909	122.711	128.599	133.061	133.061	112.42	113.838	90.2267	116.881	114.27	127.369	111.329	118.789	120.445	121.818	119.371	120.388	124.001	120.146	134.684	134.488	131.145	135.557	139.187	127.211	129.923	134.963	108.06	107.613	106.649	99.9608	108.472	107.07	108.9	109.844	108.227
XLOC_002399	-	-	XLOC_002399	IMMT	TSS2629	chr11:48543872-48586544	-	-	52.818	50.4597	52.3464	58.114	47.6501	50.8511	47.1426	53.6386	47.8718	47.8718	47.0137	44.0762	33.5104	44.4932	48.3066	53.6805	47.2903	45.896	41.9328	44.0131	42.3518	43.1045	39.9648	35.0633	46.2607	49.2703	45.9721	49.84	51.0373	50.8888	50.825	56.6639	44.5763	50.1238	44.4596	46.5564	42.639	52.0785	47.7603	47.8741	51.387
XLOC_012735	-	-	XLOC_012735	-	TSS14062	chr21:8271676-8273403	-	-	6.80353	5.56652	5.08051	5.95079	7.75202	4.91646	5.53101	3.94677	7.7874	7.7874	7.35024	7.98026	11.497	6.24	5.824	8.34448	6.36001	9.34668	6.75317	6.68653	7.11026	4.34729	7.8712	5.00895	3.81778	5.51458	4.64359	7.1358	4.61728	3.63694	6.89136	4.16375	13.961	10.6466	11.2501	10.336	9.97956	10.9185	6.15657	10.7429	10.4243
XLOC_018395	-	-	XLOC_018395	LMO4	TSS20368,TSS20369	chr3:56832932-56853245	-	-	144.002	148.64	141.392	142.758	152.327	152.699	145.944	143.73	153.036	153.036	163.259	150.791	170.471	154.876	138.015	120.729	150.449	151.8	195.037	166.699	176.879	192.819	182.132	164.829	169.743	161.1	161.88	153.383	148.703	167.857	154.975	147.457	141.945	128.551	148.524	149.745	148.75	159.374	148.139	146.684	143.432
XLOC_016177	-	-	XLOC_016177	LRRC3B	TSS17923	chr27:39139084-39139864	-	-	7.36901	7.89577	4.34834	10.3594	5.82416	5.7831	7.82139	10.0353	5.85084	5.85084	3.23797	4.86764	0	6.93928	3.75191	0	2.42556	6.04393	5.5118	4.95917	2.18088	6.53283	3.13677	5.69534	4.8945	6.5237	5.95262	7.55785	6.47495	7.51064	4.28788	6.62414	3.24349	0	1.21156	2.09713	1.43561	1.0524	0	2.85484	1.15842
XLOC_001818	-	-	XLOC_001818	U6	TSS1993	chr10:30914417-30914523	-	-	0	0	0	0	0	0	0	0	0	0	0	0	0	0	0	0	0	0	0	0	0	0	0	0	0	0	0	0	0	0	0	0	0	0	0	0	0	0	0	0	0
XLOC_010483	-	-	XLOC_010483	-	TSS11607	chr19:22095382-22097025	-	-	6.76341	8.50881	7.46722	6.01111	9.40988	8.02096	7.37061	9.74545	9.45283	9.45283	7.77831	7.77831	0	10.1252	8.58443	8.83045	8.97388	7.41827	8.2631	12.8883	7.30305	6.29538	9.33926	11.3586	8.75361	3.36677	4.91403	6.44089	6.44089	9.23701	6.78976	8.81247	19.1804	19.7167	19.9231	17.372	17.3079	17.3316	15.0349	19.025	18.0727
XLOC_001093	-	-	XLOC_001093	U6	TSS1192	chr10:12721324-12807326	-	-	0	0	0	0	0	0	0	0	0	0	0	0	0	0	0	0	0	0	0	0	0	0	0	0	0	0	0	0	0	0	0	0	0	0	0	0	0	0	0	0	0
XLOC_018803	-	-	XLOC_018803	C1GALT1	TSS20817,TSS20818	chr4:15183825-15228108	-	-	40.7427	39.9501	38.6936	37.5959	33.4132	36.7888	37.1043	34.6656	33.5681	33.5681	19.6364	17.6521	31.7682	22.0571	26.2069	16.3678	16.7529	22.4623	58.9239	59.7247	57.2441	61.3624	56.0856	55.521	37.1259	39.2466	34.2467	41.0174	33.9187	36.8837	34.8209	35.5322	20.3802	22.5955	21.0097	15.3098	14.7882	17.4881	20.9078	15.0372	15.8152
XLOC_021197	-	-	XLOC_021197	HCAP-G	TSS23451	chr6:38765968-38812051	-	-	6.81313	7.21129	5.04579	8.02541	7.7136	5.94894	6.55851	5.93648	7.74968	7.74968	4.53648	3.88229	0	3.75331	5.01982	3.12589	3.409	2.54937	11.5633	6.31385	9.05796	8.75421	7.05237	7.34477	6.54611	7.32248	6.33441	7.91746	7.67968	7.72552	5.44255	6.16878	5.1906	4.30016	5.90573	6.45415	8.39981	6.77462	9.49619	7.34197	5.80272
XLOC_000203	-	-	XLOC_000203	UMPS	TSS225,TSS226	chr1:69732777-69782826	-	-	19.0732	16.4168	20.2627	28.3505	19.4241	15.4096	18.475	17.0157	19.5147	19.5147	21.2329	18.6362	17.1773	16.9436	16.85	18.7897	19.1411	19.0646	16.7943	16.8356	19.0118	21.6632	16.8749	15.0716	15.544	18.2065	17.6315	15.435	16.6073	13.7474	20.6819	21.4463	16.5423	14.7826	15.5227	19.802	19.2342	18.2514	15.913	17.0541	20.3477
XLOC_010888	-	-	XLOC_010888	B3GNT7	TSS12035,TSS12036	chr2:119987500-119990869	-	-	6.31993	9.32303	9.94645	9.06573	9.0384	9.27992	5.24968	4.66514	9.07994	9.07994	4.15726	3.26863	18.2486	3.19649	2.90138	0	3.14249	5.15012	4.31833	3.84579	5.13974	3.0071	5.50099	7.36739	5.62785	4.47547	2.2146	4.64082	3.81451	4.12216	3.50739	4.5405	3.49499	2.46597	6.72691	2.72091	2.72342	3.17413	0.945137	3.97242	3.18259
XLOC_000319	-	-	XLOC_000319	PDCD10	TSS352,TSS353	chr1:100540219-100588357	-	-	59.3925	59.1586	57.9662	56.5054	55.8105	61.1948	59.4485	51.842	56.0692	56.0691	60.8848	54.3496	35.9182	52.3678	59.4869	41.3011	59.1861	51.5588	80.3559	81.1039	83.4569	81.6477	89.2549	106.351	69.2131	64.4749	64.6853	61.9492	63.2726	61.1307	64.3782	70.2792	24.6073	32.6238	25.3493	30.6164	27.9207	30.223	32.2653	27.4087	29.4556
XLOC_009583	-	-	XLOC_009583	PSMC5	TSS10573	chr19:48728260-48742421	-	-	67.926	62.3077	69.9776	61.2548	62.9147	60.6734	62.4181	61.2833	63.2083	63.2083	64.9766	64.216	78.1649	65.1005	54.622	50.7554	66.6254	47.6393	59.5439	58.0625	65.1109	60.3422	67.2484	67.7919	62.9603	58.1834	77.587	60.4548	52.7918	66.4239	71.5514	71.6278	74.1188	53.54	62.5774	65.4195	75.5181	71.4967	60.1662	64.9471	71.2593
XLOC_012967	-	-	XLOC_012967	bta-let-7g	TSS14327	chr22:49182444-49227366	-	-	0	0	0	0	0	0	0	0	0	0	0	0	0	0	0	0	0	0	0	0	0	0	0	0	0	0	0	0	0	0	0	0	0	0	0	0	0	0	0	0	0
XLOC_012107	-	-	XLOC_012107	ENSBTAG00000010988	TSS13384,TSS13385	chr21:25651049-25668997	-	-	83.181	87.3869	93.6151	86.2226	86.2519	84.5098	76.0421	91.2002	86.6544	86.6545	85.631	75.5058	121.585	81.2434	74.2565	81.8577	71.8993	79.1074	90.9193	85.3271	85.7928	88.9507	99.565	107.36	74.5431	80.9079	91.9989	86.4475	89.3477	92.2302	86.3087	91.1845	85.4112	95.1361	87.7086	106.747	101.867	104.554	87.4663	107.365	105.812
XLOC_006853	-	-	XLOC_006853	APITD1	TSS7534	chr16:44017900-44032550	-	-	25.6809	45.6705	15.4422	21.759	49.6416	36.2916	31.8317	16.0943	49.8645	49.8645	28.1698	28.5333	0	25.7972	32.3291	0	27.8928	34.6611	16.5093	16.2337	26.6967	22.254	23.1618	28.5604	22.8854	26.1607	24.6479	32.8887	25.0908	26.8398	28.4064	25.5357	55.3949	36.5836	50.2615	41.6161	55.7351	48.1903	76.7037	49.349	40.9577
XLOC_025929	-	-	XLOC_025929	U6	TSS28643	chrX:143667399-143667506	-	-	0	0	0	0	0	0	0	0	0	0	0	0	0	0	0	0	0	0	0	0	0	0	0	0	0	0	0	0	0	0	0	0	0	0	0	0	0	0	0	0	0
XLOC_025231	-	-	XLOC_025231	bta-mir-222	TSS27905	chrX:103538140-103538250	-	-	0	0	0	0	0	0	0	0	0	0	0	0	0	0	0	0	0	0	0	0	0	0	0	0	0	0	0	0	0	0	0	0	0	0	0	0	0	0	0	0	0
XLOC_004474	-	-	XLOC_004474	GSS	TSS4942	chr13:64842137-64867355	-	-	33.1468	35.5984	32.3114	32.545	36.0662	30.759	30.5768	30.4019	36.2322	36.2322	44.7389	41.1074	12.2233	35.5015	40.3153	46.0137	44.8831	45.353	26.937	24.5665	26.0253	25.9684	32.2569	23.5895	35.1989	30.4455	28.8097	38.3052	37.3478	41.1045	35.8408	37.9594	42.7076	37.5307	44.5694	47.459	41.6455	42.2657	46.9834	45.8205	44.0347
XLOC_013710	-	-	XLOC_013710	HIST1H1D	TSS15179	chr23:31490461-31494121	-	-	1.48687	1.28718	1.5905	1.39656	1.16539	1.90235	1.79568	0.95277	1.17067	1.17067	0.972355	0.429483	0	0.754494	1.18572	0	0.720344	0.893955	2.02047	1.4348	1.99552	2.18047	1.77544	1.41122	1.62807	1.40822	1.75771	1.7152	1.93015	1.66595	2.05472	1.15209	1.72162	2.61187	2.72729	2.55769	2.31584	2.23865	2.39344	1.85128	1.02396
XLOC_020593	-	-	XLOC_020593	MYL6B	TSS22799	chr5:57489468-57492173	-	-	4.57267	2.24093	3.15817	6.73686	0.637747	3.39112	3.38908	2.18364	0.640739	0.640738	3.56798	7.72997	0	2.92953	5.82762	0	4.6734	5.07645	6.24483	2.12185	4.98408	5.47055	4.31056	0	1.20934	1.21265	2.25072	5.96338	4.20181	1.05905	1.37361	4.66325	4.65896	6.6613	10.1168	9.46561	4.35941	8.87484	7.5901	7.52719	9.93271
XLOC_006185	-	-	XLOC_006185	ENSBTAG00000046968	TSS6799	chr15:74332059-74458468	-	-	0	0	0	0	0	0	0	0	0	0	0	0	0	0	0	0	0	0	0	0	0	0	0	0	0	0	0	0	0	0	0	200.718	0	0	0	0	0	0	0	0	0
XLOC_014390	-	-	XLOC_014390	U6	TSS15947	chr24:54290444-54290551	-	-	0	0	0	0	0	75.7757	0	0	0	0	0	0	0	0	0	0	0	0	0	0	0	0	0	0	0	0	0	0	0	0	0	0	0	0	0	0	0	0	0	0	0
XLOC_000635	-	-	XLOC_000635	ENSBTAG00000040393	TSS703	chr1:62162777-62171235	-	-	419.81	443.467	435.551	459.386	463.635	436.617	455.091	469.501	465.785	465.785	524.462	523.286	640.812	554.879	555.986	525.88	555.288	535.439	290.563	296.857	276.836	279.638	267.809	286.596	343.748	364.948	363.819	353.503	334.276	363.73	403.392	363.752	458.857	481.463	470.787	465.353	464.943	485.368	504.791	480.652	444.132
XLOC_012200	-	-	XLOC_012200	U6	TSS13483	chr21:46402384-46402491	-	-	0	0	0	0	0	0	0	0	0	0	0	0	0	0	0	0	0	0	0	0	0	0	87.3329	0	0	0	0	0	0	0	0	0	0	0	0	0	0	0	0	0	0
XLOC_007324	-	-	XLOC_007324	ACADS	TSS8037	chr17:65220569-65237484	-	-	893.959	879.834	1011.62	865.4	865.637	965.42	893.134	831.57	869.631	869.632	1343.56	1145.65	1133.04	1149.17	1084.79	1085.39	1210.75	1220.48	596.427	543.981	604.07	583.323	559.235	518.892	803.032	789.857	765.88	700.338	871.598	797.686	839.757	690.003	1200.23	1134.18	996.511	1311.69	1305.27	1339.25	1487.1	1148.22	1043.25
XLOC_003722	-	-	XLOC_003722	-	TSS4095	chr12:14134735-14134948	-	-	50.1046	83.5077	34.2975	43.8246	64.6458	49.785	82.9749	63.9451	64.9408	64.9408	68.0502	25.5188	0	33.7	75.8249	168.996	66.788	23.6616	25.644	38.6909	84.7057	64.8738	28.9837	28.9837	77.3192	34.3641	62.6958	85.01	59.507	58.9254	48.1264	90.8124	19.8416	47.9154	9.29962	32.8358	11.2283	57.3288	38.3647	8.88041	17.9673
XLOC_010163	-	-	XLOC_010163	SNORA21	TSS11238	chr19:40074999-40079360	-	-	0	0	0	0	0	0	44.2281	57.1969	0	0	0	0	0	0	0	0	0	0	46.1511	0	91.6246	50.0286	54.4104	0	46.6348	0	0	45.9487	0	0	0	73.9739	0	0	0	0	0	0	0	0	0
XLOC_009859	-	-	XLOC_009859	U6	TSS10886	chr19:18708751-18708858	-	-	0	0	0	0	0	0	0	0	0	0	0	0	0	0	0	0	0	0	0	0	0	0	0	0	0	0	0	0	0	0	0	0	0	0	0	0	0	0	0	0	0
XLOC_024057	-	-	XLOC_024057	TNC	TSS26609	chr8:105965497-106067887	-	-	6.29024	5.70692	5.55107	5.22296	5.42143	4.52218	5.27248	5.36056	5.44675	5.44675	4.70442	3.99033	6.16559	4.32998	4.13789	4.50619	3.74062	3.52759	4.54764	3.73776	3.27371	3.94245	5.05207	3.19485	5.19227	4.71589	4.28469	4.43808	5.05296	5.26254	5.59104	4.20775	3.03292	4.28658	3.49992	7.36117	7.64899	7.04581	6.77778	7.82689	8.13861
XLOC_001687	-	-	XLOC_001687	OXA1L	TSS1851	chr10:21832583-21879576	-	-	92.4866	94.4757	93.4902	82.9157	84.9313	91.1977	88.3768	84.2484	85.3151	85.3151	83.8089	88.8572	107.047	89.7073	88.1146	79.806	82.7341	100.725	73.7848	80.9089	88.9103	82.3307	85.7465	86.952	85.3219	87.1248	86.2092	89.4514	91.8959	94.264	90.8083	92.5326	73.8965	74.6013	88.2717	88.9964	70.9067	81.918	88.0142	86.2113	91.3942
XLOC_008185	-	-	XLOC_008185	ENSBTAG00000009079	TSS9013,TSS9014	chr18:50314965-50323667	-	-	32.1246	28.8321	32.6767	25.9125	31.5667	32.7038	30.9728	31.256	31.7146	31.7146	30.6552	34.3645	27.6525	30.173	32.649	28.6002	34.1151	32.3355	23.1268	26.8867	26.0458	26.3119	30.0139	28.7319	19.9751	25.9538	28.1287	36.9887	25.6348	31.024	21.9795	31.5772	28.2517	21.4287	22.5872	24.2927	28.3448	24.1096	28.5349	26.3523	27.5113
XLOC_008192	-	-	XLOC_008192	HNRNPUL1	TSS9022,TSS9023	chr18:50712095-50752412	-	-	54.0845	56.2501	50.7405	54.2463	58.3877	51.7622	53.3584	50.9711	58.6541	58.6541	57.9844	55.2189	35.4704	52.3721	55.4224	57.0622	57.5406	59.5773	54.356	54.4161	57.2933	53.6689	61.1017	62.3923	51.5873	57.3853	52.9497	54.1614	55.6903	57.3448	58.1235	58.146	47.1165	44.7171	47.2185	49.1498	51.0724	51.729	51.7411	46.5294	56.4692
XLOC_001972	-	-	XLOC_001972	CNIH1	TSS2161	chr10:67175760-67191681	-	-	37.7677	35.6057	31.6237	39.929	40.0756	28.7367	34.5133	28.8314	40.2567	40.2567	26.2916	29.1669	21.985	28.715	25.3793	43.0367	32.0452	18.0397	32.4287	38.0538	37.5365	33.8446	36.1865	34.3741	26.5092	36.7688	39.4151	29.0008	39.9473	35.9363	30.3443	34.0061	53.8938	52.2297	59.4994	55.4272	56.1054	64.105	58.7409	56.9965	57.2094
XLOC_013776	-	-	XLOC_013776	U6	TSS15248	chr23:41165797-41393799	-	-	0	0	0	0	0	0	0	0	0	0	0	0	0	0	0	0	0	0	0	0	0	0	0	0	0	79.7298	0	0	0	0	0	0	0	0	0	0	0	0	0	0	0
XLOC_012896	-	-	XLOC_012896	RYBP	TSS14243	chr22:29324614-29392548	-	-	26.7645	27.2302	27.6034	24.5843	25.2125	27.674	27.1565	17.372	25.3301	25.3301	21.5001	22.2642	31.6094	21.9836	22.3255	11.6883	23.8395	23.8977	22.7275	20.4037	29.4738	25.7923	28.6306	31.5499	23.9405	26.5659	36.3104	25.3956	20.8338	28.4077	34.6451	25.5598	24.0654	30.6106	25.9187	19.9669	19.3953	22.0655	23.173	26.0266	21.8638
XLOC_018498	-	-	XLOC_018498	ACOT11	TSS20488,TSS20489	chr3:92260762-92309036	-	-	97.3302	89.0042	93.681	81.2588	88.5839	98.9609	93.7278	101.954	88.9854	88.9854	74.4586	70.4952	90.9908	70.8583	72.0692	62.4678	62.7234	68.5137	100.668	92.5158	93.9865	87.4448	83.2731	83.5263	87.5833	84.8939	92.1166	94.9656	84.2477	87.2302	72.4331	73.0652	129.057	126.147	113.684	92.6498	85.1067	91.552	100.343	84.1673	71.0682
XLOC_025472	-	-	XLOC_025472	U6	TSS28156	chrX:28466653-28466760	-	-	0	0	0	0	0	0	0	0	0	0	0	0	0	0	0	0	0	0	0	0	0	0	0	0	0	0	0	0	0	0	0	0	0	0	0	0	0	0	0	0	0
XLOC_021325	-	-	XLOC_021325	AREG	TSS23587	chr6:91126255-91138391	-	-	6.08065	6.97624	8.77038	7.07009	5.67269	6.04125	6.33485	5.81972	5.69886	5.69886	10.2089	7.68299	0	7.56698	9.41573	19.6723	6.65434	3.52263	1.57036	2.4802	2.80618	2.7186	1.3789	1.05631	4.43267	4.75369	6.98889	4.99292	5.29307	7.6695	4.17877	5.18934	12.7946	14.5842	13.7648	12.182	11.0883	12.8899	9.44333	11.789	9.14374
XLOC_010218	-	-	XLOC_010218	KRT35	TSS11297	chr19:42313514-42317810	-	-	2.27467	1.82569	2.00245	1.38342	3.09445	2.42792	3.2467	3.41217	3.1089	3.10889	3.08123	3.98511	0	2.37269	3.55084	0	3.2989	4.48237	1.88162	1.42848	0.635259	2.28492	1.2418	0.774235	2.17869	1.31078	3.65048	1.05822	1.67477	3.4014	2.02241	1.02248	0	0.782506	0.883106	1.01023	1.04244	0.253781	2.40054	1.35441	1.1536
XLOC_013134	-	-	XLOC_013134	U11	TSS14527	chr22:7389768-7389898	-	-	0	0	0	0	0	0	0	0	0	0	0	0	0	0	0	0	0	0	0	0	0	0	0	0	0	0	0	0	0	0	0	0	55.7166	0	0	0	0	0	0	0	0
XLOC_003280	-	-	XLOC_003280	-	TSS3604	chr11:73130637-73130882	-	-	75.6284	37.8142	29.5823	35.4371	35.8446	26.8378	69.7784	48.2597	36.0082	36.0082	33.0157	44.021	0	38.1503	27.2502	0	30.8603	15.3064	38.7072	25.0287	38.3567	23.9807	31.2488	37.4986	50.017	50.017	40.5573	38.4945	38.4945	9.52956	18.6795	41.9612	38.5061	30.996	24.0633	15.9309	29.054	26.4896	24.8177	17.2339	29.0572
XLOC_023142	-	-	XLOC_023142	U2	TSS25614	chr7:74190854-74190951	-	-	0	0	0	0	0	0	0	0	0	0	0	0	0	0	0	0	0	0	0	0	0	0	0	0	0	0	0	0	0	0	0	0	0	0	0	0	0	0	0	122.658	0
XLOC_021590	-	-	XLOC_021590	KDR	TSS23877	chr6:72232848-72277699	-	-	8.99116	9.20673	7.16152	9.43872	8.94171	8.89573	9.93218	8.47931	8.98322	8.98322	10.6095	10.5603	3.66852	10.4527	11.0105	9.41734	12.9321	10.0724	7.93968	8.2629	8.5256	8.71638	8.30448	8.74461	8.98018	10.8646	11.076	10.1809	9.11172	11.1612	8.88224	8.627	8.39833	10.7582	8.19978	7.87991	7.99526	8.38376	8.04889	9.21941	9.16946
XLOC_003245	-	-	XLOC_003245	PSMD13	TSS3569	chr11:107244112-107254957	-	-	68.6885	72.1569	62.3752	64.4396	67.6203	62.0207	61.6556	79.5155	67.9301	67.9301	67.7001	70.423	46.9261	63.2255	65.3367	67.0447	52.7292	75.0473	58.488	62.1371	61.9787	64.9406	74.2547	57.3878	70.9114	65.5935	68.6433	64.7161	68.9937	57.0661	62.5419	74.5429	69.6324	72.561	72.3889	73.557	68.2696	81.6383	74.0567	72.9235	87.7194
XLOC_022832	-	-	XLOC_022832	OAZ1	TSS25264	chr7:22577242-22580777	-	-	292.895	292.14	293.548	263.282	269.239	295.048	297.956	295.003	270.484	270.484	313.2	320.792	337.633	326.699	321.696	285.414	292.077	264.696	249.167	245.857	266.245	257.465	236.491	217.71	293.255	291.249	270.364	285.672	279.382	304.803	255.636	259.65	360.443	347.784	338.918	390.024	410.643	404.859	411.354	399.615	377.233
XLOC_017752	-	-	XLOC_017752	WLS	TSS19652	chr3:77396242-77511241	-	-	23.8776	18.7697	25.3205	25.3732	24.6178	26.4753	26.1758	25.8187	24.7302	24.7302	23.9165	22.9753	19.8661	21.9465	28.5786	14.1514	26.2045	25.7982	26.4635	30.0705	28.0146	25.9425	26.7574	29.4394	30.3954	24.5135	33.0772	28.7711	28.8422	29.4149	26.5625	25.8586	27.5569	26.408	26.4883	27.5001	19.1213	25.4915	25.9686	28.149	26.4208
XLOC_017217	-	-	XLOC_017217	ENSBTAG00000012146	TSS19062	chr29:45932453-45941106	-	-	93.5675	79.0084	83.8176	75.6122	77.4139	87.5445	82.6526	83.8186	77.7707	77.7707	99.2208	99.7697	51.7363	93.7604	97.6604	140.465	92.4668	94.5931	76.2307	82.5551	79.1223	80.3687	74.5693	86.6087	69.7325	67.1944	70.0989	66.9761	70.0546	73.0454	71.6973	69.2311	84.6609	91.2898	93.8182	95.2339	93.1628	102.153	101.013	100.39	94.4899
XLOC_012102	-	-	XLOC_012102	ENSBTAG00000044418	TSS13379	chr21:24335502-24336999	-	-	0	0	0	0	0	0	0	0	0	0	0	0	0	0	0	0	0	0	0	0	0	265.848	0	0	0	0	0	0	235.218	0	0	0	0	0	331.674	0	0	264.779	0	0	0
XLOC_022681	-	-	XLOC_022681	JUNB	TSS25097	chr7:13851130-13852933	-	-	83.0199	77.2464	94.687	78.5179	69.7883	79.027	74.1431	76.9466	70.1052	70.1053	183.913	190.306	101.802	168.924	179.319	207.056	173.367	168.951	56.3077	59.2618	59.1843	57.9858	55.3937	52.9532	61.5123	68.8945	67.2864	70.0864	66.0992	77.3125	58.8852	61.6167	361.582	343.05	296.852	342.473	341.506	334.789	363.258	309.551	292.661
XLOC_009924	-	-	XLOC_009924	MYO1C	TSS10960,TSS10961,TSS10962	chr19:23168434-23191280	-	-	42.0886	40.0469	39.6473	44.5404	44.9974	42.6874	39.2993	36.6601	45.2046	45.2046	42.3139	43.1539	36.6216	42.8218	42.3407	40.6008	44.8981	50.535	34.9652	36.1897	37.398	35.3879	35.5696	36.4724	35.0101	36.2488	35.0003	35.3854	34.7281	33.5568	37.1586	38.4259	42.9637	42.0225	42.4861	36.7255	41.3156	40.3218	37.0551	41.4579	41.6096
XLOC_014321	-	-	XLOC_014321	TYMS	TSS15867	chr24:35935175-35946063	-	-	19.0859	17.4181	19.5514	14.5917	16.5354	14.2894	14.8417	14.0692	16.6107	16.6107	17.2764	12.6933	0	14.9799	13.8669	11.7609	16.7082	18.0065	12.0758	11.6785	11.4165	10.554	14.8824	15.1768	14.1875	13.9116	15.9614	9.48505	12.0083	15.2007	10.4972	12.0046	13.8789	13.2913	15.2154	23.1854	12.7846	20.4725	18.4897	19.2421	18.8909
XLOC_022898	-	-	XLOC_022898	MXD3	TSS25341	chr7:40136163-40140496	-	-	6.99889	8.41891	5.7588	8.42912	6.35562	6.88487	5.67591	4.19538	6.38527	6.38527	5.72863	5.74878	0	6.48039	4.26641	20.6629	6.7763	5.34498	4.07664	2.06167	4.55588	2.50734	4.8797	8.48131	3.98436	4.88852	6.65335	5.63717	8.38864	5.50308	6.80211	8.49031	2.74376	7.71919	9.45348	6.35643	7.32084	14.4756	0	13.9898	5.61286
XLOC_023804	-	-	XLOC_023804	RNase_MRP	TSS26331	chr8:60244065-60244343	-	-	0	0	0	0	0	0	0	0	0	0	0	4.07801	0	8.07101	0	0	0	0	0	0	0	0	0	0	4.10639	12.4248	0	8.13273	8.14877	7.13914	13.8637	6.2166	0	0	0	4.35628	0	8.68997	0	0	4.83827
XLOC_002641	-	-	XLOC_002641	SNORD62	TSS2892	chr11:101592524-101648691	-	-	0	0	0	0	0	0	0	0	0	0	0	0	0	0	0	0	0	0	0	0	0	0	0	0	0	0	0	0	0	0	0	0	0	0	0	0	0	0	0	0	0
XLOC_022086	-	-	XLOC_022086	TICAM1	TSS24428	chr7:20547963-20550264	-	-	18.0303	15.0129	18.9799	17.3355	16.2271	16.4285	15.4927	19.8234	16.3009	16.3009	24.4979	25.1673	17.0102	23.3412	22.1935	28.0616	23.0042	24.4956	11.2367	9.5469	10.2502	10.8585	9.57752	11.2399	12.6151	13.001	12.577	13.1924	12.4708	13.745	12.0641	14.3282	9.44312	9.18486	12.1477	10.398	12.2949	9.98701	11.7048	10.1148	9.03899
XLOC_005971	-	-	XLOC_005971	ENSBTAG00000004861	TSS6574	chr15:45129346-45138859	-	-	134.27	140.298	155.402	134.014	125.252	152.358	126.408	125.325	125.824	125.824	172.665	177.963	73.847	167.819	161.512	184.696	150.928	151.533	102.874	107.834	97.5389	100.254	90.1926	84.7817	135.575	128.939	120.265	128.654	119.609	111.847	110.95	99.1611	169.942	175.52	154.163	208.977	197.22	190.577	159.391	176.946	177.269
XLOC_021155	-	-	XLOC_021155	EMCN	TSS23407	chr6:25578633-25700215	-	-	4.66526	6.84827	4.50982	2.71499	4.42442	7.73011	3.51763	5.02676	4.44437	4.44437	5.39735	7.56873	0	6.14765	6.45419	4.57472	8.24526	5.5048	8.3913	8.55436	10.1892	8.54691	10.9116	14.9102	6.79715	7.98306	8.32435	6.20852	4.3604	9.45182	10.1801	10.6183	8.02658	7.11994	9.31105	10.1092	9.18933	7.19598	8.60158	7.94075	8.23481
XLOC_010287	-	-	XLOC_010287	EFTUD2	TSS11380	chr19:45197097-45233617	-	-	15.7596	15.0962	15.7634	13.4433	16.2952	14.5683	14.4108	15.4254	16.3706	16.3706	12.262	14.5018	12.3492	12.3217	14.9977	17.0131	14.0915	13.8226	14.6382	14.118	13.7027	15.3526	13.6412	15.7973	14.1476	13.3711	13.7242	16.2286	13.8318	13.2784	14.0379	14.2467	15.9185	16.5695	20.4513	17.4826	20.5774	18.1318	15.0249	19.1929	18.1155
XLOC_016631	-	-	XLOC_016631	NDUFC2	TSS18411	chr29:18074820-18083006	-	-	170.224	140.351	144.401	133.442	159.036	165.077	151.221	157.343	159.758	159.758	170.267	154.07	193.656	145.453	140.445	112.856	140.954	134.398	157.391	140.201	119.095	128.609	118.98	149.4	146.68	145.025	140.399	169.753	147.825	150.73	154.43	125.071	191.011	190.725	204.978	225.085	191.509	231.993	240.872	220.21	223.025
XLOC_023088	-	-	XLOC_023088	U6	TSS25556	chr7:62923951-62978224	-	-	0	0	0	0	0	0	0	0	0	0	0	0	0	0	0	0	0	0	0	0	0	0	0	0	0	0	0	0	0	0	0	0	0	0	81.6673	0	0	0	0	0	0
XLOC_020869	-	-	XLOC_020869	RHNO1	TSS23100	chr5:107374653-107377720	-	-	5.67283	12.284	7.49259	8.23012	10.2747	8.66899	8.64944	12.0733	10.3216	10.3216	7.99675	10.4198	0	11.2837	9.57382	4.87934	8.52696	4.00886	8.79399	7.67853	7.71939	11.1826	11.4665	14.5181	9.56172	9.55784	8.12581	5.10053	7.29835	7.19269	8.08545	7.28184	9.02133	7.84177	7.82365	8.59287	12.3922	7.6997	13.7563	15.0352	12.4778
XLOC_022081	-	-	XLOC_022081	-	TSS24423	chr7:19958623-19968341	-	-	15.8577	17.8319	17.5569	16.1259	16.8404	16.6484	15.8567	15.4714	16.9163	16.9163	13.3194	15.4506	4.28241	14.9294	13.4308	22.2979	14.9938	17.0837	13.8227	14.0807	12.3268	12.6213	13.6818	13.9361	17.868	19.0237	16.2129	18.6818	17.562	17.2883	18.7014	18.4116	26.534	27.35	23.7901	24.2383	22.9718	23.0575	23.3383	22.6538	26.7397
XLOC_000779	-	-	XLOC_000779	ECT2	TSS860	chr1:95475797-95536054	-	-	7.35602	4.89801	7.01695	5.23235	5.57986	6.89246	5.39694	5.4514	5.60568	5.60568	4.26514	3.70859	0	4.57299	3.31502	0	4.72197	3.54148	6.18202	8.32162	5.6499	6.70468	4.06116	6.57897	6.02763	4.409	6.12734	4.74931	4.12615	6.551	5.48902	6.21043	4.74284	3.43104	3.80156	4.65428	4.88255	3.5472	4.22329	4.13971	4.54234
XLOC_008109	-	-	XLOC_008109	TMEM147	TSS8917	chr18:46394494-46396382	-	-	109.526	100.321	96.3082	111.959	104.728	109.926	103.014	120.219	105.209	105.209	119.966	126.017	38.9047	124.685	127.443	121.985	136.541	174.025	87.0841	85.5802	69.2721	90.3355	104.694	89.469	106.14	81.8131	87.5521	96.978	96.2715	101.371	105.416	107.321	148.126	118.95	151.133	188.896	187.378	175.992	184.59	187.852	174.965
XLOC_024542	-	-	XLOC_024542	PRDM1	TSS27137	chr9:44355219-44377512	-	-	37.9179	36.2037	36.08	36.8919	36.5918	38.16	35.7564	37.9354	36.7599	36.7599	28.6798	27.0554	24.5346	27.4955	28.401	25.1189	27.4642	30.2744	33.7458	35.2261	36.5329	31.5985	36.282	37.7631	32.2835	29.8477	31.2082	30.8458	28.5783	32.2142	27.9503	28.7442	31.9193	29.436	34.0644	22.8433	25.2608	22.9247	24.221	23.4028	21.2202
XLOC_020412	-	-	XLOC_020412	COPZ1	TSS22593,TSS22594	chr5:25838390-25857694	-	-	48.9735	51.213	53.7116	57.1158	47.939	49.5416	54.5172	49.0621	48.1544	48.1544	51.9196	48.739	0	50.3071	54.9362	56.518	52.538	52.3245	54.3831	60.4335	56.384	52.7938	50.749	52.6795	52.4335	53.5799	59.3467	48.9431	46.2173	51.2625	51.4781	52.5536	39.0048	44.3754	44.863	49.052	50.1872	46.1347	47.1671	47.3426	48.6787
XLOC_024433	-	-	XLOC_024433	bta-mir-30f	TSS27022	chr9:10730928-10731012	-	-	0	0	0	0	0	0	0	0	0	0	163.052	0	0	0	163.119	0	0	0	0	0	0	0	0	0	0	0	0	0	0	0	0	0	0	0	0	0	0	0	0	0	0
XLOC_003575	-	-	XLOC_003575	CKAP2	TSS3934,TSS3935	chr12:21600279-21625618	-	-	9.74515	9.37292	12.2958	7.63611	14.0174	7.87302	10.8094	6.06237	14.0829	14.0829	6.81086	3.45689	0	6.92888	4.77563	22.0766	5.85463	5.8068	9.71698	10.1771	10.5275	11.7148	10.7216	11.5633	10.5761	8.18364	9.96453	6.69511	6.80066	12.5985	7.7652	7.97074	11.718	12.5302	11.1076	11.2815	11.3007	12.7956	14.8167	10.9939	14.2838
XLOC_005622	-	-	XLOC_005622	B3GNT6	TSS6189	chr15:57234743-57235883	-	-	12.4725	15.946	18.0176	18.1787	15.1135	16.5942	19.5966	22.2824	15.1822	15.1822	2.87578	2.90469	0	6.3705	3.94951	0	5.30566	2.63919	3.23234	5.98045	5.50218	6.07833	3.67771	6.2685	3.15664	5.59908	2.97427	6.07153	4.25217	2.06607	5.6563	4.86645	10.7196	7.22353	10.8386	9.35979	5.24529	11.3724	7.73133	4.50632	7.93995
XLOC_004675	-	-	XLOC_004675	FAM83H	TSS5166,TSS5167	chr14:2224029-2233612	-	-	34.2158	34.7292	35.2092	32.2637	36.6911	36.6857	33.2819	36.552	36.858	36.858	39.3441	41.0268	26.9888	41.6112	39.6372	44.9047	38.1815	38.4975	32.978	32.611	36.2627	33.0716	31.7407	33.7988	37.2701	38.4668	39.2409	42.3671	39.6216	37.8742	36.9	36.1037	47.1689	49.5338	48.0183	45.5453	42.8064	44.2385	52.4143	43.3846	49.0201
XLOC_003242	-	-	XLOC_003242	IFITM2	TSS3566	chr11:107191849-107193047	-	-	22.3818	23.023	20.1351	16.9322	19.0403	23.1177	19.5765	17.5659	19.1272	19.1272	30.0225	28.3377	0	38.5333	39.5093	0	23.8826	32.1398	19.3951	14.5411	18.1743	14.9431	17.6063	9.39911	19.4487	15.1105	30.9303	11.4048	22.7948	12.2998	10.9675	12.1116	38.0671	25.9947	26.075	33.3656	37.1522	29.0303	38.5922	30.0582	38.6713
XLOC_008480	-	-	XLOC_008480	U6	TSS9351	chr18:65645366-65667374	-	-	0	0	0	0	0	0	0	0	0	0	0	0	0	0	0	0	0	0	0	0	0	0	0	0	0	0	0	0	0	0	0	0	0	0	0	0	0	0	0	0	0
XLOC_012691	-	-	XLOC_012691	bta-mir-1247	TSS14017	chr21:68149405-68149541	-	-	0	0	0	0	0	0	49.1089	0	0	0	0	0	0	0	0	0	0	0	0	0	0	0	0	0	0	0	0	0	0	0	0	0	0	0	0	0	0	0	0	0	0
XLOC_015733	-	-	XLOC_015733	U6	TSS17429	chr26:15746439-15746542	-	-	0	0	0	0	0	0	0	0	0	0	0	0	0	0	0	0	0	0	0	0	0	0	0	0	0	0	0	0	0	0	0	0	0	0	0	0	0	0	0	0	0
XLOC_024282	-	-	XLOC_024282	5S_rRNA	TSS26850	chr9:63302748-63334395	-	-	0	0	0	0	0	0	0	0	0	0	0	0	0	0	0	0	0	0	0	0	0	0	0	0	0	0	0	0	0	0	0	0	0	0	0	0	0	0	0	0	0
XLOC_003066	-	-	XLOC_003066	ID2	TSS3360	chr11:88584861-88587166	-	-	10.8257	9.76932	12.4475	12.2096	13.1006	10.7373	10.7462	11.5388	13.1603	13.1603	16.1147	13.639	0	15.5607	12.3379	13.909	18.8525	16.2739	10.366	13.0265	9.88913	11.2451	16.0803	16.9536	14.9557	14.185	11.2874	12.2288	14.0782	13.1228	14.2378	10.7794	11.6129	9.84784	8.20311	12.822	12.4202	11.7196	14.0885	10.3697	12.4114
XLOC_002742	-	-	XLOC_002742	SEMA4C	TSS3001,TSS3002	chr11:2784544-2794589	-	-	17.2967	16.3237	22.2176	20.2823	18.5099	19.5841	16.59	18.4213	18.5947	18.5947	16.8285	17.9584	27.8325	18.3693	15.641	17.7007	17.4197	18.8573	16.3613	13.894	17.9716	17.8638	13.4747	14.894	19.5792	18.7819	18.778	20.9786	19.8655	18.5714	21.9135	21.1316	19.7075	23.8676	24.8051	25.3477	24.0355	25.7565	23.5936	23.1012	23.4106
XLOC_010842	-	-	XLOC_010842	DES	TSS11985	chr2:108075459-108082534	-	-	5.00095	6.05377	7.31141	6.7391	7.02035	5.80738	3.99854	7.51393	7.05283	7.05283	8.34557	5.58408	27.5188	7.59758	6.74357	9.09977	9.00335	12.2567	8.27816	5.64934	8.17175	6.67625	7.50232	9.2332	5.62292	5.92676	8.21868	7.24835	7.05355	6.46723	4.97403	6.51252	4.84903	5.42676	4.98847	4.38203	5.05036	4.98424	5.77901	5.65358	4.04309
XLOC_013121	-	-	XLOC_013121	EGFR	TSS14510,TSS14511	chr22:886982-1107656	-	-	24.9931	23.7499	25.6587	24.0467	23.7049	26.1153	24.5243	24.7729	23.8122	23.8122	18.5254	19.91	26.1896	18.2711	18.815	9.4978	19.3445	20.7005	27.0517	24.1605	25.1646	25.8299	25.5448	23.0726	25.2864	24.1354	23.8686	26.0071	23.7681	22.4134	24.4512	26.4556	19.5416	18.8091	20.4563	16.631	17.4472	16.9715	16.0795	16.3758	15.9686
XLOC_009512	-	-	XLOC_009512	VPS25	TSS10496	chr19:43446966-43451724	-	-	103.878	103.276	90.8961	100.488	86.0869	100.52	96.1548	98.8918	86.4821	86.482	118.346	128.156	115.604	113.495	127.632	90.8614	128.575	126.686	86.0029	89.1892	93.1592	88.943	84.5577	87.287	90.5416	108.986	93.5377	98.8533	95.5906	93.3828	91.4132	93.397	106.583	97.8483	90.5214	106.999	114.296	115.491	101.696	116.026	109.222
XLOC_006999	-	-	XLOC_006999	5S_rRNA	TSS7700	chr16:66901986-66902096	-	-	71.349	0	0	0	0	0	0	0	0	0	0	0	0	0	0	0	0	0	0	0	0	0	0	0	0	0	0	0	0	0	0	0	0	0	0	0	0	0	0	0	0
XLOC_009810	-	-	XLOC_009810	U6	TSS10835	chr19:12591389-12591494	-	-	0	0	0	0	0	0	0	0	0	0	0	0	0	0	0	0	0	0	0	0	0	0	0	0	0	0	0	0	0	0	0	0	0	0	0	0	0	0	0	0	0
XLOC_007959	-	-	XLOC_007959	HERPUD1	TSS8745	chr18:25048852-25059249	-	-	52.2757	51.5925	49.8157	58.7501	52.7342	53.1963	50.1286	53.1715	52.9728	52.9728	41.9599	50.7637	45.8065	42.9425	46.0693	51.8594	54.339	46.8988	64.8095	64.7275	67.2614	53.4853	58.5918	55.6437	51.7989	52.6067	59.5857	52.8042	52.9488	60.553	61.2495	57.8043	63.103	73.8492	65.2401	76.6612	69.5782	64.6878	75.3342	77.7349	76.0476
XLOC_023970	-	-	XLOC_023970	SNORA27	TSS26515	chr8:85913463-85928906	-	-	0	0	0	0	0	0	0	71.5424	0	0	0	0	0	0	0	0	62.4448	0	0	64.5578	0	0	0	0	0	0	0	0	0	0	63.6659	0	0	0	0	0	0	0	0	0	0
XLOC_005474	-	-	XLOC_005474	TAF10	TSS6037	chr15:47073271-47082075	-	-	139.846	116.232	130.515	135.457	138.6	131.727	122.007	127.123	139.236	139.236	159.757	151.163	196.596	152.002	144.023	205.773	182.351	149.484	128.217	107.706	124.244	107.804	127.513	130.357	122.942	129.398	112.128	117.847	112.766	112.215	146.927	139.949	136.921	126.3	127.515	128.834	144.065	131.332	133.77	146.544	142.868
XLOC_013843	-	-	XLOC_013843	bta-mir-219-2	TSS15329	chr23:7335322-7335432	-	-	0	0	0	0	0	0	0	0	0	0	0	0	0	0	0	0	0	0	0	0	0	87.8143	0	0	0	0	0	0	0	0	0	0	0	0	0	0	0	0	0	0	0
XLOC_004110	-	-	XLOC_004110	U6	TSS4531	chr13:70383805-70480943	-	-	0	0	0	0	0	0	0	0	0	0	0	0	0	0	0	0	0	0	0	0	0	0	0	0	0	0	0	0	0	0	0	0	0	0	0	0	0	0	0	0	0
XLOC_012990	-	-	XLOC_012990	U6	TSS14355	chr22:50815489-50815595	-	-	0	0	0	0	0	0	0	0	0	0	0	0	0	0	0	0	0	0	0	0	0	0	0	0	0	0	0	0	0	0	0	0	0	0	0	0	0	0	0	0	0
XLOC_008118	-	-	XLOC_008118	PSENEN	TSS8927	chr18:46646699-46648106	-	-	114.604	131.006	139.143	139.779	125.407	105.262	134.685	123.072	125.989	125.989	130.567	136.877	59.0099	125.946	134.918	194.465	134.941	132.174	125.856	127.998	130.26	125.001	152.362	113.726	109.341	122.703	125.815	105.842	113.264	124.756	123.313	122.524	118.869	95.3341	112.239	113.192	100.346	104.232	135.836	99.3352	131.029
XLOC_006704	-	-	XLOC_006704	NUAK2	TSS7374	chr16:2894912-2914084	-	-	11.0139	9.4465	12.415	6.43964	11.7431	11.3875	16.8897	12.0533	11.7978	11.7978	11.5605	9.9015	0	11.2475	11.6663	17.5559	10.4905	6.24254	12.5793	14.139	15.3036	15.248	16.2689	3.25926	12.092	16.4552	21.5917	10.8468	16.0951	12.5262	8.69024	10.1134	9.06151	12.055	9.27997	13.1004	11.5359	8.79915	5.75488	12.6547	5.61554
XLOC_008230	-	-	XLOC_008230	BCAM	TSS9068	chr18:52965137-52976445	-	-	24.7237	25.645	25.4557	23.7347	24.0666	24.3834	25.1216	27.0287	24.1768	24.1768	29.1039	31.4261	34.3324	31.5386	31.7613	22.5835	24.733	31.1259	34.948	35.1165	29.3017	32.0382	32.6634	30.3963	23.8373	23.7272	20.7818	21.785	22.0934	20.9571	19.5905	19.4751	34.4931	28.289	31.0813	34.4407	30.859	37.27	33.6247	34.0319	37.6415
XLOC_014703	-	-	XLOC_014703	CCNF	TSS16298	chr25:1949261-1965512	-	-	1.53612	2.11139	2.35851	2.26397	1.59791	1.36444	1.9613	1.56754	1.60532	1.60532	1.30756	1.31196	11.1697	1.28235	2.38205	0	2.4532	1.43705	1.20149	0.582603	1.87354	1.12403	1.19949	0	1.798	2.80499	0.615461	1.60385	1.78944	2.01791	1.71183	2.05826	3.48707	1.2332	3.73316	3.51241	2.96287	3.75097	3.34026	2.80985	2.94384
XLOC_017912	-	-	XLOC_017912	ACA59	TSS19829	chr3:107466834-107466971	-	-	0	0	0	0	0	0	0	0	0	0	0	0	0	0	0	0	0	0	0	0	0	0	0	0	0	0	0	0	0	0	0	0	0	0	0	0	0	39.5999	0	0	0
XLOC_024147	-	-	XLOC_024147	CD109	TSS26704	chr9:13421248-13551857	-	-	13.615	14.3218	16.371	14.7885	14.5792	16.2608	13.0868	14.6619	14.6461	14.6461	10.1698	10.5736	23.2683	9.38872	10.8551	15.3128	9.47826	10.8374	15.0043	16.5988	14.7532	15.197	13.9263	15.1126	13.1344	9.0883	16.871	13.8817	12.1272	15.0013	12.9722	14.9826	7.74497	8.88705	7.19276	8.34609	7.92818	8.70575	9.04201	8.39241	8.06611
XLOC_025708	-	-	XLOC_025708	EFNB1	TSS28412	chrX:86943394-86956220	-	-	19.7391	15.9752	16.976	18.6229	17.1256	19.659	18.6474	17.6811	17.204	17.204	26.423	28.1583	46.2502	25.9224	25.7494	25.8927	22.0368	26.5821	12.1593	12.3961	12.4631	10.4341	11.2593	14.3481	18.2163	17.5454	17.2748	18.5959	17.5408	14.6034	13.8142	18.5552	22.4894	21.9952	21.1464	22.9813	24.155	26.2187	21.9144	24.9567	27.6687
XLOC_025937	-	-	XLOC_025937	U6	TSS28654	chrX:145883944-145884049	-	-	0	0	0	0	0	0	0	0	0	0	0	0	0	0	0	0	0	0	0	0	0	0	0	0	0	0	0	0	0	0	0	0	0	0	0	0	0	0	0	0	0
XLOC_001925	-	-	XLOC_001925	U6	TSS2108	chr10:53089214-53481049	-	-	0	0	0	0	0	0	0	0	0	0	0	0	0	0	0	0	0	0	86.4687	0	0	0	0	0	0	0	0	0	0	0	0	0	0	0	0	0	0	0	0	0	0
XLOC_014523	-	-	XLOC_014523	DLGAP1	TSS16098,TSS16099,TSS16100	chr24:37994545-38293883	-	-	16.8559	14.8079	16.6097	15.647	16.1769	16.0068	13.7547	12.884	16.2518	16.2518	18.4882	15.2361	0	15.5653	19.5286	8.72767	15.7034	17.9547	11.618	10.8962	10.451	11.6391	8.35811	17.9539	11.3801	10.206	14.4307	13.2441	13.5956	12.5579	15.8186	13.1249	22.2251	23.0077	24.5808	20.9962	23.5616	22.3573	18.0504	22.1023	25.2715
XLOC_005340	-	-	XLOC_005340	SNORA3	TSS5885	chr15:25536647-25536760	-	-	0	0	88.4571	0	70.7882	0	64.4865	0	71.1093	71.1093	0	0	0	0	0	0	0	0	0	0	0	0	0	0	0	0	0	0	0	0	0	0	0	0	74.2206	0	0	0	0	0	0
XLOC_017534	-	-	XLOC_017534	TXNIP	TSS19422	chr3:21489096-21493251	-	-	87.7337	85.1107	86.9212	89.9564	102.321	89.6971	91.3545	86.3375	102.789	102.789	108.024	102.044	96.9835	106.562	102.5	91.4485	105.468	105.351	128.955	128.712	137.365	132.647	132.218	128.617	123.873	116.22	117.357	123.211	126.899	112.787	123.571	126.567	123.739	128.404	126.744	112.41	112.196	105.877	123.995	113.419	115.286
XLOC_006684	-	-	XLOC_006684	PKP1	TSS7351	chr16:81683366-81723912	-	-	376.016	368.652	366.085	334.701	351.699	383.104	364.672	381.577	353.311	353.311	361.805	380.218	439.909	377.987	370.401	352.679	349.16	361.316	310.035	329.117	313.04	319.957	290.115	297.35	391.751	388.093	387.575	382.645	408.998	372.705	359.771	365.858	415.007	413.624	369.132	388.06	420.858	408.088	422.299	373.293	387.932
XLOC_007132	-	-	XLOC_007132	U6	TSS7835	chr17:6371340-6371447	-	-	0	0	0	0	0	0	0	0	0	0	0	0	0	0	0	0	0	0	0	0	0	0	0	0	0	0	0	0	0	0	0	0	0	0	0	0	0	0	0	0	0
XLOC_004712	-	-	XLOC_004712	NDRG1	TSS5214	chr14:9109761-9165926	-	-	134.567	132.685	136.34	125.071	129.334	138.602	137.838	140.941	129.922	129.922	207.253	202.623	201.189	203.503	195.592	192.561	198.523	192.022	150.228	147.668	144.816	143.982	144.676	146.154	133.83	133.339	134.721	132.248	136.687	133.139	139.879	129.782	127.984	122.369	123.547	140.859	135.287	146.747	138.87	144.843	138.757
XLOC_011549	-	-	XLOC_011549	-	TSS12777	chr2:9649251-9649584	-	-	9.4117	14.1175	3.22124	6.17404	2.6021	4.67583	7.01374	9.00863	2.61397	2.61397	7.19022	2.39674	0	14.243	7.12151	0	10.7533	6.66692	2.40849	5.4508	16.7068	5.22255	5.44433	16.333	4.84124	9.68248	0	7.18576	11.9763	4.15073	16.2722	7.31069	30.7483	30.3766	23.5825	39.3204	37.9645	16.1531	21.6194	37.5324	30.375
XLOC_008404	-	-	XLOC_008404	ISOC2	TSS9263	chr18:62502066-62508467	-	-	41.097	33.5931	29.7574	30.987	29.5644	36.3398	34.4965	36.6913	29.7006	29.7005	40.9467	40.2373	0	40.357	45.3691	25.2399	38.3496	34.1675	18.7711	20.6621	22.5553	25.3866	9.43968	15.753	27.543	27.8687	29.6035	27.3429	27.724	17.5533	32.5858	19.2465	48.3811	50.5024	47.6644	55.9954	53.8147	55.9638	43.9015	55.5422	59.1148
XLOC_004367	-	-	XLOC_004367	SNORA51	TSS4825	chr13:52978728-52988922	-	-	121.775	0	0	0	43.983	40.3678	119.955	51.4304	44.178	44.178	81.8274	81.5512	0	40.5592	40.6434	0	0	112.964	40.4719	0	0	43.9468	0	0	0	0	0	0	0	0	0	61.5578	0	0	46.0345	83.4781	0	82.5786	0	0	0
XLOC_013766	-	-	XLOC_013766	5S_rRNA	TSS15238	chr23:39166818-39208654	-	-	0	0	0	0	0	0	0	0	0	0	0	0	0	0	0	0	0	0	0	0	0	0	0	0	0	0	0	0	0	0	0	0	0	0	0	0	0	0	0	0	0
XLOC_017462	-	-	XLOC_017462	S100A14	TSS19344	chr3:16827336-16829392	-	-	51.9565	48.3404	42.8834	48.5206	52.0307	45.5362	43.8231	45.7809	52.2712	52.2711	70.6027	59.3339	64.3885	67.9427	70.5546	87.5396	72.9712	62.3034	52.7735	43.2146	36.0803	42.0273	49.8962	46.1053	60.8205	64.6107	63.1551	59.4431	59.9819	54.6713	61.744	53.7255	111.141	109.497	108.787	121.053	118.596	144.178	130.14	128.514	140.808
XLOC_001976	-	-	XLOC_001976	DLGAP5	TSS2165	chr10:67863305-67908834	-	-	3.60267	4.25216	3.1165	3.19036	3.57114	2.92466	3.77948	1.83867	3.58781	3.58781	2.37888	1.64019	0	2.55539	1.49607	5.70823	1.40583	1.16085	4.02277	4.49263	2.54381	3.55081	2.21115	2.41134	3.54039	3.35244	5.76168	3.57307	3.35486	1.83216	3.0518	2.82445	2.30489	2.28897	1.88979	4.09111	3.71439	3.89713	3.3686	3.31322	3.84308
XLOC_018563	-	-	XLOC_018563	ATP6V0B	TSS20563	chr3:102670948-102674697	-	-	119.773	128.921	125.989	123.659	116.583	127.086	130.657	120.489	117.115	117.115	130.181	141.528	74.2454	127.459	138.468	128.401	153.349	130.188	129.495	111.73	86.6585	113.143	105.154	112.729	112.027	116.923	111.199	107.975	126.427	101.207	101.46	114.927	167.066	163.959	159.118	160.111	187.498	162.352	189.767	171.435	182.635
XLOC_011158	-	-	XLOC_011158	DHRS9	TSS12344,TSS12345	chr2:27116744-27140610	-	-	14.5879	14.5299	10.5564	10.5375	12.1167	12.7472	10.894	12.1609	12.1716	12.1716	3.49029	1.08102	0	3.26275	5.24758	7.21818	4.62565	2.87562	12.8053	8.21244	10.9962	10.3298	14.4763	12.7098	7.91021	8.93034	8.098	6.7541	11.128	7.66981	11.8675	11.7564	1.82522	1.91472	4.39824	0.219409	0.868168	1.30411	0	1.65589	0.92139
XLOC_010891	-	-	XLOC_010891	PTMA	TSS12039	chr2:120227919-120232987	-	-	371.023	373.508	385.479	344.612	355.95	378.613	366.231	350.588	357.629	357.629	402.058	382.11	374.873	423.37	367.373	444.38	411.71	408.276	396.185	372.602	402.614	396.673	409.587	431.018	353.434	363.195	376.367	373.22	367.06	363.747	371.413	379.962	404.245	417.925	373.463	471.212	467.548	485.461	456.596	470.853	469.268
XLOC_020569	-	-	XLOC_020569	OS9	TSS22769	chr5:56070692-56104927	-	-	59.9462	62.0248	69.4511	68.3808	71.2956	61.5912	65.6619	67.8797	71.6273	71.6273	67.6024	60.7348	75.7003	57.1057	56.5593	60.8154	58.7693	63.2899	63.3786	65.7991	70.0292	64.6301	66.2312	72.2083	66.9409	61.2408	62.3639	63.4762	66.5247	65.1154	64.0616	65.9792	58.3344	57.8034	56.1859	59.6179	55.2226	60.2959	55.5442	60.061	61.2826
XLOC_006649	-	-	XLOC_006649	NENF	TSS7310	chr16:73013320-73019895	-	-	14.5855	15.1061	16.3894	14.8506	15.2534	12.6515	20.6704	18.9675	15.325	15.325	19.5519	17.7686	0	17.2948	20.5032	0	19.2635	18.8275	12.6948	14.8104	15.6107	12.4754	14.0476	7.10716	9.27284	10.4825	13.9386	14.6342	12.1269	14.3302	11.8698	10.6249	16.92	24.2093	17.0696	27.1085	26.4385	19.3937	24.7569	29.3944	30.0834
XLOC_008786	-	-	XLOC_008786	SERTAD3	TSS9683	chr18:50050182-50053543	-	-	56.9148	46.8164	51.9043	53.9125	63.4111	50.1832	48.626	49.0765	63.695	63.695	71.0374	71.2016	76.9176	67.4811	67.489	66.2134	67.0307	81.8051	47.5648	39.0327	41.2832	36.9267	36.0004	62.4722	54.7922	50.1737	54.5607	47.7775	47.3555	53.0123	61.164	55.3556	60.0102	63.2648	56.9906	63.8225	53.3273	47.1102	62.7952	49.6335	59.5715
XLOC_012703	-	-	XLOC_012703	BAG5	TSS14029,TSS14030	chr21:69841703-69847179	-	-	20.9545	19.4938	18.6833	19.5807	23.3999	21.5888	21.9483	24.6098	23.5091	23.5091	23.6643	20.9524	33.379	19.5476	21.3142	19.1772	20.3169	22.3205	27.7382	25.4109	27.3051	24.7216	25.6728	36.1656	16.8364	19.1395	18.5303	17.7644	17.4491	21.4489	21.1435	21.2526	16.0577	17.0905	12.0289	14.4497	10.3076	13.4158	10.2988	14.0739	13.9391
XLOC_012728	-	-	XLOC_012728	ENSBTAG00000046076	TSS14055	chr21:71594101-71596399	-	-	2.96707	7.41227	0	1.97788	0	4.4354	4.43682	1.91467	0	0	19.8482	10.7182	0	12.0601	15.1683	33.1924	12.1233	26.2939	12.7939	7.25838	17.5019	13.9015	9.12647	16.9676	10.8681	7.82681	20.3185	16.9031	7.70601	8.20121	8.86239	9.64695	43.2806	52.764	28.1839	27.2163	13.1519	32.3351	34.3197	21.8666	6.87938
XLOC_014252	-	-	XLOC_014252	U6	TSS15786	chr24:1114873-1265108	-	-	0	0	0	0	0	0	0	0	0	0	0	0	0	0	0	0	0	0	0	82.7699	0	0	0	0	0	0	0	0	0	0	0	0	0	0	0	0	0	0	0	0	0
XLOC_009666	-	-	XLOC_009666	SCARNA16	TSS10672	chr19:55419631-55419819	-	-	0	0	0	0	0	0	11.1925	0	0	0	0	0	0	11.3502	0	242.282	12.6858	31.8463	0	0	0	0	0	0	0	0	0	0	0	0	12.6669	0	0	0	0	0	0	0	0	0	0
XLOC_009701	-	-	XLOC_009701	HN1	TSS10716	chr19:56938744-56953081	-	-	18.0401	15.2203	12.9148	20.5093	14.4374	14.5716	13.1257	20.8793	14.5032	14.5032	14.4198	16.5324	41.7788	17.8563	16.0062	7.46318	13.8679	13.8922	12.9968	16.2252	15.8752	14.9284	15.3216	13.4985	18.2706	20.4805	12.7952	17.0612	12.6664	10.7332	13.7783	16.8999	19.2068	21.9239	20.6717	20.9082	22.4527	24.1148	20.591	19.4022	26.7134
XLOC_015919	-	-	XLOC_015919	ENSBTAG00000035013	TSS17644	chr27:3150949-3151920	-	-	2.23997	1.10629	0	0	3.90701	2.20467	2.21727	2.87352	3.92472	3.92472	1.1531	2.31691	0	3.40487	1.1368	0	1.34776	3.38589	0	1.34209	0	0	2.78739	0	4.5754	0	0	2.24549	4.52511	0	1.34845	1.82439	3.18086	1.93708	0	1.26825	5.2571	1.27066	0	2.77847	5.76875
XLOC_017452	-	-	XLOC_017452	TPM3	TSS19332,TSS19333	chr3:16376435-16403812	-	-	61.939	49.9181	58.4192	53.976	59.549	62.0802	56.5574	65.0478	59.8257	59.8257	48.5724	57.7344	51.2784	52.751	54.7106	40.8059	53.8635	48.6822	60.3962	60.4642	61.9524	54.8278	53.9619	67.2218	61.3405	68.1455	60.9976	53.0161	58.3929	51.6954	57.7105	61.6449	65.0474	63.0517	70.6641	72.5974	68.3857	69.4377	68.0633	65.7576	68.753
XLOC_000190	-	-	XLOC_000190	FAM162A	TSS211,TSS212	chr1:67398384-67457625	-	-	538.628	592.839	532.514	633.701	615.818	518.264	504.151	520.559	618.717	618.717	574.829	529.848	637.741	524.588	523.303	580.048	611.64	538.697	571.125	632.45	603.729	629.877	720.417	693.33	627.357	614.845	590.475	573.563	563.15	626.66	626.718	576.367	739.175	750.297	750.163	854.64	862.094	863.195	972.074	911.486	876.191
XLOC_011776	-	-	XLOC_011776	CLPTM1L	TSS13016	chr20:71235490-71247877	-	-	35.9329	35.012	43.0082	41.8961	43.0341	34.8034	35.3162	35.3214	43.232	43.232	41.9924	38.4051	25.4094	38.4211	37.1989	34.459	45.6572	35.3032	32.8533	34.4464	39.8121	36.4033	37.2006	33.4382	32.9104	36.7697	31.7984	36.2367	38.7547	37.4283	36.7244	38.1391	47.1688	49.0881	48.6914	55.869	62.6195	53.13	58.9928	55.319	58.9126
XLOC_016563	-	-	XLOC_016563	-	TSS18340	chr28:246859-247060	-	-	0	100.703	55.1467	13.2122	22.2736	20.0122	10.0061	25.7042	22.3752	22.3752	20.5157	0	0	10.1599	20.3197	0	0	0	20.6163	0	0	55.8804	0	0	31.0802	0	0	30.7545	20.503	35.5296	11.6073	15.6446	0	0	0	0	27.0809	0	46.2647	10.7091	10.8336
XLOC_025374	-	-	XLOC_025374	ENSBTAG00000030107	TSS28053	chrX:3819816-3889945	-	-	0	0	0	0	0	0	0	0	0	0	0	0	0	0	0	0	0	0	0	0	0	0	0	0	0	0	0	72.6087	0	0	0	0	0	0	0	0	0	0	0	0	0
XLOC_005161	-	-	XLOC_005161	LAPTM4B	TSS5693	chr14:68668785-68730708	-	-	20.9473	25.1629	25.7606	23.7035	24.1297	24.4172	24.9778	24.4377	24.2396	24.2397	28.5137	24.6907	0	23.3693	20.002	7.52192	26.1502	24.708	28.2118	26.8009	28.6536	30.0802	33.4929	26.7092	22.2391	22.3427	18.685	14.9345	17.182	20.0795	19.0591	21.507	38.2541	45.1885	41.8887	44.3818	41.4258	39.4868	43.4003	42.9657	40.2718
XLOC_016324	-	-	XLOC_016324	VDAC2	TSS18078	chr28:31154551-31168822	-	-	117.894	127.304	105.072	112.715	116.167	118.508	110.257	123.332	116.703	116.703	120.405	106.207	120.111	116.812	117.67	107.469	124.326	103.323	101.568	103.646	106.028	97.463	100.904	96.9527	116.63	105.697	98.17	117.496	116.376	112.193	100.999	101.041	110.036	118.435	115.275	119.623	119.607	123.103	117.586	115.554	119.223
XLOC_020305	-	-	XLOC_020305	U12	TSS22474	chr5:114006210-114006360	-	-	27.7114	0	0	0	0	0	27.6581	0	0	0	0	0	0	28.0027	0	0	0	0	29.1713	0	0	0	0	0	0	0	0	0	0	0	0	44.1196	0	0	0	0	0	0	0	0	0
XLOC_000345	-	-	XLOC_000345	LXN	TSS381	chr1:109708431-109758096	-	-	4.42041	3.29985	5.67824	5.17641	2.82184	3.28021	3.01335	5.2736	2.83486	2.83486	3.19722	3.49646	0	2.57496	3.14336	0	3.32228	0.832988	4.0436	3.94425	3.72901	5.65172	5.37728	5.0799	0.577434	1.15479	1.59413	5.39121	4.2721	2.98371	5.63798	0.449372	5.57555	6.66551	4.9589	5.7161	6.49232	6.9377	6.08228	6.97161	6.24863
XLOC_000921	-	-	XLOC_000921	RIPK4	TSS1016	chr1:143509231-143535444	-	-	25.5126	26.3001	24.2827	28.3926	22.8781	26.6453	25.0199	25.0462	22.984	22.984	24.4467	26.4585	13.2041	27.1838	27.0426	8.75302	26.5442	29.3105	24.635	24.2616	20.8363	27.1082	23.7424	22.5082	21.8314	25.1918	23.2474	23.2992	22.2918	26.7256	26.6391	27.0221	30.7601	33.946	34.5939	27.5367	31.493	31.0939	37.2221	32.2196	30.0834
XLOC_018533	-	-	XLOC_018533	UQCRH	TSS20527	chr3:100391832-100401195	-	-	204.863	226.791	208.794	208.043	213.93	201.847	202.131	213.098	214.937	214.937	254.496	242.622	137.84	205.376	231.763	296.453	216.547	209.431	154.637	175.09	182.777	180.746	196.17	159.796	189.417	180.398	187.504	186.667	177.093	202.247	196.252	213.88	296.699	306.616	292.231	342.79	346.583	350.203	353.438	349.12	349.488
XLOC_009884	-	-	XLOC_009884	SDF2	TSS10912	chr19:20648943-20656236	-	-	21.0741	18.6267	27.5301	26.2899	28.5337	23.8487	23.0993	24.7481	28.6646	28.6646	32.3526	22.7526	0	23.7669	31.2423	25.6554	31.5376	36.1393	23.3918	31.7214	25.6357	29.3835	21.6781	22.7954	29.634	28.6439	26.9405	17.9966	20.4872	15.9321	26.1553	20.7653	52.3356	53.0295	48.6067	46.443	46.9539	47.7439	53.4933	51.0371	45.3059
XLOC_009944	-	-	XLOC_009944	CLUH	TSS10984,TSS10985,TSS10986	chr19:24167726-24188915	-	-	83.1225	75.2225	79.8347	81.7378	84.9403	81.1891	79.2398	75.7797	85.3336	85.3335	78.8167	80.6971	30.5647	82.4051	78.7661	79.6593	84.3364	81.8285	67.0249	71.9233	59.7804	65.9357	62.8077	67.3418	72.2607	74.2367	70.2076	72.7135	73.2169	72.6559	75.4952	72.7334	83.2046	84.3991	88.0407	80.2065	75.732	78.6749	80.5185	82.3049	83.657
XLOC_023717	-	-	XLOC_023717	SNORA30	TSS26238	chr8:23386996-23662561	-	-	0	0	0	0	0	0	0	0	0	0	0	0	0	0	0	0	0	0	0	0	0	0	0	0	0	0	0	0	0	0	0	0	0	0	0	0	0	0	0	0	0
XLOC_009920	-	-	XLOC_009920	5S_rRNA	TSS10955	chr19:22856213-22856325	-	-	67.3029	0	0	0	0	0	0	0	0	0	0	0	0	0	0	0	0	0	0	0	0	0	0	0	0	0	0	0	0	0	0	0	0	0	0	0	0	0	0	0	0
XLOC_018360	-	-	XLOC_018360	U6	TSS20332	chr3:45563731-46487165	-	-	0	0	0	0	0	0	0	0	0	0	0	0	0	0	0	0	0	0	0	0	0	82.1584	0	0	0	0	0	0	0	0	0	0	0	0	0	0	0	0	0	0	0
XLOC_001823	-	-	XLOC_001823	SNORA70	TSS1998	chr10:33950023-34069008	-	-	0	0	0	0	0	0	0	0	0	0	0	0	0	0	0	0	0	0	0	0	0	0	0	0	0	0	0	0	0	0	0	0	0	0	0	0	0	0	0	0	0
XLOC_001507	-	-	XLOC_001507	DLST	TSS1656	chr10:86533852-86552418	-	-	142.716	133.803	139.124	120.981	138.332	136.859	134.317	133.385	138.964	138.965	121.33	122.941	118.955	125.175	115.09	120.637	120.959	126.355	106.841	114.702	126.993	104.258	123.817	113.803	150.33	149.599	140.429	138.833	142.891	152.825	138.361	123.172	114.517	126.955	118.394	125.377	119.735	118.552	132.812	135.808	130.53
XLOC_008931	-	-	XLOC_008931	SNORD88	TSS9849	chr18:57317722-57324156	-	-	0	0	0	0	0	0	0	0	0	0	0	0	0	0	0	0	0	0	0	0	0	0	0	0	0	0	0	0	0	0	0	0	0	0	0	0	0	0	0	0	0
XLOC_002193	-	-	XLOC_002193	BUB1	TSS2400	chr11:1559189-1592162	-	-	5.66725	5.0148	7.33995	6.32243	6.99684	5.89609	6.16071	6.37664	7.02922	7.02922	5.14994	3.93657	10.9298	5.26041	5.24488	10.1035	4.14742	4.33898	6.5605	6.03886	6.98631	8.04373	7.92453	4.02246	4.93841	4.6093	4.11212	5.35672	5.83652	6.37619	5.44877	7.18354	4.52534	5.31103	3.65898	6.47812	5.46391	5.55187	5.33382	5.96879	6.32593
XLOC_014237	-	-	XLOC_014237	-	TSS15768	chr23:39504288-39505683	-	-	11.0661	9.48519	9.01775	11.7531	12.2379	13.0898	11.7808	9.75149	12.2938	12.2938	15.8347	11.2721	14.6934	9.30367	11.696	15.9961	15.0518	11.9448	9.9789	11.2919	15.5009	10.8191	11.5833	17.375	8.13174	8.40279	12.3633	9.11939	10.7287	12.0846	10.0218	11.8703	14.3987	9.07076	14.0839	9.0651	11.3366	14.212	10.8941	13.449	10.2041
XLOC_009662	-	-	XLOC_009662	TK1	TSS10664,TSS10665	chr19:54596646-54610033	-	-	23.4305	19.5479	24.2661	22.7623	29.2542	23.827	22.6424	25.3728	29.3891	29.3891	28.0406	25.6029	0	25.4723	23.4483	36.252	27.7739	36.3093	20.5322	15.1269	17.7434	18.9081	20.2511	17.7006	22.0606	20.8652	21.5885	25.4228	22.2319	21.0396	15.1036	26.6772	31.2728	34.6973	36.4152	31.2971	44.4017	47.1415	35.6033	33.6034	34.3052
XLOC_004506	-	-	XLOC_004506	MAFB	TSS4977,TSS4978	chr13:70066309-70069611	-	-	51.3616	49.8701	47.5923	48.6336	51.5622	46.7034	50.9583	49.2586	51.8005	51.8005	49.1073	50.2815	79.7774	55.9609	54.1116	81.1702	53.5958	58.1132	56.1457	49.717	58.2115	47.7505	48.8396	47.9704	61.3477	61.9879	59.3838	54.562	57.2052	56.2961	56.9016	56.8033	72.2753	67.5005	72.0584	72.06	71.5487	64.1152	64.5392	68.1925	63.9319
XLOC_004309	-	-	XLOC_004309	APMAP	TSS4754	chr13:42951020-43076853	-	-	39.4477	28.453	34.1782	30.6931	29.681	28.1722	31.8199	33.9025	29.8166	29.8167	44.2124	42.6002	19.5259	44.8258	50.0856	55.9387	50.487	49.7162	30.1025	27.4656	24.4367	26.8426	29.1479	20.8056	21.4624	22.8113	24.943	21.7966	25.0229	23.4108	17.9731	27.3453	31.3824	32.7636	29.1679	28.9406	30.2384	31.2027	37.6399	29.5502	33.007
XLOC_013179	-	-	XLOC_013179	ARPC4	TSS14578,TSS14579	chr22:16958093-16978442	-	-	75.8631	80.3709	91.0433	97.598	86.9999	71.3318	78.5749	85.2378	87.4039	87.4039	77.6623	64.8835	95.7502	75.207	76.8587	73.2159	79.0177	92.937	70.8151	67.7953	75.6892	75.9987	82.3809	76.7628	74.7784	68.9575	71.4768	78.6796	68.9906	77.9294	79.0985	72.7706	136.677	125.243	147.717	149.07	140.639	144.254	123.563	160.141	132.261
XLOC_008761	-	-	XLOC_008761	HNRNPL	TSS9656,TSS9657,TSS9658	chr18:48823773-48837777	-	-	89.9574	95.8441	81.842	95.9804	88.5085	87.9937	87.6924	85.0417	88.9108	88.9108	81.7159	84.3277	48.4803	77.9534	77.9833	50.3602	85.861	84.8036	89.2619	87.234	79.1486	83.7354	87.7957	98.8166	86.9504	93.5989	90.4427	87.8318	91.1708	94.6163	93.195	96.6675	112.065	110.755	111.21	117.301	118.943	114.258	104.892	126.602	116.404
XLOC_000586	-	-	XLOC_000586	-	TSS646	chr1:44724288-44727565	-	-	128.689	166.728	142.932	252.111	162.221	171.343	183.454	158.256	162.971	162.971	107.722	108.655	0	100.324	113.208	194.983	123.752	202.546	131.31	96.026	145.551	122.314	128.093	145.878	153.085	162.429	112.863	167.141	176.408	186.052	187.879	165.272	99.4827	141.178	93.364	95.3906	98.7788	114.943	60.9978	126.912	101.218
XLOC_002030	-	-	XLOC_002030	ZFP36L1	TSS2224	chr10:80965363-80970846	-	-	103.196	100.085	97.1094	110.304	97.0858	100.022	104.04	103.58	97.5147	97.5146	135.917	123.138	163.026	128.727	134.262	129.045	136.869	144.423	90.0212	96.2813	89.429	83.8456	100.538	96.9363	97.8496	93.9335	91.2879	93.9897	95.2339	89.0318	94.0383	86.4604	115.998	124.545	115.632	112.852	121.447	119.632	111.831	115.251	114.826
XLOC_008820	-	-	XLOC_008820	ETHE1	TSS9723	chr18:52048412-52075049	-	-	1201.98	1156.03	1179.5	1234.15	1279.4	1163.29	1167.2	1211.15	1285.28	1285.28	1461.93	1342.34	1729.72	1417.55	1357.67	1295.05	1501.74	1532.51	798.93	788.444	766.504	810.733	859.066	792.936	972.095	960.562	999.155	946.489	986.427	939.479	1036.19	1059.65	855.04	831.315	834.507	954.055	945.389	913.307	912.901	906.979	910.796
XLOC_020264	-	-	XLOC_020264	SYNGR1	TSS22431	chr5:111293865-111317963	-	-	49.2527	30.1821	31.7692	43.42	47.3978	44.3967	36.8364	44.6595	47.6147	47.6147	41.3205	38.2297	37.9422	47.0151	40.8757	26.2674	32.5884	43.665	24.7771	29.4312	31.8488	32.2254	33.9329	34.3153	40.2563	41.1328	34.0822	37.7963	45.2796	33.0718	36.9223	42.1014	45.0608	38.0579	61.6411	68.5019	66.1003	70.3773	83.5144	66.3379	66.1844
XLOC_012152	-	-	XLOC_012152	IMP3	TSS13432	chr21:33646396-33647525	-	-	18.8606	20.5729	18.0742	24.3578	17.3163	16.6154	20.3804	29.671	17.3962	17.3963	29.3872	32.6049	0	29.2595	28.6199	10.5811	30.3162	27.1742	10.76	11.064	14.5656	17.7371	19.2026	13.0726	18.7242	19.3911	26.3855	17.155	26.8916	19.2735	22.0071	15.7092	38.9522	44.54	33.2536	56.152	39.5268	47.9229	40.1102	36.4521	38.3246
XLOC_004831	-	-	XLOC_004831	ENSBTAG00000048026	TSS5341	chr14:53855845-53855965	-	-	0	0	0	0	0	0	0	0	0	0	0	0	0	0	0	0	0	0	0	0	0	0	0	0	0	0	0	0	0	0	0	0	0	0	0	0	0	0	0	0	0
XLOC_025147	-	-	XLOC_025147	UBA1	TSS27814,TSS27815	chrX:90828448-90850350	-	-	93.342	88.1702	96.4388	93.7711	93.0099	93.5758	88.175	89.0358	93.4375	93.4375	77.8953	73.8908	80.0528	79.5761	77.497	64.8776	79.8905	77.0602	77.0986	73.2129	76.5746	76.9746	76.0826	86.8285	88.8575	88.4013	81.9953	83.3051	84.3612	82.1953	85.5502	88.9462	84.3816	85.5229	79.6376	78.0383	75.2082	75.0286	69.2082	79.7407	82.5331
XLOC_010613	-	-	XLOC_010613	ENSBTAG00000005501	TSS11744,TSS11745	chr2:31630685-31682792	-	-	6.21484	5.89738	4.83172	3.49572	2.9438	7.76768	9.53416	3.16739	2.95735	2.95735	3.92264	5.80583	0	3.46924	4.26229	4.50729	3.81729	9.70485	6.24726	4.87832	5.04176	5.48934	4.47808	5.16779	10.1142	5.26553	8.31644	6.55419	4.32857	7.09269	6.35855	5.35525	6.33003	5.90977	6.65594	6.04576	4.29157	6.52306	4.06768	6.68206	6.6416
XLOC_005085	-	-	XLOC_005085	ENSBTAG00000047607	TSS5612	chr14:38745908-38775000	-	-	0	0	0	0	0	0	0	0	0	0	0	0	0	0	0	0	0	0	0	0	0	0	0	0	0	0	0	0	0	0	0	0	0	0	0	0	0	0	0	0	0
XLOC_017549	-	-	XLOC_017549	FMO5	TSS19437	chr3:22571921-22615024	-	-	62.7404	62.2598	67.8274	66.6662	61.0997	68.6965	64.5799	62.4243	61.3743	61.3743	70.5597	63.6548	50.7289	64.6563	64.7743	43.7434	65.1142	60.6025	56.4112	53.903	56.0739	56.4392	55.8864	51.0381	65.2954	59.8442	60.5973	65.9596	59.9978	65.7812	62.1534	59.1451	58.4351	59.9873	57.556	50.5152	50.6228	49.6816	53.0133	48.6897	44.5659
XLOC_002451	-	-	XLOC_002451	PCBP1	TSS2688	chr11:68383792-68385266	-	-	126.882	122.764	126.852	109.624	109.589	126.552	130.1	125.002	110.096	110.096	129.954	121.317	158.406	122.527	128.37	95.5626	114.666	112.03	124.522	119.404	118.487	127.77	97.5769	91.9079	116.272	114.67	117.806	115.189	116.064	128.649	111.753	108.314	160.16	168.672	163.055	165.591	168.882	171.464	168.141	151.405	157.677
XLOC_002178	-	-	XLOC_002178	-	TSS2384	chr10:86297439-86298258	-	-	9.66934	4.58021	5.57376	8.67997	9.0049	7.07933	6.57366	5.84542	9.046	9.046	8.81262	9.33101	0	10.2687	8.72841	0	6.97748	2.88397	11.9814	5.30528	8.25942	8.47187	8.24286	10.598	8.37687	4.71199	3.82081	9.32523	6.21682	6.28431	6.45242	7.11551	3.62757	7.30016	6.23411	8.50459	4.10566	5.49015	0	4.87071	4.37986
XLOC_024572	-	-	XLOC_024572	PNRC1	TSS27167	chr9:61921604-61925635	-	-	23.7351	25.1628	26.6142	25.1896	24.5064	22.3081	26.9206	22.5355	24.6174	24.6174	31.8875	35.7268	27.2286	29.7722	27.8207	44.0399	25.7571	25.7335	26.8859	29.8065	26.4985	27.6979	30.6912	20.7869	24.0227	25.851	22.9689	27.5397	25.1708	26.9734	24.0333	24.9472	46.4604	46.7716	48.4018	39.89	37.3825	40.0804	35.8301	42.0232	35.6868
XLOC_019380	-	-	XLOC_019380	DNAJB9	TSS21444,TSS21445	chr4:59970935-59975488	-	-	19.9856	19.1556	21.4549	21.6415	24.4673	26.5055	26.1193	16.2735	24.5786	24.5786	20.2681	23.7688	0	19.9057	14.6565	7.10581	16.4004	9.48365	35.523	31.1085	29.1236	32.8787	30.0202	25.182	22.0544	22.2874	21.4386	19.726	22.5745	16.7989	24.6319	23.9097	23.3523	25.2042	21.4636	22.2039	22.9124	21.9289	21.0587	21.1984	16.6661
XLOC_004400	-	-	XLOC_004400	C13H20orf20	TSS4861	chr13:55053689-55056880	-	-	5.63734	2.5652	6.5744	6.40462	3.47841	4.71238	4.69997	1.64284	3.49452	3.49452	8.24333	7.38252	0	1.8044	7.18667	9.8033	3.1707	6.68727	4.05103	6.11484	4.49641	6.84411	7.97584	6.56487	4.48727	4.92747	4.95247	7.51383	4.40727	3.86724	6.79716	7.73893	9.60172	3.81249	7.53307	8.2098	6.31576	7.24723	4.85811	7.16221	5.11343
XLOC_012395	-	-	XLOC_012395	DYNC1H1	TSS13691	chr21:68507096-68568025	-	-	31.0547	29.9459	29.1391	31.715	31.6352	31.4397	29.5257	30.9638	31.7832	31.7832	29.4988	27.5166	31.12	28.1408	28.8981	28.7668	30.1998	31.717	24.9792	25.6548	25.4237	24.4757	24.0187	28.2215	28.4899	29.521	30.1188	28.6012	28.5413	28.9765	31.6535	29.0951	30.5794	31.9114	28.7831	26.5422	25.189	27.0507	27.4367	26.72	26.6103
XLOC_004814	-	-	XLOC_004814	PKIA	TSS5324	chr14:43880468-43979511	-	-	52.224	59.2543	57.1467	52.8528	57.2326	52.9369	52.4349	60.2241	57.4929	57.4929	55.8658	67.6466	32.5372	57.6582	66.4517	48.0234	59.2663	67.1232	56.5243	52.5853	51.6956	50.4414	49.5671	55.3994	52.5626	51.7754	51.9218	44.0425	44.1268	42.6342	54.3085	52.4554	28.3028	24.9103	24.6676	20.8807	23.7456	25.3966	28.4751	25.4584	26.5902
XLOC_009653	-	-	XLOC_009653	LGALS3BP	TSS10654	chr19:54035258-54045168	-	-	29.3624	31.7819	28.3699	31.3233	29.22	32.9505	30.356	27.785	29.3533	29.3533	22.106	26.0761	9.43701	21.209	18.5246	18.7584	25.4525	20.0481	17.4735	18.6377	19.3445	19.7078	18.4691	23.3006	22.1793	22.5511	26.8283	20.6591	25.2738	21.8149	21.7486	24.0527	23.7375	28.9693	27.1999	30.0852	33.2282	27.6714	38.7204	30.4168	29.6368
XLOC_022130	-	-	XLOC_022130	MKNK2	TSS24482	chr7:22787217-22796782	-	-	122.344	114.145	118.972	111.228	120.826	130.751	126.182	115.331	121.389	121.389	140.63	138.306	119.446	129.762	131.044	183.655	130.653	133.154	90.1257	79.9325	80.5129	76.2698	83.6037	74.2945	103.833	108.399	101.96	103.607	107.891	91.5086	104.703	95.4632	105.002	101.776	91.4651	101.463	101.059	105.225	106.171	103.386	104.135
XLOC_013524	-	-	XLOC_013524	SRF	TSS14978	chr23:16747957-16754754	-	-	16.5493	14.1123	20.9546	16.7956	18.2927	14.8848	17.0766	15.4106	18.3769	18.3769	15.168	15.5555	0	13.7231	14.5992	14.3063	17.2804	18.908	13.3575	15.1789	15.0409	14.088	17.637	13.6996	11.5783	15.0143	14.0185	15.3235	13.8629	8.9503	12.3378	15.0246	16.7772	15.5052	15.6196	12.6039	12.6861	12.0396	21.1103	17.64	15.8221
XLOC_007599	-	-	XLOC_007599	ARL6IP4	TSS8349	chr17:54802291-54804869	-	-	13.6074	12.6615	11.4793	15.3289	14.2125	15.4797	12.2217	12.219	14.2804	14.2804	16.2897	17.8422	0	15.3231	17.6815	29.6947	16.6383	17.539	9.66451	9.87919	7.73822	8.77784	10.7711	7.51171	18.6866	11.8487	15.6068	14.4341	12.2576	9.56871	9.49254	11.7328	20.5279	17.3897	20.2345	20.4286	16.1459	22.9126	21.7525	17.2654	15.5764
XLOC_001907	-	-	XLOC_001907	SNORA19	TSS2088	chr10:50655753-50687544	-	-	0	0	0	0	0	0	0	0	0	0	0	0	0	0	0	0	0	0	0	0	0	0	0	0	0	0	0	0	0	0	0	0	0	0	0	0	0	0	0	0	0
XLOC_005181	-	-	XLOC_005181	DECR1	TSS5717	chr14:76022900-76066405	-	-	202.192	201.947	212.094	185.402	189.852	204.909	209.457	205.254	190.73	190.73	188.939	206.403	137.202	203.473	204.418	206.553	194.995	181.129	201.203	202.457	193.611	204.61	192.8	173.21	208.095	197.64	203.164	200.188	202.14	202.756	196.472	188.55	116.649	130.033	124.522	120.43	111.388	115.82	114.436	117.337	121.976
XLOC_017297	-	-	XLOC_017297	-	TSS19153	chr29:44278759-44282288	-	-	348.498	341.123	341.585	358.239	357.695	331.901	331.525	329.772	359.328	359.328	218.617	215.15	200.338	212.426	209.85	197.074	224.581	225.03	424.28	422.283	420.15	424.327	432.392	447.925	329.247	327.691	322.974	327.337	320.503	326.234	352.211	341.204	550.042	544.662	549.714	314.418	312.22	299.87	313.825	318.117	326.902
XLOC_003410	-	-	XLOC_003410	GJB6	TSS3754	chr12:36310778-36318420	-	-	11.0567	11.2238	10.4795	8.27947	7.57239	10.6869	10.4141	10.628	7.60706	7.60706	10.0236	11.0823	0	8.8872	9.36187	21.1878	12.1408	9.5605	15.5512	15.5839	15.3921	19.9795	18.235	11.9433	9.04326	10.3855	8.57517	10.903	12.0136	8.48021	11.955	10.9248	6.1131	7.46657	16.2595	7.44935	6.06019	5.78991	8.48446	7.18879	6.40528
XLOC_021857	-	-	XLOC_021857	CIST1	TSS24171,TSS24172	chr7:4843441-4910673	-	-	30.6494	30.0808	32.2891	32.3513	30.5555	30.8143	27.3076	31.4568	30.6925	30.6925	29.5693	29.4937	23.9662	26.5403	18.9651	8.21293	30.1452	26.7442	23.5559	24.7758	21.9576	22.143	29.0602	18.7605	39.2624	43.5271	49.3371	44.4636	45.3092	44.5826	46.7225	49.0003	32.8421	26.5167	29.2779	36.2043	34.0133	27.3599	36.7989	28.7607	40.6725
XLOC_005023	-	-	XLOC_005023	SNAI2	TSS5547	chr14:21577308-21580910	-	-	22.9846	23.1882	27.4405	27.0236	24.414	23.4785	25.5557	24.7874	24.5246	24.5246	26.5315	20.9366	19.7331	23.2769	24.6875	24.9243	26.2193	30.3778	27.0533	28.4725	26.5273	23.3685	27.0382	24.9844	27.7415	25.2108	27.1421	29.2606	23.4513	26.9742	26.2521	28.6401	23.0558	27.0709	25.4915	24.8435	23.4123	26.9477	21.0245	25.1493	24.3403
XLOC_019933	-	-	XLOC_019933	SNORD59	TSS22056	chr5:57119916-57125290	-	-	0	0	0	0	0	0	0	0	0	0	0	0	0	0	0	0	0	0	0	0	0	0	0	0	0	0	0	0	0	0	0	0	0	0	0	0	0	0	0	242.702	0
XLOC_003489	-	-	XLOC_003489	U6	TSS3840	chr12:84414064-84414170	-	-	0	0	0	0	0	0	0	0	0	0	0	0	0	0	0	0	0	0	0	0	0	0	0	0	0	0	0	0	0	0	0	0	0	0	0	0	0	0	0	0	0
XLOC_008339	-	-	XLOC_008339	EMC10	TSS9193,TSS9194	chr18:57071804-57078308	-	-	65.0807	63.1452	74.8908	63.8092	70.9922	73.1965	62.1811	55.6393	71.313	71.313	92.4002	81.4904	93.1154	86.0831	80.882	125.713	81.3006	88.1954	52.3544	50.3685	51.0042	50.1282	54.9692	50.8473	68.8527	70.4883	60.1747	66.3771	64.8809	65.7775	74.1822	59.8216	99.3886	110.297	104.616	123.905	114.981	117.157	142.695	124.003	105.14
XLOC_012947	-	-	XLOC_012947	SELK	TSS14305	chr22:47582814-47590574	-	-	16.9005	20.564	25.3432	27.8047	25.1168	18.9168	23.5016	19.6472	25.2342	25.2342	20.3233	19.3788	0	20.2567	21.7262	31.9629	20.8118	24.4962	20.0844	27.0823	23.1898	24.7151	23.1687	17.601	22.2941	24.4351	19.9269	19.8784	21.4857	17.6688	24.0617	18.9512	21.3704	16.0774	22.2184	25.2105	21.0989	28.5451	17.4847	27.4136	16.8969
XLOC_019760	-	-	XLOC_019760	ENSBTAG00000040019	TSS21869	chr5:27594460-27599306	-	-	418.469	443.177	444.158	440.159	449.06	432.46	434.483	411.732	451.165	451.165	458.698	425.959	557.517	446.5	449.592	526.497	454.36	475.85	568.487	582.206	587.561	585.182	603.191	584.209	672.363	676.906	657.576	680.884	668.956	687.151	714.715	676.465	1090.45	1107.33	1104.81	1116.5	1110.79	1123.02	1151.97	1099.96	1143.51
XLOC_003987	-	-	XLOC_003987	CTSZ	TSS4389	chr13:57889706-57899205	-	-	41.3484	35.3553	34.5247	38.837	32.7002	36.0738	43.9432	43.8906	32.8528	32.8528	47.0612	43.6931	15.7953	44.2493	48.7449	16.1034	43.5552	45.2973	36.1385	34.0004	39.58	34.1472	35.1281	33.619	32.6076	27.4917	35.3652	29.1856	23.7957	33.9563	34.8379	33.5269	34.7584	39.8492	45.7542	37.5536	45.4099	43.1263	47.4279	36.8976	43.8481
XLOC_009392	-	-	XLOC_009392	bta-mir-33b	TSS10362	chr19:35234561-35250757	-	-	0	0	0	0	0	0	0	0	0	0	0	0	0	0	0	0	0	0	0	0	0	0	0	0	143.178	0	0	0	0	0	0	0	0	0	0	0	0	0	0	0	0
XLOC_018313	-	-	XLOC_018313	GSTM1	TSS20278	chr3:33805753-33816442	-	-	15.4903	15.8664	21.0042	18.1949	15.9765	18.5506	16.5783	12.2416	16.0465	16.0465	35.8716	35.3878	0	27.0123	33.1171	7.83696	34.4657	25.938	29.159	29.4574	27.4664	23.9867	33.2199	26.4138	24.5097	28.1207	18.9651	27.9231	23.983	17.8589	24.041	33.328	34.0474	30.7867	38.3703	32.4822	33.6701	40.7444	39.5113	43.3511	40.7583
XLOC_020711	-	-	XLOC_020711	EIF3D	TSS22930	chr5:75299355-75313533	-	-	73.9941	68.6327	73.5416	68.0714	65.7141	74.9988	71.9509	69.8917	66.0196	66.0196	84.9257	86.1578	62.9124	85.9607	84.1994	51.1671	91.2641	88.5721	67.8284	62.0978	67.3363	67.2182	62.5068	74.0454	67.2109	63.5696	62.6845	62.4236	66.9986	69.349	62.2258	66.0909	67.8817	67.1852	62.8792	70.2869	69.6202	70.7847	75.3558	67.8813	69.4233
XLOC_015242	-	-	XLOC_015242	ENSBTAG00000046752,PAGR1	TSS16897,TSS16898	chr25:26681933-26689460	-	-	5.72651	8.841	7.9722	9.11236	9.42929	9.50703	8.00422	10.3789	9.4734	9.4734	12.0075	9.21552	0	10.1713	8.87683	19.8508	14.1685	15.1727	9.20677	8.83433	9.06194	9.78437	7.00457	14.5317	11.4405	10.8013	8.93483	7.56602	11.9903	12.1042	12.915	8.31997	11.4358	10.3926	8.66568	16.6683	14.6718	15.232	19.297	14.272	16.2854
XLOC_017467	-	-	XLOC_017467	S100A5	TSS19350	chr3:16891317-16894701	-	-	1.09483	2.17691	0	0	1.19084	5.46321	1.09061	0	1.19637	1.19637	2.28552	0	0	2.26646	4.49584	0	2.49835	0	3.47545	0	1.16167	1.26681	2.57118	0	2.32955	2.32463	0	0	1.15932	0	3.82849	5.19801	1.36129	3.2819	3.6542	0	1.52811	2.25549	5.30734	3.54854	2.42517
XLOC_025908	-	-	XLOC_025908	snoU109	TSS28621	chrX:140273347-140273476	-	-	0	0	0	0	0	0	0	0	0	0	0	0	0	0	0	0	0	0	0	0	0	0	0	0	0	0	0	0	0	0	0	0	0	0	0	0	0	42.9742	0	0	0
XLOC_024450	-	-	XLOC_024450	HMGN3	TSS27039	chr9:19000363-19035860	-	-	40.0014	40.938	44.069	39.442	37.7921	46.542	35.0672	48.6819	37.9673	37.9673	38.3573	45.9163	29.372	40.0483	46.2481	22.3581	41.4187	49.8992	52.6139	57.0452	54.9795	44.5141	52.7235	57.837	38.6743	35.3406	32.0836	42.3465	35.3123	42.2742	42.5142	29.8622	40.1813	49.9058	44.4609	48.2091	60.9129	46.4171	45.7063	52.6447	52.6622
XLOC_010927	-	-	XLOC_010927	SERINC2	TSS12078	chr2:122784557-122889605	-	-	89.7978	92.6009	85.1622	81.9414	82.4049	90.112	94.4242	93.5241	82.7725	82.7725	112.541	120.69	123.647	105.155	103.956	135.893	102.04	90.1203	67.7744	74.4694	79.4524	74.4235	66.9298	67.0619	99.3062	99.3239	113.698	117.071	112.906	104.211	108.381	91.7469	89.8715	99.6832	95.0577	91.2027	91.2754	110.112	103.712	94.134	100.756
XLOC_004294	-	-	XLOC_004294	5S_rRNA	TSS4736	chr13:38990409-38990528	-	-	0	0	0	0	0	0	0	0	0	0	0	0	0	0	0	0	0	0	0	0	0	0	69.5243	0	0	0	0	0	0	0	0	0	0	0	0	0	0	0	0	0	0
XLOC_011221	-	-	XLOC_011221	UBXN4	TSS12413	chr2:61919642-61949692	-	-	37.2639	39.3821	35.422	28.1498	38.4087	37.8165	35.0294	38.447	38.5903	38.5903	31.0338	33.829	23.3539	35.8517	36.2365	36.5234	30.9314	34.8457	32.8962	35.5674	36.2663	36.0872	36.9821	33.7965	39.4282	36.7801	40.5017	35.8512	38.8672	33.8683	36.0821	32.5738	34.1849	35.2872	34.376	38.3166	32.5027	38.3541	43.3298	33.5528	35.0464
XLOC_004911	-	-	XLOC_004911	CA1	TSS5427	chr14:79520632-79530892	-	-	1059.45	864.625	1067.36	918.111	942.367	683.402	1097.27	1045.51	946.623	946.623	986.79	931.514	629.515	953.303	994.674	881.651	895.656	947.039	729.66	1088.37	815.046	1048.24	663.574	963.238	1117.8	1122.05	1116.22	1105.28	1113.48	919.159	988.051	453.058	1407.57	1400.74	726.095	1577.3	1255.42	1581.9	1322.53	1377.37	1017.04
XLOC_001481	-	-	XLOC_001481	ENSBTAG00000045679	TSS1623	chr10:82557429-82587611	-	-	0	0	0	0	0	0	0	0	0	0	0	0	0	0	0	0	0	0	0	0	0	0	0	0	0	0	0	0	0	0	0	0	0	0	0	0	0	0	0	0	100.834
XLOC_003737	-	-	XLOC_003737	-	TSS4110	chr12:69746123-69746545	-	-	4.26489	8.52979	5.83879	5.59551	4.71654	8.47537	9.88794	5.44299	4.73807	4.73807	5.79242	2.89621	0	7.17133	7.17133	0	6.49712	4.02814	14.5521	13.1734	21.6304	25.2436	14.8025	29.6051	11.7003	11.7003	0	13.0249	8.68324	10.0314	13.1088	8.83421	5.06675	0	17.4148	12.5774	13.3805	4.1827	3.26559	6.04719	3.05875
XLOC_022382	-	-	XLOC_022382	NDFIP1	TSS24764	chr7:55061327-55085728	-	-	126.263	116.441	120.108	117.263	124.993	126.139	126.275	124.126	125.563	125.563	120.857	115.635	96.2365	120.846	117.635	65.9567	118.365	108.272	126.212	117.369	126.658	130.153	118.572	131.981	134.264	125.225	126.563	142.423	126.157	125.001	138.557	144.44	130.342	130.935	131.16	137.959	136.828	134.735	151.049	156.136	159.677
XLOC_020835	-	-	XLOC_020835	TPI1	TSS23065	chr5:103942402-103945759	-	-	188.103	183.831	202.782	190.552	193.977	189.962	177.601	172.282	194.872	194.872	205.778	191.469	60.2895	190.444	200.161	185.929	206.252	237.449	184.849	199.392	192.687	194.85	212.37	218.335	174.209	193.212	196.276	195.212	174.969	192.114	194.487	204.658	186.902	207.15	201.811	204.005	219.66	212.8	228.671	226.973	228.489
XLOC_018198	-	-	XLOC_018198	CRCT1	TSS20150	chr3:18222997-18224799	-	-	47.7729	52.4729	44.5693	39.7297	35.2033	62.9078	55.8658	49.2065	35.3627	35.3627	6.07686	10.4326	0	5.05911	7.59658	0	7.73567	11.119	90.4536	77.987	95.0804	88.5812	64.1365	76.4771	74.7994	100.19	106.08	87.9351	99.8611	87.6246	85.0483	70.0366	55.7784	41.8344	42.5592	28.9058	21.6559	23.613	19.0936	32.0284	30.8078
XLOC_003153	-	-	XLOC_003153	FNBP1	TSS3461,TSS3462	chr11:100288426-100374967	-	-	14.2094	14.507	18.398	15.1835	17.7918	13.1841	14.991	12.7935	17.875	17.875	11.5169	10.5115	31.2592	11.9588	10.0143	15.0513	13.4181	9.48556	14.9441	17.3183	15.1053	15.3266	15.9857	17.9142	15.0183	13.1738	14.802	14.4696	12.7164	15.1624	14.1415	12.2409	8.70628	11.9426	10.6488	9.171	9.85108	10.398	7.57463	9.09884	7.54284
XLOC_000830	-	-	XLOC_000830	RAP2B	TSS914	chr1:115476358-115480295	-	-	9.60638	9.04626	9.92203	8.38201	10.2844	9.43046	8.98909	9.19735	10.3313	10.3313	14.2497	12.9726	15.6995	11.9764	13.5351	11.4363	12.711	13.7146	10.0177	12.9375	11.7839	8.40111	9.43161	7.86113	10.9199	10.9622	10.8054	8.46683	10.0357	8.34326	10.1156	10.927	9.85337	10.6075	7.65789	7.56606	8.15526	7.65243	6.71896	5.73436	6.03018
XLOC_014379	-	-	XLOC_014379	SCARNA18	TSS15936	chr24:49943667-49943750	-	-	0	0	0	0	0	0	0	0	0	0	0	0	0	0	169.073	0	0	0	0	0	0	0	0	0	0	0	0	0	0	0	0	0	0	268.388	0	178.357	0	0	0	201.05	0
XLOC_002073	-	-	XLOC_002073	TMED10	TSS2273	chr10:86767207-86802389	-	-	111.264	117.796	99.0501	110.785	110.949	106.055	108.4	103.317	111.451	111.451	93.2426	98.5268	60.9777	104.424	92.5011	56.7351	85.6699	71.6268	97.0957	102.583	88.8355	93.6012	93.4367	93.9219	109.252	106.099	119.961	104.5	110.554	109.79	106.475	98.2699	97.6422	89.5035	112.359	106.274	98.1481	103.024	110.77	97.7601	108.187
XLOC_002069	-	-	XLOC_002069	PGF	TSS2269	chr10:86595705-86608816	-	-	3.16401	2.39108	1.70287	1.87177	2.9668	1.4439	1.92559	3.74147	2.98045	2.98045	4.82641	3.31295	17.1482	5.50268	3.73032	5.63048	4.49757	7.89199	3.55878	2.60209	3.80223	1.11664	3.14066	2.64363	4.32777	2.31124	4.30843	2.75604	4.30611	3.15081	3.70007	2.30955	6.32914	3.9013	3.19563	9.08289	9.93753	6.02254	3.034	5.97449	6.55106
XLOC_016776	-	-	XLOC_016776	POLR2G	TSS18566	chr29:41777027-41780288	-	-	70.4402	56.5555	44.0919	64.2805	68.9082	47.3432	65.8965	57.4666	69.2238	69.2237	64.9368	68.6285	71.4474	61.9105	75.8113	26.1049	56.9537	72.2019	47.7696	44.3549	51.0388	45.4082	60.4432	44.3913	48.6536	48.3146	55.8433	53.0664	48.9535	62.3558	52.0396	54.1057	48.7474	40.4945	67.1969	70.3032	63.2351	69.727	58.2912	61.9818	54.4806
XLOC_009262	-	-	XLOC_009262	U6	TSS10213	chr19:23660848-23858491	-	-	0	0	0	0	0	0	0	0	0	0	0	0	0	0	0	0	0	0	0	0	0	77.1856	0	0	0	0	0	0	0	0	0	0	0	0	0	0	0	0	0	0	0
XLOC_002612	-	-	XLOC_002612	U6	TSS2862	chr11:99292405-99292509	-	-	0	0	0	0	0	0	0	0	0	0	0	0	0	0	0	0	0	0	0	0	0	0	0	0	0	0	0	0	0	0	0	0	0	0	0	0	0	0	0	0	0
XLOC_021537	-	-	XLOC_021537	U6	TSS23815	chr6:47318292-47430107	-	-	0	0	0	0	0	0	0	0	0	0	0	0	0	0	0	0	0	0	0	0	0	0	0	0	0	0	0	0	0	0	0	0	0	0	0	0	0	0	0	0	0
XLOC_022563	-	-	XLOC_022563	SLC25A42	TSS24966,TSS24967,TSS24968,TSS24969,TSS24970,TSS24971	chr7:4047845-4092180	-	-	100.515	91.6634	90.246	91.6518	152.028	92.8653	95.348	103.284	152.723	152.723	75.97	120.054	61.2448	91.7425	85.2487	67.3176	86.6356	85.2972	55.7045	39.2955	44.2447	99.5449	113.236	84.739	130.225	96.8011	93.674	78.1073	71.6888	127.214	80.9966	63.151	154.814	60.1624	103.785	99.8873	57.0988	90.4978	77.2285	86.6294	125.701
XLOC_012952	-	-	XLOC_012952	TKT	TSS14310,TSS14311	chr22:48264510-48288061	-	-	105.246	107.222	108.043	111.522	106.433	108.849	101.924	105.753	106.919	106.919	104.593	105.353	102.668	100.139	102.647	67.1058	119.892	108.377	93.5678	96.5455	93.1261	88.3637	88.8469	95.5912	107.052	97.0586	98.5855	105.064	107.288	109.081	114.266	111.793	96.367	101.792	100.446	102.118	104.404	107.631	110.866	111.53	111.509
XLOC_013514	-	-	XLOC_013514	5S_rRNA	TSS14966	chr23:16376205-16390351	-	-	0	0	0	0	0	0	0	0	0	0	0	0	0	0	0	0	0	0	0	0	0	0	0	0	0	66.622	0	0	0	0	0	0	0	0	0	0	0	0	0	0	0
XLOC_024166	-	-	XLOC_024166	ENSBTAG00000044581	TSS26726	chr9:23397953-23398013	-	-	0	578.321	0	0	0	0	0	744.388	0	0	0	601.113	0	0	0	0	0	0	0	0	606.763	0	0	0	0	0	0	0	598.371	0	0	0	0	0	747.242	0	0	0	0	0	0
XLOC_002620	-	-	XLOC_002620	PPP2R4	TSS2870,TSS2871	chr11:99590327-99621993	-	-	55.5722	56.533	56.3853	58.9962	52.259	52.7959	51.2403	56.2542	52.4949	52.4949	68.1239	54.5236	64.3114	61.1427	71.0141	67.2685	64.3673	71.9943	49.5475	42.4183	40.8236	49.3024	44.0691	50.0274	45.2315	45.9298	42.9205	47.9012	53.327	48.9037	56.9115	50.5454	69.6862	59.512	59.9346	79.2572	69.1525	74.1855	74.4063	66.242	71.895
XLOC_020904	-	-	XLOC_020904	UNC84B	TSS23140,TSS23141	chr5:110871344-110889009	-	-	13.4297	16.2301	14.4717	13.2968	13.3145	14.1589	13.1392	14.4884	13.3741	13.3741	18.414	17.4319	7.76999	16.892	17.3193	33.6762	18.2118	13.4742	13.4382	13.3606	14.2547	15.0433	14.8724	16.4483	13.0369	13.6419	15.694	15.7245	15.7667	16.3567	17.5641	14.8507	21.6411	15.5152	14.5389	15.995	12.7672	16.7531	14.8233	18.587	15.3596
XLOC_001317	-	-	XLOC_001317	OAZ2	TSS1437,TSS1438	chr10:45419746-45433129	-	-	50.7083	55.1046	48.799	50.6801	51.774	48.5539	56.393	55.9007	52.0117	52.0116	61.0995	58.0752	40.8816	58.433	56.5413	71.838	62.3633	55.3838	49.5459	56.5623	55.6591	55.8893	56.5154	54.9109	52.2505	61.5093	55.8869	61.3864	55.1652	68.5335	59.3534	59.164	52.4662	53.2458	53.7334	59.0854	60.5177	53.384	59.0422	63.6698	58.1134
XLOC_003886	-	-	XLOC_003886	GDI2	TSS4271	chr13:43302439-43331090	-	-	241.549	239.195	244.584	253.383	237.966	254.716	245.314	238.966	239.061	239.061	230.596	235.084	249.92	237.128	238.284	192.874	246.851	242.153	246.2	245.379	245.824	258.863	258.958	245.055	235.799	230.571	213.046	229.083	241.95	232.219	223.636	232.051	194.232	210.031	208.026	211.88	224.579	226.536	199.489	220.265	219.831
XLOC_013217	-	-	XLOC_013217	ATXN7	TSS14623	chr22:37587793-37675105	-	-	5.16331	9.71738	12.7267	4.69547	18.4708	13.1077	8.80855	7.02917	18.555	18.555	13.2682	10.7495	0	11.0081	5.21089	51.9508	3.35851	17.9715	7.93779	3.086	3.36845	6.5605	14.023	12.9713	7.10402	5.78273	3.95117	4.74994	16.9559	6.14303	5.18263	5.78995	8.50779	2.15571	2.99475	3.5486	8.73261	3.00653	1.67939	2.48391	4.63146
XLOC_020420	-	-	XLOC_020420	HOXC6	TSS22602,TSS22603,TSS22604,TSS22605	chr5:26161191-26174853	-	-	95.3236	91.3279	76.4108	87.3815	97.3547	83.0103	83.0854	79.3482	97.8039	97.8039	94.807	84.8089	27.3896	86.1817	93.9569	54.0297	105.707	119.569	78.4129	74.0605	79.9382	71.2251	80.1113	78.2419	71.8571	76.9517	91.2802	82.6213	75.0514	96.0551	91.434	76.7162	55.1873	59.6567	61.3369	54.213	43.1697	58.8583	48.7367	48.321	43.6516
XLOC_021677	-	-	XLOC_021677	PLAC8	TSS23974	chr6:99655643-99690417	-	-	3.80893	4.60667	6.2649	0	7.35681	6.87848	3.802	4.86417	7.39059	7.39059	7.79355	3.1182	0	1.55211	3.87841	0	8.5252	0	3.24952	8.27418	4.05376	2.65208	7.23829	8.13953	5.67087	0.810559	4.42042	4.0425	8.87362	4.17771	1.76104	9.54272	11.7102	6.62812	7.80818	10.186	8.45889	8.4267	6.58649	6.75642	8.02823
XLOC_020278	-	-	XLOC_020278	RBX1	TSS22445	chr5:112685000-112697359	-	-	44.7153	47.0013	47.9153	50.6716	49.7634	52.0329	50.5333	46.1804	49.9918	49.9918	54.501	47.4205	38.851	61.728	56.6675	56.1127	56.0172	53.0397	52.7994	36.7133	47.3802	40.422	49.2493	49.7305	43.813	51.3385	45.3123	54.1807	53.188	50.8443	52.363	40.7683	62.8871	47.905	54.2811	70.6852	63.1975	68.0027	58.8477	63.9126	58.3845
XLOC_019876	-	-	XLOC_019876	ENSBTAG00000000198,ENSBTAG00000020564,LYSB	TSS21990,TSS21991,TSS21992,TSS21993,TSS21994	chr5:44421168-44559920	-	-	2517.84	2339.37	2852.8	1657.15	2195.6	2971.04	2266.81	2395.26	2205.56	2205.56	944.621	1127.22	921.684	1094.69	1122.13	1094.88	1046.95	878.967	3757.55	3274.49	3326.45	3413.58	3016.99	2508.97	2361.6	2541.61	2496.14	2700.16	2382.05	1780.98	2141.47	1820.45	1881.86	1918.45	1927.85	1302.47	1265.65	1264.09	1368.92	1366.19	1251.6
XLOC_008995	-	-	XLOC_008995	U2AF2	TSS9919,TSS9920	chr18:62327714-62340780	-	-	57.7346	58.0139	55.2083	57.6354	59.1219	61.504	54.5333	57.6529	59.3912	59.3912	62.3984	59.8029	50.5674	54.9531	59.843	82.7841	57.7192	54.5063	49.2499	59.2355	50.6809	48.5772	48.3975	62.4499	54.9282	53.9288	62.1559	54.6773	53.5582	52.5828	48.0068	52.1119	71.0967	61.4104	62.4988	67.3985	64.1251	65.3503	73.169	71.8208	68.3558
XLOC_011348	-	-	XLOC_011348	ABCB6	TSS12550	chr2:107884170-107891799	-	-	29.969	26.5874	28.9859	34.3664	30.3772	28.7923	33.7938	31.0588	30.517	30.517	38.6273	36.1835	9.32591	31.7649	34.095	42.3512	35.9554	40.064	28.0907	27.4089	29.4404	28.3779	26.3707	32.0063	30.0927	26.9213	25.5406	29.377	26.7463	28.1947	30.3355	33.0532	24.1008	24.2436	29.1219	29.1686	33.8552	29.3896	31.9338	32.4251	31.1622
XLOC_009094	-	-	XLOC_009094	-	TSS10030	chr18:53694398-53695110	-	-	12.3081	9.23106	9.26762	9.68887	10.2086	9.78365	12.2296	12.5664	10.2552	10.2552	17.5522	10.0298	34.3266	13.0384	10.5549	24.908	9.84379	13.9498	11.9688	14.2565	9.3635	16.3914	12.8156	12.8156	11.396	12.6622	15.0161	8.14418	10.6501	6.5137	7.80261	7.64841	7.31108	5.29664	8.22395	7.86439	4.13732	7.24253	5.65452	7.19879	4.63432
XLOC_000720	-	-	XLOC_000720	EIF4A2	TSS797	chr1:81057778-81064090	-	-	160.839	179.932	154.264	167.832	180.781	176.277	177.934	178.905	181.628	181.628	173.632	209.591	129.094	184.156	197.46	187.685	199.241	182.064	195.612	191.307	170.621	189.753	200.236	184.949	167.743	185.977	181.483	185.765	177.914	174.717	167.483	173.085	160.797	167.238	160.517	158.293	155.083	149.329	157.269	149.291	152.392
XLOC_025060	-	-	XLOC_025060	TMEM164	TSS27718,TSS27719,TSS27720	chrX:62882392-63058456	-	-	39.2169	37.9031	41.1258	45.3718	52.9837	43.0641	41.7268	37.2155	53.2274	53.2274	36.4121	26.9755	38.6531	34.4388	28.3376	74.4268	33.7297	45.7149	34.4904	34.5701	36.1985	26.1968	38.9321	27.0468	26.4139	39.638	38.483	31.6291	38.2901	34.6907	42.676	35.7565	39.1906	46.6447	38.3743	22.3736	25.5609	30.2695	30.3978	34.1744	31.6673
XLOC_015368	-	-	XLOC_015368	BUD31	TSS17038,TSS17039,TSS17040	chr25:37513720-37532400	-	-	65.954	80.7982	80.8181	64.7907	71.0446	69.0732	77.4569	93.3282	71.3715	71.3715	73.9574	87.0667	76.7612	99.3431	91.9376	45.6186	91.5756	93.2361	96.3573	82.6882	92.9764	98.696	80.9289	105.495	76.6427	73.5209	60.7963	80.0612	75.2227	89.49	74.1089	87.7695	56.3881	48.9911	41.8522	53.7267	51.3364	66.7302	68.6184	56.9909	57.4565
XLOC_009243	-	-	XLOC_009243	bta-mir-423	TSS10191	chr19:21799219-21844511	-	-	0	0	0	0	0	0	0	0	0	0	0	0	0	0	0	0	0	0	0	0	0	0	0	0	0	0	0	0	0	0	0	0	0	0	0	0	0	0	0	0	0
XLOC_009702	-	-	XLOC_009702	NT5C	TSS10717	chr19:56955612-56957740	-	-	50.1272	51.1163	48.3595	37.3876	40.7091	48.4432	54.6519	48.5099	40.8984	40.8984	73.4736	68.3149	36.324	54.5549	54.2124	40.6625	56.6717	58.3079	65.6034	60.3835	63.778	58.7559	63.0986	85.5837	59.4547	53.9946	55.1422	51.1492	56.4774	52.2958	54.3552	49.6318	82.6178	76.1252	65.9645	75.5233	83.244	76.6635	83.6678	89.2755	68.7506
XLOC_018774	-	-	XLOC_018774	U6	TSS20787	chr4:7612874-7652099	-	-	0	0	0	0	0	0	0	0	0	0	0	0	0	0	0	0	0	0	0	0	0	0	0	0	0	0	0	0	0	0	0	0	0	0	0	0	0	0	0	0	0
XLOC_023482	-	-	XLOC_023482	5S_rRNA	TSS25970	chr8:69500591-69604707	-	-	0	0	0	0	0	0	0	0	0	0	0	0	0	0	0	0	0	0	0	0	0	0	0	0	0	0	0	0	0	0	0	0	0	0	0	0	0	0	0	0	0
XLOC_008304	-	-	XLOC_008304	TRPM4	TSS9153	chr18:56114585-56157345	-	-	14.2591	15.7671	13.0949	17.088	15.486	13.8555	13.8194	12.7806	15.5573	15.5573	15.7014	14.4956	6.42254	14.7133	12.5332	12.6222	15.1187	12.6706	9.20212	9.25228	6.83465	7.7369	9.17114	8.37144	11.8056	11.1748	13.5952	12.6313	11.5248	16.0003	10.3432	10.8102	18.0627	18.8832	18.9936	15.4072	16.252	20.9854	14.7661	17.1817	16.4142
XLOC_003284	-	-	XLOC_003284	-	TSS3608	chr11:86918232-86918572	-	-	15.684	11.2029	30.6743	8.81887	12.3893	26.7154	17.8103	20.0165	12.4458	12.4458	29.6699	22.823	0	22.6049	22.6049	45.3429	10.2399	6.34859	13.761	12.9763	6.81817	12.433	7.77657	7.77657	9.22016	4.61008	21.0272	13.6853	15.9662	3.95254	15.4952	31.3273	15.971	12.8561	7.48549	13.2152	6.0253	8.78959	15.4403	11.9134	14.4623
XLOC_009196	-	-	XLOC_009196	MYO1D	TSS10140	chr19:17665143-18023500	-	-	26.2466	24.0456	21.6344	25.7332	24.2383	24.7041	25.3681	24.2014	24.3492	24.3492	17.3331	18.6165	25.1118	17.0801	16.3921	15.0016	17.0195	20.5439	16.6575	17.751	18.112	16.3302	19.6931	19.5444	21.6044	24.0537	22.0482	21.191	20.5374	23.9491	22.7877	21.4384	17.9574	18.149	17.4035	17.7279	14.7083	16.5027	16.533	15.6429	16.706
XLOC_004218	-	-	XLOC_004218	ECHDC3	TSS4652	chr13:12576088-12590757	-	-	20.1822	21.6813	28.1655	29.5881	24.6909	29.8433	20.7595	19.7827	24.8053	24.8052	22.5772	21.3456	51.4123	18.756	23.8766	57.8494	22.0131	24.0086	17.0572	15.9604	11.7105	13.2698	17.3296	11.2088	16.9911	19.8611	15.9206	11.6136	17.2277	18.4927	16.2107	12.5687	35.6396	25.0689	26.1594	19.3632	26.5132	21.7972	30.8078	20.8778	26.6674
XLOC_022725	-	-	XLOC_022725	AP1M2	TSS25143	chr7:16302065-16312788	-	-	60.2813	59.5444	58.3608	57.6661	52.1688	57.1962	61.1374	55.4633	52.4095	52.4095	52.0556	49.4662	26.0325	45.8178	50.2295	32.1406	44.3452	43.3121	45.8517	49.4745	50.2029	47.3441	49.6089	45.4274	46.908	44.0123	44.0949	49.8618	50.0872	56.8758	52.3542	51.9232	47.9582	36.522	44.5207	46.7513	51.0982	47.6735	45.3382	40.1314	43.4253
XLOC_023130	-	-	XLOC_023130	CLINT1	TSS25602	chr7:71421797-71479026	-	-	91.2805	97.8169	87.3727	82.7677	84.2576	84.6127	90.7892	91.893	84.6467	84.6467	63.5224	61.9489	31.1088	65.5254	57.5185	39.3643	60.7456	55.8212	96.9288	102.803	103.56	102.414	97.1807	103.873	81.9896	86.4926	89.4873	87.3795	87.8744	95.4716	88.2866	79.8208	66.2006	64.0596	60.703	51.8985	52.6715	53.6071	47.3824	52.6062	55.0503
XLOC_012724	-	-	XLOC_012724	ENSBTAG00000048049	TSS14051	chr21:71488885-71492946	-	-	1.45323	1.43739	1.21662	1.18606	0.675233	1.15512	0.287385	1.1153	0.678324	0.678324	4.25592	2.74205	0	4.50132	3.88293	0	1.4156	6.26101	1.59912	2.17278	3.49257	4.52917	2.98964	4.62928	2.12669	3.06265	1.13668	1.80764	0.604	1.60556	2.85698	2.90131	2.50092	4.58393	6.20472	3.92212	4.94001	4.32056	3.14828	3.59	2.22764
XLOC_014018	-	-	XLOC_014018	DDR1	TSS15528	chr23:27975618-27989666	-	-	62.6603	64.3073	66.3688	60.9673	63.6318	63.5116	56.962	62.8134	63.9208	63.9208	82.0171	77.7671	83.5149	72.8027	77.9157	120.201	80.9495	79.055	64.886	68.6029	65.6483	65.6857	63.7521	61.3728	57.2412	62.8756	54.0281	59.5257	62.1211	61.6051	55.2329	59.9078	89.1901	98.5744	94.2718	93.2914	100.525	90.7501	95.6542	87.1961	95.0036
XLOC_007706	-	-	XLOC_007706	THOC5	TSS8464	chr17:70837283-70867949	-	-	20.9322	19.5818	20.0166	18.6258	20.9721	19.8717	18.7224	20.4786	21.0698	21.0698	20.4318	21.0284	25.962	22.1148	18.6974	24.4788	20.488	17.6077	17.7441	18.9873	19.2036	15.6925	23.2009	20.4541	18.1749	15.6426	16.0014	16.5957	19.9358	21.0515	18.6849	18.4617	20.4254	19.1466	21.5866	18.713	19.9018	21.8091	18.2693	25.1424	24.3737
XLOC_022795	-	-	XLOC_022795	TNFAIP8L1	TSS25220	chr7:20697580-20716655	-	-	5.09767	3.05507	3.3508	4.15942	4.75322	2.92252	2.78437	2.92573	4.77494	4.77494	3.87975	4.30208	0	4.37287	4.7774	0	3.51001	2.8191	2.84652	3.0678	2.6829	2.16872	3.14195	3.53807	4.4775	2.53699	4.42798	2.48451	3.61339	3.66876	1.94875	4.16679	3.43372	3.49243	3.69991	4.13261	6.7198	4.61025	5.83146	5.11189	5.40175
XLOC_008509	-	-	XLOC_008509	GLG1	TSS9382	chr18:1963142-2141411	-	-	15.9523	17.4762	19.4193	17.3125	17.23	17.1786	16.4179	14.718	17.3097	17.3097	15.9267	15.2455	18.3085	15.756	17.1698	19.2577	17.4238	15.146	18.2219	16.8904	17.4181	17.9097	16.8198	15.6536	16.5466	19.4841	17.6303	18.107	17.2175	18.7942	19.0823	20.6851	16.0111	16.832	17.3574	15.7433	16.3264	15.1021	15.2986	15.998	16.4696
XLOC_007673	-	-	XLOC_007673	SPPL3	TSS8428	chr17:65279402-65310143	-	-	34.5917	48.2429	51.5458	42.6734	48.0687	48.7957	40.1856	43.5372	48.2852	48.2853	45.7821	44.9382	40.0619	56.6488	51.5831	45.0756	48.4135	53.4315	35.306	34.1434	38.2914	31.4461	40.5101	44.0122	38.5327	48.8379	35.2269	39.3598	52.2216	39.6048	43.0331	45.1358	63.7126	46.8819	58.3996	59.4336	62.3006	62.0482	57.6047	71.8538	64.3404
XLOC_010160	-	-	XLOC_010160	CCDC49	TSS11235	chr19:40019911-40039606	-	-	79.0403	66.9689	69.1545	52.6941	67.0422	74.1929	75.2985	77.1374	67.3582	67.3582	56.1624	58.6304	72.8919	64.0522	65.6606	65.0169	57.9799	49.0501	77.2653	69.7456	73.3968	73.8345	68.9838	62.353	68.273	63.9763	59.7418	67.2413	75.3312	83.0251	57.3817	57.8411	88.0143	102.381	87.2406	72.9882	67.2854	70.5558	63.7337	58.9839	60.6462
XLOC_001322	-	-	XLOC_001322	FAM96A	TSS1443	chr10:45936693-45952110	-	-	36.1046	41.1224	40.2007	43.7854	43.9348	39.267	36.7352	41.4369	44.1379	44.1379	39.0306	36.1271	0	39.7982	35.9414	49.5673	32.2474	27.2203	38.5685	38.4616	44.836	32.946	42.802	41.0738	44.5384	31.683	44.7699	39.4822	37.1892	44.1528	39.5968	27.3592	43.9044	52.7223	58.7888	57.8637	58.4634	59.9411	63.2491	58.0734	54.7533
XLOC_002570	-	-	XLOC_002570	bta-mir-181a-2	TSS2815	chr11:95709410-95709520	-	-	0	0	0	0	0	61.9406	0	0	0	0	0	0	0	0	0	0	0	0	0	0	0	0	0	0	0	0	0	0	0	0	0	0	0	0	0	0	0	0	0	0	0
XLOC_020007	-	-	XLOC_020007	HSP90B1	TSS22134	chr5:67940791-67959532	-	-	378.702	381.746	370.622	358.382	364.504	379.746	388.104	378.712	366.241	366.241	213.354	228.125	272.828	233.534	227.687	270.841	218.132	218.222	481.551	495.688	493.003	486.5	482.476	485.841	439.645	433.688	457.777	436.487	447.588	439.638	431.553	431.627	247.564	247.432	242.501	258.219	251.522	264.261	265.413	251.843	250.493
XLOC_011011	-	-	XLOC_011011	bta-mir-2284u	TSS12174,TSS12175	chr2:130896819-130980121	-	-	250.103	487.81	3.90299	2.76349	1116.55	213.175	2.49313	269.242	1121.7	1121.7	257.856	1.78049	0	234.038	4.06445	0	1.89409	2.41905	2.92795	303.521	3.34652	4.34208	1.11937	3.17786	3.09274	1.0575	4.39907	2.5796	224.067	6.57194	3.00011	3.38317	2.22735	3.39695	6.0629	2.68989	3.79013	3.07333	5.15318	2.81913	6.26835
XLOC_018609	-	-	XLOC_018609	MFSD2	TSS20613	chr3:106724608-106737437	-	-	1.59448	2.17277	2.20451	1.5674	1.99807	2.77241	1.37807	1.52715	2.00724	2.00724	4.74934	3.29486	0	4.48783	3.05039	0	4.4004	4.64301	1.07842	0.9738	0.641794	0.469913	0.971743	2.96586	0.416213	1.25145	1.16009	0.61922	0.830009	1.45329	0.702315	0.631641	2.52986	2.786	1.88039	3.86047	2.78887	1.83465	1.93377	1.53879	1.80552
XLOC_002530	-	-	XLOC_002530	ITGB1BP1	TSS2771	chr11:87994385-88010369	-	-	15.938	17.7524	14.5578	17.922	15.1505	15.4657	17.9889	20.7921	15.2205	15.2205	19.7304	14.2771	0	16.4156	12.2724	9.23274	14.3623	12.8772	16.3557	18.9847	18.2465	22.8695	19.1067	19.5727	17.5447	15.0711	25.0145	14.5999	15.9385	13.0277	20.1022	16.5119	22.1029	23.1143	19.9088	25.8817	23.9124	23.2339	19.3196	25.0045	23.9843
XLOC_006667	-	-	XLOC_006667	bta-mir-29b-2	TSS7331	chr16:77478032-77478113	-	-	0	0	289.106	0	0	0	0	0	0	0	0	0	0	0	0	0	0	0	0	0	0	0	0	0	0	0	0	0	0	0	0	0	0	0	0	198.753	0	0	0	0	0
XLOC_006864	-	-	XLOC_006864	SPSB1	TSS7546,TSS7547	chr16:44994736-45066366	-	-	16.8395	19.7083	22.9162	25.3551	21.7902	23.9252	19.1662	22.5994	21.8895	21.8895	24.7045	23.0828	44.8634	25.1227	26.3778	20.4918	23.7965	31.7548	16.2525	18.0216	17.1309	16.9083	19.0404	13.8371	21.6641	21.4797	18.2867	21.042	18.6283	22.6957	22.0153	22.0409	26.1991	23.4105	20.7153	23.1434	18.6242	19.9871	22.9276	20.8466	22.178
XLOC_000762	-	-	XLOC_000762	SOX2	TSS842,TSS843	chr1:85932361-85934884	-	-	82.8745	82.6211	79.1033	79.2633	83.0951	81.1546	76.8055	77.5893	83.4789	83.4789	75.1162	73.8309	59.5439	70.8888	70.6557	87.4866	73.2589	71.6923	88.6102	81.6578	84.6141	88.5406	91.1699	106.172	87.6443	83.9944	83.6034	84.9766	75.2528	84.4877	83.8152	88.0751	68.7325	76.3401	69.6027	74.4791	70.3452	64.3354	79.62	71.2319	70.7874
XLOC_025729	-	-	XLOC_025729	U6	TSS28433	chrX:91819201-91819308	-	-	0	0	0	0	0	0	0	0	0	0	0	0	0	0	0	0	0	0	0	0	0	0	0	0	0	0	0	0	0	0	0	0	0	0	0	0	0	0	0	0	0
XLOC_005190	-	-	XLOC_005190	SNORA61	TSS5726	chr14:78968453-78968579	-	-	0	0	0	60.8629	0	0	0	0	0	0	0	0	0	0	0	0	0	0	0	0	0	0	0	0	0	0	0	0	0	0	0	0	0	0	0	0	0	0	0	0	0
XLOC_013718	-	-	XLOC_013718	HIST1H1C	TSS15187	chr23:31636946-31637588	-	-	4.36015	7.13348	3.03511	6.05413	4.36312	6.42877	2.86763	3.6966	4.38359	4.38358	3.93843	2.37972	0	0.774258	2.30004	0	3.77217	0	6.85759	3.46229	3.03503	2.48778	4.60724	0	0.754466	5.28908	7.04476	5.17484	1.48243	2.66185	2.72573	1.22834	6.84073	5.54489	10.0187	6.29004	3.7005	7.26103	2.16144	1.04642	7.66177
XLOC_002406	-	-	XLOC_002406	CAPG	TSS2636	chr11:49423730-49438680	-	-	7.11645	8.57002	10.9812	5.93185	11.3601	7.79195	6.24752	7.72045	11.4125	11.4125	11.0843	10.2614	0	7.62148	9.471	12.1544	11.3678	14.4394	9.40051	11.6297	9.62791	11.2185	12.7773	16.1716	9.45239	8.10558	9.90154	7.93222	10.201	10.2445	6.9962	10.8031	13.4106	9.03643	13.6905	19.8449	22.2052	15.6431	19.9454	12.3518	17.5727
XLOC_007466	-	-	XLOC_007466	SNORD73	TSS8201	chr17:6701604-6707774	-	-	0	0	0	0	0	0	0	0	0	0	0	364.755	0	0	0	0	0	0	764.766	0	0	0	0	0	0	0	684.405	0	0	0	0	0	0	0	0	0	0	0	0	0	0
XLOC_022327	-	-	XLOC_022327	5S_rRNA	TSS24697	chr7:51688097-51880519	-	-	0	0	0	0	0	0	0	0	0	0	0	0	0	0	0	0	0	0	0	0	0	0	0	0	0	0	0	0	0	0	0	0	0	0	0	0	0	0	0	0	0
XLOC_001211	-	-	XLOC_001211	SNORA79	TSS1321	chr10:26825619-26825767	-	-	0	0	0	0	0	0	0	0	0	0	0	0	0	31.916	0	0	0	0	0	0	0	0	0	0	0	0	0	0	0	0	0	47.6096	0	0	0	0	0	0	0	0	0
XLOC_011993	-	-	XLOC_011993	-	TSS13265	chr20:39144052-39146029	-	-	15.2351	16.4751	15.2792	16.9668	16.0648	15.4899	11.7935	15.1478	16.1381	16.1381	17.1428	16.9624	29.6363	18.0514	21.2684	25.0953	20.8476	21.082	18.3149	16.0052	17.2506	15.7283	19.0605	17.216	11.6639	11.6639	11.9702	11.181	13.1647	11.2503	13.0681	12.3845	16.2053	13.7223	15.7824	14.1056	15.9591	14.2465	15.4634	17.1433	15.6274
XLOC_014603	-	-	XLOC_014603	-	TSS16193	chr24:3752801-3753303	-	-	20.8854	16.7083	15.726	19.181	19.6325	15.5641	20.7521	18.6582	19.7221	19.7221	8.50972	18.0831	0	16.8568	16.8568	0	11.9312	14.7945	22.4475	22.982	26.4812	31.2911	28.9955	14.4977	25.7835	30.0807	31.3606	35.0808	28.7025	18.4216	22.8693	19.4677	2.48121	1.49796	5.81461	4.10613	1.40411	6.14486	2.39876	7.7735	4.49365
XLOC_021733	-	-	XLOC_021733	ENSBTAG00000048119	TSS24032	chr6:108898928-108930463	-	-	159.982	201.048	103.445	122.554	216.743	191.417	183.061	171.294	217.747	217.747	173.763	226.819	509.13	197.412	222.903	181.785	227.571	223.949	147.655	334.938	104.105	246.164	180.774	122.183	96.7397	192.574	193.699	164.757	157.23	137.105	180.642	203.402	83.7725	164.928	118.3	100.527	91.7182	59.4437	59.0902	146.495	121.062
XLOC_003734	-	-	XLOC_003734	-	TSS4107	chr12:69738032-69738407	-	-	12.6146	7.20835	12.3356	2.36432	5.97878	8.95295	8.95295	13.7993	6.00606	6.00606	9.17822	3.67129	0	14.5448	9.09052	0	4.11793	5.10614	5.53394	2.08736	3.65588	3.99991	20.8489	6.25466	3.70787	5.5618	3.38242	7.33802	7.33802	9.53702	8.30849	5.5992	4.2818	0	2.00685	3.54296	4.84612	3.53471	8.27905	1.91638	1.93867
XLOC_001811	-	-	XLOC_001811	GREM1	TSS1986	chr10:30039412-30039967	-	-	9.81516	14.8528	9.3953	9.97012	7.66182	9.66344	15.6151	14.3863	7.69699	7.69698	16.5413	9.46682	49.985	9.28021	13.0632	17.0187	14.294	15.824	19.7166	7.18741	14.9267	16.3406	13.7549	25.3882	8.51292	9.285	7.17311	10.6564	6.14484	10.8961	8.83961	13.1549	10.0577	4.6132	3.413	12.0127	5.53703	4.07376	16.9286	9.64849	6.73182
XLOC_010103	-	-	XLOC_010103	USP22	TSS11165	chr19:35728069-35746498	-	-	39.1372	41.226	43.4897	40.9358	42.6014	40.4888	39.3333	43.2287	42.7968	42.7968	36.4144	38.3287	42.0806	35.6968	35.0881	42.7033	39.2683	39.0115	41.9425	38.9506	38.6544	36.9815	42.2556	31.0649	35.3191	39.6625	38.2996	35.752	36.9677	37.7427	36.4427	38.687	45.366	39.1159	39.4726	41.115	45.0886	41.3776	46.5425	46.0185	45.8672
XLOC_002493	-	-	XLOC_002493	ITSN2	TSS2732,TSS2733	chr11:74895798-74982364	-	-	20.44	19.1365	25.3136	21.2904	20.1989	19.7624	20.9493	23.5527	20.2934	20.2934	15.4542	15.3831	0	16.3326	14.3273	9.80691	20.2244	14.7472	22.411	21.8149	18.7935	25.4781	23.2551	23.4383	21.656	22.2924	24.682	20.0112	23.6917	20.8883	21.3284	20.3932	24.3926	20.9492	17.794	16.9609	23.9616	17.0293	20.6932	18.9298	18.6502
XLOC_016568	-	-	XLOC_016568	-	TSS18345	chr28:15578694-15579596	-	-	10.7685	9.87109	9.214	11.1848	12.405	10.2539	7.13317	9.16203	12.4616	12.4616	17.3676	15.5394	50.0494	15.3909	12.2222	9.08011	16.4046	7.628	10.1042	16.6308	13.6537	11.9508	14.0156	9.34375	6.00073	5.53914	7.57944	7.30812	6.39461	7.91513	12.412	6.97048	18.1235	26.3885	23.4844	22.4943	19.9088	25.5222	31.9506	20.5172	21.7211
XLOC_014852	-	-	XLOC_014852	YPEL3	TSS16459	chr25:26451071-26454431	-	-	78.3509	65.7978	68.7758	65.5608	71.896	72.7784	76.0569	81.9637	72.2233	72.2233	77.477	70.2193	0	69.6338	65.5	27.9703	67.9696	59.9795	69.3461	68.1962	68.7766	67.35	67.9006	67.4483	74.082	66.6504	84.318	65.53	68.9703	62.4625	76.0756	65.507	48.4142	32.6894	43.3747	39.7452	36.6793	31.5302	35.8033	30.5022	31.0804
XLOC_006883	-	-	XLOC_006883	CSRP1	TSS7569	chr16:49332769-49353517	-	-	34.3684	32.0681	32.3499	34.6087	28.368	34.7744	35.4796	35.9219	28.4954	28.4954	46.53	43.9675	59.2622	42.8733	42.281	59.1056	42.5259	47.3043	22.5569	24.2228	23.6645	21.1766	22.0765	27.4765	23.8014	23.9596	24.3392	27.0723	25.683	28.5131	22.8196	28.187	41.4682	40.6676	35.4083	46.5998	59.5703	51.1096	59.5145	46.2968	45.5982
XLOC_012912	-	-	XLOC_012912	SUCLG2	TSS14261	chr22:33977311-34251728	-	-	155.527	167.991	164.115	155.668	161.702	164.258	167.051	168.555	162.444	162.444	146.065	157.002	94.7646	156.933	158.147	114.225	155.199	153.761	151.839	129.704	134.291	136.419	141.875	156.347	169.95	169.031	151.505	162.708	159.259	160.03	170.754	166.68	120.469	125.476	120.365	145.81	143.113	132.141	138.864	140.883	140.266
XLOC_008785	-	-	XLOC_008785	SERTAD1	TSS9682	chr18:50040252-50043146	-	-	24.2841	23.5797	16.991	19.2499	16.1952	17.3205	17.5549	17.56	16.2689	16.2689	34.5964	25.8129	21.7056	32.1983	31.6571	21.106	29.0239	25.5847	16.2093	18.6346	22.6944	13.5229	17.0391	12.9692	17.1799	20.4407	16.7839	17.3264	18.3494	17.9429	17.7913	18.5946	40.5095	34.2318	28.5644	36.7113	41.2115	27.8194	30.7984	29.0808	32.1957
XLOC_014391	-	-	XLOC_014391	-	TSS15948	chr24:54433353-54445422	-	-	355.822	295.299	317.626	286.937	258.695	342.699	351.682	334.506	259.859	259.859	81.2862	81.8384	42.8082	85.7307	92.7941	60.5516	79.4773	79.3887	422.184	394.335	417.279	414.851	381.635	389.247	241.08	244.597	228.459	261.647	247.451	243.421	224.543	235.907	178.238	160.421	187.626	101.649	99.0076	94.4091	94.4533	106.403	93.0762
XLOC_012772	-	-	XLOC_012772	-	TSS14099	chr21:61509354-61510056	-	-	14.4366	5.64911	9.45247	10.7056	9.02395	6.23675	9.35513	20.0266	9.06514	9.06514	12.7874	10.8693	0	8.86561	4.43281	0	11.4744	8.89252	12.8501	18.1761	14.0071	12.5388	11.6189	10.8927	7.10312	7.74886	10.6031	7.66766	7.66766	6.64363	14.4695	5.85072	8.94829	7.20306	12.582	6.78721	8.43969	9.84932	7.20913	11.3473	8.10301
XLOC_002980	-	-	XLOC_002980	LBH	TSS3267	chr11:69592078-69618485	-	-	87.2691	79.9367	81.6087	82.2815	72.8124	80.2861	84.3888	81.4597	73.1412	73.1412	67.1994	73.1959	104.097	85.6315	70.8411	50.9957	66.2687	60.6094	69.4424	73.5184	69.4364	65.6024	55.3616	76.7103	86.4107	86.8824	81.0847	81.214	90.05	82.4564	81.9082	79.5007	73.202	66.6686	69.5314	76.0543	78.3928	78.6406	70.4467	80.1921	80.2399
XLOC_020097	-	-	XLOC_020097	5S_rRNA	TSS22233	chr5:92496479-92496597	-	-	0	0	0	0	0	59.9282	0	0	0	0	0	0	0	0	0	0	0	0	0	0	0	0	0	0	0	0	0	0	0	0	0	0	0	0	0	0	0	0	0	0	0
XLOC_017267	-	-	XLOC_017267	PNPLA2	TSS19122	chr29:50710075-50747681	-	-	45.6983	45.7727	49.1553	46.5331	45.4417	44.2348	45.3105	49.3172	45.6467	45.6467	53.9313	47.4361	106.241	50.3942	51.8996	37.1987	47.6209	52.2634	26.345	28.191	25.5199	25.8186	30.0485	28.8788	34.1003	36.0692	34.9174	34.1871	39.167	36.6796	32.5507	35.1953	32.4642	39.7881	32.977	33.3893	35.2739	29.6374	31.9071	25.594	36.8686
XLOC_023678	-	-	XLOC_023678	U6	TSS26199	chr8:10139600-10139707	-	-	0	0	0	0	0	0	0	0	0	0	0	0	0	0	0	0	0	0	0	0	0	0	0	0	0	0	0	0	0	0	0	0	0	0	0	0	0	0	0	0	0
XLOC_013544	-	-	XLOC_013544	U6	TSS15003	chr23:19167357-19333272	-	-	0	0	0	0	0	0	0	0	0	0	0	0	0	0	0	0	0	0	0	0	0	0	0	0	0	0	0	0	0	0	0	0	0	0	0	0	0	0	0	0	0
XLOC_014280	-	-	XLOC_014280	INO80C	TSS15816	chr24:21896591-21921472	-	-	14.3672	17.9945	12.4603	15.9268	16.0502	14.2971	12.6655	12.2209	16.1243	16.1243	13.9103	13.3881	32.5684	20.5386	15.3053	11.6878	19.3111	4.72008	19.3213	17.8768	16.4187	17.8623	17.2817	13.6889	11.1501	11.6654	14.3451	16.6593	14.407	13.5749	13.7619	11.9002	15.8157	16.2633	14.915	13.8066	24.2435	17.3372	23.3512	16.8117	17.8255
XLOC_012966	-	-	XLOC_012966	WDR82P1	TSS14325,TSS14326	chr22:49182444-49227366	-	-	103.232	101.227	98.9693	104.698	93.6502	97.4805	99.1803	90.8805	94.0787	94.0786	113.904	115.175	85.0056	108.55	110.97	114.027	120.267	140.99	77.2471	64.3256	75.9095	72.5881	75.3444	91.6093	91.6823	97.3273	78.5489	91.705	88.4778	93.732	93.1831	93.5667	125.354	134.179	124.248	142.674	137.175	142.896	145.784	149.434	144.285
XLOC_024976	-	-	XLOC_024976	RPL10	TSS27628,TSS27629	chrX:40364621-40367282	-	-	1163.08	1179.23	1265.43	1405.55	1367.48	1180.91	1166.78	1205.06	1373.69	1373.69	1566.72	1587.64	1786.99	1587.49	1579.51	1749.54	1804.45	1791.24	876.756	925.725	897.118	922.887	1033.59	1001.6	928.763	962.29	900.284	935.284	939.875	919.848	1074.29	1071.5	1975.87	2013.73	2044.1	2326.14	2287.36	2265.54	2200.56	2359.67	2394.85
XLOC_022890	-	-	XLOC_022890	CLTB	TSS25329,TSS25330,TSS25331	chr7:39210051-39230781	-	-	336.232	329.757	325.371	322.653	313.028	319.165	315.322	313.976	314.495	314.495	348.198	359.54	328.741	352.949	348.306	322.875	317.385	313.901	287.332	279.7	292.971	286.909	286.936	323.255	354.091	352.738	405.823	374.265	343.828	373.665	344.401	323.78	317.349	300.224	279.228	308.902	331.747	302.48	319.471	274.382	294.235
XLOC_014519	-	-	XLOC_014519	SNORA70	TSS16094	chr24:37318413-37318537	-	-	0	0	0	0	0	0	0	0	0	0	0	0	0	0	0	0	0	0	0	0	0	0	0	0	0	0	0	0	0	0	0	0	0	0	0	0	0	0	0	0	0
XLOC_018194	-	-	XLOC_018194	IVL	TSS20145,TSS20146	chr3:17882892-17885927	-	-	1714.32	1650.75	1703.79	1694.31	1754.2	1738.58	1709.92	1663.53	1762.41	1762.41	1351.51	1346.91	1405.63	1334.1	1314.29	1432.51	1342.82	1359.74	1389.2	1423.75	1427.9	1401.55	1420.12	1495.54	1659.13	1659.06	1694.23	1711.32	1703.01	1723	1686.14	1669.15	1172.84	1195.27	1189.38	992.084	985.434	1006.53	1038.68	1035.92	1042.13
XLOC_017494	-	-	XLOC_017494	MRPL9	TSS19379	chr3:19060349-19067441	-	-	67.1546	64.721	57.8393	63.5329	72.1089	69.4021	58.3167	64.0893	72.4467	72.4467	75.903	76.5142	40.9782	82.1089	69.8489	65.4296	67.4393	73.3668	54.459	47.8033	49.9224	50.9982	52.1338	62.5792	61.4234	63.4691	65.7859	64.2489	60.4532	67.4208	62.7788	62.0918	71.6391	68.8427	83.511	79.2396	81.3919	77.6713	79.9707	76.9653	78.0752
XLOC_009628	-	-	XLOC_009628	ARHGDIA	TSS10622	chr19:51633668-51637710	-	-	192.122	186.498	200.452	185.808	197.929	198.316	183.307	173.556	198.833	198.833	198.71	168.512	196.886	189.44	180.314	208.809	192.893	209.855	153.1	152.011	135.458	152.941	161.439	143.406	172.074	180.768	159.502	165.355	181.535	162.096	155.384	185.887	166.313	167.018	153.604	188.021	197.78	216.006	204.689	199.096	177.431
XLOC_002161	-	-	XLOC_002161	-	TSS2367	chr10:58561450-58563807	-	-	34.2943	28.3111	30.168	32.1659	30.9864	27.1155	31.7555	27.9367	31.1278	31.1278	25.4193	23.4868	16.2755	22.8207	26.207	20.6729	25.1771	32.6662	32.266	31.9476	34.3423	34.4968	29.3772	37.4813	29.4259	32.4285	29.5822	29.7117	28.3747	39.1304	32.1273	28.339	34.8475	38.9365	34.2906	34.7161	36.1045	32.9178	37.5446	28.3996	32.9687
XLOC_008596	-	-	XLOC_008596	AKTIP	TSS9473,TSS9474	chr18:21879670-21937955	-	-	24.0197	26.5993	28.0949	26.6633	24.2056	23.2543	24.1183	22.6583	24.3178	24.3178	24.6578	22.2809	19.3971	21.7441	24.2266	6.74282	25.7522	23.3275	34.5688	31.496	32.3452	32.2366	33.2174	33.9945	31.7295	28.5603	29.0573	20.7748	26.1546	33.0844	27.1327	24.3384	19.3196	20.213	21.292	16.4677	16.772	15.8118	18.241	17.9361	21.0615
XLOC_003962	-	-	XLOC_003962	ARFRP1	TSS4360,TSS4361	chr13:54519581-54525754	-	-	25.0958	25.2995	25.5449	20.6188	30.6393	27.9763	20.9873	25.9487	30.7798	30.7798	33.5607	33.4748	52.3768	30.5014	31.7488	23.2598	36.0274	27.8071	24.7483	25.5983	24.8507	27.2305	26.374	25.4345	23.4933	23.8613	19.0265	22.5104	23.7912	21.8982	23.0942	25.174	28.922	33.9226	28.8889	35.6495	35.1766	41.5656	36.0434	40.3328	37.7766
XLOC_005180	-	-	XLOC_005180	OTUD6B	TSS5716	chr14:75658765-75673007	-	-	21.95	23.4148	22.6421	21.2983	21.4001	34.4863	28.1357	24.7741	21.5021	21.5021	18.3568	19.4263	0	20.6394	25.8221	35.7018	20.3582	18.4456	37.4771	30.8897	29.0595	29.2452	25.1488	30.1571	18.585	33.8208	34.5212	24.2496	25.6553	29.2173	24.5017	36.4008	17.5497	10.373	15.6974	16.98	10.8952	12.7492	9.16413	15.6429	16.7068
XLOC_004913	-	-	XLOC_004913	ENSBTAG00000032227	TSS5429	chr14:79753909-79759169	-	-	1.68871	10.091	13.9358	4.61854	9.82929	8.34768	10.0594	8.59474	9.87493	9.87493	6.16729	6.18981	52.4964	11.3378	10.4512	0	7.26019	10.3254	7.08989	6.02612	7.8918	2.88072	11.5757	9.62961	5.22771	5.24278	6.43889	7.72774	7.73808	7.54385	10.2992	8.31187	26.1247	35.2604	27.0584	34.5605	31.1955	26.9238	36.0148	20.7401	31.9272
XLOC_000043	-	-	XLOC_000043	CYYR1	TSS47	chr1:9242709-9250037	-	-	4.10755	1.34735	3.83883	1.99852	3.42014	4.01871	5.37222	7.04425	3.43575	3.43575	2.83441	0	0	5.53446	2.78453	0	3.54319	4.45055	5.98945	5.11268	2.92591	4.85692	1.8822	0	5.6322	0	0	2.7495	4.15266	4.93998	3.56091	0	6.83409	5.62091	6.70339	7.13149	4.96296	3.58167	0	4.09429	8.60218
XLOC_011005	-	-	XLOC_011005	HNRNPR	TSS12167,TSS12168	chr2:130100323-130132649	-	-	39.9575	40.0402	41.0052	36.8805	36.6493	39.3995	32.3918	35.1594	36.82	36.82	30.39	29.377	48.4832	28.1788	29.2374	14.1474	31.7333	23.5523	43.0323	47.3109	44.734	39.9168	45.2122	45.7433	35.9504	38.9469	41.7227	37.153	39.6203	42.5075	39.6543	37.118	50.1491	40.6715	47.4713	44.9345	43.266	46.4651	53.3155	41.9427	41.5703
XLOC_011036	-	-	XLOC_011036	CAPZB	TSS12206,TSS12207	chr2:133789484-133926252	-	-	148.916	138.632	149.739	163.316	149.169	138.319	144.994	140.41	149.855	149.855	166.248	166.738	128.202	156.533	163.458	162.87	164.458	167.835	138.417	146.238	154.079	142.789	142.702	157.364	149.256	147.886	146.098	144.775	150.749	146.37	144.999	138.07	90.6189	117.537	118.628	118.771	118.783	115.632	121.263	127.613	118.849
XLOC_017626	-	-	XLOC_017626	PSMA5	TSS19523	chr3:34126162-34147197	-	-	68.2555	75.9012	81.1683	92.9347	73.9322	83.8846	82.7822	76.4132	74.2805	74.2805	74.9793	68.203	54.1162	77.9623	71.6271	39.899	78.2846	90.0819	67.0031	57.2179	70.8541	72.2756	65.9515	88.9441	67.4602	71.7713	64.612	77.4397	70.4181	80.8954	78.6976	82.1502	113.094	107.244	122.364	126.421	128.956	118.26	144.336	119.928	129.5
XLOC_021721	-	-	XLOC_021721	bta-mir-2450a	TSS24019	chr6:107672979-107840568	-	-	0	0	0	0	0	0	0	0	0	0	0	0	0	0	0	0	0	0	0	0	0	0	0	0	0	0	0	0	0	0	0	0	324.676	0	0	0	0	0	0	0	0
XLOC_001658	-	-	XLOC_001658	LTB4R2	TSS1817	chr10:20692298-20704721	-	-	3.6145	2.51106	5.08155	3.25398	2.82072	4.9982	3.4942	2.61737	2.83381	2.83381	8.2495	5.56219	0	9.53294	2.11999	12.2529	2.99022	3.74283	3.39641	5.80362	4.94023	1.82695	5.39047	4.62731	8.56652	3.82363	5.10443	8.23376	3.65222	2.80744	3.70052	3.99328	6.26785	7.90657	12.2173	6.9965	9.78219	10.9714	13.6772	7.77397	9.35724
XLOC_007881	-	-	XLOC_007881	COX4I1	TSS8660,TSS8661	chr18:11788218-11807341	-	-	740.607	689.671	688.839	696.227	757.787	769.024	711.376	765.446	761.287	761.287	888.363	866.91	893.705	957.064	914.129	938.767	860.018	891.177	657.903	677.565	635.226	671.622	683.705	616.758	682.024	663.301	665.171	670.431	669.743	706.009	662.176	620.15	768.759	758.127	829.82	933.361	915.419	920.155	935.443	896.618	960.227
XLOC_009834	-	-	XLOC_009834	snoZ30	TSS10861	chr19:15087727-15087824	-	-	0	0	0	0	0	0	0	0	0	0	0	0	0	0	0	0	0	0	0	0	0	0	0	0	0	0	0	0	0	0	0	0	0	0	0	0	0	0	0	0	0
XLOC_004352	-	-	XLOC_004352	C20ORF29	TSS4808	chr13:51837800-51842049	-	-	7.95566	7.2895	7.20259	9.63963	8.82765	6.38387	6.96255	10.2172	8.86805	8.86805	10.993	8.16656	0	7.44018	6.20203	6.81796	10.5614	14.1385	7.08087	5.3408	6.71188	6.25421	4.55517	5.82493	5.47201	8.10831	4.1997	3.82611	6.7365	6.78009	8.33772	7.8811	9.69447	14.7356	12.3593	21.7534	18.8267	15.613	14.1269	17.1271	15.3047
XLOC_011128	-	-	XLOC_011128	CDCA7	TSS12310	chr2:23377567-23390741	-	-	8.04632	10.5571	4.16061	9.33097	6.67832	7.29755	7.28526	10.4787	6.70927	6.70927	6.68065	5.78228	10.3301	5.53179	5.89369	0	3.31768	5.67502	10.6254	8.71424	8.57354	7.56119	8.36749	5.0853	6.80967	8.69656	7.23164	6.89578	8.93146	6.46978	7.15746	7.08492	9.42426	6.18248	5.72455	9.14866	11.7302	8.53779	8.27822	11.487	9.76012
XLOC_022467	-	-	XLOC_022467	HMMR	TSS24855	chr7:77271069-77303644	-	-	4.5281	5.58203	5.24655	3.16351	4.66949	3.28388	4.76378	4.53572	4.6915	4.6915	2.55328	3.41439	0	3.10459	2.72933	6.61423	2.84866	4.44898	5.27342	3.69758	5.1779	5.58192	4.21709	5.40107	4.9166	4.34097	5.66962	4.77618	5.61112	4.19592	5.28836	3.70133	2.91497	3.89375	2.82935	5.55034	3.84581	3.94757	2.96207	4.31693	3.25454
XLOC_022974	-	-	XLOC_022974	GAMT	TSS25426	chr7:45433858-45436865	-	-	19.1252	17.6793	23.7467	20.8795	19.1545	19.1306	16.8351	15.4297	19.2413	19.2413	33.3171	34.0664	0	34.9164	34.4577	34.5764	34.7885	39.441	22.2386	20.4366	24.4224	17.2918	17.9686	24.3058	26.7701	30.1438	20.3229	23.4157	29.2061	26.2129	25.465	30.7042	20.747	18.9832	25.1225	21.5685	22.5988	22.3683	25.3829	22.5857	24.8811
XLOC_023958	-	-	XLOC_023958	CTSL	TSS26501,TSS26502	chr8:84976254-84981470	-	-	99.1515	94.5791	108.89	104.878	102.799	92.1091	96.7556	107.941	103.274	103.274	77.901	82.5411	113.584	84.2778	75.4987	105.831	90.7527	85.842	70.7866	76.8839	64.2209	64.0932	73.6769	72.2178	88.1576	78.5552	85.2496	83.35	84.9373	79.6282	98.5959	88.7079	76.972	75.9707	84.8019	86.6055	84.582	81.4664	72.5021	79.7761	93.0425
XLOC_003123	-	-	XLOC_003123	ENG	TSS3420	chr11:98517161-98541363	-	-	12.4546	13.6542	14.1302	12.114	16.7191	14.7692	13.3739	14.7632	16.7952	16.7952	16.4398	15.5973	18.521	15.3082	10.0824	31.3575	17.1263	13.5237	12.8429	9.68848	12.6935	12.9364	8.83676	14.0573	10.2263	9.71438	13.0954	8.65304	10.447	4.60845	13.4551	10.501	23.7367	19.0222	20.8567	26.5282	23.6468	22.6594	28.7005	25.6474	26.5995
XLOC_023467	-	-	XLOC_023467	STX17	TSS25954	chr8:65425935-65483851	-	-	25.1285	17.877	20.8725	25.75	24.5013	21.9913	25.5766	28.5928	24.6148	24.6148	12.4237	13.7106	0	14.0758	20.6486	19.1042	15.7941	16.0011	23.012	25.1396	25.4212	29.7124	28.8104	26.3716	25.9154	25.8752	30.0975	23.7357	24.834	22.1638	23.1338	25.629	21.9046	23.1499	21.0921	16.9648	18.6775	18.7915	18.1497	19.6094	17.3414
XLOC_023268	-	-	XLOC_023268	CTSB	TSS25745	chr8:7414944-7423429	-	-	119.415	103.898	121.605	132.275	137.377	115.172	119.471	119.771	138.008	138.008	140.275	126.797	100.8	130.005	131.045	156.065	141.79	139.822	126.153	131.479	130.936	136.674	142.138	138.935	111.693	115.39	121.265	116.916	118.104	112.052	124.59	122.952	131.274	140.672	135.672	130.511	127.086	131.639	129.578	138.976	130.818
XLOC_022079	-	-	XLOC_022079	C19orf70	TSS24421	chr7:19841556-19843106	-	-	102.92	105.84	133.45	117.555	99.1565	140.305	111.907	104.201	99.6081	99.6081	127.417	152.74	223.619	131.593	142.057	78.481	136.922	163.598	106.038	87.6676	94.6293	99.4183	119.747	129.386	97.3252	90.9506	109.311	81.0594	87.0501	100.769	89.699	93.053	156.79	202.286	216.213	206.708	226.081	199.747	228.83	205.243	215.839
XLOC_005206	-	-	XLOC_005206	MRPL13	TSS5742	chr14:84125769-84167593	-	-	32.934	31.9144	42.6648	29.6054	31.311	35.4132	34.7099	26.3155	31.4582	31.4581	26.6898	36.942	0	29.1302	32.4716	24.2777	33.935	32.6679	25.6055	28.7867	27.5087	27.3041	28.0215	26.5619	33.684	24.2614	27.2274	30.5661	33.5002	34.3232	27.5898	25.4171	53.1816	62.3705	41.2914	64.5521	54.8829	53.8906	71.6211	63.601	73.0588
XLOC_025164	-	-	XLOC_025164	WDR13	TSS27833,TSS27834	chrX:91784375-91791384	-	-	23.8344	24.5125	18.8201	23.6331	23.6276	22.8093	24.2021	21.9044	23.7347	23.7347	27.808	26.6336	31.7409	30.2514	24.4881	31.54	29.5093	22.6284	18.0374	17.4063	19.7115	19.9869	17.9913	18.3441	16.8695	19.1873	25.3533	18.1526	17.4985	18.7014	19.3558	21.1969	32.7993	26.1154	26.1551	30.9778	31.3276	28.5314	30.9153	32.1277	25.2845
XLOC_024602	-	-	XLOC_024602	U6	TSS27199	chr9:71381756-71455585	-	-	0	0	0	0	0	0	0	0	0	0	0	0	0	0	0	0	0	0	0	0	0	0	0	0	0	0	0	0	0	0	0	0	0	0	0	0	0	0	0	0	0
XLOC_003248	-	-	XLOC_003248	-	TSS3572	chr11:1153638-1154132	-	-	8.58198	12.873	10.2804	5.62975	16.6089	6.39542	4.26362	5.4763	16.6847	16.6847	8.74179	10.9272	0	6.49369	8.65826	21.7093	11.031	6.07917	5.49041	14.9108	14.1458	5.95268	9.92874	14.8931	8.82889	3.31083	16.1079	7.64432	7.64432	13.2468	6.18236	8.33274	5.09775	9.23289	3.58391	1.05453	4.3272	4.20829	2.46418	2.28157	3.46215
XLOC_006154	-	-	XLOC_006154	7SK	TSS6764	chr15:60877670-60877942	-	-	0	4.71732	0	6.04034	0	0	4.6613	6.03316	0	0	4.7614	0	0	0	0	0	0	0	0	0	4.82371	5.30365	5.4109	0	0	0	0	0	9.61672	0	0	0	0	0	0	4.5958	0	0	0	0	0
XLOC_000699	-	-	XLOC_000699	ACA64	TSS773	chr1:72120734-72297319	-	-	0	0	0	0	0	0	0	0	0	0	0	0	0	0	0	0	0	0	0	0	0	0	0	0	0	0	0	0	0	0	0	0	0	0	0	0	0	0	0	0	0
XLOC_018284	-	-	XLOC_018284	ENSBTAG00000046438	TSS20245	chr3:28865271-28879550	-	-	2.47992	2.46507	0	0	0	4.90706	0	3.15898	0	0	2.55829	2.56994	0	2.53147	2.52671	0	0	0	2.60844	2.94838	0	0	2.99196	0	2.57942	2.57347	4.73913	2.5513	0	0	2.92993	3.97112	9.15519	3.68782	0	2.47265	3.38449	2.48746	0	0	2.74951
XLOC_008627	-	-	XLOC_008627	GOT2	TSS9510	chr18:26533094-26556740	-	-	81.3512	80.8679	83.8959	88.6045	85.8411	86.1076	85.9014	87.1196	86.2361	86.2361	80.8966	84.1629	19.5978	77.5013	76.2981	100.543	76.6748	81.1015	75.9987	75.8838	82.8675	75.7911	81.801	79.4941	80.573	84.2896	85.6026	76.8772	82.0268	79.7098	87.4554	71.9598	86.1328	86.1797	90.1515	93.3541	95.2811	92.9637	94.5142	98.0281	90.5883
XLOC_011485	-	-	XLOC_011485	NCMAP	TSS12702	chr2:128916149-128930501	-	-	0.953618	1.89503	0.663482	3.11021	1.0602	1.89754	2.35939	2.43134	1.06499	1.06499	1.4898	0.495886	0	0.489828	1.95228	0	1.10527	0	1.01195	1.71534	1.00567	1.10067	1.70506	0	3.44193	2.94704	0	1.95324	2.43893	2.57089	1.10159	1.48957	0.653263	0.788305	1.76502	3.13473	2.87168	2.65306	1.23955	1.66857	1.70878
XLOC_007623	-	-	XLOC_007623	ARPC3	TSS8374	chr17:56573542-56584354	-	-	177.281	178.067	179.188	157.506	156.952	171.607	181.325	172.825	157.678	157.678	167.692	181.565	90.2907	179.353	186.119	126.729	158.212	177.056	180.44	170.591	171.091	154.102	177.237	185.199	173.659	168.114	151.224	165.364	170.115	150.269	161.57	155.946	193.921	190.577	186.6	234.375	224.61	219.026	220.56	232.368	219.885
XLOC_017517	-	-	XLOC_017517	APH1A	TSS19404,TSS19405	chr3:20415847-20419717	-	-	53.824	52.8842	48.4973	53.6267	52.1127	51.9466	54.9835	59.9647	52.3477	52.3477	53.7528	53.1899	66.2271	50.5086	55.9364	50.5969	52.5689	54.9232	41.445	47.0433	46.3768	42.6064	45.9796	56.112	54.5326	49.014	50.4989	50.9803	41.34	53.0437	51.5031	42.6245	42.8158	45.748	42.6329	46.3843	46.5999	49.6916	52.1819	45.0095	47.106
XLOC_018667	-	-	XLOC_018667	-	TSS20679	chr3:119633964-119650719	-	-	66.6323	82.2015	79.1609	81.8501	79.8234	71.154	81.6923	86.802	80.1869	80.1869	104.215	109.67	137.354	102.522	95.6388	89.2284	105.053	109.611	48.7235	39.4541	56.2406	53.8555	67.2998	48.4961	59.6734	69.4119	49.7833	59.1416	54.7624	87.6876	52.0851	59.305	101.777	116.514	96.9041	116.271	119.455	134.964	165.453	113.025	110.797
XLOC_013934	-	-	XLOC_013934	MRPS18A	TSS15438	chr23:17138205-17168154	-	-	47.0079	41.2391	46.5843	43.5954	42.0533	44.2415	45.2133	47.1659	42.2442	42.2442	48.7551	52.4432	0	38.1524	44.7314	43.0971	43.4218	51.4832	38.1279	46.7013	37.4254	44.9914	39.397	54.1241	40.5055	45.2051	51.4612	46.0585	45.0513	49.3412	45.2775	43.4537	36.2271	44.3852	41.2859	38.1125	46.0562	46.5529	64.8489	46.5563	38.7789
XLOC_007916	-	-	XLOC_007916	GPT2	TSS8702	chr18:15370926-15406926	-	-	17.6389	22.8208	16.1786	16.1984	18.8376	17.658	18.0407	20.8537	18.9238	18.9238	19.4961	17.1486	5.89019	15.9645	17.2997	7.60558	15.5711	17.2949	21.5444	22.338	22.7541	24.7674	26.0728	23.7102	30.2684	29.8319	35.9463	29.9584	32.0016	32.5875	28.042	27.1191	23.2599	21.9485	28.6926	19.9047	25.3992	23.9061	19.8692	24.5949	21.5891
XLOC_018730	-	-	XLOC_018730	-	TSS20743	chr3:48446969-48448610	-	-	16.3858	17.0412	10.7677	17.7717	18.8459	15.63	10.8542	17.0085	18.9319	18.9319	12.24	9.56947	0	10.3597	7.93509	13.2641	12.2314	13	8.27457	8.09802	10.4158	10.1836	8.8467	9.85775	15.0591	15.7334	13.5323	14.9013	15.791	13.1039	12.5911	16.6312	19.9857	16.6101	14.5981	15.4632	19.9758	15.213	24.5911	16.4957	24.2087
XLOC_021241	-	-	XLOC_021241	TMEM33	TSS23498	chr6:62464345-62478760	-	-	35.6265	23.6649	34.9371	29.9423	23.6868	25.4684	28.0465	27.4449	23.7945	23.7945	18.6743	17.9349	0	22.7884	22.0769	13.6473	19.3028	11.4485	27.0281	24.841	23.3918	21.592	25.673	23.9613	33.2314	31.7304	21.874	20.4382	28.0703	23.1215	30.0739	18.1392	19.6643	21.5315	21.034	16.1555	21.3019	19.2498	17.6048	22.0455	16.1378
XLOC_007247	-	-	XLOC_007247	MPHOSPH9	TSS7955	chr17:54584605-54633380	-	-	5.90156	6.54089	6.16312	5.63914	6.41909	7.1758	8.1797	6.75775	6.44903	6.44904	6.41272	5.95477	0	4.95937	6.93737	0	5.47227	5.30909	7.61818	6.06678	6.44479	6.85259	4.95539	6.47142	5.81811	5.52199	7.10859	5.63271	6.59365	7.84893	6.3805	7.18862	4.61256	5.31633	5.81603	5.17576	4.71432	5.1788	5.29272	5.10236	4.36615
XLOC_007823	-	-	XLOC_007823	-	TSS8597	chr17:70604188-70605564	-	-	12.8514	8.0321	15.0282	12.9969	14.8045	9.57703	15.4297	13.3261	14.8721	14.8721	10.6362	18.2724	14.931	14.3162	15.9369	10.8364	13.1538	17.4483	12.8808	17.987	13.5789	12.7768	17.6559	15.7974	16.2509	17.0773	15.5784	13.9002	15.5355	11.8077	10.1838	15.3897	19.4025	17.2826	20.8711	17.3705	12.2398	14.7043	19.0653	14.5206	15.8416
XLOC_008604	-	-	XLOC_008604	MT1E	TSS9482	chr18:24117440-24118787	-	-	28.639	32.5989	39.8174	24.3745	29.9141	28.4405	30.5255	26.3364	30.0512	30.0512	54.2392	56.4753	0	51.4143	35.1403	0	56.6869	65.7806	34.5623	31.9237	27.7766	21.0409	39.3875	37.54	46.3174	59.27	51.1014	56.2656	68.9015	70.4547	64.9437	61.9229	195.126	228.251	222.174	299.933	309.441	299.377	314.937	243.707	279.622
XLOC_003857	-	-	XLOC_003857	-	TSS4239	chr13:38902126-38903709	-	-	35.2947	17.6385	19.3371	17.5362	23.0498	22.2264	25.6763	26.9921	23.1567	23.1567	21.8691	30.4789	0	28.9161	23.9343	25.0322	14.0532	21.0213	12.1708	15.1313	21.7759	10.5695	12.8526	4.33706	28.0614	31.7246	17.8844	24.1205	16.8185	18.9339	14.2205	7.65261	53.1262	30.3471	53.9441	66.5023	54.6148	53.4048	53.6873	52.0987	54.6051
XLOC_003553	-	-	XLOC_003553	KIAA0226L	TSS3908	chr12:16418105-16456993	-	-	42.8901	36.5351	40.3623	27.2902	33.4856	41.6581	39.2604	38.3416	33.6415	33.6415	34.0658	31.167	58.5634	34.1697	33.5433	50.1127	26.5416	30.2417	37.0726	41.1703	43.771	40.5771	32.6868	27.3996	36.5623	38.8458	32.417	40.0112	34.9112	35.2194	34.2225	30.145	51.2358	56.3702	48.8951	37.0046	38.8014	38.4818	39.3325	32.4583	34.7992
XLOC_022304	-	-	XLOC_022304	5S_rRNA	TSS24672	chr7:47929941-47930060	-	-	0	0	0	0	0	0	0	0	0	0	0	0	0	0	0	0	0	0	0	0	0	0	0	0	0	0	0	0	0	0	0	0	0	0	0	0	0	0	0	0	0
XLOC_004033	-	-	XLOC_004033	U6	TSS4442	chr13:62848411-62848518	-	-	0	0	0	0	0	0	0	0	0	0	0	0	0	0	0	0	0	0	0	0	0	0	0	0	0	0	0	0	0	0	0	0	0	0	0	0	0	0	0	0	83.0898
XLOC_010408	-	-	XLOC_010408	CDK3,TEN1	TSS11525,TSS11526	chr19:56275537-56300280	-	-	15.4585	20.2706	14.6469	28.1964	25.7681	17.2449	23.4564	23.7237	25.8825	25.8825	29.3157	32.7396	76.7601	35.9639	34.6502	31.9367	33.0364	33.0129	17.2075	24.4489	16.3713	18.0568	16.1648	13.7385	17.6308	13.9199	18.7775	16.713	13.7654	19.6679	17.6664	18.9009	44.555	33.1057	52.6932	40.3232	51.7491	43.7246	58.4578	47.0927	61.4281
XLOC_014662	-	-	XLOC_014662	RHBDL1	TSS16256	chr25:555009-556679	-	-	4.53622	4.79041	3.9116	2.49698	4.67706	3.77281	3.08426	4.04337	4.69818	4.69818	6.54512	5.09285	0	4.99055	3.91864	0	7.11836	7.83481	4.78053	2.10013	6.15911	4.82186	4.07088	4.12679	2.85737	2.89079	1.34975	3.1459	5.64588	1.26001	3.98988	5.36484	9.24642	3.54829	4.77123	2.19122	5.32134	7.20541	13.3612	5.52968	6.39766
XLOC_007672	-	-	XLOC_007672	POP5	TSS8427	chr17:65102637-65104915	-	-	19.7216	16.887	18.1454	22.1332	17.6055	20.7465	21.2248	16.1694	17.6889	17.6889	27.3044	27.3095	0	23.6873	29.2265	0	23.217	29.7077	18.8705	16.0615	15.8858	16.2367	26.6139	31.5334	21.7606	18.3085	23.9602	19.199	21.1573	22.6152	23.4767	17.131	14.8977	19.8865	19.0911	24.0046	30.7243	26.1604	24.2159	32.9745	35.0295
XLOC_017256	-	-	XLOC_017256	MRPL23	TSS19106	chr29:50182519-50187374	-	-	47.706	54.9924	45.5802	39.8927	53.2419	47.1381	50.663	43.4198	53.4849	53.4849	68.9376	81.4369	0	63.9761	52.7472	42.9443	67.8721	52.7839	49.6373	38.6241	42.6736	45.1427	36.6815	34.8474	35.3166	34.3454	27.9281	36.8254	35.1909	51.3348	41.0753	49.3407	62.3039	77.9366	35.4689	68.935	66.5627	76.3336	71.2991	73.1643	59.6066
XLOC_022120	-	-	XLOC_022120	LMNB2	TSS24471	chr7:22428166-22448331	-	-	19.0603	19.8029	21.0383	18.4274	18.8102	18.2453	15.7643	16.1746	18.8971	18.8971	16.1449	17.2342	14.0813	17.0293	17.8761	9.20023	17.5351	15.5592	16.3403	13.0907	14.0285	14.6401	13.6571	11.8015	13.4703	13.662	18.6022	17.0082	16.1262	13.3785	12.1071	13.8774	12.1847	15.2512	11.983	17.1472	14.9053	16.8463	15.6503	17.9452	18.3878
XLOC_009382	-	-	XLOC_009382	MFAP4	TSS10350	chr19:34685356-34693036	-	-	16.8825	12.6912	17.2776	18.1636	14.838	16.4591	16.0161	17.5296	14.9057	14.9057	25.9245	26.5649	31.2654	26.8464	21.135	13.7047	29.044	29.2259	22.1761	28.9899	24.7427	24.5403	20.5514	25.7919	17.5785	14.3219	14.2891	14.0705	16.3544	20.5149	17.7362	13.7345	14.1269	20.9192	14.288	13.7129	17.3517	17.8771	14.158	15.7565	17.8367
XLOC_012688	-	-	XLOC_012688	WARS	TSS14014	chr21:66888331-66916535	-	-	25.5587	29.477	30.8374	29.6506	30.8734	28.187	29.9981	26.9813	31.0141	31.0141	25.3507	22.8168	45.9439	23.3772	23.5496	32.5907	24.3981	24.4303	32.0799	29.2821	31.8033	27.4281	30.6769	26.7041	31.3748	25.2433	31.613	28.0157	32.4519	29.7525	31.7605	30.9658	25.9576	29.0828	29.2795	28.4384	29.3541	32.4425	29.7622	31.0586	30.68
XLOC_013090	-	-	XLOC_013090	CHCHD4	TSS14476,TSS14477	chr22:58747918-58754568	-	-	17.3221	20.1672	17.2107	19.4166	18.4196	15.0576	12.4989	20.4642	18.5049	18.5049	19.5923	15.1577	26.8298	22.5065	23.4	24.7108	21.7465	16.7051	13.9468	13.1964	13.5084	12.7729	14.5507	12.7429	11.812	13.236	16.0974	12.2325	12.167	14.1458	11.9654	17.8973	24.6973	17.9019	18.7708	21.3687	28.3511	21.1098	30.2751	25.0547	29.0416
XLOC_024022	-	-	XLOC_024022	U2	TSS26572	chr8:100603366-100681999	-	-	0	0	0	0	0	0	0	0	0	0	0	0	0	0	0	0	0	0	0	0	0	0	0	0	0	0	0	0	0	0	0	0	0	0	0	0	0	0	0	0	0
XLOC_008261	-	-	XLOC_008261	CALM	TSS9103	chr18:54169312-54178928	-	-	68.9367	74.6533	73.0289	68.8341	72.5506	69.8242	74.56	76.3454	72.8758	72.8758	85.7492	73.8032	47.8765	71.4632	73.0777	74.1993	67.418	63.2965	74.2921	72.0525	78.645	86.5337	83.2561	69.888	75.1243	70.7159	73.8915	71.0877	70.4468	79.9979	70.4279	73.2514	57.7052	60.7277	64.4518	65.0844	67.6238	75.3884	81.7701	65.5352	60.8296
XLOC_002206	-	-	XLOC_002206	NCAPH	TSS2417	chr11:2401654-2435800	-	-	2.78967	3.2374	2.74054	2.26812	3.34991	2.66792	3.58525	3.55932	3.36494	3.36494	1.94724	2.34423	0	1.44535	2.29574	0	1.64551	1.39059	3.167	2.31085	2.92423	3.06396	2.90395	3.12271	1.99511	3.58628	3.17148	3.32597	3.18378	3.41593	2.79513	2.45792	2.85214	3.82302	2.79379	2.87507	2.91015	4.14929	3.17482	3.00522	3.70799
XLOC_023887	-	-	XLOC_023887	ENSBTAG00000046594	TSS26421	chr8:73789126-73833214	-	-	4.08499	3.60108	2.81168	1.93093	2.17908	3.59373	2.03678	1.30333	2.18935	2.18935	1.05409	2.6322	0	1.58164	1.05414	0	2.27737	0	1.64238	3.07776	1.09884	1.19335	1.19496	5.51027	1.63239	1.62979	0.993567	2.1804	4.33498	1.88388	2.93316	3.18078	1.64052	2.95265	1.13502	3.3701	3.19642	3.01439	1.5755	1.43727	0
XLOC_002609	-	-	XLOC_002609	SPTAN1	TSS2858,TSS2859	chr11:99113464-99198829	-	-	62.7439	60.3965	64.7645	60.1492	59.6373	65.015	61.5025	61.0043	59.9187	59.9187	65.3021	65.0277	63.0398	66.8331	62.8159	71.26	67.5729	63.8974	60.8274	57.3143	56.0348	58.3948	59.3217	54.2048	57.3398	57.7302	56.6998	61.7366	62.0458	59.8465	59.4075	61.0116	54.0327	57.0807	49.933	48.7857	46.5744	49.672	49.7243	46.6982	49.6684
XLOC_021634	-	-	XLOC_021634	IGJ	TSS23928	chr6:87759437-87768834	-	-	13.6514	18.409	16.4579	20.1234	16.6079	12.6762	11.5924	16.2289	16.6849	16.685	23.1467	22.3349	18.8269	32.0369	31.0126	13.9832	30.3226	35.3677	35.5454	35.2764	39.962	39.3239	42.503	33.3256	31.3193	29.7037	27.6564	29.4306	28.8187	27.6414	32.5785	31.1228	53.7731	51.9174	56.912	32.7805	34.4224	26.083	29.9093	27.1483	25.7196
XLOC_007767	-	-	XLOC_007767	MED15	TSS8535	chr17:74425041-74490537	-	-	9.997	10.516	11.8505	10.7893	8.0504	10.5103	11.5351	9.12296	8.08633	8.08633	13.674	12.9853	6.87599	11.22	14.6768	12.9128	15.3829	13.2739	9.5081	11.7117	8.82885	9.35569	10.7643	9.72152	10.1365	9.0258	10.2476	9.88969	9.5702	11.5041	9.70921	10.05	17.8864	11.2096	14.2702	14.9283	15.8038	16.707	11.8602	11.211	12.7397
XLOC_014202	-	-	XLOC_014202	WRNIP1	TSS15732,TSS15733	chr23:50703506-50714364	-	-	22.487	24.9247	21.5098	22.756	21.5047	21.8315	19.5303	16.7159	21.6043	21.6043	25.8383	24.7824	0	21.0209	23.7963	10.9649	22.1496	22.9795	16.6222	15.3375	17.7331	20.487	19.0191	25.7922	23.5553	22.2825	19.733	22.084	21.9962	17.9516	23.4109	19.8002	25.7496	21.9729	22.4014	32.7501	36.32	32.2434	19.5606	24.4907	28.3957
XLOC_018570	-	-	XLOC_018570	PTPRF	TSS20570,TSS20571	chr3:102997096-103074318	-	-	57.4132	55.819	59.2364	59.0247	60.5074	58.7508	57.8305	55.556	60.7869	60.7869	56.1087	57.3534	58.7523	54.8547	55.2184	68.9222	58.6134	57.6765	49.7189	48.6921	48.87	49.154	49.0081	52.5459	65.5728	61.8395	64.6842	60.5083	59.2461	62.5832	61.5098	60.8866	64.6019	63.2284	67.2818	58.3921	57.4892	61.9789	63.1675	62.3487	60.8736
XLOC_011627	-	-	XLOC_011627	CALM	TSS12858	chr20:8066340-8067501	-	-	25.5046	22.5691	28.618	17.6614	21.0456	19.6252	27.3752	31.3693	21.143	21.143	26.3992	27.45	0	23.6995	25.3596	0	20.9222	11.8032	21.2778	23.974	32.6297	25.1621	29.7746	25.158	28.6796	22.6372	33.3797	25.234	18.9995	31.5259	26.1405	15.8936	43.8375	39.8947	35.1385	41.7725	49.634	41.3498	40.2413	35.7955	33.4298
XLOC_001112	-	-	XLOC_001112	KIF23	TSS1212	chr10:16268190-16308790	-	-	6.59885	8.42366	5.97097	5.87342	6.69474	7.40348	6.0865	7.93599	6.72603	6.72603	6.0046	5.69574	6.08616	7.63108	4.45926	0	7.24781	9.38938	7.85131	8.63391	9.166	7.61323	8.59667	10.5883	8.04092	5.93849	7.69374	5.55303	6.08293	7.69147	6.90535	6.0897	6.24049	6.19953	5.8855	5.03749	5.37162	4.98739	5.03261	4.86638	4.56558
XLOC_005167	-	-	XLOC_005167	PTDSS1	TSS5701	chr14:70236069-70303427	-	-	27.0515	27.4229	26.2535	29.4873	26.211	28.6027	29.0518	26.2438	26.3317	26.3317	26.67	27.0118	28.6278	30.1173	30.0256	23.6479	29.8265	32.5309	27.9036	28.4173	32.3567	30.1695	28.7606	26.5785	29.8653	30.2847	31.3591	29.4478	29.7794	30.7885	32.5495	32.8063	29.4482	28.97	27.3844	35.4874	28.7782	30.2014	29.7007	33.6178	34.3699
XLOC_002760	-	-	XLOC_002760	SNORD89	TSS3023	chr11:6211556-6211670	-	-	0	0	0	0	0	0	0	0	0	0	0	0	0	0	0	0	0	0	0	0	0	0	0	0	0	0	0	0	0	0	0	0	0	96.6703	157.813	0	0	64.7437	0	0	0
XLOC_003844	-	-	XLOC_003844	MAP3K8	TSS4224	chr13:35600312-35626614	-	-	11.813	8.38071	11.2006	10.2896	7.48427	10.1235	9.78355	9.10049	7.5183	7.5183	8.35565	7.85421	8.91211	7.82128	7.33166	3.23098	7.67455	10.0128	7.33487	6.80484	5.84845	7.26046	6.89984	5.89487	6.32279	6.3484	8.8133	5.97048	4.79144	5.43147	5.51286	5.78241	7.38131	8.12637	10.0239	5.59674	6.03985	6.85554	4.52755	5.74473	5.20378
XLOC_012191	-	-	XLOC_012191	U1	TSS13473	chr21:45387108-45387272	-	-	20.6595	20.5855	28.0968	0	0	0	20.4647	0	0	0	0	0	0	20.7255	0	0	0	0	0	0	0	0	0	0	0	0	0	0	0	0	0	0	51.3483	0	0	42.1441	0	0	0	0	0
XLOC_024793	-	-	XLOC_024793	-	TSS27434	chrUn_GJ059134v1:657-877	-	-	4731.45	4693.78	4662.17	4853.42	3916.05	4708.76	4738.7	4394.21	3933.92	3933.92	4712.12	4343.75	843.496	4515.07	4363.05	4421.62	4837.77	4867.29	4056.56	3831.08	3798.2	3837.89	4183.92	4000.87	4216.5	4332.77	4143.38	4164.65	4241.35	4106.86	4559.12	4564.78	5316.7	5284.85	5269.06	5273.22	5206.99	5046.66	5122.73	5504.25	5746.57
XLOC_018616	-	-	XLOC_018616	AKIRIN1	TSS20622	chr3:107574784-107586950	-	-	15.1709	14.6906	13.6042	14.6269	13.9299	16.4223	14.844	15.8744	13.9938	13.9938	17.3842	15.5165	6.64261	17.5454	15.1932	22.4449	16.1703	13.3408	10.9437	10.9121	12.1134	12.3615	12.4186	14.2989	13.2091	12.1295	11.8371	12.3794	12.3345	10.9666	11.2417	14.4044	10.6185	10.2579	12.1815	11.4566	12.4901	10.0889	8.64657	11.8796	9.74869
XLOC_010945	-	-	XLOC_010945	ENSBTAG00000048228,SNORD99	TSS12099,TSS12100	chr2:125434926-125438150	-	-	8.78652	5.08697	11.1134	7.65938	5.83443	8.41296	9.90116	6.6523	5.86119	5.86119	14.0567	12.0758	0	10.5334	11.0984	7.07181	276.412	11.7739	10.0512	5.83773	8.72983	104.532	13.3175	4.82864	10.2169	6.56056	8.67863	8.37776	6.2188	3.56594	282.865	5.24387	10.11	15.2934	12.1077	16.091	13.86	14.204	15.8484	16.1257	14.9061
XLOC_005668	-	-	XLOC_005668	U6	TSS6240	chr15:74652042-74830690	-	-	0	0	0	0	0	0	0	0	0	0	0	0	0	0	0	0	0	0	81.3476	0	0	0	0	0	0	0	0	83.5736	0	0	0	131.121	0	0	0	0	0	0	0	0	0
XLOC_023917	-	-	XLOC_023917	DCTN3	TSS26456	chr8:77322210-77330626	-	-	42.597	32.8617	32.6405	39.5027	34.4717	39.0346	31.3651	30.1054	34.6313	34.6313	44.7807	46.279	0	43.0454	44.0286	89.4177	44.1289	36.3815	29.0441	36.1769	22.5934	38.2598	30.4405	31.2339	41.1067	32.2582	23.918	27.8415	40.1037	31.3898	38.8934	43.7304	50.9231	56.3973	55.0148	58.4339	65.6425	59.3891	70.5755	59.7988	61.292
XLOC_015439	-	-	XLOC_015439	-	TSS17115	chr25:36935636-36935966	-	-	9.61706	24.0427	13.1661	12.6175	7.97663	4.77786	2.38893	9.2052	8.01303	8.01303	17.1433	19.5923	0	12.1282	29.1076	0	19.2289	6.81239	4.92209	8.3546	7.31627	10.673	11.1263	25.0341	9.89375	24.7344	0	12.2376	9.79007	21.2065	8.31362	18.6755	34.2756	41.3859	32.1294	18.9075	25.8619	21.2214	22.0911	30.6811	31.0378
XLOC_016729	-	-	XLOC_016729	APLP2	TSS18514,TSS18515	chr29:36844890-36907584	-	-	45.7714	47.6633	48.0376	48.9024	54.0059	47.2528	49.547	52.0452	54.2608	54.2608	49.9007	51.0264	36.9001	48.3546	50.0945	55.6345	48.0209	52.8587	56.1925	56.3572	61.4362	56.7744	67.183	71.6789	54.2611	50.4063	50.428	51.1272	55.2438	53.1501	54.2249	53.6654	44.6792	52.6096	45.0851	54.8177	53.7645	53.291	62.5023	55.7985	54.5616
XLOC_021579	-	-	XLOC_021579	OCIAD2	TSS23864	chr6:69175253-69187082	-	-	98.5472	100.036	112.7	104.498	101.737	100.653	98.1061	103.848	102.202	102.202	103.427	103.5	117.919	101.486	106.503	122.853	107.005	90.3641	78.6708	81.9791	77.6101	76.9062	76.3729	88.2934	91.3317	110.182	102.024	106.967	92.2477	97.1789	94.1961	99.3501	77.8848	75.1766	72.8038	83.193	82.2612	81.0118	75.3647	86.2375	88.2758
XLOC_016815	-	-	XLOC_016815	VPS51	TSS18617	chr29:43968701-43981536	-	-	17.4028	19.3054	21.9491	19.9142	18.2353	19.0129	18.0591	17.9106	18.3203	18.3203	19.1035	23.0679	13.115	21.1566	18.872	29.8381	21.0494	21.7231	16.1052	15.7201	16.3031	14.02	15.5414	13.9006	16.9551	14.961	21.412	16.7759	17.1811	13.8512	17.8109	19.4329	25.3456	24.235	23.0558	26.1982	27.8002	29.5281	16.7588	22.875	26.3005
XLOC_000218	-	-	XLOC_000218	APOD	TSS241	chr1:72670962-72684269	-	-	38.5146	32.9289	32.4306	38.4557	29.6456	46.4536	30.8389	37.618	29.7828	29.7828	39.3775	47.8001	29.493	43.07	45.051	43.1043	39.7686	34.0966	47.9158	49.7583	56.6118	50.4787	62.596	37.7451	29.5115	29.5099	27.4671	28.4511	29.8969	40.8731	41.2907	34.5861	17.7957	19.0802	16.7269	20.4231	22.2163	17.5789	23.8196	23.5277	23.3595
XLOC_005886	-	-	XLOC_005886	TMPRSS13	TSS6473,TSS6474,TSS6475	chr15:28999409-29032147	-	-	50.7265	45.5426	50.1799	50.5401	46.9629	40.3142	49.2872	48.6375	47.1846	47.1846	43.4667	45.2081	49.7173	47.4365	42.734	52.6744	53.515	49.1399	35.8736	38.9867	39.5081	33.9403	37.2586	35.0608	51.8792	48.6003	52.1198	50.0874	51.7473	51.9957	45.4869	40.7174	47.1296	47.5518	50.1132	51.0669	51.5467	49.6123	58.2507	50.7385	53.1032
XLOC_007323	-	-	XLOC_007323	UNC119B	TSS8036	chr17:65206653-65218295	-	-	28.7476	29.0131	27.9572	30.3835	31.8899	29.2984	26.3779	29.2033	32.0391	32.0391	30.9802	28.4888	76.751	36.7689	44.3214	53.7332	28.8048	45.2299	30.4284	17.3287	24.1131	23.9423	30.1356	18.4017	28.5846	21.9168	37.2603	24.6307	26.4218	36.7991	26.0348	25.0184	25.6203	23.9144	27.7018	24.9748	24.7429	25.5713	28.5014	21.7688	27.0099
XLOC_016289	-	-	XLOC_016289	VPS26A	TSS18041	chr28:25683638-25708826	-	-	53.5171	50.3727	52.3766	51.8741	50.745	48.0244	52.7003	49.9024	50.9759	50.9759	50.1301	52.2257	19.571	52.3302	47.3394	19.5852	52.765	51.0938	69.4123	69.7055	67.3688	64.7025	66.8391	77.7236	63.1922	58.7229	47.4936	56.0792	56.6334	54.383	58.8056	59.4378	29.3008	31.5203	29.8395	31.5466	30.099	32.8127	30.9268	31.836	29.8079
XLOC_005901	-	-	XLOC_005901	HYOU1	TSS6495	chr15:30159546-30170993	-	-	27.6658	28.489	28.7103	31.4245	28.5017	29.2071	30.8684	28.913	28.6341	28.6341	19.9447	19.0962	15.0005	19.3848	21.1473	24.7305	19.189	22.4427	29.7387	30.7063	32.3277	32.3974	33.8608	33.3772	27.1573	27.2093	27.0723	27.9059	27.6971	28.3302	25.9669	28.5397	22.8028	21.7705	22.9318	25.1495	23.5762	24.0443	24.3192	26.6751	28.7453
XLOC_014604	-	-	XLOC_014604	-	TSS16194	chr24:4448404-4448968	-	-	109.992	103.063	111.455	95.448	122.598	88.6368	90.3579	114.953	123.157	123.157	101.454	121.744	48.3159	95.2414	96.1152	70.1076	94.9951	80.9818	137.412	123.391	122.112	124.952	132.263	108.215	114.047	92.6634	108.914	90.8107	118.142	113.059	143.749	111.675	107.007	105.6	116.703	109.826	116.451	141.847	105.44	104.995	117.396
XLOC_013277	-	-	XLOC_013277	MAPKAPK3	TSS14688	chr22:50281952-50310036	-	-	25.2692	25.0264	27.3019	25.8968	22.8665	24.4652	27.1037	24.0125	22.9711	22.9711	24.6543	23.8533	9.03598	26.7585	26.1924	39.3611	25.677	26.075	25.7848	21.9455	23.1138	22.3939	21.4818	21.9047	22.8587	25.6852	19.7582	22.9746	25.5795	20.5398	23.9672	21.8291	36.0405	25.2767	35.0676	34.0741	29.8232	36.2549	29.5643	30.4065	35.3909
XLOC_016727	-	-	XLOC_016727	TMEM45B	TSS18511,TSS18512	chr29:36619598-36646743	-	-	102.008	98.136	114.359	92.9355	103.147	103.648	109.82	103.68	103.624	103.624	109.324	102.505	111.661	115.919	103.453	113.4	99.3846	95.5075	121.98	108.216	121.212	110.23	100.878	98.4597	107.945	118.628	111.68	112.341	118.138	134.62	100.37	91.114	86.9896	88.1526	91.9031	77.7659	80.6114	76.7118	91.1105	86.2595	86.4751
XLOC_010192	-	-	XLOC_010192	ENSBTAG00000007794,KRT23	TSS11270,TSS11271	chr19:41720558-41789063	-	-	59.6034	57.9578	52.1159	53.2264	53.6282	55.1347	53.85	65.128	53.8793	53.8793	24.8346	26.7442	0	24.0507	25.7595	29.7414	24.6717	18.1097	55.774	59.647	59.146	61.745	57.5147	61.991	54.415	52.4297	53.6154	52.91	52.4251	57.5981	56.873	48.2345	32.1006	29.5656	29.2433	17.0198	17.5527	20.4743	15.8224	17.8012	22.6124
XLOC_009892	-	-	XLOC_009892	FLOT2	TSS10920,TSS10921	chr19:20809947-20817296	-	-	33.9885	41.1175	49.09	38.3679	46.3977	32.693	38.17	41.0361	46.6229	46.6229	49.5809	42.2136	67.1946	42.8357	49.0247	51.4982	40.746	40.7802	42.7701	33.8756	31.83	36.5231	33.3249	25.323	47.9531	45.8153	44.3826	37.3399	45.7121	39.5141	47.6004	45.9674	31.9055	35.7265	36.7439	38.559	44.6939	39.6411	37.9181	36.5681	41.3151
XLOC_007855	-	-	XLOC_007855	CENPN	TSS8631	chr18:7734174-7753452	-	-	3.2351	3.27926	4.06304	4.45887	2.12658	3.26362	3.50105	2.22888	2.13634	2.13634	1.28209	2.81654	0	1.79596	2.56178	0	1.94349	3.44923	2.79302	2.85419	3.80919	3.58366	2.2272	3.38926	3.67709	3.13682	1.89578	2.63054	2.6103	4.04317	2.84667	3.46825	2.63761	2.41872	1.34602	2.35986	4.12147	4.83838	3.09061	3.2876	2.36476
XLOC_022601	-	-	XLOC_022601	5S_rRNA	TSS25011	chr7:5766036-5766170	-	-	0	0	0	0	0	0	0	0	0	0	0	0	0	0	0	0	0	0	0	0	0	0	0	0	0	0	0	0	0	0	0	0	0	0	0	0	0	0	0	0	0
XLOC_016842	-	-	XLOC_016842	CST6	TSS18650	chr29:44766935-44768173	-	-	1204.31	1306.67	1185.1	877.407	881.025	1235.53	1261.75	1296.35	885.061	885.061	1065.73	944.185	360.17	978.212	899.6	1771.03	624.005	739.675	849.907	807.713	863.515	969.751	598.425	826.846	1287.42	1291.29	1288.95	1242.77	1515.91	1197.87	967.966	952.429	540.937	503.111	379.795	550.574	660.821	750.295	793.482	571.135	474.442
XLOC_002899	-	-	XLOC_002899	CKAP2L	TSS3179	chr11:46318612-46340841	-	-	3.31958	4.07228	3.27929	3.02668	2.96678	2.7364	4.15778	2.44874	2.98045	2.98045	2.36526	2.26246	0	3.93465	1.75846	2.00984	2.75121	1.3666	2.83251	1.93824	2.94062	3.29731	3.15846	3.31895	3.01646	2.27408	3.75014	3.8671	3.20418	2.31706	2.54913	2.24549	2.80878	2.3639	2.26002	2.7756	3.46123	3.13942	2.41024	3.11894	3.03745
XLOC_007766	-	-	XLOC_007766	MZT2	TSS8534	chr17:74392830-74397072	-	-	9.56033	6.76946	4.45558	5.94337	4.33622	5.51959	3.69515	4.01326	4.35659	4.35659	13.2279	7.74775	0	10.0265	7.92384	15.2771	11.2292	4.74009	6.2274	6.27717	8.05078	4.46183	7.61542	8.70491	5.31982	8.07689	6.32266	6.94925	5.7798	9.2984	6.40287	4.93597	9.57189	8.56998	4.28523	9.22546	13.0034	7.26288	5.14635	6.39485	16.5202
XLOC_008023	-	-	XLOC_008023	SNORA19	TSS8820	chr18:35803281-35844344	-	-	0	0	0	0	0	0	0	0	0	0	0	0	0	0	0	0	0	0	0	0	0	0	0	0	0	0	0	0	0	0	0	0	0	0	0	0	0	0	0	0	0
XLOC_004019	-	-	XLOC_004019	ID1	TSS4427	chr13:61726124-61727283	-	-	48.5831	43.9362	38.5911	43.8612	53.3788	58.1513	57.6338	48.7957	53.6253	53.6253	83.7222	66.8555	137.322	74.945	77.333	42.8929	73.7086	80.8277	33.0368	23.2192	32.3778	34.5573	31.7468	34.5319	50.6432	46.1478	60.7793	40.8721	47.904	58.5644	40.9695	47.4947	79.8767	81.274	78.0023	78.2347	84.7138	84.2081	85.4159	79.5449	86.2125
XLOC_020133	-	-	XLOC_020133	MAGOHB	TSS22277	chr5:99447174-99457656	-	-	12.6402	8.75133	9.5348	4.4987	12.2089	5.08392	9.63692	12.2389	12.2646	12.2646	7.64955	12.6954	0	8.6945	4.10775	0	7.72123	8.07703	11.8034	9.22229	11.2274	11.6722	10.1167	21.752	5.37133	9.10264	7.67081	6.44087	10.65	8.13118	6.94419	6.21356	7.30452	9.50793	8.73303	7.04679	9.50744	9.84868	9.5491	9.31222	7.91534
XLOC_019364	-	-	XLOC_019364	CAV1	TSS21428	chr4:52173109-52208687	-	-	11.8343	11.5343	11.3826	12.7283	8.74759	13.446	14.037	10.7386	8.78669	8.78669	13.5697	11.0738	10.5854	11.8274	14.5339	12.3759	10.9625	11.4676	14.6069	11.5211	13.0322	11.6024	13.8323	11.9449	13.341	10.6381	12.2083	13.1617	9.91677	14.6529	8.66405	11.3698	12.7175	15.1824	11.4835	16.407	14.8842	17.2901	17.4729	17.5334	14.7602
XLOC_011081	-	-	XLOC_011081	COL3A1	TSS12259,TSS12260	chr2:7317301-7356965	-	-	99.1494	96.5378	105.98	107.193	109.025	96.9231	97.6171	102.896	109.525	109.525	82.159	80.1412	119.375	80.2472	81.0932	100.84	86.661	89.2328	91.3622	89.5667	94.5884	89.3383	102.836	94.4841	88.1089	84.3517	89.2041	82.8513	85.4974	86.9458	89.9832	94.1725	107.981	110.491	113.042	174.902	171.345	168.902	164.854	179.174	179.367
XLOC_003501	-	-	XLOC_003501	ENSBTAG00000047887	TSS3852	chr12:89870159-89870234	-	-	0	0	0	0	0	0	0	0	0	0	0	0	0	0	0	0	0	0	0	0	0	0	0	0	1663.7	420.707	766.211	0	0	0	0	0	0	0	0	0	0	0	0	0	0
XLOC_009835	-	-	XLOC_009835	U1	TSS10862	chr19:15193840-15194001	-	-	0	0	28.1908	0	0	0	0	0	0	0	20.813	0	0	0	0	0	0	0	0	0	0	0	0	0	0	0	0	0	0	0	0	0	0	0	0	0	0	0	0	0	0
XLOC_014579	-	-	XLOC_014579	TXNL1	TSS16169	chr24:56403320-56446700	-	-	103.975	96.7447	114.098	105.564	95.4185	112.745	111.118	104.291	95.8548	95.8548	96.967	96.4176	95.8614	84.5846	106.44	110.787	85.0067	99.8902	122.209	108.804	121.873	125.232	117.965	140.471	100.293	98.7196	122.276	105.569	121.14	104.471	97.7439	102.562	62.7101	68.3846	71.3286	74.4195	82.1454	80.7985	78.8294	82.7766	75.7546
XLOC_012065	-	-	XLOC_012065	AEN	TSS13341	chr21:20002741-20007367	-	-	5.27484	5.48817	6.34591	4.44507	6.3727	4.77547	3.77061	4.89811	6.40202	6.40202	6.32319	5.61982	25.3032	6.15049	8.63376	8.24709	5.41999	9.14755	4.89106	4.7305	6.69043	3.70345	5.09566	4.28367	2.19438	2.57773	4.81339	3.90711	3.25079	1.28081	3.58115	3.01725	6.14427	9.24875	4.5158	6.85608	8.03168	7.49584	7.73462	5.36206	6.88005
XLOC_020846	-	-	XLOC_020846	NCAPD2	TSS23077	chr5:104244558-104272651	-	-	6.71279	8.04547	7.07535	7.40393	8.90136	7.56049	7.84663	8.66393	8.94265	8.94264	6.28767	7.52604	0	6.73659	6.15134	6.49431	5.73728	5.52506	7.45462	6.15458	6.26331	8.05116	8.81543	8.11099	6.48206	6.89283	6.66859	7.05935	6.81792	7.17451	9.06208	7.5127	5.91888	7.25113	7.11182	8.79899	7.25939	6.67538	8.05223	5.7123	8.33283
XLOC_006415	-	-	XLOC_006415	CAPN2	TSS7047	chr16:27781670-27840009	-	-	39.8248	42.3092	36.9498	33.4871	37.3678	41.0163	40.9243	39.5874	37.541	37.541	36.6607	37.2222	28.2689	33.9773	35.6301	27.9656	34.0091	41.5244	32.794	39.2559	35.6226	35.0059	34.7766	35.8299	37.9366	42.1788	43.2494	40.9295	40.4599	46.1122	41.5201	42.3296	30.6169	32.3255	37.0721	42.7304	41.0608	43.1872	35.9248	42.4872	47.2011
XLOC_009668	-	-	XLOC_009668	JMJD6	TSS10674	chr19:55675234-55681075	-	-	19.0749	16.5062	13.765	19.8359	17.7063	17.9947	15.4713	16.4066	17.7893	17.7893	21.126	21.896	39.6975	18.5286	17.3324	17.832	21.2964	27.802	13.5551	9.48984	11.7402	10.7139	9.66404	13.34	16.4667	13.4027	12.2009	15.3711	15.1508	16.7025	14.6919	13.1329	11.9193	10.7914	11.1416	11.5367	13.4728	11.4504	16.6175	13.4958	14.868
XLOC_014259	-	-	XLOC_014259	CYB5A	TSS15794	chr24:4413367-4445873	-	-	132.1	127.901	110.181	127.463	115.871	138.282	123.952	131.729	116.4	116.4	105.739	100.297	123.851	96.1326	127.471	75.3284	101.683	78.5683	143.03	130.29	122.691	135.898	121.706	108.09	119.164	130.933	128.534	111.578	126.066	124.706	117.217	116.001	145.187	128.247	127.853	137.954	120.766	130.159	137.056	130.742	133.602
XLOC_017425	-	-	XLOC_017425	SNORA42	TSS19299	chr3:14889680-14906957	-	-	0	0	0	0	0	0	0	0	0	0	0	0	0	0	0	0	0	0	0	0	0	0	0	0	0	0	0	0	0	0	0	0	0	69.3705	0	0	0	0	0	0	0
XLOC_008836	-	-	XLOC_008836	TRAPPC6A	TSS9742	chr18:53221120-53230745	-	-	13.2934	11.9703	10.0127	13.069	12.9987	15.4731	11.6529	10.9587	13.0593	13.0593	14.0897	15.6949	0	15.5991	16.6708	8.44879	12.8116	18.4778	9.19198	13.9997	11.3562	12.5491	10.8376	11.5307	13.0722	14.3474	8.45831	11.6861	13.2946	13.7261	13.2189	11.0697	17.7551	20.1666	17.4397	14.4157	20.0517	13.5708	19.5451	21.5984	20.064
XLOC_017130	-	-	XLOC_017130	UBXN1	TSS18960	chr29:41701368-41704008	-	-	72.4945	67.1	73.2902	73.0582	80.0288	68.8852	71.7276	84.1149	80.4106	80.4105	108.455	117.231	22.169	103.433	104.771	58.1023	105.459	99.2115	84.4102	80.5525	87.2521	87.7487	83.5935	100.612	82.5581	87.6451	88.0674	77.0157	86.037	71.2539	78.8594	70.0606	88.6338	92.1836	80.3343	104.705	89.5137	106.778	117.369	90.2832	100.227
XLOC_000649	-	-	XLOC_000649	SNORA70	TSS718	chr1:66042805-66070880	-	-	0	0	0	0	0	0	0	0	0	0	0	0	0	0	0	0	0	0	0	0	0	0	0	0	0	0	0	0	0	0	0	0	0	0	0	0	0	0	0	0	0
XLOC_010357	-	-	XLOC_010357	ANAPC11	TSS11466,TSS11467	chr19:51604141-51609532	-	-	159.555	170.897	170.906	182.389	210.626	165.774	142.76	139.654	211.593	211.593	222.568	253.08	208.717	250.573	213.117	238.397	239.52	293.28	118.123	108.722	128.239	102.309	135.981	98.8146	155.558	138.942	135.077	147.15	122.525	191.175	176.84	183.282	243.538	202.209	205.653	287.517	246.329	249.996	262.904	266.611	263.787
XLOC_011890	-	-	XLOC_011890	NNT	TSS13153,TSS13154	chr20:31171181-31262540	-	-	23.6144	25.4074	25.1042	26.6652	26.6623	28.7368	23.6672	26.1516	26.783	26.783	18.8722	23.4641	19.4149	17.7584	18.7431	22.9498	20.5544	17.8929	22.9122	19.788	18.6463	22.0141	21.5402	19.369	22.3851	22.5295	23.4562	18.5706	22.8952	20.2923	26.7003	21.0672	24.7216	22.3013	26.1978	22.6022	20.7579	20.9014	22.888	21.2051	21.7706
XLOC_005249	-	-	XLOC_005249	-	TSS5785	chr14:79641060-79649124	-	-	20.6898	19.7693	19.1756	22.1569	24.0757	20.2794	21.3928	19.8676	24.1856	24.1856	10.5579	11.4547	11.1573	11.8298	10.9011	16.1973	11.6595	10.6588	15.1157	14.277	13.1521	14.9672	14.9083	14.862	17.2915	17.7032	17.4263	17.2325	17.5177	19.4845	19.1426	18.7134	20.3008	20.092	19.208	11.0937	10.5465	10.3221	11.9504	11.2776	11.4949
XLOC_010835	-	-	XLOC_010835	C2ORF17	TSS11978	chr2:107850114-107855315	-	-	39.168	34.9506	36.0816	37.9423	40.6426	40.174	41.4187	34.2051	40.8294	40.8294	49.8187	49.6905	49.411	52.9795	52.2034	46.6863	53.2103	54.3466	39.4808	39.0135	41.2233	40.1497	40.8426	40.1732	46.4658	41.141	36.4157	42.2525	43.4614	43.9817	42.2129	39.6863	42.9011	46.8975	48.116	54.7249	55.2227	50.0652	52.546	50.966	57.2566
XLOC_016329	-	-	XLOC_016329	PPIF	TSS18084	chr28:35167467-35174347	-	-	211.35	218.254	209.814	225.654	228.511	210.227	229.239	214.941	229.56	229.56	178.888	185.299	205.123	174.427	172.197	148.249	198.179	195.288	179.732	171.262	171.322	163.087	191.94	163.495	162.681	173.471	174.675	149.261	165.386	164.669	173.304	193.532	247.847	214.299	234.869	181.512	201.041	189.628	197.33	209.978	202.211
XLOC_015324	-	-	XLOC_015324	5S_rRNA	TSS16987	chr25:35218994-35515190	-	-	0	0	0	0	0	0	0	0	0	0	0	0	0	0	0	0	0	0	0	0	0	0	0	0	0	0	0	0	0	0	0	0	0	0	0	0	0	0	0	0	0
XLOC_010925	-	-	XLOC_010925	SNORA70	TSS12076	chr2:122620932-122638734	-	-	0	0	0	0	0	0	0	0	0	0	0	0	0	0	0	0	0	0	0	0	0	0	0	0	0	0	0	0	0	0	0	0	0	0	0	0	0	0	0	0	0
XLOC_002428	-	-	XLOC_002428	LGALSL	TSS2661,TSS2662	chr11:62812572-62820730	-	-	66.4379	63.6394	68.7312	60.7348	60.9736	65.5282	62.8709	62.5475	61.2512	61.2512	61.3563	55.5718	47.8859	48.4657	49.377	84.3421	66.7576	79.1335	89.0105	80.1598	84.3649	101.544	84.3275	89.3788	59.2686	60.3287	63.8542	63.7583	65.8903	76.097	71.1283	94.2805	73.1694	65.5788	75.2599	50.6255	54.6794	60.036	55.9005	55.9433	49.0064
XLOC_016850	-	-	XLOC_016850	DPP3	TSS18659	chr29:45167008-45198892	-	-	18.2907	20.4063	18.9016	18.4112	21.2203	17.3256	17.5483	18.7772	21.3187	21.3187	17.7239	16.7139	8.35794	16.9239	19.4285	11.57	21.1671	14.9576	16.4955	13.2819	14.4986	14.9028	13.9432	17.3263	20.3497	17.8201	17.7132	18.2888	20.998	16.7824	16.7272	16.6364	30.0488	36.2645	30.6915	32.9884	27.6704	27.8563	36.466	29.4104	30.3465
XLOC_021679	-	-	XLOC_021679	COQ2	TSS23976	chr6:99812237-99839387	-	-	86.5076	78.4565	76.0678	81.9102	90.5163	80.6639	84.5269	79.2262	90.9323	90.9323	85.4941	89.6529	19.6585	85.9264	70.8171	28.4026	87.4861	86.5321	60.5539	56.9035	53.5429	55.0851	50.3771	62.8437	83.4889	80.487	79.6538	77.7491	65.2616	58.5452	69.7228	88.0956	60.4789	57.2533	57.4943	64.9379	58.2204	59.1471	63.808	65.32	62.0785
XLOC_002127	-	-	XLOC_002127	-	TSS2333	chr10:10321685-10322114	-	-	11.0248	15.159	7.54665	9.04025	21.3365	12.3237	12.3237	14.0702	21.4339	21.4339	8.42255	11.2301	0	15.2938	13.9034	27.8887	12.5963	7.80956	14.1064	31.925	26.5594	18.3529	28.6984	33.4815	21.2662	11.3419	18.1063	9.82021	12.626	9.72423	15.8842	14.9864	4.91158	9.88412	7.6734	9.48283	5.5589	5.40614	3.16559	2.931	7.4127
XLOC_009844	-	-	XLOC_009844	CCL2	TSS10871	chr19:16232967-16234839	-	-	6.77897	3.78724	4.10719	4.80326	7.2431	3.02568	5.25705	4.80635	7.27616	7.27616	9.11533	5.30141	0	4.54498	11.4007	14.7022	9.96991	4.10744	3.1643	0.890214	3.16591	2.58059	1.74808	10.5228	3.17199	8.69488	1.43383	2.38	2.36512	2.71182	2.59501	6.99055	24.4789	23.8779	24.0604	32.1567	31.6388	34.9012	30.9622	28.5169	41.3287
XLOC_022330	-	-	XLOC_022330	SNORA74	TSS24700	chr7:52205932-52209654	-	-	33.4402	0	45.5988	0	0	0	0	0	0	0	0	0	0	0	0	0	0	0	0	0	0	0	0	0	0	0	0	0	0	0	0	0	0	0	0	0	0	0	0	0	0
XLOC_009685	-	-	XLOC_009685	MRPL38	TSS10697	chr19:56353576-56358119	-	-	35.8005	39.4982	37.5364	35.0713	30.3622	35.5554	31.8155	33.1428	30.5031	30.5031	48.6671	43.7657	17.7676	40.496	43.6965	76.7939	48.0206	46.6238	37.562	36.8699	33.3659	32.9583	33.5989	24.7574	41.2498	36.2226	33.4037	36.4526	29.6413	36.6531	43.1611	34.812	47.1452	45.5786	30.213	36.4555	42.9521	43.9103	43.7807	43.3001	49.0914
XLOC_016536	-	-	XLOC_016536	ANXA8	TSS18311	chr28:42288944-42305211	-	-	337.812	337.554	372.19	346.686	367.584	357.736	350.872	347.943	369.279	369.279	391.155	385.824	358.213	385.935	406.283	443.775	424.339	401.919	372.596	365.109	348.237	373.634	350.452	401.108	451.736	435.108	442.133	427.372	446.82	439.848	448.209	440.514	325.755	328.055	320.118	382.459	395.825	398.312	407.929	413.539	407.007
XLOC_006909	-	-	XLOC_006909	bta-mir-429	TSS7601	chr16:52497888-52526215	-	-	3.76987	4.63831	6.58662	6.28938	5.86678	5.58078	7.02451	5.4967	5.89321	5.89321	4.82784	3.36924	0	1.90429	2.84433	10.7723	3.28436	6.91957	3.91523	1.12377	2.44101	3.2526	5.65912	1.72502	5.71601	3.85634	7.19992	4.70496	3.3411	4.22186	6.01615	5.14261	10.6428	5.95729	5.12864	1.53008	3.1819	1.56275	1.84459	3.19228	3.32387
XLOC_020197	-	-	XLOC_020197	SCARNA11	TSS22353	chr5:104185186-104214653	-	-	0	0	0	0	0	0	0	0	0	0	0	0	0	40.9217	0	0	0	0	0	0	0	0	0	0	0	0	0	0	0	0	0	0	0	0	0	0	0	0	0	0	0
XLOC_016224	-	-	XLOC_016224	SNORA25	TSS17971	chr28:4845472-4845594	-	-	0	0	0	0	0	0	0	0	0	0	0	0	0	0	0	0	0	0	0	0	0	0	0	0	0	56.43	0	0	0	0	0	0	0	0	0	0	0	0	0	0	0
XLOC_001246	-	-	XLOC_001246	KATNBL1	TSS1356	chr10:28459344-28509712	-	-	3.66929	7.44468	3.30715	5.13687	2.57307	3.29462	6.58084	3.12448	2.58486	2.58486	2.94036	3.76841	0	1.26819	2.95453	7.96156	3.59907	3.32383	6.16403	1.37666	4.93334	2.66983	2.65153	1.34089	2.59352	3.86729	2.32596	4.78096	2.13938	4.41941	5.07694	3.10941	6.14631	6.99554	3.99067	4.90882	4.41913	5.06633	3.1859	4.04976	3.49848
XLOC_014782	-	-	XLOC_014782	U6	TSS16383	chr25:13695951-13696058	-	-	0	0	0	0	0	0	0	0	0	0	0	0	0	0	0	0	0	0	0	0	0	0	0	0	0	0	0	0	0	0	0	0	0	0	0	0	0	0	0	0	0
XLOC_011986	-	-	XLOC_011986	-	TSS13258	chr20:35969052-35970166	-	-	14.8152	11.0253	16.0373	17.1773	15.6221	13.3513	11.6396	14.9502	15.6934	15.6934	12.6344	11.5815	0	11.8185	10.7756	6.97248	8.66034	10.7386	6.70085	7.58254	4.89275	8.02977	8.37076	8.37076	7.79794	6.02568	3.88009	7.01475	7.71623	4.25454	7.94247	5.88778	6.54907	5.93074	5.75531	6.77376	2.31631	7.77168	1.58286	4.3967	2.22391
XLOC_023232	-	-	XLOC_023232	-	TSS25707	chr7:59135967-59309661	-	-	18.1545	16.7929	11.1844	19.0549	14.5561	10.8232	18.0387	17.9563	14.6225	14.6225	9.70894	13.4071	25.3135	13.279	9.61583	9.18488	19.1867	14.146	15.3313	11.5656	16.5736	14.6073	17.853	18.9034	14.0076	8.40457	10.2225	7.85447	12.0127	12.8103	9.41656	11.9865	19.9502	17.5785	15.163	13.8308	17.6975	20.0308	11.4682	14.9623	18.5539
XLOC_009386	-	-	XLOC_009386	SHMT1	TSS10354	chr19:34914350-34929459	-	-	63.0172	58.5292	60.552	64.3673	67.1292	62.0297	63.6557	63.6925	67.4388	67.4388	67.6741	66.7621	51.4343	66.4237	67.6054	71.6433	68.9295	70.2961	47.2896	48.0017	46.8093	51.9829	56.4583	50.4456	59.1424	56.8981	51.8073	65.6648	58.0903	62.0861	63.5381	67.8902	71.0158	69.4234	67.2685	74.3649	69.2864	69.5965	74.3589	66.8965	73.8729
XLOC_015295	-	-	XLOC_015295	WBSCR1	TSS16957	chr25:33708587-33729676	-	-	152.562	153.364	160.146	145.066	153.998	151.052	149.787	148.106	154.708	154.708	156.364	142.294	150.078	155.02	144.971	154.239	153.52	168.382	148.59	140.936	150.575	145.315	167.114	154.407	164.068	168.679	184.487	162.645	163.169	178.289	175.01	169.19	129.833	138.106	135.517	140.351	148.272	151.813	146.508	147.852	129.012
XLOC_025080	-	-	XLOC_025080	HMGN5	TSS27741	chrX:70619740-70628828	-	-	2.17544	3.54293	7.04771	3.36364	2.80049	5.04394	4.05081	2.55795	2.81357	2.81357	3.64696	3.70182	0	2.76867	2.74236	16.4922	3.82005	3.78439	3.96142	3.8382	4.62001	3.62227	6.77971	3.29353	4.47633	5.35733	4.52994	3.48967	3.706	2.39244	2.20938	5.78122	3.01962	10.4366	7.28455	3.10275	9.15481	4.571	5.46731	6.29901	4.91862
XLOC_003209	-	-	XLOC_003209	COBRA1	TSS3525	chr11:105843325-105850401	-	-	38.8257	38.7208	39.9808	36.5985	45.0311	39.1293	40.9743	44.8888	45.2409	45.2409	45.9234	41.215	35.5814	44.5721	41.9735	35.5567	36.3574	40.3381	27.1541	26.037	28.2876	28.649	25.9791	28.0171	31.1607	30.6271	37.6085	27.2018	35.6212	26.3826	31.915	22.3629	54.6966	45.6299	51.5791	51.1252	49.3185	48.2619	52.6972	58.4891	49.903
XLOC_018815	-	-	XLOC_018815	BZW2	TSS20830	chr4:25097883-25161432	-	-	79.1641	76.8791	73.8952	83.6584	82.915	79.1504	88.2145	74.4636	83.2991	83.2991	77.2968	81.0487	79.5951	86.0606	83.9708	71.5935	72.5005	85.9828	62.5467	72.403	69.9834	67.019	68.3928	80.5657	74.0989	67.2576	73.6793	72.2007	76.4056	77.0228	83.7602	65.5491	83.197	83.8025	74.8501	87.4965	79.4122	86.7622	95.6298	80.041	81.9841
XLOC_001530	-	-	XLOC_001530	SLIRP	TSS1680	chr10:89914333-89923167	-	-	147.171	122.77	186.146	161.172	172.59	136.629	200.769	153.458	173.388	173.388	137.571	194.283	337.21	167.503	170.696	159.226	160.163	197.5	172.294	164.684	186.316	183.361	190.891	154.238	144.561	126.429	153.677	200.327	130.005	171.825	147.51	164.321	185.336	216.099	201.76	249.181	247.36	214.338	234.321	244.361	208.503
XLOC_024962	-	-	XLOC_024962	SNORA57	TSS27613	chrX:39823099-39823227	-	-	0	0	0	0	0	0	0	0	0	0	0	0	0	0	0	0	0	0	0	0	0	0	0	0	0	0	0	0	0	0	0	0	0	0	0	0	0	0	0	0	0
XLOC_008612	-	-	XLOC_008612	CIAPIN1	TSS9491	chr18:25512316-25525079	-	-	10.2269	10.6588	10.725	10.2268	12.8442	10.2229	12.4052	13.1444	12.903	12.903	13.2788	11.1548	0	14.6971	12.0802	16.9597	8.55519	11.5827	7.63407	7.07389	9.56866	8.07603	10.2359	11.2033	9.30111	6.92867	9.4308	10.3332	11.1572	8.88684	11.7354	9.95107	13.2789	12.5779	15.7135	10.5638	15.7569	15.6614	13.1594	15.1355	16.1087
XLOC_009631	-	-	XLOC_009631	FAM195B	TSS10626,TSS10627	chr19:51660237-51667844	-	-	21.2682	23.8487	22.1829	21.8056	28.0354	19.9457	21.0627	22.0128	28.1617	28.1617	26.5037	28.9104	18.941	27.8147	25.0326	17.5978	29.9595	29.9531	18.481	15.4984	15.6723	20.6768	19.0539	24.8256	17.2482	19.3272	18.7205	17.9428	20.2308	17.1923	20.0806	19.6575	36.1642	28.3616	33.5063	41.9176	46.0101	37.4392	41.691	44.1195	47.3501
XLOC_006509	-	-	XLOC_006509	ENSBTAG00000014423	TSS7153	chr16:47992812-48000514	-	-	770.528	793.137	728.882	640.289	651.332	772.429	706.162	745.408	654.378	654.378	883.397	904.056	863.455	853.967	926.079	1130.29	742.256	763.642	928.182	929.573	880.352	862.305	768.363	795.09	759.738	750.256	783.423	763.486	753.924	736.494	663.286	668.612	423.094	439.937	376.075	472.232	433.038	447.596	476.472	434.869	417.828
XLOC_008025	-	-	XLOC_008025	CDH3	TSS8822	chr18:36095733-36140923	-	-	9.63468	9.05659	8.48882	7.42029	10.4701	9.41607	7.70969	8.37657	10.5182	10.5182	10.2802	7.52689	16.2058	8.89	9.45895	3.72797	9.05829	11.829	7.43157	7.9011	8.27922	7.8199	9.46479	8.41603	8.33177	8.576	6.78792	8.97661	7.77491	10.0176	9.58882	10.6193	9.7473	8.46245	9.49514	8.22864	8.76237	8.20253	9.01562	8.16106	9.80872
XLOC_022549	-	-	XLOC_022549	ARF1	TSS24950	chr7:2913859-2931918	-	-	150.3	150.778	157.849	158.727	151.948	151.072	153.096	164.995	152.639	152.639	159.509	158.796	155.677	164.822	156.235	136.631	165.897	154.016	129.489	136.111	128.887	134.292	137.251	132.639	140.948	150.678	128.912	149.756	126.03	138.895	129.779	144.015	179.733	179.998	161.98	166.544	164.712	179.953	179.454	169.175	180.105
XLOC_004669	-	-	XLOC_004669	PLEC	TSS5157,TSS5158	chr14:2054916-2089356	-	-	38.6821	38.8117	38.7113	36.3348	35.5417	37.8416	38.8394	38.7779	35.7082	35.7082	45.0755	43.3465	52.2424	42.952	42.0348	49.6964	41.2652	41.5934	34.5841	34.2272	36.6346	33.9562	32.2894	31.0818	41.244	40.043	42.5985	40.2974	41.0699	40.7321	37.7649	36.9865	46.1897	46.7655	42.3947	41.159	44.1521	44.4414	43.7645	37.8589	43.0197
XLOC_005102	-	-	XLOC_005102	ENSBTAG00000032812	TSS5630	chr14:45039059-45039371	-	-	2.92153	0	0	0	0	2.90168	0	0	0	0	0	0	0	0	0	0	0	0	0	0	0	0	3.52227	0	0	0	0	0	0	0	0	0	3.47899	0	0	2.8608	0	0	0	0	0
XLOC_014769	-	-	XLOC_014769	RMI2	TSS16369	chr25:10052223-10057594	-	-	7.96649	10.718	10.974	11.1745	5.87376	8.61791	10.3026	8.42452	5.90052	5.90052	10.7364	9.30377	0	10.9774	7.42848	7.45228	10.6238	11.2334	10.3646	7.48624	12.0923	8.02624	11.0337	9.04932	8.05767	7.74585	8.12285	8.35742	11.9724	8.25411	9.7237	9.1107	11.0923	14.3107	10.2156	9.28543	17.1983	11.6235	9.84728	12.5523	14.3289
XLOC_015019	-	-	XLOC_015019	TTYH3	TSS16642,TSS16643	chr25:41273507-41298685	-	-	18.8585	16.8222	13.5296	13.4315	18.3622	17.9615	9.73525	11.2572	18.4421	18.4421	14.3825	13.8366	7.98963	21.4199	13.299	24.9293	17.0358	14.0495	6.78507	6.99455	11.6282	10.8742	7.81802	7.03618	11.2397	11.9566	8.45842	11.2374	10.5455	10.3379	9.28417	9.35256	14.5101	14.9231	15.7194	14.6164	21.3444	24.5766	16.8344	27.4366	27.8477
XLOC_016498	-	-	XLOC_016498	ANXA7	TSS18266	chr28:29548461-29574013	-	-	79.7597	69.3009	71.2455	68.4989	66.9793	72.9432	73.1965	77.7217	67.2822	67.2822	58.9628	56.6223	65.5571	57.4528	56.8751	37.7896	61.226	69.3008	71.2664	68.3486	72.9955	73.5379	75.0457	68.0904	74.9439	80.9231	71.258	72.2242	75.1985	79.7458	69.5454	80.1118	61.7083	62.3044	66.4893	69.382	62.0909	61.1064	66.6864	68.6433	61.6995
XLOC_003184	-	-	XLOC_003184	AGPAT2	TSS3494,TSS3495	chr11:104134194-104155941	-	-	243.898	268.775	238.078	293.155	284.088	290.502	256.165	261.528	285.403	285.403	366.993	372.623	577.954	373.457	343.801	414.335	406.307	381.282	220.683	222.273	211.65	253.327	257.287	275.24	257.888	263.474	283.195	258.31	265.437	298.291	302.047	302.849	189.438	190.102	207.473	241.205	247.85	254.173	240.61	255.719	257.872
XLOC_004468	-	-	XLOC_004468	AHCY	TSS4936	chr13:64258559-64274274	-	-	272.478	257.174	262.983	287.217	273.832	268.146	260.576	261.964	275.09	275.09	326.403	323.242	204.772	321.495	333.414	376.159	361.825	344.774	270.475	270.599	268.877	277.73	278.479	307.639	278.708	266.608	261.453	260.298	262.649	271.646	286.896	295.208	346.38	348.335	359.618	403.435	389.949	391.491	370.208	401.508	418.436
XLOC_008818	-	-	XLOC_008818	LYPD3	TSS9720	chr18:51991409-51995823	-	-	577.029	536.189	551.138	599.654	587.628	537.788	550.573	564.843	590.31	590.31	734.372	745.508	666.934	752.77	722.323	788.007	763.22	821.754	623.451	600.615	611.951	613.608	655.365	613.647	664.419	652.477	633.65	654.166	659.92	641.925	669.261	693.358	529.404	531.596	547.213	501.225	488.991	488.178	490.456	557.493	518.104
XLOC_005910	-	-	XLOC_005910	HVEC	TSS6509,TSS6510	chr15:30739925-30811847	-	-	52.7706	54.2944	51.3783	55.8239	54.286	56.4842	52.9417	53.9418	54.5314	54.5314	61.9122	63.2842	57.988	60.4222	57.8779	54.0532	62.4606	61.5394	49.0239	48.1179	46.9786	49.461	53.1934	51.5697	59.3145	62.5093	60.4936	60.4952	59.837	60.4687	60.1501	60.299	61.6854	55.5348	61.1658	61.408	64.8941	63.1384	61.0977	62.7694	66.0127
XLOC_009984	-	-	XLOC_009984	FAM64A	TSS11028,TSS11029	chr19:26021978-26026009	-	-	5.8527	2.18831	2.9282	4.65562	3.293	4.20132	3.29015	3.65686	3.3081	3.3081	1.53262	2.18167	0	3.51903	2.14346	0	2.29624	0.733916	2.11874	0.51582	0.530784	1.2084	1.5165	1.59553	5.06742	4.45849	4.93165	4.19042	6.0191	6.60193	5.83991	6.69603	3.59083	4.17438	3.53653	2.72791	0.908338	3.50772	2.08917	2.104	3.67595
XLOC_014214	-	-	XLOC_014214	-	TSS15745	chr23:8292102-8292855	-	-	2.27889	5.12751	3.89986	3.73736	3.78034	3.39653	2.26436	2.9084	3.79759	3.79759	4.64266	9.86565	0	5.74787	4.5983	0	15.6224	4.84286	4.66543	3.95947	4.04528	3.79368	4.61391	3.95478	3.51669	2.34446	3.20802	4.63978	2.31989	2.01006	5.91008	1.77017	3.38419	4.08623	4.4412	3.92033	3.83021	2.23497	6.54348	7.87615	2.45161
XLOC_002308	-	-	XLOC_002308	GALM	TSS2530	chr11:21040424-21095033	-	-	13.6414	13.4722	8.23039	11.2182	11.6084	13.4514	10.8816	13.9492	11.6613	11.6613	11.9971	10.079	10.4388	12.3167	10.4291	3.90779	13.5586	14.9037	5.75886	6.95054	9.03816	9.05531	8.83615	6.56795	12.3545	10.234	14.1403	11.9351	9.20947	10.0339	10.8362	8.31844	12.2156	11.0972	11.4804	10.999	12.6255	9.86129	13.3633	11.5759	12.4938
XLOC_007953	-	-	XLOC_007953	AMFR	TSS8739	chr18:24290807-24335956	-	-	60.8088	65.9964	61.332	56.8183	57.6598	57.1442	64.0052	61.2874	57.9248	57.9248	53.5738	54.0344	33.8545	54.7404	57.9878	65.1412	54.7556	48.2212	41.3556	38.9391	46.5646	39.4896	36.3362	38.2631	51.3054	45.0679	46.6336	52.1603	49.952	49.673	49.0385	47.2173	52.2395	43.5016	42.8765	48.569	45.5413	50.6059	49.9818	54.8014	48.536
XLOC_024485	-	-	XLOC_024485	GJA1	TSS27074	chr9:30127785-30140793	-	-	987.332	1016.63	957.559	998.932	980.782	981.633	986.945	1011.27	985.221	985.221	842.28	830.941	711.983	861.533	865.368	859.154	837.018	862.321	1060.62	1035.83	1068.99	1058.99	1092.01	1051.57	1098.69	1111.15	1115.05	1088.46	1113.93	1118.98	1113.99	1117.35	1011.53	1014.85	1051.87	925.152	929.947	923.752	909.354	923.676	921.379
XLOC_003367	-	-	XLOC_003367	ALG5	TSS3698	chr12:24719247-24745360	-	-	17.1462	14.6214	19.2497	15.1222	12.9407	18.2563	13.488	13.287	13.0004	13.0004	11.8895	12.9774	0	12.9873	9.15664	0	16.4277	17.5092	16.2579	19.3492	22.0943	12.7072	21.8134	18.5142	13.2938	20.5142	12.4596	17.7761	17.0903	18.2215	14.473	17.9181	18.6148	12.9974	19.2676	19.9611	15.7337	19.9676	22.3345	19.5549	20.1702
XLOC_002786	-	-	XLOC_002786	U6	TSS3052	chr11:10856503-10856607	-	-	0	0	0	0	0	0	0	0	0	0	0	0	0	0	0	0	0	0	0	0	0	0	0	0	0	0	0	0	0	0	0	0	0	0	0	0	0	0	0	0	0
XLOC_019036	-	-	XLOC_019036	ENSBTAG00000047361	TSS21063	chr4:93655276-93685724	-	-	46.3119	42.1694	39.0135	63.372	46.3206	47.3323	64.8005	44.2373	46.5329	46.5328	29.1945	48.9853	309.104	40.5556	46.9722	27.7119	49.7338	58.335	32.8469	34.1492	31.3682	35.6149	59.2761	42.7086	29.2559	47.8621	41.7131	43.5128	40.6348	34.5672	53.4492	48.8378	175.946	157.708	173.892	176.696	169.667	221.191	195.479	179.993	208.35
XLOC_000301	-	-	XLOC_000301	PRKCSH	TSS332,TSS333	chr1:96510131-96681803	-	-	90.5094	91.2856	88.7184	94.9319	92.6336	93.0814	88.9431	90.0629	93.0621	93.0621	37.9104	35.7198	52.2643	39.2161	37.1264	26.2502	37.8202	38.4022	90.5351	89.2534	92.2086	98.0985	99.7807	96.0678	87.0522	80.1083	87.5106	90.808	88.0126	88.1871	83.6947	81.9291	37.3197	40.4287	41.9254	25.7296	25.4067	27.4663	30.0201	27.8289	25.5611
XLOC_007967	-	-	XLOC_007967	COQ9	TSS8756	chr18:25525187-25537106	-	-	56.2396	58.1884	57.0604	59.9281	61.9609	55.3745	55.9609	55.7304	62.2454	62.2454	68.0702	61.0579	0	67.4714	66.6248	40.4083	67.8998	85.1954	45.0948	41.9778	34.2348	42.3997	46.8259	41.2417	53.2914	57.4087	42.0909	47.9024	52.4551	53.0617	55.6088	53.7219	65.7305	64.1273	61.5847	72.3796	77.642	69.4195	65.031	62.4359	72.4124
XLOC_018314	-	-	XLOC_018314	GSTM2	TSS20279	chr3:33824400-33834874	-	-	5.79486	3.71862	2.30239	3.20148	3.1607	2.0757	2.88978	2.68115	3.17507	3.17507	4.1952	1.25286	0	3.34175	2.92679	0	3.23944	1.15923	4.43606	5.51034	3.9918	2.43239	6.4154	4.53292	3.48894	2.61713	1.61071	3.04653	3.04178	3.80513	2.8897	2.61876	2.69885	2.73156	5.68362	2.95979	6.58663	3.34137	5.25588	3.48397	4.73273
XLOC_000262	-	-	XLOC_000262	MAGEF1	TSS292	chr1:83090389-83091984	-	-	6.76099	10.3583	10.8227	10.3155	10.2833	11.1646	7.85906	7.91424	10.33	10.33	7.63661	6.18045	16.8554	8.41949	9.26676	11.9399	8.19826	6.55713	7.28102	5.62423	8.70383	8.91983	7.90105	9.04532	5.35095	7.16335	7.67252	7.59479	7.07221	8.20893	12.6349	7.58449	12.9541	12.7147	10.0801	15.9033	10.9035	11.4771	13.3135	12.2284	9.37903
XLOC_018727	-	-	XLOC_018727	-	TSS20740	chr3:33871039-33871790	-	-	6.86152	7.43332	9.39367	6.7517	7.58816	7.3859	9.65848	8.7569	7.62279	7.62279	4.65953	4.65953	0	5.19188	3.46125	0	5.22641	6.48062	6.43827	5.96079	9.27995	10.1532	9.92287	1.98457	7.64718	5.88245	10.7323	11.6416	10.4774	6.05211	7.24968	9.7713	10.8688	9.8426	14.0088	11.2417	14.6077	12.337	13.1345	17.6337	9.84208
XLOC_016552	-	-	XLOC_016552	NCOA4	TSS18327,TSS18328	chr28:44419335-44441664	-	-	34.6911	35.2053	33.7887	31.4471	36.6874	36.1133	36.2082	29.9231	36.8556	36.8556	26.85	25.7248	44.8015	27.7175	29.3497	36.0736	30.4201	25.1628	29.6324	31.7206	29.4404	35.0122	33.3627	33.2422	32.492	33.7225	35.6352	31.5145	30.556	30.2197	33.2165	31.9213	35.2475	33.115	33.8924	35.9352	33.4383	32.4077	39.1464	35.5438	34.8145
XLOC_018268	-	-	XLOC_018268	FAM46C	TSS20228	chr3:25703049-25705109	-	-	3.39816	5.58478	3.92781	2.6262	7.39748	7.84144	8.0872	5.73746	7.43173	7.43173	6.82918	8.05947	0	5.82677	6.36697	0	5.41698	5.9851	3.96291	5.15126	6.3342	3.30316	5.28687	2.16691	8.52475	6.50505	6.56528	6.96245	6.12361	7.19212	7.79938	6.90772	9.36323	6.57008	7.78555	5.32497	5.39669	4.32509	7.74015	7.32061	6.01946
XLOC_013027	-	-	XLOC_013027	PFKFB4	TSS14401,TSS14402	chr22:51894302-51935550	-	-	21.9299	20.8495	26.5154	24.7937	21.224	29.4046	28.1407	20.8769	21.3232	21.3232	24.6307	24.1667	35.0047	22.2476	24.7391	11.9537	23.6348	22.8876	20.4179	18.2342	23.5476	26.8155	19.8597	20.2189	24.0008	21.1905	23.1432	19.2321	22.0044	25.0347	23.846	19.1713	12.4141	14.0972	15.4896	11.6894	15.6545	11.0671	13.9965	11.4423	12.7931
XLOC_012768	-	-	XLOC_012768	-	TSS14095	chr21:58452763-58453215	-	-	6.26003	5.00803	8.57021	9.85574	12.4613	9.95215	11.1962	12.7828	12.5182	12.5182	8.92725	8.92725	0	6.31567	3.7894	0	8.58285	10.6425	20.5052	8.70122	10.1597	16.6737	15.9333	13.0363	6.44014	7.72816	9.3998	14.0198	5.09812	11.0431	7.21545	11.6702	26.7732	12.5717	25.0968	25.8456	13.4674	29.4691	28.7595	17.3084	28.2848
XLOC_021938	-	-	XLOC_021938	-	TSS24261	chr7:12715555-12716711	-	-	21.3879	24.5331	18.633	19.4016	19.906	22.7412	22.7866	19.3722	19.9948	19.9948	30.136	32.696	61.9009	27.6961	31.4353	42.1607	25.0084	18.1169	20.0663	25.5729	14.4954	18.5642	21.428	15.0418	20.7327	23.4854	20.1447	19.7285	16.2856	20.5971	15.0039	18.2494	17.2128	25.9734	15.8978	21.8823	26.2065	22.012	20.9632	18.8506	23.2774
XLOC_014869	-	-	XLOC_014869	-	TSS16476	chr25:27043189-27046961	-	-	15.7575	16.2278	15.7305	11.405	13.6627	17.0871	15.21	24.1669	13.7224	13.7224	13.1247	14.0904	36.2711	10.7257	14.4423	0	12.4202	8.20761	15.3124	17.9122	12.5264	13.9122	11.9165	15.6095	14.3269	19.2151	16.9966	17.9437	17.7481	15.2836	15.9912	12.2959	12.3336	7.10548	3.75806	5.02669	7.87723	12.2407	10.7032	8.16102	7.02082
XLOC_013837	-	-	XLOC_013837	PSMB8	TSS15321	chr23:7113303-7116676	-	-	14.4253	15.9422	18.776	13.7723	10.698	14.6064	15.0783	15.6382	10.7483	10.7483	16.5616	14.3696	29.6162	18.9452	20.7338	0	17.8539	13.5795	18.224	18.1488	15.6738	18.4069	15.2742	22.3332	12.1915	14.6382	17.4845	14.2098	12.9203	18.683	14.9943	12.7736	21.0026	23.5885	18.1712	23.0683	25.7573	21.7751	24.8846	18.3786	20.6029
XLOC_013171	-	-	XLOC_013171	VHL	TSS14567	chr22:16760054-16764930	-	-	10.6545	3.87292	6.97625	4.58984	6.57489	9.41499	9.41306	2.86609	6.60527	6.60527	8.27166	7.71141	0	4.64762	8.09065	12.6222	6.22853	5.21048	3.01989	4.78355	10.189	6.57819	5.74905	4.37494	11.3199	6.6073	6.65996	7.61825	4.71269	8.30537	2.82872	10.4997	7.87252	13.9993	14.4292	10.9672	12.6693	6.32405	10.9956	9.04712	11.3267
XLOC_007090	-	-	XLOC_007090	-	TSS7792	chr16:53125146-53127751	-	-	17.9307	16.7527	17.0222	16.6563	16.5005	15.2154	13.3947	16.8705	16.5758	16.5758	14.3984	17.0647	7.29829	14.3928	15.4492	13.2433	17.1968	15.9464	16.2106	18.7984	18.5862	17.2849	22.4101	21.8045	16.1576	16.2922	17.196	16.1215	17.0541	16.1618	17.1976	16.2662	27.6769	26.2841	25.2151	21.4859	21.8216	21.5642	20.7444	24.2176	23.936
XLOC_008272	-	-	XLOC_008272	EHD2	TSS9117	chr18:55071101-55087454	-	-	12.9574	14.5718	15.2017	16.0719	16.1594	14.9258	14.5976	16.9176	16.2324	16.2324	21.2664	19.1372	0	19.3103	22.0942	17.2951	21.4468	18.0869	15.0552	16.1515	16.2935	15.733	16.5125	12.8355	16.0172	16.56	12.8163	15.4427	15.8344	14.4482	15.4746	16.7915	17.7442	18.1519	16.238	18.2379	21.7452	18.2122	16.7883	18.2407	21.2156
XLOC_009931	-	-	XLOC_009931	PRPF8	TSS10971	chr19:23324760-23357369	-	-	49.3922	45.0092	49.9093	49.4106	47.1871	49.1209	47.1389	44.6646	47.4053	47.4052	44.2225	39.9267	28.0601	40.4931	39.4934	42.6178	43.0073	42.47	44.2138	42.3888	46.2706	42.7462	45.661	46.6158	42.772	43.9162	44.8327	44.7088	44.6411	44.2202	44.7226	46.2755	46.1818	42.6641	47.6436	41.4396	38.7106	39.0083	40.1378	39.6858	40.8095
XLOC_011422	-	-	XLOC_011422	KHDRBS1	TSS12630,TSS12631	chr2:122231797-122257545	-	-	35.4577	29.3269	29.9507	26.1499	31.5253	32.2512	29.3316	45.0048	31.6688	31.6688	28.7216	30.2571	58.7048	29.7979	33.3644	30.8007	29.4603	34.2908	31.9979	32.2915	33.9529	38.1665	39.5094	39.7864	31.3533	29.182	27.5693	34.0399	30.5208	26.1648	27.209	30.4129	30.4613	35.6312	41.1118	32.005	31.8508	31.971	32.9825	44.5063	28.6433
XLOC_018190	-	-	XLOC_018190	-	TSS20140	chr3:17762562-17764296	-	-	392.687	387.986	435.427	419.967	455.648	380.113	373.72	398.598	457.722	457.722	79.7686	98.4813	99.1862	79.3082	89.3929	70.5868	95.388	80.3373	545.444	540.069	543.374	555.732	622.857	592.755	684.835	644.851	641.093	684.86	664.11	659.931	742.186	715.643	669.374	670.583	743.118	641.046	637.555	621.063	653.955	680.906	644.78
XLOC_015265	-	-	XLOC_015265	PRSS53	TSS16924,TSS16925	chr25:27450079-27455629	-	-	59.9373	59.1168	60.1792	62.6257	53.7511	61.8026	55.0545	56.2019	53.9951	53.9951	26.2687	26.5027	60.603	28.0784	25.3553	46.3274	23.4476	27.201	113.172	106.084	104.347	107.579	105.625	105.623	71.7361	68.3591	65.8325	66.4844	67.8136	79.4283	73.4794	78.7499	132.095	135.337	146.127	94.0383	104.076	92.648	104.321	101.706	95.3234
XLOC_004652	-	-	XLOC_004652	C14H8orf82,LRRC24	TSS5133,TSS5134,TSS5135	chr14:1602471-1609477	-	-	28.1034	30.1129	35.7031	32.9822	30.7249	26.3431	33.5167	28.5884	30.8651	30.8651	31.7393	33.4058	68.137	36.6046	32.596	35.2981	33.8057	37.8586	23.6052	19.0233	20.602	21.296	24.4087	25.9388	28.1601	29.5064	23.0598	25.3765	27.9854	22.4684	27.6853	22.9257	39.8822	36.4037	47.3109	54.4019	35.1174	49.3883	35.4137	40.7008	44.0105
XLOC_009797	-	-	XLOC_009797	SKA2	TSS10821	chr19:10322519-10354258	-	-	8.4406	9.01215	6.30465	6.09555	5.08454	9.38272	5.13954	7.08548	5.10856	5.10856	4.43406	6.67156	0	5.36056	6.21914	17.1965	6.32131	6.7614	6.71252	5.7365	8.51308	10.2004	7.41769	6.68939	6.81934	5.85593	1.63757	6.80629	8.58647	8.52386	8.24604	9.91059	10.603	11.4439	10.0714	10.0074	10.2614	11.254	11.1078	9.13639	8.55834
XLOC_010497	-	-	XLOC_010497	-	TSS11621	chr19:39676568-39677360	-	-	6.91794	4.25719	3.64266	7.67993	10.5931	6.34505	4.75879	8.82889	10.6414	10.6414	5.42059	4.87853	0	2.68439	4.83191	10.7692	9.12007	3.01565	9.26018	6.1639	6.4774	5.90579	6.77225	5.54093	6.02205	5.47459	4.99408	9.20928	9.20928	4.69374	5.5203	4.96027	5.6898	9.16017	7.70398	6.27734	1.43104	4.17515	4.88954	6.2249	4.57984
XLOC_010732	-	-	XLOC_010732	COQ10B	TSS11869	chr2:86410859-86427846	-	-	6.42893	10.0553	6.3592	11.3679	9.86263	5.21073	9.09475	3.84703	9.90751	9.90751	9.59211	8.26617	0	10.5548	8.79569	8.02093	6.08084	9.15541	5.30709	6.94703	8.82828	7.70743	10.0893	7.15386	6.03073	6.9455	7.46192	9.31634	7.38264	6.28139	2.47467	5.33415	8.58038	7.18256	7.9596	7.86019	6.93507	6.5551	10.2355	8.87504	5.79823
XLOC_011200	-	-	XLOC_011200	STAM2	TSS12391	chr2:44142618-44145088	-	-	9.7962	6.57407	4.39587	10.7025	10.6826	14.621	3.25247	10.3108	10.7321	10.7321	11.5564	3.30702	0	4.95352	4.94071	31.7728	5.55098	13.763	9.95973	13.1163	6.61743	8.98912	15.0725	11.3988	6.8316	6.79693	21.5032	11.8632	13.4727	8.64718	9.49791	7.70657	24.2179	23.2658	21.4947	24.0766	21.7598	24.0635	12.3698	17.4676	15.9466
XLOC_009513	-	-	XLOC_009513	WNK4	TSS10497	chr19:43452811-43467556	-	-	24.8673	24.7015	26.6224	27.778	22.8557	20.6162	22.0603	22.855	22.9604	22.9604	14.225	16.1126	10.8757	16.4631	14.9941	14.2215	16.1673	16.101	19.4047	17.5445	16.7874	18.2105	20.4196	18.4393	17.7636	18.1539	16.7124	15.6076	17.6387	16.1321	19.9527	17.6477	12.0496	10.8149	11.4473	7.64207	7.27954	5.79775	6.45829	6.14508	5.11547
XLOC_018569	-	-	XLOC_018569	KDM4A	TSS20569	chr3:102926387-102963687	-	-	14.1178	13.2074	14.2498	15.1403	14.3921	14.1727	13.4745	13.7478	14.459	14.459	13.4255	13.0579	12.3854	12.5529	11.1468	17.0436	10.9545	8.46952	15.9514	14.6972	15.2026	16.4196	12.8244	18.409	13.2735	13.8047	13.795	13.8989	13.6593	15.3968	14.9922	15.0795	15.8192	12.1977	14.0834	13.3859	12.5656	11.3029	11.1878	13.9295	10.3122
XLOC_018355	-	-	XLOC_018355	ENSBTAG00000048022	TSS20327	chr3:43619569-43629406	-	-	7.13059	5.87353	1.76909	6.73338	7.0053	8.45734	3.24106	4.15632	7.037	7.03699	5.91346	3.26552	0	3.94692	3.29615	0	3.60604	1.78955	6.08238	5.31814	4.03688	4.39206	2.2518	9.0031	8.09081	6.0571	10.9561	6.09629	8.72209	6.94079	6.68478	9.0051	4.83614	7.93201	2.80228	3.51307	4.08569	5.99861	1.15316	2.68273	7.44899
XLOC_023517	-	-	XLOC_023517	BNIP3L	TSS26018,TSS26019	chr8:74924153-74949614	-	-	246.076	245.539	257.703	236.148	262.565	253.163	267.825	256.573	263.771	263.771	178.827	168.813	271.241	177.973	180.454	107.731	176.223	200.645	257.571	261.856	258.381	251.983	239.953	226.885	269.154	264.936	226.495	248.636	277.476	280.367	264.353	265.208	190.978	188.566	194.236	169.528	160.941	184.361	154.703	177.578	182.836
XLOC_002800	-	-	XLOC_002800	ATP6V1B1	TSS3069	chr11:13462750-13490576	-	-	125.567	122.314	114.101	117.252	120.11	123.145	121.312	113.309	120.66	120.66	126.488	119.248	136.303	128.129	122.025	133.252	130.075	124.843	110.462	105.22	104.903	113.616	95.968	104.198	120.459	125.233	118.703	123.273	120.174	123.925	116.465	124.891	89.0429	91.4622	91.3945	77.3726	67.3072	75.6717	80.0317	78.0864	76.5009
XLOC_004598	-	-	XLOC_004598	-	TSS5079	chr13:20617488-20618144	-	-	9.67525	13.8218	11.3535	11.7872	4.58565	6.18013	10.9869	8.8199	4.60658	4.60658	14.0792	14.0792	0	13.9446	11.8529	13.9857	8.68562	13.7072	9.90375	12.8079	11.2161	14.5725	11.1936	9.5945	7.10972	8.53167	7.78283	8.44227	4.22113	4.87652	7.16908	6.44178	5.74716	7.93073	6.92652	5.43482	7.43383	6.77771	0	9.55398	5.94773
XLOC_010243	-	-	XLOC_010243	PTRF	TSS11328	chr19:43148012-43162165	-	-	22.3384	20.3883	22.1374	20.2947	22.2083	21.1199	21.0629	23.7533	22.3094	22.3093	28.2341	27.1186	22.9658	25.3634	25.2001	35.8035	26.8967	23.9061	23.9465	23.8417	25.4649	23.8024	24.7921	23.1699	19.6155	22.1082	21.396	21.8826	20.7251	22.3963	19.598	20.2621	24.0863	23.9258	25.9371	35.2269	33.4773	35.0986	37.8734	35.4317	34.6208
XLOC_003404	-	-	XLOC_003404	SKA3	TSS3744	chr12:35841562-35854986	-	-	3.72177	6.25963	2.88644	6.51744	2.09192	4.5268	5.72034	3.94101	2.10145	2.10145	1.35615	1.9308	0	2.13068	1.57933	0	2.47584	4.06896	3.8644	2.05697	2.84625	4.39236	3.76268	5.43169	4.35021	2.60939	7.13974	5.06318	3.01744	1.7264	4.84603	3.46269	3.09498	2.48435	3.52048	2.68519	5.20947	3.14795	2.78743	4.00921	6.67005
XLOC_024138	-	-	XLOC_024138	SMAP1	TSS26694	chr9:10012308-10202381	-	-	23.9519	23.5744	17.8465	26.8407	28.0805	24.8936	21.5549	21.3961	28.2094	28.2094	21.8056	20.9028	22.3469	21.9388	23.9481	15.7777	23.1199	21.601	19.2129	18.5076	18.1823	23.0973	18.6908	20.1442	23.7438	17.7112	24.8066	25.7737	20.3101	22.7347	23.0948	26.7745	27.6426	30.691	26.9569	25.2022	27.8375	27.394	24.0966	27.1047	24.4052
XLOC_001902	-	-	XLOC_001902	TPM1	TSS2082,TSS2083	chr10:47048911-47073006	-	-	39.6844	40.0556	47.9854	43.589	41.4707	42.6758	36.3526	42.0023	41.6664	41.6663	46.5902	50.7859	36.9269	31.287	37.6774	35.9912	45.9203	32.8753	39.5389	32.7254	39.9647	33.0596	38.0876	36.3595	44.8448	37.1748	24.016	36.7396	31.9542	29.7046	38.8672	27.1525	27.851	19.9397	21.2175	28.1353	32.1335	32.0966	28.7836	34.5553	31.1223
XLOC_007692	-	-	XLOC_007692	TFIP11	TSS8448,TSS8449	chr17:68396101-68436273	-	-	13.023	11.9353	13.4703	10.8238	11.1631	11.5125	11.8587	8.32668	11.2153	11.2153	12.9554	11.4162	8.07181	13.1112	13.1782	14.0408	8.09379	9.25938	9.8105	9.78368	10.6323	11.6528	8.38672	9.3466	8.67488	9.20761	11.5025	11.338	9.71966	8.57512	13.2726	8.55886	11.9699	12.7485	12.979	13.2661	11.5462	12.095	8.07525	18.4657	14.2873
XLOC_023488	-	-	XLOC_023488	SFTPC	TSS25976	chr8:69976551-69979463	-	-	13.2544	14.9949	9.9568	14.4454	15.7774	11.6476	12.1284	8.70247	15.8501	15.8501	7.5361	6.34977	0	3.67895	4.69608	0	6.69341	9.18679	9.15653	5.5495	4.88401	5.87322	8.83759	9.65461	16.0834	13.7584	12.6335	16.4811	9.98243	9.28084	18.4243	15.7627	5.39624	6.72441	13.7865	6.89242	11.4334	8.38361	3.45146	11.2474	9.97939
XLOC_021496	-	-	XLOC_021496	ENSBTAG00000024125	TSS23772	chr6:27014752-27015007	-	-	0	0	6.60332	0	0	0	0	0	0	0	0	0	0	0	4.91161	0	0	0	0	0	0	5.41385	0	17.3449	0	0	0	0	0	0	0	0	4.99785	0	4.59852	0	0	4.16871	0	0	4.50397
XLOC_023687	-	-	XLOC_023687	bta-mir-2469	TSS26208	chr8:11389882-11390525	-	-	31.0318	18.4184	38.6925	30.1578	29.3529	420.33	30.5673	19.9148	29.4854	29.4854	12.8205	12.9095	0	40.8847	22.1252	0	19.0871	18.957	6.60835	11.2882	12.9646	17.954	15.9274	11.7887	38.3102	12.899	11.9136	21.9205	25.1831	16.7781	11.4442	31.1549	17.5584	32.4443	25.8061	48.6242	33.6801	248.119	41.5796	43.137	57.1838
XLOC_007200	-	-	XLOC_007200	PPID	TSS7907	chr17:41249492-41262410	-	-	47.8458	47.0039	50.5834	41.0983	46.8727	39.2474	45.4833	45.0058	47.0916	47.0916	38.2589	39.7099	52.2609	36.5862	39.7528	38.9149	40.4264	41.5691	52.1491	53.0324	46.337	45.407	47.9169	59.5705	58.627	58.3999	59.8472	48.0651	54.2429	47.3921	57.9559	54.0264	40.452	45.6531	44.1866	52.7661	48.4595	52.3755	54.3795	48.2673	49.9403
XLOC_013283	-	-	XLOC_013283	SEMA3B	TSS14694,TSS14695	chr22:50655303-50661989	-	-	27.3204	28.74	30.9335	28.5716	26.6938	28.9057	30.0187	29.9989	26.8171	26.8171	31.6302	31.7668	86.3652	32.3116	33.1348	35.5322	29.8887	27.8335	12.6605	14.173	17.2373	16.2312	15.6014	16.1757	25.3781	32.0997	27.0216	28.9029	30.1055	29.5384	23.1091	21.3356	19.6053	21.1395	24.9602	21.0917	19.5721	19.1759	21.5104	17.6045	19.816
XLOC_023108	-	-	XLOC_023108	SPARC	TSS25576	chr7:64878193-64900828	-	-	114.137	125.087	123.161	119.403	115.565	125.188	123.633	116.812	116.094	116.094	115.726	113.527	73.8833	107.027	108.895	117.835	101.321	111.055	150.392	122.177	141.199	128.967	119.314	140.651	98.4209	96.3061	109.137	97.7009	103.585	110.088	94.6182	93.9662	109.118	109.635	107.777	161.99	169.295	161.82	173.366	157.388	165.656
XLOC_018005	-	-	XLOC_018005	RNPEPL1	TSS19936	chr3:120320960-120324657	-	-	40.2146	40.3434	43.0448	44.8685	39.651	43.4002	39.3217	42.0628	39.8348	39.8348	43.6874	49.5467	59.9766	50.1495	47.8692	66.0233	45.3131	49.1927	35.3244	29.4776	38.8381	33.8779	38.8271	31.0524	38.1423	35.6115	37.3177	29.8985	40.1988	47.3023	33.4591	38.8528	40.6927	44.0192	35.626	44.6134	42.0991	43.0529	53.3741	45.3965	46.4712
XLOC_017141	-	-	XLOC_017141	SNORD27	TSS18979	chr29:41854756-41854828	-	-	0	0	0	0	0	0	0	0	0	0	0	0	0	0	0	0	0	0	0	0	0	0	0	0	0	0	0	0	0	0	0	0	0	0	0	215.202	0	0	0	0	0
XLOC_015385	-	-	XLOC_015385	FSCN1	TSS17059	chr25:39292720-39302192	-	-	28.2645	26.1213	28.3247	32.4009	24.7114	24.3445	30.3813	26.3917	24.8235	24.8235	28.4893	27.6944	24.3972	28.3019	26.2898	34.3498	29.0254	27.6331	24.89	21.1427	20.7605	21.2366	24.8904	18.4444	26.3923	25.5169	24.0708	27.139	22.6889	26.6289	27.2472	24.2972	26.8171	28.4951	24.0785	32.3995	31.847	32.2782	32.5762	29.981	28.8172
XLOC_004858	-	-	XLOC_004858	MGC133632	TSS5369,TSS5370	chr14:65337749-65348431	-	-	84.1921	82.6549	84.4889	80.0774	71.4364	94.6496	77.7156	93.3146	71.7629	71.7629	66.6145	91.1565	62.7236	79.4229	80.1819	20.4463	60.2967	79.1286	85.8792	88.6267	79.2348	80.4233	99.5862	112.41	94.2999	86.0808	75.497	88.6927	75.2649	81.2127	98.392	109.941	65.9776	69.9067	76.2897	88.9999	76.5919	75.3256	86.4037	76.298	71.0998
[truncated: 142 more rows]
[truncated: 81 more columns]

## Sheet: (EDGER) D0 VS D3
X	class_code	nearest_ref_id	gene_id	gene_short_name	tss_id	locus	length	coverage	B1_L1_1	B1_L1_2	B1_L1_3	B1_L1_4	B1_L1_5	B1_L5_1	B1_L5_2	B1_L5_3	B1_BATCH_L1_1	B1_BATCH_L1_2	B6_L1_1	B6_L1_2	B6_L1_3	B6_L5_1	B6_L5_2	B6_L5_3	B6_BATCH_L1_1	B6_BATCH_L1_2	B11_L1_1	B11_L1_2	B11_L5_1	B11_L5_2	B11_BATCH_L1_1	B11_BATCH_L1_2	B16_L1_1	B16_L1_2	B16_L1_3	B16_L5_1	B16_L5_2	B16_L5_3	B16_BATCH_L1_1	B16_BATCH_L1_2	B21_L2_1	B21_L6_1	B21_BATCH_L2_1	B26_L2_1	B26_L2_2	B26_L6_1	B26_L6_2	B26_BATCH_L2_1	B26_BATCH_L2_2
[truncated: 1,228 more rows]
[truncated: 86 more columns]

[truncated: 8 more sheets: (EDGER) D0 VS D7 W B29, (EDGER) D0 VS D7 WO B29, (EDGER) D0 VS D14, (DESEQ) D0 VS D1, (DESEQ) D0 VS D3, (DESEQ) D0 VS D7 W_B29, (DESEQ) D0  VS D7 WO_B29, (DESEQ) D0 VS D14]
