# Supplementary material for: Temporal dynamics in meta longitudinal RNA-Seq data
Source: Sci Rep. 2019 Jan 24;9:763. doi: 10.1038/s41598-018-37397-7 (PMC6345883; doi:10.1038/s41598-018-37397-7)
Supplement: Supplementary file 8 — Dataset S4-(1) [file 41598_2018_37397_MOESM8_ESM.xlsx]

## Sheet: AUTOREGRESSIVE (D0 VS D1)
Gene.ID	Chromosome	Gene.Name	Sum.of.Exon.Length.of.Gene	B1	B6	B11	B16	B21	B26	B31	B36	B2	B7	B12	B17	B22	B27	B32	B37	b.pval
ENSBTAG00000043561	chrM	COX1	1545	94531.2	151181	162749	184586	69910	82657.1	126109	88597.4	123986	198193	194565	110070	82679.2	65265.1	158534	123190	0.003
ENSBTAG00000012638	chr3	S100A12	710	9063.66	10809.5	11640.1	20532.8	16083.8	20498.8	19662.2	14516.6	14343.7	18644.9	13506.8	12494.8	16148.7	16366.6	24355	19353.7	0.019
ENSBTAG00000043550	chrM	MT-CYB	1140	12137.1	20731.1	20522.6	32803.1	7243.21	7985.4	10611.8	7474.63	19543.7	28250.5	29394.5	18054.3	8268.75	6553.44	15169.2	12553	0.02
ENSBTAG00000043564	chrM	MT-ATP8	201	9549.66	19997.4	15792	22008.4	13810.7	14811.9	17344.4	13972.8	14021.8	26379.2	21147.8	13526.4	15035	16134.3	24457.6	20178	0.021
ENSBTAG00000031376	chr13	BSP30C	1099	7998.69	9285.14	8269.48	5001.37	5932.81	4768.27	8645.3	8877.98	6150.24	6333.03	6427.29	7820.92	5491.82	11649.4	5773.57	6327.41	0.023
ENSBTAG00000043582	chrM	ENSBTAG00000043582	66	19149.5	31896.5	34738.8	37585.6	10259.7	13557.4	16247	13867	27694.7	37639.9	39717.6	22978.8	11648.4	8123.05	21406.8	21760.2	0.023
ENSBTAG00000043584	chrM	ATP6	681	8998.06	16390.6	15204.9	20003.5	8734.87	10036.3	11499	9525.91	13657.4	21940.3	20377.1	11878.5	9777.85	9941.08	16024.4	15801.1	0.023
ENSBTAG00000043560	chrM	COX3	781	16750	33775.3	26300.2	39973.6	14790.3	18018.8	22931.9	16615.8	25516.6	41457	34145.1	24746	17031	14446.1	29917.3	27097.1	0.024
ENSBTAG00000043556	chrM	COII	684	10487.8	20484.1	21997.7	31467.1	12582.4	15038.7	16808.7	13025	13959.5	24022.9	29414.3	17160.8	14407.7	13339.2	22776.1	20874	0.026
ENSBTAG00000047046	chr3	ENSBTAG00000047046	92	6377.3	15850	5959	10855.5	6963	9608.7	10343.5	8784.92	12080.4	14742.5	7757.47	8167.45	9919.27	9098.05	13077	18133.4	0.027
ENSBTAG00000043577	chrM	MT-ND4	1378	6644.85	12904.8	12907.7	15693.8	4900.57	5894.44	7897.26	5708.46	10910.1	17971.3	14453.2	9492.67	5483.21	5269.4	10897.3	10134.6	0.028
ENSBTAG00000043568	chrM	MT-ND3	346	2020.54	5245.69	4105.08	6083.09	5387.32	7147.68	4167.76	4877.93	3578.54	6665.89	5302.95	4031.88	6278.06	5170.81	5491.67	10268.9	0.03
ENSBTAG00000039425	chr5	ENSBTAG00000039425	2162	9212.88	4469.21	5418.82	5791.92	8995.72	10396.6	9476.46	6895.38	9009.41	4759.28	7291.37	6873.76	8923.94	10665.2	12348	8769.1	0.031
ENSBTAG00000006806	chr19	KRT17	1519	11842.4	7540.84	7751.18	7590.62	8071.24	8990.45	7803.13	7327.76	11133.4	5743.49	7769.02	8467.25	7727.42	8764.66	6928.85	5902.04	0.032
ENSBTAG00000043563	chrM	ND5	1821	4767.07	6168.06	5929.08	8997.06	2753.59	3087.94	4434.82	4186.26	6771.38	9424.09	8078.93	6080.24	3116.54	3180.68	6610.74	5410.14	0.034
ENSBTAG00000036116	chr14	ENSBTAG00000036116	1426	12837.6	5470.76	7290.58	5604.88	13621.5	14207.7	9325.49	10967.1	7895.49	4618.98	5670.19	7913.3	14179.3	11507.8	10176.2	11330.4	0.035
ENSBTAG00000043559	chrM	MT-ND4L	297	3335.57	5755.26	5673.06	7320.06	3752.63	4165.23	5774.28	4006.91	4760.12	8335.72	6689	4554.32	4194.48	3896.08	8065.83	5640.25	0.035
ENSBTAG00000011184	chr29	FTH1	861	7418.49	3768.79	2598.73	4085.23	4561.87	4563.68	2884.17	3339.3	6857.7	2530.91	2111.78	6777.91	4823.53	5069.25	1570.79	2473.01	0.037
ENSBTAG00000046351	chr2	ENSBTAG00000046351	92	7289.58	9081.18	4192.71	3667.34	6963	7283.74	5888.91	7211.71	5175.18	3568.12	3404.56	5555.09	9461.29	6810.98	3708.4	10300.7	0.037
ENSBTAG00000043546	chrM	MT-ND6	528	5709.39	9287.41	8257.78	11856.7	3185.22	3635.5	4763.72	5051.72	9458.72	12553.2	11729.7	8635.45	3677.95	3536.33	6960.9	9036.65	0.039
ENSBTAG00000011941	chr5	LYZ1	1261	3940.44	2122.97	4679.92	3857.7	8367.96	7008.43	8626.79	8141.12	3173.91	3370.68	4367.58	3226.1	5725.26	9127.54	7901.17	4702.26	0.042
ENSBTAG00000032236	chr14	CA1	1424	11533.3	4630.53	6078.41	4854.97	10649.9	11411	7230.38	8798.71	6662.05	4017.29	4890.54	6840.19	11175	9186.42	7965.42	8999.96	0.043
ENSBTAG00000014534	chr9	EEF1A1	1738	3740.76	3303.36	2926.76	1980.89	5478.59	5079.8	3622.55	5136.63	2672.8	1910.14	1952.53	3693.99	5505.45	4807.6	2186.09	3683.55	0.049
ENSBTAG00000040019	chr5	ENSBTAG00000040019	1672	8990.73	3407.38	4082.23	4313.62	7032.52	7798.92	7141.88	5301.78	6606.45	3682.23	5382.02	5017.39	6813.74	8586.32	9426.84	6067.01	0.05
ENSBTAG00000043571	chrM	ND2	1042	3538.32	6097.12	6895.88	8859.35	3185.13	3726.26	4444.79	3793.1	5260.33	7940.78	8259.66	4883.36	3424.28	3827.79	6390.19	6367.59	0.05
ENSBTAG00000038033	chr5	KRT6B	2116	8015.67	3298.82	3739.57	3706.46	6242.12	7135.28	6822.61	5241.92	6279.96	3496.17	4999.85	4570.16	6179.35	8598.34	9099.73	6279.31	0.051
ENSBTAG00000043558	chrM	ND1	956	2744.12	6691.38	5736.89	8067.41	3468.43	4527.66	5122.58	3516.65	4112.56	8509.86	6392.55	5006.34	3830.5	4258.14	7295.45	6298.43	0.053
ENSBTAG00000012640	chr3	S100A8	395	1565.82	1364.34	2284.11	2903.67	6518.62	7263.43	7642.39	5044.29	2601.22	2388.32	2840.53	2009.63	6584.01	6787.58	9122.86	6712.05	0.055
ENSBTAG00000015285	chr3	RPS8	679	3072.18	3917.88	3692.14	4920.09	2665.96	3749.2	3803.16	3036.17	4712.96	5954.86	4129.17	3747.59	2916.35	3510.82	4766.19	4105.97	0.056
ENSBTAG00000013924	chr18	RPS11	578	2557.12	3590.32	2373.12	2225	1975.67	2603.19	2152.05	2210.87	2960.38	2568.89	2067.99	2759.98	2167.63	2227.96	1909.18	3012.47	0.058
ENSBTAG00000047154	chr8	ENSBTAG00000047154	92	4716.11	8312.83	4130.26	3060.48	6963	6952.01	5242.74	7068.28	4441.53	2793.6	3101.09	5324.67	9368.28	6528.07	2581.68	8386.15	0.059
ENSBTAG00000017827	chr3	IVL	1614	7667.91	3325.44	3421.96	6410.25	2483.51	2587.27	3627.97	3384.93	5555.11	5986.16	4579.97	4446.98	1949.26	3246.94	4565.47	3269.41	0.06
ENSBTAG00000035959	chr23	ENSBTAG00000035959	1383	1462.35	1678.67	1770.37	1070.15	2762.29	2420.93	1848.65	2574.15	1474	1005.36	1212.51	1800.22	2668.18	2526.42	1139.02	1764.8	0.062
ENSBTAG00000043545	chrM	ENSBTAG00000043545	71	841.154	1915.36	1263.8	1606.61	5080.69	7922.5	10098.1	8290.63	1226.84	1930.03	1357.87	1464.09	8116.53	5282.96	13254.7	15175.7	0.062
ENSBTAG00000012344	chr19	RPL26	509	2063.63	2318.58	1939.15	1750.29	1539.16	1831.33	1413.89	1504.81	2152.13	1711.03	1805.81	2205.33	1578.16	1520.19	1343.77	1599.58	0.063
ENSBTAG00000037651	chr3	S100A2	444	793.872	1674.72	681.452	1348.52	2137.07	3074.19	2801.55	2411.9	1710.19	1801.03	840.055	1064.77	2498.3	2508.65	4119.61	3771.84	0.063
ENSBTAG00000045710	chr2	ENSBTAG00000045710	92	5132.49	5063.8	2328.29	1940.92	5613.07	5976.84	4758.12	5840.18	3063.47	1985.97	1801.86	3209.24	7605.39	5523.35	2936.55	8082.01	0.065
ENSBTAG00000017389	chr17	RPLP0	1095	2599.6	2860.73	2270.73	1327	3049.56	3047.58	2502.26	3345.9	2145.73	1421.07	1593.57	2695.18	3018.43	2698.18	1294	2366.37	0.066
ENSBTAG00000034185	chr18	EEF1A1	2205	1708.45	2406.81	1927.13	1507.87	2932.8	3189.6	2902.51	2964.83	1987.8	1921.83	1621.31	2055.18	3034.46	3059.09	2763.98	3488.37	0.066
ENSBTAG00000003898	chr3	HMGCS2	2022	1660.73	2063.62	1268.26	2257.52	1370.86	1903.99	2167.82	1758.11	2574.36	3148.77	1628.02	2124.6	1487.27	1613.48	3050.46	2335.67	0.067
ENSBTAG00000018320	chr10	RPLP1	516	3197.93	3735.34	2740.44	1795.57	4626.37	4268.67	3452.74	4785.22	2801.7	2071.41	1783.85	3427.69	4559.95	4220.56	2285.68	3626.89	0.068
ENSBTAG00000039504	chr19	ENSBTAG00000039504	496	1562.34	1123.17	1596.17	1276.04	4720.57	3759.19	3541.11	4411.6	1595.26	960.205	1554.1	1584.45	4475.9	5274.98	2896.2	4094.04	0.07
ENSBTAG00000009535	chr25	RPS2	940	1996.15	3783.65	1775.57	1727.07	1966.84	2387.17	2013.67	2190.52	2037.67	1878.28	1448.41	2396.74	2176.25	2025.18	1542.97	4091.66	0.071
ENSBTAG00000018987	chr3	RPS25	378	975.765	1163.89	1056.63	1238.92	1207.75	1649.57	1641.78	1351.06	1404.34	1981.77	1000.58	1051.36	1269.01	1474.3	2118.24	1922.15	0.071
ENSBTAG00000004855	chr16	PRDX6	1667	2125.94	1155.02	2824.61	1339.98	5264.26	4467.73	2778.06	2633.42	1661.42	596.243	1956.4	2197.08	5013	2464.16	1454.67	1892.57	0.072
ENSBTAG00000013264	chr28	RPS24	539	1567.75	1106.01	1867.77	655.433	2419.81	2130.63	1259.16	1792.86	963.712	418.073	1068.34	1326.79	2470.48	1928.85	355.858	1318.22	0.073
ENSBTAG00000038384	chr5	KRT5	2256	1843.35	1328.24	1278.22	1403.38	1784.32	2066.16	2414.88	2394.98	2401.54	1504.49	1473.47	1543.99	1905.49	2973.77	3270.96	3259.67	0.073
ENSBTAG00000046394	chr19	RPL23A	560	1714.65	2383.93	2040.03	1889.98	2055.27	2469.34	2006.5	2149.03	2496.06	2007.63	1826.75	2351.56	2196.33	2225.73	1821.88	2353.27	0.074
ENSBTAG00000034844	chr6	RPL39	156	1331.81	1184.61	1143.37	817.602	2139.85	2071.03	1429.02	1821.23	950.104	585.606	810.958	1136.23	2170.73	1950.67	701.097	1611.31	0.074
ENSBTAG00000008091	chr3	SELENBP1	1752	1970.49	2073.46	1105.51	2404.33	936.818	1166.51	1756.7	1109.38	3468.27	3666.35	1440.19	2191.22	1070.61	1240.27	2141.6	1717.75	0.075
ENSBTAG00000001360	chr9	RPS12	463	2549.62	2147.62	2740.4	1467.83	2722.36	2542.31	2173	2658.48	1929.59	1175.97	1762.86	2522.62	2882.44	2674.17	1283.36	2225.12	0.078
ENSBTAG00000045494	chr18	bta-mir-2904-3	70	609.95	3202.61	918.403	962.611	1149.87	1499.64	1209.53	1325.42	1856.78	1409.47	903.638	1827.98	1694.65	1351.77	816.202	2182.08	0.079
ENSBTAG00000013866	chr3	RPS27	372	1056.58	1559.09	924.391	1322.3	1598.25	2162.76	2341.37	1791.85	1734.71	2344.44	1144.54	1304.5	1678.42	2019.89	3021.26	2795.33	0.079
ENSBTAG00000002026	chr3	RPL5	1006	1505.3	1921.29	1848.89	2216.59	1346.57	1839.84	1933.94	1407.37	2191.4	2994.9	2213.72	1537.52	1417.72	1786.41	2644.14	1927.8	0.08
ENSBTAG00000003228	chr5	RPL3	1287	1063.47	1304.86	999.04	963.733	1009.2	1325.29	1244.34	1000.13	1336.26	1124.84	1030.77	1177.21	1042.5	1240.82	1418.68	1244.57	0.08
ENSBTAG00000006505	chr3	S100A9	749	893.429	454.807	2442.38	1893.74	2752.06	2895.1	3025.03	1738.33	1559.95	944.038	2980.29	858.97	2615.23	2407.16	2961.86	1765.58	0.081
ENSBTAG00000025260	chr19	WFDC18	234	517.833	504.917	624.294	608.831	2991.88	2458.93	2856.11	3513.82	563.241	465.882	600.295	758.579	2924.78	2974.09	2340.48	2763.93	0.082
ENSBTAG00000010156	chr12	TPT1	836	2243.37	1971.75	2457.19	1181.96	3256.44	2825.13	2140.27	3096.84	1405.24	975.469	1423.52	2113.82	3152.58	3095.32	888.449	2015.3	0.083
ENSBTAG00000048000	chr18	bta-mir-2904-3	70	670.755	3164.14	914.495	948.86	1149.87	1484.61	1261	1337.2	1765.57	1296.36	897.406	1820.68	1698.35	1341.35	886.162	2208.29	0.084
ENSBTAG00000004097	chr5	A2ML1	4335	1971.91	1198.75	1793.55	1523.19	1868.11	1546.28	2255.21	2471.7	2157.27	1750.24	1942.2	1637.25	1570.34	2523.4	2439.19	2160.37	0.084
ENSBTAG00000019648	chr7	GNB2L1	1103	1386.3	1677.26	1270.61	956.502	1445.39	1776.55	1355.15	1503.8	1354.92	1202.6	1035.82	1466.45	1493.8	1581.23	1027.84	1493.78	0.085
ENSBTAG00000020733	chr25	RPS15A	459	2177.44	3722.52	2360.18	1979.75	1619.68	1622.71	1336.35	1401.46	2347.81	1763.4	1916.98	2679.26	1665.62	1553.3	1077.6	2135.58	0.086
ENSBTAG00000032764	chr6	ENSBTAG00000032764	543	3111.92	1427.65	1163.79	1647.78	1948.87	2006.4	1276.43	1376.79	2438.15	1007.2	1003.43	2577.11	2013.68	2151.61	780.127	1108.3	0.086
ENSBTAG00000007454	chrX	RPL10	718	1528.7	1730.88	1007.02	742.739	2146.67	2185.38	1664.06	2201.61	1271.6	802.427	702.357	1503.98	2257.78	2102.18	957.162	1767.06	0.087
ENSBTAG00000019147	chr14	RPS20	474	1748.22	2009.01	1759.72	1149.45	1372.83	1645.18	1158.2	1392.78	1676.99	1286.16	1308.72	2125.69	1461.66	1442.56	978.065	1372.22	0.088
ENSBTAG00000003229	chr19	RPL23	493	2055.33	2400.66	2128.05	1808.07	1915.65	2272.33	1785.9	1927.1	2173.87	1825.86	1845.83	2281.56	2090.89	2042.7	1614.19	2146.47	0.088
ENSBTAG00000047136	chr14	RPL39	156	1343.75	1294.66	1227.54	897.82	2155.67	2335.81	1726.37	1928.28	1140.13	761.288	880.868	1267.21	2228.07	2091.01	1271.39	2128.82	0.089
ENSBTAG00000004903	chr19	KRT15	1705	1396.73	1688.98	1214.28	1241.23	1196.88	984.794	1171.46	1480	1878.77	1759.94	1243.47	1718.94	1229.77	1705.46	1098.64	1817.03	0.089
ENSBTAG00000020905	chr2	RPL11	603	2095.31	2342.88	1884.57	1355.32	1492.69	1593.84	1127.76	1430.93	1818.91	1380.67	1335.49	2257.15	1543.49	1485.31	912.305	1466.61	0.089
ENSBTAG00000048229	chr25	TPT1	775	1407.68	1740.82	1649.17	1072.54	2139.48	2034.83	1760.75	2027.45	1075.69	955.588	1091.44	1401.93	2148.77	2098.22	1230.1	2470.44	0.09
ENSBTAG00000002648	chr23	RPS18	539	1152.43	1269.63	831.359	612.571	2173.82	2302.94	1501.47	2000.95	993.326	568.353	645.861	1150.51	2429.83	2162.62	838.916	1633.94	0.091
ENSBTAG00000021093	chr18	RPS16	562	1641.81	2337.71	1344.47	1298.33	969.609	1414.25	1107.46	1091.42	1921.58	1610.35	1284.65	1838.29	1067.15	1151.76	1099.4	1520.55	0.094
ENSBTAG00000009359	chr15	ENSBTAG00000009359	546	2350.83	1139.92	750.555	1023.44	2528.75	2468.08	1585.32	1768.74	1767.4	654.764	612.812	1980.1	2639.92	2718.51	875.997	1340.8	0.095
ENSBTAG00000000622	chr21	RPS17	486	1967.52	2043.91	1877.82	1178.51	1826.39	1854.12	1197.25	1680.38	1487.32	969.937	1299.74	2349.11	1877.72	1782.33	545.814	1301.52	0.096
ENSBTAG00000022902	chr24	RPL17	625	1314.36	1430.46	1345.07	763.158	1804.39	1852.61	1155.08	1623.02	1092.33	629.494	987.646	1459.7	1817.32	1666.55	617.702	1284.35	0.096
ENSBTAG00000019701	chr11	RPL31	435	1641.69	1702.4	1277.9	884.053	1435.46	1643.29	1121.23	1489.21	1420.57	912.846	905.573	1670.42	1587.63	1472.36	773.046	1332.85	0.097
ENSBTAG00000032436	chr17	UBC	915	10125.5	2267.25	1825.87	1296.11	3244.18	2383.96	2209.46	2522.79	2059.95	1334.54	1251.03	2554.9	2445.55	2823.29	1082.03	1702.44	0.097
ENSBTAG00000005142	chr20	RPL37	369	2163.86	1835.4	1845.28	873.915	1590.17	1597.82	917.801	1425.36	1458.37	727.866	1088.82	2163.69	1713.15	1487.84	216.769	1024.3	0.097
ENSBTAG00000037931	chrX	RPL39	379	1085.5	979.636	916.701	557.502	1983.06	1929.83	1320.18	1700.01	803.803	480.475	590.477	997.366	1997.36	1881.81	820.509	1603.62	0.097
ENSBTAG00000037608	chr24	HMSD	846	2652.04	838.345	1561.21	1080.38	2348.52	1722.56	1007.18	1789.06	849.568	556.478	1247.87	1770.94	2118	1296.47	604.916	1208.55	0.098
ENSBTAG00000039967	chr5	KRT78	2108	1717.03	961.769	1638.68	1429.3	936.554	771.938	1056.89	1397.66	1942.11	1389.1	1703.57	1614.83	735.19	1395.45	1294	819.037	0.098
ENSBTAG00000016224	chr8	RPS7	741	1291.34	1484.54	926.288	631.998	1498.59	1680.47	1126.2	1575.96	1035.81	757.795	642.879	1332.87	1583.04	1476.57	543.033	1168.09	0.099
ENSBTAG00000037600	chr8	RPS15A	393	1004.52	1533.17	1322.59	813.198	919.142	889.704	589.017	801.624	1138.38	723.708	946.85	1462.9	928.63	878.916	311.527	610.427	0.099

## Sheet: AUTOREGRESSIVE (D0 VS D3)
Gene.ID	Chromosome	Gene.Name	Sum.of.Exon.Length.of.Gene	B1	B6	B11	B16	B21	B26	B31	B36	B3	B8	B13	B18	B23	B28	B33	B38	b.pval
ENSBTAG00000043561	chrM	COX1	1545	94531.2	151181	162749	184586	69910	82657.1	126109	88597.4	180466	225582	208913	114859	55628.2	114936	137753	68725.6	0.005
ENSBTAG00000043556	chrM	COII	684	10487.8	20484.1	21997.7	31467.1	12582.4	15038.7	16808.7	13025	19854.7	29023.3	31143.6	16050.1	11258	23841.7	21554.8	13031.9	0.017
ENSBTAG00000043564	chrM	MT-ATP8	201	9549.66	19997.4	15792	22008.4	13810.7	14811.9	17344.4	13972.8	19352.9	29581.1	24175.2	11015.7	11820	24774.4	23449	14350.7	0.018
ENSBTAG00000043582	chrM	ENSBTAG00000043582	66	19149.5	31896.5	34738.8	37585.6	10259.7	13557.4	16247	13867	33535.6	47173.8	44834.3	25739.7	9625.21	16104.3	17614.4	9886.47	0.018
ENSBTAG00000043550	chrM	MT-CYB	1140	12137.1	20731.1	20522.6	32803.1	7243.21	7985.4	10611.8	7474.63	24580.1	34111.6	33313.6	15739	5642.97	11245.3	13761	6925.68	0.02
ENSBTAG00000012638	chr3	S100A12	710	9063.66	10809.5	11640.1	20532.8	16083.8	20498.8	19662.2	14516.6	21370.8	19512.2	13604.4	11239.2	21720.1	35958.9	22306.8	14565.5	0.022
ENSBTAG00000043559	chrM	MT-ND4L	297	3335.57	5755.26	5673.06	7320.06	3752.63	4165.23	5774.28	4006.91	7288.38	8803.93	8028.18	4674.02	3787.05	6365.48	8072.91	3743.21	0.023
ENSBTAG00000047046	chr3	ENSBTAG00000047046	92	6377.3	15850	5959	10855.5	6963	9608.7	10343.5	8784.92	14912.4	17209.5	13270.9	8472.94	6905.04	15732.8	11397.2	9547.64	0.025
ENSBTAG00000039425	chr5	ENSBTAG00000039425	2162	9212.88	4469.21	5418.82	5791.92	8995.72	10396.6	9476.46	6895.38	9731.39	4987.42	6527.19	6313.4	10892.9	17650.8	11867	8284.19	0.025
ENSBTAG00000043584	chrM	ATP6	681	8998.06	16390.6	15204.9	20003.5	8734.87	10036.3	11499	9525.91	17458.9	25402	24275.5	10450.4	7408.28	17031.7	15513.8	9334.37	0.025
ENSBTAG00000043560	chrM	COX3	781	16750	33775.3	26300.2	39973.6	14790.3	18018.8	22931.9	16615.8	34581.1	49790	35367.5	21749.9	11469.2	25961.4	26407.8	13182.9	0.026
ENSBTAG00000043546	chrM	MT-ND6	528	5709.39	9287.41	8257.78	11856.7	3185.22	3635.5	4763.72	5051.72	12040.1	16333.6	15218.4	8467.92	2501.61	5947.88	6577.6	4406.92	0.027
ENSBTAG00000040019	chr5	ENSBTAG00000040019	1672	8990.73	3407.38	4082.23	4313.62	7032.52	7798.92	7141.88	5301.78	7127.68	3793.62	4574.72	4441.96	8364.35	13191.1	9155.21	6255.26	0.031
ENSBTAG00000032236	chr14	CA1	1424	11533.3	4630.53	6078.41	4854.97	10649.9	11411	7230.38	8798.71	4208.89	3330.49	4327.29	5937.97	10934.5	5159.45	8074.22	11761.1	0.032
ENSBTAG00000006806	chr19	KRT17	1519	11842.4	7540.84	7751.18	7590.62	8071.24	8990.45	7803.13	7327.76	11231.9	5527.81	6718.3	8473.44	9510.43	10769.6	6740.22	7660.26	0.033
ENSBTAG00000038033	chr5	KRT6B	2116	8015.67	3298.82	3739.57	3706.46	6242.12	7135.28	6822.61	5241.92	6868.58	3566.84	4440.57	3989.29	7557.48	13572.2	8655.86	6282.65	0.033
ENSBTAG00000036116	chr14	ENSBTAG00000036116	1426	12837.6	5470.76	7290.58	5604.88	13621.5	14207.7	9325.49	10967.1	4959.43	3889.7	5255.44	7091.42	13669.7	6691.34	10169.5	14332.7	0.035
ENSBTAG00000011941	chr5	LYZ1	1261	3940.44	2122.97	4679.92	3857.7	8367.96	7008.43	8626.79	8141.12	4785.81	3050.06	4380.97	4095.99	11079.5	14006.3	11146	6479.1	0.035
ENSBTAG00000031376	chr13	BSP30C	1099	7998.69	9285.14	8269.48	5001.37	5932.81	4768.27	8645.3	8877.98	4279.68	5041.09	4821.48	8391.8	5867.08	6298.8	7327.77	8534.16	0.039
ENSBTAG00000043563	chrM	ND5	1821	4767.07	6168.06	5929.08	8997.06	2753.59	3087.94	4434.82	4186.26	9494.92	11471.3	9971.38	6298.23	2212.24	4788.91	6210.54	3725.4	0.039
ENSBTAG00000043568	chrM	MT-ND3	346	2020.54	5245.69	4105.08	6083.09	5387.32	7147.68	4167.76	4877.93	4597.07	7492.73	5256.78	2988.21	4544.24	8791.15	5656.54	5282.57	0.042
ENSBTAG00000017827	chr3	IVL	1614	7667.91	3325.44	3421.96	6410.25	2483.51	2587.27	3627.97	3384.93	5995.78	5877.67	4189.48	4038.86	2202.35	2763.97	5953.38	3120.4	0.043
ENSBTAG00000043558	chrM	ND1	956	2744.12	6691.38	5736.89	8067.41	3468.43	4527.66	5122.58	3516.65	5869.34	9058.77	8181.96	4751.55	3422.35	6997.46	7303.58	3594.03	0.043
ENSBTAG00000043571	chrM	ND2	1042	3538.32	6097.12	6895.88	8859.35	3185.13	3726.26	4444.79	3793.1	7576.68	8509.23	10166.3	4753.12	3055.7	6344.43	6283.02	3459.98	0.043
ENSBTAG00000012640	chr3	S100A8	395	1565.82	1364.34	2284.11	2903.67	6518.62	7263.43	7642.39	5044.29	4548.84	2196.6	2820.07	1592.06	9512.41	19392.7	7198.3	4480.62	0.044
ENSBTAG00000045710	chr2	ENSBTAG00000045710	92	5132.49	5063.8	2328.29	1940.92	5613.07	5976.84	4758.12	5840.18	1880.95	1852.02	2053.43	3456.66	4873.83	4249.5	2694.4	6575.71	0.045
ENSBTAG00000043577	chrM	MT-ND4	1378	6644.85	12904.8	12907.7	15693.8	4900.57	5894.44	7897.26	5708.46	15255.9	19280.9	16815.5	9867.23	4545.4	9149.84	10208.4	5088.17	0.047
ENSBTAG00000015285	chr3	RPS8	679	3072.18	3917.88	3692.14	4920.09	2665.96	3749.2	3803.16	3036.17	6371.41	5778.29	4614.59	3502.27	3030.84	5348.72	5228.04	2869.19	0.051
ENSBTAG00000014534	chr9	EEF1A1	1738	3740.76	3303.36	2926.76	1980.89	5478.59	5079.8	3622.55	5136.63	1396.32	1369.1	1651.56	4043.46	5734.92	2220.35	2675.61	5331.95	0.051
ENSBTAG00000008091	chr3	SELENBP1	1752	1970.49	2073.46	1105.51	2404.33	936.818	1166.51	1756.7	1109.38	3640.94	3324.15	1920.32	1864.82	999.119	1801.22	2779.94	1236.51	0.053
ENSBTAG00000037651	chr3	S100A2	444	793.872	1674.72	681.452	1348.52	2137.07	3074.19	2801.55	2411.9	1853.05	1546.81	831.693	878.072	2549.48	3834.91	4322.43	2844.3	0.054
ENSBTAG00000043545	chrM	ENSBTAG00000043545	71	841.154	1915.36	1263.8	1606.61	5080.69	7922.5	10098.1	8290.63	1853.51	1938.3	1214.14	1106.77	4037.78	11759	10328	5032.27	0.055
ENSBTAG00000046351	chr2	ENSBTAG00000046351	92	7289.58	9081.18	4192.71	3667.34	6963	7283.74	5888.91	7211.71	3198.74	3461.85	3980.59	6139.4	6026.18	5331.51	3370.34	8110.19	0.058
ENSBTAG00000013924	chr18	RPS11	578	2557.12	3590.32	2373.12	2225	1975.67	2603.19	2152.05	2210.87	2744.71	2446.72	2367.23	2847.87	2312.49	2891.68	1985.93	2206.81	0.062
ENSBTAG00000003229	chr19	RPL23	493	2055.33	2400.66	2128.05	1808.07	1915.65	2272.33	1785.9	1927.1	2320.44	1609.75	1689.04	2197.15	2033.4	2310.64	1869.32	2027.64	0.062
ENSBTAG00000006505	chr3	S100A9	749	893.429	454.807	2442.38	1893.74	2752.06	2895.1	3025.03	1738.33	3893.06	1071.8	3053.62	826.27	4957.65	8962.42	1981.11	1229.84	0.062
ENSBTAG00000011184	chr29	FTH1	861	7418.49	3768.79	2598.73	4085.23	4561.87	4563.68	2884.17	3339.3	3360.17	1735.37	1483.35	7463.95	4877.96	1847.98	1532.81	3691.59	0.063
ENSBTAG00000039504	chr19	ENSBTAG00000039504	496	1562.34	1123.17	1596.17	1276.04	4720.57	3759.19	3541.11	4411.6	1750.7	702.894	1194.4	1582.54	4783.54	6197.27	3186.67	3817.28	0.064
ENSBTAG00000020733	chr25	RPS15A	459	2177.44	3722.52	2360.18	1979.75	1619.68	1622.71	1336.35	1401.46	1765.4	1771.82	2548.07	2823.85	1693.57	1240.03	873.117	1708.34	0.064
ENSBTAG00000018320	chr10	RPLP1	516	3197.93	3735.34	2740.44	1795.57	4626.37	4268.67	3452.74	4785.22	1819.4	1417.34	1421.81	3442.89	4581.55	2416.12	2443.83	4174.66	0.066
ENSBTAG00000038384	chr5	KRT5	2256	1843.35	1328.24	1278.22	1403.38	1784.32	2066.16	2414.88	2394.98	2032.46	1473.33	1855.54	1494.98	2378.82	4569.02	3187.99	2588.92	0.066
ENSBTAG00000047154	chr8	ENSBTAG00000047154	92	4716.11	8312.83	4130.26	3060.48	6963	6952.01	5242.74	7068.28	2094.95	2307.9	3309.41	6011.99	5858.44	3385.64	2412.75	7868.74	0.067
ENSBTAG00000007583	chr19	KRT14	1771	3705	1683.44	1955.75	1996.15	2300.08	2955.55	1576.89	1569.2	2887.47	1373.2	2030.9	2290.49	2716.66	2609.6	1431.87	2119.67	0.069
ENSBTAG00000046394	chr19	RPL23A	560	1714.65	2383.93	2040.03	1889.98	2055.27	2469.34	2006.5	2149.03	2424	2039.71	1733.69	2386.26	2242.14	2424.11	2043.6	2300.35	0.069
ENSBTAG00000009535	chr25	RPS2	940	1996.15	3783.65	1775.57	1727.07	1966.84	2387.17	2013.67	2190.52	1692.11	2350.82	2511.85	2326.38	2218.03	2119.68	1255.13	2450.86	0.069
ENSBTAG00000004855	chr16	PRDX6	1667	2125.94	1155.02	2824.61	1339.98	5264.26	4467.73	2778.06	2633.42	877.704	421.031	1503.32	1936.08	4944.1	1030.56	1338.31	2755.67	0.072
ENSBTAG00000022902	chr24	RPL17	625	1314.36	1430.46	1345.07	763.158	1804.39	1852.61	1155.08	1623.02	513.961	387.955	634.853	1604.61	1772.77	676.905	693.731	1730.94	0.073
ENSBTAG00000002026	chr3	RPL5	1006	1505.3	1921.29	1848.89	2216.59	1346.57	1839.84	1933.94	1407.37	3045.81	3367.2	2466.78	1584.46	1600.95	2720.36	2908.79	1574.38	0.074
ENSBTAG00000035959	chr23	ENSBTAG00000035959	1383	1462.35	1678.67	1770.37	1070.15	2762.29	2420.93	1848.65	2574.15	785.963	759.102	1014.1	2072.16	2872.47	1171.96	1265.9	2664.51	0.076
ENSBTAG00000004097	chr5	A2ML1	4335	1971.91	1198.75	1793.55	1523.19	1868.11	1546.28	2255.21	2471.7	2431.69	1576.72	1911.84	1767.38	1782.2	3148.16	3147.21	2119.98	0.076
ENSBTAG00000039967	chr5	KRT78	2108	1717.03	961.769	1638.68	1429.3	936.554	771.938	1056.89	1397.66	1985.91	1147.14	1205.06	1660.9	1054.64	1445.61	1547.55	920.442	0.077
ENSBTAG00000013866	chr3	RPS27	372	1056.58	1559.09	924.391	1322.3	1598.25	2162.76	2341.37	1791.85	1880.22	1962.47	1336.15	1095.29	1831.26	3485.19	3041.55	1658.06	0.078
ENSBTAG00000000198	chr5	ENSBTAG00000000198	444	1551.2	349.499	1319.16	969.115	2057.27	1594.57	1833.89	2336.67	1601	616.955	1635.85	1134.26	3308.88	4753.4	2246.81	1665.53	0.079
ENSBTAG00000017389	chr17	RPLP0	1095	2599.6	2860.73	2270.73	1327	3049.56	3047.58	2502.26	3345.9	973.756	939.605	1176.97	2716.49	3116.45	1076.97	1516.81	3064.8	0.08
ENSBTAG00000032436	chr17	UBC	915	10125.5	2267.25	1825.87	1296.11	3244.18	2383.96	2209.46	2522.79	956.939	919.61	1026.98	2472.27	2665.83	1097.57	1107.25	2591.11	0.081
ENSBTAG00000034185	chr18	EEF1A1	2205	1708.45	2406.81	1927.13	1507.87	2932.8	3189.6	2902.51	2964.83	1916.41	1886.04	1850.21	2197.12	3211.11	3315.61	3179.47	3118.62	0.081
ENSBTAG00000001360	chr9	RPS12	463	2549.62	2147.62	2740.4	1467.83	2722.36	2542.31	2173	2658.48	1011.59	864.809	1379.89	2700.06	2953.9	1366.29	1464.39	2934.29	0.081
ENSBTAG00000003898	chr3	HMGCS2	2022	1660.73	2063.62	1268.26	2257.52	1370.86	1903.99	2167.82	1758.11	2745.81	3404.02	1836.85	1870.25	1199.05	1720.7	3910.18	1746.79	0.082
ENSBTAG00000046688	chr7	ENSBTAG00000046688	1389	1449.33	1608.17	1494.28	1096.71	1947.25	1929.93	1645.15	1927.73	1151.84	1045.04	1129.44	1720.33	2094.26	1435.64	1595.59	1987.28	0.082
ENSBTAG00000047136	chr14	RPL39	156	1343.75	1294.66	1227.54	897.82	2155.67	2335.81	1726.37	1928.28	890.08	697.338	783.816	1394.28	2307.62	1543.81	1267.88	2193.18	0.083
ENSBTAG00000045494	chr18	bta-mir-2904-3	70	609.95	3202.61	918.403	962.611	1149.87	1499.64	1209.53	1325.42	1554.32	1488.54	1441.1	1969.17	1119.12	1089.49	468.87	1761.69	0.085
ENSBTAG00000019203	chr3	S100A4	466	767.81	970.827	499.582	1024.58	878.21	1633.9	1150.05	900.807	1540.98	1238.94	980.039	698.734	1085.69	1652.07	2237.12	1508.49	0.086
ENSBTAG00000010156	chr12	TPT1	836	2243.37	1971.75	2457.19	1181.96	3256.44	2825.13	2140.27	3096.84	583.799	577.725	976.301	2550.09	3281.33	1039.97	1010.41	2948.21	0.088
ENSBTAG00000012344	chr19	RPL26	509	2063.63	2318.58	1939.15	1750.29	1539.16	1831.33	1413.89	1504.81	2243.43	1714.93	1683.99	2234.28	1727.25	1618.18	1381.25	1740.39	0.088
ENSBTAG00000013264	chr28	RPS24	539	1567.75	1106.01	1867.77	655.433	2419.81	2130.63	1259.16	1792.86	240.309	189.669	610.242	1512.27	2399.21	347.028	415.029	2086.08	0.088
ENSBTAG00000009359	chr15	ENSBTAG00000009359	546	2350.83	1139.92	750.555	1023.44	2528.75	2468.08	1585.32	1768.74	838.839	435.686	460.212	1952.47	2702.1	868.944	991.841	2069.98	0.089
ENSBTAG00000045632	chr18	bta-mir-2904-3	70	585.248	3154.53	953.576	1010.74	1149.87	1480.85	1280.3	1334.26	1613.53	1600.88	1406.17	1984.67	1114.33	917.464	592.257	1770.59	0.089
ENSBTAG00000020564	chr5	ENSBTAG00000020564	853	1265.71	278.602	1095.87	732.961	1368.83	1084.15	1445.05	1608.08	1164.98	517.042	1336	860.405	2061.95	3005.02	1776.02	1218.38	0.09
ENSBTAG00000020905	chr2	RPL11	603	2095.31	2342.88	1884.57	1355.32	1492.69	1593.84	1127.76	1430.93	1242.42	981.365	1267.36	2243.45	1639.65	1196.85	953.947	1637.1	0.091
ENSBTAG00000005296	chr18	RPL13A	662	948.557	1421.7	783.095	764.127	1322.92	1698.59	1449.71	1527.95	1255.35	878.063	808.088	1029.95	1556.11	2110.03	1381.67	1653.95	0.092
ENSBTAG00000037608	chr24	HMSD	846	2652.04	838.345	1561.21	1080.38	2348.52	1722.56	1007.18	1789.06	460.539	336.96	913.452	1856.41	2616.96	445.04	736.092	2252.26	0.092
ENSBTAG00000000622	chr21	RPS17	486	1967.52	2043.91	1877.82	1178.51	1826.39	1854.12	1197.25	1680.38	646.034	702.524	888.131	2363.24	1907.71	650.814	590.023	1734.75	0.093
ENSBTAG00000032764	chr6	ENSBTAG00000032764	543	3111.92	1427.65	1163.79	1647.78	1948.87	2006.4	1276.43	1376.79	1207.96	724.121	754.369	2638.46	2105.04	851.569	884.387	1582.86	0.093
ENSBTAG00000003228	chr5	RPL3	1287	1063.47	1304.86	999.04	963.733	1009.2	1325.29	1244.34	1000.13	1436.37	965.937	1174.3	1077.27	1173.72	1923.06	1495.22	1149.01	0.094
ENSBTAG00000007737	chr7	UBA52	525	1209.26	1472.75	1076.03	892.02	986.917	1260.85	942.748	1141.63	1278.98	1002.34	894.357	1431.44	1123.12	845.596	745.257	1075.2	0.094
ENSBTAG00000004903	chr19	KRT15	1705	1396.73	1688.98	1214.28	1241.23	1196.88	984.794	1171.46	1480	1960.6	1329.88	1208.05	1807.38	1155.94	1361.67	1328.74	1381.28	0.095
ENSBTAG00000022971	chr5	ENSBTAG00000022971	465	900.184	117.271	604.2	352.957	1155.41	919.985	1067.3	1478.27	842.34	218.443	784.929	437.415	1923.52	3067.83	1199.9	983.564	0.095
ENSBTAG00000043583	chrM	ENSBTAG00000043583	69	1254.93	1814.77	1776.2	2232.14	744.295	880.797	933.349	764.946	3108.64	2792.28	2551.83	1519.51	566.455	1221.62	1401.96	661.934	0.096
ENSBTAG00000033766	chr19	KRT16	1059	4701.73	1240.6	1239.96	1343.02	742.931	822.08	730.182	676.743	1852.27	884.912	1158.09	1401.45	844.921	1077.95	561.941	675.75	0.097
ENSBTAG00000047677	chr19	bta-mir-3533	84	509.875	488.888	420.12	286.491	1566.67	1481.48	1538.72	1293.51	259.053	335.466	334.801	496.168	1413.88	1433.54	1100.2	1233.28	0.097
ENSBTAG00000019147	chr14	RPS20	474	1748.22	2009.01	1759.72	1149.45	1372.83	1645.18	1158.2	1392.78	1241.71	984.377	1084.74	1978.85	1483.55	1122.88	914.729	1396.31	0.098
ENSBTAG00000015388	chr18	RPL18	630	1307.94	2070.43	1016.11	981.711	1181.03	1502.57	1277.44	1361.09	1478.66	1323.14	1101.45	1371.01	1350.78	1543.12	1205.08	1381.08	0.098
ENSBTAG00000025260	chr19	WFDC18	234	517.833	504.917	624.294	608.831	2991.88	2458.93	2856.11	3513.82	646.526	361.272	438.937	757.902	3425.94	3701.71	2210.95	2419.41	0.099
ENSBTAG00000008570	chr7	RPS14	492	697.767	966.047	544.91	461.74	1368.77	1645.95	1280.59	1466.7	566.547	518.137	422.496	755.786	1554.4	1352.65	1267.47	1524.14	0.099
ENSBTAG00000019718	chr7	RPS15	489	956.101	1248.7	744.616	636.819	847.254	1109.95	852.824	990.829	1044.69	790.684	691.393	1112	1027.76	879.94	669.418	1043.98	0.099
ENSBTAG00000037931	chrX	RPL39	379	1085.5	979.636	916.701	557.502	1983.06	1929.83	1320.18	1700.01	511.271	316.426	472.647	1104.27	2036.88	1029.42	998.164	1907.9	0.099

## Sheet: AUTOREGRESSIVE (D0 VS D7_WB29)
Gene.ID	Chromosome	Gene.Name	Sum.of.Exon.Length.of.Gene	B1	B6	B11	B16	B21	B26	B31	B36	B4	B9	B14	B19	B24	B29	B34	B39	b.pval
ENSBTAG00000043561	chrM	COX1	1545	94531.2	151181	162749	184586	69910	82657.1	126109	88597.4	161268	205241	142093	179400	61350.8	38571.5	144868	68282.8	0.005
ENSBTAG00000012638	chr3	S100A12	710	9063.66	10809.5	11640.1	20532.8	16083.8	20498.8	19662.2	14516.6	20385.1	19398.6	9023.37	16094.4	16537.4	27128.6	21961.7	13693.8	0.015
ENSBTAG00000043560	chrM	COX3	781	16750	33775.3	26300.2	39973.6	14790.3	18018.8	22931.9	16615.8	30016	46001.6	24484.6	36714.8	13159.7	10517.7	27345.3	15019.8	0.016
ENSBTAG00000043582	chrM	ENSBTAG00000043582	66	19149.5	31896.5	34738.8	37585.6	10259.7	13557.4	16247	13867	32920.1	39440.5	27613.5	39436.6	9539.05	16361.3	18066	9844.32	0.018
ENSBTAG00000043556	chrM	COII	684	10487.8	20484.1	21997.7	31467.1	12582.4	15038.7	16808.7	13025	17475.3	29502.1	17966.9	22566.6	11266.6	12265	18777.2	12201.4	0.023
ENSBTAG00000039425	chr5	ENSBTAG00000039425	2162	9212.88	4469.21	5418.82	5791.92	8995.72	10396.6	9476.46	6895.38	9117.73	5301.29	4976.22	5307.91	9614.94	7058.97	10192.7	6815.66	0.024
ENSBTAG00000043550	chrM	MT-CYB	1140	12137.1	20731.1	20522.6	32803.1	7243.21	7985.4	10611.8	7474.63	21748.2	29404.1	20041.2	22096	5897.2	11005.1	11697.3	6475.66	0.024
ENSBTAG00000031376	chr13	BSP30C	1099	7998.69	9285.14	8269.48	5001.37	5932.81	4768.27	8645.3	8877.98	4842.19	5792.44	8980.45	4933.81	6223.43	25300.7	7401.49	8877.18	0.027
ENSBTAG00000043545	chrM	ENSBTAG00000043545	71	841.154	1915.36	1263.8	1606.61	5080.69	7922.5	10098.1	8290.63	1770.51	1754.38	1087.5	2019.05	5766.28	61062.5	12386.9	6188.73	0.027
ENSBTAG00000043584	chrM	ATP6	681	8998.06	16390.6	15204.9	20003.5	8734.87	10036.3	11499	9525.91	15854.6	23317.3	14253.2	16049.3	7750.25	8497.15	13351.5	8936.51	0.027
ENSBTAG00000046351	chr2	ENSBTAG00000046351	92	7289.58	9081.18	4192.71	3667.34	6963	7283.74	5888.91	7211.71	3815.39	2852.43	5899.7	4232.67	6755.68	44754.2	6305.55	7442.23	0.028
ENSBTAG00000045710	chr2	ENSBTAG00000045710	92	5132.49	5063.8	2328.29	1940.92	5613.07	5976.84	4758.12	5840.18	2105.56	1557.67	3178.29	2389.6	5505.8	36467.7	4853.25	5992.7	0.03
ENSBTAG00000047154	chr8	ENSBTAG00000047154	92	4716.11	8312.83	4130.26	3060.48	6963	6952.01	5242.74	7068.28	2792.48	2070.31	5696.1	3191.94	6740.45	44745.1	4283.36	7347.23	0.03
ENSBTAG00000043564	chrM	MT-ATP8	201	9549.66	19997.4	15792	22008.4	13810.7	14811.9	17344.4	13972.8	16226.3	28981.7	14503.1	16568.5	12212.9	1084.85	18233.9	13061.7	0.031
ENSBTAG00000011184	chr29	FTH1	861	7418.49	3768.79	2598.73	4085.23	4561.87	4563.68	2884.17	3339.3	3888.56	1955.15	4222.02	3519.39	4380.79	12589.7	1597	4251.82	0.033
ENSBTAG00000047046	chr3	ENSBTAG00000047046	92	6377.3	15850	5959	10855.5	6963	9608.7	10343.5	8784.92	13350.1	14393.6	7985.46	11302.6	6861	44745.1	18870.7	8076.59	0.033
ENSBTAG00000043558	chrM	ND1	956	2744.12	6691.38	5736.89	8067.41	3468.43	4527.66	5122.58	3516.65	5456.56	8627.2	4460.79	7821.48	3443.94	4535.41	6267.13	3058.26	0.033
ENSBTAG00000036116	chr14	ENSBTAG00000036116	1426	12837.6	5470.76	7290.58	5604.88	13621.5	14207.7	9325.49	10967.1	5506.92	4128.76	8373.61	5115.29	15001.7	3572.4	9193.54	14580.6	0.036
ENSBTAG00000012640	chr3	S100A8	395	1565.82	1364.34	2284.11	2903.67	6518.62	7263.43	7642.39	5044.29	4530.19	2260.98	1426.16	2669.07	7127.62	12720.6	6488.97	4464.25	0.04
ENSBTAG00000040019	chr5	ENSBTAG00000040019	1672	8990.73	3407.38	4082.23	4313.62	7032.52	7798.92	7141.88	5301.78	6826.88	3924.89	3364.84	3898.16	7331.84	3041.19	7176.83	5055.23	0.041
ENSBTAG00000043577	chrM	MT-ND4	1378	6644.85	12904.8	12907.7	15693.8	4900.57	5894.44	7897.26	5708.46	13541	17338.2	9701.06	15919.2	4377.57	4950.35	8639.91	4406.86	0.041
ENSBTAG00000043559	chrM	MT-ND4L	297	3335.57	5755.26	5673.06	7320.06	3752.63	4165.23	5774.28	4006.91	6556.96	8133.43	4201.91	7016.71	3369.34	247.771	6765.14	3150.2	0.042
ENSBTAG00000018320	chr10	RPLP1	516	3197.93	3735.34	2740.44	1795.57	4626.37	4268.67	3452.74	4785.22	1966.24	1795.24	3155.21	2670.34	4872.53	6495.13	2715.56	5010.13	0.043
ENSBTAG00000043546	chrM	MT-ND6	528	5709.39	9287.41	8257.78	11856.7	3185.22	3635.5	4763.72	5051.72	11371.9	12375	8847.71	13301.5	2566.73	6623.49	5445.42	3723.66	0.044
ENSBTAG00000032236	chr14	CA1	1424	11533.3	4630.53	6078.41	4854.97	10649.9	11411	7230.38	8798.71	4728.84	3627.56	7006.88	4334.78	12064.6	1541.67	7458.16	11222.4	0.045
ENSBTAG00000013924	chr18	RPS11	578	2557.12	3590.32	2373.12	2225	1975.67	2603.19	2152.05	2210.87	2790.46	2697.97	2978.02	3005.79	2343.08	11359.5	3509.85	2425.25	0.045
ENSBTAG00000015285	chr3	RPS8	679	3072.18	3917.88	3692.14	4920.09	2665.96	3749.2	3803.16	3036.17	5634.97	6504.36	3898.62	4904.67	2966.46	6163.67	5456.2	3138.06	0.048
ENSBTAG00000043563	chrM	ND5	1821	4767.07	6168.06	5929.08	8997.06	2753.59	3087.94	4434.82	4186.26	8808.12	9458.78	5784.25	9693.08	2272.87	564.835	4965.19	3128.95	0.048
ENSBTAG00000043568	chrM	MT-ND3	346	2020.54	5245.69	4105.08	6083.09	5387.32	7147.68	4167.76	4877.93	3712.54	7273.44	3875.55	4848.09	4756.64	9594.19	4702.36	4815.75	0.052
ENSBTAG00000006806	chr19	KRT17	1519	11842.4	7540.84	7751.18	7590.62	8071.24	8990.45	7803.13	7327.76	12359.1	6211.03	6864.17	7037.83	9150.27	24175	7645.85	6458.58	0.053
ENSBTAG00000011941	chr5	LYZ1	1261	3940.44	2122.97	4679.92	3857.7	8367.96	7008.43	8626.79	8141.12	4597.08	3655.31	3982.93	2879.79	6737.02	1318.9	7789.16	5675.64	0.053
ENSBTAG00000043571	chrM	ND2	1042	3538.32	6097.12	6895.88	8859.35	3185.13	3726.26	4444.79	3793.1	7140.8	7992.35	5334.13	7436.21	2841.64	3449.67	5335.99	3185.46	0.054
ENSBTAG00000017827	chr3	IVL	1614	7667.91	3325.44	3421.96	6410.25	2483.51	2587.27	3627.97	3384.93	5857.54	6022.28	3861.68	4982.44	1759.41	924.27	5137.78	2557	0.057
ENSBTAG00000037651	chr3	S100A2	444	793.872	1674.72	681.452	1348.52	2137.07	3074.19	2801.55	2411.9	1520.82	1869.83	711.559	1874.55	2468.62	12580.6	4355.82	2955.58	0.058
ENSBTAG00000004097	chr5	A2ML1	4335	1971.91	1198.75	1793.55	1523.19	1868.11	1546.28	2255.21	2471.7	2500.64	1682.6	2012.69	1724.01	1639.63	1372.88	2448.36	2118.89	0.059
ENSBTAG00000047136	chr14	RPL39	156	1343.75	1294.66	1227.54	897.82	2155.67	2335.81	1726.37	1928.28	942.313	794.59	1398.46	1121.23	2334.79	4924.31	1745.49	2333.21	0.06
ENSBTAG00000038033	chr5	KRT6B	2116	8015.67	3298.82	3739.57	3706.46	6242.12	7135.28	6822.61	5241.92	6546.19	3708.28	3126.9	3445.49	6656.09	4186.24	7106.43	5120.18	0.06
ENSBTAG00000039504	chr19	ENSBTAG00000039504	496	1562.34	1123.17	1596.17	1276.04	4720.57	3759.19	3541.11	4411.6	1663.29	800.935	1221.88	1172.25	4922.84	6622.95	3258.11	4139.54	0.061
ENSBTAG00000046394	chr19	RPL23A	560	1714.65	2383.93	2040.03	1889.98	2055.27	2469.34	2006.5	2149.03	2356.38	2015.9	2344.36	2278.09	2356.47	5742.83	2423.67	2489.61	0.061
ENSBTAG00000019147	chr14	RPS20	474	1748.22	2009.01	1759.72	1149.45	1372.83	1645.18	1158.2	1392.78	1295.58	1012.87	1927.76	1413.98	1601.11	11170.4	1288.09	1648.2	0.062
ENSBTAG00000014534	chr9	EEF1A1	1738	3740.76	3303.36	2926.76	1980.89	5478.59	5079.8	3622.55	5136.63	1729.95	1822.69	3549.49	2455.67	6295.48	701.199	3021.54	6689.77	0.062
ENSBTAG00000007583	chr19	KRT14	1771	3705	1683.44	1955.75	1996.15	2300.08	2955.55	1576.89	1569.2	2746.13	1524.12	1518.85	1708.29	2538.55	6191.79	1365.63	1566.5	0.063
ENSBTAG00000045532	chr4	bta-mir-2904-3	70	195.716	2058.14	699.549	584.443	1149.87	1353.06	997.219	1284.19	657.48	518.283	1341.27	618.953	1105.69	8392.19	446.982	1397.6	0.064
ENSBTAG00000017389	chr17	RPLP0	1095	2599.6	2860.73	2270.73	1327	3049.56	3047.58	2502.26	3345.9	1392.03	1191.1	2924.03	1927.59	3245.47	7847.98	1753.84	3614.08	0.065
ENSBTAG00000045632	chr18	bta-mir-2904-3	70	585.248	3154.53	953.576	1010.74	1149.87	1480.85	1280.3	1334.26	1501.41	1243.88	1540.34	1612.33	1112.36	8392.19	1449.67	1417.74	0.068
ENSBTAG00000007454	chrX	RPL10	718	1528.7	1730.88	1007.02	742.739	2146.67	2185.38	1664.06	2201.61	798.855	698.142	1375.41	1161.43	2429.91	9328.64	1478.11	2446.34	0.07
ENSBTAG00000010156	chr12	TPT1	836	2243.37	1971.75	2457.19	1181.96	3256.44	2825.13	2140.27	3096.84	802.776	932.31	2472.12	1242.55	3331.55	1640.54	1085.38	3438.22	0.072
ENSBTAG00000034185	chr18	EEF1A1	2205	1708.45	2406.81	1927.13	1507.87	2932.8	3189.6	2902.51	2964.83	1996.58	2008.41	2269.27	2167.73	3380.79	507.5	4357.46	3700.93	0.072
ENSBTAG00000045494	chr18	bta-mir-2904-3	70	609.95	3202.61	918.403	962.611	1149.87	1499.64	1209.53	1325.42	1501.41	1261.15	1507.7	1597.05	1109.03	8392.19	1365.11	1415.73	0.072
ENSBTAG00000006505	chr3	S100A9	749	893.429	454.807	2442.38	1893.74	2752.06	2895.1	3025.03	1738.33	4746.07	1093.88	973.843	1251.19	3135.45	5314.04	1833.54	1050.21	0.072
ENSBTAG00000046688	chr7	ENSBTAG00000046688	1389	1449.33	1608.17	1494.28	1096.71	1947.25	1929.93	1645.15	1927.73	1263.56	1236.32	1733.44	1447.96	2229.48	164.34	1918.98	2391.39	0.072
ENSBTAG00000019701	chr11	RPL31	435	1641.69	1702.4	1277.9	884.053	1435.46	1643.29	1121.23	1489.21	966.425	943.831	1640.56	1201.37	1726.67	5231.26	1001.16	1796.95	0.073
ENSBTAG00000004903	chr19	KRT15	1705	1396.73	1688.98	1214.28	1241.23	1196.88	984.794	1171.46	1480	1612.75	1419.98	1562.9	1791.99	1276.13	2329.79	1576.22	1700.64	0.073
ENSBTAG00000032764	chr6	ENSBTAG00000032764	543	3111.92	1427.65	1163.79	1647.78	1948.87	2006.4	1276.43	1376.79	1377.63	909.779	1666.81	1224.45	1846.98	4296.37	817.61	1766.39	0.075
ENSBTAG00000020733	chr25	RPS15A	459	2177.44	3722.52	2360.18	1979.75	1619.68	1622.71	1336.35	1401.46	1972.46	1825.85	2908.5	2249.13	1748.55	2893.98	1348.61	1824.61	0.076
ENSBTAG00000015388	chr18	RPL18	630	1307.94	2070.43	1016.11	981.711	1181.03	1502.57	1277.44	1361.09	1521.04	1312.02	1326.76	1756.67	1374.19	3380.1	2059.07	1447.28	0.078
ENSBTAG00000034844	chr6	RPL39	156	1331.81	1184.61	1143.37	817.602	2139.85	2071.03	1429.02	1821.23	616.466	674.432	1364.78	870.923	2287.65	4829.43	807.697	2265.44	0.078
ENSBTAG00000037931	chrX	RPL39	379	1085.5	979.636	916.701	557.502	1983.06	1929.83	1320.18	1700.01	500.237	521.702	1059.62	748.01	2112.4	5300.72	1077.69	2133.13	0.078
ENSBTAG00000021093	chr18	RPS16	562	1641.81	2337.71	1344.47	1298.33	969.609	1414.25	1107.46	1091.42	1846.86	1570.83	1736.87	1875.95	1159.09	2932.6	1772.54	1206.76	0.079
ENSBTAG00000013866	chr3	RPS27	372	1056.58	1559.09	924.391	1322.3	1598.25	2162.76	2341.37	1791.85	2055.22	2244.73	1152.02	1665.09	1777.46	4237.66	3853.13	2011.84	0.079
ENSBTAG00000048229	chr25	TPT1	775	1407.68	1740.82	1649.17	1072.54	2139.48	2034.83	1760.75	2027.45	924.461	1132.87	1691.34	1098.09	2171.21	1415.14	1629.09	2272.23	0.08
ENSBTAG00000019648	chr7	GNB2L1	1103	1386.3	1677.26	1270.61	956.502	1445.39	1776.55	1355.15	1503.8	1270.46	1129.29	1596.59	1469.39	1686.53	3723.07	1587.02	1758.98	0.08
ENSBTAG00000019718	chr7	RPS15	489	956.101	1248.7	744.616	636.819	847.254	1109.95	852.824	990.829	936.964	779.014	995.979	1021.67	1049.94	8559.41	944.214	1051.36	0.08
ENSBTAG00000003229	chr19	RPL23	493	2055.33	2400.66	2128.05	1808.07	1915.65	2272.33	1785.9	1927.1	2168.05	2010.23	2356.22	2069.07	2237	2992.93	2135.55	2353.86	0.081
ENSBTAG00000009535	chr25	RPS2	940	1996.15	3783.65	1775.57	1727.07	1966.84	2387.17	2013.67	2190.52	1784.53	1798.55	2327.9	2274.45	2415.39	6643.37	2821.21	2558.13	0.082
ENSBTAG00000002026	chr3	RPL5	1006	1505.3	1921.29	1848.89	2216.59	1346.57	1839.84	1933.94	1407.37	2636.38	3542.03	1832.29	2162.99	1492.67	1168.52	3095.08	1611.05	0.082
ENSBTAG00000018987	chr3	RPS25	378	975.765	1163.89	1056.63	1238.92	1207.75	1649.57	1641.78	1351.06	1575.55	1909.97	979.632	1351.4	1302.98	1802.28	2353.48	1419.76	0.082
ENSBTAG00000031723	chr17	RPL6	946	1603.58	1381.67	1241.17	809.469	1821.12	1779.09	1143.98	1617.16	792.209	710.128	1472.3	1001.38	2077.37	3853.95	829.552	2041.96	0.083
ENSBTAG00000002648	chr23	RPS18	539	1152.43	1269.63	831.359	612.571	2173.82	2302.94	1501.47	2000.95	601.533	590.08	1122.7	870.325	2611.81	5616.55	1142.17	2699.85	0.083
ENSBTAG00000020905	chr2	RPL11	603	2095.31	2342.88	1884.57	1355.32	1492.69	1593.84	1127.76	1430.93	1362.45	1247.43	2063.53	1703.16	1697.86	4990.36	1229.9	1722.02	0.083
ENSBTAG00000019203	chr3	S100A4	466	767.81	970.827	499.582	1024.58	878.21	1633.9	1150.05	900.807	1239.7	1309.24	781.401	1293.63	1060.18	3445.93	2010.67	1408.18	0.084
ENSBTAG00000005296	chr18	RPL13A	662	948.557	1421.7	783.095	764.127	1322.92	1698.59	1449.71	1527.95	1149.71	921.609	931.703	1162.72	1587.8	5112.42	2231.63	1755.93	0.085
ENSBTAG00000004855	chr16	PRDX6	1667	2125.94	1155.02	2824.61	1339.98	5264.26	4467.73	2778.06	2633.42	1049.95	521.236	2409.51	1063.06	4930.66	1596.44	1267.7	2960.6	0.086
ENSBTAG00000011963	chr18	RPS19	507	885.69	1360.39	747.857	623.704	1425.43	1868.65	1579.36	1605.5	993.121	826.492	912.858	1175.3	1787.48	5497.38	2600.31	1844.55	0.086
ENSBTAG00000008091	chr3	SELENBP1	1752	1970.49	2073.46	1105.51	2404.33	936.818	1166.51	1756.7	1109.38	3274.63	3158.95	1818.13	3168.78	942.98	917.268	2722.27	1313.05	0.087
ENSBTAG00000032436	chr17	UBC	915	10125.5	2267.25	1825.87	1296.11	3244.18	2383.96	2209.46	2522.79	1330.3	1188.18	2044.22	1600.6	2847.05	2455.78	1325.3	2739.26	0.089
ENSBTAG00000003898	chr3	HMGCS2	2022	1660.73	2063.62	1268.26	2257.52	1370.86	1903.99	2167.82	1758.11	2616.55	3283.18	1720.3	2668.4	1465.89	289.087	3879.83	1859.16	0.089
ENSBTAG00000038384	chr5	KRT5	2256	1843.35	1328.24	1278.22	1403.38	1784.32	2066.16	2414.88	2394.98	2288.82	1364.24	1302.49	1484.01	2150.94	2123.09	3100.31	2278.56	0.089
ENSBTAG00000026327	chr14	RPL8	850	668.654	768.265	568.053	451.295	939.112	1137.5	771.965	933.86	617.42	431.801	701.713	592.793	1155.86	6099.92	798.883	1089.61	0.09
ENSBTAG00000009359	chr15	ENSBTAG00000009359	546	2350.83	1139.92	750.555	1023.44	2528.75	2468.08	1585.32	1768.74	876.892	579.192	1152.66	904.232	2380.55	5678.18	879.716	2314.88	0.09
ENSBTAG00000019494	chr23	RPL10A	713	610.395	593.436	507.614	318.62	906.244	890.76	605.74	837.141	360.32	295.123	610.027	408.113	978.125	4140.93	458.995	1031.86	0.09
ENSBTAG00000016224	chr8	RPS7	741	1291.34	1484.54	926.288	631.998	1498.59	1680.47	1126.2	1575.96	730.49	655.256	1221.74	849.628	1767.17	3243.72	794.288	1772.86	0.09
ENSBTAG00000000622	chr21	RPS17	486	1967.52	2043.91	1877.82	1178.51	1826.39	1854.12	1197.25	1680.38	877.731	949.296	2090.74	1311.93	1998.75	10304	631.622	2105.25	0.091
ENSBTAG00000032022	chr6	RPL23A	527	675.403	903.804	956.186	631.999	1299.42	1338.94	925.497	1311	553.968	535.821	1204.19	721.655	1500.12	3111.54	566.436	1562.16	0.091
ENSBTAG00000022278	chrX	RPL23A	527	667.074	945.96	929.712	581.768	1299.18	1369.39	931.479	1328.22	555.271	511.726	1192.48	751.09	1500.12	3111.54	662.714	1574.46	0.091
ENSBTAG00000023343	chr18	RPL28	506	949.74	2007.69	1033.17	1026.34	656.788	900.036	753.859	817.78	1445.79	1175.87	1229.33	1571.92	768.267	6002.63	1153.15	788.701	0.092
ENSBTAG00000015831	chr7	RPL18A	624	1157.45	1391.76	798.342	806.033	1007.21	1129.54	841.533	1033.86	1093.13	953.507	978.557	1104.08	1181.99	5061.28	990.648	1167.06	0.092
ENSBTAG00000001360	chr9	RPS12	463	2549.62	2147.62	2740.4	1467.83	2722.36	2542.31	2173	2658.48	1219.54	1124.44	2622.86	1668.23	3058.68	6197.21	1453.85	3180.17	0.092
ENSBTAG00000043583	chrM	ENSBTAG00000043583	69	1254.93	1814.77	1776.2	2232.14	744.295	880.797	933.349	764.946	2966.7	2786.71	1354.08	1945.79	673.368	1703.97	1017.22	582.262	0.092
ENSBTAG00000017441	chr19	RPL27	464	1017.65	1175.24	788.273	768.637	1074.36	1246.87	1023.01	1016.66	1168.06	921.33	1015.67	1070.95	1192.81	2760.81	1175.52	1222.24	0.094
ENSBTAG00000035959	chr23	ENSBTAG00000035959	1383	1462.35	1678.67	1770.37	1070.15	2762.29	2420.93	1848.65	2574.15	1036.09	978.042	2104.02	1293.35	3114.92	160.682	1432.64	3297.43	0.094
ENSBTAG00000008570	chr7	RPS14	492	697.767	966.047	544.91	461.74	1368.77	1645.95	1280.59	1466.7	693.901	539.527	671.854	732.767	1686.08	4625.2	1675.82	1871.85	0.094
ENSBTAG00000002468	chr7	RPS28	332	535.649	783.736	391.398	346.482	1351.29	1508.04	1258.83	1571.79	597.951	424.357	516.054	621.899	1702.22	5965.1	1355.07	1622.41	0.095
ENSBTAG00000015473	chr11	RPS27A	471	803.149	778.279	698.728	531.378	1697.41	1779.66	1161.75	1395.09	498.783	428.785	787.656	587.138	1909.23	2812.72	971.322	1840.38	0.096
ENSBTAG00000012344	chr19	RPL26	509	2063.63	2318.58	1939.15	1750.29	1539.16	1831.33	1413.89	1504.81	2284.78	1910.21	2095	2027.15	1737.11	1917.55	1656.4	1806.28	0.097
ENSBTAG00000025260	chr19	WFDC18	234	517.833	504.917	624.294	608.831	2991.88	2458.93	2856.11	3513.82	713.34	377.269	477.38	704.054	2991.83	4278.87	2406.83	2669.37	0.097
ENSBTAG00000030164	chr19	RPL38	325	447.735	641.115	403.195	411.701	723.243	910.715	697.014	616.627	604.489	457.684	417.518	520.085	848.069	5931.94	811.817	800.703	0.097
ENSBTAG00000011559	chr11	RPL7A	881	1155.73	1294.48	1097.68	729.334	1228.5	1313.98	872.599	1152.58	817.91	651.334	1280.14	898.58	1438.24	5021.61	803.408	1433.21	0.098
ENSBTAG00000015989	chr18	RPS5	714	715.353	1270.07	566.291	610.058	902.9	1190.19	1119.59	1130.22	941.869	762.181	786.741	956.673	1093.49	7966.32	1814.46	1151.24	0.098
ENSBTAG00000011969	chr25	HSPB1	855	1190.25	2047.23	972.682	1060.56	671.698	789.594	597.843	703.171	1002.66	956.146	1180.41	1390.11	688.833	1922.26	871.358	710.45	0.099

## Sheet: AUTOREGRESSIVE (D0 VS D7_WOB29)
Gene.ID	Chromosome	Gene.Name	Sum.of.Exon.Length.of.Gene	B1	B6	B11	B16	B21	B26	B31	B36	B4	B9	B14	B19	B24	B29	B34	B39	b.pval
ENSBTAG00000043561	chrM	COX1	1545	94531.2	151181	162749	184586	69910	82657.1	126109	88597.4	161268	205241	142093	179400	61350.8	38571.5	144868	68282.8	0.005
ENSBTAG00000043560	chrM	COX3	781	16750	33775.3	26300.2	39973.6	14790.3	18018.8	22931.9	16615.8	30016	46001.6	24484.6	36714.8	13159.7	10517.7	27345.3	15019.8	0.011
ENSBTAG00000043582	chrM	ENSBTAG00000043582	66	19149.5	31896.5	34738.8	37585.6	10259.7	13557.4	16247	13867	32920.1	39440.5	27613.5	39436.6	9539.05	16361.3	18066	9844.32	0.011
ENSBTAG00000043556	chrM	COII	684	10487.8	20484.1	21997.7	31467.1	12582.4	15038.7	16808.7	13025	17475.3	29502.1	17966.9	22566.6	11266.6	12265	18777.2	12201.4	0.014
ENSBTAG00000012638	chr3	S100A12	710	9063.66	10809.5	11640.1	20532.8	16083.8	20498.8	19662.2	14516.6	20385.1	19398.6	9023.37	16094.4	16537.4	27128.6	21961.7	13693.8	0.02
ENSBTAG00000047046	chr3	ENSBTAG00000047046	92	6377.3	15850	5959	10855.5	6963	9608.7	10343.5	8784.92	13350.1	14393.6	7985.46	11302.6	6861	44745.1	18870.7	8076.59	0.022
ENSBTAG00000043584	chrM	ATP6	681	8998.06	16390.6	15204.9	20003.5	8734.87	10036.3	11499	9525.91	15854.6	23317.3	14253.2	16049.3	7750.25	8497.15	13351.5	8936.51	0.024
ENSBTAG00000043550	chrM	MT-CYB	1140	12137.1	20731.1	20522.6	32803.1	7243.21	7985.4	10611.8	7474.63	21748.2	29404.1	20041.2	22096	5897.2	11005.1	11697.3	6475.66	0.025
ENSBTAG00000043564	chrM	MT-ATP8	201	9549.66	19997.4	15792	22008.4	13810.7	14811.9	17344.4	13972.8	16226.3	28981.7	14503.1	16568.5	12212.9	1084.85	18233.9	13061.7	0.026
ENSBTAG00000031376	chr13	BSP30C	1099	7998.69	9285.14	8269.48	5001.37	5932.81	4768.27	8645.3	8877.98	4842.19	5792.44	8980.45	4933.81	6223.43	25300.7	7401.49	8877.18	0.031
ENSBTAG00000043577	chrM	MT-ND4	1378	6644.85	12904.8	12907.7	15693.8	4900.57	5894.44	7897.26	5708.46	13541	17338.2	9701.06	15919.2	4377.57	4950.35	8639.91	4406.86	0.031
ENSBTAG00000006806	chr19	KRT17	1519	11842.4	7540.84	7751.18	7590.62	8071.24	8990.45	7803.13	7327.76	12359.1	6211.03	6864.17	7037.83	9150.27	24175	7645.85	6458.58	0.032
ENSBTAG00000036116	chr14	ENSBTAG00000036116	1426	12837.6	5470.76	7290.58	5604.88	13621.5	14207.7	9325.49	10967.1	5506.92	4128.76	8373.61	5115.29	15001.7	3572.4	9193.54	14580.6	0.037
ENSBTAG00000040019	chr5	ENSBTAG00000040019	1672	8990.73	3407.38	4082.23	4313.62	7032.52	7798.92	7141.88	5301.78	6826.88	3924.89	3364.84	3898.16	7331.84	3041.19	7176.83	5055.23	0.038
ENSBTAG00000032236	chr14	CA1	1424	11533.3	4630.53	6078.41	4854.97	10649.9	11411	7230.38	8798.71	4728.84	3627.56	7006.88	4334.78	12064.6	1541.67	7458.16	11222.4	0.04
ENSBTAG00000043546	chrM	MT-ND6	528	5709.39	9287.41	8257.78	11856.7	3185.22	3635.5	4763.72	5051.72	11371.9	12375	8847.71	13301.5	2566.73	6623.49	5445.42	3723.66	0.04
ENSBTAG00000043559	chrM	MT-ND4L	297	3335.57	5755.26	5673.06	7320.06	3752.63	4165.23	5774.28	4006.91	6556.96	8133.43	4201.91	7016.71	3369.34	247.771	6765.14	3150.2	0.041
ENSBTAG00000046351	chr2	ENSBTAG00000046351	92	7289.58	9081.18	4192.71	3667.34	6963	7283.74	5888.91	7211.71	3815.39	2852.43	5899.7	4232.67	6755.68	44754.2	6305.55	7442.23	0.042
ENSBTAG00000011941	chr5	LYZ1	1261	3940.44	2122.97	4679.92	3857.7	8367.96	7008.43	8626.79	8141.12	4597.08	3655.31	3982.93	2879.79	6737.02	1318.9	7789.16	5675.64	0.042
ENSBTAG00000017827	chr3	IVL	1614	7667.91	3325.44	3421.96	6410.25	2483.51	2587.27	3627.97	3384.93	5857.54	6022.28	3861.68	4982.44	1759.41	924.27	5137.78	2557	0.044
ENSBTAG00000043545	chrM	ENSBTAG00000043545	71	841.154	1915.36	1263.8	1606.61	5080.69	7922.5	10098.1	8290.63	1770.51	1754.38	1087.5	2019.05	5766.28	61062.5	12386.9	6188.73	0.044
ENSBTAG00000043563	chrM	ND5	1821	4767.07	6168.06	5929.08	8997.06	2753.59	3087.94	4434.82	4186.26	8808.12	9458.78	5784.25	9693.08	2272.87	564.835	4965.19	3128.95	0.045
ENSBTAG00000012640	chr3	S100A8	395	1565.82	1364.34	2284.11	2903.67	6518.62	7263.43	7642.39	5044.29	4530.19	2260.98	1426.16	2669.07	7127.62	12720.6	6488.97	4464.25	0.046
ENSBTAG00000043568	chrM	MT-ND3	346	2020.54	5245.69	4105.08	6083.09	5387.32	7147.68	4167.76	4877.93	3712.54	7273.44	3875.55	4848.09	4756.64	9594.19	4702.36	4815.75	0.047
ENSBTAG00000043571	chrM	ND2	1042	3538.32	6097.12	6895.88	8859.35	3185.13	3726.26	4444.79	3793.1	7140.8	7992.35	5334.13	7436.21	2841.64	3449.67	5335.99	3185.46	0.047
ENSBTAG00000039425	chr5	ENSBTAG00000039425	2162	9212.88	4469.21	5418.82	5791.92	8995.72	10396.6	9476.46	6895.38	9117.73	5301.29	4976.22	5307.91	9614.94	7058.97	10192.7	6815.66	0.048
ENSBTAG00000018320	chr10	RPLP1	516	3197.93	3735.34	2740.44	1795.57	4626.37	4268.67	3452.74	4785.22	1966.24	1795.24	3155.21	2670.34	4872.53	6495.13	2715.56	5010.13	0.05
ENSBTAG00000038033	chr5	KRT6B	2116	8015.67	3298.82	3739.57	3706.46	6242.12	7135.28	6822.61	5241.92	6546.19	3708.28	3126.9	3445.49	6656.09	4186.24	7106.43	5120.18	0.05
ENSBTAG00000047154	chr8	ENSBTAG00000047154	92	4716.11	8312.83	4130.26	3060.48	6963	6952.01	5242.74	7068.28	2792.48	2070.31	5696.1	3191.94	6740.45	44745.1	4283.36	7347.23	0.051
ENSBTAG00000014534	chr9	EEF1A1	1738	3740.76	3303.36	2926.76	1980.89	5478.59	5079.8	3622.55	5136.63	1729.95	1822.69	3549.49	2455.67	6295.48	701.199	3021.54	6689.77	0.051
ENSBTAG00000043558	chrM	ND1	956	2744.12	6691.38	5736.89	8067.41	3468.43	4527.66	5122.58	3516.65	5456.56	8627.2	4460.79	7821.48	3443.94	4535.41	6267.13	3058.26	0.051
ENSBTAG00000034185	chr18	EEF1A1	2205	1708.45	2406.81	1927.13	1507.87	2932.8	3189.6	2902.51	2964.83	1996.58	2008.41	2269.27	2167.73	3380.79	507.5	4357.46	3700.93	0.057
ENSBTAG00000045710	chr2	ENSBTAG00000045710	92	5132.49	5063.8	2328.29	1940.92	5613.07	5976.84	4758.12	5840.18	2105.56	1557.67	3178.29	2389.6	5505.8	36467.7	4853.25	5992.7	0.06
ENSBTAG00000004855	chr16	PRDX6	1667	2125.94	1155.02	2824.61	1339.98	5264.26	4467.73	2778.06	2633.42	1049.95	521.236	2409.51	1063.06	4930.66	1596.44	1267.7	2960.6	0.061
ENSBTAG00000011184	chr29	FTH1	861	7418.49	3768.79	2598.73	4085.23	4561.87	4563.68	2884.17	3339.3	3888.56	1955.15	4222.02	3519.39	4380.79	12589.7	1597	4251.82	0.061
ENSBTAG00000010156	chr12	TPT1	836	2243.37	1971.75	2457.19	1181.96	3256.44	2825.13	2140.27	3096.84	802.776	932.31	2472.12	1242.55	3331.55	1640.54	1085.38	3438.22	0.063
ENSBTAG00000032436	chr17	UBC	915	10125.5	2267.25	1825.87	1296.11	3244.18	2383.96	2209.46	2522.79	1330.3	1188.18	2044.22	1600.6	2847.05	2455.78	1325.3	2739.26	0.064
ENSBTAG00000020733	chr25	RPS15A	459	2177.44	3722.52	2360.18	1979.75	1619.68	1622.71	1336.35	1401.46	1972.46	1825.85	2908.5	2249.13	1748.55	2893.98	1348.61	1824.61	0.064
ENSBTAG00000015285	chr3	RPS8	679	3072.18	3917.88	3692.14	4920.09	2665.96	3749.2	3803.16	3036.17	5634.97	6504.36	3898.62	4904.67	2966.46	6163.67	5456.2	3138.06	0.066
ENSBTAG00000013866	chr3	RPS27	372	1056.58	1559.09	924.391	1322.3	1598.25	2162.76	2341.37	1791.85	2055.22	2244.73	1152.02	1665.09	1777.46	4237.66	3853.13	2011.84	0.067
ENSBTAG00000031723	chr17	RPL6	946	1603.58	1381.67	1241.17	809.469	1821.12	1779.09	1143.98	1617.16	792.209	710.128	1472.3	1001.38	2077.37	3853.95	829.552	2041.96	0.069
ENSBTAG00000013924	chr18	RPS11	578	2557.12	3590.32	2373.12	2225	1975.67	2603.19	2152.05	2210.87	2790.46	2697.97	2978.02	3005.79	2343.08	11359.5	3509.85	2425.25	0.069
ENSBTAG00000047136	chr14	RPL39	156	1343.75	1294.66	1227.54	897.82	2155.67	2335.81	1726.37	1928.28	942.313	794.59	1398.46	1121.23	2334.79	4924.31	1745.49	2333.21	0.07
ENSBTAG00000012344	chr19	RPL26	509	2063.63	2318.58	1939.15	1750.29	1539.16	1831.33	1413.89	1504.81	2284.78	1910.21	2095	2027.15	1737.11	1917.55	1656.4	1806.28	0.07
ENSBTAG00000007583	chr19	KRT14	1771	3705	1683.44	1955.75	1996.15	2300.08	2955.55	1576.89	1569.2	2746.13	1524.12	1518.85	1708.29	2538.55	6191.79	1365.63	1566.5	0.073
ENSBTAG00000021093	chr18	RPS16	562	1641.81	2337.71	1344.47	1298.33	969.609	1414.25	1107.46	1091.42	1846.86	1570.83	1736.87	1875.95	1159.09	2932.6	1772.54	1206.76	0.074
ENSBTAG00000004903	chr19	KRT15	1705	1396.73	1688.98	1214.28	1241.23	1196.88	984.794	1171.46	1480	1612.75	1419.98	1562.9	1791.99	1276.13	2329.79	1576.22	1700.64	0.074
ENSBTAG00000009535	chr25	RPS2	940	1996.15	3783.65	1775.57	1727.07	1966.84	2387.17	2013.67	2190.52	1784.53	1798.55	2327.9	2274.45	2415.39	6643.37	2821.21	2558.13	0.074
ENSBTAG00000038384	chr5	KRT5	2256	1843.35	1328.24	1278.22	1403.38	1784.32	2066.16	2414.88	2394.98	2288.82	1364.24	1302.49	1484.01	2150.94	2123.09	3100.31	2278.56	0.074
ENSBTAG00000039504	chr19	ENSBTAG00000039504	496	1562.34	1123.17	1596.17	1276.04	4720.57	3759.19	3541.11	4411.6	1663.29	800.935	1221.88	1172.25	4922.84	6622.95	3258.11	4139.54	0.075
ENSBTAG00000006505	chr3	S100A9	749	893.429	454.807	2442.38	1893.74	2752.06	2895.1	3025.03	1738.33	4746.07	1093.88	973.843	1251.19	3135.45	5314.04	1833.54	1050.21	0.075
ENSBTAG00000004097	chr5	A2ML1	4335	1971.91	1198.75	1793.55	1523.19	1868.11	1546.28	2255.21	2471.7	2500.64	1682.6	2012.69	1724.01	1639.63	1372.88	2448.36	2118.89	0.075
ENSBTAG00000035959	chr23	ENSBTAG00000035959	1383	1462.35	1678.67	1770.37	1070.15	2762.29	2420.93	1848.65	2574.15	1036.09	978.042	2104.02	1293.35	3114.92	160.682	1432.64	3297.43	0.076
ENSBTAG00000002026	chr3	RPL5	1006	1505.3	1921.29	1848.89	2216.59	1346.57	1839.84	1933.94	1407.37	2636.38	3542.03	1832.29	2162.99	1492.67	1168.52	3095.08	1611.05	0.076
ENSBTAG00000046394	chr19	RPL23A	560	1714.65	2383.93	2040.03	1889.98	2055.27	2469.34	2006.5	2149.03	2356.38	2015.9	2344.36	2278.09	2356.47	5742.83	2423.67	2489.61	0.08
ENSBTAG00000003229	chr19	RPL23	493	2055.33	2400.66	2128.05	1808.07	1915.65	2272.33	1785.9	1927.1	2168.05	2010.23	2356.22	2069.07	2237	2992.93	2135.55	2353.86	0.081
ENSBTAG00000037651	chr3	S100A2	444	793.872	1674.72	681.452	1348.52	2137.07	3074.19	2801.55	2411.9	1520.82	1869.83	711.559	1874.55	2468.62	12580.6	4355.82	2955.58	0.081
ENSBTAG00000034844	chr6	RPL39	156	1331.81	1184.61	1143.37	817.602	2139.85	2071.03	1429.02	1821.23	616.466	674.432	1364.78	870.923	2287.65	4829.43	807.697	2265.44	0.081
ENSBTAG00000025260	chr19	WFDC18	234	517.833	504.917	624.294	608.831	2991.88	2458.93	2856.11	3513.82	713.34	377.269	477.38	704.054	2991.83	4278.87	2406.83	2669.37	0.082
ENSBTAG00000020905	chr2	RPL11	603	2095.31	2342.88	1884.57	1355.32	1492.69	1593.84	1127.76	1430.93	1362.45	1247.43	2063.53	1703.16	1697.86	4990.36	1229.9	1722.02	0.083
ENSBTAG00000043583	chrM	ENSBTAG00000043583	69	1254.93	1814.77	1776.2	2232.14	744.295	880.797	933.349	764.946	2966.7	2786.71	1354.08	1945.79	673.368	1703.97	1017.22	582.262	0.083
ENSBTAG00000045632	chr18	bta-mir-2904-3	70	585.248	3154.53	953.576	1010.74	1149.87	1480.85	1280.3	1334.26	1501.41	1243.88	1540.34	1612.33	1112.36	8392.19	1449.67	1417.74	0.084
ENSBTAG00000017389	chr17	RPLP0	1095	2599.6	2860.73	2270.73	1327	3049.56	3047.58	2502.26	3345.9	1392.03	1191.1	2924.03	1927.59	3245.47	7847.98	1753.84	3614.08	0.085
ENSBTAG00000011963	chr18	RPS19	507	885.69	1360.39	747.857	623.704	1425.43	1868.65	1579.36	1605.5	993.121	826.492	912.858	1175.3	1787.48	5497.38	2600.31	1844.55	0.088
ENSBTAG00000045494	chr18	bta-mir-2904-3	70	609.95	3202.61	918.403	962.611	1149.87	1499.64	1209.53	1325.42	1501.41	1261.15	1507.7	1597.05	1109.03	8392.19	1365.11	1415.73	0.088
ENSBTAG00000008091	chr3	SELENBP1	1752	1970.49	2073.46	1105.51	2404.33	936.818	1166.51	1756.7	1109.38	3274.63	3158.95	1818.13	3168.78	942.98	917.268	2722.27	1313.05	0.089
ENSBTAG00000020139	chr14	RPL7	1089	837.151	763.171	907.619	583.401	1286.56	1434.34	1054.97	1203.17	613.119	555.802	993.472	631.17	1406.34	1025.29	1142.28	1466.77	0.09
ENSBTAG00000048000	chr18	bta-mir-2904-3	70	670.755	3164.14	914.495	948.86	1149.87	1484.61	1261	1337.2	1560.29	1252.52	1504.44	1566.49	1110.7	8392.19	1220.14	1411.7	0.09
ENSBTAG00000007454	chrX	RPL10	718	1528.7	1730.88	1007.02	742.739	2146.67	2185.38	1664.06	2201.61	798.855	698.142	1375.41	1161.43	2429.91	9328.64	1478.11	2446.34	0.091
ENSBTAG00000015388	chr18	RPL18	630	1307.94	2070.43	1016.11	981.711	1181.03	1502.57	1277.44	1361.09	1521.04	1312.02	1326.76	1756.67	1374.19	3380.1	2059.07	1447.28	0.092
ENSBTAG00000005142	chr20	RPL37	369	2163.86	1835.4	1845.28	873.915	1590.17	1597.82	917.801	1425.36	586.395	594.831	2387.16	956.728	1778.94	2351.3	249.797	1772.62	0.092
ENSBTAG00000048229	chr25	TPT1	775	1407.68	1740.82	1649.17	1072.54	2139.48	2034.83	1760.75	2027.45	924.461	1132.87	1691.34	1098.09	2171.21	1415.14	1629.09	2272.23	0.092
ENSBTAG00000018987	chr3	RPS25	378	975.765	1163.89	1056.63	1238.92	1207.75	1649.57	1641.78	1351.06	1575.55	1909.97	979.632	1351.4	1302.98	1802.28	2353.48	1419.76	0.092
ENSBTAG00000005211	chr10	RPL4	1389	1073.09	1067.75	921.146	646.938	1462.77	1510.19	1099.79	1293.76	665.654	634.701	1105.19	759.794	1649.32	1610.84	902.262	1654.89	0.093
ENSBTAG00000019701	chr11	RPL31	435	1641.69	1702.4	1277.9	884.053	1435.46	1643.29	1121.23	1489.21	966.425	943.831	1640.56	1201.37	1726.67	5231.26	1001.16	1796.95	0.093
ENSBTAG00000009908	chr17	RPS3A	865	942.455	828.881	915.579	481.306	2004.79	1970.33	1280.26	1773.84	466.947	460.663	1024.41	563.343	2122.64	801.082	786.007	2174.67	0.094
ENSBTAG00000009757	chr22	RPSA	997	1197.63	1268.12	914.267	616.959	1437.23	1467.21	999.639	1387.2	525.008	477.908	1216.21	783.301	1750.98	4753.49	633.596	1830.19	0.094
ENSBTAG00000003898	chr3	HMGCS2	2022	1660.73	2063.62	1268.26	2257.52	1370.86	1903.99	2167.82	1758.11	2616.55	3283.18	1720.3	2668.4	1465.89	289.087	3879.83	1859.16	0.094
ENSBTAG00000011559	chr11	RPL7A	881	1155.73	1294.48	1097.68	729.334	1228.5	1313.98	872.599	1152.58	817.91	651.334	1280.14	898.58	1438.24	5021.61	803.408	1433.21	0.095
ENSBTAG00000023343	chr18	RPL28	506	949.74	2007.69	1033.17	1026.34	656.788	900.036	753.859	817.78	1445.79	1175.87	1229.33	1571.92	768.267	6002.63	1153.15	788.701	0.095
ENSBTAG00000010265	chr3	MGST3	863	932.464	1134.65	633.673	1244.81	520.418	886.537	839.658	539.691	1444.68	1794.37	779.819	1469.57	614.811	1547.18	1547.24	713.665	0.095
ENSBTAG00000007737	chr7	UBA52	525	1209.26	1472.75	1076.03	892.02	986.917	1260.85	942.748	1141.63	1248.23	1026.2	1331.04	1330.62	1180.07	4027.93	1024.44	1231.4	0.095
ENSBTAG00000035926	chr12	ENSBTAG00000035926	1332	722.273	874.38	1035.32	513.104	1657.25	1480.4	1104.93	1540.75	383.169	368.609	1283.17	586.701	1922.26	118.631	673.594	2012.83	0.097
ENSBTAG00000009359	chr15	ENSBTAG00000009359	546	2350.83	1139.92	750.555	1023.44	2528.75	2468.08	1585.32	1768.74	876.892	579.192	1152.66	904.232	2380.55	5678.18	879.716	2314.88	0.097
ENSBTAG00000000622	chr21	RPS17	486	1967.52	2043.91	1877.82	1178.51	1826.39	1854.12	1197.25	1680.38	877.731	949.296	2090.74	1311.93	1998.75	10304	631.622	2105.25	0.098
ENSBTAG00000002648	chr23	RPS18	539	1152.43	1269.63	831.359	612.571	2173.82	2302.94	1501.47	2000.95	601.533	590.08	1122.7	870.325	2611.81	5616.55	1142.17	2699.85	0.098
ENSBTAG00000002468	chr7	RPS28	332	535.649	783.736	391.398	346.482	1351.29	1508.04	1258.83	1571.79	597.951	424.357	516.054	621.899	1702.22	5965.1	1355.07	1622.41	0.099

## Sheet: AUTOREGRESSIVE (D0 VS D14)
Gene.ID	Chromosome	Gene.Name	Sum.of.Exon.Length.of.Gene	B1	B6	B11	B16	B21	B26	B31	B36	B5	B10	B15	B20	B25	B30	B35	B40	b.pval
ENSBTAG00000043561	chrM	COX1	1545	94531.2	151181	162749	184586	69910	82657.1	126109	88597.4	177130	175879	209261	87816.2	62649.1	85254.9	169347	74355.8	0.008
ENSBTAG00000043582	chrM	ENSBTAG00000043582	66	19149.5	31896.5	34738.8	37585.6	10259.7	13557.4	16247	13867	31515.4	35651	39279.7	20473.1	6924.65	10497.6	18098.2	11184.8	0.016
ENSBTAG00000012638	chr3	S100A12	710	9063.66	10809.5	11640.1	20532.8	16083.8	20498.8	19662.2	14516.6	10460.9	27847.3	17444.5	11955.8	16891.8	13893.8	21341.1	9893.16	0.017
ENSBTAG00000043564	chrM	MT-ATP8	201	9549.66	19997.4	15792	22008.4	13810.7	14811.9	17344.4	13972.8	19627.8	24252.3	21204.2	8764.59	12482.3	16180.7	20757.7	12574.9	0.017
ENSBTAG00000043560	chrM	COX3	781	16750	33775.3	26300.2	39973.6	14790.3	18018.8	22931.9	16615.8	35329	39127	39341.3	18057.8	13060.4	16529.3	31114	15723.8	0.02
ENSBTAG00000043550	chrM	MT-CYB	1140	12137.1	20731.1	20522.6	32803.1	7243.21	7985.4	10611.8	7474.63	28853	23720.4	30064.8	11657.5	5250.91	6457.1	14232.6	6565.03	0.023
ENSBTAG00000043556	chrM	COII	684	10487.8	20484.1	21997.7	31467.1	12582.4	15038.7	16808.7	13025	19706.6	28613.8	28252.6	11963.1	12218.4	14907.6	23278.9	12218.1	0.023
ENSBTAG00000043584	chrM	ATP6	681	8998.06	16390.6	15204.9	20003.5	8734.87	10036.3	11499	9525.91	18833.7	19086.1	20748.2	7943.17	8062.84	9942.66	14855	8093.82	0.025
ENSBTAG00000043563	chrM	ND5	1821	4767.07	6168.06	5929.08	8997.06	2753.59	3087.94	4434.82	4186.26	7069.85	9969.49	8562.67	4601.25	2344.34	3660.34	5388.8	3702.43	0.03
ENSBTAG00000031376	chr13	BSP30C	1099	7998.69	9285.14	8269.48	5001.37	5932.81	4768.27	8645.3	8877.98	7129.79	6655.76	4134.23	7813.91	12081.5	10735.5	6238.51	7966.47	0.031
ENSBTAG00000047046	chr3	ENSBTAG00000047046	92	6377.3	15850	5959	10855.5	6963	9608.7	10343.5	8784.92	7282.3	12346.7	32427.8	6094.3	8759.47	10607.1	11581.3	7111.99	0.031
ENSBTAG00000032236	chr14	CA1	1424	11533.3	4630.53	6078.41	4854.97	10649.9	11411	7230.38	8798.71	4567.95	4250.04	3613.55	6516.37	9297.4	9065.79	7072.33	9256.23	0.032
ENSBTAG00000040019	chr5	ENSBTAG00000040019	1672	8990.73	3407.38	4082.23	4313.62	7032.52	7798.92	7141.88	5301.78	3468.43	4969.65	3673.16	5309.08	6388.29	5518.06	6748.25	4505.1	0.034
ENSBTAG00000043545	chrM	ENSBTAG00000043545	71	841.154	1915.36	1263.8	1606.61	5080.69	7922.5	10098.1	8290.63	1542.41	1719.12	1599.35	985.555	5649.35	6883.08	13272.5	6655.18	0.036
ENSBTAG00000043577	chrM	MT-ND4	1378	6644.85	12904.8	12907.7	15693.8	4900.57	5894.44	7897.26	5708.46	12360	14633.6	14163.6	8169.57	4176.8	5845.78	9141.14	4849.19	0.036
ENSBTAG00000006806	chr19	KRT17	1519	11842.4	7540.84	7751.18	7590.62	8071.24	8990.45	7803.13	7327.76	7445.69	8760.87	6453.89	9699.47	8870.82	6401.9	6166.25	5750.01	0.038
ENSBTAG00000011941	chr5	LYZ1	1261	3940.44	2122.97	4679.92	3857.7	8367.96	7008.43	8626.79	8141.12	3913.55	4034.32	3631.49	4118.68	8667.48	9258.97	8392.39	5413.67	0.039
ENSBTAG00000039425	chr5	ENSBTAG00000039425	2162	9212.88	4469.21	5418.82	5791.92	8995.72	10396.6	9476.46	6895.38	5028.66	6672.59	5018.28	6812.92	8084.19	6804.81	9335.74	5792.61	0.039
ENSBTAG00000036116	chr14	ENSBTAG00000036116	1426	12837.6	5470.76	7290.58	5604.88	13621.5	14207.7	9325.49	10967.1	5445.92	4979.21	4175.07	7791.39	11559.5	11241	8677.78	12023.7	0.043
ENSBTAG00000038033	chr5	KRT6B	2116	8015.67	3298.82	3739.57	3706.46	6242.12	7135.28	6822.61	5241.92	3259.18	4773.62	3393.53	4609.44	6415.53	5479.31	6528.16	4431.95	0.043
ENSBTAG00000047154	chr8	ENSBTAG00000047154	92	4716.11	8312.83	4130.26	3060.48	6963	6952.01	5242.74	7068.28	3476.25	2774.03	5049.32	5386.33	8463.51	6717.25	2440.09	7083.95	0.043
ENSBTAG00000043546	chrM	MT-ND6	528	5709.39	9287.41	8257.78	11856.7	3185.22	3635.5	4763.72	5051.72	10144.5	13204.3	12855.6	6288.52	2637.21	4063.11	5904.76	4327.58	0.045
ENSBTAG00000043559	chrM	MT-ND4L	297	3335.57	5755.26	5673.06	7320.06	3752.63	4165.23	5774.28	4006.91	5492.12	7133.93	6240.17	3828.94	3168.48	4254.22	6388.1	3550.01	0.045
ENSBTAG00000043558	chrM	ND1	956	2744.12	6691.38	5736.89	8067.41	3468.43	4527.66	5122.58	3516.65	5073.47	7961.06	6906.51	3900.2	3330.08	4711.69	6822.95	2862.04	0.046
ENSBTAG00000046351	chr2	ENSBTAG00000046351	92	7289.58	9081.18	4192.71	3667.34	6963	7283.74	5888.91	7211.71	3745.4	3834.13	7697.4	5421.41	8502	7107.24	3323.26	7086.62	0.05
ENSBTAG00000011184	chr29	FTH1	861	7418.49	3768.79	2598.73	4085.23	4561.87	4563.68	2884.17	3339.3	5582.22	2486.61	1740.89	8231.55	5587.32	4709.59	1708.37	4458.17	0.051
ENSBTAG00000043568	chrM	MT-ND3	346	2020.54	5245.69	4105.08	6083.09	5387.32	7147.68	4167.76	4877.93	4703.25	6452.77	5825.86	2377.68	4141.93	5286.75	5798.15	4235.42	0.051
ENSBTAG00000017827	chr3	IVL	1614	7667.91	3325.44	3421.96	6410.25	2483.51	2587.27	3627.97	3384.93	4295.78	3683.15	7368.12	3584.44	2194.35	3170.83	5293.14	2393.46	0.054
ENSBTAG00000043571	chrM	ND2	1042	3538.32	6097.12	6895.88	8859.35	3185.13	3726.26	4444.79	3793.1	6531.42	7240.11	7728.75	4016.71	2991.49	3602.1	5402.89	3018.35	0.054
ENSBTAG00000012640	chr3	S100A8	395	1565.82	1364.34	2284.11	2903.67	6518.62	7263.43	7642.39	5044.29	1872.72	4726.76	2979.31	2224.59	8316.21	4551.84	6020.44	2828.77	0.056
ENSBTAG00000013924	chr18	RPS11	578	2557.12	3590.32	2373.12	2225	1975.67	2603.19	2152.05	2210.87	3019.99	3355.51	3688.67	2875.06	2487.45	2684.73	2328.88	2434.88	0.057
ENSBTAG00000045710	chr2	ENSBTAG00000045710	92	5132.49	5063.8	2328.29	1940.92	5613.07	5976.84	4758.12	5840.18	2335.19	2367.77	4256.39	3232.11	6866.9	5870.03	2640.4	5740.86	0.058
ENSBTAG00000015285	chr3	RPS8	679	3072.18	3917.88	3692.14	4920.09	2665.96	3749.2	3803.16	3036.17	4238.05	5937.26	6974.27	3025.97	2963.17	4175.36	5758.65	3033.25	0.058
ENSBTAG00000025260	chr19	WFDC18	234	517.833	504.917	624.294	608.831	2991.88	2458.93	2856.11	3513.82	661.754	623.939	452.92	991.771	3910.91	2311.84	2348.27	2770.44	0.062
ENSBTAG00000039504	chr19	ENSBTAG00000039504	496	1562.34	1123.17	1596.17	1276.04	4720.57	3759.19	3541.11	4411.6	1600.37	1292.82	901.879	1776.92	6026.07	4148.15	3112.46	3607.32	0.062
ENSBTAG00000014534	chr9	EEF1A1	1738	3740.76	3303.36	2926.76	1980.89	5478.59	5079.8	3622.55	5136.63	3590.76	2149.2	1161.79	4370.01	5604.88	5081.25	2718.25	6939.69	0.062
ENSBTAG00000017389	chr17	RPLP0	1095	2599.6	2860.73	2270.73	1327	3049.56	3047.58	2502.26	3345.9	2559.18	1710.42	1111.18	3367.87	3238.54	2703.5	1551.36	4090.22	0.066
ENSBTAG00000012344	chr19	RPL26	509	2063.63	2318.58	1939.15	1750.29	1539.16	1831.33	1413.89	1504.81	2218.65	2274.07	1661.69	2234.17	1628.58	1763.45	1543.64	1800.91	0.066
ENSBTAG00000035959	chr23	ENSBTAG00000035959	1383	1462.35	1678.67	1770.37	1070.15	2762.29	2420.93	1848.65	2574.15	1911.76	1132.54	804.148	2175.42	2922.41	2584.9	1296.14	3443.52	0.066
ENSBTAG00000018320	chr10	RPLP1	516	3197.93	3735.34	2740.44	1795.57	4626.37	4268.67	3452.74	4785.22	3269.31	2346.21	1567.13	4420.81	4993.39	4353.02	2717.47	5247.31	0.069
ENSBTAG00000009535	chr25	RPS2	940	1996.15	3783.65	1775.57	1727.07	1966.84	2387.17	2013.67	2190.52	2127.45	2590.13	4799.85	2596.22	2380.2	2353.99	1397.26	2385.6	0.07
ENSBTAG00000001360	chr9	RPS12	463	2549.62	2147.62	2740.4	1467.83	2722.36	2542.31	2173	2658.48	2137.77	1574.17	982.511	2851.88	3208.14	2769.7	1483.52	3093.77	0.071
ENSBTAG00000010156	chr12	TPT1	836	2243.37	1971.75	2457.19	1181.96	3256.44	2825.13	2140.27	3096.84	1989.53	1140.07	726.894	2639.49	3844.31	3337.96	1095.15	3869.36	0.073
ENSBTAG00000003898	chr3	HMGCS2	2022	1660.73	2063.62	1268.26	2257.52	1370.86	1903.99	2167.82	1758.11	2083.78	2373	3099.3	1448.11	1212.56	2232.73	3803.78	1973.56	0.073
ENSBTAG00000034185	chr18	EEF1A1	2205	1708.45	2406.81	1927.13	1507.87	2932.8	3189.6	2902.51	2964.83	2376.01	2198.04	2466.92	2183.82	3207.15	3444.27	3080.1	3700.76	0.074
ENSBTAG00000045619	chr10	RPL39	156	1334.37	1216.98	1231.05	857.711	2144.6	2096.33	1515.62	1900.53	1131.24	864.779	586.737	1449.1	2299.58	2343.56	1267.21	2306.17	0.076
ENSBTAG00000003229	chr19	RPL23	493	2055.33	2400.66	2128.05	1808.07	1915.65	2272.33	1785.9	1927.1	2091.16	2533.85	1779.84	2254.31	2127.74	2351.45	2018.5	2318.28	0.077
ENSBTAG00000020733	chr25	RPS15A	459	2177.44	3722.52	2360.18	1979.75	1619.68	1622.71	1336.35	1401.46	2492.24	2323.3	4519.05	2917	1816.9	1801.23	936.191	1762.67	0.077
ENSBTAG00000005142	chr20	RPL37	369	2163.86	1835.4	1845.28	873.915	1590.17	1597.82	917.801	1425.36	1668.2	851.479	432.692	2415.13	1864.28	1397.31	308.725	1676.98	0.078
ENSBTAG00000018987	chr3	RPS25	378	975.765	1163.89	1056.63	1238.92	1207.75	1649.57	1641.78	1351.06	1141.32	2244.87	1718.69	896.869	1420.32	1964.65	2619.3	1331.61	0.078
ENSBTAG00000004097	chr5	A2ML1	4335	1971.91	1198.75	1793.55	1523.19	1868.11	1546.28	2255.21	2471.7	1769.47	1443.11	1876.8	1888.65	1914.22	2268.79	2437.19	2086.09	0.079
ENSBTAG00000002026	chr3	RPL5	1006	1505.3	1921.29	1848.89	2216.59	1346.57	1839.84	1933.94	1407.37	1937.26	2996.08	3441.7	1284.84	1524.45	2250.59	3003.36	1516.79	0.08
ENSBTAG00000019147	chr14	RPS20	474	1748.22	2009.01	1759.72	1149.45	1372.83	1645.18	1158.2	1392.78	1744.55	1487.12	926.316	2296.39	1584.23	1479.3	1138.07	1612.82	0.081
ENSBTAG00000007583	chr19	KRT14	1771	3705	1683.44	1955.75	1996.15	2300.08	2955.55	1576.89	1569.2	1618.37	2324.82	1410.21	2803.89	1944.18	1076.36	1159.74	1375.79	0.082
ENSBTAG00000048229	chr25	TPT1	775	1407.68	1740.82	1649.17	1072.54	2139.48	2034.83	1760.75	2027.45	1370.3	1313.45	2329.24	1542.12	2556.42	2551.85	1219.18	2467.96	0.082
ENSBTAG00000013866	chr3	RPS27	372	1056.58	1559.09	924.391	1322.3	1598.25	2162.76	2341.37	1791.85	1620.99	2084.84	2018.36	1080.11	1861.72	2509.34	3627.54	1847.7	0.082
ENSBTAG00000037651	chr3	S100A2	444	793.872	1674.72	681.452	1348.52	2137.07	3074.19	2801.55	2411.9	787.856	1944.06	1650.76	1003.09	1968.75	2511.34	4152.38	2561.4	0.082
ENSBTAG00000019648	chr7	GNB2L1	1103	1386.3	1677.26	1270.61	956.502	1445.39	1776.55	1355.15	1503.8	1519.63	1405.75	1158.03	1678.97	1783.93	1748.14	1284.95	1862.46	0.082
ENSBTAG00000032436	chr17	UBC	915	10125.5	2267.25	1825.87	1296.11	3244.18	2383.96	2209.46	2522.79	2013.29	1543.31	871.724	3046.16	2603.64	2215.49	1260.59	3181.3	0.083
ENSBTAG00000046394	chr19	RPL23A	560	1714.65	2383.93	2040.03	1889.98	2055.27	2469.34	2006.5	2149.03	2314.91	2499.76	1902.39	2433.07	2381.2	2271.17	2058.21	2285.47	0.083
ENSBTAG00000006505	chr3	S100A9	749	893.429	454.807	2442.38	1893.74	2752.06	2895.1	3025.03	1738.33	1599.46	5000.31	1847.77	1561.76	3309.3	931.212	1234.66	421.779	0.084
ENSBTAG00000008091	chr3	SELENBP1	1752	1970.49	2073.46	1105.51	2404.33	936.818	1166.51	1756.7	1109.38	2047.38	2492.7	2929.58	1621.03	998.21	1551.63	2775.41	1284.01	0.085
ENSBTAG00000004855	chr16	PRDX6	1667	2125.94	1155.02	2824.61	1339.98	5264.26	4467.73	2778.06	2633.42	1218.89	992.146	807.101	2435.15	3396	1781.04	1167.28	2507.25	0.086
ENSBTAG00000009359	chr15	ENSBTAG00000009359	546	2350.83	1139.92	750.555	1023.44	2528.75	2468.08	1585.32	1768.74	1606.48	708.081	400.822	2219.8	3013.86	2635.31	941.966	2432.48	0.087
ENSBTAG00000046688	chr7	ENSBTAG00000046688	1389	1449.33	1608.17	1494.28	1096.71	1947.25	1929.93	1645.15	1927.73	1763.9	1360.16	1166.33	1742.3	2107.2	1978.07	1575.78	2429.85	0.087
ENSBTAG00000037931	chrX	RPL39	379	1085.5	979.636	916.701	557.502	1983.06	1929.83	1320.18	1700.01	865.924	657.971	468.487	1214.22	2099.57	2168.38	968.043	2130.2	0.087
ENSBTAG00000002038	chr22	RPL14	716	805.496	690.617	654.497	410.723	1734.55	1636.63	1015.82	1525.02	636.637	436.374	239.333	908.66	1874.67	1540.9	586.117	1891.48	0.088
ENSBTAG00000045632	chr18	bta-mir-2904-3	70	585.248	3154.53	953.576	1010.74	1149.87	1480.85	1280.3	1334.26	1061.23	1176.36	3578.66	1783.41	1575.11	1568.61	646.183	1015.96	0.089
ENSBTAG00000037608	chr24	HMSD	846	2652.04	838.345	1561.21	1080.38	2348.52	1722.56	1007.18	1789.06	667.842	588.149	526.321	1941.74	1187.39	976.534	498.032	1859.26	0.089
ENSBTAG00000035926	chr12	ENSBTAG00000035926	1332	722.273	874.38	1035.32	513.104	1657.25	1480.4	1104.93	1540.75	926.628	495.003	339.968	1165.54	1815.39	1549.53	601.192	2123.94	0.09
ENSBTAG00000007454	chrX	RPL10	718	1528.7	1730.88	1007.02	742.739	2146.67	2185.38	1664.06	2201.61	1505.8	1018.35	699.705	1948.33	2585.73	2153.92	1147.97	2596.83	0.091
ENSBTAG00000047136	chr14	RPL39	156	1343.75	1294.66	1227.54	897.82	2155.67	2335.81	1726.37	1928.28	1124.53	1044.47	736.73	1463.21	2325.41	2412.96	1567.9	2328.21	0.093
ENSBTAG00000016224	chr8	RPS7	741	1291.34	1484.54	926.288	631.998	1498.59	1680.47	1126.2	1575.96	1260.91	896.108	601.83	1611.88	1803.18	1623.32	772.08	1931.26	0.094
ENSBTAG00000011963	chr18	RPS19	507	885.69	1360.39	747.857	623.704	1425.43	1868.65	1579.36	1605.5	1017.39	1130	1259.67	1055.52	1801.42	1800.3	1749.64	1791.05	0.096
ENSBTAG00000013264	chr28	RPS24	539	1567.75	1106.01	1867.77	655.433	2419.81	2130.63	1259.16	1792.86	1096.76	487.575	306.436	1557.06	2464.91	2179.47	449.127	2509.42	0.096
ENSBTAG00000039967	chr5	KRT78	2108	1717.03	961.769	1638.68	1429.3	936.554	771.938	1056.89	1397.66	1402.16	1278.83	1431.25	1701.28	1019.39	1026.07	1157.13	838.409	0.096
ENSBTAG00000011559	chr11	RPL7A	881	1155.73	1294.48	1097.68	729.334	1228.5	1313.98	872.599	1152.58	1032.03	902.194	581.184	1425.34	1378.88	1228.43	690.272	1384.42	0.097
ENSBTAG00000019701	chr11	RPL31	435	1641.69	1702.4	1277.9	884.053	1435.46	1643.29	1121.23	1489.21	1543.37	1158.62	776.8	1929.32	1716.16	1627.57	918.52	1721.85	0.097
ENSBTAG00000045494	chr18	bta-mir-2904-3	70	609.95	3202.61	918.403	962.611	1149.87	1499.64	1209.53	1325.42	1011.41	1234.76	3273.88	1798.08	1576.86	1590.7	610.284	1017.71	0.097
ENSBTAG00000019718	chr7	RPS15	489	956.101	1248.7	744.616	636.819	847.254	1109.95	852.824	990.829	954.281	1091.58	883.828	1299.27	1139.37	985.468	799.959	995.431	0.097
ENSBTAG00000023462	chr8	RPS6	925	1393.52	1362.82	1299.81	773.731	1381.47	1365.54	862.738	1184.68	1208.79	895.267	646.539	1577.51	1503.5	1388.69	624.837	1536.74	0.097
ENSBTAG00000031723	chr17	RPL6	946	1603.58	1381.67	1241.17	809.469	1821.12	1779.09	1143.98	1617.16	1392.1	882.801	543.433	1724.54	2020.62	1712.94	759.724	2120.66	0.098
ENSBTAG00000005296	chr18	RPL13A	662	948.557	1421.7	783.095	764.127	1322.92	1698.59	1449.71	1527.95	1117.41	1328.57	1246.46	1167.15	1700.57	1712.38	1565.21	1660.96	0.098
ENSBTAG00000000622	chr21	RPS17	486	1967.52	2043.91	1877.82	1178.51	1826.39	1854.12	1197.25	1680.38	1712.23	1319.42	849.634	2628.47	2249.59	1922.01	718.72	2178.55	0.098
ENSBTAG00000043583	chrM	ENSBTAG00000043583	69	1254.93	1814.77	1776.2	2232.14	744.295	880.797	933.349	764.946	2193.66	2276.78	2204.25	1050.26	481.329	901.013	1141.14	681.782	0.098
ENSBTAG00000006189	chr19	ACTG1	1954	871.65	887.351	850.801	706.44	1371.88	1301.88	1409.38	1238.64	633.269	754.367	612.128	894.746	1064.73	1080.03	945.244	1258.01	0.099
ENSBTAG00000020905	chr2	RPL11	603	2095.31	2342.88	1884.57	1355.32	1492.69	1593.84	1127.76	1430.93	1862.96	1752.02	1375.27	2407.97	1747.49	1685.01	940.44	1747.7	0.099

## Sheet: AUTOREGRESSIVE(D0 VS D1)_TRANS
Transcript.ID	Chromosome	Gene.Name	Gene.ID	Sum.of.Exon.Length.of.Gene	Sum.of.Exon.Length.of.Transcript	B1	B6	B11	B16	B21	B26	B31	B36	B2	B7	B12	B17	B22	B27	B32	B37	b.pval
ENSBTAT00000060569	chrM	COX1	ENSBTAG00000043561	1545	1545	94531.3	151181	162750	184587	69910	82657.1	126110	88597.4	123986	198193	194566	110070	82679.2	65265.1	158534	123190	0.004
ENSBTAT00000060544	chrM	ENSBTAG00000043582	ENSBTAG00000043582	66	66	19155.6	31901.6	34743	37592.9	10263.4	13569.3	16253.8	13870.1	27708.5	37658.4	39724.2	22986.6	11652.4	8126.74	21419.1	21767.2	0.005
ENSBTAT00000063314	chr3	S100A12	ENSBTAG00000012638	710	339	18581.3	21623.2	23952.1	41862.1	31308.5	39691.1	37979.8	28097.8	29293.7	37838.4	27686.7	25311.2	31235	31767.6	47358	37191.1	0.009
ENSBTAT00000060549	chrM	COII	ENSBTAG00000043556	684	684	10488.8	20484.6	21998.5	31469.2	12582.6	15039.1	16809.4	13025.3	13964.2	24025.5	29414.9	17201.8	14408.1	13339.6	22779.7	20875.3	0.009
ENSBTAT00000060539	chrM	ATP6	ENSBTAG00000043584	681	681	9540.46	17808.3	16139.2	21292.6	9422.29	10795.8	12409	10267.1	14457	23754.9	21643.5	12579.4	10545.1	10756.9	17227.7	16837.7	0.014
ENSBTAT00000060553	chrM	MT-ATP8	ENSBTAG00000043564	201	201	9549.66	19997.4	15792	22008.4	13810.7	14811.9	17344.4	13972.8	14021.8	26379.2	21147.8	13526.4	15035	16134.3	24465.8	20178	0.018
ENSBTAT00000000396	chr5	ENSBTAG00000039425	ENSBTAG00000039425	2162	2162	9212.88	4469.21	5418.82	5791.92	8995.72	10396.6	9476.46	6895.38	9009.41	4759.28	7291.37	6873.76	8923.94	10665.2	12348	8769.1	0.023
ENSBTAT00000060562	chrM	MT-ND6	ENSBTAG00000043546	528	528	6099.61	9796.15	8770.2	12572.3	3313.12	3767.54	4943.69	5239.94	10052.1	13321.4	12413	9172.86	3818.4	3660.72	7192.78	9359.82	0.023
ENSBTAT00000031225	chr14	ENSBTAG00000036116	ENSBTAG00000036116	1426	1426	12837.6	5470.76	7290.58	5604.88	13621.5	14207.7	9325.49	10967.1	7895.49	4618.98	5670.19	7913.3	14179.3	11507.8	10176.2	11330.4	0.024
ENSBTAT00000060566	chrM	COX3	ENSBTAG00000043560	781	781	16755.6	33790.8	26314.6	39987.2	14794.6	18021.5	22936.5	16619.5	25528.3	41472.6	34163.5	24751.9	17034.7	14449.5	29923.6	27100	0.024
ENSBTAT00000060567	chrM	MT-CYB	ENSBTAG00000043550	1140	1140	12137.1	20731.1	20522.6	32803.1	7243.21	7985.4	10611.8	7474.63	19543.7	28250.5	29394.5	18054.3	8268.75	6553.44	15169.2	12553	0.025
ENSBTAT00000044455	chr13	BSP30C	ENSBTAG00000031376	1099	1099	7998.69	9285.14	8269.48	5001.37	5932.81	4768.27	8645.3	8877.98	6150.24	6333.03	6427.29	7820.92	5491.82	11649.4	5773.57	6327.41	0.027
ENSBTAT00000015846	chr5	LYZ1	ENSBTAG00000011941	1261	1261	3940.44	2122.97	4679.92	3857.7	8367.96	7008.43	8626.79	8141.12	3173.91	3370.68	4367.58	3226.1	5725.26	9127.54	7901.17	4702.63	0.029
ENSBTAT00000060545	chrM	ENSBTAG00000043545	ENSBTAG00000043545	71	71	1270.16	2801.93	1853.32	2223.5	9931.86	12921.3	19301.9	15056.7	1759.97	2839.28	1935.43	1831.01	13870.2	10189.1	22485.8	27799.5	0.03
ENSBTAT00000045723	chr14	CA1	ENSBTAG00000032236	1424	1424	11533.3	4630.53	6078.41	4854.97	10649.9	11411	7230.38	8798.71	6662.05	4017.29	4890.54	6840.19	11175	9186.42	7965.42	8999.96	0.031
ENSBTAT00000065540	chr3	ENSBTAG00000047046	ENSBTAG00000047046	92	92	6377.3	15850	5959	10855.5	6963	9608.7	10343.5	8784.92	12080.4	14742.5	7757.47	8167.45	9919.27	9098.05	13077	18133.4	0.034
ENSBTAT00000046815	chr5	KRT6B	ENSBTAG00000038033	2116	2116	8015.67	3298.82	3739.57	3706.46	6242.12	7135.28	6822.61	5241.92	6280.39	3496.17	4999.85	4570.16	6179.35	8598.34	9099.73	6279.31	0.034
ENSBTAT00000060577	chrM	ND5	ENSBTAG00000043563	1821	1821	4767.14	6168.25	5929.23	8998.91	2753.65	3088.08	4435.07	4186.37	6771.88	9424.75	8079.17	6080.52	3116.61	3180.81	6611.19	5410.39	0.034
ENSBTAT00000060548	chrM	ND2	ENSBTAG00000043571	1042	1042	3538.58	6097.77	6896.67	8860.27	3185.6	3726.51	4445.66	3793.69	5262.52	7941.36	8260.08	4883.85	3424.4	3828.03	6390.97	6368.03	0.035
ENSBTAT00000060552	chrM	MT-ND4	ENSBTAG00000043577	1378	1378	6657.88	12928.5	12934.7	15721	4912.49	5908.95	7916.55	5720.88	10925	18003.5	14485.8	9508.98	5495.15	5277.88	10926.3	10151.2	0.035
ENSBTAT00000020326	chr3	RPS8	ENSBTAG00000015285	679	679	3072.18	3917.88	3692.14	4920.09	2665.96	3749.2	3803.16	3036.17	4712.96	5954.86	4129.17	3747.59	2916.35	3510.82	4766.19	4105.97	0.038
ENSBTAT00000008948	chr19	KRT17	ENSBTAG00000006806	1519	1519	11842.4	7540.84	7751.18	7590.62	8071.24	8990.45	7803.13	7327.76	11133.4	5745.09	7769.02	8467.25	7727.42	8764.66	6928.85	5902.04	0.04
ENSBTAT00000057443	chr5	ENSBTAG00000040019	ENSBTAG00000040019	1672	1672	8990.73	3407.38	4082.23	4313.62	7032.52	7798.92	7141.88	5301.78	6606.45	3682.59	5382.02	5017.7	6813.74	8586.32	9426.84	6067.01	0.04
ENSBTAT00000065482	chr8	ENSBTAG00000047154	ENSBTAG00000047154	92	92	4716.11	8312.83	4130.26	3060.48	6963	6952.01	5242.74	7068.28	4441.53	2793.6	3101.09	5324.67	9368.28	6528.07	2581.68	8386.15	0.04
ENSBTAT00000060547	chrM	MT-ND3	ENSBTAG00000043568	346	346	2022.07	5246.66	4105.87	6085.87	5387.68	7148.44	4169.06	4879.12	3579.86	6667.65	5304.22	4032.62	6278.43	5171.51	5494.03	10270.3	0.04
ENSBTAT00000016774	chr3	S100A8	ENSBTAG00000012640	395	395	1565.82	1364.34	2284.11	2903.67	6518.62	7263.43	7642.39	5044.29	2601.22	2388.32	2840.53	2009.63	6584.01	6787.58	9122.86	6712.05	0.041
ENSBTAT00000063860	chr2	ENSBTAG00000046351	ENSBTAG00000046351	92	92	7289.58	9081.18	4192.71	3667.34	6963	7283.74	5888.91	7211.71	5175.18	3568.12	3404.56	5555.09	9461.29	6810.98	3708.4	10300.7	0.044
ENSBTAT00000060543	chrM	MT-ND4L	ENSBTAG00000043559	297	297	3336.47	5756.39	5673.98	7321.68	3753.05	4166.12	5777.31	4008.99	4761.65	8337.77	6690.47	4555.18	4194.92	3896.9	8068.58	5641.8	0.047
ENSBTAT00000014853	chr29	FTH1	ENSBTAG00000011184	861	861	7418.8	3768.79	2599.04	4085.79	4561.87	4563.68	2884.17	3339.3	6858.76	2531.61	2112.29	6778.21	4823.53	5069.25	1572.68	2473.01	0.05
ENSBTAT00000023700	chr3	IVL	ENSBTAG00000017827	1614	1614	7667.91	3325.44	3421.96	6410.25	2483.51	2587.27	3627.97	3384.93	5555.11	5986.16	4579.97	4446.98	1949.26	3246.94	4565.47	3269.41	0.05
ENSBTAT00000046011	chr17	UBC	ENSBTAG00000032436	915	915	10125.5	2267.25	1825.87	1296.11	3244.18	2383.96	2209.46	2522.79	2059.95	1334.54	1251.03	2554.9	2445.55	2823.29	1082.03	1702.44	0.054
ENSBTAT00000012544	chr25	RPS2	ENSBTAG00000009535	940	940	1996.44	3783.65	1775.57	1727.07	1966.84	2387.17	2016.55	2190.52	2037.67	1878.28	1449.34	2396.74	2176.25	2025.18	1542.97	4091.66	0.056
ENSBTAT00000001791	chr9	RPS12	ENSBTAG00000001360	463	463	2549.62	2147.62	2740.4	1467.83	2722.36	2542.31	2173	2658.48	1929.59	1175.97	1762.86	2522.62	2882.44	2674.17	1283.36	2225.12	0.056
ENSBTAT00000065532	chr19	RPL23A	ENSBTAG00000046394	560	560	1714.65	2383.93	2040.03	1889.98	2055.27	2469.34	2006.5	2149.03	2496.06	2007.63	1826.75	2351.56	2196.33	2225.73	1821.88	2353.27	0.057
ENSBTAT00000060571	chrM	ND1	ENSBTAG00000043558	956	956	2744.12	6691.38	5736.89	8067.41	3468.69	4527.66	5122.58	3517.51	4112.56	8509.86	6392.55	5006.34	3830.5	4258.14	7295.45	6298.43	0.057
ENSBTAT00000036393	chr19	KRT14	ENSBTAG00000007583	1771	1771	3705.15	1684.01	1955.75	1996.43	2300.08	2955.7	1577.14	1569.44	2645.4	1477.7	2457.33	2546.13	2514.94	2012.75	1893.26	1875.96	0.059
ENSBTAT00000018491	chr18	RPS11	ENSBTAG00000013924	578	578	2557.12	3590.32	2373.12	2225	1975.67	2603.19	2152.05	2210.87	2960.38	2568.89	2067.99	2759.98	2167.63	2227.96	1909.18	3012.47	0.06
ENSBTAT00000019318	chr9	EEF1A1	ENSBTAG00000014534	1738	1738	3740.76	3303.36	2926.76	1980.89	5478.59	5079.8	3622.55	5136.63	2672.8	1910.14	1952.53	3693.99	5505.45	4807.6	2186.09	3683.55	0.061
ENSBTAT00000024376	chr10	RPLP1	ENSBTAG00000018320	516	516	3197.93	3735.34	2740.44	1795.57	4626.37	4268.67	3452.74	4785.22	2801.7	2078.49	1783.85	3428.19	4559.95	4220.56	2285.68	3626.89	0.063
ENSBTAT00000012317	chr15	ENSBTAG00000009359	ENSBTAG00000009359	546	546	2350.83	1139.92	750.555	1026.96	2528.75	2468.08	1586.15	1768.74	1767.4	655.879	612.812	1980.1	2639.92	2718.51	875.997	1341.64	0.063
ENSBTAT00000030941	chr18	EEF1A1	ENSBTAG00000034185	2205	2205	1708.45	2406.81	1927.13	1507.87	2932.8	3189.6	2902.51	2964.83	1987.8	1921.83	1621.31	2055.18	3034.46	3059.09	2763.98	3488.37	0.063
ENSBTAT00000048097	chr19	ENSBTAG00000039504	ENSBTAG00000039504	496	496	1562.34	1123.17	1596.17	1276.04	4720.57	3759.19	3541.11	4411.6	1595.26	960.205	1554.1	1584.45	4475.9	5274.98	2896.2	4094.04	0.065
ENSBTAT00000010644	chr3	SELENBP1	ENSBTAG00000008091	1752	1752	1970.49	2073.46	1105.51	2404.33	936.818	1166.51	1756.7	1109.38	3468.27	3666.35	1440.19	2191.22	1070.61	1240.27	2141.6	1717.75	0.066
ENSBTAT00000064805	chr2	ENSBTAG00000045710	ENSBTAG00000045710	92	92	5132.49	5063.8	2328.29	1940.92	5613.07	5976.84	4758.12	5840.18	3063.47	1985.97	1801.86	3209.24	7605.39	5523.35	2936.55	8082.01	0.067
ENSBTAT00000064425	chr18	bta-mir-2904-3	ENSBTAG00000045494	70	70	611.85	3207.42	922.311	969.487	1151.64	1503.4	1215.96	1328.37	1869.81	1426.87	909.87	1831.63	1698.35	1355.25	839.522	2188.63	0.069
ENSBTAT00000006781	chr20	RPL37	ENSBTAG00000005142	369	369	2163.86	1836.31	1846.02	875.22	1590.17	1598.54	919.021	1425.36	1460.84	731.167	1088.82	2163.69	1713.15	1487.84	218.981	1024.3	0.07
ENSBTAT00000037825	chr5	A2ML1	ENSBTAG00000004097	4335	4335	1971.91	1198.75	1793.55	1523.19	1868.11	1546.28	2255.21	2471.7	2157.27	1750.24	1942.2	1637.25	1570.34	2523.4	2439.19	2160.37	0.072
ENSBTAT00000006383	chr16	PRDX6	ENSBTAG00000004855	1667	1667	2125.94	1155.02	2824.61	1339.98	5264.26	4467.73	2778.06	2633.42	1661.42	596.243	1956.4	2197.08	5013	2464.16	1454.67	1892.57	0.073
ENSBTAT00000028093	chr18	RPS16	ENSBTAG00000021093	562	562	1641.81	2337.71	1344.47	1298.33	969.609	1414.25	1107.46	1091.42	1921.58	1610.35	1284.65	1838.29	1067.15	1151.76	1099.4	1520.55	0.073
ENSBTAT00000018414	chr3	RPS27	ENSBTAG00000013866	372	372	1056.58	1559.09	924.391	1322.3	1598.25	2162.76	2341.37	1791.85	1734.71	2344.44	1144.54	1304.5	1678.42	2019.89	3021.26	2795.33	0.073
ENSBTAT00000046849	chr3	S100A9	ENSBTAG00000006505	749	629	566.884	188.051	1709.34	1081.75	2212.15	2069.52	2362.21	1244.22	1078.05	718.591	1586.43	453.431	1949.44	1841.33	2318.15	1213.58	0.074
ENSBTAT00000060576	chrM	ENSBTAG00000043583	ENSBTAG00000043583	69	69	1260.71	1824.53	1799.99	2246.09	769.343	896.049	985.564	779.886	2048.92	2497.91	2225.45	1402.88	862.423	965.947	1466.8	1675.24	0.074
ENSBTAT00000062986	chr10	RPL39	ENSBTAG00000045619	156	156	1334.37	1223.45	1231.05	860.797	2144.6	2096.33	1518.51	1900.53	1037.81	616.839	850.107	1170.61	2189.84	2047.35	1020.25	1811.26	0.077
ENSBTAT00000002626	chr3	RPL5	ENSBTAG00000002026	1006	1006	1505.3	1921.29	1848.89	2216.59	1346.57	1839.84	1933.94	1407.37	2191.4	2995.51	2213.72	1537.52	1417.72	1786.41	2644.14	1927.8	0.077
ENSBTAT00000000589	chr3	S100A2	ENSBTAG00000037651	444	444	793.872	1674.72	681.452	1348.52	2137.07	3074.19	2801.55	2411.9	1710.19	1801.03	840.055	1064.77	2498.3	2508.65	4119.61	3771.84	0.077
ENSBTAT00000009803	chrX	RPL10	ENSBTAG00000007454	718	718	1528.7	1730.88	1007.02	742.739	2146.67	2185.38	1664.06	2201.61	1271.6	802.427	702.357	1503.98	2257.78	2102.18	957.162	1767.06	0.077
ENSBTAT00000025484	chr14	RPS20	ENSBTAG00000019147	474	474	1748.22	2009.01	1759.72	1149.45	1372.83	1645.18	1158.2	1392.78	1676.99	1286.16	1308.72	2125.69	1461.66	1442.56	978.065	1372.22	0.078
ENSBTAT00000035434	chr19	WFDC18	ENSBTAG00000025260	234	234	517.833	504.917	624.294	608.831	2991.88	2458.93	2856.11	3513.82	563.241	465.882	600.295	758.579	2924.78	2974.09	2340.48	2763.93	0.078
ENSBTAT00000046532	chr6	ENSBTAG00000032764	ENSBTAG00000032764	543	543	3111.92	1427.65	1163.79	1647.78	1948.87	2006.4	1276.43	1376.79	2438.15	1007.2	1003.43	2577.11	2013.68	2151.61	780.127	1108.3	0.078
ENSBTAT00000057287	chrX	RPL39	ENSBTAG00000037931	379	379	1085.5	979.636	916.701	557.502	1983.06	1929.83	1320.18	1700.01	803.803	480.475	590.477	997.366	1997.36	1881.81	820.509	1603.62	0.078
ENSBTAT00000013402	chr12	TPT1	ENSBTAG00000010156	836	836	2243.37	1971.75	2457.19	1181.96	3256.44	2825.13	2140.27	3096.84	1405.24	975.469	1423.52	2113.82	3152.58	3095.32	888.449	2015.3	0.079
ENSBTAT00000016378	chr19	RPL26	ENSBTAG00000012344	509	509	2063.63	2318.58	1939.15	1750.29	1539.16	1831.33	1413.89	1504.81	2152.13	1711.03	1805.81	2205.33	1578.16	1520.19	1343.77	1599.58	0.079
ENSBTAT00000009478	chr5	KRT5	ENSBTAG00000038384	2256	1823	1386.79	401.758	477.019	818.875	1262.84	1607.82	1757.01	1507.7	1657.93	905.579	604.473	856.365	1227.84	2372.99	2289.84	1480.67	0.079
ENSBTAT00000027627	chr25	RPS15A	ENSBTAG00000020733	459	459	2177.44	3722.52	2360.18	1979.75	1619.68	1622.71	1336.35	1401.46	2347.81	1763.4	1916.98	2679.26	1665.62	1553.3	1077.6	2135.58	0.08
ENSBTAT00000065799	chr25	TPT1	ENSBTAG00000048229	775	775	1407.68	1741.26	1649.52	1072.54	2139.64	2035.51	1764.24	2027.45	1076.28	955.588	1091.44	1401.93	2148.77	2098.54	1230.1	2471.04	0.08
ENSBTAT00000025270	chr3	RPS25	ENSBTAG00000018987	378	378	975.765	1163.89	1056.63	1238.92	1207.75	1652.35	1644.16	1351.6	1404.34	1981.77	1001.73	1052.03	1272.79	1474.3	2118.24	1922.15	0.08
ENSBTAT00000015875	chr18	RPS19	ENSBTAG00000011963	507	507	885.69	1360.39	747.857	624.653	1425.43	1868.65	1579.36	1605.5	1038.03	956.19	659.091	984.348	1613.53	1609.67	1426.34	2267.24	0.082
ENSBTAT00000005088	chr3	HMGCS2	ENSBTAG00000003898	2022	2022	1660.73	2063.62	1268.26	2257.52	1370.86	1903.99	2167.82	1758.11	2574.36	3148.77	1628.02	2124.6	1487.27	1613.48	3050.46	2335.67	0.082
ENSBTAT00000047320	chr18	RPL13	ENSBTAG00000012044	930	930	1102.27	1698.62	814.229	865.833	963.462	1278.98	1004.34	1075.22	1342.16	1181.39	761.777	1210.02	1037.86	1079.71	893.434	1382.99	0.083
ENSBTAT00000055086	chr17	RPLP0	ENSBTAG00000017389	1095	1095	2599.6	2860.73	2270.73	1327	3049.56	3047.58	2502.26	3345.9	2145.73	1421.07	1593.57	2695.18	3018.43	2698.18	1294	2366.37	0.084
ENSBTAT00000055065	chr24	RPL17	ENSBTAG00000022902	625	625	1314.36	1431.54	1345.51	763.928	1804.39	1852.61	1155.08	1623.02	1092.33	634.366	988.344	1459.7	1817.32	1666.55	617.702	1284.35	0.084
ENSBTAT00000004190	chr19	RPL23	ENSBTAG00000003229	493	493	2055.33	2400.66	2128.05	1808.07	1915.65	2272.33	1785.9	1927.1	2173.87	1825.86	1845.83	2281.56	2090.89	2042.7	1614.19	2146.47	0.085
ENSBTAT00000060540	chrM	ENSBTAG00000043570	ENSBTAG00000043570	1571	1571	293.03	1008.98	415.487	593.437	627.479	556.168	1238.98	638.61	668.835	907.149	558.975	450.335	1057.96	507.092	1006.87	2065.15	0.085
ENSBTAT00000000814	chr21	RPS17	ENSBTAG00000000622	486	486	1967.52	2043.91	1877.82	1178.51	1826.39	1854.12	1197.25	1680.38	1487.32	969.937	1299.74	2349.11	1877.72	1782.33	545.814	1301.52	0.086
ENSBTAT00000016457	chr7	ENSBTAG00000046688	ENSBTAG00000046688	1389	1389	1449.33	1608.17	1494.28	1096.71	1947.25	1929.93	1645.15	1927.73	1383.25	1187.37	1150.43	1529.5	1952.71	1885.75	1348	1668.34	0.086
ENSBTAT00000000231	chr5	ENSBTAG00000000198	ENSBTAG00000000198	444	444	1551.2	349.499	1319.16	969.115	2057.27	1594.57	1833.89	2336.67	784.735	582.968	1462.97	765.644	1320.98	2009.55	1571.74	999.006	0.088
ENSBTAT00000002642	chr22	RPL14	ENSBTAG00000002038	716	716	805.496	690.617	654.497	410.723	1734.55	1636.63	1015.82	1525.02	598.725	340.24	456.345	770.5	1812.68	1511.48	447.999	1085.88	0.089
ENSBTAT00000033359	chr17	RPL6	ENSBTAG00000031723	946	946	1603.58	1381.67	1241.17	809.469	1821.12	1779.09	1143.98	1617.16	1187.37	756.46	818.064	1486.81	1869.17	1674.97	635.878	1246.62	0.09
ENSBTAT00000026259	chr11	RPL31	ENSBTAG00000019701	435	435	1641.69	1702.4	1277.9	884.053	1435.46	1643.29	1121.23	1489.21	1420.57	912.846	905.573	1670.42	1587.63	1472.36	773.046	1332.85	0.091
ENSBTAT00000002666	chr19	RPL19	ENSBTAG00000002060	563	563	854.294	1069.62	741.983	701.868	1161.73	1434.64	1162.29	1205.93	1060.34	819.974	710.535	1013.01	1266.06	1304.82	1067.01	1253.06	0.091
ENSBTAT00000006445	chr19	KRT15	ENSBTAG00000004903	1705	1705	1396.73	1688.98	1214.28	1241.23	1196.88	984.794	1171.46	1480	1878.77	1759.94	1243.47	1718.94	1229.77	1705.46	1098.64	1817.03	0.091
ENSBTAT00000000815	chr5	KRT78	ENSBTAG00000039967	2108	2108	1717.03	961.769	1638.68	1429.3	936.554	771.938	1056.89	1397.66	1942.11	1389.1	1703.57	1614.83	735.19	1395.45	1294	819.037	0.091
ENSBTAT00000023167	chr12	GJB2	ENSBTAG00000017425	2252	2252	1154.22	725.239	962.1	645.445	1599.57	1188.13	1001.3	1517.12	789.987	395.383	694.457	1143.54	1436.23	1521.6	426.585	808.827	0.092
ENSBTAT00000065289	chr18	bta-mir-2904-3	ENSBTAG00000045632	70	70	587.148	3159.34	957.484	1017.62	1151.64	1484.61	1286.73	1337.2	1791.63	1365.97	934.798	1820.68	1700.21	1348.3	956.122	2286.92	0.092
ENSBTAT00000050449	chr23	ENSBTAG00000035959	ENSBTAG00000035959	1383	1383	1462.35	1678.67	1770.37	1070.15	2762.29	2420.93	1848.65	2574.15	1474	1005.8	1212.51	1800.22	2668.18	2526.42	1139.02	1764.8	0.092
ENSBTAT00000046662	chr28	RPS24	ENSBTAG00000013264	539	539	1568.25	1112.88	1868.27	656.326	2419.81	2131.12	1259.16	1793.24	964.558	419.203	1069.96	1327.26	2470.72	1929.75	357.372	1319.07	0.092
ENSBTAT00000025561	chr3	S100A4	ENSBTAG00000019203	466	466	767.81	970.827	499.582	1024.58	878.21	1633.9	1150.05	900.807	1677.4	1374.89	658.103	965.721	1168.2	1112.37	1982.71	1956.84	0.092
ENSBTAT00000030106	chrX	RPL23A	ENSBTAG00000022278	527	527	667.074	945.96	929.712	581.768	1299.18	1369.39	931.479	1328.22	874.024	551.248	649.806	1113.22	1379.85	1289.18	517.289	1120.19	0.092
ENSBTAT00000064702	chr14	RPL39	ENSBTAG00000047136	156	156	1343.75	1294.66	1227.54	897.82	2155.67	2335.81	1726.37	1928.28	1140.13	761.288	880.868	1267.21	2228.07	2091.01	1271.39	2128.82	0.093
ENSBTAT00000064132	chr18	bta-mir-2904-3	ENSBTAG00000048000	70	70	672.655	3168.95	918.403	955.735	1151.64	1488.37	1267.43	1340.15	1778.6	1313.77	903.638	1824.33	1702.06	1344.82	897.822	2214.84	0.093
ENSBTAT00000003431	chr23	RPS18	ENSBTAG00000002648	539	539	1152.68	1270.25	832.374	615.25	2174.51	2303.43	1502.3	2001.33	995.018	569.483	646.67	1150.99	2430.07	2163.52	840.431	1635.64	0.093
ENSBTAT00000014877	chr8	RPS6	ENSBTAG00000023462	925	925	1393.52	1362.82	1299.81	773.731	1381.47	1365.54	862.738	1184.68	1037.33	718.327	899.832	1350.48	1377.74	1236.5	530.311	974.914	0.093
ENSBTAT00000027850	chr2	RPL11	ENSBTAG00000020905	603	603	2095.31	2342.88	1884.57	1355.32	1492.69	1593.84	1127.76	1430.93	1818.91	1380.67	1335.49	2257.15	1543.49	1485.31	912.305	1466.61	0.095
ENSBTAT00000023094	chr3	YBX1	ENSBTAG00000017368	1525	1525	678.487	879.383	731.186	1090.75	395.939	559.315	517.689	467.109	1073.89	1434.92	966.878	800.72	409.509	505.002	755.187	621.72	0.095
ENSBTAT00000025126	chr15	RPL27A	ENSBTAG00000005349	896	515	1512.22	1446.49	1189.05	641.995	2260.49	2137.4	1382.43	1991.04	1088.22	589.618	735.188	1423.15	2287.79	1936.2	736.893	1532.71	0.096
ENSBTAT00000053165	chr24	HMSD	ENSBTAG00000037608	846	846	2652.04	838.345	1561.21	1080.38	2348.52	1722.56	1007.18	1789.06	849.568	556.478	1247.87	1770.94	2118	1296.47	604.916	1208.55	0.096
ENSBTAT00000031754	chr18	RPL28	ENSBTAG00000023343	506	506	949.74	2007.69	1033.17	1026.34	656.788	900.036	753.859	817.78	1447.46	1401.01	824.199	1441.58	685.122	724.941	548.436	1071.5	0.097
ENSBTAT00000026183	chr7	GNB2L1	ENSBTAG00000019648	1103	1103	1386.3	1677.26	1270.61	956.502	1445.39	1776.55	1355.15	1503.8	1354.92	1202.6	1035.82	1466.45	1493.8	1581.23	1027.84	1493.78	0.097
ENSBTAT00000004188	chr5	RPL3	ENSBTAG00000003228	1287	1287	1063.67	1304.86	999.04	963.733	1009.2	1325.29	1244.34	1000.13	1336.26	1124.84	1031.79	1177.61	1042.5	1240.82	1419.32	1244.57	0.098

## Sheet: AUTOREGRESSIVE(D0 VS D3)_TRANS
Transcript.ID	Chromosome	Gene.Name	Gene.ID	Sum.of.Exon.Length.of.Gene	Sum.of.Exon.Length.of.Transcript	B1	B6	B11	B16	B21	B26	B31	B36	B3	B8	B13	B18	B23	B28	B33	B38	b.pval
ENSBTAT00000060569	chrM	COX1	ENSBTAG00000043561	1545	1545	94531.3	151181	162750	184587	69910	82657.1	126110	88597.4	180466	225583	208913	114859	55628.2	114938	137753	68725.8	0.003
ENSBTAT00000063314	chr3	S100A12	ENSBTAG00000012638	710	339	18581.3	21623.2	23952.1	41862.1	31308.5	39691.1	37979.8	28097.8	43948.7	39772.5	27932.8	22794.8	42446.9	69086.4	43496.2	28310	0.008
ENSBTAT00000060567	chrM	MT-CYB	ENSBTAG00000043550	1140	1140	12137.1	20731.1	20522.6	32803.1	7243.21	7985.4	10611.8	7474.63	24580.1	34111.6	33313.6	15739	5642.97	11245.3	13761	6925.68	0.013
ENSBTAT00000060544	chrM	ENSBTAG00000043582	ENSBTAG00000043582	66	66	19155.6	31901.6	34743	37592.9	10263.4	13569.3	16253.8	13870.1	33551.3	47183.8	44852.8	25742.9	9627.75	16116.4	17627.5	9889.62	0.013
ENSBTAT00000060549	chrM	COII	ENSBTAG00000043556	684	684	10488.8	20484.6	21998.5	31469.2	12582.6	15039.1	16809.4	13025.3	19856.2	29024.2	31144.5	16050.4	11259	23842.8	21556.1	13032.5	0.014
ENSBTAT00000060566	chrM	COX3	ENSBTAG00000043560	781	781	16755.6	33790.8	26314.6	39987.2	14794.6	18021.5	22936.5	16619.5	34598.4	49807.6	35382.3	21759.6	11472.4	25970.6	26413.3	13183.7	0.019
ENSBTAT00000065540	chr3	ENSBTAG00000047046	ENSBTAG00000047046	92	92	6377.3	15850	5959	10855.5	6963	9608.7	10343.5	8784.92	14912.4	17209.5	13270.9	8472.94	6905.04	15732.8	11397.2	9547.64	0.022
ENSBTAT00000060539	chrM	ATP6	ENSBTAG00000043584	681	681	9540.46	17808.3	16139.2	21292.6	9422.29	10795.8	12409	10267.1	18467.7	27526.7	25721.8	11073.6	7998.72	18293	16684.4	10054.4	0.023
ENSBTAT00000000396	chr5	ENSBTAG00000039425	ENSBTAG00000039425	2162	2162	9212.88	4469.21	5418.82	5791.92	8995.72	10396.6	9476.46	6895.38	9731.39	4987.42	6527.19	6313.4	10892.9	17650.8	11867	8284.19	0.025
ENSBTAT00000060553	chrM	MT-ATP8	ENSBTAG00000043564	201	201	9549.66	19997.4	15792	22008.4	13810.7	14811.9	17344.4	13972.8	19352.9	29581.1	24178.3	11015.7	11820	24774.4	23457.6	14351.7	0.025
ENSBTAT00000060552	chrM	MT-ND4	ENSBTAG00000043577	1378	1378	6657.88	12928.5	12934.7	15721	4912.49	5908.95	7916.55	5720.88	15278.5	19309.4	16855.4	9885.66	4557.45	9169.64	10236	5099.92	0.025
ENSBTAT00000015846	chr5	LYZ1	ENSBTAG00000011941	1261	1261	3940.44	2122.97	4679.92	3857.7	8367.96	7008.43	8626.79	8141.12	4785.81	3050.58	4380.97	4095.99	11079.5	14006.3	11146	6479.1	0.028
ENSBTAT00000031225	chr14	ENSBTAG00000036116	ENSBTAG00000036116	1426	1426	12837.6	5470.76	7290.58	5604.88	13621.5	14207.7	9325.49	10967.1	4959.43	3889.7	5255.44	7091.42	13669.7	6691.34	10169.5	14332.7	0.029
ENSBTAT00000045723	chr14	CA1	ENSBTAG00000032236	1424	1424	11533.3	4630.53	6078.41	4854.97	10649.9	11411	7230.38	8798.71	4208.89	3330.49	4327.29	5937.97	10934.5	5159.45	8074.22	11761.1	0.03
ENSBTAT00000044455	chr13	BSP30C	ENSBTAG00000031376	1099	1099	7998.69	9285.14	8269.48	5001.37	5932.81	4768.27	8645.3	8877.98	4279.68	5041.09	4821.48	8391.8	5867.08	6298.8	7327.77	8534.16	0.034
ENSBTAT00000016774	chr3	S100A8	ENSBTAG00000012640	395	395	1565.82	1364.34	2284.11	2903.67	6518.62	7263.43	7642.39	5044.29	4548.84	2196.6	2820.07	1592.06	9512.41	19392.7	7198.3	4480.62	0.035
ENSBTAT00000046815	chr5	KRT6B	ENSBTAG00000038033	2116	2116	8015.67	3298.82	3739.57	3706.46	6242.12	7135.28	6822.61	5241.92	6868.58	3567.77	4440.57	3989.29	7557.48	13572.2	8655.86	6282.65	0.037
ENSBTAT00000008948	chr19	KRT17	ENSBTAG00000006806	1519	1519	11842.4	7540.84	7751.18	7590.62	8071.24	8990.45	7803.13	7327.76	11231.9	5529.97	6718.7	8473.44	9510.43	10769.6	6740.22	7660.26	0.038
ENSBTAT00000060545	chrM	ENSBTAG00000043545	ENSBTAG00000043545	71	71	1270.16	2801.93	1853.32	2223.5	9931.86	12921.3	19301.9	15056.7	2656.21	3036.67	1954.68	1592.89	7964.51	19673.8	18515	9897.86	0.038
ENSBTAT00000060543	chrM	MT-ND4L	ENSBTAG00000043559	297	297	3336.47	5756.39	5673.98	7321.68	3753.05	4166.12	5777.31	4008.99	7291.87	8806.13	8030.24	4674.75	3787.62	6368.19	8075.82	3744.61	0.038
ENSBTAT00000060577	chrM	ND5	ENSBTAG00000043563	1821	1821	4767.14	6168.25	5929.23	8998.91	2753.65	3088.08	4435.07	4186.37	9495.49	11471.7	9971.72	6298.35	2212.33	4789.35	6211.49	3725.52	0.038
ENSBTAT00000063860	chr2	ENSBTAG00000046351	ENSBTAG00000046351	92	92	7289.58	9081.18	4192.71	3667.34	6963	7283.74	5888.91	7211.71	3198.74	3461.85	3980.59	6139.4	6026.18	5331.51	3370.34	8110.19	0.039
ENSBTAT00000020326	chr3	RPS8	ENSBTAG00000015285	679	679	3072.18	3917.88	3692.14	4920.09	2665.96	3749.2	3803.16	3036.17	6371.41	5778.29	4614.59	3502.27	3030.84	5348.72	5228.04	2869.19	0.04
ENSBTAT00000060571	chrM	ND1	ENSBTAG00000043558	956	956	2744.12	6691.38	5736.89	8067.41	3468.69	4527.66	5122.58	3517.51	5869.34	9058.77	8181.96	4751.55	3422.53	6998.3	7303.58	3594.24	0.041
ENSBTAT00000060562	chrM	MT-ND6	ENSBTAG00000043546	528	528	6099.61	9796.15	8770.2	12572.3	3313.12	3767.54	4943.69	5239.94	12823.1	17293	16085.7	9037.33	2601.69	6156.17	6800.07	4583.86	0.046
ENSBTAT00000010644	chr3	SELENBP1	ENSBTAG00000008091	1752	1752	1970.49	2073.46	1105.51	2404.33	936.818	1166.51	1756.7	1109.38	3640.94	3324.15	1920.32	1864.82	999.119	1801.22	2779.94	1236.51	0.047
ENSBTAT00000057443	chr5	ENSBTAG00000040019	ENSBTAG00000040019	1672	1672	8990.73	3407.38	4082.23	4313.62	7032.52	7798.92	7141.88	5301.78	7127.68	3793.62	4574.72	4442.09	8364.35	13191.1	9155.21	6255.26	0.047
ENSBTAT00000065482	chr8	ENSBTAG00000047154	ENSBTAG00000047154	92	92	4716.11	8312.83	4130.26	3060.48	6963	6952.01	5242.74	7068.28	2094.95	2307.9	3309.41	6011.99	5858.44	3385.64	2412.75	7868.74	0.047
ENSBTAT00000060548	chrM	ND2	ENSBTAG00000043571	1042	1042	3538.58	6097.77	6896.67	8860.27	3185.6	3726.51	4445.66	3793.69	7577.68	8510.48	10167.5	4753.53	3055.86	6345.2	6283.85	3460.18	0.048
ENSBTAT00000023700	chr3	IVL	ENSBTAG00000017827	1614	1614	7667.91	3325.44	3421.96	6410.25	2483.51	2587.27	3627.97	3384.93	5995.78	5877.67	4189.48	4038.86	2202.35	2763.97	5953.38	3120.4	0.052
ENSBTAT00000060547	chrM	MT-ND3	ENSBTAG00000043568	346	346	2022.07	5246.66	4105.87	6085.87	5387.68	7148.44	4169.06	4879.12	4603.06	7494.63	5258.55	2988.84	4544.73	8793.47	5659.04	5283.17	0.053
ENSBTAT00000018491	chr18	RPS11	ENSBTAG00000013924	578	578	2557.12	3590.32	2373.12	2225	1975.67	2603.19	2152.05	2210.87	2744.71	2446.72	2367.23	2847.87	2312.49	2891.68	1985.93	2206.81	0.054
ENSBTAT00000014853	chr29	FTH1	ENSBTAG00000011184	861	861	7418.8	3768.79	2599.04	4085.79	4561.87	4563.68	2884.17	3339.3	3361.37	1736.13	1484.06	7464.2	4877.96	1847.98	1533.81	3691.59	0.054
ENSBTAT00000024376	chr10	RPLP1	ENSBTAG00000018320	516	516	3197.93	3735.34	2740.44	1795.57	4626.37	4268.67	3452.74	4785.22	1819.4	1417.34	1421.81	3442.89	4581.55	2416.12	2443.83	4174.66	0.056
ENSBTAT00000064805	chr2	ENSBTAG00000045710	ENSBTAG00000045710	92	92	5132.49	5063.8	2328.29	1940.92	5613.07	5976.84	4758.12	5840.18	1880.95	1852.02	2053.43	3456.66	4873.83	4249.5	2694.4	6575.71	0.057
ENSBTAT00000019318	chr9	EEF1A1	ENSBTAG00000014534	1738	1738	3740.76	3303.36	2926.76	1980.89	5478.59	5079.8	3622.55	5136.63	1396.32	1369.1	1651.56	4043.46	5734.92	2220.35	2675.61	5331.95	0.057
ENSBTAT00000027627	chr25	RPS15A	ENSBTAG00000020733	459	459	2177.44	3722.52	2360.18	1979.75	1619.68	1622.71	1336.35	1401.46	1765.4	1771.82	2548.07	2823.85	1693.57	1240.03	873.117	1708.34	0.058
ENSBTAT00000000589	chr3	S100A2	ENSBTAG00000037651	444	444	793.872	1674.72	681.452	1348.52	2137.07	3074.19	2801.55	2411.9	1853.05	1546.81	831.693	878.072	2549.48	3834.91	4322.43	2844.3	0.058
ENSBTAT00000000231	chr5	ENSBTAG00000000198	ENSBTAG00000000198	444	444	1551.2	349.499	1319.16	969.115	2057.27	1594.57	1833.89	2336.67	1601	616.955	1635.85	1134.26	3308.88	4753.4	2246.81	1665.53	0.06
ENSBTAT00000002626	chr3	RPL5	ENSBTAG00000002026	1006	1006	1505.3	1921.29	1848.89	2216.59	1346.57	1839.84	1933.94	1407.37	3049.93	3367.2	2466.78	1584.46	1600.95	2720.36	2908.79	1574.38	0.064
ENSBTAT00000001791	chr9	RPS12	ENSBTAG00000001360	463	463	2549.62	2147.62	2740.4	1467.83	2722.36	2542.31	2173	2658.48	1011.59	864.809	1379.89	2700.06	2953.9	1366.29	1464.39	2934.29	0.064
ENSBTAT00000048097	chr19	ENSBTAG00000039504	ENSBTAG00000039504	496	496	1562.34	1123.17	1596.17	1276.04	4720.57	3759.19	3541.11	4411.6	1750.7	702.894	1194.4	1582.54	4783.54	6197.27	3186.67	3817.28	0.066
ENSBTAT00000046849	chr3	S100A9	ENSBTAG00000006505	749	629	566.884	188.051	1709.34	1081.75	2212.15	2069.52	2362.21	1244.22	2524.92	709.747	1817.92	537.377	3819.39	6810.64	1793.7	884.696	0.066
ENSBTAT00000060576	chrM	ENSBTAG00000043583	ENSBTAG00000043583	69	69	1260.71	1824.53	1799.99	2246.09	769.343	896.049	985.564	779.886	3138.67	2811.27	2569.55	1535.24	576.18	1256.53	1452.03	686.004	0.066
ENSBTAT00000013402	chr12	TPT1	ENSBTAG00000010156	836	836	2243.37	1971.75	2457.19	1181.96	3256.44	2825.13	2140.27	3096.84	583.799	577.725	976.301	2550.09	3281.33	1039.97	1010.41	2948.21	0.067
ENSBTAT00000046011	chr17	UBC	ENSBTAG00000032436	915	915	10125.5	2267.25	1825.87	1296.11	3244.18	2383.96	2209.46	2522.79	956.939	919.61	1026.98	2472.27	2665.83	1097.57	1107.25	2591.11	0.067
ENSBTAT00000030941	chr18	EEF1A1	ENSBTAG00000034185	2205	2205	1708.45	2406.81	1927.13	1507.87	2932.8	3189.6	2902.51	2964.83	1916.41	1886.04	1850.21	2197.12	3211.11	3315.61	3179.47	3118.62	0.067
ENSBTAT00000035434	chr19	WFDC18	ENSBTAG00000025260	234	234	517.833	504.917	624.294	608.831	2991.88	2458.93	2856.11	3513.82	646.526	361.272	438.937	757.902	3425.94	3701.71	2210.95	2419.41	0.067
ENSBTAT00000055086	chr17	RPLP0	ENSBTAG00000017389	1095	1095	2599.6	2860.73	2270.73	1327	3049.56	3047.58	2502.26	3345.9	973.756	939.605	1176.97	2716.49	3116.45	1076.97	1516.81	3064.8	0.069
ENSBTAT00000018414	chr3	RPS27	ENSBTAG00000013866	372	372	1056.58	1559.09	924.391	1322.3	1598.25	2162.76	2341.37	1791.85	1880.22	1962.47	1336.15	1095.29	1831.26	3485.19	3041.55	1658.06	0.074
ENSBTAT00000037825	chr5	A2ML1	ENSBTAG00000004097	4335	4335	1971.91	1198.75	1793.55	1523.19	1868.11	1546.28	2255.21	2471.7	2431.69	1576.72	1911.84	1767.38	1782.2	3148.16	3147.21	2119.98	0.077
ENSBTAT00000016378	chr19	RPL26	ENSBTAG00000012344	509	509	2063.63	2318.58	1939.15	1750.29	1539.16	1831.33	1413.89	1504.81	2243.43	1714.93	1683.99	2234.28	1727.25	1618.18	1381.25	1740.39	0.078
ENSBTAT00000065532	chr19	RPL23A	ENSBTAG00000046394	560	560	1714.65	2383.93	2040.03	1889.98	2055.27	2469.34	2006.5	2149.03	2424	2039.71	1733.69	2386.26	2242.14	2429.85	2043.6	2300.35	0.078
ENSBTAT00000012544	chr25	RPS2	ENSBTAG00000009535	940	940	1996.44	3783.65	1775.57	1727.07	1966.84	2387.17	2016.55	2190.52	1693.22	2352.22	2513.8	2326.38	2218.03	2121.39	1257.89	2450.86	0.078
ENSBTAT00000006383	chr16	PRDX6	ENSBTAG00000004855	1667	1667	2125.94	1155.02	2824.61	1339.98	5264.26	4467.73	2778.06	2633.42	877.704	421.031	1503.32	1936.08	4944.1	1030.56	1338.31	2755.67	0.079
ENSBTAT00000020452	chr18	RPL18	ENSBTAG00000015388	630	630	1309.84	2070.43	1016.54	981.711	1181.03	1502.57	1277.44	1363.06	1480.3	1328.34	1104.36	1371.01	1350.78	1543.12	1206.45	1381.08	0.08
ENSBTAT00000036393	chr19	KRT14	ENSBTAG00000007583	1771	1771	3705.15	1684.01	1955.75	1996.43	2300.08	2955.7	1577.14	1569.44	2888.05	1373.57	2030.9	2290.61	2716.75	2610.06	1432.36	2119.67	0.081
ENSBTAT00000037203	chr14	ENSBTAG00000032432	ENSBTAG00000032432	471	471	492.508	836.168	795.144	583.494	1128.37	1246.21	894.021	1166.15	653.408	542.63	520.514	1024.99	1191.34	809.599	889.381	1254.01	0.082
ENSBTAT00000004190	chr19	RPL23	ENSBTAG00000003229	493	493	2055.33	2400.66	2128.05	1808.07	1915.65	2272.33	1785.9	1927.1	2320.44	1609.75	1689.04	2197.15	2033.4	2310.64	1869.32	2027.64	0.082
ENSBTAT00000065799	chr25	TPT1	ENSBTAG00000048229	775	775	1407.68	1741.26	1649.52	1072.54	2139.64	2035.51	1764.24	2027.45	918.552	1059.52	1315.05	1616.43	2222.07	1449.15	925.004	2065.89	0.082
ENSBTAT00000026183	chr7	GNB2L1	ENSBTAG00000019648	1103	1103	1386.3	1677.26	1270.61	956.502	1445.39	1776.55	1355.15	1503.8	1201.56	1020.13	975.542	1471.69	1658.02	1227.83	1294.39	1554.88	0.082
ENSBTAT00000005007	chr18	RPL13A	ENSBTAG00000005296	662	662	948.758	1422.72	783.922	764.854	1323.11	1698.99	1459.24	1528.26	1256.92	878.063	809.935	1029.95	1556.36	2112.45	1382.98	1655.83	0.084
ENSBTAT00000050449	chr23	ENSBTAG00000035959	ENSBTAG00000035959	1383	1383	1462.35	1678.67	1770.37	1070.15	2762.29	2420.93	1848.65	2574.15	785.963	760.05	1014.1	2072.16	2872.47	1172.54	1265.9	2664.51	0.085
ENSBTAT00000025561	chr3	S100A4	ENSBTAG00000019203	466	466	767.81	970.827	499.582	1024.58	878.21	1633.9	1150.05	900.807	1540.98	1238.94	980.039	698.734	1085.69	1652.07	2237.12	1508.49	0.087
ENSBTAT00000064132	chr18	bta-mir-2904-3	ENSBTAG00000048000	70	70	672.655	3168.95	918.403	955.735	1151.64	1488.37	1267.43	1340.15	1613.53	1638.32	1388.7	1987.77	1114.33	1020.68	505.886	1752.79	0.088
ENSBTAT00000066349	chr19	ENSBTAG00000047262	ENSBTAG00000047262	777	777	3424.9	1373.74	1580.49	1485.42	1345.91	1484.44	1352.23	1233.08	2088.43	1078.72	1416.32	1725.41	1581.2	1766.74	1144.94	1310.03	0.088
ENSBTAT00000005088	chr3	HMGCS2	ENSBTAG00000003898	2022	2022	1660.73	2063.62	1268.26	2257.52	1370.86	1903.99	2167.82	1758.11	2745.81	3404.02	1836.85	1870.25	1199.05	1720.7	3910.18	1746.79	0.088
ENSBTAT00000009803	chrX	RPL10	ENSBTAG00000007454	718	718	1528.7	1730.88	1007.02	742.739	2146.67	2185.38	1664.06	2201.61	597.482	620.647	661.615	1500.17	2234.7	1132.61	1112.72	2048.31	0.088
ENSBTAT00000064702	chr14	RPL39	ENSBTAG00000047136	156	156	1343.75	1294.66	1227.54	897.82	2155.67	2335.81	1726.37	1928.28	890.08	697.338	783.816	1394.28	2307.62	1543.81	1267.88	2193.18	0.09
ENSBTAT00000013559	chr3	MGST3	ENSBTAG00000010265	863	863	932.464	1134.65	633.99	1245.37	520.418	886.537	839.658	539.691	1677.39	1754.89	937.964	844.65	580.22	1106.96	1551.27	673.819	0.091
ENSBTAT00000025270	chr3	RPS25	ENSBTAG00000018987	378	378	975.765	1163.89	1056.63	1238.92	1207.75	1652.35	1644.16	1351.6	1907.95	1593.25	1156.44	1012.44	1459.15	2550.63	2307.79	1502.68	0.091
ENSBTAT00000000815	chr5	KRT78	ENSBTAG00000039967	2108	2108	1717.03	961.769	1638.68	1429.3	936.554	771.938	1056.89	1397.66	1985.91	1147.14	1205.06	1660.9	1054.64	1445.61	1547.55	920.442	0.091
ENSBTAT00000064425	chr18	bta-mir-2904-3	ENSBTAG00000045494	70	70	611.85	3207.42	922.311	969.487	1151.64	1503.4	1215.96	1328.37	1569.12	1516.62	1449.84	1975.37	1121.52	1100.96	481.209	1764.66	0.092
ENSBTAT00000049216	chr18	ENSBTAG00000047787	ENSBTAG00000047787	393	393	906.708	1797.83	1314.93	1141.42	802.6	874.307	648.606	724.504	1218.14	1138.91	1177.64	1499.08	865.634	835.464	617.563	853.67	0.092
ENSBTAT00000002666	chr19	RPL19	ENSBTAG00000002060	563	563	854.294	1069.62	741.983	701.868	1161.73	1434.64	1162.29	1205.93	1074.86	753.106	685.22	973.553	1331.26	1404.51	1061.61	1283.62	0.092
ENSBTAT00000060546	chrM	ENSBTAG00000043567	ENSBTAG00000043567	955	955	359.896	1472.98	677.758	1314.9	518.76	532.251	1067.65	663.436	1210.9	1683.27	3100.42	738.732	344.982	789.331	790.452	1155.21	0.092
ENSBTAT00000033359	chr17	RPL6	ENSBTAG00000031723	946	946	1603.58	1381.67	1241.17	809.469	1821.12	1779.09	1143.98	1617.16	603.545	484.916	680.528	1558.29	1860.31	689.068	742.278	1746	0.093
ENSBTAT00000053165	chr24	HMSD	ENSBTAG00000037608	846	846	2652.04	838.345	1561.21	1080.38	2348.52	1722.56	1007.18	1789.06	460.539	336.96	913.452	1856.41	2616.96	445.04	736.092	2252.26	0.093
ENSBTAT00000052851	chr5	ENSBTAG00000020564	ENSBTAG00000020564	853	841	1278.33	281.969	1105.98	740.862	1381.46	1094.15	1458.38	1622.92	1175.73	522.587	1348.32	868.342	2080.97	3032.74	1793.43	1231.58	0.094
ENSBTAT00000009478	chr5	KRT5	ENSBTAG00000038384	2256	1823	1386.79	401.758	477.019	818.875	1262.84	1607.82	1757.01	1507.7	1176.38	929.633	1184.12	692.515	1775.58	3320.88	2264.6	1485.61	0.094
ENSBTAT00000025126	chr15	RPL27A	ENSBTAG00000005349	896	515	1512.22	1446.49	1189.05	641.995	2260.49	2137.4	1382.43	1991.04	484.864	372.805	541.287	1434.09	2333.58	737.648	784.814	2142.9	0.095
ENSBTAT00000003431	chr23	RPS18	ENSBTAG00000002648	539	539	1152.68	1270.25	832.374	615.25	2174.51	2303.43	1502.3	2001.33	588.276	485.114	490.009	1204.17	2381.16	1081.3	884.54	2291.76	0.095
ENSBTAT00000027850	chr2	RPL11	ENSBTAG00000020905	603	603	2095.31	2342.88	1884.57	1355.32	1492.69	1593.84	1127.76	1430.93	1242.42	981.365	1267.36	2243.45	1639.65	1196.85	953.947	1637.1	0.095
ENSBTAT00000026278	chr7	RPS15	ENSBTAG00000019718	489	489	956.101	1248.7	744.616	636.819	847.254	1109.95	852.824	990.829	1044.69	790.684	691.393	1112	1027.76	879.94	669.418	1043.98	0.095
ENSBTAT00000025484	chr14	RPS20	ENSBTAG00000019147	474	474	1748.22	2009.01	1759.72	1149.45	1372.83	1645.18	1158.2	1392.78	1241.71	984.377	1084.74	1978.85	1483.55	1122.88	914.729	1396.31	0.096
ENSBTAT00000015875	chr18	RPS19	ENSBTAG00000011963	507	507	885.69	1360.39	747.857	624.653	1425.43	1868.65	1579.36	1605.5	1073	825.948	733.17	884.564	1645.06	2129.67	1519.58	1672.73	0.096
ENSBTAT00000004188	chr5	RPL3	ENSBTAG00000003228	1287	1287	1063.67	1304.86	999.04	963.733	1009.2	1325.29	1244.34	1000.13	1437.17	966.446	1174.77	1077.27	1173.72	1926.17	1495.22	1149.01	0.096
ENSBTAT00000057287	chrX	RPL39	ENSBTAG00000037931	379	379	1085.5	979.636	916.701	557.502	1983.06	1929.83	1320.18	1700.01	511.271	318.155	472.647	1104.27	2036.88	1031.54	998.164	1907.9	0.096
ENSBTAT00000065289	chr18	bta-mir-2904-3	ENSBTAG00000045632	70	70	587.148	3159.34	957.484	1017.62	1151.64	1484.61	1286.73	1337.2	1628.33	1628.96	1414.9	1990.87	1116.73	951.869	604.596	1773.55	0.097
ENSBTAT00000008523	chr3	S100A9	ENSBTAG00000006505	749	749	417.367	296.884	1006.89	985.3	894.322	1157.15	1041.28	693.445	1772.66	475.765	1526.95	374.988	1750.18	3242.94	475.937	486.884	0.097
ENSBTAT00000065726	chr4	bta-mir-2904-3	ENSBTAG00000045532	70	70	199.516	2062.95	703.458	591.318	1151.64	1356.82	1003.65	1287.13	488.5	589.797	689.982	1770.7	1087.97	366.986	246.774	1696.44	0.097
ENSBTAT00000019298	chr6	RPL9	ENSBTAG00000014518	694	694	1121.58	1112.17	1164.43	792.004	1276.86	1217.67	890.331	1137.83	488.244	462.697	629.876	1296.19	1270.44	591.097	553.819	1241.75	0.097
ENSBTAT00000046532	chr6	ENSBTAG00000032764	ENSBTAG00000032764	543	543	3111.92	1427.65	1163.79	1647.78	1948.87	2006.4	1276.43	1376.79	1215.59	726.535	754.369	2638.46	2105.04	851.569	884.387	1582.86	0.098

## Sheet: AUTO(D0 VS D7 W_B29)_TRANS
Transcript.ID	Chromosome	Gene.Name	Gene.ID	Sum.of.Exon.Length.of.Gene	Sum.of.Exon.Length.of.Transcript	B1	B6	B11	B16	B21	B26	B31	B36	B4	B9	B14	B19	B24	B29	B34	B39	b.pval
ENSBTAT00000060569	chrM	COX1	ENSBTAG00000043561	1545	1545	94531.3	151181	162750	184587	69910	82657.1	126110	88597.4	161268	205242	142093	179400	61350.8	38571.6	144868	68282.9	0.008
ENSBTAT00000060566	chrM	COX3	ENSBTAG00000043560	781	781	16755.6	33790.8	26314.6	39987.2	14794.6	18021.5	22936.5	16619.5	30031	46017.9	24493.7	36728.5	13163.2	10518.3	27356.2	15022.3	0.013
ENSBTAT00000063314	chr3	S100A12	ENSBTAG00000012638	710	339	18581.3	21623.2	23952.1	41862.1	31308.5	39691.1	37979.8	28097.8	41636.5	39334.8	18490.6	32517.9	31953.3	48426.3	42280.3	26357.1	0.014
ENSBTAT00000060545	chrM	ENSBTAG00000043545	ENSBTAG00000043545	71	71	1270.16	2801.93	1853.32	2223.5	9931.86	12921.3	19301.9	15056.7	2679.95	2674.14	1608.73	2945.7	9865.33	94334.6	21688.9	11404.6	0.014
ENSBTAT00000060549	chrM	COII	ENSBTAG00000043556	684	684	10488.8	20484.6	21998.5	31469.2	12582.6	15039.1	16809.4	13025.3	17475.3	29503	17967.3	22567.4	11266.6	12265.3	18779.7	12201.6	0.016
ENSBTAT00000060544	chrM	ENSBTAG00000043582	ENSBTAG00000043582	66	66	19155.6	31901.6	34743	37592.9	10263.4	13569.3	16253.8	13870.1	32930.5	39449.7	27617	39444.7	9542.59	16364.5	18078.8	9846.45	0.021
ENSBTAT00000060539	chrM	ATP6	ENSBTAG00000043584	681	681	9540.46	17808.3	16139.2	21292.6	9422.29	10795.8	12409	10267.1	16874.4	25228	15126	16992.6	8388.46	8545.82	14325	9590.22	0.021
ENSBTAT00000060553	chrM	MT-ATP8	ENSBTAG00000043564	201	201	9549.66	19997.4	15792	22008.4	13810.7	14811.9	17344.4	13972.8	16226.3	28981.7	14503.1	16568.5	12212.9	1086.92	18233.9	13061.7	0.023
ENSBTAT00000060567	chrM	MT-CYB	ENSBTAG00000043550	1140	1140	12137.1	20731.1	20522.6	32803.1	7243.21	7985.4	10611.8	7474.63	21748.2	29404.1	20041.2	22096	5897.2	11005.3	11697.3	6475.66	0.024
ENSBTAT00000060552	chrM	MT-ND4	ENSBTAG00000043577	1378	1378	6657.88	12928.5	12934.7	15721	4912.49	5908.95	7916.55	5720.88	13567.4	17369.8	9717.14	15947.2	4388.5	4950.96	8657.71	4419.03	0.024
ENSBTAT00000044455	chr13	BSP30C	ENSBTAG00000031376	1099	1099	7998.69	9285.14	8269.48	5001.37	5932.81	4768.27	8645.3	8877.98	4842.19	5792.44	8980.45	4933.81	6223.43	25300.7	7401.49	8877.18	0.027
ENSBTAT00000065482	chr8	ENSBTAG00000047154	ENSBTAG00000047154	92	92	4716.11	8312.83	4130.26	3060.48	6963	6952.01	5242.74	7068.28	2792.48	2070.31	5696.1	3191.94	6740.45	44745.1	4283.36	7347.23	0.027
ENSBTAT00000008948	chr19	KRT17	ENSBTAG00000006806	1519	1519	11842.4	7540.84	7751.18	7590.62	8071.24	8990.45	7803.13	7327.76	12359.1	6211.03	6864.17	7037.83	9150.27	24175	7645.85	6458.58	0.028
ENSBTAT00000063860	chr2	ENSBTAG00000046351	ENSBTAG00000046351	92	92	7289.58	9081.18	4192.71	3667.34	6963	7283.74	5888.91	7211.71	3815.39	2852.43	5899.7	4232.67	6755.68	44754.2	6305.55	7442.23	0.028
ENSBTAT00000031225	chr14	ENSBTAG00000036116	ENSBTAG00000036116	1426	1426	12837.6	5470.76	7290.58	5604.88	13621.5	14207.7	9325.49	10967.1	5506.92	4128.76	8373.61	5115.29	15001.7	3572.4	9193.54	14580.6	0.03
ENSBTAT00000065540	chr3	ENSBTAG00000047046	ENSBTAG00000047046	92	92	6377.3	15850	5959	10855.5	6963	9608.7	10343.5	8784.92	13350.1	14393.6	7985.46	11302.6	6861	44745.1	18870.7	8076.59	0.031
ENSBTAT00000060562	chrM	MT-ND6	ENSBTAG00000043546	528	528	6099.61	9796.15	8770.2	12572.3	3313.12	3767.54	4943.69	5239.94	12086.1	13166.3	9365.16	14078.6	2660.69	6677.97	5629.61	3881.98	0.031
ENSBTAT00000064805	chr2	ENSBTAG00000045710	ENSBTAG00000045710	92	92	5132.49	5063.8	2328.29	1940.92	5613.07	5976.84	4758.12	5840.18	2105.56	1557.67	3178.29	2389.6	5505.8	36467.7	4853.25	5992.7	0.035
ENSBTAT00000060577	chrM	ND5	ENSBTAG00000043563	1821	1821	4767.14	6168.25	5929.23	8998.91	2753.65	3088.08	4435.07	4186.37	8808.49	9461.44	5784.38	9693.37	2273.06	564.949	4965.65	3129.03	0.036
ENSBTAT00000060548	chrM	ND2	ENSBTAG00000043571	1042	1042	3538.58	6097.77	6896.67	8860.27	3185.6	3726.51	4445.66	3793.69	7141.46	7992.93	5334.57	7436.72	2841.86	3449.87	5336.8	3185.73	0.037
ENSBTAT00000000396	chr5	ENSBTAG00000039425	ENSBTAG00000039425	2162	2162	9212.88	4469.21	5418.82	5791.92	8995.72	10396.6	9476.46	6895.38	9117.73	5301.29	4976.22	5307.91	9614.94	7058.97	10192.7	6815.66	0.038
ENSBTAT00000046815	chr5	KRT6B	ENSBTAG00000038033	2116	2116	8015.67	3298.82	3739.57	3706.46	6242.12	7135.28	6822.61	5241.92	6546.19	3708.28	3126.9	3445.74	6656.09	4186.24	7106.43	5120.18	0.039
ENSBTAT00000060571	chrM	ND1	ENSBTAG00000043558	956	956	2744.12	6691.38	5736.89	8067.41	3468.69	4527.66	5122.58	3517.51	5457.28	8627.84	4460.79	7821.48	3444.19	4535.63	6267.13	3058.26	0.039
ENSBTAT00000060543	chrM	MT-ND4L	ENSBTAG00000043559	297	297	3336.47	5756.39	5673.98	7321.68	3753.05	4166.12	5777.31	4008.99	6561.59	8147.69	4202.68	7018.51	3369.73	248.473	6767.99	3151.15	0.039
ENSBTAT00000045723	chr14	CA1	ENSBTAG00000032236	1424	1424	11533.3	4630.53	6078.41	4854.97	10649.9	11411	7230.38	8798.71	4728.84	3627.56	7006.88	4334.78	12064.6	1541.67	7458.16	11222.4	0.04
ENSBTAT00000000589	chr3	S100A2	ENSBTAG00000037651	444	444	793.872	1674.72	681.452	1348.52	2137.07	3074.19	2801.55	2411.9	1520.82	1869.83	711.559	1874.55	2468.62	12580.6	4355.82	2955.58	0.041
ENSBTAT00000060547	chrM	MT-ND3	ENSBTAG00000043568	346	346	2022.07	5246.66	4105.87	6085.87	5387.68	7148.44	4169.06	4879.12	3714.53	7299.65	3876.21	4849.64	4756.97	9595.4	4704.8	4816.16	0.044
ENSBTAT00000014853	chr29	FTH1	ENSBTAG00000011184	861	861	7418.8	3768.79	2599.04	4085.79	4561.87	4563.68	2884.17	3339.3	3890.95	1955.85	4222.29	3520.01	4380.79	12589.7	1597.98	4251.82	0.05
ENSBTAT00000016774	chr3	S100A8	ENSBTAG00000012640	395	395	1565.82	1364.34	2284.11	2903.67	6518.62	7263.43	7642.39	5044.29	4530.19	2260.98	1426.16	2669.07	7127.62	12720.6	6488.97	4464.25	0.05
ENSBTAT00000020326	chr3	RPS8	ENSBTAG00000015285	679	679	3072.18	3917.88	3692.14	4920.09	2665.96	3749.2	3803.16	3036.17	5634.97	6504.36	3898.62	4904.67	2966.46	6163.67	5456.2	3138.06	0.051
ENSBTAT00000057443	chr5	ENSBTAG00000040019	ENSBTAG00000040019	1672	1672	8990.73	3407.38	4082.23	4313.62	7032.52	7798.92	7141.88	5301.78	6826.88	3925.25	3364.84	3898.48	7331.84	3041.19	7177.34	5055.23	0.052
ENSBTAT00000019318	chr9	EEF1A1	ENSBTAG00000014534	1738	1738	3740.76	3303.36	2926.76	1980.89	5478.59	5079.8	3622.55	5136.63	1729.95	1822.69	3549.49	2455.67	6295.48	701.199	3021.54	6689.77	0.052
ENSBTAT00000024376	chr10	RPLP1	ENSBTAG00000018320	516	516	3197.93	3735.34	2740.44	1795.57	4626.37	4268.67	3452.74	4785.22	1970.24	1797.58	3155.21	2671.38	4872.53	6495.13	2715.56	5010.13	0.054
ENSBTAT00000025484	chr14	RPS20	ENSBTAG00000019147	474	474	1748.22	2009.01	1759.72	1149.45	1372.83	1645.18	1158.2	1392.78	1295.58	1012.87	1927.76	1413.98	1601.11	11170.4	1288.09	1648.2	0.055
ENSBTAT00000015846	chr5	LYZ1	ENSBTAG00000011941	1261	1261	3940.44	2122.97	4679.92	3857.7	8367.96	7008.43	8626.79	8141.12	4597.08	3655.31	3982.93	2879.79	6737.02	1318.9	7789.16	5675.64	0.055
ENSBTAT00000010644	chr3	SELENBP1	ENSBTAG00000008091	1752	1752	1970.49	2073.46	1105.51	2404.33	936.818	1166.51	1756.7	1109.38	3274.63	3158.95	1818.13	3168.78	942.98	917.268	2722.27	1313.05	0.056
ENSBTAT00000048097	chr19	ENSBTAG00000039504	ENSBTAG00000039504	496	496	1562.34	1123.17	1596.17	1276.04	4720.57	3759.19	3541.11	4411.6	1663.29	800.935	1221.88	1172.25	4922.84	6622.95	3258.11	4139.54	0.058
ENSBTAT00000004190	chr19	RPL23	ENSBTAG00000003229	493	493	2055.33	2400.66	2128.05	1808.07	1915.65	2272.33	1785.9	1927.1	2168.05	2010.23	2356.22	2071.24	2237	2992.93	2135.55	2353.86	0.06
ENSBTAT00000036393	chr19	KRT14	ENSBTAG00000007583	1771	1771	3705.15	1684.01	1955.75	1996.43	2300.08	2955.7	1577.14	1569.44	2746.52	1525.14	1518.98	1708.59	2538.55	6191.79	1366.59	1566.58	0.06
ENSBTAT00000001791	chr9	RPS12	ENSBTAG00000001360	463	463	2549.62	2147.62	2740.4	1467.83	2722.36	2542.31	2173	2658.48	1219.54	1124.44	2622.86	1668.23	3058.68	6197.21	1453.85	3180.17	0.061
ENSBTAT00000064132	chr18	bta-mir-2904-3	ENSBTAG00000048000	70	70	672.655	3168.95	918.403	955.735	1151.64	1488.37	1267.43	1340.15	1570.1	1261.15	1507.7	1581.77	1115.7	8395.17	1232.22	1413.72	0.062
ENSBTAT00000027850	chr2	RPL11	ENSBTAG00000020905	603	603	2095.31	2342.88	1884.57	1355.32	1492.69	1593.84	1127.76	1430.93	1362.45	1247.43	2063.53	1703.16	1697.86	4990.36	1229.9	1722.02	0.063
ENSBTAT00000009803	chrX	RPL10	ENSBTAG00000007454	718	718	1528.7	1730.88	1007.02	742.739	2146.67	2185.38	1664.06	2201.61	798.855	698.142	1375.41	1161.43	2429.91	9328.64	1478.11	2446.34	0.063
ENSBTAT00000018491	chr18	RPS11	ENSBTAG00000013924	578	578	2557.12	3590.32	2373.12	2225	1975.67	2603.19	2152.05	2210.87	2790.46	2697.97	2978.02	3005.79	2343.08	11359.5	3509.85	2425.25	0.064
ENSBTAT00000055086	chr17	RPLP0	ENSBTAG00000017389	1095	1095	2599.6	2860.73	2270.73	1327	3049.56	3047.58	2502.26	3345.9	1392.03	1191.1	2924.03	1927.59	3245.47	7847.98	1753.84	3614.08	0.066
ENSBTAT00000018414	chr3	RPS27	ENSBTAG00000013866	372	372	1056.58	1559.09	924.391	1322.3	1598.25	2162.76	2341.37	1791.85	2055.22	2244.73	1152.02	1665.09	1777.46	4237.66	3853.13	2011.84	0.067
ENSBTAT00000023700	chr3	IVL	ENSBTAG00000017827	1614	1614	7667.91	3325.44	3421.96	6410.25	2483.51	2587.27	3627.97	3384.93	5857.54	6022.28	3861.68	4982.44	1759.41	924.27	5137.78	2557	0.067
ENSBTAT00000035434	chr19	WFDC18	ENSBTAG00000025260	234	234	517.833	504.917	624.294	608.831	2991.88	2458.93	2856.11	3513.82	713.34	377.269	477.38	704.054	2991.83	4278.87	2406.83	2669.37	0.068
ENSBTAT00000062986	chr10	RPL39	ENSBTAG00000045619	156	156	1334.37	1223.45	1231.05	860.797	2144.6	2096.33	1518.51	1900.53	752.97	759.705	1391.14	1001.22	2301.12	4846.8	1230.52	2262.73	0.069
ENSBTAT00000006383	chr16	PRDX6	ENSBTAG00000004855	1667	1667	2125.94	1155.02	2824.61	1339.98	5264.26	4467.73	2778.06	2633.42	1049.95	521.236	2409.51	1063.06	4930.66	1596.44	1267.7	2960.6	0.069
ENSBTAT00000064425	chr18	bta-mir-2904-3	ENSBTAG00000045494	70	70	611.85	3207.42	922.311	969.487	1151.64	1503.4	1215.96	1328.37	1511.22	1269.79	1510.97	1627.62	1114.03	8395.17	1377.19	1417.74	0.069
ENSBTAT00000021587	chr8	RPS7	ENSBTAG00000016224	741	741	1291.34	1485	926.288	634.596	1498.59	1680.47	1126.2	1575.96	732.344	656.888	1222.04	849.628	1767.17	3243.72	794.288	1772.86	0.069
ENSBTAT00000020452	chr18	RPL18	ENSBTAG00000015388	630	630	1309.84	2070.43	1016.54	981.711	1181.03	1502.57	1277.44	1363.06	1526.49	1312.98	1326.76	1757.52	1374.19	3380.1	2059.07	1447.73	0.07
ENSBTAT00000064702	chr14	RPL39	ENSBTAG00000047136	156	156	1343.75	1294.66	1227.54	897.82	2155.67	2335.81	1726.37	1928.28	942.313	794.59	1398.46	1121.23	2334.79	4924.31	1745.49	2333.21	0.071
ENSBTAT00000065289	chr18	bta-mir-2904-3	ENSBTAG00000045632	70	70	587.148	3159.34	957.484	1017.62	1151.64	1484.61	1286.73	1337.2	1511.22	1261.15	1543.6	1619.98	1117.37	8395.17	1461.75	1419.76	0.071
ENSBTAT00000012544	chr25	RPS2	ENSBTAG00000009535	940	940	1996.44	3783.65	1775.57	1727.07	1966.84	2387.17	2016.55	2190.52	1784.53	1799.84	2327.9	2274.45	2415.39	6643.37	2821.21	2558.13	0.071
ENSBTAT00000002626	chr3	RPL5	ENSBTAG00000002026	1006	1006	1505.3	1921.29	1848.89	2216.59	1346.57	1839.84	1933.94	1407.37	2636.38	3542.03	1832.29	2162.99	1492.67	1168.52	3095.08	1611.05	0.071
ENSBTAT00000030941	chr18	EEF1A1	ENSBTAG00000034185	2205	2205	1708.45	2406.81	1927.13	1507.87	2932.8	3189.6	2902.51	2964.83	1996.58	2008.41	2269.27	2167.73	3380.79	507.5	4357.46	3700.93	0.072
ENSBTAT00000012317	chr15	ENSBTAG00000009359	ENSBTAG00000009359	546	546	2350.83	1139.92	750.555	1026.96	2528.75	2468.08	1586.15	1768.74	876.892	580.3	1152.66	904.232	2380.55	5678.18	879.716	2314.88	0.073
ENSBTAT00000000814	chr21	RPS17	ENSBTAG00000000622	486	486	1967.52	2043.91	1877.82	1178.51	1826.39	1854.12	1197.25	1680.38	877.731	949.296	2090.74	1311.93	1998.75	10304	635.102	2105.25	0.073
ENSBTAT00000065532	chr19	RPL23A	ENSBTAG00000046394	560	560	1714.65	2383.93	2040.03	1889.98	2055.27	2469.34	2006.5	2149.03	2356.38	2015.9	2344.36	2278.09	2356.47	5743.2	2423.67	2489.61	0.074
ENSBTAT00000037825	chr5	A2ML1	ENSBTAG00000004097	4335	4335	1971.91	1198.75	1793.55	1523.19	1868.11	1546.28	2255.21	2471.7	2500.64	1682.6	2012.69	1724.01	1639.63	1372.88	2448.36	2118.89	0.074
ENSBTAT00000031754	chr18	RPL28	ENSBTAG00000023343	506	506	949.74	2007.69	1033.17	1026.34	656.788	900.036	753.859	817.78	1445.79	1175.87	1229.33	1571.92	768.267	6002.63	1153.15	788.701	0.075
ENSBTAT00000057287	chrX	RPL39	ENSBTAG00000037931	379	379	1085.5	979.636	916.701	557.502	1983.06	1929.83	1320.18	1700.01	500.237	521.702	1059.62	749.421	2112.4	5300.72	1086.62	2133.13	0.075
ENSBTAT00000016378	chr19	RPL26	ENSBTAG00000012344	509	509	2063.63	2318.58	1939.15	1750.29	1539.16	1831.33	1413.89	1504.81	2284.78	1910.21	2095	2027.15	1737.11	1917.55	1656.4	1806.28	0.076
ENSBTAT00000065799	chr25	TPT1	ENSBTAG00000048229	775	775	1407.68	1741.26	1649.52	1072.54	2139.64	2035.51	1764.24	2027.45	924.461	1132.87	1691.34	1098.78	2171.21	1415.41	1630.18	2272.23	0.076
ENSBTAT00000015358	chr11	RPL7A	ENSBTAG00000011559	881	881	1156.03	1295.25	1097.99	730.426	1228.5	1314.58	876.688	1152.81	818.69	652.707	1280.66	899.794	1438.24	5022.08	807.248	1433.21	0.077
ENSBTAT00000025561	chr3	S100A4	ENSBTAG00000019203	466	466	767.81	970.827	499.582	1024.58	878.21	1633.9	1150.05	900.807	1239.7	1309.24	781.401	1293.63	1060.18	3445.93	2010.67	1408.18	0.077
ENSBTAT00000026183	chr7	GNB2L1	ENSBTAG00000019648	1103	1103	1386.3	1677.26	1270.61	956.502	1445.39	1776.55	1355.15	1503.8	1270.46	1129.29	1596.59	1469.39	1686.53	3723.07	1587.02	1758.98	0.077
ENSBTAT00000033091	chr11	RPS27A	ENSBTAG00000015473	471	471	803.149	778.279	698.728	531.378	1697.41	1779.66	1161.75	1395.09	498.783	428.785	787.656	587.138	1909.23	2812.72	971.322	1840.38	0.078
ENSBTAT00000013402	chr12	TPT1	ENSBTAG00000010156	836	836	2243.37	1971.75	2457.19	1181.96	3256.44	2825.13	2140.27	3096.84	802.776	932.31	2472.12	1242.55	3331.55	1640.54	1085.38	3438.22	0.078
ENSBTAT00000046532	chr6	ENSBTAG00000032764	ENSBTAG00000032764	543	543	3111.92	1427.65	1163.79	1647.78	1948.87	2006.4	1276.43	1376.79	1378.9	909.779	1666.81	1224.45	1846.98	4296.37	819.167	1766.39	0.079
ENSBTAT00000046011	chr17	UBC	ENSBTAG00000032436	915	915	10125.5	2267.25	1825.87	1296.11	3244.18	2383.96	2209.46	2522.79	1330.3	1188.18	2044.22	1600.6	2847.05	2455.78	1325.3	2739.26	0.08
ENSBTAT00000026259	chr11	RPL31	ENSBTAG00000019701	435	435	1641.69	1702.4	1277.9	884.053	1435.46	1643.29	1121.23	1489.21	966.425	943.831	1640.56	1201.37	1726.67	5231.26	1001.16	1796.95	0.081
ENSBTAT00000021268	chr18	RPS5	ENSBTAG00000015989	714	714	715.353	1270.07	566.291	610.058	902.9	1190.19	1119.59	1130.22	941.869	762.181	786.741	956.673	1093.49	7966.32	1814.46	1151.24	0.081
ENSBTAT00000003201	chr7	RPS28	ENSBTAG00000002468	332	332	541.659	793.875	394.694	350.831	1351.66	1508.84	1261.54	1572.41	604.158	426.178	520.87	633.177	1702.57	5966.36	1357.61	1623.69	0.081
ENSBTAT00000037367	chr14	RPL8	ENSBTAG00000026327	850	850	668.654	768.265	568.053	451.861	939.112	1137.81	771.965	933.86	618.228	432.512	701.713	593.422	1155.86	6099.92	802.863	1089.61	0.082
ENSBTAT00000003431	chr23	RPS18	ENSBTAG00000002648	539	539	1152.68	1270.25	832.374	615.25	2174.51	2303.43	1502.3	2001.33	602.807	591.201	1123.13	872.31	2612.02	5616.94	1142.17	2700.11	0.082
ENSBTAT00000065726	chr4	bta-mir-2904-3	ENSBTAG00000045532	70	70	199.516	2062.95	703.458	591.318	1151.64	1356.82	1003.65	1287.13	667.294	526.921	1344.53	626.595	1109.03	8395.17	459.063	1399.62	0.083
ENSBTAT00000026278	chr7	RPS15	ENSBTAG00000019718	489	489	956.101	1248.7	744.616	636.819	847.254	1109.95	852.824	990.829	936.964	779.014	995.979	1021.67	1049.94	8559.41	944.214	1051.36	0.084
ENSBTAT00000012866	chr22	RPSA	ENSBTAG00000009757	997	997	1197.63	1268.12	914.267	616.959	1437.23	1467.21	999.639	1387.2	525.008	477.908	1216.21	783.301	1750.98	4753.49	633.596	1830.19	0.085
ENSBTAT00000027627	chr25	RPS15A	ENSBTAG00000020733	459	459	2177.44	3722.52	2360.18	1979.75	1619.68	1622.71	1336.35	1401.46	1972.46	1825.85	2908.5	2249.13	1748.55	2893.98	1348.61	1824.61	0.085
ENSBTAT00000014877	chr8	RPS6	ENSBTAG00000023462	925	925	1393.52	1362.82	1299.81	773.731	1381.47	1365.54	862.738	1184.68	652.017	688.336	1540.55	903.254	1522.41	2341.34	615.262	1467.6	0.085
ENSBTAT00000003962	chr15	RPS3	ENSBTAG00000005620	829	829	1025.26	1045.16	834.23	483.628	1277.27	1284.37	824.659	1179.11	502.139	457.327	971.902	710.401	1500.72	7109.92	538.6	1477.37	0.086
ENSBTAT00000033359	chr17	RPL6	ENSBTAG00000031723	946	946	1603.58	1381.67	1241.17	809.469	1821.12	1779.09	1143.98	1617.16	792.209	710.128	1472.3	1001.38	2077.37	3853.95	829.552	2041.96	0.086
ENSBTAT00000015875	chr18	RPS19	ENSBTAG00000011963	507	507	885.69	1360.39	747.857	624.653	1425.43	1868.65	1579.36	1605.5	995.83	833.648	914.66	1175.3	1787.48	5497.38	2601.98	1844.55	0.086
ENSBTAT00000025963	chr23	RPL10A	ENSBTAG00000019494	713	713	610.768	593.909	508.765	319.295	906.244	891.498	617.741	837.72	368.027	295.971	610.027	409.613	978.125	4141.52	469.67	1031.86	0.086
ENSBTAT00000002326	chr29	RPLP2	ENSBTAG00000001777	457	457	667.674	753.508	477.694	339.126	1228.85	1303.39	820.892	1073.74	432.895	291.085	653.328	525.534	1469.59	4830.27	516.267	1277.05	0.086
ENSBTAT00000016457	chr7	ENSBTAG00000046688	ENSBTAG00000046688	1389	1389	1449.33	1608.17	1494.28	1096.71	1947.25	1929.93	1645.15	1927.73	1263.56	1236.32	1733.44	1447.96	2229.48	164.34	1918.98	2391.39	0.086
ENSBTAT00000017905	chr1	RPL24	ENSBTAG00000013461	547	547	603.534	547.685	510.625	317.644	1264.09	1308.26	849.668	1065.18	316.46	287.409	637.293	330.522	1457.65	8172.8	626.115	1448.09	0.088
ENSBTAT00000025270	chr3	RPS25	ENSBTAG00000018987	378	378	975.765	1163.89	1056.63	1238.92	1207.75	1652.35	1644.16	1351.6	1575.55	1909.97	979.632	1351.4	1302.98	1802.28	2353.48	1419.76	0.088
ENSBTAT00000006781	chr20	RPL37	ENSBTAG00000005142	369	369	2163.86	1836.31	1846.02	875.22	1590.17	1598.54	919.021	1425.36	590.118	596.47	2389.64	958.177	1778.94	2351.3	252.089	1772.62	0.089
ENSBTAT00000046662	chr28	RPS24	ENSBTAG00000013264	539	539	1568.25	1112.88	1868.27	656.326	2419.81	2131.12	1259.16	1793.24	432.033	378.055	1948.73	628.182	2693.03	1239.96	400.072	2469.18	0.089
ENSBTAT00000060576	chrM	ENSBTAG00000043583	ENSBTAG00000043583	69	69	1260.71	1824.53	1799.99	2246.09	769.343	896.049	985.564	779.886	2986.61	2804.24	1370.64	1969.04	688.595	1767.42	1053.99	604.736	0.089
ENSBTAT00000055065	chr24	RPL17	ENSBTAG00000022902	625	625	1314.36	1431.54	1345.51	763.928	1804.39	1852.61	1155.08	1623.02	713.298	623.045	1553.76	917.457	2011.1	2424.86	860.526	2033.33	0.09
ENSBTAT00000005088	chr3	HMGCS2	ENSBTAG00000003898	2022	2022	1660.73	2063.62	1268.26	2257.52	1370.86	1903.99	2167.82	1758.11	2616.55	3283.18	1720.3	2668.67	1465.89	289.087	3879.83	1859.16	0.09
ENSBTAT00000049216	chr18	ENSBTAG00000047787	ENSBTAG00000047787	393	393	906.708	1797.83	1314.93	1141.42	802.6	874.307	648.606	724.504	1335.39	1253.95	1489.22	1354.26	882.231	1331.41	847.794	880.248	0.091
ENSBTAT00000050449	chr23	ENSBTAG00000035959	ENSBTAG00000035959	1383	1383	1462.35	1678.67	1770.37	1070.15	2762.29	2420.93	1848.65	2574.15	1036.09	978.479	2104.02	1293.73	3114.92	160.682	1433.25	3297.43	0.091
ENSBTAT00000049315	chr6	RPL39	ENSBTAG00000034844	156	156	1331.81	1184.61	1143.37	820.688	2139.85	2071.03	1429.02	1821.23	620.87	674.432	1364.78	877.781	2287.65	4829.43	840.222	2265.44	0.091
ENSBTAT00000010176	chr7	UBA52	ENSBTAG00000007737	525	525	1209.26	1474.04	1076.03	893.853	986.917	1262.36	942.748	1141.63	1248.23	1038.87	1331.04	1330.62	1180.07	4027.93	1035.71	1231.4	0.091
ENSBTAT00000005943	chr18	TPT1	ENSBTAG00000004526	842	842	684.801	831.134	892.829	596.773	1056.97	1083.94	1083.64	1090.63	582.495	716.691	856.785	659.411	1059.81	919.027	1530.59	1199.41	0.092
ENSBTAT00000004188	chr5	RPL3	ENSBTAG00000003228	1287	1287	1063.67	1304.86	999.04	963.733	1009.2	1325.29	1244.34	1000.13	1370.1	1114.89	1103.68	1235.21	1172.02	1881.04	1562.5	1199.49	0.092
ENSBTAT00000002349	chr7	RPL36	ENSBTAG00000001794	551	551	832.103	1111.24	694.095	595.736	515.096	572.507	377.613	492.055	767.954	581.618	827.109	834.868	593.656	2949.91	532.555	544.687	0.092
ENSBTAT00000026826	chr14	RPL7	ENSBTAG00000020139	1089	1089	837.151	763.171	907.619	583.401	1286.56	1434.34	1054.97	1203.17	613.119	555.802	993.472	631.17	1406.34	1025.29	1142.28	1466.77	0.093
ENSBTAT00000028093	chr18	RPS16	ENSBTAG00000021093	562	562	1641.81	2337.71	1344.47	1298.33	969.609	1414.25	1107.46	1091.42	1846.86	1570.83	1736.87	1875.95	1159.09	2932.6	1772.54	1206.76	0.093
ENSBTAT00000066349	chr19	ENSBTAG00000047262	ENSBTAG00000047262	777	777	3424.9	1373.74	1580.49	1485.42	1345.91	1484.44	1352.23	1233.08	2332.17	1203.1	1420.32	1292.84	1563.74	3707.56	1274.45	1127.75	0.093
ENSBTAT00000006866	chr10	RPL4	ENSBTAG00000005211	1389	1389	1073.09	1067.75	921.146	646.938	1462.77	1510.19	1099.79	1293.76	666.149	634.701	1105.19	759.794	1649.32	1610.84	902.262	1654.89	0.094
ENSBTAT00000047914	chr19	KRT16	ENSBTAG00000033766	1059	1059	4703.49	1240.6	1239.96	1343.02	742.931	822.08	730.182	676.743	1977.08	1075.15	1126.02	1122.33	823.792	3537.6	625.248	560.148	0.094
ENSBTAT00000037203	chr14	ENSBTAG00000032432	ENSBTAG00000032432	471	471	492.508	836.168	795.144	583.494	1128.37	1246.21	894.021	1166.15	635.875	577.704	1003.49	747.267	1282.4	3048.19	987.48	1367.79	0.095
ENSBTAT00000009478	chr5	KRT5	ENSBTAG00000038384	2256	1823	1386.79	401.758	477.019	818.875	1262.84	1607.82	1757.01	1507.7	1568.74	782.012	570.539	766.1	1373.23	0.378904	1884.22	1216.55	0.095
ENSBTAT00000006445	chr19	KRT15	ENSBTAG00000004903	1705	1705	1396.73	1688.98	1214.28	1241.23	1196.88	984.794	1171.46	1480	1612.75	1419.98	1562.9	1791.99	1276.13	2329.79	1576.22	1700.64	0.096
ENSBTAT00000042547	chr19	RPL38	ENSBTAG00000030164	325	325	448.554	641.115	404.037	411.701	723.243	910.715	697.014	619.165	606.603	457.684	417.518	525.023	848.069	5931.94	811.817	800.703	0.096
ENSBTAT00000046849	chr3	S100A9	ENSBTAG00000006505	749	629	566.884	188.051	1709.34	1081.75	2212.15	2069.52	2362.21	1244.22	2486.51	701.738	607.98	694.839	2343.74	33.6938	1368.15	788.241	0.096
ENSBTAT00000021033	chr7	RPL18A	ENSBTAG00000015831	624	624	1157.45	1391.76	798.342	806.033	1007.21	1129.54	841.533	1033.86	1093.13	953.507	978.557	1110.08	1181.99	5061.28	990.648	1167.06	0.096
ENSBTAT00000005007	chr18	RPL13A	ENSBTAG00000005296	662	662	948.758	1422.72	783.922	764.854	1323.11	1698.99	1459.24	1528.26	1150.75	924.349	932.048	1164.33	1587.8	5112.42	2232.9	1756.57	0.097
ENSBTAT00000008502	chr18	RPS9	ENSBTAG00000006487	705	705	539.968	999.329	385.322	522.268	800.079	1038.2	933.293	904.253	785.33	656.982	519.417	773.136	925.804	3988.33	1374.62	998.779	0.097
ENSBTAT00000047320	chr18	RPL13	ENSBTAG00000012044	930	930	1102.27	1698.62	814.229	865.833	963.462	1278.98	1004.34	1075.22	1337.65	1113.1	1081.53	1406.84	1157.61	1369.81	1578.53	1191.26	0.097
ENSBTAT00000020323	chr22	RPL32	ENSBTAG00000015283	504	504	1374.97	1264.96	1132.81	848.015	1481.43	1525.33	932.883	1355.29	640.58	537.478	1397.38	991.259	1751.1	4613.93	541.949	1675.68	0.097
ENSBTAT00000013559	chr3	MGST3	ENSBTAG00000010265	863	863	932.464	1134.65	633.99	1245.37	520.418	886.537	839.658	539.691	1444.68	1794.37	779.819	1469.57	614.811	1547.18	1547.24	713.665	0.097
ENSBTAT00000023183	chr19	RPL27	ENSBTAG00000017441	464	464	1017.65	1175.24	788.273	768.637	1074.36	1246.87	1023.01	1016.66	1168.06	921.33	1015.67	1070.95	1192.81	2760.81	1175.52	1222.24	0.098
ENSBTAT00000000802	chr1	ENSBTAG00000000609	ENSBTAG00000000609	576	576	1414.86	935.615	550.933	414.458	992.123	1024.52	748.25	1081.35	382.815	363.218	759.086	609.189	1159.49	3968.07	575.507	1156.87	0.099
ENSBTAT00000040082	chr7	BSG	ENSBTAG00000016648	1474	1474	945.515	1081.08	617.474	714.775	687.952	726.457	612.596	767.918	737.716	623.123	913.294	974.719	737.028	2572.01	759.013	936.094	0.099

## Sheet: AUTO(D0 VS D7 WO_B29)_TRANS
Transcript.ID	Chromosome	Gene.Name	Gene.ID	Sum.of.Exon.Length.of.Gene	Sum.of.Exon.Length.of.Transcript	B1	B6	B11	B16	B21	B26	B31	B36	B4	B9	B14	B19	B24	B34	B39	b.pval
ENSBTAT00000060569	chrM	COX1	ENSBTAG00000043561	1545	1545	94531.3	151181	162750	184587	69910	82657.1	126110	88597.4	161268	205242	142093	179400	61350.8	144868	68282.9	0.001
ENSBTAT00000063314	chr3	S100A12	ENSBTAG00000012638	710	339	18581.3	21623.2	23952.1	41862.1	31308.5	39691.1	37979.8	28097.8	41636.5	39334.8	18490.6	32517.9	31953.3	42280.3	26357.1	0.011
ENSBTAT00000060566	chrM	COX3	ENSBTAG00000043560	781	781	16755.6	33790.8	26314.6	39987.2	14794.6	18021.5	22936.5	16619.5	30031	46017.9	24493.7	36728.5	13163.2	27356.2	15022.3	0.015
ENSBTAT00000060549	chrM	COII	ENSBTAG00000043556	684	684	10488.8	20484.6	21998.5	31469.2	12582.6	15039.1	16809.4	13025.3	17475.3	29503	17967.3	22567.4	11266.6	18779.7	12201.6	0.016
ENSBTAT00000060539	chrM	ATP6	ENSBTAG00000043584	681	681	9540.46	17808.3	16139.2	21292.6	9422.29	10795.8	12409	10267.1	16874.4	25228	15126	16992.6	8388.46	14325	9590.22	0.019
ENSBTAT00000060567	chrM	MT-CYB	ENSBTAG00000043550	1140	1140	12137.1	20731.1	20522.6	32803.1	7243.21	7985.4	10611.8	7474.63	21748.2	29404.1	20041.2	22096	5897.2	11697.3	6475.66	0.021
ENSBTAT00000031225	chr14	ENSBTAG00000036116	ENSBTAG00000036116	1426	1426	12837.6	5470.76	7290.58	5604.88	13621.5	14207.7	9325.49	10967.1	5506.92	4128.76	8373.61	5115.29	15001.7	9193.54	14580.6	0.027
ENSBTAT00000065540	chr3	ENSBTAG00000047046	ENSBTAG00000047046	92	92	6377.3	15850	5959	10855.5	6963	9608.7	10343.5	8784.92	13350.1	14393.6	7985.46	11302.6	6861	18870.7	8076.59	0.027
ENSBTAT00000015846	chr5	LYZ1	ENSBTAG00000011941	1261	1261	3940.44	2122.97	4679.92	3857.7	8367.96	7008.43	8626.79	8141.12	4597.08	3655.31	3982.93	2879.79	6737.02	7789.16	5675.64	0.027
ENSBTAT00000060553	chrM	MT-ATP8	ENSBTAG00000043564	201	201	9549.66	19997.4	15792	22008.4	13810.7	14811.9	17344.4	13972.8	16226.3	28981.7	14503.1	16568.5	12212.9	18233.9	13061.7	0.027
ENSBTAT00000000396	chr5	ENSBTAG00000039425	ENSBTAG00000039425	2162	2162	9212.88	4469.21	5418.82	5791.92	8995.72	10396.6	9476.46	6895.38	9117.73	5301.29	4976.22	5307.91	9614.94	10192.7	6815.66	0.028
ENSBTAT00000060562	chrM	MT-ND6	ENSBTAG00000043546	528	528	6099.61	9796.15	8770.2	12572.3	3313.12	3767.54	4943.69	5239.94	12086.1	13166.3	9365.16	14078.6	2660.69	5629.61	3881.98	0.028
ENSBTAT00000060544	chrM	ENSBTAG00000043582	ENSBTAG00000043582	66	66	19155.6	31901.6	34743	37592.9	10263.4	13569.3	16253.8	13870.1	32930.5	39449.7	27617	39444.7	9542.59	18078.8	9846.45	0.032
ENSBTAT00000060545	chrM	ENSBTAG00000043545	ENSBTAG00000043545	71	71	1270.16	2801.93	1853.32	2223.5	9931.86	12921.3	19301.9	15056.7	2679.95	2674.14	1608.73	2945.7	9865.33	21688.9	11404.6	0.033
ENSBTAT00000060548	chrM	ND2	ENSBTAG00000043571	1042	1042	3538.58	6097.77	6896.67	8860.27	3185.6	3726.51	4445.66	3793.69	7141.46	7992.93	5334.57	7436.72	2841.86	5336.8	3185.73	0.033
ENSBTAT00000044455	chr13	BSP30C	ENSBTAG00000031376	1099	1099	7998.69	9285.14	8269.48	5001.37	5932.81	4768.27	8645.3	8877.98	4842.19	5792.44	8980.45	4933.81	6223.43	7401.49	8877.18	0.036
ENSBTAT00000063860	chr2	ENSBTAG00000046351	ENSBTAG00000046351	92	92	7289.58	9081.18	4192.71	3667.34	6963	7283.74	5888.91	7211.71	3815.39	2852.43	5899.7	4232.67	6755.68	6305.55	7442.23	0.036
ENSBTAT00000045723	chr14	CA1	ENSBTAG00000032236	1424	1424	11533.3	4630.53	6078.41	4854.97	10649.9	11411	7230.38	8798.71	4728.84	3627.56	7006.88	4334.78	12064.6	7458.16	11222.4	0.037
ENSBTAT00000060577	chrM	ND5	ENSBTAG00000043563	1821	1821	4767.14	6168.25	5929.23	8998.91	2753.65	3088.08	4435.07	4186.37	8808.49	9461.44	5784.38	9693.37	2273.06	4965.65	3129.03	0.037
ENSBTAT00000060552	chrM	MT-ND4	ENSBTAG00000043577	1378	1378	6657.88	12928.5	12934.7	15721	4912.49	5908.95	7916.55	5720.88	13567.4	17369.8	9717.14	15947.2	4388.5	8657.71	4419.03	0.038
ENSBTAT00000060543	chrM	MT-ND4L	ENSBTAG00000043559	297	297	3336.47	5756.39	5673.98	7321.68	3753.05	4166.12	5777.31	4008.99	6561.59	8147.69	4202.68	7018.51	3369.73	6767.99	3151.15	0.039
ENSBTAT00000064805	chr2	ENSBTAG00000045710	ENSBTAG00000045710	92	92	5132.49	5063.8	2328.29	1940.92	5613.07	5976.84	4758.12	5840.18	2105.56	1557.67	3178.29	2389.6	5505.8	4853.25	5992.7	0.041
ENSBTAT00000008948	chr19	KRT17	ENSBTAG00000006806	1519	1519	11842.4	7540.84	7751.18	7590.62	8071.24	8990.45	7803.13	7327.76	12359.1	6211.03	6864.17	7037.83	9150.27	7645.85	6458.58	0.042
ENSBTAT00000060571	chrM	ND1	ENSBTAG00000043558	956	956	2744.12	6691.38	5736.89	8067.41	3468.69	4527.66	5122.58	3517.51	5457.28	8627.84	4460.79	7821.48	3444.19	6267.13	3058.26	0.043
ENSBTAT00000046815	chr5	KRT6B	ENSBTAG00000038033	2116	2116	8015.67	3298.82	3739.57	3706.46	6242.12	7135.28	6822.61	5241.92	6546.19	3708.28	3126.9	3445.74	6656.09	7106.43	5120.18	0.047
ENSBTAT00000060547	chrM	MT-ND3	ENSBTAG00000043568	346	346	2022.07	5246.66	4105.87	6085.87	5387.68	7148.44	4169.06	4879.12	3714.53	7299.65	3876.21	4849.64	4756.97	4704.8	4816.16	0.047
ENSBTAT00000020326	chr3	RPS8	ENSBTAG00000015285	679	679	3072.18	3917.88	3692.14	4920.09	2665.96	3749.2	3803.16	3036.17	5634.97	6504.36	3898.62	4904.67	2966.46	5456.2	3138.06	0.049
ENSBTAT00000023700	chr3	IVL	ENSBTAG00000017827	1614	1614	7667.91	3325.44	3421.96	6410.25	2483.51	2587.27	3627.97	3384.93	5857.54	6022.28	3861.68	4982.44	1759.41	5137.78	2557	0.049
ENSBTAT00000037825	chr5	A2ML1	ENSBTAG00000004097	4335	4335	1971.91	1198.75	1793.55	1523.19	1868.11	1546.28	2255.21	2471.7	2500.64	1682.6	2012.69	1724.01	1639.63	2448.36	2118.89	0.049
ENSBTAT00000019318	chr9	EEF1A1	ENSBTAG00000014534	1738	1738	3740.76	3303.36	2926.76	1980.89	5478.59	5079.8	3622.55	5136.63	1729.95	1822.69	3549.49	2455.67	6295.48	3021.54	6689.77	0.049
ENSBTAT00000057443	chr5	ENSBTAG00000040019	ENSBTAG00000040019	1672	1672	8990.73	3407.38	4082.23	4313.62	7032.52	7798.92	7141.88	5301.78	6826.88	3925.25	3364.84	3898.48	7331.84	7177.34	5055.23	0.051
ENSBTAT00000018491	chr18	RPS11	ENSBTAG00000013924	578	578	2557.12	3590.32	2373.12	2225	1975.67	2603.19	2152.05	2210.87	2790.46	2697.97	2978.02	3005.79	2343.08	3509.85	2425.25	0.053
ENSBTAT00000065482	chr8	ENSBTAG00000047154	ENSBTAG00000047154	92	92	4716.11	8312.83	4130.26	3060.48	6963	6952.01	5242.74	7068.28	2792.48	2070.31	5696.1	3191.94	6740.45	4283.36	7347.23	0.053
ENSBTAT00000024376	chr10	RPLP1	ENSBTAG00000018320	516	516	3197.93	3735.34	2740.44	1795.57	4626.37	4268.67	3452.74	4785.22	1970.24	1797.58	3155.21	2671.38	4872.53	2715.56	5010.13	0.056
ENSBTAT00000014853	chr29	FTH1	ENSBTAG00000011184	861	861	7418.8	3768.79	2599.04	4085.79	4561.87	4563.68	2884.17	3339.3	3890.95	1955.85	4222.29	3520.01	4380.79	1597.98	4251.82	0.059
ENSBTAT00000012544	chr25	RPS2	ENSBTAG00000009535	940	940	1996.44	3783.65	1775.57	1727.07	1966.84	2387.17	2016.55	2190.52	1784.53	1799.84	2327.9	2274.45	2415.39	2821.21	2558.13	0.062
ENSBTAT00000002626	chr3	RPL5	ENSBTAG00000002026	1006	1006	1505.3	1921.29	1848.89	2216.59	1346.57	1839.84	1933.94	1407.37	2636.38	3542.03	1832.29	2162.99	1492.67	3095.08	1611.05	0.062
ENSBTAT00000036393	chr19	KRT14	ENSBTAG00000007583	1771	1771	3705.15	1684.01	1955.75	1996.43	2300.08	2955.7	1577.14	1569.44	2746.52	1525.14	1518.98	1708.59	2538.55	1366.59	1566.58	0.063
ENSBTAT00000050449	chr23	ENSBTAG00000035959	ENSBTAG00000035959	1383	1383	1462.35	1678.67	1770.37	1070.15	2762.29	2420.93	1848.65	2574.15	1036.09	978.479	2104.02	1293.73	3114.92	1433.25	3297.43	0.064
ENSBTAT00000010644	chr3	SELENBP1	ENSBTAG00000008091	1752	1752	1970.49	2073.46	1105.51	2404.33	936.818	1166.51	1756.7	1109.38	3274.63	3158.95	1818.13	3168.78	942.98	2722.27	1313.05	0.065
ENSBTAT00000016774	chr3	S100A8	ENSBTAG00000012640	395	395	1565.82	1364.34	2284.11	2903.67	6518.62	7263.43	7642.39	5044.29	4530.19	2260.98	1426.16	2669.07	7127.62	6488.97	4464.25	0.065
ENSBTAT00000013402	chr12	TPT1	ENSBTAG00000010156	836	836	2243.37	1971.75	2457.19	1181.96	3256.44	2825.13	2140.27	3096.84	802.776	932.31	2472.12	1242.55	3331.55	1085.38	3438.22	0.066
ENSBTAT00000000814	chr21	RPS17	ENSBTAG00000000622	486	486	1967.52	2043.91	1877.82	1178.51	1826.39	1854.12	1197.25	1680.38	877.731	949.296	2090.74	1311.93	1998.75	635.102	2105.25	0.066
ENSBTAT00000018414	chr3	RPS27	ENSBTAG00000013866	372	372	1056.58	1559.09	924.391	1322.3	1598.25	2162.76	2341.37	1791.85	2055.22	2244.73	1152.02	1665.09	1777.46	3853.13	2011.84	0.067
ENSBTAT00000001791	chr9	RPS12	ENSBTAG00000001360	463	463	2549.62	2147.62	2740.4	1467.83	2722.36	2542.31	2173	2658.48	1219.54	1124.44	2622.86	1668.23	3058.68	1453.85	3180.17	0.067
ENSBTAT00000046011	chr17	UBC	ENSBTAG00000032436	915	915	10125.5	2267.25	1825.87	1296.11	3244.18	2383.96	2209.46	2522.79	1330.3	1188.18	2044.22	1600.6	2847.05	1325.3	2739.26	0.069
ENSBTAT00000064425	chr18	bta-mir-2904-3	ENSBTAG00000045494	70	70	611.85	3207.42	922.311	969.487	1151.64	1503.4	1215.96	1328.37	1511.22	1269.79	1510.97	1627.62	1114.03	1377.19	1417.74	0.069
ENSBTAT00000028093	chr18	RPS16	ENSBTAG00000021093	562	562	1641.81	2337.71	1344.47	1298.33	969.609	1414.25	1107.46	1091.42	1846.86	1570.83	1736.87	1875.95	1159.09	1772.54	1206.76	0.072
ENSBTAT00000048097	chr19	ENSBTAG00000039504	ENSBTAG00000039504	496	496	1562.34	1123.17	1596.17	1276.04	4720.57	3759.19	3541.11	4411.6	1663.29	800.935	1221.88	1172.25	4922.84	3258.11	4139.54	0.072
ENSBTAT00000000589	chr3	S100A2	ENSBTAG00000037651	444	444	793.872	1674.72	681.452	1348.52	2137.07	3074.19	2801.55	2411.9	1520.82	1869.83	711.559	1874.55	2468.62	4355.82	2955.58	0.073
ENSBTAT00000062986	chr10	RPL39	ENSBTAG00000045619	156	156	1334.37	1223.45	1231.05	860.797	2144.6	2096.33	1518.51	1900.53	752.97	759.705	1391.14	1001.22	2301.12	1230.52	2262.73	0.075
ENSBTAT00000006383	chr16	PRDX6	ENSBTAG00000004855	1667	1667	2125.94	1155.02	2824.61	1339.98	5264.26	4467.73	2778.06	2633.42	1049.95	521.236	2409.51	1063.06	4930.66	1267.7	2960.6	0.075
ENSBTAT00000030941	chr18	EEF1A1	ENSBTAG00000034185	2205	2205	1708.45	2406.81	1927.13	1507.87	2932.8	3189.6	2902.51	2964.83	1996.58	2008.41	2269.27	2167.73	3380.79	4357.46	3700.93	0.076
ENSBTAT00000016378	chr19	RPL26	ENSBTAG00000012344	509	509	2063.63	2318.58	1939.15	1750.29	1539.16	1831.33	1413.89	1504.81	2284.78	1910.21	2095	2027.15	1737.11	1656.4	1806.28	0.077
ENSBTAT00000009803	chrX	RPL10	ENSBTAG00000007454	718	718	1528.7	1730.88	1007.02	742.739	2146.67	2185.38	1664.06	2201.61	798.855	698.142	1375.41	1161.43	2429.91	1478.11	2446.34	0.077
ENSBTAT00000065532	chr19	RPL23A	ENSBTAG00000046394	560	560	1714.65	2383.93	2040.03	1889.98	2055.27	2469.34	2006.5	2149.03	2356.38	2015.9	2344.36	2278.09	2356.47	2423.67	2489.61	0.079
ENSBTAT00000066349	chr19	ENSBTAG00000047262	ENSBTAG00000047262	777	777	3424.9	1373.74	1580.49	1485.42	1345.91	1484.44	1352.23	1233.08	2332.17	1203.1	1420.32	1292.84	1563.74	1274.45	1127.75	0.079
ENSBTAT00000003431	chr23	RPS18	ENSBTAG00000002648	539	539	1152.68	1270.25	832.374	615.25	2174.51	2303.43	1502.3	2001.33	602.807	591.201	1123.13	872.31	2612.02	1142.17	2700.11	0.079
ENSBTAT00000027627	chr25	RPS15A	ENSBTAG00000020733	459	459	2177.44	3722.52	2360.18	1979.75	1619.68	1622.71	1336.35	1401.46	1972.46	1825.85	2908.5	2249.13	1748.55	1348.61	1824.61	0.079
ENSBTAT00000051986	chr8	RPS15A	ENSBTAG00000037600	393	393	1004.52	1533.17	1322.59	813.198	919.142	889.704	589.017	801.624	723.625	692.363	1570.01	941.856	1015.9	398.076	986.423	0.081
ENSBTAT00000026259	chr11	RPL31	ENSBTAG00000019701	435	435	1641.69	1702.4	1277.9	884.053	1435.46	1643.29	1121.23	1489.21	966.425	943.831	1640.56	1201.37	1726.67	1001.16	1796.95	0.082
ENSBTAT00000064702	chr14	RPL39	ENSBTAG00000047136	156	156	1343.75	1294.66	1227.54	897.82	2155.67	2335.81	1726.37	1928.28	942.313	794.59	1398.46	1121.23	2334.79	1745.49	2333.21	0.082
ENSBTAT00000035434	chr19	WFDC18	ENSBTAG00000025260	234	234	517.833	504.917	624.294	608.831	2991.88	2458.93	2856.11	3513.82	713.34	377.269	477.38	704.054	2991.83	2406.83	2669.37	0.082
ENSBTAT00000046662	chr28	RPS24	ENSBTAG00000013264	539	539	1568.25	1112.88	1868.27	656.326	2419.81	2131.12	1259.16	1793.24	432.033	378.055	1948.73	628.182	2693.03	400.072	2469.18	0.082
ENSBTAT00000005088	chr3	HMGCS2	ENSBTAG00000003898	2022	2022	1660.73	2063.62	1268.26	2257.52	1370.86	1903.99	2167.82	1758.11	2616.55	3283.18	1720.3	2668.67	1465.89	3879.83	1859.16	0.083
ENSBTAT00000060576	chrM	ENSBTAG00000043583	ENSBTAG00000043583	69	69	1260.71	1824.53	1799.99	2246.09	769.343	896.049	985.564	779.886	2986.61	2804.24	1370.64	1969.04	688.595	1053.99	604.736	0.083
ENSBTAT00000013559	chr3	MGST3	ENSBTAG00000010265	863	863	932.464	1134.65	633.99	1245.37	520.418	886.537	839.658	539.691	1444.68	1794.37	779.819	1469.57	614.811	1547.24	713.665	0.085
ENSBTAT00000014877	chr8	RPS6	ENSBTAG00000023462	925	925	1393.52	1362.82	1299.81	773.731	1381.47	1365.54	862.738	1184.68	652.017	688.336	1540.55	903.254	1522.41	615.262	1467.6	0.085
ENSBTAT00000006866	chr10	RPL4	ENSBTAG00000005211	1389	1389	1073.09	1067.75	921.146	646.938	1462.77	1510.19	1099.79	1293.76	666.149	634.701	1105.19	759.794	1649.32	902.262	1654.89	0.086
ENSBTAT00000005007	chr18	RPL13A	ENSBTAG00000005296	662	662	948.758	1422.72	783.922	764.854	1323.11	1698.99	1459.24	1528.26	1150.75	924.349	932.048	1164.33	1587.8	2232.9	1756.57	0.086
ENSBTAT00000020323	chr22	RPL32	ENSBTAG00000015283	504	504	1374.97	1264.96	1132.81	848.015	1481.43	1525.33	932.883	1355.29	640.58	537.478	1397.38	991.259	1751.1	541.949	1675.68	0.086
ENSBTAT00000027850	chr2	RPL11	ENSBTAG00000020905	603	603	2095.31	2342.88	1884.57	1355.32	1492.69	1593.84	1127.76	1430.93	1362.45	1247.43	2063.53	1703.16	1697.86	1229.9	1722.02	0.086
ENSBTAT00000046849	chr3	S100A9	ENSBTAG00000006505	749	629	566.884	188.051	1709.34	1081.75	2212.15	2069.52	2362.21	1244.22	2486.51	701.738	607.98	694.839	2343.74	1368.15	788.241	0.087
ENSBTAT00000000815	chr5	KRT78	ENSBTAG00000039967	2108	2108	1717.03	961.769	1638.68	1429.3	936.554	771.938	1056.89	1397.66	2123.98	1312.3	1439.99	1183.47	757.147	1015.33	851.497	0.087
ENSBTAT00000004190	chr19	RPL23	ENSBTAG00000003229	493	493	2055.33	2400.66	2128.05	1808.07	1915.65	2272.33	1785.9	1927.1	2168.05	2010.23	2356.22	2071.24	2237	2135.55	2353.86	0.088
ENSBTAT00000020452	chr18	RPL18	ENSBTAG00000015388	630	630	1309.84	2070.43	1016.54	981.711	1181.03	1502.57	1277.44	1363.06	1526.49	1312.98	1326.76	1757.52	1374.19	2059.07	1447.73	0.089
ENSBTAT00000065289	chr18	bta-mir-2904-3	ENSBTAG00000045632	70	70	587.148	3159.34	957.484	1017.62	1151.64	1484.61	1286.73	1337.2	1511.22	1261.15	1543.6	1619.98	1117.37	1461.75	1419.76	0.089
ENSBTAT00000065799	chr25	TPT1	ENSBTAG00000048229	775	775	1407.68	1741.26	1649.52	1072.54	2139.64	2035.51	1764.24	2027.45	924.461	1132.87	1691.34	1098.78	2171.21	1630.18	2272.23	0.089
ENSBTAT00000015875	chr18	RPS19	ENSBTAG00000011963	507	507	885.69	1360.39	747.857	624.653	1425.43	1868.65	1579.36	1605.5	995.83	833.648	914.66	1175.3	1787.48	2601.98	1844.55	0.09
ENSBTAT00000006445	chr19	KRT15	ENSBTAG00000004903	1705	1705	1396.73	1688.98	1214.28	1241.23	1196.88	984.794	1171.46	1480	1612.75	1419.98	1562.9	1791.99	1276.13	1576.22	1700.64	0.09
ENSBTAT00000046532	chr6	ENSBTAG00000032764	ENSBTAG00000032764	543	543	3111.92	1427.65	1163.79	1647.78	1948.87	2006.4	1276.43	1376.79	1378.9	909.779	1666.81	1224.45	1846.98	819.167	1766.39	0.091
ENSBTAT00000010176	chr7	UBA52	ENSBTAG00000007737	525	525	1209.26	1474.04	1076.03	893.853	986.917	1262.36	942.748	1141.63	1248.23	1038.87	1331.04	1330.62	1180.07	1035.71	1231.4	0.091
ENSBTAT00000012317	chr15	ENSBTAG00000009359	ENSBTAG00000009359	546	546	2350.83	1139.92	750.555	1026.96	2528.75	2468.08	1586.15	1768.74	876.892	580.3	1152.66	904.232	2380.55	879.716	2314.88	0.092
ENSBTAT00000013079	chr17	RPS3A	ENSBTAG00000009908	865	865	942.455	828.881	915.579	481.306	2004.79	1970.33	1280.26	1773.84	466.947	460.663	1024.41	563.343	2122.64	786.007	2174.67	0.092
ENSBTAT00000064132	chr18	bta-mir-2904-3	ENSBTAG00000048000	70	70	672.655	3168.95	918.403	955.735	1151.64	1488.37	1267.43	1340.15	1570.1	1261.15	1507.7	1581.77	1115.7	1232.22	1413.72	0.092
ENSBTAT00000055065	chr24	RPL17	ENSBTAG00000022902	625	625	1314.36	1431.54	1345.51	763.928	1804.39	1852.61	1155.08	1623.02	713.298	623.045	1553.76	917.457	2011.1	860.526	2033.33	0.092
ENSBTAT00000026183	chr7	GNB2L1	ENSBTAG00000019648	1103	1103	1386.3	1677.26	1270.61	956.502	1445.39	1776.55	1355.15	1503.8	1270.46	1129.29	1596.59	1469.39	1686.53	1587.02	1758.98	0.092
ENSBTAT00000030106	chrX	RPL23A	ENSBTAG00000022278	527	527	667.074	945.96	929.712	581.768	1299.18	1369.39	931.479	1328.22	555.271	511.726	1192.48	751.09	1500.12	662.714	1574.46	0.092
ENSBTAT00000025126	chr15	RPL27A	ENSBTAG00000005349	896	515	1512.22	1446.49	1189.05	641.995	2260.49	2137.4	1382.43	1991.04	630.348	605.348	1412.93	846.413	2439.05	800.627	2472.11	0.093
ENSBTAT00000025270	chr3	RPS25	ENSBTAG00000018987	378	378	975.765	1163.89	1056.63	1238.92	1207.75	1652.35	1644.16	1351.6	1575.55	1909.97	979.632	1351.4	1302.98	2353.48	1419.76	0.093
ENSBTAT00000033091	chr11	RPS27A	ENSBTAG00000015473	471	471	803.149	778.279	698.728	531.378	1697.41	1779.66	1161.75	1395.09	498.783	428.785	787.656	587.138	1909.23	971.322	1840.38	0.094
ENSBTAT00000025561	chr3	S100A4	ENSBTAG00000019203	466	466	767.81	970.827	499.582	1024.58	878.21	1633.9	1150.05	900.807	1239.7	1309.24	781.401	1293.63	1060.18	2010.67	1408.18	0.094
ENSBTAT00000021456	chr5	KRT5	ENSBTAG00000038384	2256	2256	722.722	1003.59	892.758	741.675	763.857	767.164	995.498	1176.92	1021.17	732.326	841.458	864.949	1041.28	1578.11	1295.5	0.094
ENSBTAT00000057287	chrX	RPL39	ENSBTAG00000037931	379	379	1085.5	979.636	916.701	557.502	1983.06	1929.83	1320.18	1700.01	500.237	521.702	1059.62	749.421	2112.4	1086.62	2133.13	0.094
ENSBTAT00000023183	chr19	RPL27	ENSBTAG00000017441	464	464	1017.65	1175.24	788.273	768.637	1074.36	1246.87	1023.01	1016.66	1168.06	921.33	1015.67	1070.95	1192.81	1175.52	1222.24	0.095
ENSBTAT00000025484	chr14	RPS20	ENSBTAG00000019147	474	474	1748.22	2009.01	1759.72	1149.45	1372.83	1645.18	1158.2	1392.78	1295.58	1012.87	1927.76	1413.98	1601.11	1288.09	1648.2	0.096
ENSBTAT00000062946	chr7	EEF1A1	ENSBTAG00000046034	1383	1383	788.737	762.06	745.732	561.349	1149.9	1095.56	931.324	1093.65	642.218	649.696	863.876	712.037	1272.49	1050.48	1397.05	0.096
ENSBTAT00000017905	chr1	RPL24	ENSBTAG00000013461	547	547	603.534	547.685	510.625	317.644	1264.09	1308.26	849.668	1065.18	316.46	287.409	637.293	330.522	1457.65	626.115	1448.09	0.097
ENSBTAT00000023094	chr3	YBX1	ENSBTAG00000017368	1525	1525	678.487	879.383	731.186	1090.75	395.939	559.315	517.689	467.109	1290.96	1541.2	864.027	1049.8	430.138	887.231	469.403	0.098
ENSBTAT00000021587	chr8	RPS7	ENSBTAG00000016224	741	741	1291.34	1485	926.288	634.596	1498.59	1680.47	1126.2	1575.96	732.344	656.888	1222.04	849.628	1767.17	794.288	1772.86	0.098
ENSBTAT00000040346	chr12	ENSBTAG00000035926	ENSBTAG00000035926	1332	1332	722.273	874.38	1035.32	513.104	1657.25	1480.4	1104.93	1540.75	383.169	368.609	1283.17	586.701	1922.26	673.594	2012.83	0.099
ENSBTAT00000006781	chr20	RPL37	ENSBTAG00000005142	369	369	2163.86	1836.31	1846.02	875.22	1590.17	1598.54	919.021	1425.36	590.118	596.47	2389.64	958.177	1778.94	252.089	1772.62	0.099

## Sheet: AUTO(D0 VS D14)_TRANS
Transcript.ID	Chromosome	Gene.Name	Gene.ID	Sum.of.Exon.Length.of.Gene	Sum.of.Exon.Length.of.Transcript	B1	B6	B11	B16	B21	B26	B31	B36	B5	B10	B15	B20	B25	B30	B35	B40	b.pval
ENSBTAT00000060569	chrM	COX1	ENSBTAG00000043561	1545	1545	94531.3	151181	162750	184587	69910	82657.1	126110	88597.4	177130	175879	209261	87816.2	62649.3	85255.1	169348	74355.9	0.003
ENSBTAT00000063314	chr3	S100A12	ENSBTAG00000012638	710	339	18581.3	21623.2	23952.1	41862.1	31308.5	39691.1	37979.8	28097.8	21380.6	56565.9	35486.8	24203.7	32621.3	26879	41071.7	19252.6	0.011
ENSBTAT00000060566	chrM	COX3	ENSBTAG00000043560	781	781	16755.6	33790.8	26314.6	39987.2	14794.6	18021.5	22936.5	16619.5	35339.3	39137.4	39352.7	18065.9	13063.6	16532.5	31121.5	15727	0.014
ENSBTAT00000060553	chrM	MT-ATP8	ENSBTAG00000043564	201	201	9549.66	19997.4	15792	22008.4	13810.7	14811.9	17344.4	13972.8	19627.8	24252.3	21217.9	8764.59	12482.3	16183.8	20770.2	12574.9	0.016
ENSBTAT00000060544	chrM	ENSBTAG00000043582	ENSBTAG00000043582	66	66	19155.6	31901.6	34743	37592.9	10263.4	13569.3	16253.8	13870.1	31526	35659.8	39290.2	20475.3	6930.2	10502.2	18110.9	11186.6	0.016
ENSBTAT00000060549	chrM	COII	ENSBTAG00000043556	684	684	10488.8	20484.6	21998.5	31469.2	12582.6	15039.1	16809.4	13025.3	19707.1	28614.6	28254.6	11963.3	12218.4	14908	23282.6	12218.5	0.018
ENSBTAT00000044455	chr13	BSP30C	ENSBTAG00000031376	1099	1099	7998.69	9285.14	8269.48	5001.37	5932.81	4768.27	8645.3	8877.98	7129.79	6655.76	4134.23	7813.91	12081.5	10735.5	6238.51	7966.47	0.019
ENSBTAT00000060539	chrM	ATP6	ENSBTAG00000043584	681	681	9540.46	17808.3	16139.2	21292.6	9422.29	10795.8	12409	10267.1	19967	20731	22014.4	8416.65	8712.97	10779.7	15926.3	8748	0.023
ENSBTAT00000060567	chrM	MT-CYB	ENSBTAG00000043550	1140	1140	12137.1	20731.1	20522.6	32803.1	7243.21	7985.4	10611.8	7474.63	28853	23720.4	30064.8	11657.5	5250.91	6457.1	14232.6	6565.03	0.025
ENSBTAT00000065540	chr3	ENSBTAG00000047046	ENSBTAG00000047046	92	92	6377.3	15850	5959	10855.5	6963	9608.7	10343.5	8784.92	7282.3	12346.7	32427.8	6094.3	8759.47	10607.1	11581.3	7111.99	0.026
ENSBTAT00000060548	chrM	ND2	ENSBTAG00000043571	1042	1042	3538.58	6097.77	6896.67	8860.27	3185.6	3726.51	4445.66	3793.69	6532.76	7240.67	7729.41	4016.85	2991.61	3602.4	5404.49	3018.59	0.027
ENSBTAT00000045723	chr14	CA1	ENSBTAG00000032236	1424	1424	11533.3	4630.53	6078.41	4854.97	10649.9	11411	7230.38	8798.71	4567.95	4250.04	3613.55	6516.37	9297.4	9065.79	7072.33	9256.23	0.03
ENSBTAT00000063860	chr2	ENSBTAG00000046351	ENSBTAG00000046351	92	92	7289.58	9081.18	4192.71	3667.34	6963	7283.74	5888.91	7211.71	3745.4	3834.13	7697.4	5421.41	8502	7107.24	3323.26	7086.62	0.031
ENSBTAT00000060552	chrM	MT-ND4	ENSBTAG00000043577	1378	1378	6657.88	12928.5	12934.7	15721	4912.49	5908.95	7916.55	5720.88	12379.3	14662.9	14189.1	8181.92	4188.41	5861.94	9168.5	4862.03	0.031
ENSBTAT00000015846	chr5	LYZ1	ENSBTAG00000011941	1261	1261	3940.44	2122.97	4679.92	3857.7	8367.96	7008.43	8626.79	8141.12	3913.55	4034.32	3632.03	4118.68	8667.48	9258.97	8392.39	5413.67	0.037
ENSBTAT00000000396	chr5	ENSBTAG00000039425	ENSBTAG00000039425	2162	2162	9212.88	4469.21	5418.82	5791.92	8995.72	10396.6	9476.46	6895.38	5028.66	6672.59	5018.28	6812.92	8084.19	6804.81	9335.74	5792.61	0.038
ENSBTAT00000060543	chrM	MT-ND4L	ENSBTAG00000043559	297	297	3336.47	5756.39	5673.98	7321.68	3753.05	4166.12	5777.31	4008.99	5493.29	7135.89	6242.49	3829.43	3168.89	4255.26	6393.74	3550.42	0.039
ENSBTAT00000031225	chr14	ENSBTAG00000036116	ENSBTAG00000036116	1426	1426	12837.6	5470.76	7290.58	5604.88	13621.5	14207.7	9325.49	10967.1	5445.92	4979.21	4175.07	7791.39	11559.5	11241	8677.78	12023.7	0.04
ENSBTAT00000016774	chr3	S100A8	ENSBTAG00000012640	395	395	1565.82	1364.34	2284.11	2903.67	6518.62	7263.43	7642.39	5044.29	1872.72	4726.76	2979.31	2224.59	8316.21	4551.84	6020.44	2828.77	0.041
ENSBTAT00000060545	chrM	ENSBTAG00000043545	ENSBTAG00000043545	71	71	1270.16	2801.93	1853.32	2223.5	9931.86	12921.3	19301.9	15056.7	2421.69	2525.21	2442.64	1376.06	10280.6	13003.8	24279.9	12170.3	0.041
ENSBTAT00000046815	chr5	KRT6B	ENSBTAG00000038033	2116	2116	8015.67	3298.82	3739.57	3706.46	6242.12	7135.28	6822.61	5241.92	3259.18	4773.9	3393.86	4609.44	6415.53	5479.31	6529.75	4431.95	0.042
ENSBTAT00000008948	chr19	KRT17	ENSBTAG00000006806	1519	1519	11842.4	7540.84	7751.18	7590.62	8071.24	8990.45	7803.13	7327.76	7445.69	8760.87	6453.89	9699.47	8870.82	6401.9	6166.25	5750.01	0.043
ENSBTAT00000014853	chr29	FTH1	ENSBTAG00000011184	861	861	7418.8	3768.79	2599.04	4085.79	4561.87	4563.68	2884.17	3339.3	5582.62	2487.29	1740.89	8231.55	5587.32	4709.59	1709.34	4458.17	0.043
ENSBTAT00000057443	chr5	ENSBTAG00000040019	ENSBTAG00000040019	1672	1672	8990.73	3407.38	4082.23	4313.62	7032.52	7798.92	7141.88	5301.78	3468.43	4970.34	3673.16	5309.08	6388.29	5518.06	6749.75	4505.1	0.043
ENSBTAT00000060562	chrM	MT-ND6	ENSBTAG00000043546	528	528	6099.61	9796.15	8770.2	12572.3	3313.12	3767.54	4943.69	5239.94	10730.4	14029.4	13572.5	6672.21	2729.02	4221.87	6134.79	4494.61	0.044
ENSBTAT00000024376	chr10	RPLP1	ENSBTAG00000018320	516	516	3197.93	3735.34	2740.44	1795.57	4626.37	4268.67	3452.74	4785.22	3269.31	2346.21	1568.46	4420.81	4993.39	4353.02	2717.47	5247.31	0.045
ENSBTAT00000030941	chr18	EEF1A1	ENSBTAG00000034185	2205	2205	1708.45	2406.81	1927.13	1507.87	2932.8	3189.6	2902.51	2964.83	2376.01	2198.04	2466.92	2183.82	3207.15	3444.27	3080.1	3700.76	0.045
ENSBTAT00000019318	chr9	EEF1A1	ENSBTAG00000014534	1738	1738	3740.76	3303.36	2926.76	1980.89	5478.59	5079.8	3622.55	5136.63	3590.76	2149.2	1161.79	4370.01	5604.88	5081.25	2718.25	6939.69	0.045
ENSBTAT00000027627	chr25	RPS15A	ENSBTAG00000020733	459	459	2177.44	3722.52	2360.18	1979.75	1619.68	1622.71	1336.35	1401.46	2492.24	2323.3	4519.05	2917	1816.9	1801.23	936.191	1762.67	0.047
ENSBTAT00000020326	chr3	RPS8	ENSBTAG00000015285	679	679	3072.18	3917.88	3692.14	4920.09	2665.96	3749.2	3803.16	3036.17	4238.05	5937.26	6974.27	3025.97	2963.17	4175.36	5758.65	3033.25	0.047
ENSBTAT00000060571	chrM	ND1	ENSBTAG00000043558	956	956	2744.12	6691.38	5736.89	8067.41	3468.69	4527.66	5122.58	3517.51	5073.47	7961.06	6907.23	3900.2	3330.08	4712.02	6823.82	2862.04	0.049
ENSBTAT00000060577	chrM	ND5	ENSBTAG00000043563	1821	1821	4767.14	6168.25	5929.23	8998.91	2753.65	3088.08	4435.07	4186.37	7070.04	9969.81	8563.05	4601.34	2344.41	3661.19	5389.26	3702.5	0.051
ENSBTAT00000060547	chrM	MT-ND3	ENSBTAG00000043568	346	346	2022.07	5246.66	4105.87	6085.87	5387.68	7148.44	4169.06	4879.12	4704.25	6454.46	5827.85	2378.95	4142.28	5287.65	5800.57	4235.78	0.053
ENSBTAT00000065482	chr8	ENSBTAG00000047154	ENSBTAG00000047154	92	92	4716.11	8312.83	4130.26	3060.48	6963	6952.01	5242.74	7068.28	3476.25	2774.03	5049.32	5386.33	8463.51	6717.25	2440.09	7083.95	0.056
ENSBTAT00000013402	chr12	TPT1	ENSBTAG00000010156	836	836	2243.37	1971.75	2457.19	1181.96	3256.44	2825.13	2140.27	3096.84	1989.53	1140.07	726.894	2639.49	3844.31	3337.96	1095.15	3869.36	0.058
ENSBTAT00000023700	chr3	IVL	ENSBTAG00000017827	1614	1614	7667.91	3325.44	3421.96	6410.25	2483.51	2587.27	3627.97	3384.93	4295.78	3683.15	7368.12	3584.44	2194.35	3170.83	5293.14	2393.46	0.058
ENSBTAT00000048097	chr19	ENSBTAG00000039504	ENSBTAG00000039504	496	496	1562.34	1123.17	1596.17	1276.04	4720.57	3759.19	3541.11	4411.6	1600.37	1292.82	901.879	1776.92	6026.07	4148.15	3112.46	3607.32	0.059
ENSBTAT00000064805	chr2	ENSBTAG00000045710	ENSBTAG00000045710	92	92	5132.49	5063.8	2328.29	1940.92	5613.07	5976.84	4758.12	5840.18	2335.19	2367.77	4256.39	3232.11	6866.9	5870.03	2640.4	5740.86	0.061
ENSBTAT00000001791	chr9	RPS12	ENSBTAG00000001360	463	463	2549.62	2147.62	2740.4	1467.83	2722.36	2542.31	2173	2658.48	2137.77	1574.17	982.511	2851.88	3208.14	2769.7	1483.52	3093.77	0.062
ENSBTAT00000005088	chr3	HMGCS2	ENSBTAG00000003898	2022	2022	1660.73	2063.62	1268.26	2257.52	1370.86	1903.99	2167.82	1758.11	2083.78	2373	3099.3	1448.11	1212.56	2232.73	3803.78	1973.56	0.066
ENSBTAT00000018491	chr18	RPS11	ENSBTAG00000013924	578	578	2557.12	3590.32	2373.12	2225	1975.67	2603.19	2152.05	2210.87	3019.99	3355.51	3688.67	2875.06	2487.45	2684.73	2328.88	2434.88	0.068
ENSBTAT00000002626	chr3	RPL5	ENSBTAG00000002026	1006	1006	1505.3	1921.29	1848.89	2216.59	1346.57	1839.84	1933.94	1407.37	1937.95	2996.08	3441.7	1284.84	1524.45	2250.59	3003.36	1516.79	0.07
ENSBTAT00000018414	chr3	RPS27	ENSBTAG00000013866	372	372	1056.58	1559.09	924.391	1322.3	1598.25	2162.76	2341.37	1791.85	1620.99	2084.84	2018.36	1080.11	1861.72	2509.34	3627.54	1847.7	0.07
ENSBTAT00000026183	chr7	GNB2L1	ENSBTAG00000019648	1103	1103	1386.3	1677.26	1270.61	956.502	1445.39	1776.55	1355.15	1503.8	1519.63	1405.75	1158.03	1678.97	1783.93	1748.14	1284.95	1862.46	0.07
ENSBTAT00000009803	chrX	RPL10	ENSBTAG00000007454	718	718	1528.7	1730.88	1007.02	742.739	2146.67	2185.38	1664.06	2201.61	1505.8	1018.35	699.705	1948.33	2585.73	2153.92	1147.97	2596.83	0.07
ENSBTAT00000036393	chr19	KRT14	ENSBTAG00000007583	1771	1771	3705.15	1684.01	1955.75	1996.43	2300.08	2955.7	1577.14	1569.44	1618.37	2325.8	1410.6	2803.97	1944.39	1076.53	1160.22	1375.86	0.071
ENSBTAT00000025126	chr15	RPL27A	ENSBTAG00000005349	896	515	1512.22	1446.49	1189.05	641.995	2260.49	2137.4	1382.43	1991.04	1288.79	831.856	452.971	1735.96	2492.17	2132.81	904.25	2546.69	0.072
ENSBTAT00000055086	chr17	RPLP0	ENSBTAG00000017389	1095	1095	2599.6	2860.73	2270.73	1327	3049.56	3047.58	2502.26	3345.9	2559.18	1710.42	1111.18	3367.87	3238.54	2703.5	1551.36	4090.22	0.074
ENSBTAT00000012544	chr25	RPS2	ENSBTAG00000009535	940	940	1996.44	3783.65	1775.57	1727.07	1966.84	2387.17	2016.55	2190.52	2128.93	2590.13	4799.85	2596.22	2380.2	2353.99	1397.26	2385.6	0.075
ENSBTAT00000027850	chr2	RPL11	ENSBTAG00000020905	603	603	2095.31	2342.88	1884.57	1355.32	1492.69	1593.84	1127.76	1430.93	1862.96	1752.02	1375.27	2407.97	1747.49	1685.01	940.44	1747.7	0.075
ENSBTAT00000046849	chr3	S100A9	ENSBTAG00000006505	749	629	566.884	188.051	1709.34	1081.75	2212.15	2069.52	2362.21	1244.22	1048.59	3064.02	1106.04	907.575	2511.12	733.867	962.342	341.115	0.076
ENSBTAT00000006383	chr16	PRDX6	ENSBTAG00000004855	1667	1667	2125.94	1155.02	2824.61	1339.98	5264.26	4467.73	2778.06	2633.42	1218.89	992.146	807.101	2435.15	3396	1781.04	1167.28	2507.25	0.077
ENSBTAT00000010644	chr3	SELENBP1	ENSBTAG00000008091	1752	1752	1970.49	2073.46	1105.51	2404.33	936.818	1166.51	1756.7	1109.38	2047.38	2492.7	2929.58	1621.03	998.21	1551.63	2775.41	1284.01	0.077
ENSBTAT00000065532	chr19	RPL23A	ENSBTAG00000046394	560	560	1714.65	2383.93	2040.03	1889.98	2055.27	2469.34	2006.5	2149.03	2314.91	2502.89	1902.39	2433.33	2381.2	2271.17	2059.71	2285.47	0.078
ENSBTAT00000064702	chr14	RPL39	ENSBTAG00000047136	156	156	1343.75	1294.66	1227.54	897.82	2155.67	2335.81	1726.37	1928.28	1124.53	1044.47	736.73	1463.21	2325.41	2412.96	1567.9	2328.21	0.08
ENSBTAT00000035434	chr19	WFDC18	ENSBTAG00000025260	234	234	517.833	504.917	624.294	608.831	2991.88	2458.93	2856.11	3513.82	661.754	623.939	452.92	991.771	3910.91	2311.84	2348.27	2770.44	0.08
ENSBTAT00000046532	chr6	ENSBTAG00000032764	ENSBTAG00000032764	543	543	3111.92	1427.65	1163.79	1647.78	1948.87	2006.4	1276.43	1376.79	2188.27	960.438	887.187	2709.97	2322.18	2107.59	934.83	1917.06	0.08
ENSBTAT00000016457	chr7	ENSBTAG00000046688	ENSBTAG00000046688	1389	1389	1449.33	1608.17	1494.28	1096.71	1947.25	1929.93	1645.15	1927.73	1763.9	1360.16	1166.33	1742.3	2107.2	1978.07	1575.78	2429.85	0.08
ENSBTAT00000023183	chr19	RPL27	ENSBTAG00000017441	464	464	1017.65	1175.24	788.273	768.637	1074.36	1246.87	1023.01	1016.66	1083.87	1258.64	818.725	1180.21	1242.33	1263.88	1021.78	1183.54	0.081
ENSBTAT00000049216	chr18	ENSBTAG00000047787	ENSBTAG00000047787	393	393	906.708	1797.83	1314.93	1141.42	802.6	874.307	648.606	724.504	1442.97	1503.85	1320.37	1493.47	882.985	947.584	660.737	865.419	0.082
ENSBTAT00000040046	chr15	RPS25	ENSBTAG00000027772	477	477	886.182	788.954	872.317	417.737	1633.35	1550.99	1040.45	1487.33	698.255	539.931	298.654	1087.16	1824.61	1636.65	619.892	1825.16	0.083
ENSBTAT00000025484	chr14	RPS20	ENSBTAG00000019147	474	474	1748.22	2009.01	1759.72	1149.45	1372.83	1645.18	1158.2	1392.78	1744.55	1487.12	926.316	2296.39	1584.23	1479.3	1138.07	1612.82	0.084
ENSBTAT00000066349	chr19	ENSBTAG00000047262	ENSBTAG00000047262	777	777	3424.9	1373.74	1580.49	1485.42	1345.91	1484.44	1352.23	1233.08	1470.01	1586.66	1261.26	1734.69	1469.62	1099.08	1064.03	984.044	0.084
ENSBTAT00000020719	chr23	RPS10	ENSBTAG00000015598	627	576	1280.81	1261.09	1082.37	753.928	1133.2	1182.12	792.788	1072.88	982.94	818.587	569.752	1528.38	1298.08	1104.72	610.25	1322.2	0.084
ENSBTAT00000000814	chr21	RPS17	ENSBTAG00000000622	486	486	1967.52	2043.91	1877.82	1178.51	1826.39	1854.12	1197.25	1680.38	1712.23	1319.42	851.05	2628.47	2249.59	1922.01	727.337	2178.55	0.085
ENSBTAT00000025270	chr3	RPS25	ENSBTAG00000018987	378	378	975.765	1163.89	1056.63	1238.92	1207.75	1652.35	1644.16	1351.6	1141.32	2246.42	1718.69	896.869	1420.32	1964.65	2619.3	1331.61	0.085
ENSBTAT00000057287	chrX	RPL39	ENSBTAG00000037931	379	379	1085.5	979.636	916.701	557.502	1983.06	1929.83	1320.18	1700.01	865.924	657.971	468.487	1214.22	2099.57	2168.38	970.253	2130.2	0.085
ENSBTAT00000062986	chr10	RPL39	ENSBTAG00000045619	156	156	1334.37	1223.45	1231.05	860.797	2144.6	2096.33	1518.51	1900.53	1131.24	864.779	591.149	1449.1	2299.58	2343.56	1272.58	2306.17	0.086
ENSBTAT00000046011	chr17	UBC	ENSBTAG00000032436	915	915	10125.5	2267.25	1825.87	1296.11	3244.18	2383.96	2209.46	2522.79	2013.29	1543.31	871.724	3046.16	2603.64	2215.49	1260.59	3181.3	0.086
ENSBTAT00000004190	chr19	RPL23	ENSBTAG00000003229	493	493	2055.33	2400.66	2128.05	1808.07	1915.65	2272.33	1785.9	1927.1	2091.16	2536.22	1779.84	2254.31	2127.74	2351.45	2020.2	2318.28	0.086
ENSBTAT00000003431	chr23	RPS18	ENSBTAG00000002648	539	539	1152.68	1270.25	832.374	615.25	2174.51	2303.43	1502.3	2001.33	1061.82	844.047	472.422	1434.04	2604.23	2419.91	1038.12	2778.32	0.086
ENSBTAT00000037825	chr5	A2ML1	ENSBTAG00000004097	4335	4335	1971.91	1198.75	1793.55	1523.19	1868.11	1546.28	2255.21	2471.7	1769.47	1443.11	1876.8	1888.65	1914.22	2268.79	2437.19	2086.09	0.087
ENSBTAT00000000589	chr3	S100A2	ENSBTAG00000037651	444	444	793.872	1674.72	681.452	1348.52	2137.07	3074.19	2801.55	2411.9	787.856	1944.06	1650.76	1003.09	1968.75	2511.34	4152.38	2561.4	0.088
ENSBTAT00000021587	chr8	RPS7	ENSBTAG00000016224	741	741	1291.34	1485	926.288	634.596	1498.59	1680.47	1126.2	1575.96	1260.91	897.684	602.758	1611.88	1803.18	1623.32	773.21	1931.26	0.088
ENSBTAT00000031754	chr18	RPL28	ENSBTAG00000023343	506	506	949.74	2007.69	1033.17	1026.34	656.788	900.036	753.859	817.78	1190.34	1627.37	1570.9	1577.72	767.6	779.37	688.656	765.852	0.089
ENSBTAT00000012317	chr15	ENSBTAG00000009359	ENSBTAG00000009359	546	546	2350.83	1139.92	750.555	1026.96	2528.75	2468.08	1586.15	1768.74	1608.39	708.081	402.082	2219.8	3013.86	2635.31	941.966	2432.48	0.09
ENSBTAT00000046662	chr28	RPS24	ENSBTAG00000013264	539	539	1568.25	1112.88	1868.27	656.326	2419.81	2131.12	1259.16	1793.24	1098.05	489.742	307.712	1557.33	2465.14	2180.04	452.235	2509.42	0.09
ENSBTAT00000021033	chr7	RPL18A	ENSBTAG00000015831	624	624	1157.45	1391.76	798.342	806.033	1007.21	1129.54	841.533	1033.86	1179.31	1204.51	807.315	1361.88	1203.8	1098.42	832.275	1191.86	0.09
ENSBTAT00000026259	chr11	RPL31	ENSBTAG00000019701	435	435	1641.69	1702.4	1277.9	884.053	1435.46	1643.29	1121.23	1489.21	1543.37	1158.62	776.8	1929.32	1716.16	1627.57	918.52	1721.85	0.091
ENSBTAT00000005007	chr18	RPL13A	ENSBTAG00000005296	662	662	948.758	1422.72	783.922	764.854	1323.11	1698.99	1459.24	1528.26	1117.41	1334.75	1247.5	1167.37	1700.57	1712.38	1566.47	1660.96	0.092
ENSBTAT00000050449	chr23	ENSBTAG00000035959	ENSBTAG00000035959	1383	1383	1462.35	1678.67	1770.37	1070.15	2762.29	2420.93	1848.65	2574.15	1911.76	1132.54	804.148	2175.42	2922.41	2584.9	1296.14	3443.52	0.092
ENSBTAT00000064132	chr18	bta-mir-2904-3	ENSBTAG00000048000	70	70	672.655	3168.95	918.403	955.735	1151.64	1488.37	1267.43	1340.15	1026.36	1259.79	3264.05	1785.51	1578.6	1564.19	634.216	1026.49	0.093
ENSBTAT00000060576	chrM	ENSBTAG00000043583	ENSBTAG00000043583	69	69	1260.71	1824.53	1799.99	2246.09	769.343	896.049	985.564	779.886	2203.77	2302.17	2224.19	1063.02	491.946	927.909	1201.84	704.924	0.094
ENSBTAT00000025561	chr3	S100A4	ENSBTAG00000019203	466	466	767.81	970.827	499.582	1024.58	878.21	1633.9	1150.05	900.807	630.915	972.509	1228.72	680.283	846.851	1363.99	2043.78	1207.98	0.095
ENSBTAT00000003201	chr7	RPS28	ENSBTAG00000002468	332	332	541.659	793.875	394.694	350.831	1351.66	1508.84	1261.54	1572.41	608.232	640.297	414.58	779.438	1690.67	1380.68	1082.38	1778.41	0.095
ENSBTAT00000015358	chr11	RPL7A	ENSBTAG00000011559	881	881	1156.03	1295.25	1097.99	730.426	1228.5	1314.58	876.688	1152.81	1033.22	902.857	581.965	1425.34	1378.88	1228.79	691.223	1384.42	0.096
ENSBTAT00000028093	chr18	RPS16	ENSBTAG00000021093	562	562	1641.81	2337.71	1344.47	1298.33	969.609	1414.25	1107.46	1091.42	1704.71	2128.2	2362.18	1823.27	1203.2	1140.9	1234.11	1178.45	0.096
ENSBTAT00000064425	chr18	bta-mir-2904-3	ENSBTAG00000045494	70	70	611.85	3207.42	922.311	969.487	1151.64	1503.4	1215.96	1328.37	1016.39	1243.1	3283.71	1800.18	1576.86	1595.12	622.25	1028.24	0.096
ENSBTAT00000002642	chr22	RPL14	ENSBTAG00000002038	716	716	805.496	690.617	654.497	410.723	1734.55	1636.63	1015.82	1525.02	636.637	436.374	239.333	908.66	1874.67	1540.9	586.117	1891.48	0.096
ENSBTAT00000052851	chr5	ENSBTAG00000020564	ENSBTAG00000020564	853	841	1278.33	281.969	1105.98	740.862	1381.46	1094.15	1458.38	1622.92	800.103	872.69	843.559	903.054	1643.72	1303.52	1274.5	936.899	0.097
ENSBTAT00000025024	chrX	RPS4	ENSBTAG00000018800	905	905	816.437	794.477	905.642	514.279	1098.25	1047.15	806.164	980.308	762.652	567.874	382.504	1010.34	1184.05	1081.36	553.493	1278.76	0.097
ENSBTAT00000006445	chr19	KRT15	ENSBTAG00000004903	1705	1705	1396.73	1688.98	1214.28	1241.23	1196.88	984.794	1171.46	1480	1891.09	1543.76	1195.98	1800.28	1297.79	1121.29	1382.48	1837.37	0.098
ENSBTAT00000013559	chr3	MGST3	ENSBTAG00000010265	863	863	932.464	1134.65	633.99	1245.37	520.418	886.537	839.658	539.691	910.499	1467.12	1515.16	774.621	645.314	1063.03	1530.67	630.079	0.098
ENSBTAT00000020452	chr18	RPL18	ENSBTAG00000015388	630	630	1309.84	2070.43	1016.54	981.711	1181.03	1502.57	1277.44	1363.06	1544.52	1662.1	1730.34	1573.62	1411.34	1438.99	1196.63	1476.66	0.099
ENSBTAT00000049315	chr6	RPL39	ENSBTAG00000034844	156	156	1331.81	1184.61	1143.37	820.688	2139.85	2071.03	1429.02	1821.23	1086.53	730.008	555.857	1449.1	2291.76	2179	1041.69	2302.23	0.099
