# Supplementary material for: Temporal dynamics in meta longitudinal RNA-Seq data
Source: Sci Rep. 2019 Jan 24;9:763. doi: 10.1038/s41598-018-37397-7 (PMC6345883; doi:10.1038/s41598-018-37397-7)
Supplement: Supplementary file 9 — Dataset S4-(2) [file 41598_2018_37397_MOESM9_ESM.xlsx]

## Sheet: AUTOREGRESSIVE (D0 VS D1)
Gene.ID	Chromosome	Gene.Name	Sum.of.Exon.Length.of.Gene	B1	B6	B11	B16	B21	B26	B31	B36	B2	B7	B12	B17	B22	B27	B32	B37	b.pval
ENSBTAG00000001601	chr10	PKM2	2273	128.681	104.997	123.605	96.7693	115.686	120.957	98.6704	109.12	142.453	77.1671	93.4661	146.412	124.056	134.306	83.667	112	0
ENSBTAG00000003920	chr10	TGM1	2767	358.029	238.438	291.363	185.251	319.942	246.931	263.02	315.263	272.443	131.623	230.496	279.406	288.762	285.974	154.568	163.453	0
ENSBTAG00000004558	chr10	MGC165862	626	290.882	222.615	246.909	172.993	623.772	570.32	479.134	538.826	222.197	122.584	170.733	247.654	610.534	536.625	368.986	437.446	0
ENSBTAG00000004692	chr10	ENSBTAG00000004692	345	95.2281	138.547	107.048	78.125	115.223	115.152	91.3768	89.6421	84.6006	97.0918	122.653	146.581	119.123	113.516	68.6083	89.08	0
ENSBTAG00000005211	chr10	RPL4	1389	1073.09	1067.75	921.146	646.938	1462.77	1510.19	1099.79	1293.76	870.73	640.162	716.387	1058.59	1515.89	1395.93	773.893	1156.15	0
ENSBTAG00000009615	chr10	ANXA2	1381	317.55	250.813	249.994	228.28	466.278	456.083	341.11	452.066	328.911	154.352	197.429	354.351	490.887	476.987	255.322	416.845	0
ENSBTAG00000009783	chr10	ENSBTAG00000009783	507	279.402	277.522	197.486	188.915	218.173	237.668	155.449	208.21	232.073	166.973	142.832	265.482	233.464	224.538	99.8117	201.754	0
ENSBTAG00000010365	chr10	SQRDL	1716	396.397	285.217	306.726	251.592	378.344	351.254	280.555	318.397	327.421	175.682	223.967	416.152	387.727	329.719	206.429	263.028	0
ENSBTAG00000012317	chr10	PNP	1376	401.546	279.123	220.683	180.14	246.277	235.753	245.471	268.959	245.591	140.75	177.222	253.55	229.8	257.745	164.308	217.68	0
ENSBTAG00000012330	chr10	B2M	908	431.993	282.486	488.383	273.517	713.796	656.579	440.437	932.337	307.382	171.038	282.499	414.614	715.191	839.853	310.121	640.557	0
ENSBTAG00000016234	chr10	DUOX2	4662	126.021	89.7485	109.967	80.5273	151.337	94.0755	109.643	155.981	78.0626	62.7058	84.4032	127.32	129.84	125.434	74.5822	62.6746	0
ENSBTAG00000016239	chr10	DUOXA2	1103	97.9192	131.226	113.841	63.7086	150.986	130.236	97.5842	182.811	64.5003	51.3507	81.4735	105.821	159.735	125.925	68.8185	101.47	0
ENSBTAG00000016822	chr10	PPIB	886	191.56	182.743	147.281	100.498	215.276	227.759	179.94	232.007	167.287	103.796	103.398	189.105	218.904	196.302	93.9646	179.647	0
ENSBTAG00000018320	chr10	RPLP1	516	3197.93	3735.34	2740.44	1795.57	4626.37	4268.67	3452.74	4785.22	2801.7	2071.41	1783.85	3427.69	4559.95	4220.56	2285.68	3626.89	0
ENSBTAG00000018959	chr10	RAB11A	933	154.538	100.659	133.705	84.6025	206.019	178.217	154.946	183.195	102.159	73.7625	98.6565	144.812	183.282	197.885	111.101	114.059	0
ENSBTAG00000019077	chr10	DAD1	694	96.0209	64.024	74.5016	63.8042	119.006	123.587	96.6905	127.152	80.1702	41.2456	61.6015	79.8605	112.646	115.316	67.0368	96.4979	0
ENSBTAG00000019390	chr10	CA12	1122	408.517	294.91	226.022	195.182	254.498	230.267	203.905	284.458	288.994	205.181	190.126	345.095	238.145	212.247	176.771	159.031	0
ENSBTAG00000020334	chr10	ENTPD5	2055	72.6868	52.9077	115.817	61.1293	48.7804	41.7368	54.5688	74.645	56.8121	39.4166	81.0917	112.727	42.3319	47.4662	47.2642	39.5081	0
ENSBTAG00000020729	chr10	DHRS7	1233	146.819	128.038	104.501	83.1453	177.019	177.744	131.491	181.931	114.29	97.8005	77.1291	160.121	190.525	190.575	93.337	165.547	0
ENSBTAG00000021944	chr10	C10H14ORF166	965	117.16	106.041	147.131	69.328	114.498	112.327	74.6706	87.1711	81.2856	57.4319	112.111	109.309	115.001	108.139	65.127	74.6271	0
ENSBTAG00000025385	chr10	RPL12	630	621.14	636.355	407.745	320.106	664.097	683.213	555.44	675.475	547.26	368.318	317.831	594.327	717.782	646.348	436.603	606.497	0
ENSBTAG00000025564	chr10	RPL36A	481	114.76	114.77	117.162	76.0483	314.663	339.672	258.417	313.337	109.035	69.6397	93.4151	141.243	363.061	274.098	178.173	238.407	0
ENSBTAG00000025644	chr10	CALM	1473	314.964	244.974	291.767	201.606	270.54	272.74	199.649	242.709	261.617	129.414	222.71	301.009	256.65	261.415	156.813	183.727	0
ENSBTAG00000025666	chr10	RPS29	171	243.464	330.706	217.574	202.655	607.878	746.206	600.476	688.462	272.03	160.271	153.066	355.478	757.402	739.706	295.933	633.053	0
ENSBTAG00000036401	chr10	bta-mir-147	80	186.215	109.399	123.105	78.2122	544.735	411.086	377.174	458.743	136.815	76.1288	49.0769	137.281	594.748	434.808	255.063	458.695	0
ENSBTAG00000038842	chr10	NEDD8	309	56.3897	57.7359	38.9545	42.0558	101.079	93.6585	88.9055	84.0721	45.7526	29.5646	35.2944	73.5637	112.443	82.6575	60.7529	80.1604	0
ENSBTAG00000039950	chr10	ENSBTAG00000039950	738	97.3251	105.818	102.68	76.9567	280.362	282.703	249.588	212.044	92.0751	61.0681	77.4354	120.782	257.885	250.83	152.623	138.603	0
ENSBTAG00000040167	chr10	ENSBTAG00000040167	792	170.63	188.281	207.248	127.011	261.402	247.15	200.727	231.428	160.654	132.264	155.328	197.037	257.817	236.185	150.461	204.444	0
ENSBTAG00000040564	chr10	COX7C	192	244.546	196.356	256.469	185.503	329.207	367.237	250.98	252.352	199.522	117.365	156.773	240.774	370.705	268.588	165.791	215.013	0
ENSBTAG00000045619	chr10	RPL39	156	1334.37	1216.98	1231.05	857.711	2144.6	2096.33	1515.62	1900.53	1037.81	616.839	841.718	1170.61	2189.84	2047.35	1020.25	1811.26	0
ENSBTAG00000045980	chr10	ARF6	679	130.856	135.834	99.1126	82.226	119.998	124.379	80.9184	102.329	94.7026	55.611	81.5941	139.552	120.671	118.58	80.5383	75.6611	0
ENSBTAG00000046952	chr10	ENSBTAG00000046952	453	454.821	905.803	801.376	584.367	527.059	501.798	368.836	441.937	730.888	501.475	618.246	856.429	518.867	488.11	234.23	359.463	0
ENSBTAG00000047064	chr10	ENSBTAG00000047064	561	780.52	328.211	395.965	253.093	266.491	280.916	158.95	168.323	347.931	203.01	315.71	413.84	260.215	250.187	117.847	192.963	0
ENSBTAG00000047744	chr10	ENSBTAG00000047744	561	775.541	325.811	388.65	250.519	260.109	274.351	154.133	165.382	340.615	200.839	313.377	408.377	253.744	243.683	110.573	191.327	0
ENSBTAG00000000705	chr11	COX7A2L	1162	80.356	85.746	96.7607	57.5744	97.7423	92.1513	70.1503	84.9903	74.9617	45.0745	81.4664	94.074	109.116	83.316	55.4905	66.3174	0
ENSBTAG00000000985	chr11	RAB10	2274	42.9332	34.9341	43.429	29.8435	81.2703	68.0299	59.2158	69.3603	38.9066	18.7476	33.1879	41.3323	72.8613	81.8319	43.0713	35.7032	0
ENSBTAG00000001706	chr11	SLC9A2	2545	94.2836	64.9415	42.6743	44.4428	81.3478	72.9844	59.1038	80.8505	67.0187	48.5789	33.2536	76.07	69.4328	80.8601	43.937	34.2445	0
ENSBTAG00000001928	chr11	PDIA6	1787	134.797	118.294	138.085	107.735	182.588	167.25	135.082	185.409	116.884	82.1356	111.318	159.075	158.085	181.178	88.6084	126.802	0
ENSBTAG00000001932	chr11	MGC142781	2588	60.1838	58.0095	43.128	37.9391	62.0126	56.6245	51.6832	62.2195	49.6932	36.2406	30.0041	68.1939	62.368	56.8647	30.9072	41.6512	0
ENSBTAG00000002087	chr11	IL36A	660	278.718	197.887	249.526	159.706	749.508	520.211	441.486	757.544	235.626	149.489	213.493	264.694	614.047	838.842	331.427	432.981	0
ENSBTAG00000002108	chr11	YWHAQ	1892	79.8628	59.4229	62.7526	47.5709	110.207	120.979	79.7408	90.1206	65.0811	39.5934	43.8084	70.6013	101.071	103.24	68.592	78.0655	0
ENSBTAG00000003205	chr11	RPL35	928	675.374	677.212	599.901	401.952	660.233	732.017	485.784	727.618	602.006	432.49	396.282	760.715	725.064	687.022	340.377	574.358	0
ENSBTAG00000003711	chr11	EPAS1	4846	100.815	82.3121	78.9765	65.9486	92.8061	76.6592	65.0537	95.728	79.9923	55.0465	56.983	118.48	99.6819	82.0201	48.002	65.0276	0
ENSBTAG00000005654	chr11	TMSB10	452	184.803	190.647	170.071	109.678	158.14	182.188	84.6911	149.615	221.971	129.352	92.6526	224.893	180.413	153.914	90.2878	143.089	0
ENSBTAG00000006075	chr11	SUCLG1	1263	196.199	169.505	137.542	120.422	178.777	181.854	147.623	165.366	175.487	94.9952	113.636	197.975	183.741	154.655	105.983	145.998	0
ENSBTAG00000006305	chr11	AK1	829	83.914	72.276	59.0693	56.3168	57.7801	61.2514	44.0035	38.798	59.413	34.5289	41.5717	87.8056	59.8964	49.2954	31.506	37.0719	0
ENSBTAG00000006343	chr11	IL1R2	1318	151.681	143.788	126.198	90.9295	217.4	188.239	122.669	158.778	129.41	97.5003	97.6408	175.761	212.961	177.915	106.515	124.941	0
ENSBTAG00000006963	chr11	RPL12	597	758.185	797.83	805.12	434.546	1296.15	1368.36	818.488	981.498	698.207	491.713	636.456	718.304	1364.86	1265.14	526.361	815.971	0
ENSBTAG00000007662	chr11	GRP78	1964	166.128	81.9247	179.824	106.113	233.705	231.615	141.94	196.414	129.106	73.8031	103.951	143.829	165.621	231.607	96.8305	111.871	0
ENSBTAG00000008985	chr11	PCBP1	1474	104.947	87.9208	99.1077	65.6326	132.833	126.014	103.882	129.805	97.7692	60.7378	67.182	104.658	127.183	126.41	80.2912	94.2908	0
ENSBTAG00000010083	chr11	HADHB	2310	45.0279	40.8014	39.4363	23.9611	72.0943	58.8832	50.2996	65.8695	35.1415	23.7285	33.0484	48.7594	66.2257	60.865	36.3934	49.4438	0
ENSBTAG00000010620	chr11	ATP6V1B1	2564	100.069	94.5242	81.4085	65.5131	76.2191	56.9493	59.8954	98.2637	82.1744	66.0337	64.1428	113.757	73.014	58.2508	37.2448	51.7016	0
ENSBTAG00000011154	chr11	SDC1	2429	115.159	124.029	110.823	79.0617	167.009	146.116	142.579	155.248	96.8801	58.1701	84.949	135.852	155.585	170.044	89.7184	103.863	0
ENSBTAG00000011559	chr11	RPL7A	881	1155.73	1294.48	1097.68	729.334	1228.5	1313.98	872.599	1152.58	1046.69	711.342	807.612	1330.66	1231.41	1187.53	622.574	923.639	0
ENSBTAG00000012447	chr11	PPP1CB	2786	80.1121	60.0487	82.5807	59.0835	212.652	176.593	159.71	215.501	53.6915	46.7812	60.1277	87.6413	191.164	190.339	112.499	139.123	0
ENSBTAG00000012847	chr11	FAM129B	2306	102.094	98.2391	68.6883	56.3541	107.767	96.1792	89.6418	127.676	101.85	60.2164	62.428	115.409	99.9607	116.983	68.6657	76.3829	0
ENSBTAG00000015473	chr11	RPS27A	471	803.149	778.279	698.728	531.378	1697.41	1779.66	1161.75	1395.09	747.496	466.794	517.745	793.333	1740.99	1646.97	840.463	1311.81	0
ENSBTAG00000018542	chr11	COX5B	469	469.083	388.287	323.147	237.061	637.006	664.75	506.052	579.845	412.293	236.34	207.423	429.671	647.397	558.592	360.243	498.795	0
ENSBTAG00000019295	chr11	MDH1	1269	82.385	58.0913	64.8886	47.4099	205.852	195.715	162.895	145.412	74.7505	43.1936	48.471	77.4874	202.283	158.908	128.637	116.752	0
ENSBTAG00000019701	chr11	RPL31	435	1641.69	1702.4	1277.9	884.053	1435.46	1643.29	1121.23	1489.21	1420.57	912.846	905.573	1670.42	1587.63	1472.36	773.046	1332.85	0
ENSBTAG00000020894	chr11	LAPTM4A	1372	93.9414	67.7148	84.3431	53.3225	150.267	144.396	118.17	173.116	81.7699	62.146	67.0893	89.355	149.489	176.054	80.9063	141.754	0
ENSBTAG00000020959	chr11	SET	863	150.735	125.985	160.717	89.7917	201.272	208.22	168.036	177.03	125.242	81.8627	109.692	134.954	191.989	200.124	121.059	155.202	0
ENSBTAG00000022142	chr11	ENSBTAG00000022142	419	83.1715	72.3031	58.1085	65.4759	68.0611	61.5354	42.9935	93.001	83.8087	47.9666	40.6046	98.749	76.7352	66.7629	33.1156	67.8738	0
ENSBTAG00000023823	chr11	CYCS	318	263.512	195.827	191.841	151.354	512.057	476.55	335.644	352.057	187.87	99.5899	144.041	244.965	466.805	400.826	305.434	278.391	0
ENSBTAG00000024604	chr11	ENSBTAG00000024604	531	404.043	477.341	354.452	222.978	397.792	413.223	288.364	371.584	330.658	310.823	262.894	465.6	429.221	446.186	189.064	359.355	0
ENSBTAG00000025161	chr11	AGPAT2	834	187.555	233.287	137.111	128.117	99.0286	113.251	80.4595	122.866	176.624	121.952	130.244	203.958	97.7781	107.916	53.8263	79.7492	0
ENSBTAG00000025274	chr11	TUBB4B	1566	211.408	196.249	180.282	136.155	173.512	174.557	156.446	190.773	228.316	117.061	159.899	219.526	156.468	194.165	115.186	159.05	0
ENSBTAG00000025335	chr11	ENSBTAG00000025335	455	393.186	607.38	571.183	378.698	438.461	456.225	296.939	387.884	466.073	354.71	446.786	518.672	443.358	427.157	206.293	330.664	0
ENSBTAG00000026034	chr11	ENSBTAG00000026034	312	490.691	529.731	402.459	314.7	93.3809	83.4822	49.0774	72.6905	347.884	265.475	321.587	464.971	95.9874	82.6424	44.4725	79.3896	0
ENSBTAG00000026809	chr11	ENSBTAG00000026809	741	551.25	503.327	632.785	363.09	879.497	917.816	639.981	804.117	416.046	360.816	452.135	544.936	888.272	847.598	451.61	705.066	0
ENSBTAG00000027015	chr11	ENSBTAG00000027015	579	128.187	269.173	231.516	147.966	273.131	317.168	190.566	242.498	203.214	136.743	181.578	254.524	265.784	241.149	125.461	183.003	0
ENSBTAG00000030281	chr11	ENSBTAG00000030281	579	313.805	416.84	403.499	277.644	461.189	450.761	378.798	437.992	332.389	228.255	287.059	404.504	506.714	458.351	245.283	377.889	0
ENSBTAG00000030302	chr11	EDF1	905	72.3109	83.3159	61.0613	54.7784	72.4347	75.004	54.7395	70.1685	77.1002	43.7425	52.0595	89.4628	73.6328	61.5515	42.3884	70.4516	0
ENSBTAG00000030678	chr11	ENSBTAG00000030678	789	123.402	187.291	219.478	104.923	196.367	179.398	128.429	157.311	150.283	116.557	155.365	203.613	178.447	166.174	96.2063	131.388	0
ENSBTAG00000031731	chr11	HIGD1D	738	137.877	162.376	171.999	118.696	330.713	324.056	269.116	239.981	145.219	91.6021	135.364	196.573	299.344	289.394	196.862	156.006	0
ENSBTAG00000032775	chr11	ENSBTAG00000032775	551	98.2495	284.073	293.426	210.517	320.171	338.538	215.779	309.078	278.099	222.169	225.641	333.28	309.878	308.145	134.799	263.896	0
ENSBTAG00000034586	chr11	ENSBTAG00000034586	1025	268.098	202.952	214.583	148.383	352.172	272.849	232.428	375.946	200.662	132.501	169.389	232.731	327.592	396.081	176.777	260.002	0
ENSBTAG00000046117	chr11	TMSB4X	597	172.892	184.939	224.536	137.861	612.714	643.856	422.446	505.254	173.406	114.257	158.566	222.892	633.46	514.613	272.067	477.135	0
ENSBTAG00000047029	chr11	ENSBTAG00000047029	432	161.337	105.97	107.654	85.7883	485.524	537.762	415.955	522.601	110.845	81.768	79.7752	120.017	551.893	543.933	321.191	471.437	0
ENSBTAG00000001648	chr12	RPL21	1802	566.219	578.515	484.587	292.736	685.224	640.51	418.617	610.407	388.731	258.213	328.027	564.247	681.105	712.2	184.8	466.841	0
ENSBTAG00000002129	chr12	KLF5	3289	167.871	112.681	166.436	87.3638	186.774	131.188	134.601	158.535	107.045	61.8474	106.241	161.755	150.537	137.045	54.3473	79.6336	0
ENSBTAG00000003109	chr12	ITM2B	1122	683.43	438.615	651.245	356.046	792.1	631.007	573.985	841.797	496.29	237.75	418.743	706.351	726.568	729.748	306.258	499.169	0
ENSBTAG00000003560	chr12	ENSBTAG00000003560	774	161.366	145.691	128.301	76.4866	249.298	260.036	152.446	235.478	141.411	85.7679	85.6697	167.961	251.418	247.021	73.8167	165.936	0
ENSBTAG00000010156	chr12	TPT1	836	2243.37	1971.75	2457.19	1181.96	3256.44	2825.13	2140.27	3096.84	1405.24	975.469	1423.52	2113.82	3152.58	3095.32	888.449	2015.3	0
ENSBTAG00000010242	chr12	LAMP1	2049	113.731	102.347	113.085	61.3083	99.9552	90.3949	75.609	110.585	91.4771	55.2853	78.9872	143.845	107.563	109.931	41.0292	82.6055	0
ENSBTAG00000014024	chr12	POMP	1251	61.4551	53.5457	66.2596	44.2447	136.282	118.614	83.5195	125.42	41.5585	24.3417	42.8916	56.757	129.334	114.139	40.4513	94.9657	0
ENSBTAG00000017425	chr12	GJB2	2252	1154.22	725.239	962.1	645.445	1599.57	1188.13	1001.3	1517.12	789.987	395.383	694.457	1143.54	1436.23	1521.6	426.585	808.827	0
ENSBTAG00000018103	chr12	HMGB1	1245	89.315	62.4556	88.3324	57.9886	166.19	148.559	105.988	135.464	75.0926	38.1561	51.5078	79.8017	173.173	153.374	64.2472	121.582	0
ENSBTAG00000024964	chr12	ENSBTAG00000024964	960	58.885	54.6993	74.6609	30.0816	117.666	106.882	80.2199	101.585	55.106	29.1827	45.896	73.1633	116.141	87.9245	38.2595	64.504	0
ENSBTAG00000032979	chr12	ENSBTAG00000032979	667	126.031	99.4189	143.551	77.2109	196.192	170.006	128.288	151.155	105.979	52.0461	99.4128	109.132	189.123	149.524	50.1713	111.407	0
ENSBTAG00000035926	chr12	ENSBTAG00000035926	1332	722.273	874.38	1035.32	513.104	1657.25	1480.4	1104.93	1540.75	681.678	400.076	675.974	969.087	1669.82	1538.02	507.369	976.277	0
ENSBTAG00000045566	chr12	ENSBTAG00000045566	680	157.266	230.678	228.509	137.314	362.733	333.512	246.372	322.606	178.396	115.537	141.136	255.406	395.609	337.33	100.825	226.649	0
ENSBTAG00000000598	chr13	CST3	726	134.843	147.441	122.088	91.4878	110.019	113.428	75.0595	131.771	133.172	87.244	96.7418	183.288	119.467	114.589	46.094	108.672	0
ENSBTAG00000001785	chr13	TGM3	2632	345.414	170.608	801.68	261.134	982.885	517.594	832.442	1211.76	285.551	152.952	651.707	327.506	738.417	955.345	406.861	597.071	0
ENSBTAG00000003937	chr13	RPS13	525	287.557	167.985	129.228	95.3443	356.249	361.318	307.101	338.915	156.36	98.6049	107.19	184.379	396.344	352.132	191.224	336.377	0
ENSBTAG00000004075	chr13	IDI1	1351	79.9444	59.7977	84.2367	52.7263	93.2064	89.7757	81.671	73.253	59.0738	34.7116	88.152	62.5755	77.1538	92.3663	83.3722	53.9841	0
ENSBTAG00000005316	chr13	GDI2	2366	149.426	130.462	142.565	82.7943	190.971	182.81	154.751	179.25	120.277	94.984	113.393	142.384	187.893	182.077	112.806	148.116	0
ENSBTAG00000006533	chr13	NSFL1C	1328	46.3735	51.4549	44.9078	31.8937	37.5564	31.6982	36.9646	49.2154	42.9264	35.7714	34.8203	46.5424	41.0023	45.0597	19.6675	34.8857	0
ENSBTAG00000007648	chr13	NET1	3158	89.4602	104.138	97.6282	53.1905	81.3115	70.7308	75.725	83.1758	66.2847	63.2559	69.2071	85.6477	79.2322	71.0954	54.0172	48.8036	0
ENSBTAG00000008303	chr13	FKBP1A	1406	92.1427	80.9207	93.1995	65.7259	112.126	116.391	100.257	100.596	94.7131	50.6803	72.6031	89.7374	112.126	106.919	80.1109	91.3476	0
ENSBTAG00000011263	chr13	EIF6	1022	169.713	172.258	127.415	97.9565	173.583	178.4	166.13	167.443	162.875	92.9636	94.3335	161.191	177.596	189.22	111.01	139.135	0
ENSBTAG00000012276	chr13	RPL5	1030	685.846	645.444	713.133	426.633	684.024	647.521	534.744	572.091	503.869	415.087	545.511	582.228	686.365	666.692	364.517	517.925	0
ENSBTAG00000013930	chr13	ATP5C1	1092	156.641	130.699	126.262	103.578	200.554	197.803	167.028	175.968	121.53	97.601	91.0829	153.899	208.596	181.991	109.126	145.758	0
ENSBTAG00000015434	chr13	DSTN	735	187.844	143.346	154.463	119.835	217.344	194.01	156.859	198.603	156.36	92.8046	131.762	175.136	188.03	234.314	79.9545	144.785	0
ENSBTAG00000018101	chr13	AHCY	2124	198.076	222.664	189.333	130.524	249.754	245.134	158.812	226.367	170.053	137.634	159.174	249.033	251.173	230.995	119.51	190.043	0
ENSBTAG00000018813	chr13	IDH3B	1545	124.23	109.807	103.761	76.012	124.332	118.35	107.561	108.36	109.511	66.2247	88.942	132.415	132.918	114.461	65.5075	101.833	0
ENSBTAG00000020795	chr13	RPS21	352	587.213	685.654	671.482	466.265	444.71	509.747	390.224	425.24	524.717	304.515	474.658	653.028	517.476	447.8	204.05	405.268	0
ENSBTAG00000021368	chr13	ENSBTAG00000021368	1002	482.928	211.642	183.197	146.025	312.328	359.196	230.572	266.055	225.749	164.718	162.392	249.289	351.284	290.103	209.345	266.886	0
ENSBTAG00000022571	chr13	ENSBTAG00000022571	1103	214.289	88.5016	95.2399	65.0177	101.292	102.328	69.003	89.9103	85.1734	76.1978	88.1971	112.305	102.611	95.0503	51.7989	76.5185	0
ENSBTAG00000024608	chr13	ENSBTAG00000024608	614	191.284	300.976	290.943	210.865	370.961	350.08	314.663	341.837	235.453	183.503	214.567	304.075	411.951	370.817	188.763	312.271	0
ENSBTAG00000025968	chr13	ENSBTAG00000025968	729	205.264	196.703	173.747	151.192	203.892	217.261	176.066	192.319	171.41	143.694	153.192	229.831	221.055	201.874	119.799	134.651	0
ENSBTAG00000027337	chr13	CTSA	1830	157.723	86.452	109.277	68.3822	56.7343	46.5808	62.5086	97.9058	131.582	95.5146	90.5852	124.354	45.6238	108.598	47.2773	61.9113	0
ENSBTAG00000031376	chr13	BSP30C	1099	7998.69	9285.14	8269.48	5001.37	5932.81	4768.27	8645.3	8877.98	6150.24	6333.03	6427.29	7820.92	5491.82	11649.4	5773.57	6327.41	0
ENSBTAG00000031800	chr13	PPDPF	499	103.69	126.819	82.2345	59.8015	53.1911	47.9793	37.0033	70.6538	80.4257	80.5531	67.3155	136.66	52.2219	50.2098	34.3492	55.1538	0
ENSBTAG00000037453	chr13	20ALPHA-HSD	1102	267.591	95.6073	77.9492	74.6854	89.957	83.799	60.4835	77.6437	95.1829	65.7664	76.7971	102.904	89.4106	85.645	39.9954	70.7606	0
ENSBTAG00000037509	chr13	AKR1C4	1131	586.848	408.338	346.857	275.336	482.241	448.96	359.171	426.208	317.743	263.859	290.44	430.646	510.672	392.511	320.419	342.298	0
ENSBTAG00000037925	chr13	ENSBTAG00000037925	441	270.848	129.759	98.6329	86.2203	250.545	264.288	196.074	231.89	123.061	78.7182	96.9421	139.576	289.277	258.694	136.959	238.189	0
ENSBTAG00000039028	chr13	PI3	706	422.96	127.779	799.776	415.177	2049.21	1015.49	1525.22	696.212	195.081	138.024	551.787	247.809	1369.91	1005.73	557.237	253.387	0
ENSBTAG00000039208	chr13	ATP5E	575	200.789	149.28	157.479	134.766	313.892	300.615	263.165	259.603	155.454	110.155	145.666	189.667	317.687	299.091	143.368	261.656	0
ENSBTAG00000039289	chr13	ENSBTAG00000039289	1408	289.072	152.049	110.165	98.107	176.499	196.761	159.288	154.925	129.236	92.9983	90.7799	161.806	179.551	171.899	135.647	137.804	0
ENSBTAG00000039722	chr13	ENSBTAG00000039722	1014	90.248	59.4215	44.2455	38.9221	83.0323	78.3578	49.7436	63.0324	49.9226	45.6473	44.3123	55.4136	83.4895	82.7624	37.0269	61.0689	0
ENSBTAG00000046623	chr13	RPL26	435	981.835	969.595	983.583	642.847	741	800.173	574.594	724.7	845.003	662.233	783.225	1030.43	733.465	701.229	410.915	581.014	0
ENSBTAG00000046716	chr13	UBE2D3	781	106.954	33.618	68.3041	41.29	107.33	86.9124	78.4233	88.9649	40.8752	40.55	41.8924	56.5753	88.6435	90.946	55.3889	59.3191	0
ENSBTAG00000048089	chr13	ENSBTAG00000048089	782	102.225	32.7141	68.2168	43.6991	105.298	85.1191	75.4435	88.8511	40.2397	38.1618	39.0496	55.8497	86.2092	88.9633	53.2306	59.8298	0
ENSBTAG00000000711	chr14	NDRG1	2955	91.3297	119.836	96.2807	70.0377	93.4982	98.7386	78.3362	97.8904	106.335	83.6773	62.2988	111.757	93.5815	112.858	80.3772	101.208	0
ENSBTAG00000001521	chr14	UQCRB	476	152.012	118.804	163.221	101.115	242.756	233.248	195.849	197.081	137.965	97.2402	149.384	129.313	265.827	220.253	156.039	188.875	0
ENSBTAG00000006702	chr14	EIF3E	1496	146.259	131.404	130.749	98.1271	230.484	236.54	171.894	205.901	114.622	95.2628	107.31	138.971	214.92	207.315	147.855	193.78	0
ENSBTAG00000012232	chr14	CYC1	1214	180.89	214.333	107.489	116.56	192.704	214.984	166.936	184.438	200.226	124.916	87.3197	202.6	206.535	177.528	140.516	167.004	0
ENSBTAG00000014130	chr14	COX6C	465	346.687	257.707	337.105	182.172	290.446	302.135	276.994	252.289	282.457	189.913	254.238	310.882	325.368	293.992	217.654	268.312	0
ENSBTAG00000014643	chr14	EEF1D	1994	129.809	156.32	114.421	96.7922	142.15	162.027	109.54	135.245	110.467	86.7426	90.792	149.734	143.234	131.262	84.3218	128.591	0
ENSBTAG00000016209	chr14	SLURP1	568	103.271	82.3749	89.1019	79.6527	52.8152	47.7092	38.0583	117.971	117.224	92.2124	79.8748	149.737	60.0294	100.64	40.2353	62.1823	0
ENSBTAG00000016210	chr14	LYPD2	551	96.0769	107.52	102.774	73.3751	106.425	86.9026	72.7437	118.243	96.8382	97.268	88.673	146.94	100.469	95.3573	85.916	62.4359	0
ENSBTAG00000016278	chr14	RPL30	534	406.754	386.409	369.366	227.133	881.046	856.291	683.126	826.638	364.669	245.209	287.558	368.283	904.361	871.871	547.192	855.544	0
ENSBTAG00000019147	chr14	RPS20	474	1748.22	2009.01	1759.72	1149.45	1372.83	1645.18	1158.2	1392.78	1676.99	1286.16	1308.72	2125.69	1461.66	1442.56	978.065	1372.22	0
ENSBTAG00000019663	chr14	DECR1	1596	111.676	93.6437	115.186	73.8846	120.359	100.721	98.1982	87.7156	92.0101	62.9637	75.1665	115.381	113.724	108.822	93.0757	72.4256	0
ENSBTAG00000020139	chr14	RPL7	1089	837.151	763.171	907.619	583.401	1286.56	1434.34	1054.97	1203.17	716.53	593.371	695.419	867.772	1324.55	1277.45	884.406	1190.75	0
ENSBTAG00000020405	chr14	NDUFB9	880	118.803	96.3932	109.116	88.604	91.8881	93.5782	80.3478	70.5218	111.421	58.8268	83.7778	114.643	89.4258	79.6089	63.9977	73.4955	0
ENSBTAG00000021821	chr14	ENSBTAG00000021821	819	66.5867	68.2264	48.7677	56.4168	34.3678	35.6576	35.7426	30.9643	55.1269	46.8485	41.5466	71.7259	35.3002	35.3439	27.9043	28.5634	0
ENSBTAG00000026327	chr14	RPL8	850	668.654	768.265	568.053	451.295	939.112	1137.5	771.965	933.86	688.904	538.096	449.07	792.06	978.136	1061.14	690.411	883.393	0
ENSBTAG00000032236	chr14	CA1	1424	11533.3	4630.53	6078.41	4854.97	10649.9	11411	7230.38	8798.71	6662.05	4017.29	4890.54	6840.19	11175	9186.42	7965.42	8999.96	0
ENSBTAG00000032432	chr14	ENSBTAG00000032432	471	492.508	836.168	795.144	583.494	1128.37	1246.21	894.021	1166.15	841.417	594.807	617.774	950.589	1201.21	1128.45	759.016	1173.52	0
ENSBTAG00000036116	chr14	ENSBTAG00000036116	1426	12837.6	5470.76	7290.58	5604.88	13621.5	14207.7	9325.49	10967.1	7895.49	4618.98	5670.19	7913.3	14179.3	11507.8	10176.2	11330.4	0
ENSBTAG00000037470	chr14	ENSBTAG00000037470	569	181.867	198.772	241.835	140.416	672.373	792.985	489.14	552.945	219.609	131.653	182.469	234.758	713.619	604.49	454.721	669.905	0
ENSBTAG00000037526	chr14	FABP4	625	153.441	80.2481	173.77	55.4464	375.296	550.185	177.261	72.5742	129.883	48.7224	108.885	93.9896	395.574	83.6778	193.277	107.885	0
ENSBTAG00000046358	chr14	PABPC1	2849	309.767	245.163	393.69	218.944	327.026	283.596	240.117	301.196	267.163	205.86	291.388	287.052	315.08	285.684	215.725	260.663	0
ENSBTAG00000047136	chr14	RPL39	156	1343.75	1294.66	1227.54	897.82	2155.67	2335.81	1726.37	1928.28	1140.13	761.288	880.868	1267.21	2228.07	2091.01	1271.39	2128.82	0
ENSBTAG00000047330	chr14	FABP5	978	231.613	246.779	242.518	201.282	639.354	670.651	590.345	606.514	218.699	161.287	205.63	300.063	614.291	670.801	508.248	613.47	0
ENSBTAG00000000375	chr15	SSRP1	2621	82.9732	67.0397	64.295	38.9305	74.326	68.6597	49.3142	69.3811	70.2954	37.4109	45.2717	77.8595	77.5596	72.8542	24.2899	58.6276	0
ENSBTAG00000005349	chr15	RPL27A	896	869.618	833.263	684.222	369.037	1301.35	1230.03	794.659	1147.78	625.542	340.54	422.607	820.094	1317.14	1113.63	423.587	881.043	0
ENSBTAG00000005620	chr15	RPS3	829	1025.26	1044.35	834.23	481.886	1277.27	1284.37	824.659	1179.11	869.741	472.384	536.222	1065.37	1343.99	1272.58	411.547	910.198	0
ENSBTAG00000007332	chr15	ATP5L	474	200.919	167.595	119.469	78.1868	372.181	328.592	209.027	322.314	146.244	89.9412	92.0336	149.257	386.201	307.397	122.258	249.67	0
ENSBTAG00000009359	chr15	ENSBTAG00000009359	546	2350.83	1139.92	750.555	1023.44	2528.75	2468.08	1585.32	1768.74	1767.4	654.764	612.812	1980.1	2639.92	2718.51	875.997	1340.8	0
ENSBTAG00000009419	chr15	TRIM29	2515	150.781	115.907	117.694	88.2234	173.079	150.43	112.455	184.616	128.746	64.1722	86.3806	181.273	166.245	155.428	59.0651	104.141	0
ENSBTAG00000012885	chr15	ACAT1	1546	241.244	173.967	130.236	94.0196	289.387	273.306	158.47	188.04	156.048	105.182	94.5279	192.794	314.889	237.27	86.0549	145.679	0
ENSBTAG00000013162	chr15	HSPA8	2256	409.41	264.097	425.023	260.921	657.922	598.262	411.43	424.6	327.685	121.482	272.456	354.693	480.136	466.551	212.01	294.411	0
ENSBTAG00000016266	chr15	SDHD	480	91.9992	90.4642	47.3043	29.0789	170.262	161.694	112.589	173.532	70.3077	41.8708	48.1681	98.97	167.459	140.882	57.8143	108.94	0
ENSBTAG00000027610	chr15	RPL36A	417	267.298	226.022	334.578	151.202	287.76	273.821	188.999	218.538	167.328	109.538	189.351	259.694	291.002	250.833	93.9513	189.198	0
ENSBTAG00000027772	chr15	RPS25	477	885.066	786.132	870.023	415.719	1629.47	1547.68	1038.56	1483	646.31	390.699	490.198	866.883	1609.83	1443.69	472.268	1121.26	0
ENSBTAG00000033510	chr15	MPZL2	2100	106.789	77.5809	118.285	69.2163	191.234	140.944	137.895	174.268	70.5792	43.7922	83.3009	105.203	178.911	163.672	71.9035	81.0362	0
ENSBTAG00000040308	chr15	RPS13	520	361.943	323.017	261.467	176.787	860.133	849.494	567.277	818.76	246.442	155.771	171.14	354.131	917.988	813.482	287.24	633.352	0
ENSBTAG00000047425	chr15	ENSBTAG00000047425	864	353.002	317.521	292.565	198.873	642.983	642.208	416.476	608.508	270.252	162.831	180.252	346.75	672.985	613.473	209.719	430.558	0
ENSBTAG00000000215	chr16	GNB1	2987	54.6828	37.6391	48.7237	30.9376	57.0767	49.0606	39.8039	57.6356	46.7196	21.2049	31.1078	55.2369	53.6897	53.5849	22.1334	37.9303	0
ENSBTAG00000004855	chr16	PRDX6	1667	2125.94	1155.02	2824.61	1339.98	5264.26	4467.73	2778.06	2633.42	1661.42	596.243	1956.4	2197.08	5013	2464.16	1454.67	1892.57	0
ENSBTAG00000013411	chr16	ENSBTAG00000013411	1790	79.1378	55.0989	55.3247	37.3751	96.4863	106.414	75.982	70.4917	74.14	33.3436	43.8676	76.6219	108.134	103.687	49.7017	73.8013	0
ENSBTAG00000014191	chr16	QSOX1	2511	301.989	267.841	175.296	148.934	254.477	260.162	194.778	284.263	245.188	135.825	135.684	316.944	257.535	303.214	105.966	156.369	0
ENSBTAG00000014423	chr16	ENSBTAG00000014423	967	272.899	246.106	282.337	151.808	347.634	320.503	226.343	312.357	165.536	104.549	190.826	277.857	329.543	270.668	106.351	239.072	0
ENSBTAG00000024561	chr16	H3F3A	1049	211.879	209.219	318.162	139.941	279.975	242.78	174.733	241.162	164.769	102.182	180.9	234.711	297.727	232.119	80.1418	176.657	0
ENSBTAG00000046350	chr16	PKP1	2322	307.838	242.528	247.53	196.087	233.614	214.487	156.519	254.924	295.784	139.799	197.078	357.481	215.852	268.287	81.5499	139.268	0
ENSBTAG00000000913	chr17	UQCR10	462	263.143	229.508	155.732	100.012	246.104	238.039	165.716	208.408	216.18	100.187	112.365	229.424	247.785	185.859	90.1002	146.941	0
ENSBTAG00000007375	chr17	MIF	572	137.197	130.054	98.5223	81.62	124.748	156.385	98.4172	123.994	138.728	54.3017	87.7054	141.992	150.271	113.119	35.6732	107.457	0
ENSBTAG00000007484	chr17	ACADS	1957	538.025	580.34	286.288	260.451	457.665	492.716	320.796	494.635	457.914	296.579	238.962	604.649	506.988	419.751	186.429	355.331	0
ENSBTAG00000009908	chr17	RPS3A	865	942.455	828.881	915.579	481.306	2004.79	1970.33	1280.26	1773.84	684.339	495.673	645.533	914.444	1963.11	1882.44	669.946	1371.31	0
ENSBTAG00000012788	chr17	COX6A1	551	667.227	562.037	512.379	352.026	506.582	489.902	331.842	407.489	595.1	341.543	366.568	669.805	542.346	397.322	155.538	325.499	0
ENSBTAG00000016679	chr17	ETFDH	2235	345.769	225.01	270.384	130.717	225.584	193.878	161.202	176.38	259.755	134.068	189.72	230.494	221.006	220.285	105.54	124.576	0
ENSBTAG00000017389	chr17	RPLP0	1095	2599.6	2860.73	2270.73	1327	3049.56	3047.58	2502.26	3345.9	2145.73	1421.07	1593.57	2695.18	3018.43	2698.18	1294	2366.37	0
ENSBTAG00000018115	chr17	PEBP1	1402	80.9261	72.0281	58.3427	39.8227	126.711	122.165	61.0327	96.9119	79.6949	37.7929	48.229	79.4274	135.656	113.297	43.0806	91.6082	0
ENSBTAG00000022032	chr17	CHCHD10	679	278.167	302.405	186.138	135.389	245.087	241.784	159.847	217.715	255.898	131.852	112.433	283.618	275.329	187.721	93.761	156.727	0
ENSBTAG00000024605	chr17	DYNLL1	662	219.207	162.204	227.697	133.777	325.043	298.864	209.532	266.909	173.602	103.958	164.084	193.677	310.013	261.254	94.9359	194.01	0
ENSBTAG00000031723	chr17	RPL6	946	1603.58	1381.67	1241.17	809.469	1821.12	1779.09	1143.98	1617.16	1187.37	756.46	818.064	1486.81	1869.17	1674.97	635.878	1246.62	0
ENSBTAG00000032436	chr17	UBC	915	10125.5	2267.25	1825.87	1296.11	3244.18	2383.96	2209.46	2522.79	2059.95	1334.54	1251.03	2554.9	2445.55	2823.29	1082.03	1702.44	0
ENSBTAG00000040242	chr17	ENSBTAG00000040242	576	215.912	118.048	62.2175	76.8752	494.883	482.798	320.567	348.639	152.017	65.5554	52.2578	160.072	503.276	532.108	195.548	272.35	0
ENSBTAG00000000182	chr18	SPINT2	893	247.105	352.443	187.79	196.187	254.371	283.424	299.566	322.31	327.866	264.618	205.174	311.178	277.003	271.851	276.942	398.084	0
ENSBTAG00000001055	chr18	HNRNPL	2397	64.813	77.5175	64.4828	54.817	80.0872	85.8325	88.4932	64.5969	77.4353	52.3405	54.9621	66.1691	78.0468	77.9372	99.0883	115.966	0
ENSBTAG00000001350	chr18	ENSBTAG00000001350	552	355.419	387.225	345.428	341.797	502.981	570.04	481.36	500.875	401.522	421.467	349.308	396.065	479.829	567.582	450.981	572.538	0
ENSBTAG00000001852	chr18	BREH1	1904	605.675	1036	407.046	511.893	457.955	485.151	717.165	549.119	571.021	786.878	423.18	777.085	500.401	548.716	661.449	662.506	0
ENSBTAG00000002378	chr18	NUCB1	2214	66.2051	83.0125	69.3184	54.348	51.355	56.089	50.2431	68.5394	89.6033	73.4468	54.9732	74.7531	55.1022	51.9679	57.1415	81.8359	0
ENSBTAG00000002579	chr18	FBL	1142	44.2593	57.4774	50.3056	41.7244	38.1601	46.9978	41.4076	30.3307	59.5021	36.7978	46.9855	46.9662	35.9874	37.2755	52.174	58.2407	0
ENSBTAG00000003168	chr18	HNRNPUL1	3637	70.6563	86.7211	72.1338	70.6674	40.0534	45.8626	37.6433	39.3986	89.4044	73.1774	66.4494	85.9548	46.0906	47.2855	50.7181	56.123	0
ENSBTAG00000003234	chr18	HSD17B2	1167	82.8611	122.011	69.388	55.678	87.2738	87.9239	91.4607	96.8165	105.904	115.857	66.1648	80.9772	80.7645	84.835	69.9402	117.523	0
ENSBTAG00000004379	chr18	ETHE1	966	814.176	1135.98	488.229	595.902	538.668	635.133	663.88	627.708	809.654	656.946	401.015	791.073	554.952	569.344	601.59	690.892	0
ENSBTAG00000004817	chr18	ENSBTAG00000004817	618	181.222	475.504	335.097	258.565	294.249	356.754	257.243	270.899	354.214	326.196	297.885	357.9	292.856	277.887	194.145	313.219	0
ENSBTAG00000005296	chr18	RPL13A	662	948.557	1421.7	783.095	764.127	1322.92	1698.59	1449.71	1527.95	1293.06	1010.14	687.307	1089.91	1486.42	1648	1304.44	1920.7	0
ENSBTAG00000006396	chr18	GPI	2030	117.875	131.328	100.937	100.055	119.317	127.919	161.064	115.479	157.259	93.0047	76.7179	131.226	124.472	126.418	168.065	172.858	0
ENSBTAG00000006487	chr18	RPS9	705	539.968	999.329	385.322	522.268	800.079	1038.2	933.293	904.253	716.096	663.454	349.61	678.186	866.877	856.376	717.795	1104.77	0
ENSBTAG00000007754	chr18	NDUFA3	358	351.104	461.665	336.992	322.663	123.108	151.39	106.928	121.518	478.98	297.71	303.418	434.476	133.267	104.638	70.6767	117.877	0
ENSBTAG00000008203	chr18	SEPW1	967	175.514	216.865	118.253	141.853	221.883	258.198	254.752	238.159	211.283	170.05	107.819	220.278	266.262	230.672	229.583	365.723	0
ENSBTAG00000008573	chr18	ZFP36	1719	68.4012	158.417	58.7238	47.8786	128.121	122.441	113.179	98.4707	83.0388	73.3387	43.1418	60.0257	67.4246	59.2911	91.1639	88.5904	0
ENSBTAG00000010508	chr18	BLVRB	778	452.374	571.114	341.431	393.458	345.446	420.344	307.956	407.053	513.496	375.751	323.535	524.273	374.105	376.755	346.204	465.181	0
ENSBTAG00000011212	chr18	EIF3K	770	164.968	243.059	142.823	135.641	147.021	200.567	157.917	166.012	173.536	179.545	115.575	182.433	155.069	175.013	181.26	237.688	0
ENSBTAG00000011963	chr18	RPS19	507	885.69	1360.39	747.857	623.704	1425.43	1868.65	1579.36	1605.5	1030.83	954.989	658.231	983.844	1613.53	1609.67	1424.73	2265.43	0
ENSBTAG00000012044	chr18	RPL13	930	1102.27	1698.62	814.229	865.833	963.462	1278.98	1004.34	1075.22	1342.16	1181.39	761.777	1210.02	1037.86	1079.71	893.434	1382.99	0
ENSBTAG00000013343	chr18	FTL	869	389.696	611.246	277.345	320.132	264.948	337.271	303.175	310.096	484.914	402.282	245.479	427.343	307.926	321.067	320.282	525.731	0
ENSBTAG00000013882	chr18	CHMP2A	917	96.4583	112.693	84.4268	72.432	77.8143	89.5155	95.7684	85.6634	98.471	75.7137	60.417	92.4699	71.9623	71.3567	57.8551	92.5394	0
ENSBTAG00000013924	chr18	RPS11	578	2557.12	3590.32	2373.12	2225	1975.67	2603.19	2152.05	2210.87	2960.38	2568.89	2067.99	2759.98	2167.63	2227.96	1909.18	3012.47	0
ENSBTAG00000013931	chr18	FAM96B	607	86.1175	86.5096	53.6317	48.3684	64.2686	85.3868	80.1294	65.5554	96.1687	68.2275	56.7758	67.323	66.8517	53.2985	53.786	99.7492	0
ENSBTAG00000014553	chr18	ATP6V0D1	1537	109.732	142.791	81.8743	85.802	67.0677	75.8303	75.5967	74.449	126.994	89.1554	72.6592	126.955	68.2388	79.4477	72.7519	76.6979	0
ENSBTAG00000014872	chr18	CAPNS1	1314	289.709	368.889	251.29	275.817	139.143	165.786	158.002	168.676	337.699	326.299	247.003	331.406	152.831	144.95	157.774	227.253	0
ENSBTAG00000015388	chr18	RPL18	630	1307.94	2070.43	1016.11	981.711	1181.03	1502.57	1277.44	1361.09	1596.9	1390.14	818.468	1355.28	1241.3	1271.46	1075.31	1714.65	0
ENSBTAG00000015677	chr18	KARS	2171	133.072	167.608	111.392	107.745	105.484	128.336	106.21	105.605	141.163	122.031	106.297	143.173	102.594	116.639	112.787	122.333	0
ENSBTAG00000015920	chr18	TMEM147	857	47.4928	71.4857	46.6053	35.9435	68.857	84.4238	66.739	73.3768	61.1969	56.8523	42.7586	68.8435	75.4878	83.7323	62.858	94.2012	0
ENSBTAG00000015989	chr18	RPS5	714	715.353	1270.07	566.291	610.058	902.9	1190.19	1119.59	1130.22	904.435	907.575	564.545	892.492	1000.12	1123.58	860.784	1445.47	0
ENSBTAG00000016079	chr18	COX4I1	1085	303.289	425.96	252.892	250.19	274.099	338.265	301.345	303.279	371.985	324.442	244.455	347.447	307.445	311.18	294.886	455.313	0
ENSBTAG00000016313	chr18	ECH1	1185	56.684	88.6267	42.0162	43.0535	57.5071	74.1551	55.487	76.7291	81.2038	70.4111	33.8684	67.6773	60.6105	75.5407	64.0564	86.3199	0
ENSBTAG00000018077	chr18	LYPD3	1608	427.322	664.221	451.862	477.414	337.806	336.232	348.971	316.574	558.151	470.029	400.7	502.236	301.861	350.957	305.568	400.217	0
ENSBTAG00000018593	chr18	PSENEN	590	63.3493	59.9054	63.5231	48.1306	57.1231	71.3479	56.4855	53.8156	91.983	55.7418	51.7572	63.2023	61.7463	45.3516	51.1855	73.0803	0
ENSBTAG00000018633	chr18	RABAC1	796	70.0145	98.5306	51.5515	61.0702	82.3535	112.377	102.405	90.3966	99.1164	57.3835	50.4196	84.3868	99.677	97.4831	95.3603	156.74	0
ENSBTAG00000019150	chr18	PLD3	1945	114.889	124.607	92.5486	97.7459	65.2491	61.4114	70.8531	85.6508	140.215	118.362	75.5849	144.314	61.6565	79.7908	83.9282	97.8707	0
ENSBTAG00000019851	chr18	PPP2R1A	2255	83.1687	101.207	61.507	68.9409	78.8346	92.7542	90.6706	78.9049	113.659	81.5642	57.4559	103.748	76.6948	84.7867	87.9544	96.8244	0
ENSBTAG00000020449	chr18	ETFB	838	487.125	472.38	308.171	299.237	284.03	366.701	333.737	279.003	538.226	250.008	267.574	429.741	305.239	316.398	373.037	350.316	0
ENSBTAG00000021093	chr18	RPS16	562	1641.81	2337.71	1344.47	1298.33	969.609	1414.25	1107.46	1091.42	1921.58	1610.35	1284.65	1838.29	1067.15	1151.76	1099.4	1520.55	0
ENSBTAG00000021192	chr18	GLTSCR2	1516	126.343	207.162	101.234	85.0857	107.41	125.3	92.3886	95.2004	153.721	153.865	88.3413	116.415	114.594	127.08	89.373	128.289	0
ENSBTAG00000021575	chr18	BRD7	2130	40.5902	43.6172	46.7504	37.9621	52.0472	52.7426	46.7272	48.1079	41.7511	38.8865	40.1422	43.1673	47.354	45.338	48.2824	51.8993	0
ENSBTAG00000023343	chr18	RPL28	506	949.74	2007.69	1033.17	1026.34	656.788	900.036	753.859	817.78	1447.46	1401.01	824.199	1441.58	685.122	724.941	548.436	1071.5	0
ENSBTAG00000031538	chr18	ENSBTAG00000031538	529	316.561	332.793	195.996	249.296	289.612	462.033	304.779	245.541	337.943	192.265	199.565	271.822	362.958	343.032	379.557	429.214	0
ENSBTAG00000031641	chr18	PSMD8	1181	50.6816	76.671	48.6444	46.4596	46.2033	52.5745	51.4803	48.8819	76.845	55.1789	38.4157	62.5	53.6804	47.7848	60.1266	83.8935	0
ENSBTAG00000031648	chr18	C18H19orf33	451	254.52	323.177	204.417	249.724	258.128	326.682	366.477	333.723	292.236	284.934	213.767	366.403	299.535	293.949	302.23	344.784	0
ENSBTAG00000034185	chr18	EEF1A1	2205	1708.45	2406.81	1927.13	1507.87	2932.8	3189.6	2902.51	2964.83	1987.8	1921.83	1621.31	2055.18	3034.46	3059.09	2763.98	3488.37	0
ENSBTAG00000040005	chr18	FXYD3	729	226.976	388.788	196.638	237.682	228.108	283.667	225.487	250.58	287.768	289.895	195.679	296.047	263.914	230.236	235.12	412.134	0
ENSBTAG00000045494	chr18	bta-mir-2904-3	70	609.95	3202.61	918.403	962.611	1149.87	1499.64	1209.53	1325.42	1856.78	1409.47	903.638	1827.98	1694.65	1351.77	816.202	2182.08	0
ENSBTAG00000045632	chr18	bta-mir-2904-3	70	585.248	3154.53	953.576	1010.74	1149.87	1480.85	1280.3	1334.26	1778.6	1348.57	928.566	1817.03	1696.5	1344.82	932.802	2273.82	0
ENSBTAG00000046365	chr18	ENSBTAG00000046365	531	419.573	480.511	296.235	329.028	335.485	521.731	324.834	291.21	425.99	270.68	270.288	367.477	416.525	432.443	410.407	472.517	0
ENSBTAG00000046786	chr18	UQCRFS1	1115	166.174	205.891	117.278	137.269	166.412	192.543	195.087	155.326	178.33	149.663	112.679	169.966	171.504	171.911	215.214	210.63	0
ENSBTAG00000047787	chr18	ENSBTAG00000047787	393	906.708	1797.83	1314.93	1141.42	802.6	874.307	648.606	724.504	1488.84	1318.79	1149.98	1451.85	813.17	819.497	656.285	803.009	0
ENSBTAG00000047918	chr18	bta-mir-2887-2	57	39.6699	224.407	33.5959	92.8835	62.8093	60.0042	31.604	97.6627	64.007	64.1085	30.6133	183.713	106.901	59.7455	71.5967	136.804	0
ENSBTAG00000048000	chr18	bta-mir-2904-3	70	670.755	3164.14	914.495	948.86	1149.87	1484.61	1261	1337.2	1765.57	1296.36	897.406	1820.68	1698.35	1341.35	886.162	2208.29	0
ENSBTAG00000048191	chr18	bta-mir-2887-1	57	56.0046	277.557	62.3924	33.7758	138.614	101.546	110.614	144.685	96.0105	74.7932	30.6133	147.867	129.645	128.026	100.235	281.655	0
ENSBTAG00000000132	chr19	EIF4A1	1753	161.616	150.736	152.779	124.651	240.779	243.134	249.713	194.533	195.636	95.541	150.058	143.948	236.142	218.411	229.077	214.564	0
ENSBTAG00000000560	chr19	ENSBTAG00000000560	1311	292.908	336.611	280.036	237.165	297.002	345.175	287.528	281.508	316.556	252.717	268.864	300.604	303.198	330.455	254.635	308.246	0
ENSBTAG00000001937	chr19	ANAPC11	862	83.3247	89.815	46.6523	58.0694	87.2189	108.962	94.0421	90.6508	93.1146	62.1748	54.1504	82.6664	99.2644	79.2959	73.8559	98.4439	0
ENSBTAG00000002018	chr19	EIF5A	1256	196.551	217.618	169.019	170.143	209.653	258.696	213.704	204.864	256.347	152.743	171.926	200.706	235.859	223.882	200.801	200.497	0
ENSBTAG00000002060	chr19	RPL19	563	854.294	1069.62	741.983	701.868	1161.73	1434.64	1162.29	1205.93	1060.34	819.974	710.535	1013.01	1266.06	1304.82	1067.01	1253.06	0
ENSBTAG00000002282	chr19	EIF1	1279	130.307	156.857	129.618	123.055	261.191	288.191	241.552	222.136	159.742	111.902	113.579	128.003	227.868	213.58	211.868	244.948	0
ENSBTAG00000002633	chr19	2017-09-09	1072	43.5512	38.6224	49.5074	48.4897	37.888	39.0225	34.0289	37.5042	60.4096	37.4963	39.4731	51.2242	35.7976	39.2557	49.4899	35.5147	0
ENSBTAG00000003072	chr19	ACADVL	2137	98.0932	87.1062	92.6824	78.3783	86.1339	97.0141	86.826	83.3583	116.093	86.6379	83.4917	105.891	86.6324	88.6716	92.429	66.9691	0
ENSBTAG00000003229	chr19	RPL23	493	2055.33	2400.66	2128.05	1808.07	1915.65	2272.33	1785.9	1927.1	2173.87	1825.86	1845.83	2281.56	2090.89	2042.7	1614.19	2146.47	0
ENSBTAG00000004903	chr19	KRT15	1705	1396.73	1688.98	1214.28	1241.23	1196.88	984.794	1171.46	1480	1878.77	1759.94	1243.47	1718.94	1229.77	1705.46	1098.64	1817.03	0
ENSBTAG00000004915	chr19	PFN1	815	466.762	524.535	419.581	422.25	315.373	409.654	339.84	354.169	616.647	431.179	377.896	447.51	389.095	377.857	304.448	426.615	0
ENSBTAG00000005008	chr19	WSB1	1910	78.4138	63.7975	92.9554	84.9215	98.2451	67.3579	85.8272	100.066	73.7798	68.2369	84.9639	94.4068	91.8377	97.6818	74.7829	63.1607	0
ENSBTAG00000005664	chr19	YWHAE	1753	122.388	102.731	121.88	106.53	201.06	211.167	183.945	184.301	143.085	102.142	117.21	123.114	195.244	205.922	174.135	178.193	0
ENSBTAG00000006045	chr19	P4HB	2423	264.485	226.862	284.857	257.041	284.252	270.153	267.278	294.842	311.876	208.875	259.079	283.024	247.198	322.659	232.431	262.193	0
ENSBTAG00000006189	chr19	ACTG1	1954	871.65	887.351	850.801	706.44	1371.88	1301.88	1409.38	1238.64	889.928	599.992	731.382	895.883	1165.75	1166.33	1129.48	1021.38	0
ENSBTAG00000006397	chr19	ENSBTAG00000006397	729	397.208	416.031	543.381	384.252	535.809	599.814	509.046	500.877	427.899	401.008	471.545	458.26	536.543	568.249	499.35	550.56	0
ENSBTAG00000006806	chr19	KRT17	1519	11842.4	7540.84	7751.18	7590.62	8071.24	8990.45	7803.13	7327.76	11133.4	5743.49	7769.02	8467.25	7727.42	8764.66	6928.85	5902.04	0
ENSBTAG00000006982	chr19	RAB5C	1545	52.9461	45.753	45.3289	46.7287	46.7442	46.659	46.0559	44.4381	64.0536	43.7556	38.4003	61.4959	45.3968	50.6966	44.9043	59.0812	0
ENSBTAG00000007583	chr19	KRT14	1771	3705	1683.44	1955.75	1996.15	2300.08	2955.55	1576.89	1569.2	2644.88	1477.01	2457.33	2545.7	2514.94	2012.34	1892.8	1875.7	0
ENSBTAG00000007935	chr19	CALCOCO2	2215	46.9592	42.3993	49.0321	43.4587	68.944	64.3782	55.9134	63.0166	45.9138	37.3942	45.298	47.968	61.5742	63.5853	48.6405	54.2565	0
ENSBTAG00000011435	chr19	NPEPPS	4087	54.35	38.5451	47.993	50.4034	77.781	63.0219	68.3194	63.1596	48.7629	38.2972	47.285	58.1804	72.4199	77.1946	56.7167	48.9335	0
ENSBTAG00000011786	chr19	CLUH	3980	72.3205	61.4865	52.7888	52.1213	51.3353	49.0494	60.6511	57.657	86.0537	64.8816	56.5577	82.2691	48.3075	52.1336	58.0365	47.5983	0
ENSBTAG00000012344	chr19	RPL26	509	2063.63	2318.58	1939.15	1750.29	1539.16	1831.33	1413.89	1504.81	2152.13	1711.03	1805.81	2205.33	1578.16	1520.19	1343.77	1599.58	0
ENSBTAG00000013103	chr19	COL1A1	4735	71.8849	50.9715	42.8694	47.7748	49.0161	85.4018	50.79	91.0923	101.708	64.1829	19.2553	115.971	44.9035	49.1636	54.8157	127.001	0
ENSBTAG00000014883	chr19	GABARAP	820	70.7229	72.6587	64.0547	62.2176	127.518	137.323	104.351	135.524	81.1991	63.1312	68.6279	79.1137	136.76	129.041	87.5924	142.084	0
ENSBTAG00000015255	chr19	ST6GALNAC2	1825	187.236	157.884	166.389	162.721	213.759	225.757	195.689	239.052	237.896	145.166	144.616	212.722	221.001	241.25	171.291	229.473	0
ENSBTAG00000016708	chr19	CLTC	5195	50.3624	34.6654	55.1873	44.8416	69.1526	57.6328	74.4671	72.6282	47.7558	48.3004	50.1318	49.4097	58.147	76.7441	82.6414	49.4455	0
ENSBTAG00000017120	chr19	PHB	1023	124.17	124.378	98.4092	103.507	121.763	159.452	124.145	107.825	155.583	84.538	85.2863	133.82	134.208	130.779	112.497	120.167	0
ENSBTAG00000017246	chr19	UBB	1144	2133.06	805.336	582.525	570.499	781.184	783.077	779.071	728.467	871.837	666.526	548.731	773.364	663.639	779.078	729.873	716.511	0
ENSBTAG00000017248	chr19	ENSBTAG00000017248	360	266.761	272.094	279.646	217.924	170.433	195.86	128.852	172.959	288.832	201.318	215.696	264.629	171.06	166.22	126.965	174.559	0
ENSBTAG00000017441	chr19	RPL27	464	1017.65	1175.24	788.273	768.637	1074.36	1246.87	1023.01	1016.66	1129.31	993.612	784.102	1159.24	1109.25	1115.59	955.167	1096.32	0
ENSBTAG00000017685	chr19	JUP	3258	410.668	414.926	348.13	391.633	326.29	324.387	315.582	326.795	571.672	366.577	347.063	475.614	316.712	372.34	314.406	285.382	0
ENSBTAG00000018423	chr19	DDX5	2461	104.636	103.815	113.384	85.4655	145.675	121.873	159.757	118.294	110.26	84.8832	98.3798	93.611	123.692	143.815	122.712	98.9708	0
ENSBTAG00000018823	chr19	GRN	2126	73.1372	67.7656	63.1803	59.767	50.1128	43.1892	54.6529	70.3096	83.2302	68.7523	59.711	84.0943	49.0896	54.9199	45.6858	57.3909	0
ENSBTAG00000019463	chr19	SLC25A39	1590	95.0317	100.772	84.3068	89.2988	85.9511	100.936	82.7071	72.097	107.559	60.52	73.5296	96.3798	88.8763	82.919	80.0802	74.7183	0
ENSBTAG00000021061	chr19	PSMC5	1313	53.488	54.8627	51.6714	44.7215	50.5846	55.9052	51.7928	46.323	68.4249	37.5716	51.4982	58.1619	51.4434	55.9492	49.1089	55.1972	0
ENSBTAG00000021227	chr19	ATP5H	612	161.482	154.555	136.783	117.967	383.268	390.344	373.09	323.415	180.333	131.36	156.105	163.594	373.26	361.297	321.413	374.751	0
ENSBTAG00000021301	chr19	ACSF2	2008	623.588	575.659	325.337	500.002	436.388	482.691	505.306	468.21	711.329	484.373	322.834	726.916	471.772	476.565	501.59	504.154	0
ENSBTAG00000024839	chr19	ENSBTAG00000024839	605	196.768	362.205	297.984	232.3	386.887	478.79	337.21	378.616	304.536	265.759	268.233	328.44	411.865	425.787	327.83	447.323	0
ENSBTAG00000024909	chr19	H3F3A	1107	160.646	150.821	191.027	140.435	196.387	192.984	207.482	207.667	179.619	165.049	156.841	175.347	191.247	216.002	190.963	195.577	0
ENSBTAG00000025260	chr19	WFDC18	234	517.833	504.917	624.294	608.831	2991.88	2458.93	2856.11	3513.82	563.241	465.882	600.295	758.579	2924.78	2974.09	2340.48	2763.93	0
ENSBTAG00000025310	chr19	ENSBTAG00000025310	548	140.293	116.094	117.813	99.2473	220.998	213.165	194.771	159.9	132.321	66.6822	97.915	138.889	192.812	174.891	181.709	156.526	0
ENSBTAG00000030164	chr19	RPL38	325	447.735	641.115	403.195	411.701	723.243	910.715	697.014	616.627	627.244	393.527	350.334	575.254	765.506	779.895	612.779	834.12	0
ENSBTAG00000030169	chr19	SUMO2	895	72.0786	86.1273	84.9738	75.288	136.281	135.81	144.919	127.162	87.1336	74.8529	68.726	80.4744	139.206	136.165	133.146	138.89	0
ENSBTAG00000030591	chr19	CCDC49	2428	73.2437	69.3186	77.7435	78.1031	143.893	106.083	123.718	159.388	81.7058	81.5218	83.367	84.4693	133.65	155.387	139.507	100.505	0
ENSBTAG00000033766	chr19	KRT16	1059	4701.73	1240.6	1239.96	1343.02	742.931	822.08	730.182	676.743	1765.2	923.61	1302.13	1419.57	723.394	722.857	627.373	543.591	0
ENSBTAG00000034433	chr19	ENSBTAG00000034433	630	286.29	335.543	224.064	233.013	365.851	408.424	378.157	377.336	332.265	263.913	207.733	319.866	412.19	399.624	353.688	413.554	0
ENSBTAG00000034506	chr19	SNRPG	362	130.071	119.023	167.012	122.321	165.399	201.319	156.754	137.261	127.24	85.8026	137.379	129.82	187.663	160.598	160.084	200.204	0
ENSBTAG00000039440	chr19	COX7C	521	91.1418	85.9295	100.815	91.4573	142.172	173.209	133.983	114.763	102.414	63.1241	65.3103	84.3184	166.971	140.067	119.062	151.431	0
ENSBTAG00000039504	chr19	ENSBTAG00000039504	496	1562.34	1123.17	1596.17	1276.04	4720.57	3759.19	3541.11	4411.6	1595.26	960.205	1554.1	1584.45	4475.9	5274.98	2896.2	4094.04	0
ENSBTAG00000045885	chr19	bta-mir-3064	84	47.5039	36.0655	68.3917	28.6491	89.6502	62.6417	134.035	53.9987	65.15	43.5022	36.3533	39.5272	69.4528	69.4998	116.6	38.2246	0
ENSBTAG00000046394	chr19	RPL23A	560	1714.65	2383.93	2040.03	1889.98	2055.27	2469.34	2006.5	2149.03	2496.06	2007.63	1826.75	2351.56	2196.33	2225.73	1821.88	2353.27	0
ENSBTAG00000047186	chr19	NME2	451	319.698	253.018	351.815	263.598	174.367	178.508	158.773	123.889	385.266	187.706	314.363	309.206	170.177	169.897	200.883	151.542	0
ENSBTAG00000047262	chr19	ENSBTAG00000047262	777	474.525	187.584	184.138	183.974	341.6	382.284	362.256	279.413	235.362	147.359	183.03	212.674	331.872	376.927	335.094	217.836	0
ENSBTAG00000047677	chr19	bta-mir-3533	84	509.875	488.888	420.12	286.491	1566.67	1481.48	1538.72	1293.51	602.638	406.02	415.466	504.732	1307.26	1488.45	1204.87	1135.82	0
ENSBTAG00000000448	chr1	BDH1	1614	307.474	261.739	161.191	131.211	241.398	223.81	199.787	281.801	252.89	132.824	116.763	308.735	257.443	229.685	145.136	217.411	0
ENSBTAG00000000524	chr1	CSTB	614	229.845	180.915	221.883	124.638	242.482	226.245	181.17	169.24	190.887	89.2716	131.44	201.746	254.856	206.009	94.3817	127	0
ENSBTAG00000000605	chr1	ATP5J	558	221.208	189.419	223.56	145.772	198.896	198.972	142.048	158.512	164.276	88.4076	161.049	210.55	210.732	176.552	64.36	130.704	0
ENSBTAG00000000609	chr1	ENSBTAG00000000609	576	1340.96	895.292	521.962	389.39	985.693	1018.58	744.34	1072.76	672.99	388.045	400.643	768.436	1027.48	970.041	379.761	708.748	0
ENSBTAG00000002182	chr1	COX17	384	74.1259	58.7316	60.5552	43.869	178.106	189.1	117.281	132.619	52.2557	20.6182	36.3533	62.5214	177.587	145.063	40.385	78.8383	0
ENSBTAG00000005414	chr1	ENSBTAG00000005414	608	308.025	194.88	234.422	129.034	708.229	739.956	426.654	573.429	187.521	113.192	147.805	244.484	724.777	584.919	281.912	490.382	0
ENSBTAG00000006813	chr1	ENSBTAG00000006813	468	160.011	254.616	251.354	142.952	613.835	600.959	428.224	617.209	224.127	161.367	164.056	281.056	676.206	595.129	240.675	534.165	0
ENSBTAG00000011140	chr1	FAM162A	561	278.588	218.407	271.616	155.288	519.338	527.598	349.207	434.037	199.979	116.161	186.626	275.438	529.443	454.412	254.608	345.861	0
ENSBTAG00000012401	chr1	ENSBTAG00000012401	405	105.095	98.9055	95.9173	46.3479	233.189	237.111	155.679	191.414	121.613	61.6549	71.0908	102.793	260.251	202.407	80.6125	201.599	0
ENSBTAG00000013461	chr1	RPL24	547	603.534	547.685	510.625	317.644	1264.09	1308.26	849.668	1065.18	474.392	325.113	354.095	556.104	1383.44	1284.73	555.077	938.355	0
ENSBTAG00000014140	chr1	ATP1B3	1506	277.504	205.856	269.752	173.538	575.047	492.299	334.329	443.841	211.673	121.725	177.856	294.582	613.964	444.826	224.916	364.276	0
ENSBTAG00000014208	chr1	RPL35A	445	447.455	391.83	353.485	210.909	1421.51	1304.83	948.28	934.977	326.921	217.609	214.689	361.587	1458.15	1144.64	566.756	808.129	0
ENSBTAG00000014449	chr1	ENSBTAG00000014449	830	323.072	300.517	263.679	155.41	451.867	458.356	292.461	377.825	219.234	128.41	189.738	297.256	446.105	429.35	165.207	304.507	0
ENSBTAG00000014724	chr1	EIF4A2	1890	126.466	111.491	117.388	72.5778	222.346	165.931	136.06	168.65	83.0059	57.0362	75.9379	109.054	203.317	167.572	93.2802	100.719	0
ENSBTAG00000018189	chr1	CSTB	583	221.076	97.5768	182.065	111.452	316.149	282.049	276.549	153.483	190.868	47.0092	133.94	166.474	315.774	233.236	196	121.165	0
ENSBTAG00000018278	chr1	ATP5O	739	165.049	116.607	151.036	86.622	263.945	267.724	187.09	213.431	133.297	74.1715	96.2206	144.12	260.519	205.396	121.491	180.623	0
ENSBTAG00000018312	chr1	ENSBTAG00000018312	744	289.084	257.888	257.756	179.196	186.673	221.721	134.986	190.381	258.674	154.713	179.421	253.003	230.887	185.38	100.928	163.379	0
ENSBTAG00000018768	chr1	HMGN1	1198	58.4005	47.7662	65.5373	34.1494	103.358	93.1155	59.7719	84.8457	57.8628	28.9772	38.2347	55.2173	102.266	71.2692	34.0652	79.6399	0
ENSBTAG00000022275	chr1	RPL10	645	1209.27	783.86	478.848	426.832	743.588	766.851	546.713	770.686	578.37	334.259	363.195	717.118	772.244	732.011	287.252	561.813	0
ENSBTAG00000027213	chr1	ENSBTAG00000027213	720	218.914	211.785	181.238	115.647	259.422	252.498	173.888	218.777	170.385	94.7381	140.566	207.518	272.795	241.56	109.961	195.583	0
ENSBTAG00000030124	chr1	ENSBTAG00000030124	92	133.011	303.682	178.413	99.4001	369.016	400.362	313.292	358.568	138.798	99.2984	113.802	252.63	474.896	417.754	88.7176	428.78	0
ENSBTAG00000031795	chr1	TMSB4X	613	265.371	149.361	195.469	109.923	568.527	585.419	366.604	459.778	145.817	91.4042	131.655	193.742	593.873	471.42	239.668	402.574	0
ENSBTAG00000034182	chr1	ENSBTAG00000034182	1356	111.725	129.829	102.89	67.7945	125.274	120.1	108.604	115.708	156.725	64.6758	84.6098	142.583	119.32	132.388	66.2111	111.968	0
ENSBTAG00000040393	chr1	ENSBTAG00000040393	1090	378.166	375.831	235.418	201.795	553.612	483.951	228.071	479.692	364.003	230.761	220.521	350.539	531.903	604.776	171.477	382.527	0
ENSBTAG00000045991	chr1	ENSBTAG00000045991	318	483.942	475.278	393.145	251.248	126.558	121.62	46.7352	94.6598	354.228	172.367	310.032	465.836	120.676	113.975	46.2001	69.237	0
ENSBTAG00000046620	chr1	RPL38	213	100.539	120.105	83.4828	45.193	162.865	181.573	103.603	150.035	109.195	51.4674	53.2499	146.289	181.99	155.314	88.1345	142.131	0
ENSBTAG00000048225	chr1	ENSBTAG00000048225	702	76.3581	156.797	152.371	102.843	252.181	236.861	186.045	230.848	107.841	72.0079	98.8063	165.177	275.912	232.508	99.9906	186.222	0
ENSBTAG00000004920	chr20	COX8A	448	254.146	199.863	137.394	112.806	266.471	267.793	155.816	254.96	168.983	70.691	105.165	234.883	294.596	244.878	49.1907	169.963	0
ENSBTAG00000005142	chr20	RPL37	369	2163.86	1835.4	1845.28	873.915	1590.17	1597.82	917.801	1425.36	1458.37	727.866	1088.82	2163.69	1713.15	1487.84	216.769	1024.3	0
ENSBTAG00000010012	chr20	BTF3	859	568.277	436.536	608.599	277.913	560.064	458.503	289.927	429.155	364.203	183.631	379.868	623.204	547.106	430.713	86.4661	281.411	0
ENSBTAG00000010801	chr20	CMBL	1487	303.143	214.372	178.085	87.3924	364.713	315.467	220.787	257.756	182.481	91.3341	97.9851	197.867	358.595	398.981	66.4159	153.31	0
ENSBTAG00000015100	chr20	ATP6V0E1	823	110.869	91.6171	106.701	63.7452	131.103	111.887	72.7795	135.03	67.0499	30.3405	59.3667	136.237	128.385	135.96	26.777	81.3725	0
ENSBTAG00000015316	chr20	NPM1	1076	153.655	113.559	181.785	87.6728	330.316	290.725	175.371	245.074	97.4828	56.0353	102.573	150.016	317.607	271.282	50.0644	164.977	0
ENSBTAG00000032705	chr20	CALM	1161	30.3599	27.5435	33.6951	12.8514	114.733	95.6298	77.5809	94.1203	27.1037	9.96691	14.2783	34.7582	123.169	89.8828	12.6543	80.5976	0
ENSBTAG00000033224	chr20	ENSBTAG00000033224	780	100.27	153.633	165.894	72.8129	218.575	170.675	120.095	183.18	121.613	60.1222	101.23	189.263	199.787	174.641	32.4388	117.614	0
ENSBTAG00000033897	chr20	ENSBTAG00000033897	630	372.642	298.676	221.459	148.976	309.22	303.186	197.299	299.12	243.951	114.072	144.721	324.326	332.139	279.158	47.9357	197.312	0
ENSBTAG00000034170	chr20	DYNLL1	270	138.923	95.9965	144.889	96.2611	269.767	212.425	151.787	198.541	126.681	56.3917	87.2479	117.298	242.965	208.113	42.3216	124.018	0
ENSBTAG00000046019	chr20	SDHA	2217	178.248	155.172	128.948	83.7997	175.184	146.678	103.804	144.984	134.12	59.0625	84.6111	180.294	180.872	137.699	26.1391	96.8288	0
ENSBTAG00000047548	chr20	ENSBTAG00000047548	444	109.944	237.296	211.953	135.503	158.209	146.362	93.3172	132.808	168.451	101.505	133.623	254.256	165.561	147.922	22.0595	81.6147	0
ENSBTAG00000000425	chr21	RPL17	583	613.265	740.198	661.159	379.761	953.953	996.423	568.547	852.645	540.533	329.064	481.884	719.782	973.785	894.974	267.401	656.178	0
ENSBTAG00000000622	chr21	RPS17	486	1967.52	2043.91	1877.82	1178.51	1826.39	1854.12	1197.25	1680.38	1487.32	969.937	1299.74	2349.11	1877.72	1782.33	545.814	1301.52	0
ENSBTAG00000003300	chr21	MFGE8	1983	1618.27	888.124	779.728	810.428	897.351	675.583	588.212	968.189	1176.58	617.323	681.088	1456.19	773.165	1056.53	277.83	470.03	0
ENSBTAG00000004272	chr21	ISG12(B)	753	48.0464	129.638	199.816	100.991	174.441	182.734	72.9662	140.189	35.733	80.0717	152.944	192.318	173.377	58.1473	47.6931	102.338	0
ENSBTAG00000006270	chr21	HSP90AA1	3005	212.729	125.795	213.118	139.026	358.198	318.604	210.117	262.712	151.157	76.2048	137.622	195.231	249.67	290.361	98.3245	156.155	0
ENSBTAG00000007502	chr21	CKMT1	1546	452.289	309.613	275.159	217.304	405.653	363.33	269.457	338.605	351.92	172.939	188.774	405.247	427.511	351.5	131.986	235.578	0
ENSBTAG00000008172	chr21	EGLN3	2030	110.209	64.5033	96.4896	59.5112	110.682	77.503	70.3267	127.464	79.7526	44.7022	71.1306	112.102	88.8358	101.614	33.7739	58.5232	0
ENSBTAG00000009186	chr21	PAX9	1232	213.228	174.316	150.551	125.405	115.236	103.359	80.0554	138.567	155.101	96.8912	108.352	221.2	94.6032	112.937	26.5001	57.3369	0
ENSBTAG00000009683	chr21	PSMA6	966	53.9755	43.9058	53.8071	31.8877	83.5798	62.6417	48.0194	64.2435	42.4891	27.1101	24.386	45.2117	86.8328	74.2842	28.7276	48.4337	0
ENSBTAG00000012490	chr21	ETFA	1378	117.374	105.771	81.3951	61.473	159.467	140.903	112.426	143.037	93.659	56.1298	61.732	88.5953	160.504	141.219	47.977	103.856	0
ENSBTAG00000017267	chr21	COX5A	725	223.458	169.931	183.384	126.799	354.693	321.521	223.004	302.867	172.355	100.805	125.156	219.121	353.887	300.287	99.07	219.541	0
ENSBTAG00000025764	chr21	ENSBTAG00000025764	618	148.077	192.816	159.359	90.3422	201.759	209.455	102.751	171.147	141.685	76.8679	129.178	182.256	198.664	180.272	40.9422	120.983	0
ENSBTAG00000026886	chr21	MP68	354	190.123	192.078	142.966	76.1387	207.15	196.95	129.764	195.693	189.377	65.3762	98.5851	192.637	205.089	187.591	57.6414	147.715	0
ENSBTAG00000027075	chr21	ENSBTAG00000027075	466	424.722	407.401	363.973	218.963	589.712	614.83	383.673	622.955	346.441	219.565	201.269	485.053	671.596	607.079	171.648	422.275	0
ENSBTAG00000035392	chr21	ENSBTAG00000035392	447	157.411	353.178	356.8	227.193	438.023	389.051	256.915	408.664	323.418	203.01	239.102	428.534	416.199	388.546	118.687	308.875	0
ENSBTAG00000035998	chr21	CKB	1435	263.334	236.449	193.88	167.702	318.568	278.679	154.722	263.791	205.62	116.289	145.616	295.987	306.722	288.509	75.0792	155.349	0
ENSBTAG00000037953	chr21	bta-mir-1282	101	196.224	183.303	170.641	133.431	188.235	226.627	129.31	232.714	144.491	84.4201	133.895	194.716	204.095	173.405	24.2436	199.828	0
ENSBTAG00000047694	chr21	ENSBTAG00000047694	496	160.9	147.946	124.649	81.5114	263.333	274.234	193.399	276.427	138.838	81.0403	87.9515	177.137	308.169	251.096	64.1772	212.701	0
ENSBTAG00000002038	chr22	RPL14	716	805.496	690.617	654.497	410.723	1734.55	1636.63	1015.82	1525.02	598.725	340.24	456.345	770.5	1812.68	1511.48	447.999	1085.88	0
ENSBTAG00000004279	chr22	RHOA	806	209.583	136.148	202.29	111.071	196.36	183.122	123.485	186.224	177.667	71.784	120.155	220.866	177.579	189.529	70.886	113.251	0
ENSBTAG00000009541	chr22	SUCLG2	2291	81.5135	60.3872	63.5258	43.6978	117.956	105.881	80.0067	110.783	56.3344	35.622	47.2228	81.9396	118.045	114.776	37.764	86.6936	0
ENSBTAG00000009757	chr22	RPSA	997	1197.63	1268.12	914.267	616.959	1437.23	1467.21	999.639	1387.2	932.684	562.605	607.76	1290.35	1538.32	1362.15	469.091	996.524	0
ENSBTAG00000012159	chr22	CNBP	887	64.631	65.273	59.5247	32.5573	106.334	98.772	87.8374	108.551	50.9007	31.5844	33.4434	74.2896	110.206	104.485	36.8073	71.8812	0
ENSBTAG00000015283	chr22	RPL32	504	1373.39	1264.96	1131.72	848.015	1481.43	1520.63	932.883	1352.42	1065.93	610.239	733.124	1475.17	1534.14	1413.65	357.898	971.087	0
ENSBTAG00000016420	chr22	CTNNB1	3317	78.2346	51.7551	52.0412	38.5973	130.338	104.461	90.9675	117.416	59.6701	27.7249	39.5864	74.7663	120.851	129.435	46.0144	73.9831	0
ENSBTAG00000018628	chr22	RPL29	615	521.879	549.525	380.325	255.914	1005.29	1051.95	613.657	976.909	464.949	244.602	268.837	513.72	1046.23	922.765	270.74	713.029	0
ENSBTAG00000019096	chr22	UQCRC1	1569	275.347	235.563	186.737	131.6	250.525	228.049	183.702	228.647	218.578	108.686	121.78	257.848	264.331	216.583	82.7126	154.068	0
ENSBTAG00000025595	chr22	RPL21	560	486.915	472.458	446.012	273.313	605.8	611.227	366.719	528.696	329.822	212.073	281.219	463.836	588.034	625.498	167.613	393.987	0
ENSBTAG00000030941	chr22	ENSBTAG00000030941	555	68.7822	133.431	134.072	65.9085	209.536	205.736	114.415	175.343	92.8534	44.9914	87.2479	133.456	201.359	183.642	52.9428	136.369	0
ENSBTAG00000034496	chr22	SHFM1	213	141.753	105.882	100.179	51.972	182.571	179.102	105.718	128.74	83.5021	51.4674	69.6344	109.117	188.077	175.87	65.1429	135.67	0
ENSBTAG00000037726	chr22	PLCD1	2594	65.2748	54.7609	47.8795	31.3572	58.4426	53.1465	46.008	60.327	51.3364	27.9393	31.2801	62.227	56.876	59.1713	16.3618	35.5427	0
ENSBTAG00000038640	chr22	HIGD1D	833	260.433	246.902	261.087	181.429	518.857	468.392	360.069	341.318	213.517	118.443	163.917	283.308	460.996	420.503	172.451	202.641	0
ENSBTAG00000000585	chr23	LY6G6C	882	408.383	280.509	261.16	221.553	206.874	159.587	122.546	282.383	355.223	208.534	216.141	390.928	190.352	293.168	95.3161	182.542	0
ENSBTAG00000000778	chr23	ENSBTAG00000000778	2275	285.783	223.717	253.124	173.482	347.567	332.252	256.357	292.363	249.575	144.561	180.248	283.81	343.745	311.252	171.851	216.746	0
ENSBTAG00000002648	chr23	RPS18	539	1152.43	1269.63	831.359	612.571	2173.82	2302.94	1501.47	2000.95	993.326	568.353	645.861	1150.51	2429.83	2162.62	838.916	1633.94	0
ENSBTAG00000006969	chr23	TUBB5	1678	234.711	156.069	171.672	118.462	153.764	141.739	112.187	150.148	229.112	103.804	128.948	182.042	163.331	140.905	78.799	152.261	0
ENSBTAG00000010007	chr23	MAPK13	1421	102.964	85.0411	76.6218	56.5644	118.327	90.5374	77.0139	104.177	85.369	49.7168	60.1709	102.63	104.099	105.619	39.6326	54.5528	0
ENSBTAG00000013533	chr23	CLIC1	1129	156.927	157.423	130.847	96.7727	148.056	141.685	116.877	141.53	136.128	66.8909	98.1442	143.878	154.679	146.941	73.0172	129.605	0
ENSBTAG00000013919	chr23	BOLA-DRB3	1270	25.0312	24.3844	43.5122	16.6752	68.0448	60.9055	42.908	56.0087	29.8048	9.59103	25.7622	33.3838	63.9039	68.1864	19.923	42.9801	0
ENSBTAG00000015106	chr23	DSP	9386	490.919	300.533	392.513	289.214	519.183	353.158	337.168	478.824	412.223	254.941	308.612	509.316	481.688	518.972	232.965	268.395	0
ENSBTAG00000015598	chr23	RPS10	627	1187.76	1161.23	996.534	693.94	1047.48	1100.64	729.047	996.357	952.104	634.285	738.198	1237.52	1110.77	994.335	432.183	771.076	0
ENSBTAG00000019300	chr23	TPMT	1417	120.902	92.8828	124.331	71.6694	168.931	155.778	135.075	161.799	83.3571	61.032	93.5898	118.06	172.006	180.763	93.8891	118.801	0
ENSBTAG00000019494	chr23	RPL10A	713	610.395	593.436	507.614	318.62	906.244	890.76	605.74	837.141	512.976	314.338	394.634	587.829	935.155	858.025	338.844	678.071	0
ENSBTAG00000021516	chr23	GSTA1	798	342.695	157.76	222.487	124.247	210.086	180.342	338.614	402.536	164.018	87.7675	176.026	215.719	216.4	418.828	218.881	314.419	0
ENSBTAG00000025441	chr23	HSPA1A	1926	254.903	250.973	196.298	178.928	191.461	173.621	155.263	191.511	193.217	122.375	143.148	290.813	163.369	166.334	99.5885	108.124	0
ENSBTAG00000025485	chr23	ENSBTAG00000025485	689	211.968	85.9848	101.645	36.325	75.9709	65.6784	126.806	172.662	61.5568	42.4288	86.7413	70.4314	71.8788	148.986	95.9541	124.494	0
ENSBTAG00000025617	chr23	RPS4Y1	1056	78.8493	88.2967	105.178	62.8979	101.474	85.7053	50.7505	81.6117	81.6226	51.3293	76.8376	111.498	96.0063	82.4652	32.4626	58.64	0
ENSBTAG00000033453	chr23	MTCH1	1989	53.8999	44.1707	46.0759	37.0235	71.5641	70.2381	43.6998	55.7683	59.1558	28.4765	30.4863	62.5354	73.5895	69.7095	22.98	48.1988	0
ENSBTAG00000035959	chr23	ENSBTAG00000035959	1383	1462.35	1678.67	1770.37	1070.15	2762.29	2420.93	1848.65	2574.15	1474	1005.36	1212.51	1800.22	2668.18	2526.42	1139.02	1764.8	0
ENSBTAG00000038430	chr23	ENSBTAG00000038430	528	121.171	165.118	77.1997	81.1292	133.507	139.022	89.5597	140.575	120.922	72.6684	66.0969	153.341	153.217	134.064	58.7418	131.18	0
ENSBTAG00000038783	chr23	ENSBTAG00000038783	752	493.838	485.669	380.884	275.215	467.873	464.965	286.863	444.98	429.973	251.063	255.246	530.851	467.551	482.617	162.806	305.594	0
ENSBTAG00000040006	chr23	SRSF3	947	64.7498	49.4075	56.3311	39.1347	116.935	100.015	76.5655	87.304	43.8232	31.5127	50.2113	54.4795	103.36	102.745	61.1936	67.8114	0
ENSBTAG00000001102	chr24	SERPINB10	1643	96.8235	77.648	99.7362	69.1346	99.6338	79.5851	66.882	80.3123	66.8947	42.6284	81.7783	125.449	85.5359	84.8338	35.7678	67.562	0
ENSBTAG00000002507	chr24	ATP5A1	1912	371.137	237.846	279.147	177.721	647.288	545.042	450.593	525.039	277.16	146.843	213.328	314.583	644.294	562.959	277.048	397.04	0
ENSBTAG00000002863	chr24	ACAA2	1579	266.19	207.637	208.597	132.29	331.501	294.42	222.469	314.031	173.582	111.855	146.979	251.363	340.001	282.995	129.745	215.259	0
ENSBTAG00000015149	chr24	ENSBTAG00000015149	1419	152.789	217.054	261.228	142.458	361.31	325.949	257.075	337.816	174.514	126.184	170.93	243.707	364.816	331.361	143.224	234.358	0
ENSBTAG00000016024	chr24	MYL9	854	253.25	163.182	197.647	109.9	314.848	292.054	201.448	278.363	168.215	79.8728	147.116	213.836	286.92	264.042	116.6	193.898	0
ENSBTAG00000019870	chr24	SLC14A1	3152	215.088	145.345	105.538	103.835	171.823	143.818	150.31	158.492	138.175	79.0271	87.6077	173.809	148.524	133.895	88.8189	79.3112	0
ENSBTAG00000022902	chr24	RPL17	625	1314.36	1430.46	1345.07	763.158	1804.39	1852.61	1155.08	1623.02	1092.33	629.494	987.646	1459.7	1817.32	1666.55	617.702	1284.35	0
ENSBTAG00000034656	chr24	ENSBTAG00000034656	393	498.199	936.173	896.575	567.034	599.673	552.299	340.346	495.769	710.185	441.663	681.554	896.197	596.764	548.394	211.839	375.827	0
ENSBTAG00000034676	chr24	HIGD1D	915	119.492	130.23	135.438	101.521	291.699	259.357	214.104	201.896	113.14	56.5766	97.7367	160.222	255.182	235.806	133.804	123.823	0
ENSBTAG00000035224	chr24	ENSBTAG00000035224	1244	2218.74	606.658	1301.42	908.832	1260.92	903.491	911.937	1154.36	717.436	412.222	1012.75	1513.96	1207.14	1262.98	526.201	774.694	0
ENSBTAG00000037457	chr24	MBD2	845	137.261	84.0532	137.593	89.426	188.32	147.894	100.198	149.326	109.56	59.8219	104.284	146.896	180.429	178.191	65.6825	117.795	0
ENSBTAG00000037554	chr24	ENSBTAG00000037554	1173	726.514	174.762	343.766	209.263	480.866	332.402	289.104	411.651	171.845	110.072	258.099	327.913	451.493	351.498	156.56	286.245	0
ENSBTAG00000037608	chr24	HMSD	846	2652.04	838.345	1561.21	1080.38	2348.52	1722.56	1007.18	1789.06	849.568	556.478	1247.87	1770.94	2118	1296.47	604.916	1208.55	0
ENSBTAG00000039037	chr24	SERPINB4	1669	2040.67	639.138	1206.55	791.602	1739.51	1203.24	1039.68	1455.84	677.38	402.493	946.971	1350.49	1646.86	1325.7	583.421	956.417	0
ENSBTAG00000039483	chr24	DSG3	3832	288.341	142.129	295.769	187.523	467.136	307.379	288.29	400.624	196.725	108.869	224.495	274.935	391.744	465.741	196.809	177.158	0
ENSBTAG00000040584	chr24	DSC2	2897	326.765	169.177	337.497	219.802	450.302	312.954	275.313	361.966	246.207	129.921	280.687	331.226	374.884	455.767	169.608	178.918	0
ENSBTAG00000040586	chr24	ENSBTAG00000040586	1659	1040.84	464.844	1106.63	707.307	1015.16	750.908	1138.79	1105.82	586.625	315.345	891.411	1249.78	1036.3	1651.43	623.836	869.282	0
ENSBTAG00000045568	chr24	ENSBTAG00000045568	922	908.716	738.573	674.126	455.726	933.662	864.619	637.925	831.639	640.053	357.36	473.145	840.182	946.608	842.93	341.707	636.801	0
ENSBTAG00000002094	chr25	ATP5J2	383	384.794	650.371	386.422	392.082	240.137	214.323	164.621	185.721	545.355	270.327	305.254	448.795	250.49	207.048	219.501	294.619	0
ENSBTAG00000007177	chr25	EMP2	805	99.1386	84.0482	113.845	85.499	88.1805	77.4579	66.0151	89.8982	109.339	49.9329	110.55	105.335	78.7535	81.5867	77.0576	129.346	0
ENSBTAG00000007900	chr25	FIS1	726	60.8259	89.0211	50.4931	55.0253	54.7545	56.1705	54.5887	59.9219	101.135	41.9442	37.8555	82.6729	60.3583	48.2478	50.591	143.421	0
ENSBTAG00000008635	chr25	SULT1A1	1311	438.195	692.222	263.551	274.612	330.149	348.185	355.202	292.202	411.871	329.833	211.631	388.078	354.918	305.778	263.974	648.681	0
ENSBTAG00000009233	chr25	RAC1	898	205.293	276.636	154.148	175.264	167.032	173.737	167.505	147.63	228.025	157.344	113.189	223.836	180.464	168.758	101.798	232.412	0
ENSBTAG00000009462	chr25	MDH2	1292	194.884	317.332	147.582	192.224	233.719	224.405	244.35	201.549	185.667	134.345	122.903	208.556	232.599	199.382	132.664	334.081	0
ENSBTAG00000009535	chr25	RPS2	940	1996.15	3783.65	1775.57	1727.07	1966.84	2387.17	2013.67	2190.52	2037.67	1878.28	1448.41	2396.74	2176.25	2025.18	1542.97	4091.66	0
ENSBTAG00000010339	chr25	ABHD11	1071	136.613	246.408	62.8361	108.305	68.8154	93.1028	117.74	108.96	181.824	101.221	57.4321	149.524	75.1725	77.6763	85.3545	192.729	0
ENSBTAG00000011969	chr25	HSPB1	855	1190.25	2047.23	972.682	1060.56	671.698	789.594	597.843	703.171	1357.48	948.093	712.269	1353.8	678.098	716.661	460.128	1053.66	0
ENSBTAG00000012927	chr25	ALDOA	1586	374.879	602.122	258.043	321.073	288.627	315.847	341.033	301.335	399.691	317.955	207.667	392.45	311.606	297.237	284.075	582.48	0
ENSBTAG00000016571	chr25	ITFG3	2403	70.0757	125.371	44.513	41.8614	51.4258	44.0134	67.2818	92.8353	83.315	52.7167	38.4864	68.1296	52.8724	54.9665	40.0798	77.4991	0
ENSBTAG00000018937	chr25	HMOX2	1762	106.363	191.23	81.5111	77.5771	83.166	91.9788	84.8573	86.7066	111.812	104.731	62.3906	98.8577	89.1036	84.6265	71.7998	167.13	0
ENSBTAG00000019216	chr25	TUFM	1616	121.488	199.55	91.5839	97.9886	120.091	125.687	132.376	101.047	150.135	83.6663	78.5555	115.85	126.436	104.164	88.3882	192.448	0
ENSBTAG00000019543	chr25	TCEB2	421	107.104	147.917	66.9297	85.7433	102.046	139.359	120.88	119.984	138.657	69.4382	54.9185	130.433	131.493	109.78	122.139	215.728	0
ENSBTAG00000019804	chr25	SNRNP25	743	131.937	106.012	114.14	97.8158	110.327	124.997	104.861	96.8448	153.449	114.757	109.794	150.563	133.659	99.526	85.6847	264.228	0
ENSBTAG00000020733	chr25	RPS15A	459	2177.44	3722.52	2360.18	1979.75	1619.68	1622.71	1336.35	1401.46	2347.81	1763.4	1916.98	2679.26	1665.62	1553.3	1077.6	2135.58	0
ENSBTAG00000021651	chr25	UQCRC2	1615	177.073	187.168	137.037	135.004	232.382	213.409	210.817	202.092	190.327	115.772	94.2709	165.896	216.905	193.093	246.124	331.738	0
ENSBTAG00000026199	chr25	ACTB	1829	734.433	1025.84	621.77	651.302	918.167	925.077	961.533	865.402	774.961	430.883	507.316	815.094	852.441	794.783	672.508	1358.28	0
ENSBTAG00000026278	chr25	CLDN4	1546	137.743	346.409	118.027	85.6139	176.395	143.29	292.761	184.306	146.904	94.5455	56.4346	124.73	124.111	132.167	169.47	281.27	0
ENSBTAG00000040295	chr25	CHCHD9	820	135.282	196.22	87.4079	131.479	239.528	240.957	260.328	201.902	122.911	90.6118	67.0319	135.49	228.144	213.881	182.152	332.834	0
ENSBTAG00000044040	chr25	PDAP1	765	64.3321	96.8032	61.8654	40.2661	95.8574	93.545	107.732	99.1805	91.8061	70.0584	55.8842	80.7952	107.275	86.4887	96.0238	150.5	0
ENSBTAG00000048229	chr25	TPT1	775	1407.68	1740.82	1649.17	1072.54	2139.48	2034.83	1760.75	2027.45	1075.69	955.588	1091.44	1401.93	2148.77	2098.22	1230.1	2470.44	0
ENSBTAG00000048255	chr25	5_8S_rRNA	153	11.3016	79.2026	5.36406	12.5832	110.543	96.2963	67.7007	30.9939	14.9036	3.98059	5.70247	10.0159	133.882	136.728	170.709	896.405	0
ENSBTAG00000003196	chr26	PAPSS2	1968	193.298	125.887	162.083	92.6905	251.987	200.263	156.755	197.481	113.549	63.7501	100.636	203.624	221.609	204.685	53.9158	91.1331	0
ENSBTAG00000009713	chr26	USMG5	350	93.8677	65.3987	74.2539	42.6299	214.808	174.395	120.953	155.516	65.15	33.0617	44.8703	97.0544	204.84	166.105	51.3041	119.261	0
ENSBTAG00000011182	chr26	PDLIM1	1459	84.693	64.5998	55.1259	44.2049	85.2916	87.0973	58.0309	87.3319	53.7633	20.8715	31.9929	102.758	91.0805	83.8618	26.8524	52.1888	0
ENSBTAG00000017710	chr26	ECHS1	1468	293.295	250.395	161.755	117.703	370.863	340.518	200.636	357.72	185.154	95.8352	112.626	301.164	373.658	317.152	58.9356	215.599	0
ENSBTAG00000021118	chr26	CYP26A1	1721	151.637	139.456	72.8028	60.4079	169.721	148.593	118.281	207.974	98.5768	36.8037	45.1195	127.777	170.4	172.861	35.0953	93.818	0
ENSBTAG00000007115	chr27	GSR	1589	444.402	244.25	354.656	175.681	571.969	395.554	259.047	482.29	243.954	88.1542	208.374	366.152	487.496	508.696	42.1199	208.419	0
ENSBTAG00000033080	chr27	RPL15	2194	240.499	216.327	197.257	101.57	328.888	298.71	158.877	306.916	167.121	66.6214	114.727	251.332	336.168	297.021	22.6929	189.834	0
ENSBTAG00000008853	chr28	HNRNPF	2089	85.7026	62.6815	79.7521	38.016	116.893	86.7749	65.1067	92.5772	53.0494	20.4079	43.0183	71.6458	107.179	102.703	21.88	54.0158	0
ENSBTAG00000013264	chr28	RPS24	539	1567.75	1106.01	1867.77	655.433	2419.81	2130.63	1259.16	1792.86	963.712	418.073	1068.34	1326.79	2470.48	1928.85	355.858	1318.22	0
ENSBTAG00000018499	chr28	ANXA8	1897	274.857	224.999	215.594	156.037	304.695	290.279	165.709	198.243	206.989	92.1411	163.044	346.556	335.902	241.326	52.0614	158.863	0
ENSBTAG00000035206	chr28	ENSBTAG00000035206	546	428.022	192.966	128.266	137.516	550.337	498.725	299.413	374.592	279.811	85.8889	79.8973	336.8	554.91	568.473	89.6925	221.787	0
ENSBTAG00000001777	chr29	RPLP2	457	667.674	753.508	477.694	339.126	1228.85	1303.39	820.892	1073.74	710.52	335.833	374.192	755.042	1338.16	986.837	357.2	854.157	0
ENSBTAG00000003548	chr29	GSTP1	782	206.49	149.366	183.661	152.024	161.499	206.574	97.9037	126.29	258.934	78.6599	144.483	298.192	184.687	137.178	40.7057	83.2925	0
ENSBTAG00000007622	chr29	CATD	1986	286.248	273.391	218.606	148.318	198.171	171.688	160.097	249.052	251.677	151.798	142.338	284.857	201.192	193.644	74.387	137.655	0
ENSBTAG00000008683	chr29	LDHA	1816	305.281	232.81	259.406	193.211	614.069	550.82	391.831	483.426	263.434	141.526	174.64	314.758	639.445	570.886	246.299	403.127	0
ENSBTAG00000011184	chr29	FTH1	861	7418.49	3768.79	2598.73	4085.23	4561.87	4563.68	2884.17	3339.3	6857.7	2530.91	2111.78	6777.91	4823.53	5069.25	1570.79	2473.01	0
ENSBTAG00000011370	chr29	ENSBTAG00000011370	465	51.7741	196.176	171.788	95.2261	447.085	440.755	290.553	432.75	172.612	100.85	122.898	235.633	458.916	430.002	115.848	358.078	0
ENSBTAG00000011843	chr29	EEF1G	1421	541.498	534.172	428.928	304.838	773.817	758.736	490.607	611.421	481.725	271.299	301.776	576.417	786.63	710.747	238.37	499.368	0
ENSBTAG00000013468	chr29	AHNAK	16789	202.705	67.1658	74.6447	53.265	142.828	85.703	89.4062	133.034	86.0543	53.1074	51.4996	94.9883	119.166	121.067	53.5254	68.1664	0
ENSBTAG00000013606	chr29	FKBP2	592	141.099	130.209	166.82	91.8708	105.31	101.327	73.0309	91.5954	104.768	50.4096	97.2696	154.02	104.023	69.4411	39.9829	69.7341	0
ENSBTAG00000014718	chr29	CST6	264	154.676	98.1782	107.769	134.911	86.9781	99.6573	64.8241	152.29	174.474	92.2773	105.755	190.587	81.0283	81.0831	40.1918	86.8741	0
ENSBTAG00000021455	chr29	CFL1	1072	408.587	375.234	319.757	236.163	447.862	437.347	328.105	389.851	381.602	173.278	228.7	468.88	470.206	398.003	192.63	305.94	0
ENSBTAG00000021776	chr29	NDUFV1	1514	70.0196	71.3687	47.7025	46.096	84.5578	76.2872	70.7959	82.2528	71.3896	34.1926	37.1697	85.6978	94.9648	90.616	29.1116	63.3206	0
ENSBTAG00000031061	chr29	POLR2L	375	72.0033	83.4796	56.9019	61.6071	96.4577	103.133	42.0333	87.419	80.2648	35.7298	44.2056	81.049	100.259	88.8671	32.6481	70.9449	0
ENSBTAG00000031483	chr29	ENSBTAG00000031483	450	157.84	102.479	130.704	94.122	89.709	88.8677	39.031	82.9289	124.654	47.369	95.9726	145.865	82.6849	88.6509	45.3446	48.9275	0
ENSBTAG00000031875	chr29	BANF1	784	157.442	146.409	131.2	97.6117	116.367	103.694	71.8044	93.0951	126.81	53.6009	107.947	164.19	122.865	88.1158	29.1501	84.2502	0
ENSBTAG00000046587	chr29	ENSBTAG00000046587	334	90.0014	89.6958	88.4587	64.8466	131.584	122.095	91.6895	177.781	96.9448	61.9971	70.5297	109.351	146.724	163.137	56.2055	112.614	0
ENSBTAG00000047265	chr29	PPP1R14B	189	89.3777	105.08	62.2401	50.9318	167.87	147.556	92.9308	127.633	101.344	67.6701	41.5466	125.676	171.488	129.99	77.7335	128.629	0
ENSBTAG00000047495	chr29	CD81	672	61.1613	83.6519	45.1874	34.379	112.246	120.194	93.1542	126.099	80.7589	39.877	25.3175	80.1946	119.613	126.33	48.5834	104.435	0
ENSBTAG00000002549	chr2	PTMA	1197	322.249	309.615	302.592	217.13	427.186	471.462	318.674	394.44	320.035	180.623	237.617	275.677	463.236	423.299	293.887	467.126	0
ENSBTAG00000002944	chr2	ATP5G3	693	185.217	170.977	155.929	112.513	415.072	446.844	352.877	340.058	175.049	112.49	117.086	205.652	432.525	363.294	260.29	382.577	0
ENSBTAG00000003401	chr2	ACTR3	1253	45.4339	38.9534	49.9974	30.3457	131.729	113.175	100.998	97.7406	37.8525	25.7611	37.6008	53.6089	129.128	119.78	72.9566	83.0996	0
ENSBTAG00000003846	chr2	RPL37A	659	598.045	689.568	585.325	409	815.837	854.76	727.132	856.932	612.45	432.513	413.732	641.81	908.698	860.047	551.153	888.853	0
ENSBTAG00000004554	chr2	CAPZB	1363	97.5869	104.959	81.8894	66.387	80.2488	80.4921	69.057	87.281	96.3627	64.3436	65.932	114.305	89.1252	90.6608	63.4757	83.7969	0
ENSBTAG00000005315	chr2	RPS6	817	1089	1187.41	1037.01	757.011	1019.66	1164.45	777.238	928.427	963.454	693.266	751.271	1140.42	1049.54	1003.66	614.399	878.652	0
ENSBTAG00000006342	chr2	ATPIF1	453	233.43	294.256	235.521	210.372	316.944	315.366	239.594	242.588	245.643	150.577	151.191	274.576	351.731	262.58	209.005	275.42	0
ENSBTAG00000008314	chr2	SDHB	968	208.448	216.989	160.805	150.159	196.785	205.747	131.199	172.524	170.548	139.045	123.932	220.314	205.986	174.396	125.634	173.906	0
ENSBTAG00000008951	chr2	ALPL	2484	181.15	94.4517	112.114	113.157	89.4585	86.2156	95.9094	133.55	168.357	76.2514	95.3615	182.815	88.2569	125.933	90.6891	85.6822	0
ENSBTAG00000009013	chr2	ENSBTAG00000009013	642	134.254	182.462	106.103	82.4667	364.974	379.89	296.029	373.495	139.23	77.7889	89.0146	147.595	390.551	351.234	244.098	331.518	0
ENSBTAG00000009223	chr2	SFN	1344	703.553	890.116	642.801	534.307	668.702	650.3	553.229	500.715	717.668	364.784	545.948	819.999	602.214	522.877	385.024	445.726	0
ENSBTAG00000009517	chr2	DBI	608	66.5055	56.4709	64.7921	40.3727	132.59	156.646	105.182	120.722	75.0082	39.0661	52.3774	68.8925	155.446	138.028	119.477	154.659	0
ENSBTAG00000010386	chr2	ARPC2	1371	204.222	185.86	196.346	142.882	204.674	213.393	179.026	181.664	186.944	105.281	151.141	213.863	207.47	195.167	158.359	184.683	0
ENSBTAG00000012586	chr2	HSPD1	2798	104.916	81.085	127.984	72.7635	212.314	215.14	168.2	182.302	85.2445	58.5522	95.8853	110.36	200.538	192.304	137.103	168.199	0
ENSBTAG00000012589	chr2	HSPE1	478	280.213	256.331	231.788	162.113	394.377	479.956	312.8	325.656	245.198	146.524	180.702	273.573	430.433	337.394	262.96	370.411	0
ENSBTAG00000012760	chr2	NDUFB3	472	164.009	135.5	147.216	105.031	130.515	125.416	87.7815	113.572	136.235	89.032	109.06	179.109	136.237	95.3414	69.1697	123.42	0
ENSBTAG00000016081	chr2	PTMA	803	99.7168	92.6414	60.3005	88.1095	96.2409	110.087	71.7879	70.3517	65.8802	59.9171	42.9177	106.552	99.4539	100.268	76.2331	83.9704	0
ENSBTAG00000017605	chr2	AK2	1612	391.442	394.453	296.477	258.567	413.322	473.637	322.681	394.32	402.58	264.845	251.135	432.86	473.141	416.029	290.126	475.768	0
ENSBTAG00000019994	chr2	ENSBTAG00000019994	744	517.384	522.109	643.103	399.147	814.39	863.193	645.27	744.066	473.826	351.175	484.906	583.247	809.935	805.6	490.379	745.38	0
ENSBTAG00000020527	chr2	IDH1	2303	218.951	185.626	217.856	168.029	297.348	267.551	162.895	364.547	174.459	134.341	151.159	297.771	311.644	279.584	147.788	294.577	0
ENSBTAG00000020905	chr2	RPL11	603	2095.31	2342.88	1884.57	1355.32	1492.69	1593.84	1127.76	1430.93	1818.91	1380.67	1335.49	2257.15	1543.49	1485.31	912.305	1466.61	0
ENSBTAG00000021466	chr2	COL3A1	4548	74.5189	53.2153	57.4442	41.6962	82.139	115.466	56.3442	94.475	87.5399	64.6794	19.9511	110.238	70.0393	76.5369	58.1463	129.802	0
ENSBTAG00000021580	chr2	HNRNPA3	1354	77.0167	62.6485	75.9683	54.7423	188.279	147.87	127.723	168.718	62.6479	52.6267	72.4918	74.8865	156.934	155.759	118.15	120.264	0
ENSBTAG00000021755	chr2	ENSBTAG00000021755	963	44.7513	48.2371	63.3493	40.4836	94.0959	90.1573	68.2784	77.2895	56.3551	37.3134	38.505	61.0005	92.0845	76.789	61.872	64.3031	0
ENSBTAG00000021832	chr2	HMGCL	1571	262.297	295.044	182.32	158.086	249.184	255.559	199.235	274.421	242.685	160.496	143.007	268.575	260.198	248.978	166.254	223.946	0
ENSBTAG00000021979	chr2	EEF1B	821	229.407	231.241	224.918	145.975	440.28	471.392	341.196	366.397	173.866	156.523	172.158	228.341	433.625	487.684	250.527	389.416	0
ENSBTAG00000027930	chr2	ENSBTAG00000027930	654	224.532	255.804	199.946	144.244	215.382	231.717	168.712	192.621	212.684	116.405	166.091	226.507	227.97	228	131.042	213.918	0
ENSBTAG00000027962	chr2	ENSBTAG00000027962	674	43.8107	33.4613	32.065	27.1359	65.9392	59.3331	75.505	53.5326	40.5979	28.0118	22.0061	38.2731	66.9385	70.7372	64.1821	70.0974	0
ENSBTAG00000030973	chr2	TUBA1D	1464	382.588	185.55	184.06	143.34	141.498	142.33	116.588	135.62	184.102	101.921	138.858	196.614	126.634	129.268	93.105	108.408	0
ENSBTAG00000030974	chr2	TUBA4A	1470	663.335	399.125	427.658	326.437	354.99	357.237	291.353	345.732	424.716	233.669	323.47	493.265	334.785	334.592	259.297	297.06	0
ENSBTAG00000032481	chr2	DAPL1	457	919.725	752.772	695.59	569.773	1020.04	1081.17	927.322	918.998	998.919	493.088	573.698	976.357	1085.11	952.771	764.408	1110.1	0
ENSBTAG00000040367	chr2	ENSBTAG00000040367	754	482.121	514.292	376.971	308.316	424.389	454.31	299.243	400.596	466.937	290.784	275.976	533.169	428.655	450.044	208.922	375.96	0
ENSBTAG00000040518	chr2	ENSBTAG00000040518	1350	274.988	281.008	228.783	175.409	246.631	251.207	210.167	227.558	358.422	166.919	179.666	285.866	236.627	248.295	143.893	250.753	0
ENSBTAG00000045710	chr2	ENSBTAG00000045710	92	5132.49	5063.8	2328.29	1940.92	5613.07	5976.84	4758.12	5840.18	3063.47	1985.97	1801.86	3209.24	7605.39	5523.35	2936.55	8082.01	0
ENSBTAG00000046351	chr2	ENSBTAG00000046351	92	7289.58	9081.18	4192.71	3667.34	6963	7283.74	5888.91	7211.71	5175.18	3568.12	3404.56	5555.09	9461.29	6810.98	3708.4	10300.7	0
ENSBTAG00000047790	chr2	bta-mir-2887-2	57	28.0023	188.975	57.593	75.9956	153.774	92.3141	86.911	155.537	96.0105	64.1085	53.5732	179.233	138.743	123.758	14.3193	257.513	0
ENSBTAG00000000099	chr3	CERS2	2061	66.9895	86.2352	67.2966	96.4479	60.0192	80.8051	76.2613	64.2239	119.268	113.768	78.5273	78.9393	63.9734	81.4372	135.836	99.039	0
ENSBTAG00000000253	chr3	PTPRF	5839	72.2346	79.6706	62.5001	121.996	39.241	47.2661	72.8099	57.3086	130.278	158.542	84.3491	98.8557	39.2999	58.0732	97.29	52.7119	0
ENSBTAG00000000305	chr3	LMO4	1310	112.399	137.214	131.563	179.663	109.977	149.02	162.61	160.377	165.71	250.121	184.486	135.892	110.545	130.723	252.96	247.555	0
ENSBTAG00000000497	chr3	AKR1A1	1183	139.645	156.782	107.762	152.569	105.191	147.449	169.027	127.227	240.939	289.843	158.934	150.696	128.111	138.383	233.201	180.686	0
ENSBTAG00000000678	chr3	CSDE1	3854	67.5408	66.7283	80.4233	102.53	78.159	93.592	111.245	78.1589	101.292	134.954	95.9862	73.8916	75.9572	101.617	158.624	112.115	0
ENSBTAG00000001212	chr3	SSR2	1081	174.108	269.974	160.951	254.678	156.115	210.768	212.889	198.357	272.955	363.953	199.354	213.587	173.54	198.02	257.47	235.5	0
ENSBTAG00000001246	chr3	ATP1A1	3152	299.317	391.716	263.933	533.376	338.986	383.041	486.649	333.729	450.118	602.268	365.516	422.652	336.494	433.481	719.615	401.213	0
ENSBTAG00000001538	chr3	RPS16	565	418.102	605.9	397.519	518.788	232.703	367.868	365.865	292.662	692.55	793.356	487.97	484.142	270.993	353.034	437.715	388.876	0
ENSBTAG00000002026	chr3	RPL5	1006	1505.3	1921.29	1848.89	2216.59	1346.57	1839.84	1933.94	1407.37	2191.4	2994.9	2213.72	1537.52	1417.72	1786.41	2644.14	1927.8	0
ENSBTAG00000002068	chr3	TAGLN2	1317	297.633	436.547	233.685	445.856	234.907	344.002	383.676	242.496	525.652	489.259	282.876	341.512	234.582	259.872	488.358	374.758	0
ENSBTAG00000002203	chr3	NDUFS2	1577	181.256	229.459	158.207	272.241	146.938	190.857	221.894	173.623	307.986	376.927	206.916	212.974	172.148	190.188	311.575	261.779	0
ENSBTAG00000002377	chr3	PSMB2	805	71.2145	81.5393	70.3458	93.8695	50.608	70.5945	66.0151	59.9321	138.231	102.892	75.8677	76.146	58.1391	83.7019	126.739	79.2033	0
ENSBTAG00000002608	chr3	2017-09-02	1472	47.7104	52.3668	51.4796	76.8389	35.3082	36.6403	46.5043	39.9187	81.7916	95.5748	39.4156	57.4317	32.6755	37.8425	82.6183	41.7562	0
ENSBTAG00000003162	chr3	CRYZ	2422	33.9392	41.6942	44.6156	51.8665	51.685	51.4893	68.0556	53.4596	65.15	76.1917	55.4755	42.392	51.0659	59.5569	84.5857	54.7329	0
ENSBTAG00000003279	chr3	NDUFA10	844	108.111	88.1411	94.3222	138.575	71.5265	120.014	116.324	83.057	147.514	165.246	109.06	109.244	79.1082	121.336	148.928	129.348	0
ENSBTAG00000003642	chr3	PRDX1	889	303.127	392.271	371.423	520.286	357.582	512.577	569.912	393.104	535.051	555.595	431.823	406.237	400.165	412.895	748.262	605.746	0
ENSBTAG00000003746	chr3	SCP2	2624	25.6492	29.8896	27.1065	40.1699	54.434	63.9691	77.92	64.1945	43.7975	54.7756	35.9099	31.6338	56.2257	71.5657	134.375	76.9154	0
ENSBTAG00000003806	chr3	ECM1	1741	620.972	702.611	472.182	1015.14	361.566	413.457	563.399	542.384	1017.4	1232.75	643.71	806.122	367.341	489.992	748.693	538.526	0
ENSBTAG00000003898	chr3	HMGCS2	2022	1660.73	2063.62	1268.26	2257.52	1370.86	1903.99	2167.82	1758.11	2574.36	3148.77	1628.02	2124.6	1487.27	1613.48	3050.46	2335.67	0
ENSBTAG00000004271	chr3	UBAP2L	3445	49.1117	53.5451	54.2369	85.6431	25.8731	29.4789	41.8329	30.5824	85.9148	100.592	74.8381	55.6779	25.6656	33.5395	54.4924	31.0235	0
ENSBTAG00000004315	chr3	HDLBP	3962	87.622	89.6327	83.7548	121.48	45.4301	55.8463	66.2691	59.428	137.206	163.095	108.895	92.1191	40.87	64.5268	103.622	65.6437	0
ENSBTAG00000004381	chr3	TACSTD2	960	226.119	312.768	192.352	377.524	199.711	239.252	319.003	295.52	349.163	397.139	235.842	281.213	180.693	301.781	398.749	259.45	0
ENSBTAG00000005099	chr3	ENSBTAG00000005099	768	106.859	147.267	124.316	149.781	119.756	166.49	146.601	121.075	152.017	175.255	166.998	122.715	122.893	148.23	182.795	206.055	0
ENSBTAG00000005166	chr3	CHTOP	2009	27.5423	31.8348	28.732	43.1234	29.6803	35.7516	45.2823	33.7641	51.3028	53.9609	34.0914	33.1812	29.0395	42.2569	64.1911	45.6641	0
ENSBTAG00000006364	chr3	GLMP	1553	34.1734	38.7981	31.8838	48.9673	20.2707	29.8163	34.799	31.9952	55.5013	54.9029	40.7306	39.7993	24.0424	24.9045	36.7895	42.2366	0
ENSBTAG00000006370	chr3	CCT3	1939	214.231	253.283	208.808	317.23	144.654	197.423	221.114	161.092	379.61	391.363	275.152	246.976	155.922	191.814	318.651	225.444	0
ENSBTAG00000006441	chr3	ATP5F1	1145	188.887	190.795	187.077	300.133	205.287	261.717	288.307	200.595	309.477	270.739	229.359	215.032	217.057	250.685	411.309	303.26	0
ENSBTAG00000006505	chr3	S100A9	749	893.429	454.807	2442.38	1893.74	2752.06	2895.1	3025.03	1738.33	1559.95	944.038	2980.29	858.97	2615.23	2407.16	2961.86	1765.58	0
ENSBTAG00000007123	chr3	ENSA	2433	92.9382	97.5384	72.7488	136.103	98.5389	132.683	159.93	107.537	183.32	189.993	87.1403	113.269	105.88	118.375	222.753	142.529	0
ENSBTAG00000007515	chr3	UBE2Q1	1646	56.6468	75.2569	46.7025	82.167	44.026	58.1815	72.7795	58.2456	79.2408	85.1015	71.8231	59.8948	50.0938	56.305	92.2318	72.4549	0
ENSBTAG00000007537	chr3	PEX19	1948	37.4179	46.8283	38.3387	59.5455	35.5529	39.9775	56.6414	38.42	69.2971	76.9104	61.1362	44.3159	35.6724	56.1921	69.5531	54.3936	0
ENSBTAG00000008091	chr3	SELENBP1	1752	1970.49	2073.46	1105.51	2404.33	936.818	1166.51	1756.7	1109.38	3468.27	3666.35	1440.19	2191.22	1070.61	1240.27	2141.6	1717.75	0
ENSBTAG00000008122	chr3	GNG5	552	68.1922	81.7136	89.2066	78.4737	67.0939	94.8478	92.1927	69.4726	130.536	112.538	90.0929	72.6428	72.1035	89.0152	85.7603	116.336	0
ENSBTAG00000009434	chr3	PAQR6	1527	129.44	171.722	115.375	233.246	79.3105	103.377	123.87	131.105	221.305	266.426	129.129	163.915	87.8735	124.89	159.285	141.183	0
ENSBTAG00000009436	chr3	TMEM79	2097	213.82	295.036	175.203	320.411	175.671	209.899	267.165	237.737	334.698	385.109	204.702	233.849	173.726	222.718	373.655	239.519	0
ENSBTAG00000009603	chr3	UQCRH	866	157.279	204.843	130.15	236.762	202.286	283.754	347.389	231.889	252.249	282.714	153.137	165.159	224.11	241.564	392.079	305.091	0
ENSBTAG00000009813	chr3	ELOVL1	1440	75.4652	85.3216	65.1621	110.299	51.6958	65.5911	78.4998	53.6919	116.229	91.7775	91.4891	75.7351	54.0189	71.1166	100.892	64.3448	0
ENSBTAG00000010232	chr3	NDUFS5	479	142.175	163.035	147.92	238.141	132.473	194.987	223.768	169.16	230.405	269.55	177.592	182.89	163.207	176.216	274.339	262.385	0
ENSBTAG00000010265	chr3	MGST3	863	932.464	1134.65	633.673	1244.81	520.418	886.537	839.658	539.691	1555.75	1718.41	836.589	1076.38	638.312	770.055	1199.24	923.237	0
ENSBTAG00000010617	chr3	KRTCAP2	565	42.1397	48.2575	47.9347	63.0383	47.6331	72.6422	81.3034	60.9408	65.3806	129.352	65.6289	52.8895	54.3822	62.8574	82.3425	95.7983	0
ENSBTAG00000010663	chr3	ADAM15	2657	63.1764	69.2986	50.5537	84.9576	31.8273	39.7069	50.68	41.9027	102.298	103.835	73.8832	67.192	31.9112	51.5429	57.7516	46.6119	0
ENSBTAG00000010724	chr3	ENSBTAG00000010724	582	43.4228	96.0094	58.7558	95.1033	140.846	204.78	208.155	160.124	90.113	136.038	69.7083	82.5024	154.594	199.364	244.019	232.5	0
ENSBTAG00000010841	chr3	FMO5	3939	43.3915	56.0591	40.3509	76.2464	59.6422	60.0464	81.2907	70.4529	43.6484	94.0062	53.4916	44.4157	48.7116	67.9912	110.65	46.8128	0
ENSBTAG00000010910	chr3	MYEOV2	467	49.8435	69.1963	45.6921	66.9911	69.5248	97.4636	127.296	78.1441	59.5697	82.1604	59.7844	38.8305	87.1705	92.716	120.595	103.133	0
ENSBTAG00000011754	chr3	LAMTOR2	575	53.667	75.518	51.383	45.2009	65.6983	94.2568	101.037	61.6738	107.073	109.096	31.8644	58.6324	75.307	78.6859	123.495	104.503	0
ENSBTAG00000012638	chr3	S100A12	710	9063.66	10809.5	11640.1	20532.8	16083.8	20498.8	19662.2	14516.6	14343.7	18644.9	13506.8	12494.8	16148.7	16366.6	24355	19353.7	0
ENSBTAG00000012640	chr3	S100A8	395	1565.82	1364.34	2284.11	2903.67	6518.62	7263.43	7642.39	5044.29	2601.22	2388.32	2840.53	2009.63	6584.01	6787.58	9122.86	6712.05	0
ENSBTAG00000012957	chr3	SERBP1	1789	223.42	217.885	277.696	374.767	209.09	289.567	293.273	230.033	357.906	375.835	334.556	269.54	221.172	289.887	504.594	283.832	0
ENSBTAG00000012996	chr3	RNF11	798	62.1718	75.5055	87.0752	114.597	56.1571	74.181	80.7031	65.3668	76.0083	123.638	109.88	79.6945	56.5371	88.0941	91.03	60.9295	0
ENSBTAG00000013363	chr3	CAP1	3004	84.3052	89.6434	71.7612	110.553	67.6031	86.9686	101.195	75.8407	119.326	149.014	97.297	94.0345	67.0668	88.3439	151.068	104.749	0
ENSBTAG00000013507	chr3	SPRR3	783	216.589	245.902	319.336	357.752	225.778	321.897	410.095	167.206	575.45	329.016	387.768	147.764	191.57	407.59	397.156	247.801	0
ENSBTAG00000013866	chr3	RPS27	372	1056.58	1559.09	924.391	1322.3	1598.25	2162.76	2341.37	1791.85	1734.71	2344.44	1144.54	1304.5	1678.42	2019.89	3021.26	2795.33	0
ENSBTAG00000014204	chr3	S100A16	1061	84.3698	117.703	97.9787	161.04	62.0173	97.4519	111.21	67.8188	153.879	116.525	119.236	118.917	70.2602	95.8324	150.778	112.404	0
ENSBTAG00000014325	chr3	MGC166151	3938	21.4142	24.1902	24.4529	36.4218	29.907	24.0514	43.3432	38.8479	40.8801	53.5105	36.224	26.6562	29.3661	39.1003	56.1683	33.8955	0
ENSBTAG00000014649	chr3	CPT2	2380	52.9249	59.1191	49.4259	79.0716	32.16	38.0272	46.7387	37.5103	70.8985	94.6812	59.5705	59.9883	31.6487	34.8521	62.4154	38.7386	0
ENSBTAG00000015107	chr3	SLC16A1	3150	431.04	413.658	376.827	627.684	385.682	451.689	623.923	461.247	558.263	703.382	467.399	456.002	396.838	458.004	836.672	517.234	0
ENSBTAG00000015145	chr3	S100A11	620	162.402	177.535	94.8659	254.626	97.1693	128.577	151.814	85.1311	266.274	226.913	96.3948	164.778	100.161	130.256	229.063	163.503	0
ENSBTAG00000015147	chr3	S100A10	604	389.563	454.202	297.572	666.178	344.196	547.099	419.041	316.775	671.239	650.372	423.239	487.133	397.736	421.659	687.826	530.082	0
ENSBTAG00000015154	chr3	MCL1	3754	94.1423	119.347	110.549	152.572	114.343	132.809	191.828	114.402	119.419	154.61	110.629	94.5698	97.7002	104.972	226.771	108.015	0
ENSBTAG00000015285	chr3	RPS8	679	3072.18	3917.88	3692.14	4920.09	2665.96	3749.2	3803.16	3036.17	4712.96	5954.86	4129.17	3747.59	2916.35	3510.82	4766.19	4105.97	0
ENSBTAG00000015345	chr3	BNIPL	1747	96.9982	100.771	91.4499	141.334	104.585	129.665	155.962	120.378	162.633	175.702	104.128	108.771	100.703	148.846	177.07	129.706	0
ENSBTAG00000015346	chr3	NASP	2790	28.6045	33.7818	33.3379	47.958	30.6641	36.0224	38.7404	29.3377	38.2494	52.3897	42.6858	26.6392	28.1595	34.2642	57.924	42.417	0
ENSBTAG00000015474	chr3	SFRS11	1539	75.8828	85.5198	63.8145	101.64	54.6272	52.6533	77.2542	61.4913	110.234	122.677	84.7534	56.591	57.4517	77.4478	144.254	55.4369	0
ENSBTAG00000015853	chr3	SDHC	1296	95.2424	124.151	104.909	131.839	156.031	204.63	262.013	151.133	156.943	165.886	124.544	96.9599	164.157	224.668	375.982	253.415	0
ENSBTAG00000016712	chr3	ENSBTAG00000016712	4583	42.286	40.6901	44.1718	67.2127	49.1872	41.5051	63.8735	55.3344	62.3922	95.0157	60.4434	48.54	44.7804	61.1441	96.3485	48.6419	0
ENSBTAG00000017124	chr3	GPSM2	2174	40.3193	42.1151	32.3398	57.5618	37.8195	43.5668	63.3897	47.2291	57.0587	68.9151	39.5304	46.1705	35.1843	55.4976	93.484	54.0138	0
ENSBTAG00000017368	chr3	YBX1	1525	678.487	879.383	731.186	1090.75	395.939	559.315	517.689	467.109	1073.89	1434.92	966.878	800.72	409.509	505.002	755.187	621.72	0
ENSBTAG00000017574	chr3	LMNA	2201	125.699	177.252	91.479	180.189	92.6597	135.074	205.433	112.596	241.597	231.603	115.749	145.399	93.3611	104.881	221.387	147.549	0
ENSBTAG00000017765	chr3	GSTM1	1210	26.7121	55.9164	35.948	42.5617	46.4223	56.5329	75.1836	44.6432	35.4287	76.5063	56.6029	42.2159	54.4296	58.7015	86.342	63.6866	0
ENSBTAG00000017827	chr3	IVL	1614	7667.91	3325.44	3421.96	6410.25	2483.51	2587.27	3627.97	3384.93	5555.11	5986.16	4579.97	4446.98	1949.26	3246.94	4565.47	3269.41	0
ENSBTAG00000018889	chr3	ATP6V0B	977	68.2072	95.4363	66.3617	101.976	89.5885	115.256	163.641	96.863	126.499	162.699	73.2275	78.9486	93.6843	113.035	199.665	136.623	0
ENSBTAG00000018914	chr3	RAB25	1077	144.373	173.15	142.499	200.209	118.409	143.151	168.518	129.028	229.931	255.601	166.071	150.825	130.608	149.066	217.502	159.287	0
ENSBTAG00000018987	chr3	RPS25	378	975.765	1163.89	1056.63	1238.92	1207.75	1649.57	1641.78	1351.06	1404.34	1981.77	1000.58	1051.36	1269.01	1474.3	2118.24	1922.15	0
ENSBTAG00000019203	chr3	S100A4	466	767.81	970.827	499.582	1024.58	878.21	1633.9	1150.05	900.807	1677.4	1374.89	658.103	965.721	1168.2	1112.37	1982.71	1956.84	0
ENSBTAG00000019956	chr3	CMPK1	1746	57.8209	59.7649	73.0138	99.5139	86.0493	101.26	124.841	79.2352	92.4637	117.202	95.9427	55.4405	87.9895	111.176	165.017	99.8306	0
ENSBTAG00000020060	chr3	TXNIP	2857	73.8846	92.0173	111.265	149.092	111.613	112.347	143.761	155.877	87.4748	168.192	91.0041	87.5194	101.965	101.233	185.41	151.4	0
ENSBTAG00000020641	chr3	PSMA5	975	57.5699	79.4057	48.26	82.9327	95.4701	121.159	123.79	86.2771	102.904	101.817	69.3509	58.1541	104.115	110.772	215.142	144.43	0
ENSBTAG00000021288	chr3	PSMB4	932	83.0605	119.909	71.327	134.27	85.7016	114.328	138.683	99.5489	130.16	146.376	80.5077	91.8038	85.9665	104.138	201.423	153.555	0
ENSBTAG00000021377	chr3	S100A14	1026	47.1891	74.8025	46.661	80.2176	78.9328	119.752	126.855	86.2084	94.677	92.6011	62.9273	63.4782	87.6938	128.263	189.333	150.216	0
ENSBTAG00000021649	chr3	ENSBTAG00000021649	511	421.158	596.81	372.072	513.33	450.566	628.648	629.266	469.244	625.619	679.349	469.533	463.33	467.078	556.475	710.783	673.232	0
ENSBTAG00000021705	chr3	UFC1	868	34.9384	42.2703	42.863	63.2129	37.9745	46.072	47.7337	36.1047	61.4722	60.3417	37.6935	48.2565	36.1453	38.393	66.7631	64.471	0
ENSBTAG00000024095	chr3	THRAP3	3057	59.2175	56.0468	62.3736	91.3174	40.6663	42.5152	64.5261	45.3225	101.891	114.156	85.7638	71.183	39.2286	58.8827	87.3072	61.8196	0
ENSBTAG00000024280	chr3	ENSBTAG00000024280	524	64.2209	140.041	105.981	109.304	122.275	159.163	159	143.616	159.269	175.503	116.552	117.467	142.758	143.907	196.262	198.71	0
ENSBTAG00000026181	chr3	UGT1A1	3122	298.955	300.276	193.039	415.785	253.074	320.99	386.165	338.983	446.409	465.844	243.411	325.516	247.58	324.67	473.983	403.893	0
ENSBTAG00000027172	chr3	ENSBTAG00000027172	579	444.748	517.416	234.823	559.445	240.296	358.973	486.915	388.496	624.607	801.522	299.867	439.793	269.814	317.19	631.534	529.995	0
ENSBTAG00000027263	chr3	ENSBTAG00000027263	468	223.959	596.981	429.056	647.911	619.902	825.265	796.786	712.808	688.947	828.958	521.996	537.554	685.07	783.803	947.004	965.417	0
ENSBTAG00000031082	chr3	ENSBTAG00000031082	333	60.3143	112.204	53.3989	67.932	164.604	214.111	246.141	134.975	109.562	96.9328	65.5014	65.1938	177.143	192.846	291.676	247.943	0
ENSBTAG00000037651	chr3	S100A2	444	793.872	1674.72	681.452	1348.52	2137.07	3074.19	2801.55	2411.9	1710.19	1801.03	840.055	1064.77	2498.3	2508.65	4119.61	3771.84	0
ENSBTAG00000037673	chr3	GSTM4	1128	105.182	75.7972	67.4216	139.527	130.457	160.003	144.13	99.25	196.894	153.877	104.419	109.136	149.759	137.151	241.677	182.584	0
ENSBTAG00000038215	chr3	CLCA2	2955	401.508	295.603	373.365	588.317	398.433	472.503	658.847	472.009	542.013	515.254	466.208	426.023	384.329	523.624	863.434	508.989	0
ENSBTAG00000038617	chr3	SH3D21	2212	115.332	135.892	83.1089	141.215	59.3265	49.479	91.8224	91.8102	167.205	270.099	123.062	108.536	52.6904	70.9294	83.7603	90.4119	0
ENSBTAG00000039686	chr3	ACOT11	3814	71.8761	67.4281	72.6595	98.8102	106.945	96.2981	140.515	125.36	109.409	148.505	99.6236	77.5461	98.6786	143.245	228.126	113.171	0
ENSBTAG00000040414	chr3	ENSBTAG00000040414	858	581.031	673.615	549.366	799.371	733.378	1055.14	1090.73	834.56	918.478	1134.3	618.26	564.097	799.328	987.74	1365.09	1198.06	0
ENSBTAG00000045979	chr3	ENSBTAG00000045979	848	165.479	265.955	264.534	313.303	240.063	290.708	310.152	248.725	332.895	400.035	300.429	280.706	242.168	270.5	407.138	365.658	0
ENSBTAG00000046353	chr3	ENSBTAG00000046353	909	128.328	127.757	80.9565	226.092	107.834	138.349	170.928	171.927	184.628	213.73	97.9019	189.096	99.1237	141.829	203.826	194.277	0
ENSBTAG00000046450	chr3	EIF1	661	113.089	150.227	130.782	166.018	232.524	326.779	291.608	229.259	209.052	191.646	126.714	119.782	218.887	258.705	375.379	351.134	0
ENSBTAG00000046871	chr3	ENSBTAG00000046871	624	123.206	112.743	148.62	221.37	54.4063	58.1845	56.2946	66.4127	161.518	203.986	186.66	195.648	56.0965	61.9818	81.097	94.0914	0
ENSBTAG00000047046	chr3	ENSBTAG00000047046	92	6377.3	15850	5959	10855.5	6963	9608.7	10343.5	8784.92	12080.4	14742.5	7757.47	8167.45	9919.27	9098.05	13077	18133.4	0
ENSBTAG00000047248	chr3	ENSBTAG00000047248	351	173.558	186.047	217.451	266.021	99.1843	137.919	141.138	115.717	314.428	347.026	211.284	184.096	97.511	121.278	174.402	118.921	0
ENSBTAG00000047838	chr3	bta-mir-2887-2	57	39.6699	183.069	33.5959	177.323	136.448	92.3141	86.911	126.6	128.014	138.902	91.8398	156.829	115.998	119.491	257.748	362.128	0
ENSBTAG00000001754	chr4	AHCYL2	4922	420.652	209.749	276.457	184.034	576.431	433.129	287.855	475.103	282.877	136.605	182.49	354.518	485.05	518.079	137.471	226.738	0
ENSBTAG00000005726	chr4	HNRNPA2B1	1656	259.998	169.525	279.679	126.139	368.644	284.384	248.023	310.386	180.657	87.5297	189.142	224.098	363.727	316.988	121.74	198.048	0
ENSBTAG00000006029	chr4	OGDH	4061	84.0448	65.2334	59.887	38.9927	76.911	63.0366	50.7913	76.0026	73.8934	37.3427	42.3241	90.8168	72.277	76.3112	30.1478	49.5856	0
ENSBTAG00000006655	chr4	PIP	234	255.79	238.793	120.416	82.2745	215.779	154.034	152.044	265.21	150.068	127.532	85.7564	191.009	190.036	251.566	52.3206	164.66	0
ENSBTAG00000012003	chr4	PPIA	519	1554.87	1175.22	1339.37	829.07	1190.76	1174.04	659.483	806.036	1191.53	556.224	975.865	1460.1	1231.26	1039.55	394.733	763.609	0
ENSBTAG00000015547	chr4	SLC26A3	3028	183.878	82.0406	92.243	83.2907	158.026	112.085	100.542	158.786	92.6257	70.9999	69.8732	142.295	125.663	208.867	60.9186	65.8958	0
ENSBTAG00000015551	chr4	ENSBTAG00000015551	686	546.198	512.768	426.302	269.419	554.818	553.804	331.531	521.453	444.084	228.164	268.993	580.435	562.426	574.792	121.359	347.699	0
ENSBTAG00000022498	chr4	ENSBTAG00000022498	526	48.2986	151.667	144.585	71.3723	257.936	257.093	159.252	247.726	104.042	65.9976	105.328	170.918	272.107	228.913	65.172	181.385	0
ENSBTAG00000022613	chr4	CYCS	971	161.503	114.399	134.67	77.8218	398.456	358.2	227.266	261.596	112.721	46.4143	92.5492	155.979	363.167	277.069	112.638	178.565	0
ENSBTAG00000031464	chr4	ENSBTAG00000031464	770	448.955	226.447	541.094	277.532	1201.82	996.004	626.991	623.082	341.149	122.597	354.09	512.803	1132.97	577.796	310.581	427.123	0
ENSBTAG00000045532	chr4	bta-mir-2904-3	70	195.716	2058.14	699.549	584.443	1149.87	1353.06	997.219	1284.19	1172.7	687.334	542.183	1474.06	1679.83	1271.85	291.501	1651.3	0
ENSBTAG00000047157	chr4	bta-mir-2887-2	57	32.6694	129.92	33.5959	50.6637	60.6435	55.3885	31.604	94.0456	40.0044	53.4237	30.6133	120.982	100.077	59.7455	14.3193	136.804	0
ENSBTAG00000047286	chr4	ENSBTAG00000047286	810	73.895	70.2312	56.402	33.8697	104.097	101.016	62.8276	91.1251	52.9243	32.3312	47.3939	89.5499	108.358	92.1945	28.2144	70.7863	0
ENSBTAG00000047361	chr4	ENSBTAG00000047361	447	208.89	152.115	229.502	128.133	169.575	162.448	96.721	125.92	178.543	49.0494	141.509	207.411	165.029	131.692	51.1267	123.14	0
ENSBTAG00000047663	chr4	bta-mir-2887-2	57	14.0012	171.258	62.3924	59.1077	153.774	92.3141	86.911	155.537	64.007	85.478	38.2666	165.79	136.469	119.491	28.6387	249.466	0
ENSBTAG00000048169	chr4	ENSBTAG00000048169	393	594.319	986.707	946.694	584.18	650.247	623.931	406.811	567.117	768.206	457.16	679.334	937.79	664.391	618.336	182.763	405.006	0
ENSBTAG00000000014	chr5	TXN2	1044	163.588	151.862	126.564	132.313	136.697	180.689	173.413	136.464	217.978	134.173	142.906	179.323	129.769	137.003	171.997	171.791	0
ENSBTAG00000000198	chr5	ENSBTAG00000000198	444	1551.2	349.499	1319.16	969.115	2057.27	1594.57	1833.89	2336.67	784.735	582.968	1462.97	765.644	1320.98	2009.55	1571.74	999.006	0
ENSBTAG00000000808	chr5	COX14	464	142.757	134.935	113.2	123.438	141.013	163.868	180.531	124.417	160.207	126.006	125.043	133.208	145.851	142.07	163.592	187.828	0
ENSBTAG00000000836	chr5	KRT8	1695	2571.15	42.4984	62.6218	438.144	26.6571	78.2301	37.4633	131.977	549.951	353.92	697.983	583.743	586.043	215.121	53.4504	63.8656	0
ENSBTAG00000001489	chr5	TUBA1A	1904	735.612	278.447	252.446	263.404	223.499	283.684	298.504	234.439	498.685	287.242	306.559	289.479	226.947	272.633	364.376	363.054	0
ENSBTAG00000001553	chr5	HNRNPA1	1754	167.287	172.911	199.014	175.619	290.051	360.294	354.072	303.388	241.285	201.737	204.689	193.229	309.626	297.197	484.416	396.194	0
ENSBTAG00000001708	chr5	TTLL12	3245	54.1471	47.8206	40.1288	60.9604	38.5386	45.8086	44.4112	42.7602	85.3074	55.5541	53.7737	65.0125	38.514	51.4234	71.1819	52.0185	0
ENSBTAG00000001745	chr5	LUM	1811	41.8643	30.2969	48.6408	32.4237	73.6217	95.8823	84.5508	119.653	35.2551	43.7184	16.6209	40.1937	62.0665	97.3803	106.363	152.73	0
ENSBTAG00000003228	chr5	RPL3	1287	1063.47	1304.86	999.04	963.733	1009.2	1325.29	1244.34	1000.13	1336.26	1124.84	1030.77	1177.21	1042.5	1240.82	1418.68	1244.57	0
ENSBTAG00000003362	chr5	HSP90B1	2785	298.833	165.828	396.942	335.445	291.632	343.772	298.675	328.402	325.539	226.555	361.523	306.946	207.246	393.653	363.994	265.665	0
ENSBTAG00000004097	chr5	A2ML1	4335	1971.91	1198.75	1793.55	1523.19	1868.11	1546.28	2255.21	2471.7	2157.27	1750.24	1942.2	1637.25	1570.34	2523.4	2439.19	2160.37	0
ENSBTAG00000004349	chr5	DAZAP2	1855	66.8281	61.1525	65.6265	60.1956	63.6231	71.3407	73.8052	74.1347	86.7847	57.4557	68.6695	72.2848	65.6264	78.4168	96.8002	85.5572	0
ENSBTAG00000005465	chr5	NDUFA9	1261	88.3927	88.0901	63.7816	85.4976	79.9849	92.6363	96.0714	72.7587	117.539	79.2078	80.9516	94.9926	83.6886	91.4355	117.802	89.4838	0
ENSBTAG00000005735	chr5	ATP5G2	597	611.137	613.455	397.291	417.615	500.842	666.332	550.688	520.795	675.29	521.297	447.2	587.82	560.711	549.654	623.431	630.034	0
ENSBTAG00000006429	chr5	ACO2	2744	105.139	103.903	86.4367	99.4535	64.1108	75.7454	86.9859	75.5881	154.565	92.5531	93.9568	115.51	64.5864	75.0846	92.5069	73.0503	0
ENSBTAG00000006883	chr5	EIF4B	1994	352.873	374.594	383.323	328.273	273.652	323.393	305.809	290.447	370.741	408.973	399.704	411.801	289.264	322.177	416.288	298.359	0
ENSBTAG00000007024	chr5	ENSBTAG00000007024	789	149.701	163.826	175.443	128.104	279.138	348.793	288.251	274.118	150.283	151.293	145.413	156.999	280.98	341.289	357.929	344.748	0
ENSBTAG00000007152	chr5	OS9	2649	74.7151	66.4581	65.4743	65.4096	51.9629	61.7762	62.0537	65.1453	92.4495	77.0197	72.7889	76.1688	57.9954	69.0538	77.3374	76.1895	0
ENSBTAG00000007605	chr5	FKBP4	2095	132.313	138.019	108.904	129.114	109.841	149.569	141.234	107.369	174.583	122.388	113.901	135.079	106.872	129.346	160.513	116.918	0
ENSBTAG00000008137	chr5	ENSBTAG00000008137	255	202.907	191.406	213.489	171.76	60.0319	82.5397	54.7493	59.8317	239.65	207.787	195.025	234.373	71.1778	57.2351	92.823	97.1355	0
ENSBTAG00000008541	chr5	MGST1	959	473.791	506.496	426.468	461.732	274.454	349.239	332.954	334.312	525.48	518.216	463.533	512.145	273.485	323.149	427.251	370.209	0
ENSBTAG00000008935	chr5	PFDN5	933	96.5149	119.78	84.4451	78.9279	96.9891	111.949	99.4358	89.277	109.002	90.0817	81.8241	105.119	90.182	98.0297	109.352	109.143	0
ENSBTAG00000009508	chr5	SMDT1	616	68.8807	91.2566	60.3979	64.0699	103.612	122.151	114.783	105.097	96.2443	62.2872	63.7363	84.5827	120.174	114.912	149.725	137.758	0
ENSBTAG00000009509	chr5	NDUFA6	466	86.7711	75.8459	70.4464	88.8246	56.428	76.2186	66.6838	54.4201	110.587	65.3466	72.0825	90.9817	74.56	68.3813	82.3208	69.8871	0
ENSBTAG00000010402	chr5	MYH9	6098	85.4603	72.9195	82.097	85.4795	69.7028	72.6554	99.7019	95.0753	116.219	92.4831	74.0419	107.138	73.9221	86.2821	130.1	87.9329	0
ENSBTAG00000010624	chr5	DCTN2	1690	99.7976	109.747	84.1744	99.9635	98.8352	113.333	124.448	101.746	119.275	96.9404	89.0548	116.822	101.645	112.413	162.757	122.409	0
ENSBTAG00000010701	chr5	NACA	928	233.916	245.204	244.088	225.093	436.874	530.727	485.784	405.466	288.471	250.7	262.308	258.709	446.494	438.006	584.007	562.001	0
ENSBTAG00000010799	chr5	MYL6	691	576.509	639.61	495.667	523.098	512.213	731.032	705.842	628.377	756.343	502.384	501.265	642.397	550.289	555.848	917.784	770.024	0
ENSBTAG00000011918	chr5	BLOC1S1	560	46.7913	52.896	33.7073	45.5521	37.4767	63.4248	57.0989	46.0216	65.9644	38.0644	36.6129	51.5374	43.0608	43.003	75.7902	49.1459	0
ENSBTAG00000011941	chr5	LYZ1	1261	3940.44	2122.97	4679.92	3857.7	8367.96	7008.43	8626.79	8141.12	3173.91	3370.68	4367.58	3226.1	5725.26	9127.54	7901.17	4702.26	0
ENSBTAG00000012244	chr5	TUBA1B	1732	929.464	441.17	425.829	348.196	331.369	447.049	447.497	352.953	663.8	472.596	445.81	402.132	345.895	404.339	549.004	547.945	0
ENSBTAG00000012275	chr5	ENDOU	2295	194.329	225.287	293.712	227.755	247.605	238.677	299.453	230.972	225.938	231.405	278.661	229.476	221.047	289.249	304.431	201.466	0
ENSBTAG00000012890	chr5	SLC25A3	1454	106.573	97.4644	85.4191	81.1003	234.594	271.962	306.02	222.342	135.184	87.9618	84.0076	109.083	232.095	267.173	334.564	285.186	0
ENSBTAG00000013123	chr5	PHB2	960	167.788	191.097	125.1	165.95	126.539	167.723	184.834	144.109	199.047	181.44	123.601	175.326	132.751	133.28	187.896	173.444	0
ENSBTAG00000013315	chr5	ATP5B	1771	367.188	365.692	290.095	333.191	515.908	642.808	672.357	502.112	494.419	344.922	293.864	369.77	548.083	594.32	848.463	664.085	0
ENSBTAG00000014669	chr5	NDUFA12	635	40.4269	43.998	38.3424	50.0255	83.7923	117.668	106.384	82.7954	48.1187	32.6095	44.6544	45.0481	91.4663	93.086	106.685	122.8	0
ENSBTAG00000014731	chr5	GAPDH	1056	320.184	339.161	299.214	314.945	391.752	511.491	597.491	374.672	541.559	335.082	271.823	371.742	423.312	523.585	758.233	601.169	0
ENSBTAG00000014764	chr5	CD9	812	609.852	570.415	504.684	516.277	557.058	655.146	752.074	612.437	766.636	528.026	585.592	651.727	555.463	791.459	926.771	661.493	0
ENSBTAG00000014931	chr5	MLF2	1457	67.2814	86.8674	56.1403	70.6928	72.5296	98.9542	115.603	70.8954	106.422	63.5365	62.2771	72.3973	81.8625	76.6311	124.923	87.5205	0
ENSBTAG00000015089	chr5	LGALS1	507	62.4391	49.7945	65.8287	72.1484	72.8055	151.526	86.163	63.8457	135.826	81.6846	89.485	108.308	103.563	86.8405	172.256	144.756	0
ENSBTAG00000016516	chr5	CYB5R3	1899	70.3228	105.291	73.4698	81.865	66.3745	81.6025	78.024	64.817	100.144	104.231	79.4833	101.678	65.1981	78.0089	85.5314	88.1642	0
ENSBTAG00000017462	chr5	ATF4	1411	128.015	146.954	133.003	143.266	137.539	153.457	161.184	130.486	171.302	123.878	131.397	150.963	126.521	160.845	161.389	156.366	0
ENSBTAG00000018073	chr5	TSPO	822	91.7484	111.385	66.2285	92.5137	131.563	200.042	157.241	159.524	157.01	107.432	95.5268	137.335	143.525	157.136	209.512	170.197	0
ENSBTAG00000018137	chr5	A2M	4780	327.379	95.2793	224.233	201.182	119.708	85.0381	184.665	224.552	334.786	238.388	263.386	218.752	95.1455	271.696	242.299	182.423	0
ENSBTAG00000018451	chr5	PTMS	769	77.4888	123.439	85.7342	94.5086	56.3484	77.3206	91.3598	67.5638	145.296	95.8292	80.5539	103.956	75.0223	83.5082	85.9719	99.6127	0
ENSBTAG00000018588	chr5	TMBIM6	2775	228.347	226.106	190.067	207.265	228.799	270.775	274.596	268.81	268.7	242.734	183.771	259.18	227.615	270.073	327.657	279.846	0
ENSBTAG00000019603	chr5	LDHB	1284	33.5635	28.5752	41.3333	26.9891	63.457	89.7475	82.4252	56.6826	40.8456	22.2932	38.7315	37.197	71.0828	72.3686	93.4437	90.0243	0
ENSBTAG00000019782	chr5	TPI1	1255	137.038	146.714	144.958	137.68	135.06	165.195	199.88	151.306	208.947	150.923	152.944	147.139	156.711	164.363	235.43	182.016	0
ENSBTAG00000020564	chr5	ENSBTAG00000020564	853	1265.71	278.602	1095.87	732.961	1368.83	1084.15	1445.05	1608.08	601.473	491.937	1228.43	555.427	870.128	1539.34	1265.93	790.483	0
ENSBTAG00000020757	chr5	PCBP2	1146	146.01	153.913	162.087	151.195	164.388	212.129	214.568	180.989	196.587	178.032	188.047	186.986	181.006	188.486	255.686	242.556	0
ENSBTAG00000022971	chr5	ENSBTAG00000022971	465	900.184	117.271	604.2	352.957	1155.41	919.985	1067.3	1478.27	311.879	210.869	663.271	286.165	756.125	1161.32	951.358	651.052	0
ENSBTAG00000023274	chr5	ENSBTAG00000023274	511	661.931	750.952	563.194	499.202	861.512	1097.69	954.475	898.544	765.736	660.28	529.292	692.246	901.682	974.901	1154.82	1119.36	0
ENSBTAG00000023471	chr5	ENSBTAG00000023471	394	819.334	1048.28	683.917	759.828	423.311	552.233	451.5	447.414	991.967	792.976	730.756	856.325	439.939	522.924	635.975	562.309	0
ENSBTAG00000023487	chr5	COX6B1	479	104.132	111.032	77.6724	66.3177	210.566	285.615	251.974	227.268	144.717	92.8168	93.8051	107.708	228.706	248.328	308.419	280.58	0
ENSBTAG00000025005	chr5	METTL7A	1858	186.129	144.572	137.225	138.589	364.976	438.115	374.974	283.188	221.398	171.433	145.1	190.661	396.821	282.787	479.266	361.92	0
ENSBTAG00000026813	chr5	AQP5	1488	459.37	529.801	235.142	320.223	340.988	443.266	470.635	479.832	544.931	472.735	243.039	392.035	376.564	361.278	528.776	518.807	0
ENSBTAG00000026916	chr5	PRR13	997	132.21	172.188	80.945	95.1025	111.689	135.11	134.61	85.4072	155.066	135.001	82.6973	100.933	112.351	128.578	158.001	91.095	0
ENSBTAG00000030431	chr5	ENSBTAG00000030431	558	63.8834	111.6	102.465	95.7436	84.7355	125.89	90.3943	90.8952	119.325	92.7735	100.069	98.4093	85.9655	95.9048	106.779	127.415	0
ENSBTAG00000030650	chr5	TST	1223	227.087	296.977	130.856	171.586	271.737	356.459	352.774	256.583	363.945	259.448	141.965	260.836	329.679	328.576	429.791	334.176	0
ENSBTAG00000031786	chr5	FAU	466	337.665	449.296	306.442	252.014	476.326	657.174	626.248	551.28	451.157	399.921	288.33	360.638	524.98	573.15	681.336	663.435	0
ENSBTAG00000032150	chr5	ENSBTAG00000032150	471	203.611	159.372	87.1232	86.8598	138.393	218.967	156.812	147.957	159.763	109.91	122.258	118.756	165.979	157.518	171.558	189.906	0
ENSBTAG00000032899	chr5	ENSBTAG00000032899	537	334.385	174.261	136.529	197.183	244.377	318.458	241.532	208.097	290.445	244.973	162.473	263.968	264.843	203.84	363.263	218.67	0
ENSBTAG00000033884	chr5	TMA7	195	230.552	265.836	207.63	291.252	290.589	373.73	288.69	300.278	273.63	209.257	210.29	293.39	326.44	298.136	443.679	421.059	0
ENSBTAG00000036078	chr5	EMP1	706	75.9255	56.7376	65.0981	59.9928	91.9775	120.741	184.991	104.841	100.77	74.1878	54.9933	73.8002	70.5153	158.491	205.785	99.4057	0
ENSBTAG00000037775	chr5	ENSBTAG00000037775	1454	1068.48	400.044	348.826	359.159	304.472	386.681	411.64	312.81	647.691	378.236	381.634	397.865	299.326	377.421	515.88	466.267	0
ENSBTAG00000038033	chr5	KRT6B	2116	8015.67	3298.82	3739.57	3706.46	6242.12	7135.28	6822.61	5241.92	6279.96	3496.17	4999.85	4570.16	6179.35	8598.34	9099.73	6279.31	0
ENSBTAG00000038384	chr5	KRT5	2256	1843.35	1328.24	1278.22	1403.38	1784.32	2066.16	2414.88	2394.98	2401.54	1504.49	1473.47	1543.99	1905.49	2973.77	3270.96	3259.67	0
ENSBTAG00000038439	chr5	H1F0	2206	57.3406	47.7603	55.0606	54.5451	72.9188	81.0992	87.7849	82.2464	76.0772	53.8354	65.6534	68.7722	84.863	103.21	133.567	121.847	0
ENSBTAG00000038896	chr5	RPS26	1263	222.317	284.374	211.402	190.16	405.84	541.814	544.137	451.206	284.896	260.875	217.947	271.786	458.84	484.765	615.221	567.649	0
ENSBTAG00000039425	chr5	ENSBTAG00000039425	2162	9212.88	4469.21	5418.82	5791.92	8995.72	10396.6	9476.46	6895.38	9009.41	4759.28	7291.37	6873.76	8923.94	10665.2	12348	8769.1	0
ENSBTAG00000039967	chr5	KRT78	2108	1717.03	961.769	1638.68	1429.3	936.554	771.938	1056.89	1397.66	1942.11	1389.1	1703.57	1614.83	735.19	1395.45	1294	819.037	0
ENSBTAG00000039992	chr5	TUBA1C	1554	875.869	338.127	298.389	321.8	271.294	337.419	344.288	276.893	559.938	314.313	329.846	345.473	266.966	323.08	443.291	410.583	0
ENSBTAG00000040019	chr5	ENSBTAG00000040019	1672	8990.73	3407.38	4082.23	4313.62	7032.52	7798.92	7141.88	5301.78	6606.45	3682.23	5382.02	5017.39	6813.74	8586.32	9426.84	6067.01	0
ENSBTAG00000001925	chr6	TMPRSS11D	1329	199.066	72.9451	188.142	111.182	182.718	117.195	135.209	223.707	120.79	71.9472	139.176	140.483	138.718	187.791	84.7523	70.4092	0
ENSBTAG00000002049	chr6	HADH	1767	438.176	420.05	260.097	206.468	503.802	450.85	331.842	489.48	331.907	261.259	183.186	405.875	498.478	470.392	224.49	376.925	0
ENSBTAG00000007692	chr6	ENSBTAG00000007692	800	285.308	249.934	361.108	187.108	519.273	493.304	346.775	438.126	219.474	157.587	251.928	295.314	513.395	481.634	185.686	359.503	0
ENSBTAG00000007816	chr6	ENSBTAG00000007816	870	138.056	128.454	112.571	80.7708	89.8225	81.9527	81.789	110.198	102.218	55.3028	85.2422	119.777	82.7048	86.9547	38.4647	70.1224	0
ENSBTAG00000014226	chr6	RPL34	407	482.696	522.698	411.358	282.634	1013.4	1063.37	653.958	908.799	366.409	242.415	291.541	462.493	1072.52	953.274	415.12	796.8	0
ENSBTAG00000014518	chr6	RPL9	694	1121.58	1112.17	1164.43	792.004	1276.86	1217.67	890.331	1137.83	933.785	655.541	832.249	1268.57	1353.24	1247.44	512.772	940.524	0
ENSBTAG00000017496	chr6	ATP5I	302	106.144	103.658	57.9744	58.9679	271.024	309.268	180.441	260.793	77.0151	48.3998	50.5575	115.863	313.381	239.222	113.512	249.093	0
ENSBTAG00000019490	chr6	ENSBTAG00000019490	699	79.7304	72.7157	79.4479	37.871	149.592	145.286	102.442	128.602	50.8897	40.0793	49.3032	81.4816	149.862	144.418	50.2098	99.0887	0
ENSBTAG00000031497	chr6	FGFBP1	1125	113.03	125.07	88.0277	58.1845	165.152	169.316	121.296	122.973	82.2917	48.1811	66.3084	77.6436	114.088	144.22	62.3941	92.5545	0
ENSBTAG00000031679	chr6	HSD17B13	2324	755.713	319.23	562.79	454.797	950.437	803.21	655.963	963.548	535.918	210.435	395.882	791.716	874.715	897.113	389.136	626.463	0
ENSBTAG00000032022	chr6	RPL23A	527	675.403	903.804	956.186	631.999	1299.42	1338.94	925.497	1311	887.87	603.252	639.045	1118.55	1370.25	1294.25	453.79	1039.25	0
ENSBTAG00000032034	chr6	DYNLL1	270	134.981	88.5163	130.704	96.2611	232.274	199.758	146.783	178.687	119.924	56.3917	113.099	110.676	215.595	185.59	99.758	132.512	0
ENSBTAG00000032764	chr6	ENSBTAG00000032764	543	3111.92	1427.65	1163.79	1647.78	1948.87	2006.4	1276.43	1376.79	2438.15	1007.2	1003.43	2577.11	2013.68	2151.61	780.127	1108.3	0
ENSBTAG00000034844	chr6	RPL39	156	1331.81	1184.61	1143.37	817.602	2139.85	2071.03	1429.02	1821.23	950.104	585.606	810.958	1136.23	2170.73	1950.67	701.097	1611.31	0
ENSBTAG00000038368	chr6	ENSBTAG00000038368	231	139.345	97.6318	176.457	83.343	182.24	184.508	122.825	125.848	80.9439	50.0934	107.643	133.784	196.432	152.689	67.1335	154.884	0
ENSBTAG00000047501	chr6	bta-mir-2887-2	57	51.3376	159.447	52.7936	84.4396	153.774	115.393	102.713	166.388	56.0061	32.0542	30.6133	156.829	147.841	123.758	57.2773	225.324	0
ENSBTAG00000048205	chr6	bta-mir-2887-2	57	44.337	171.258	52.7936	84.4396	153.774	106.161	94.812	162.771	56.0061	32.0542	30.6133	156.829	145.567	123.758	57.2773	233.371	0
ENSBTAG00000000469	chr7	PPP2CA	1826	75.1738	67.8384	81.2011	58.5158	138.732	130.683	120.852	131.994	64.6862	53.3652	56.6203	72.7335	135.609	149.2	118.005	95.9593	0
ENSBTAG00000000550	chr7	ATP5D	973	144.767	187.852	100.092	98.4376	230.284	248.224	189.77	219.314	193.106	113.919	91.0139	177.708	245.3	221.249	134.216	202.712	0
ENSBTAG00000000810	chr7	COPE	1104	79.7584	89.9459	62.1968	60.1632	77.0461	89.8432	77.0992	83.2924	96.6628	70.6122	60.4571	99.7103	83.1421	82.8458	53.9699	73.9563	0
ENSBTAG00000001394	chr7	TMED9	1389	44.5285	37.5628	37.224	29.4535	82.7462	84.8572	67.1159	87.7253	51.2194	30.2542	32.663	50.1987	87.0836	75.304	64.0504	79.2562	0
ENSBTAG00000001794	chr7	RPL36	551	832.103	1111.24	694.095	595.736	515.096	572.507	377.613	492.055	785.465	647.717	579.541	920.576	526.346	536.826	352.552	447.873	0
ENSBTAG00000002098	chr7	CDC34	790	147.322	143.166	86.2255	82.8577	98.4497	94.5811	61.5678	97.0858	128.733	80.9471	72.8906	97.6364	109.952	90.5257	72.3217	91.1585	0
ENSBTAG00000002468	chr7	RPS28	332	535.649	783.736	391.398	346.482	1351.29	1508.04	1258.83	1571.79	614.019	502.634	363.971	687.751	1503.03	1351.79	877.663	1425.82	0
ENSBTAG00000003086	chr7	RPLP2	443	41.4346	37.9922	31.4941	20.6429	114.535	107.495	62.0131	92.1513	43.2372	26.1209	25.6032	33.4392	104.477	62.0478	38.6913	79.7281	0
ENSBTAG00000004258	chr7	EEF2	3182	521.802	563.522	550.143	417.626	484.926	504.941	419.22	494.837	538.173	423.565	451.731	609.38	506.317	478.472	377.064	426.117	0
ENSBTAG00000004553	chr7	TPM4	2239	170.259	143.124	179.486	115.436	193.091	174.849	189.275	174.5	119.97	90.5793	120.604	141.677	157.439	163.072	139.618	130.295	0
ENSBTAG00000005009	chr7	PRELID1	1224	122.796	114.954	94.765	85.3295	113.77	126.389	93.8244	105.11	119.229	85.0851	89.1012	125.199	114.711	109.502	80.0198	105.305	0
ENSBTAG00000006133	chr7	ENSBTAG00000006133	942	79.6371	78.9714	75.2164	64.8894	65.658	74.2923	52.1114	58.0009	77.9449	56.248	68.0756	77.8149	67.8505	70.4958	42.4564	52.5893	0
ENSBTAG00000006244	chr7	WDR83OS	654	63.048	68.4546	41.4115	34.5892	67.7669	87.6984	46.1375	67.7798	73.9164	46.562	36.6868	75.3722	73.7432	81.4551	52.4166	72.9424	0
ENSBTAG00000007725	chr7	ARF1	1797	121.538	122.506	100.932	89.7259	152.169	150.654	130.571	150.416	122.831	81.3396	69.4293	129.622	144.002	147.412	97.6535	127.628	0
ENSBTAG00000007737	chr7	UBA52	525	1209.26	1472.75	1076.03	892.02	986.917	1260.85	942.748	1141.63	1362.94	1086.97	866.662	1461.41	1125.32	1080.95	707.375	1104.36	0
ENSBTAG00000007812	chr7	NDUFA13	540	178.087	206.33	127.158	111.413	134.655	161.268	126.767	140.506	167.218	125.19	112.291	185.879	155.334	140.995	102.781	129.964	0
ENSBTAG00000008034	chr7	LMAN2	1610	56.4264	61.4681	52.1646	40.3579	49.4578	46.8996	37.7629	45.9736	61.1843	45.0153	44.7078	63.7723	47.9929	45.6281	27.8827	43.8752	0
ENSBTAG00000008340	chr7	ATOX1	441	143.266	80.9088	76.9213	80.7633	237.668	243.408	132.758	152.412	128.232	67.6701	71.2227	119.306	236.948	148.928	109.197	124.815	0
ENSBTAG00000008570	chr7	RPS14	492	697.767	966.047	544.91	461.74	1368.77	1645.95	1280.59	1466.7	749.887	580.56	454.859	816.055	1555.48	1552.45	1070.02	1460.93	0
ENSBTAG00000008692	chr7	UQCR11	358	115.92	142.919	76.4153	61.8437	150.695	194.014	124.54	142.25	132.484	78.2553	56.0531	120.569	173.102	146.085	118.554	131.971	0
ENSBTAG00000009389	chr7	HNRNPH1	2125	177.39	156.504	209.198	141.334	145.819	108.952	125.676	155.239	168.041	130.118	177.37	169.71	125.558	133.472	113.308	118.074	0
ENSBTAG00000009479	chr7	UQCRQ	422	96.4487	112.47	68.0676	82.1185	148.319	147.134	135.534	136.311	100.504	64.944	60.9908	101.678	176.035	149.293	100.575	140.217	0
ENSBTAG00000010740	chr7	CLTB	1214	220.991	213.224	200.33	180.787	156.706	155.387	137.259	185.967	219.385	136.455	163.5	248.464	160.401	156.489	110.261	148.49	0
ENSBTAG00000010959	chr7	HINT1	535	59.9171	68.5806	53.6907	35.0858	136.144	157.857	94.2804	119.467	69.8993	51.2269	46.4778	73.0415	146.124	154.588	109.844	144.039	0
ENSBTAG00000011419	chr7	HSPA9	2304	216.374	169.474	214.674	163.151	233.403	215.478	217.555	214.052	201.303	140.362	190.665	211.841	218.326	232.692	192.714	188.535	0
ENSBTAG00000012062	chr7	PRDX2	1013	187.239	199.043	147.451	151.566	192.308	170.895	126.705	165.878	187.282	144.292	120.579	208.51	187.621	171.931	134.556	143.088	0
ENSBTAG00000012632	chr7	TECR	1137	102.127	97.6972	105.625	96.9384	83.6048	81.6822	69.3162	81.0563	124.742	65.3489	95.9189	113.664	80.501	83.4365	62.4534	65.355	0
ENSBTAG00000013113	chr7	VDAC1	1812	227.484	193.57	230.69	156.185	267.549	268.903	233.132	254.649	224.501	153.938	191.878	224.115	271.168	261.372	204.951	245.802	0
ENSBTAG00000013358	chr7	RPS23	618	179.5	208.612	140.767	119.937	634.443	761.614	688.653	703.27	164.562	144.866	103.06	168.618	733.188	731.716	540.172	751.132	0
ENSBTAG00000014182	chr7	CTNNA1	3687	95.8891	77.6022	85.9951	71.2755	105.974	97.3317	99.6722	103.843	95.4897	75.4887	70.8726	108.411	101.093	115.06	87.4423	83.3539	0
ENSBTAG00000014835	chr7	SPARC	2138	100.909	80.6103	105.69	61.4576	98.7391	132.163	98.7921	135.394	106.44	96.5675	46.1132	141.8	91.9887	108.199	87.0412	161.766	0
ENSBTAG00000015114	chr7	CALR	1914	284.785	215.262	287.717	228.331	224.524	245.226	212.943	242.048	301.174	151.78	216.524	285.164	193.046	242.106	186.353	209.696	0
ENSBTAG00000015228	chr7	CD74	1373	200.34	228.248	270.379	196.308	239.622	215.573	205.334	283.662	186.007	177.431	172.526	278.845	230.963	229.608	131.971	275.952	0
ENSBTAG00000015465	chr7	C7H5orf46	532	101.258	77.1928	132.67	103.137	183.787	125.613	136.292	177.111	82.2947	58.3845	102.5	112.34	152.553	146.315	76.7107	104.327	0
ENSBTAG00000015591	chr7	SQSTM1	2068	90.1104	108.731	71.9634	64.9344	93.0074	85.8749	92.1185	104.783	80.7129	76.8651	59.2762	91.393	90.526	101.864	65.5172	80.2939	0
ENSBTAG00000015831	chr7	RPL18A	624	1157.45	1391.76	798.342	806.033	1007.21	1129.54	841.533	1033.86	1259.25	955.514	622.2	1239.38	1075.6	1050.96	739.029	1004.13	0
ENSBTAG00000016648	chr7	BSG	1474	945.515	1081.08	617.474	714.775	687.952	726.457	612.596	767.918	999.04	743.728	521.475	1112.94	795.287	694.597	542.658	750.592	0
ENSBTAG00000018522	chr7	OAZ1	1179	172.722	180.725	142.236	130.226	220.205	232.524	195.193	218.068	201.142	123.459	108.042	191.501	216.515	232.933	125.996	215.536	0
ENSBTAG00000019648	chr7	GNB2L1	1103	1386.3	1677.26	1270.61	956.502	1445.39	1776.55	1355.15	1503.8	1354.92	1202.6	1035.82	1466.45	1493.8	1581.23	1027.84	1493.78	0
ENSBTAG00000019718	chr7	RPS15	489	956.101	1248.7	744.616	636.819	847.254	1109.95	852.824	990.829	1106.08	881.786	661.942	1107.81	972.207	993.89	642.613	1026.2	0
ENSBTAG00000025191	chr7	SKP1	958	79.279	80.4634	78.5291	63.8056	145.875	162.581	117.995	143.764	67.5982	65.4803	72.8583	70.65	147.915	133.305	106.498	136.938	0
ENSBTAG00000030735	chr7	COX7B	425	88.2567	84.7468	78.5298	60.0216	210.886	258.143	201.336	164.941	87.9908	65.9186	50.2958	85.3358	237.327	192.882	182.445	218.015	0
ENSBTAG00000031205	chr7	ENSBTAG00000031205	792	357.383	414.389	421.403	306.893	535.585	545.79	458.318	478.476	367.949	312.974	376.201	402.459	519.563	508.305	398.826	478.387	0
ENSBTAG00000031363	chr7	AES	810	117.575	140.047	91.8644	84.377	92.2085	101.016	90.0714	107.67	111.479	99.2494	66.7823	122.973	103.716	90.9933	81.6202	114.391	0
ENSBTAG00000034973	chr7	ENSBTAG00000034973	588	360.125	518.083	448.966	296.314	644.978	751.253	477.93	619.232	425.026	348.017	382.08	486.488	662.338	663.558	408.101	652.939	0
ENSBTAG00000038186	chr7	GLRX	867	163.541	132.004	124.635	182.086	187.956	175.093	90.3831	172.409	177.791	125.037	124.784	238.32	181.982	164.411	77.1956	180.41	0
ENSBTAG00000039523	chr7	ZNF266	1765	139.04	119.006	136.706	112.35	226.202	145.336	175.295	239.702	133.327	128.362	125.311	145.43	209.269	222.577	166.94	142.157	0
ENSBTAG00000039555	chr7	COX7C	319	474.503	453.739	513.688	380.216	589.787	641.656	463.063	422.695	450.332	347.472	344.615	436.353	627.5	526.151	401.704	477.388	0
ENSBTAG00000043553	chr7	GPX3	1564	125.017	60.4781	372.044	266.195	247.616	110.352	227.77	217.514	100.599	59.1897	270.558	248.711	173.993	234.384	150.82	106.755	0
ENSBTAG00000045914	chr7	ENSBTAG00000045914	411	83.1723	76.9865	85.1984	49.1845	155.593	167.715	111.767	142.468	74.3439	63.7185	50.9477	81.4069	165.29	126.064	95.3229	102.676	0
ENSBTAG00000046034	chr7	EEF1A1	1383	788.16	762.06	745.534	561.349	1149.9	1095.56	931.324	1093.65	709.961	595.379	563.673	781.732	1072.13	1081.87	753.054	885.882	0
ENSBTAG00000046066	chr7	ENSBTAG00000046066	462	49.8071	223.679	225.012	182.313	158.992	151.479	107.228	166.905	203.347	174.009	166.186	247.667	150.692	153.742	70.6668	145.949	0
ENSBTAG00000046263	chr7	ENSBTAG00000046263	828	68.5938	54.4757	44.9337	44.1778	45.4747	42.2605	58.1983	67.7296	67.1958	43.3971	42.6756	78.0409	47.1295	48.1798	27.601	37.6706	0
ENSBTAG00000046319	chr7	NDUFA7	473	95.6104	116.711	98.9005	90.5628	89.7838	111.245	55.2235	88.9219	128.234	69.5299	83.0054	130.133	118.133	97.1969	67.2978	92.127	0
ENSBTAG00000046688	chr7	ENSBTAG00000046688	1389	1449.33	1608.17	1494.28	1096.71	1947.25	1929.93	1645.15	1927.73	1383.25	1187.37	1150.43	1529.5	1952.71	1885.75	1348	1668.34	0
ENSBTAG00000047946	chr7	ENSBTAG00000047946	579	140.132	305.217	278.764	213.637	350.529	356.701	316.572	336.506	222.118	188.284	204.181	280.109	389.608	352.06	266.429	339.07	0
ENSBTAG00000048107	chr7	CANX	3784	113.608	73.8338	127.53	96.7953	130.369	119.519	108.305	122.976	97.8627	72.1051	108.714	109.412	110.664	126.06	95.1229	88.8541	0
ENSBTAG00000000203	chr8	ATP6V1G1	1043	85.5708	64.8695	71.3425	48.4536	87.2336	79.7106	75.9951	89.7452	55.9678	38.5388	45.5897	90.6044	74.3316	82.327	37.5625	54.5333	0
ENSBTAG00000002953	chr8	TXN	512	132.751	98.6165	104.725	77.0841	264.989	276.969	195.272	181.613	104.215	49.9595	85.203	120.719	256.758	255.602	129.126	207.846	0
ENSBTAG00000005495	chr8	ENSBTAG00000005495	984	375.242	347.9	393.113	204.946	337.237	307.479	241.197	275.112	254.906	181.966	263.34	322.113	333.995	308.264	116.956	222.355	0
ENSBTAG00000008103	chr8	ALDH1A1	2055	420.327	252.745	298.594	151.067	303.075	250.805	410.691	413.056	253.879	174.855	189.78	259.259	318.088	460.576	242.676	271.423	0
ENSBTAG00000008493	chr8	AQP3	1765	209.652	256.892	208.624	162.799	218.648	193.036	170.192	294.138	182.162	116.975	150.274	292.741	200.381	251.381	106.823	185.817	0
ENSBTAG00000015978	chr8	ANXA1	1398	613.867	437.017	592.141	413.138	1308.35	1201.24	905.869	940.921	508.245	238.297	437.487	641.805	1053.76	1224.42	486.919	759.571	0
ENSBTAG00000016224	chr8	RPS7	741	1291.34	1484.54	926.288	631.998	1498.59	1680.47	1126.2	1575.96	1035.81	757.795	642.879	1332.87	1583.04	1476.57	543.033	1168.09	0
ENSBTAG00000019915	chr8	GSN	2791	75.2505	75.6199	49.7929	50.1827	75.4605	76.2609	45.1809	77.0485	75.3275	41.8968	31.4167	93.524	84.0767	82.1871	33.9231	62.1236	0
ENSBTAG00000020355	chr8	KLF4	2343	112.12	136.483	79.046	61.6268	230.203	202.459	175.876	180.394	82.5289	68.3632	58.2769	104.321	132.357	133.512	73.8518	116.289	0
ENSBTAG00000021131	chr8	HNRNPK	2128	91.695	57.1037	76.4907	50.2114	177.579	158.129	125.711	145.816	73.2938	42.0712	53.0949	82.695	166.382	167.12	70.5739	110.794	0
ENSBTAG00000021307	chr8	BNIP3L	1297	223.052	121.201	180.761	119.491	224.157	175.059	129.864	225.57	125.88	94.3833	154.719	194.164	166.33	199.176	81.809	89.4757	0
ENSBTAG00000021367	chr8	ANP32B	493	53.1504	51.8914	59.3745	23.4307	117.192	92.8572	72.1668	98.279	43.4774	28.4132	48.6677	51.2885	134.905	91.7736	46.3563	86.5287	0
ENSBTAG00000022796	chr8	ENSBTAG00000022796	1380	590.549	769.327	813.564	470.494	1184.07	1065.54	814.559	1108.87	659.951	452.801	530.758	877.821	1164.46	1071	425.253	755.185	0
ENSBTAG00000023462	chr8	RPS6	925	1393.52	1362.82	1299.81	773.731	1381.47	1365.54	862.738	1184.68	1037.33	718.327	899.832	1350.48	1377.74	1236.5	530.311	974.914	0
ENSBTAG00000037600	chr8	RPS15A	393	1004.52	1533.17	1322.59	813.198	919.142	889.704	589.017	801.624	1138.38	723.708	946.85	1462.9	928.63	878.916	311.527	610.427	0
ENSBTAG00000045613	chr8	ENSBTAG00000045613	54	7.3895	137.138	40.5284	44.5653	118.88	97.4427	91.7394	133.633	50.6722	33.835	8.0785	85.1355	115.24	103.606	30.2297	229.348	0
ENSBTAG00000046133	chr8	bta-mir-2887-2	57	18.6682	153.542	52.7936	118.215	153.774	115.393	86.911	155.537	56.0061	42.739	38.2666	156.829	136.469	128.026	57.2773	241.419	0
ENSBTAG00000047154	chr8	ENSBTAG00000047154	92	4716.11	8312.83	4130.26	3060.48	6963	6952.01	5242.74	7068.28	4441.53	2793.6	3101.09	5324.67	9368.28	6528.07	2581.68	8386.15	0
ENSBTAG00000047647	chr8	ENSBTAG00000047647	792	74.0629	115.604	123.312	69.2788	134.208	112.613	71.6477	93.1961	102.496	64.5941	86.4767	131.251	115.077	97.9754	53.589	68.9201	0
ENSBTAG00000001360	chr9	RPS12	463	2549.62	2147.62	2740.4	1467.83	2722.36	2542.31	2173	2658.48	1929.59	1175.97	1762.86	2522.62	2882.44	2674.17	1283.36	2225.12	0
ENSBTAG00000001835	chr9	GJA1	3091	522.448	363.183	501.2	330.265	956.469	738.131	694.695	772.012	370.919	245.11	386.42	570.058	884.7	886.51	468.438	486.742	0
ENSBTAG00000005096	chr9	COX7A2	496	144.274	108.584	81.6288	75.6892	373.096	403.13	287.829	308.85	134.241	47.8875	76.5178	121.524	400.437	322.698	205.696	313.504	0
ENSBTAG00000007685	chr9	PSMB1	866	153.285	122.051	197.752	125.051	99.5035	105.724	69.6857	77.6139	124.282	72.4366	155.656	167.518	100.602	97.1874	58.4348	77.8617	0
ENSBTAG00000014534	chr9	EEF1A1	1738	3740.76	3303.36	2926.76	1980.89	5478.59	5079.8	3622.55	5136.63	2672.8	1910.14	1952.53	3693.99	5505.45	4807.6	2186.09	3683.55	0
ENSBTAG00000016391	chr9	ENSBTAG00000016391	294	191.373	191.204	186.1	96.5885	298.134	340.95	214.456	265.084	183.04	87.0044	118.705	182.433	321.467	304.475	97.1669	243.389	0
ENSBTAG00000020097	chr9	PERP	1988	423.052	347.278	466.632	273.821	989.671	867.897	659.225	882.163	338.138	209.852	346.709	465.847	931.777	996.123	465.991	653.433	0
ENSBTAG00000022647	chr9	ENSBTAG00000022647	960	593.284	413.401	367.605	231.628	769.908	700.765	481.319	733.646	322.56	215.698	218.574	466.383	787.19	663.361	274.618	492.62	0
ENSBTAG00000023792	chr9	RPS19	438	238.691	251.306	185.501	107.689	497.757	510.573	334.169	507.44	188.459	119.581	134.457	242.578	540.189	491.497	212.436	396.908	0
ENSBTAG00000026633	chr9	ENSBTAG00000026633	459	60.5649	150.338	153.77	88.0821	176.976	171.385	108.91	161.258	145.062	87.573	100.744	186.408	161.28	157.397	49.7901	118.921	0
ENSBTAG00000030490	chr9	ENSBTAG00000030490	625	127.69	168.575	182.086	88.5602	219.252	236.575	138.35	193.971	132.802	83.8026	124.241	180.623	229.42	205.108	67.908	168.8	0
ENSBTAG00000033109	chr9	ENSBTAG00000033109	426	253.845	400.615	382.095	228.225	371.807	403.907	237.865	330.56	293.328	164.41	271.369	391.503	365.198	330.614	120.706	247.652	0
ENSBTAG00000035379	chr9	ENSBTAG00000035379	786	72.936	59.0997	88.7526	50.2125	163.661	155.648	109.438	109.122	53.9601	38.7424	59.3863	71.4878	156.036	140.503	56.0749	84.0358	0
ENSBTAG00000035855	chr9	ENSBTAG00000035855	1407	715.725	560.301	533.718	329.08	907.426	822.57	617.441	847.567	450.216	291.746	351.596	599.76	882.362	780.23	334.138	569.213	0
ENSBTAG00000039456	chr9	ENSBTAG00000039456	526	381.079	614.987	613.185	376.992	993.49	1008.37	654.987	981.888	580.9	343.882	413.847	730.773	1056.88	956.349	377.067	789.2	0
ENSBTAG00000045504	chr9	ENSBTAG00000045504	789	335.478	371.595	408.097	256.818	582.684	533.527	392.707	497.803	323.108	209.185	277.557	414.671	566.561	515.787	251.378	424.395	0
ENSBTAG00000046120	chr9	ENSBTAG00000046120	441	465.387	590.787	489.443	317.596	362.8	356.76	241.007	315.109	450.879	305.206	333.362	601.161	377.471	377.836	170.273	275.633	0
ENSBTAG00000043544	chrM	ENSBTAG00000043544	70	72.2059	48.0873	144.6	130.64	68.7808	90.2041	147.974	141.378	104.24	104.405	149.568	102.163	133.349	104.25	233.201	170.373	0
ENSBTAG00000043545	chrM	ENSBTAG00000043545	71	841.154	1915.36	1263.8	1606.61	5080.69	7922.5	10098.1	8290.63	1226.84	1930.03	1357.87	1464.09	8116.53	5282.96	13254.7	15175.7	0
ENSBTAG00000043546	chrM	MT-ND6	528	5709.39	9287.41	8257.78	11856.7	3185.22	3635.5	4763.72	5051.72	9458.72	12553.2	11729.7	8635.45	3677.95	3536.33	6960.9	9036.65	0
ENSBTAG00000043549	chrM	ENSBTAG00000043549	69	281.443	346.368	650.217	460.379	434.768	331.729	528.68	307.771	429.612	361.888	581.652	222.093	402.088	437.144	887.176	518.525	0
ENSBTAG00000043550	chrM	MT-CYB	1140	12137.1	20731.1	20522.6	32803.1	7243.21	7985.4	10611.8	7474.63	19543.7	28250.5	29394.5	18054.3	8268.75	6553.44	15169.2	12553	0
ENSBTAG00000043551	chrM	ENSBTAG00000043551	60	42.1201	56.1019	68.3917	104.283	106.992	135.933	157.625	130.579	91.21	50.7525	159.954	59.5948	108.038	158.112	176.844	152.898	0
ENSBTAG00000043552	chrM	ENSBTAG00000043552	69	44.337	63.4195	87.2242	97.6562	75.1452	72.4465	234.969	68.7256	112.36	79.4388	120.124	48.1201	75.1567	70.5071	283.896	206.081	0
ENSBTAG00000043555	chrM	ENSBTAG00000043555	75	83.3535	116.692	134.96	186.105	113.577	108.746	150.119	131.953	103.371	146.167	122.147	51.0813	98.5304	120.003	272.067	183.478	0
ENSBTAG00000043556	chrM	COII	684	10487.8	20484.1	21997.7	31467.1	12582.4	15038.7	16808.7	13025	13959.5	24022.9	29414.3	17160.8	14407.7	13339.2	22776.1	20874	0
ENSBTAG00000043557	chrM	ENSBTAG00000043557	67	43.6752	140.673	122.493	86.204	42.3793	51.0483	94.1045	73.8544	68.0672	118.17	97.6655	60.9926	46.4401	32.6753	121.821	123.232	0
ENSBTAG00000043558	chrM	ND1	956	2744.12	6691.38	5736.89	8067.41	3468.43	4527.66	5122.58	3516.65	4112.56	8509.86	6392.55	5006.34	3830.5	4258.14	7295.45	6298.43	0
ENSBTAG00000043559	chrM	MT-ND4L	297	3335.57	5755.26	5673.06	7320.06	3752.63	4165.23	5774.28	4006.91	4760.12	8335.72	6689	4554.32	4194.48	3896.08	8065.83	5640.25	0
ENSBTAG00000043560	chrM	COX3	781	16750	33775.3	26300.2	39973.6	14790.3	18018.8	22931.9	16615.8	25516.6	41457	34145.1	24746	17031	14446.1	29917.3	27097.1	0
ENSBTAG00000043561	chrM	COX1	1545	94531.2	151181	162749	184586	69910	82657.1	126109	88597.4	123986	198193	194565	110070	82679.2	65265.1	158534	123190	0
ENSBTAG00000043563	chrM	ND5	1821	4767.07	6168.06	5929.08	8997.06	2753.59	3087.94	4434.82	4186.26	6771.38	9424.09	8078.93	6080.24	3116.54	3180.68	6610.74	5410.14	0
ENSBTAG00000043564	chrM	MT-ATP8	201	9549.66	19997.4	15792	22008.4	13810.7	14811.9	17344.4	13972.8	14021.8	26379.2	21147.8	13526.4	15035	16134.3	24457.6	20178	0
ENSBTAG00000043565	chrM	ENSBTAG00000043565	72	114.537	187.006	372.355	180.49	288.056	281.366	369.043	280.63	171.019	152.258	363.533	127.703	358.325	351.36	680.168	465.066	0
ENSBTAG00000043567	chrM	ENSBTAG00000043567	955	359.06	1472.63	677.472	1314.39	518.631	521.232	1067.18	663.22	771.703	1174.06	954.245	745.359	943.899	423.33	925.599	2328.06	0
ENSBTAG00000043568	chrM	MT-ND3	346	2020.54	5245.69	4105.08	6083.09	5387.32	7147.68	4167.76	4877.93	3578.54	6665.89	5302.95	4031.88	6278.06	5170.81	5491.67	10268.9	0
ENSBTAG00000043570	chrM	ENSBTAG00000043570	1571	292.861	1007.91	415.139	592.518	627.401	551.144	1238.7	630.342	668.254	906.761	558.697	449.522	1057.88	502.757	990.768	2064.86	0
ENSBTAG00000043571	chrM	ND2	1042	3538.32	6097.12	6895.88	8859.35	3185.13	3726.26	4444.79	3793.1	5260.33	7940.78	8259.66	4883.36	3424.28	3827.79	6390.19	6367.59	0
ENSBTAG00000043574	chrM	ENSBTAG00000043574	69	107.951	146.353	269.602	258.091	144.923	129.641	280.657	161.356	145.407	185.357	183.347	159.166	152.192	222.097	354.87	305.797	0
ENSBTAG00000043576	chrM	ENSBTAG00000043576	67	242.199	552.645	559.383	581.877	163.989	219.901	302.479	273.877	435.63	827.191	514.372	400.264	129.645	275.925	450.738	445.003	0
ENSBTAG00000043577	chrM	MT-ND4	1378	6644.85	12904.8	12907.7	15693.8	4900.57	5894.44	7897.26	5708.46	10910.1	17971.3	14453.2	9492.67	5483.21	5269.4	10897.3	10134.6	0
ENSBTAG00000043580	chrM	ENSBTAG00000043580	68	64.5494	222.757	197.129	198.185	81.6967	116.071	86.0977	139.473	107.306	170.17	147.552	123.947	78.1685	110.893	252.062	121.419	0
ENSBTAG00000043583	chrM	ENSBTAG00000043583	69	1254.93	1814.77	1776.2	2232.14	744.295	880.797	933.349	764.946	2029.09	2489.08	2200.16	1395.48	839.876	937.744	1383.99	1635.35	0
ENSBTAG00000043584	chrM	ATP6	681	8998.06	16390.6	15204.9	20003.5	8734.87	10036.3	11499	9525.91	13657.4	21940.3	20377.1	11878.5	9777.85	9941.08	16024.4	15801.1	0
ENSBTAG00000000894	chrX	PGK1	1807	72.7254	46.7567	69.3379	49.8086	127.62	110.8	100.19	109.649	64.6092	34.041	41.2822	78.5866	121.825	133.942	81.304	112.199	0
ENSBTAG00000005776	chrX	ZNF185	2052	147.92	104.986	100.388	87.0197	127.905	89.4934	70.4506	128.71	118.235	81.6196	71.431	161.932	104.121	116.646	53.6975	60.5782	0
ENSBTAG00000006383	chrX	ENSBTAG00000006383	795	450.397	405.204	412.931	224.609	942.744	960.381	683.75	846.751	349.925	251.273	288.631	450.094	893.493	915.78	437.361	690.639	0
ENSBTAG00000007454	chrX	RPL10	718	1528.7	1730.88	1007.02	742.739	2146.67	2185.38	1664.06	2201.61	1271.6	802.427	702.357	1503.98	2257.78	2102.18	957.162	1767.06	0
ENSBTAG00000016093	chrX	PLP2	928	318.338	291.633	232.886	201.754	315.283	348.998	262.061	321.04	274.711	152.914	171.111	321.185	329.282	277.849	164.472	300.03	0
ENSBTAG00000016206	chrX	MAOA	2062	108.241	85.3771	86.6339	61.1552	136.564	115.343	85.8343	98.8889	88.9098	78.2702	84.8361	138.603	147.187	144.746	72.0411	70.7396	0
ENSBTAG00000016688	chrX	ENSBTAG00000016688	999	276.274	240.581	254.398	183.561	470.579	435.595	338.106	389.858	230.992	157.287	179.474	282.251	478.481	448.514	267.982	347.121	0
ENSBTAG00000017363	chrX	SAT1	1050	117.43	81.7484	89.6257	55.9231	159.078	119.771	123.527	205.195	65.15	38.2819	51.1023	94.3788	165.082	171.896	72.2922	133.24	0
ENSBTAG00000018800	chrX	RPS4	905	816.437	794.105	905.34	514.279	1098.25	1047.15	805.667	980.308	693.901	444.155	585.187	891.806	1118.96	993.694	502.347	897.117	0
ENSBTAG00000019253	chrX	RPL36A	490	646.325	587.352	669.96	353.612	707.208	714.116	532.157	560.044	491.417	293.329	459.387	627.049	722.045	645.852	333.144	549.498	0
ENSBTAG00000020547	chrX	BCAP31	1186	62.5802	51.6553	46.1327	33.2775	87.437	96.0542	65.3132	93.1794	57.2946	36.9732	36.0468	85.4944	85.3735	93.5259	39.2272	81.2193	0
ENSBTAG00000021421	chrX	SSR4	596	329.849	345.648	312.582	178.471	345.709	353.589	218.378	311.687	295.361	181.892	251.789	353.969	359.135	299.572	145.163	300.923	0
ENSBTAG00000022278	chrX	RPL23A	527	667.074	945.96	929.712	581.768	1299.18	1369.39	931.479	1328.22	874.024	551.248	649.806	1113.22	1379.85	1289.18	517.289	1120.19	0
ENSBTAG00000026063	chrX	ENSBTAG00000026063	750	108.36	98.7393	86.8119	41.0714	143.37	155.051	75.66	105.837	74.7922	37.3539	63.4001	100.119	143.128	124.544	64.2079	104.583	0
ENSBTAG00000034174	chrX	ENSBTAG00000034174	246	68.6682	24.6301	23.3533	21.5218	113.416	141.173	100.69	84.6498	42.6388	7.4272	17.7333	23.8795	120.159	108.77	36.4968	98.8246	0
ENSBTAG00000037931	chrX	RPL39	379	1085.5	979.636	916.701	557.502	1983.06	1929.83	1320.18	1700.01	803.803	480.475	590.477	997.366	1997.36	1881.81	820.509	1603.62	0
ENSBTAG00000038379	chrX	ENSBTAG00000038379	506	777.562	841.528	705.543	426.136	741.448	725.852	495.749	612.418	572.316	409.23	462.103	813.666	694.858	748.496	332.288	597.392	0
ENSBTAG00000038488	chrX	TMSB4	614	303.716	327.291	352.874	210.081	1185.27	1289.34	758.419	982.53	317.898	150.77	225.225	372.71	1252.32	1028.07	538.374	1048.87	0
ENSBTAG00000045678	chrX	ENSBTAG00000045678	677	92.5379	170.046	173.353	116.594	176.517	163.609	123.732	167.5	114.518	81.8638	110.832	179.577	198.011	176.419	79.5706	143.639	0
ENSBTAG00000045756	chrX	ENSBTAG00000045756	270	37.9327	56.1019	48.6341	51.6958	162.775	114.982	103.415	111.488	42.2269	20.301	35.5454	44.4596	145.011	115.318	51.3905	118.921	0
ENSBTAG00000046037	chrX	SLC25A5	1215	68.0928	54.024	65.9713	40.802	88.8047	95.7104	71.1675	59.9016	56.6778	27.068	48.8301	63.2735	90.485	77.2792	53.0699	57.3841	0
ENSBTAG00000046531	chrX	ENSBTAG00000046531	348	311.505	349.186	281.428	152.137	728.3	759.045	526.711	713.917	318.449	148.757	155.442	352.285	786.068	686.411	290.831	693.315	0
ENSBTAG00000046941	chrX	ENSBTAG00000046941	392	141.154	190.632	203.081	141.199	315.56	300.009	233.221	210.91	171.019	88.558	134.655	246.936	295.34	277.379	133.257	133.396	0
ENSBTAG00000047547	chrX	ENSBTAG00000047547	479	107.742	82.2203	75.9591	67.3225	424.224	436.661	267.018	336.167	82.8316	44.5012	54.6437	93.8445	471.757	331.103	170.397	365.807	0
ENSBTAG00000047768	chrX	COX7B	415	465.378	351.211	437.707	303.86	363.516	396.228	266.959	294.609	384.62	190.781	282.767	404.342	398.62	301.864	171.107	302.849	0
ENSBTAG00000002326	chr10	LGALS3	1048	87.1932	69.3779	71.7852	52.815	65.8493	51.4643	49.419	77.9065	61.3579	57.5325	58.6925	93.3403	54.0601	88.4332	43.6138	47.2701	0.001
ENSBTAG00000010234	chr10	DHRS1	1379	42.7294	37.347	42.0567	27.224	63.8302	57.0453	45.0684	57.1135	40.6774	19.4324	32.8998	45.0064	61.7672	56.9757	39.0641	40.5807	0.001
ENSBTAG00000021955	chr10	NPC2	1250	27.2406	22.8896	30.6395	20.0223	44.5418	44.8314	41.4329	53.7709	27.7278	14.6167	15.3556	33.7137	45.0128	43.2011	33.954	47.3374	0.001
ENSBTAG00000026909	chr10	NCL	1988	35.6614	32.3404	40.3195	25.179	70.8549	63.127	53.2364	53.411	29.8222	23.2829	32.696	33.0178	65.8009	60.4453	42.2881	48.4537	0.001
ENSBTAG00000027173	chr10	CHP1	2748	128.655	79.1306	95.8679	65.1549	144.477	112.495	100.462	136.926	73.519	56.7365	69.8491	91.2697	128.23	149.508	87.0259	81.7907	0.001
ENSBTAG00000037452	chr10	ENSBTAG00000037452	997	339.531	174.214	146.524	110.068	103.889	89.9855	92.1493	108.569	163.757	98.349	120.327	168.307	94.7958	101.008	74.4979	74.9923	0.001
ENSBTAG00000046814	chr10	ACOT2	1540	63.137	56.8305	39.7915	29.6909	80.8856	69.1906	65.7989	99.2059	49.1586	42.7112	26.3443	57.7152	87.2159	76.2918	43.4601	67.9107	0.001
ENSBTAG00000001105	chr11	ANXA4	2049	37.3262	27.5992	40.7213	21.6106	57.4185	48.2791	37.3649	50.1103	32.4955	21.698	33	38.392	59.919	53.7784	29.0789	34.9226	0.001
ENSBTAG00000001575	chr11	ENSBTAG00000001575	771	84.1885	76.8399	83.7377	56.1835	283.253	259	259.35	252.974	75.1211	61.614	57.1468	91.4295	294.098	234.415	204.315	229.05	0.001
ENSBTAG00000002046	chr11	COX8B	1405	79.0492	57.9786	55.2975	35.9695	101.838	95.1263	73.7239	109.178	69.4624	28.6093	35.7064	78.8942	107.499	109.419	53.4453	90.4332	0.001
ENSBTAG00000004531	chr11	CCT4	1963	79.0748	57.4451	72.7468	45.6051	105.906	98.1079	82.1334	64.3843	61.7979	38.1614	51.3353	64.6648	102.435	93.3096	70.6848	63.5584	0.001
ENSBTAG00000015278	chr11	ARPC5L	1027	53.3598	52.4419	43.6855	32.8056	82.7025	73.7794	81.1257	76.6889	37.7451	24.3138	36.955	47.2514	89.7544	75.3197	44.5057	63.4223	0.001
ENSBTAG00000020123	chr11	AUP1	1484	69.5529	60.1091	53.0911	37.2979	64.7212	68.6104	50.3769	64.7429	67.9158	38.5774	37.0392	68.4985	62.3765	67.3689	34.6501	54.4005	0.001
ENSBTAG00000032051	chr11	ENSBTAG00000032051	1287	143.243	90.7568	31.034	48.9907	54.8679	31.2771	49.6898	72.4102	64.4919	84.2327	24.066	100.416	56.4113	48.3853	34.8804	40.6304	0.001
ENSBTAG00000033887	chr11	RPL36A-HNRNPH2	470	31.1302	29.364	34.9234	19.457	80.6383	83.4068	67.0745	80.2774	26.1986	16.8455	19.4915	42.3866	87.1658	56.4131	39.9418	61.4847	0.001
ENSBTAG00000039839	chr11	IL36RN	1543	114.477	51.2661	127.653	82.661	143.455	96.3376	89.6044	171.035	76.2546	52.8905	96.6908	119.675	123.764	158.908	55.5419	83.237	0.001
ENSBTAG00000008024	chr12	UCHL3	844	164.688	100.106	149.749	79.8374	147.149	119.39	76.3046	131.181	120.497	56.2848	107.509	123.164	123.347	139.205	59.958	67.9347	0.001
ENSBTAG00000001038	chr13	SNRPB	1051	81.2493	86.4748	64.2921	44.4212	77.8774	83.6097	77.9876	71.4066	87.2179	44.0403	64.751	88.9427	77.5898	69.2022	38.8298	60.2283	0.001
ENSBTAG00000001420	chr13	ABHD12	1879	116.376	139.195	99.7303	64.5498	91.9161	91.2923	91.5574	96.9986	104.608	75.8452	79.6328	127.092	93.4219	97.2221	59.9446	68.8409	0.001
ENSBTAG00000004402	chr13	SLMO2	1374	59.8259	40.4227	55.7487	32.5775	75.2038	73.9118	56.7044	62.2732	47.4637	33.244	39.3695	64.5022	74.73	66.212	51.0869	46.7375	0.001
ENSBTAG00000005969	chr13	EIF2S2	1420	29.4123	23.9421	35.2554	17.9642	69.8117	52.4338	48.2072	56.626	24.0871	20.5869	22.1192	29.4976	66.0095	62.0115	40.8101	51.684	0.001
ENSBTAG00000006134	chr13	DYNLRB1	644	54.9393	40.7697	48.8512	24.6632	47.9242	54.3349	27.2732	48.0225	52.4033	31.2081	29.1278	53.5402	49.9255	49.4808	24.0805	42.0233	0.001
ENSBTAG00000011704	chr13	ENSBTAG00000011704	430	112.595	103.332	76.3442	47.0112	444.43	402.597	290.114	277.14	98.6341	67.9848	60.8706	104.538	458.884	367.137	214.49	268.817	0.001
ENSBTAG00000013854	chr13	CALML5	835	92.3908	95.5411	78.9576	69.7461	88.265	104.293	91.6895	106.175	115.241	56.1621	80.4561	102.163	97.9715	97.5911	59.6267	83.499	0.001
ENSBTAG00000014329	chr13	ENSBTAG00000014329	678	178.133	3.47534	4.84189	92.9956	231.428	195.575	5.97819	223.814	131.837	1.79655	1.28684	137.874	223.151	260.112	7.22303	156.958	0.001
ENSBTAG00000016846	chr13	YWHAB	2695	77.2895	54.4573	59.3828	44.4694	116.582	107.581	81.0476	110.93	65.3192	41.1293	53.4171	67.5714	107.709	118.42	67.8402	82.2077	0.001
ENSBTAG00000017475	chr13	GNAS	2277	146.271	134.231	124.709	88.3556	144.597	136.112	116.298	135.731	127.582	100.034	93.3019	161.634	146.442	139.412	78.1432	111.199	0.001
ENSBTAG00000018463	chr13	VIM	1849	55.4632	50.2459	63.6202	37.2237	63.2954	75.2717	47.0086	68.9114	61.9084	52.0426	29.9634	71.2762	60.3703	61.5688	30.4586	72.9348	0.001
ENSBTAG00000037516	chr13	ENSBTAG00000037516	1083	69.6373	55.9464	65.171	45.7751	108.52	72.8796	71.9407	78.2444	46.3209	41.6143	53.1704	59.4298	95.6478	79.7355	44.4653	51.6721	0.001
ENSBTAG00000039356	chr13	ENSBTAG00000039356	911	67.6005	32.1462	23.7231	21.1331	69.9249	79.1308	56.8508	61.5588	23.0278	21.3929	23.9429	28.3162	79.8365	74.4968	43.9011	52.3648	0.001
ENSBTAG00000039643	chr13	ENSBTAG00000039643	1135	149.886	92.8276	67.0058	60.6403	83.4258	82.9851	65.8672	68.4834	78.754	42.9273	59.5745	113.189	87.3821	87.2269	75.5077	65.4702	0.001
ENSBTAG00000046276	chr13	ENSBTAG00000046276	694	78.5799	26.1916	56.7631	31.2086	102.996	84.1602	77.2226	85.8575	28.9138	30.7148	32.0579	46.0026	79.9542	87.6258	51.7477	52.8756	0.001
ENSBTAG00000047962	chr13	ENSBTAG00000047962	743	95.596	28.9948	65.17	36.9238	85.9018	67.9869	65.4624	67.9856	39.8967	37.7058	36.9893	55	71.8895	73.6623	47.2365	46.3017	0.001
ENSBTAG00000011290	chr14	ENSBTAG00000011290	753	120.999	113.545	159.49	89.4858	47.3809	54.1564	42.464	51.2019	95.6918	89.7774	111.812	149.241	55.095	40.38	28.1823	39.5952	0.001
ENSBTAG00000014032	chr14	EIF3H	1216	124.37	125.676	127.56	80.7453	134.62	141.717	91.8492	115.296	117.388	79.1339	81.7949	137.995	133.377	128.226	97.9979	101.848	0.001
ENSBTAG00000032812	chr14	ENSBTAG00000032812	312	90.8055	80.9161	44.7177	53.9926	167.769	152.629	109.702	128.861	76.0083	56.6086	41.9461	72.8563	163.303	124.743	112.489	105.853	0.001
ENSBTAG00000046307	chr14	ENSBTAG00000046307	1592	34.8402	39.3277	37.8045	21.1629	45.3642	47.4299	46.3936	43.9032	28.0734	18.7453	27.1279	38.8243	48.617	45.3801	35.3756	34.2869	0.001
ENSBTAG00000005338	chr15	EIF3M	1282	85.1809	74.3065	88.1303	45.4274	129.423	116.156	84.6615	101.48	61.8976	39.4302	57.8476	94.4326	130.353	98.2864	38.1998	75.1373	0.001
ENSBTAG00000020308	chr15	EIF4G2	3654	102.834	68.5382	99.9485	57.5617	178.996	150.556	114.869	141.232	73.2625	42.0021	61.2454	97.088	150.082	152.447	54.0561	83.8556	0.001
ENSBTAG00000004064	chr16	BPNT1	1497	77.3898	60.0369	58.4779	43.4043	99.4549	95.0799	67.0873	80.9833	55.1403	32.1399	38.466	67.733	98.6413	74.421	38.1658	60.0563	0.001
ENSBTAG00000024663	chr16	LAD1	1843	96.709	95.157	70.6553	52.2307	77.5013	78.6574	59.3797	100.124	85.6176	44.942	51.6007	99.6404	84.2026	82.359	26.1291	56.7458	0.001
ENSBTAG00000005345	chr17	ARPC3	825	94.6393	79.9706	96.1629	47.2555	166.1	159.133	123.916	147.448	67.4401	43.5549	60.2803	96.8997	171.603	153.616	51.4455	101.191	0.001
ENSBTAG00000005970	chr17	XBP1	1759	45.3704	30.2357	55.9887	25.7207	117.557	94.0801	86.7942	104.788	29.8157	18.0043	38.9366	48.7871	109.745	88.0897	41.2973	61.2811	0.001
ENSBTAG00000031160	chr17	IGLL1	1425	84.2869	131.101	145.902	53.7036	321.93	150.103	27.1794	62.3594	48.0053	29.4899	22.3477	59.6845	347.813	75.1086	3.43664	75.3226	0.001
ENSBTAG00000039630	chr17	TMED2	606	79.6749	67.2111	87.5775	53.2137	114.285	102.894	73.5732	113.976	55.6893	35.175	63.3483	91.4574	100.764	120.42	61.9559	72.6646	0.001
ENSBTAG00000001855	chr18	COQ9	1603	55.6771	78.9556	42.1528	36.6309	47.3633	57.9368	53.6608	51.705	79.3749	57.7496	35.6502	69.468	50.7905	57.3601	52.9538	71.2509	0.001
ENSBTAG00000004375	chr18	ESRP2	2544	70.5313	84.4174	64.0903	62.6227	44.839	42.0911	57.3568	56.65	91.4251	80.6774	65.1615	82.1236	43.7247	57.7526	48.7668	49.9444	0.001
ENSBTAG00000004463	chr18	KDELR1	865	51.8204	65.7656	44.2767	38.9496	51.5219	51.7066	71.8489	58.8736	61.1582	44.3571	26.2248	62.3015	55.3053	53.4305	87.7535	65.2249	0.001
ENSBTAG00000006414	chr18	NUTF2	868	71.1026	83.765	54.8394	65.9854	49.6371	61.8335	63.8179	54.3946	106.657	70.8664	64.8328	87.6856	48.3929	53.8063	50.7775	100.934	0.001
ENSBTAG00000011215	chr18	ACTN4	2775	170.494	201.239	134.861	159.221	97.561	100.498	113.928	120.808	188.336	170.748	123.562	192.912	96.6617	112.99	95.8853	125.955	0.001
ENSBTAG00000012177	chr18	SNRPD2	531	96.4392	141.364	73.6724	72.5131	99.5062	124.859	129.764	100.953	114.227	65.3762	53.4003	101.008	128.913	86.1222	70.7068	158.081	0.001
ENSBTAG00000015991	chr18	E-CADHERIN	2653	118.471	112.669	102.291	105.223	85.342	70.8067	83.8584	81.0563	126.174	102.615	92.0822	131.506	80.3869	98.1983	108.294	71.7522	0.001
ENSBTAG00000016037	chr18	BCKDHA	1709	46.9313	61.8466	28.8134	26.7548	51.1437	54.6512	48.2243	54.4094	60.5754	62.3641	26.2918	63.8142	51.8885	51.3827	40.1176	48.0436	0.001
ENSBTAG00000016896	chr18	HERPUD1	1358	42.6066	48.3352	48.3476	43.2395	50.5447	55.4089	46.0969	36.4377	57.7619	39.4659	27.9476	54.1657	31.9817	47.8259	29.4506	45.2615	0.001
ENSBTAG00000017009	chr18	CMC2	692	26.1409	47.1839	26.0916	19.4748	55.1256	57.7897	44.2547	56.0134	33.6106	22.0025	23.3249	33.9558	61.263	72.0609	88.4612	89.4854	0.001
ENSBTAG00000019883	chr18	IST1	2419	65.5432	66.6543	60.6167	58.8948	66.396	60.5804	81.1723	70.9985	66.9276	67.726	67.4467	71.7968	63.1344	88.0886	70.5193	63.9026	0.001
ENSBTAG00000020560	chr18	CLPTM1	1737	31.7021	36.2385	23.7816	27.709	30.9876	36.0488	33.4462	38.4579	45.1587	47.6846	35.6626	44.5528	32.3927	35.01	33.8322	54.3991	0.001
ENSBTAG00000023659	chr18	MT2	421	41.0723	67.9619	51.9842	40.0135	176.235	221.225	106.973	93.0489	120.241	47.7387	71.4976	67.3399	195.854	138.669	112.446	202.654	0.001
ENSBTAG00000045498	chr18	SULT2B1	1036	40.1857	46.1378	54.3965	55.7497	43.0178	36.8232	36.9502	37.4143	55.9057	22.9268	56.0037	52.7577	36.9164	44.6114	53.5731	34.0922	0.001
ENSBTAG00000048174	chr18	bta-mir-2887-2	57	37.3364	218.502	33.5959	92.8835	62.8093	60.0042	47.406	97.6627	80.0088	64.1085	38.2666	179.233	106.901	59.7455	71.5967	136.804	0.001
ENSBTAG00000000833	chr19	TAX1BP3	1257	109.626	145.41	84.4423	99.1712	67.9629	77.4425	63.4154	89.7205	129.16	106.592	70.1037	144.669	68.7935	61.7315	48.6994	73.7124	0.001
ENSBTAG00000003303	chr19	ICT1	874	24.9586	31.9665	18.7803	20.3756	30.7926	34.0158	35.0392	26.6567	40.1783	22.9954	19.9652	26.0082	31.5955	29.2233	22.4129	31.4894	0.001
ENSBTAG00000003830	chr19	PSMB3	751	52.0709	57.3718	42.2553	53.8344	50.1373	51.498	59.368	45.2985	74.6926	40.548	41.8232	60.1957	56.6227	50.8524	38.0387	65.3534	0.001
ENSBTAG00000008621	chr19	PRKAR1A	1327	73.6722	59.3572	80.6064	67.4626	53.7722	54.7207	48.8707	51.8938	80.4188	54.1564	76.2679	78.1424	48.3605	57.5586	52.2812	43.2079	0.001
ENSBTAG00000011623	chr19	VMP1	2011	32.1449	35.8204	44.6196	34.9431	48.1288	42.3883	46.357	42.1376	34.2434	23.0166	36.2267	28.4491	41.7753	42.3358	40.9927	38.3197	0.001
ENSBTAG00000015232	chr19	RAPGEFL1	2188	86.0802	95.6911	59.1394	67.3124	66.9173	63.2487	69.159	75.7615	97.1295	84.6185	57.0221	94.3183	65.0004	59.2559	52.9711	50.5236	0.001
ENSBTAG00000015518	chr19	KRT12	1404	161.148	57.0609	61.3772	59.649	112.374	124.614	106.495	85.1728	78.6069	42.0769	60.2781	63.124	107.391	123.877	103.479	65.0145	0.001
ENSBTAG00000016740	chr19	ACLY	4224	44.8723	39.0482	32.771	37.0323	42.1738	34.6309	47.0188	42.8071	40.8113	28.4041	39.4516	40.0282	37.0766	40.3112	45.6022	24.3248	0.001
ENSBTAG00000016806	chr19	PAFAH1B1	1427	70.2805	47.8851	81.8592	71.8417	77.7744	62.6856	65.013	68.4848	65.8348	56.7632	75.5088	71.4136	58.8719	74.8328	58.341	51.4305	0.001
ENSBTAG00000018169	chr19	ITGB4	5924	55.8403	60.7991	48.396	47.1231	39.3657	43.7012	42.4205	44.305	76.6755	61.2732	46.761	71.2241	41.4935	42.9505	46.1559	39.8765	0.001
ENSBTAG00000018258	chr19	SRSF2	3095	45.4257	51.3346	52.8572	35.6119	65.0171	59.5896	58.059	65.6169	54.6671	37.5848	51.0238	50.1735	62.4559	63.347	56.4353	66.396	0.001
ENSBTAG00000018339	chr19	ATP5G1	551	41.7621	58.0364	41.2088	33.1935	103.512	134.651	102.985	85.6887	72.0079	37.5808	34.0441	46.3533	114.351	95.7987	87.3973	117.379	0.001
ENSBTAG00000019069	chr19	SYNGR2	1492	55.7184	59.5612	41.0717	49.3564	57.5065	66.3028	62.1807	64.5339	64.1893	47.3509	34.2091	62.6533	61.3469	64.7252	45.4053	63.9468	0.001
ENSBTAG00000019906	chr19	VPS25	1083	63.4964	84.5413	61.382	61.7742	70.9027	75.5518	78.5942	76.9118	75.3767	69.732	58.8097	82.3055	79.0082	76.1418	83.655	88.0966	0.001
ENSBTAG00000021780	chr19	SCO1	3793	31.5607	25.5587	26.6859	23.3483	38.9919	34.3349	40.6069	33.5384	31.0205	21.9977	26.7977	27.1365	39.9908	39.5048	39.3791	28.2981	0.001
ENSBTAG00000025320	chr19	AKAP1	2769	74.6475	82.2989	51.0777	66.399	66.43	70.5958	58.8766	77.7351	94.0428	77.421	49.4688	90.9465	71.12	79.1505	70.1539	65.5989	0.001
ENSBTAG00000030209	chr19	ARHGDIA	1851	90.3986	90.1994	73.3059	79.3075	70.6969	88.6934	75.9111	81.5351	121.466	70.741	66.6968	93.9664	78.9359	73.8553	70.9933	89.2114	0.001
ENSBTAG00000015460	chr1	TP63	3123	105.795	66.7186	86.1959	53.7866	90.0102	63.8573	55.8079	75.8556	68.1958	54.214	64.6746	104.681	77.1313	67.9977	37.112	33.6347	0.001
ENSBTAG00000030592	chr1	UBL5	222	170.757	150.11	123.228	99.73	114.555	80.5878	54.7732	95.6586	112.985	63.0978	119.868	185.227	106.87	126.008	51.4722	97.1112	0.001
ENSBTAG00000048135	chr20	ENSBTAG00000048135	981	69.6918	137.595	152.26	80.9535	517.721	197.12	36.7264	105.505	47.418	27.3164	17.7875	106.224	544.616	92.2413	3.32804	141.209	0.001
ENSBTAG00000016282	chr21	EIF5	4372	44.053	31.6439	50.3083	28.6229	77.1156	66.1349	49.3415	58.7123	32.9624	25.771	34.1248	45.8002	67.699	76.391	21.2825	44.5896	0.001
ENSBTAG00000031558	chr21	ENSBTAG00000031558	153	22.6032	17.6006	28.6083	28.3121	104.894	128.968	64.7572	91.6341	26.8265	11.9418	37.0661	55.0877	110.156	108.111	37.3426	68.9542	0.001
ENSBTAG00000017426	chr22	PDCD6IP	2894	68.7576	42.1055	73.5435	41.079	68.8076	48.6372	41.5499	69.1768	52.1605	29.0415	52.7587	76.516	65.3154	66.57	23.4087	35.8207	0.001
ENSBTAG00000032954	chr22	ATP5E	392	199.856	129.664	137.481	96.9978	324.693	290.613	205.648	248.254	131.463	60.5923	97.9313	196.116	329.074	261.245	89.5324	186.052	0.001
ENSBTAG00000047441	chr22	ENSBTAG00000047441	1722	75.7745	53.5607	101.197	45.5591	182.885	175.397	128.15	156.967	56.94	30.4162	66.3732	78.0161	171.957	155.668	53.0863	106.017	0.001
ENSBTAG00000008353	chr23	CDKN1A	2352	70.351	87.5876	65.7165	42.9737	127.022	103.583	99.1858	100.108	80.0802	36.2518	50.264	84.9183	100.872	94.8383	44.4192	62.0175	0.001
ENSBTAG00000012703	chr23	GLO1	1973	69.5729	67.9023	92.899	59.2789	81.4676	86.2761	82.4019	95.5122	64.2584	42.5982	69.4268	105.244	90.0223	56.5897	57.5023	73.6981	0.001
ENSBTAG00000014272	chr23	MUT	2765	59.5543	48.209	45.3141	36.903	65.008	51.4772	42.5111	76.4308	41.5641	30.3965	31.3966	74.2665	62.0797	45.3068	26.8623	48.7727	0.001
ENSBTAG00000019237	chr23	TXNDC5	842	56.2374	53.5699	49.7099	41.7284	81.8131	59.9932	54.0215	88.3965	67.1618	35.4424	36.2669	73.7099	72.0594	99.9576	40.7132	46.3054	0.001
ENSBTAG00000020116	chr23	JSP.1	1431	112.655	41.6353	89.4684	31.9525	90.9289	73.7255	60.74	161.656	69.4751	23.8335	62.1892	58.1848	89.5105	156.727	26.2371	113.792	0.001
ENSBTAG00000046886	chr23	TUBB2B	1639	113.291	78.2482	71.7717	42.8741	68.3924	66.9376	51.1083	68.8095	72.623	38.645	63.6127	83.3694	65.8905	61.8883	30.3773	51.2149	0.001
ENSBTAG00000004871	chr24	NDUFV2	1095	87.8237	72.8556	75.4495	53.6249	121.311	117.732	76.9103	91.8852	60.8067	40.0458	52.5877	88.1677	127.396	100.632	45.4688	80.4288	0.001
ENSBTAG00000015731	chr24	TXNL1	1174	57.2151	37.2738	58.2553	32.7977	58.5717	59.8351	42.5806	59.008	41.565	21.2694	37.53	54.3881	57.6447	55.736	24.3331	40.634	0.001
ENSBTAG00000026266	chr24	MYL12B	959	108.184	56.8624	61.3315	41.1544	80.1992	72.9753	53.0661	76.752	66.1011	18.417	52.3123	75.1039	77.4627	63.9195	34.0439	44.0041	0.001
ENSBTAG00000043951	chr24	IMPA2	1104	109.758	110.374	92.4279	61.0351	95.6088	92.4647	68.1247	93.1904	93.3581	41.926	78.6337	105.725	98.878	98.7099	39.9229	68.555	0.001
ENSBTAG00000002176	chr25	NSMCE1	803	63.7724	89.7071	53.1462	35.9631	58.7285	74.702	53.2801	62.649	31.8042	39.4391	37.4851	77.926	56.9923	43.0155	36.5919	92.5388	0.001
ENSBTAG00000002178	chr25	PPL	5238	48.019	65.2915	37.6037	45.3004	33.0904	26.3196	33.6177	47.116	55.4608	32.4398	33.0636	50.857	30.6169	39.4735	25.2434	52.9803	0.001
ENSBTAG00000002367	chr25	HCFC1R1	634	52.0295	90.7894	34.951	49.3452	35.0497	40.6677	14.2068	29.9184	59.7037	31.7003	41.2845	80.5699	39.0572	37.2164	14.1612	49.9211	0.001
ENSBTAG00000002871	chr25	COPS6	1110	54.882	47.3075	46.5803	32.9543	52.4952	50.9599	47.8758	44.7645	39.0313	31.2745	25.9386	45.0988	51.6245	45.801	58.8254	91.3258	0.001
ENSBTAG00000005757	chr25	FUS	1757	47.9203	66.2877	49.9801	58.3484	61.4102	52.5592	48.7011	62.6627	60.7375	46.7952	40.2224	48.8427	64.2692	57.455	38.5571	105.732	0.001
ENSBTAG00000009237	chr25	KDELR2	1096	48.5441	70.0249	45.1785	28.5446	80.4245	86.4182	73.1419	69.7916	35.3688	33.3411	33.0364	41.0142	76.7699	74.7947	67.7686	111.326	0.001
ENSBTAG00000009534	chr25	NDUFB10	727	89.1009	142.608	70.3673	41.7087	96.6226	112.548	81.151	90.4682	119.815	77.909	42.0038	109.259	105.571	90.0056	61.7484	213.89	0.001
ENSBTAG00000010015	chr25	NMRAL1	1099	92.9503	147.325	64.7201	48.6123	50.6617	46.9215	43.8473	64.3482	75.5242	75.3668	67.8771	78.5508	52.1412	50.2435	72.0397	67.6148	0.001
ENSBTAG00000019249	chr25	HS3ST6	1029	111.036	123.98	62.4764	79.9837	43.6704	39.3748	64.3367	54.7	119.22	53.268	78.0059	94.5674	46.4909	46.5696	67.4219	71.7687	0.001
ENSBTAG00000026376	chr25	SNN	821	32.0782	37.7201	22.9916	34.0021	39.6974	47.7481	49.9178	60.0198	32.2179	43.0253	25.5049	41.9974	43.1098	33.7764	24.8539	63.1335	0.001
ENSBTAG00000026428	chr25	ATP6V0C	1139	156.717	247.951	134.982	126.771	115.541	126.812	143.134	135.038	178.176	152.391	109.156	198.45	128.166	122.799	106.773	196.526	0.001
ENSBTAG00000031598	chr25	GBAS	2009	57.2033	116.281	54.3321	58.2167	94.3255	90.6232	78.4594	71.5307	68.7821	30.6183	54.7199	70.6849	96.4757	87.7829	64.1911	113.475	0.001
ENSBTAG00000038866	chr25	UBE2I	873	26.0537	75.1881	28.8295	22.6043	40.4439	45.2054	46.4286	42.7469	31.3436	27.9052	24.4854	34.5223	44.8487	32.6004	44.8771	90.373	0.001
ENSBTAG00000045747	chr25	5_8S_rRNA	153	9.56288	77.0025	5.36406	15.7289	110.543	96.2963	67.7007	30.9939	14.9036	7.96118	5.70247	10.0159	133.035	136.728	165.374	926.385	0.001
ENSBTAG00000045825	chr25	5_8S_rRNA	153	4.34676	77.0025	5.36406	12.5832	110.543	96.2963	64.7572	30.9939	14.9036	11.9418	5.70247	10.0159	131.34	136.728	160.04	908.397	0.001
ENSBTAG00000046680	chr25	5_8S_rRNA	153	9.56288	74.8025	5.36406	15.7289	90.3706	85.9789	55.9267	28.2988	11.9229	7.96118	5.70247	10.0159	113.546	120.83	133.366	722.52	0.001
ENSBTAG00000047249	chr25	WBSCR1	2467	92.3043	128.122	98.0272	100.085	97.4311	109.312	113	99.7037	100.564	60.2365	74.0917	102.908	103.947	113.194	97.931	199.691	0.001
ENSBTAG00000003634	chr26	CISD1	751	55.6131	34.5127	33.1486	23.7128	133.316	119.461	86.3534	108.716	24.8975	17.0301	17.4263	46.5921	136.033	111.422	27.1705	66.575	0.001
ENSBTAG00000008731	chr26	PRDX3	1615	94.3842	74.2004	76.7342	36.9547	153.188	135.702	85.3308	134.685	63.254	36.5795	51.3223	91.8831	165.93	133.298	26.7856	75.2658	0.001
ENSBTAG00000017804	chr26	BNIP3	874	69.397	68.1695	82.6335	51.2144	82.7727	65.3223	64.9256	55.6725	39.1347	33.4479	55.4034	109.585	68.3827	111.884	28.0161	27.8156	0.001
ENSBTAG00000018041	chr26	ACADSB	1858	198.944	131.71	129.422	86.0029	224.647	160.718	137.192	205.178	99.4081	75.7191	77.9502	188.599	198.375	187.608	38.6576	81.7159	0.001
ENSBTAG00000039406	chr26	ENSBTAG00000039406	945	155.109	120.753	91.1889	45.3293	158.856	135.028	82.9229	150.105	99.4141	65.0921	56.7803	150.811	156.809	141.831	29.366	77.6627	0.001
ENSBTAG00000027225	chr27	LAP	376	143.27	27.7525	125.142	71.6838	393.998	150.44	111.392	358.616	48.516	21.0569	53.3697	120.91	312.39	626.885	8.683	106.134	0.001
ENSBTAG00000021499	chr28	PSAP	2637	181.534	161.349	150.01	83.9593	252.945	195.052	162.415	332.604	122.962	67.4391	88.3397	197.003	249.261	190.209	51.3802	174.12	0.001
ENSBTAG00000023037	chr28	ENSBTAG00000023037	514	48.3911	31.4345	29.2727	13.1095	188.782	183.245	91.999	156.438	34.603	13.0337	14.4281	35.7768	197.999	193.558	31.7588	98.1644	0.001
ENSBTAG00000010336	chr29	TALDO1	1238	118.077	100.603	130.154	82.8094	93.8361	88.8319	64.0249	105.42	107.934	53.1303	90.5602	131.417	93.4116	99.2253	42.1946	82.2539	0.001
ENSBTAG00000018188	chr29	NDUFC2	648	55.6265	40.518	43.0614	35.6523	86.4931	92.1646	52.8197	76.0436	47.8571	20.677	41.0657	54.3921	93.0325	72.0739	31.4893	65.8313	0.001
ENSBTAG00000020807	chr29	FAU	449	216.55	182.925	184.612	128.634	328.566	305.284	194.586	340.261	191.968	99.0183	112.703	198.523	332.631	297.425	110.887	268.679	0.001
ENSBTAG00000045971	chr29	ENSBTAG00000045971	881	34.8757	23.6889	36.9517	28.9548	80.4335	76.1513	55.7196	72.08	27.9531	16.5911	28.2243	25.8016	74.1671	79.7946	36.1315	47.9001	0.001
ENSBTAG00000007062	chr2	IGFBP5	982	82.353	115.174	56.552	79.8908	107.361	135.299	75.2124	108.337	71.9835	76.2839	45.312	145.649	111.822	126.827	42.3893	75.2036	0.001
ENSBTAG00000011582	chr2	SERINC2	935	49.2212	52.9218	40.0841	40.6665	50.5694	54.3074	43.8315	77.399	50.7264	42.9904	34.9925	68.8368	56.1565	56.7148	30.553	71.1346	0.001
ENSBTAG00000014388	chr2	EIF3I	1194	74.192	78.9373	75.6089	44.7445	81.1645	86.817	66.7615	80.295	76.7722	50.4975	60.2843	77.8626	81.2183	80.2682	55.3705	72.9917	0.001
ENSBTAG00000015962	chr2	MMADHC	1306	58.6633	41.2387	53.4147	32.431	127.139	127.922	101.037	101.825	43.3003	36.8403	34.0708	51.4333	114.755	118.831	73.7457	92.0201	0.001
ENSBTAG00000016174	chr2	NCL	2422	81.2784	77.4122	90.1347	52.264	154.8	141.867	124.211	118.326	83.6029	54.5663	72.4064	76.0314	144.259	136.79	100.425	126.7	0.001
ENSBTAG00000019255	chr2	NFE2L2	2407	72.0038	60.9732	72.9663	50.1902	72.7279	67.8779	64.1764	76.4062	58.1667	42.7612	52.3777	64.4087	63.7723	63.7683	55.9507	57.3607	0.001
ENSBTAG00000021976	chr2	NDUFS1	3338	49.1718	36.0007	35.8964	32.8753	81.8827	69.3601	62.3322	70.661	40.1674	28.2803	28.8822	40.6294	75.0374	74.1116	54.0385	62.6618	0.001
ENSBTAG00000038104	chr2	ENSBTAG00000038104	1206	57.0204	48.8449	51.2654	35.9183	77.593	84.208	58.6286	74.3673	82.0587	56.56	43.0452	68.4049	95.4602	78.6627	41.2838	104.595	0.001
ENSBTAG00000040602	chr2	ENSBTAG00000040602	1046	79.3488	74.0158	58.3226	46.9342	102.917	109.162	86.9715	102.891	85.0189	55.3135	52.5489	87.1703	119.606	102.09	61.6443	126.733	0.001
ENSBTAG00000000404	chr3	APOA1BP	1137	46.4427	71.6446	34.4064	52.914	45.2769	60.3939	66.5435	54.0375	95.0606	79.2757	41.437	63.3462	53.8193	51.9873	81.1177	74.2304	0.001
ENSBTAG00000000797	chr3	MRPL9	1224	62.376	65.7272	46.9355	87.6888	60.3143	82.5397	72.116	61.6509	98.3637	106.978	54.5299	80.1275	64.2931	66.9731	114.695	85.0685	0.001
ENSBTAG00000001520	chr3	MRPL24	832	44.6034	51.3817	47.3481	61.3202	30.8632	56.2872	42.221	31.2239	79.4799	79.7888	52.9569	44.205	35.372	33.3298	83.386	43.0027	0.001
ENSBTAG00000002910	chr3	ECHDC2	1484	24.2001	41.0557	14.1945	25.6221	17.8857	20.2108	43.7004	31.6768	37.7993	75.1028	20.8713	22.7181	20.5301	34.4221	54.4501	30.6003	0.001
ENSBTAG00000004422	chr3	ALG14	850	35.3653	24.9488	20.598	53.793	25.8525	41.4762	43.976	36.3841	54.726	44.4234	38.4917	36.9588	25.9291	28.3314	37.4493	58.2813	0.001
ENSBTAG00000008849	chr3	SORT1	2741	36.9771	38.5611	35.0317	45.8303	39.1842	43.5773	52.7416	44.6052	53.5746	75.1012	41.8573	39.9742	40.3457	62.92	78.6127	36.8161	0.001
ENSBTAG00000009526	chr3	TMEM59	1126	56.7009	56.7994	52.2352	95.3207	77.295	102.808	115.989	97.4121	83.4337	101.144	58.501	67.3674	81.0571	92.0286	193.54	142.986	0.001
ENSBTAG00000012471	chr3	ILF2	1608	33.0873	50.8685	34.8764	57.7686	40.9974	52.1937	56.8548	41.0302	59.5588	74.6138	45.5772	40.5029	44.102	46.5925	82.7369	89.2859	0.001
ENSBTAG00000013025	chr3	HAX1	1070	26.4779	34.9195	24.8	43.1826	22.6138	32.2107	23.5701	19.0762	42.1953	48.9501	30.5775	30.0759	21.2037	25.9163	45.7683	22.7204	0.001
ENSBTAG00000014295	chr3	CAPZA1	2299	39.9206	40.5573	46.8836	77.4611	63.5253	82.2817	99.1217	79.009	65.2634	68.8769	57.8743	49.4371	64.2305	80.0956	133.489	88.3872	0.001
ENSBTAG00000014970	chr3	LAMTOR5	614	31.628	41.6652	32.9706	38.4104	38.4031	58.7037	46.2093	39.6236	59.4202	42.652	28.4195	36.1895	41.3851	42.7865	73.1126	70.2237	0.001
ENSBTAG00000015363	chr3	CDC42SE1	2906	54.1015	66.9516	51.1173	80.8249	59.4748	84.4693	92.3651	65.8404	82.3903	84.4595	62.1483	59.3253	62.4136	76.6746	118.526	79.3957	0.001
ENSBTAG00000017051	chr3	ACP6	1809	16.4701	25.8645	15.8787	29.2668	15.7643	14.5437	23.1527	15.7282	26.9748	32.32	18.8097	19.7661	17.2717	18.2874	32.4856	19.0172	0.001
ENSBTAG00000017655	chr3	PALMD	2110	69.4052	60.941	75.4578	112.457	55.349	72.5694	84.3086	65.1753	110.446	109.683	90.3491	84.732	48.8474	59.7171	139.644	84.7826	0.001
ENSBTAG00000017819	chr3	PMVK	984	92.3236	111.177	87.0187	143.805	72.6414	94.9175	111.216	79.4116	172.873	220.959	159.6	132.635	74.8359	98.8818	98.7073	99.7569	0.001
ENSBTAG00000017846	chr3	F11R	2685	51.3219	62.5583	47.9888	92.4967	54.3928	65.0634	69.9437	60.4325	78.641	85.7406	55.8906	63.0668	49.637	62.6922	95.1476	71.5804	0.001
ENSBTAG00000017856	chr3	TSTD1	601	50.6814	99.6951	37.7804	68.0715	78.6729	98.9343	97.415	99.8294	87.2641	168.218	59.5202	54.396	80.6778	72.8534	97.7813	128.221	0.001
ENSBTAG00000017877	chr3	PVRL4	3284	48.8058	60.8852	52.8974	83.5396	39.9605	39.8969	69.5283	59.5803	77.2119	89.9451	63.6293	58.4853	38.8462	54.5163	78.0412	52.0991	0.001
ENSBTAG00000020152	chr3	PFDN2	590	42.6086	57.0527	49.1493	81.5772	42.8946	57.0783	38.9292	46.4771	70.3399	89.8062	68.7631	41.1248	46.3647	58.1325	116.205	54.4215	0.001
ENSBTAG00000020345	chr3	CNN3	1739	49.3341	50.1336	44.8341	58.9523	53.101	64.2987	60.8591	67.9352	42.7465	75.6473	55.4393	45.5296	52.1861	61.4068	93.4009	83.3512	0.001
ENSBTAG00000020968	chr3	MPC2	762	44.8606	60.9611	48.1076	70.1114	46.9833	61.1127	75.6505	45.1857	61.0461	75.929	52.6693	58.9915	49.3401	60.6527	88.9039	69.2257	0.001
ENSBTAG00000021082	chr3	TMEM125	1609	34.4721	36.1925	23.9732	54.4423	19.5652	28.6151	28.5497	28.5752	58.388	55.6417	50.7003	43.335	19.0963	30.3873	32.9727	23.6617	0.001
ENSBTAG00000021482	chr3	APH1A	1892	33.3933	44.1224	27.6169	51.8955	27.0787	39.4921	45.2261	34.8713	59.5372	82.4058	45.4224	41.7128	35.0152	37.156	73.7688	54.5489	0.001
ENSBTAG00000024097	chr3	ENSBTAG00000024097	785	49.1378	48.8837	36.9402	72.3491	34.441	41.2239	60.8126	37.033	79.5909	61.291	41.1232	43.2727	37.6549	40.9031	63.4246	68.9504	0.001
ENSBTAG00000024487	chr3	ENSBTAG00000024487	546	77.4679	92.4756	66.137	114.597	87.5022	125.765	132.798	104.599	121.112	134.968	77.5004	83.2644	88.5672	110.041	171.911	126.015	0.001
ENSBTAG00000025621	chr3	ENSBTAG00000025621	960	17.042	23.4927	20.2325	31.5857	50.0241	55.6337	62.8623	60.5644	41.3295	45.6773	29.537	24.2104	48.3469	45.8626	123.281	73.5824	0.001
ENSBTAG00000026848	chr3	ENSBTAG00000026848	492	74.3455	82.1003	72.8399	117.392	76.7816	108.554	117.166	102.25	123.282	126.262	101.08	79.9443	83.7951	117.175	195.756	107.215	0.001
ENSBTAG00000031788	chr3	GSTM1	1814	40.4752	28.5767	23.8278	48.5551	26.0653	34.5186	38.7297	26.9371	69.1366	58.7543	31.263	41.5352	29.8742	39.8264	37.7955	51.3314	0.001
ENSBTAG00000032057	chr3	ENSBTAG00000032057	312	183.743	180.173	131.523	174.319	189.532	225.149	280.03	245.165	264.567	212.77	159.395	162.903	208.18	325.892	327.004	330.79	0.001
ENSBTAG00000033217	chr3	TPM3	2740	35.2916	39.0665	40.1364	60.6023	47.5338	64.8136	78.7303	52.5977	53.5942	53.568	45.216	34.0231	51.5742	62.3215	109.919	76.6724	0.001
ENSBTAG00000040146	chr3	ENSBTAG00000040146	555	49.3698	144.349	116.328	128.348	101.209	135.103	109.546	111.447	157.769	172.284	124.977	123.792	105.118	120.967	136.769	152.072	0.001
ENSBTAG00000046570	chr3	ENSBTAG00000046570	1473	42.2601	43.6475	52.7447	68.2912	48.4424	50.1899	62.677	48.2899	60.6828	78.1444	62.4891	45.0819	42.775	60.1105	94.1985	41.4165	0.001
ENSBTAG00000048212	chr3	ENSBTAG00000048212	807	102.024	91.348	62.0356	131.211	65.3213	84.4383	115.519	79.2005	144.105	122.259	80.5448	99.694	59.9228	94.3458	123.391	78.4386	0.001
ENSBTAG00000003912	chr4	ENSBTAG00000003912	465	39.4742	129.577	130.018	73.4897	118.143	113.725	59.0791	98.8762	120.633	51.08	87.2479	160.384	98.6977	92.5917	24.5738	70.0374	0.001
ENSBTAG00000006359	chr4	EPHA1	3246	74.5369	74.1457	57.3934	36.1795	77.738	59.1681	53.1383	80.0317	52.8265	36.7745	36.958	81.4374	68.6569	65.7957	16.8471	36.3169	0.001
ENSBTAG00000007572	chr4	ATP6V1F	627	91.856	89.6556	65.8829	39.9169	89.5869	78.467	49.5608	75.631	72.0079	34.9683	52.1817	84.7281	73.4036	59.7455	23.4316	57.0626	0.001
ENSBTAG00000033806	chr4	ENSBTAG00000033806	747	149.392	82.463	82.7659	45.7466	176.999	196.881	122.386	145.179	98.2919	48.9181	68.3266	131.293	208.266	160.212	64.4657	136.319	0.001
ENSBTAG00000045592	chr4	ENSBTAG00000045592	738	72.9938	96.2398	104.534	58.6958	183.004	182.17	151.95	133.261	74.1545	33.835	69.751	117.667	182.171	165.792	79.6295	74.5846	0.001
ENSBTAG00000045677	chr4	ENSBTAG00000045677	399	184.348	161.135	112.444	72.3768	239.17	151	181.723	290.921	115.441	74.7932	79.8132	147.227	190.081	256.662	100.235	125.308	0.001
ENSBTAG00000000077	chr5	ADSL	1558	30.1366	33.7043	27.743	29.6568	31.0613	33.6046	38.4451	32.2896	48.8834	30.8815	30.2399	34.4258	33.0354	37.9394	61.8176	44.7508	0.001
ENSBTAG00000001988	chr5	EIF3D	1874	68.8477	92.146	73.428	64.9788	60.2771	74.6887	67.2892	66.6719	91.0153	86.1222	72.3962	76.3221	63.7849	78.0111	96.2543	93.2566	0.001
ENSBTAG00000004371	chr5	CS	2944	58.1471	50.1944	51.9442	49.3731	70.155	73.9062	85.8187	64.9205	60.724	53.3729	51.1218	47.9755	70.1071	76.3459	108.402	69.4899	0.001
ENSBTAG00000006335	chr5	STAT6	2616	69.8612	65.2377	58.8754	57.0355	52.8072	55.5155	67.6569	61.0019	86.4682	65.6524	56.531	70.5882	52.9286	61.0913	65.8328	55.0575	0.001
ENSBTAG00000006464	chr5	GGA1	2790	35.0882	35.1089	28.9255	26.2217	24.956	28.2898	41.0003	32.8109	41.8454	34.4899	32.9916	37.0751	25.1391	24.6737	37.4458	32.0594	0.001
ENSBTAG00000009238	chr5	HOXC6	860	78.1053	86.1098	68.7098	67.7186	35.8874	39.1584	37.1806	37.1598	71.5892	78.6074	69.4939	67.1184	29.9993	30.8304	48.4027	39.4691	0.001
ENSBTAG00000009663	chr5	CSDA	1739	101.804	109.752	141.739	108.494	97.0442	122.848	126.639	107.06	142.925	106.467	139.225	109.712	99.3028	108.126	131.418	123.18	0.001
ENSBTAG00000010451	chr5	PA2G4	1613	83.6163	69.0752	88.8711	75.4931	65.8211	83.512	89.0663	60.7154	102.632	78.1583	98.1741	71.4125	62.6927	65.4496	92.6007	69.1029	0.001
ENSBTAG00000011931	chr5	CD63	850	46.3191	60.59	58.5755	51.528	60.1288	76.7619	89.0118	83.441	70.2854	50.872	47.7297	56.1894	64.3651	76.4089	105.626	123.038	0.001
ENSBTAG00000013912	chr5	TXNRD1	3837	99.2469	81.4113	88.4084	90.6917	120.525	100.246	159.039	144.437	91.8756	90.7911	90.0447	90.86	110.96	139.471	188.256	102.929	0.001
ENSBTAG00000014238	chr5	ATP6V1E1	1222	77.499	57.571	81.7119	76.0164	82.0324	92.7938	113.511	96.3396	103.376	78.247	92.1029	78.1686	81.3731	104.904	138.26	93.8411	0.001
ENSBTAG00000014734	chr5	CHD4	6318	25.158	24.4547	24.0746	24.1491	23.3697	22.3619	27.9424	24.4749	31.2551	23.2315	25.8926	24.1338	25.0959	25.2182	44.4402	29.4036	0.001
ENSBTAG00000017967	chr5	PTGES3	1816	47.0958	43.1885	64.6256	47.9715	111.216	127.781	135.405	106.721	56.0017	40.5797	57.6528	45.7088	100.304	116.936	148.319	127.051	0.001
ENSBTAG00000019156	chr5	CCT2	1928	42.4973	35.0928	48.2431	45.6841	74.2766	83.3772	102.779	64.1629	53.2216	35.3794	54.0774	41.9937	66.5037	84.4055	114.302	75.6562	0.001
ENSBTAG00000019944	chr5	METAP2	1916	18.3272	17.0414	25.5577	15.0722	35.7601	45.5885	46.0699	30.0226	27.1345	22.5685	22.5405	22.528	37.6215	40.1184	40.8953	41.6561	0.001
ENSBTAG00000020908	chr5	NAP1L1	1527	22.212	32.4046	40.8469	28.6829	55.5416	71.8472	53.3822	55.6286	36.7349	30.7108	41.7098	32.4485	59.0069	59.5778	93.0053	67.5877	0.001
ENSBTAG00000030225	chr5	RBX1	798	36.6697	37.5418	41.4807	36.7915	52.2895	71.8732	66.5942	59.6828	44.0048	47.3182	40.9999	48.3288	57.3494	64.9275	85.916	81.0477	0.001
ENSBTAG00000030503	chr5	H2AFJ	677	92.7344	73.0899	86.8787	66.8283	64.1881	80.4442	62.5311	81.3135	127.317	77.3658	110.187	101.484	73.5359	83.3587	129.001	92.8231	0.001
ENSBTAG00000030648	chr5	MPST	1261	53.1622	70.7391	41.8703	48.8558	48.9503	60.9229	52.1429	55.7544	90.4144	70.5142	51.2002	89.5239	55.8266	56.3274	93.8535	73.4786	0.001
ENSBTAG00000001839	chr6	OCIAD2	1624	52.5	41.04	36.3857	32.3044	71.9888	68.2039	49.6391	83.2832	49.1433	26.2513	28.2051	55.359	74.8015	69.9492	43.2225	75.1311	0.001
ENSBTAG00000002550	chr6	ENSBTAG00000002550	396	17.802	15.3005	17.9615	14.585	104.436	114.274	98.9421	118.187	14.9713	10.7657	14.321	16.1241	132.919	93.9827	49.4668	103.091	0.001
ENSBTAG00000004428	chr6	H2AFZ	719	23.3093	16.3858	17.8827	14.727	94.7787	96.9684	66.3948	72.2622	24.1028	11.0117	13.3481	16.6956	115.941	89.3155	62.4355	96.9704	0.001
ENSBTAG00000013607	chr6	WDR1	2753	84.0196	68.4716	68.9631	53.323	70.8968	68.3302	61.6726	68.0765	70.5693	46.8995	45.9533	84.6098	77.467	70.0678	34.3914	49.3185	0.001
ENSBTAG00000046874	chr6	bta-mir-2887-2	57	42.0035	159.447	52.7936	92.8835	153.774	110.777	102.713	162.771	48.0053	32.0542	30.6133	161.309	145.567	123.758	57.2773	225.324	0.001
ENSBTAG00000048273	chr6	C4orf3	1687	30.9859	24.343	45.8918	16.5476	67.9832	49.2816	49.3871	49.986	21.3562	21.6608	30.5135	27.5542	63.5546	48.3038	30.9644	36.1627	0.001
ENSBTAG00000001792	chr7	C19orf70	477	46.2889	63.5115	51.6164	30.2708	88.2545	92.1109	71.755	69.1578	63.1013	37.027	42.0692	58.8988	74.4713	79.5532	51.3335	90.3928	0.001
ENSBTAG00000002734	chr7	EIF3G	1119	99.7285	108.594	87.0329	80.0025	85.3909	98.5138	66.0041	85.1239	111.669	72.387	60.8162	114.579	88.3998	82.8222	61.9993	86.4922	0.001
ENSBTAG00000004602	chr7	PITX1	945	241.953	230.463	178.615	228.175	172.442	212.704	158.221	213.377	288.59	217.833	156.031	302.434	154.751	206.955	116.6	161.636	0.001
ENSBTAG00000005326	chr7	CSNK1A1	1539	71.475	50.087	70.9247	52.8529	75.4032	66.6713	68.4754	70.8691	60.7474	62.5255	54.9905	67.876	75.3948	80.2928	71.5967	34.8716	0.001
ENSBTAG00000006694	chr7	CXCL14	1642	97.3685	70.7252	52.6475	46.6063	140.82	154.621	77.0709	129.331	81.1002	60.087	28.9586	101.26	129.961	108.588	62.6318	151.129	0.001
ENSBTAG00000008789	chr7	ENSBTAG00000008789	797	97.6304	127.127	73.7978	86.9611	54.6786	49.8462	51.421	57.1707	84.1146	77.9437	56.9246	108.956	60.024	55.5475	31.7469	66.1857	0.001
ENSBTAG00000010735	chr7	HIGD2A	608	79.4128	59.7928	53.0936	53.0386	67.0056	78.3228	48.1467	76.6381	66.0072	56.0949	52.3774	72.2531	71.0064	56.4114	46.9853	70.9167	0.001
ENSBTAG00000011805	chr7	M6PRBP1	1874	58.698	68.2563	41.4584	33.3883	45.1255	41.6965	46.8621	53.2495	50.8615	27.6241	41.203	52.1989	43.9992	44.652	48.7805	38.6734	0.001
ENSBTAG00000012046	chr7	JUNB	1803	58.6487	129.94	45.3669	39.2412	177.134	177.148	119.396	117.783	55.6467	45.9391	31.2118	58.9291	84.8483	67.187	90.9909	90.06	0.001
ENSBTAG00000012634	chr7	NDUFB7	496	111.289	116.728	73.3556	64.0447	113.248	112.452	95.3377	107.245	124.127	72.4452	51.0118	112.77	124.418	99.5557	70.7594	84.1558	0.001
ENSBTAG00000013627	chr7	HNRNPAB	1613	120.889	123.125	121.604	95.4853	125.825	126.247	111.403	111.972	118.466	74.3825	98.1741	125.091	122.492	124.565	98.6729	112.328	0.001
ENSBTAG00000016264	chr7	FKBP8	1669	61.1261	75.2283	53.107	42.6802	49.1148	54.8575	41.8247	57.0723	75.6895	58.7501	42.3432	79.7284	52.2776	47.5131	36.6777	54.142	0.001
ENSBTAG00000016596	chr7	PFDN1	695	40.7645	42.1369	53.5325	32.5487	51.8679	51.1048	35.6398	40.642	50.5264	29.7943	36.4056	55.4912	48.6869	51.0999	36.4061	40.9196	0.001
ENSBTAG00000019025	chr7	NDUFA11	557	136.593	125.096	86.4412	81.2257	123.674	134.618	101.876	98.0913	157.202	90.7532	93.2001	136.645	131.042	122.716	74.733	102.939	0.001
ENSBTAG00000019140	chr7	SPINK5	3629	198.985	105.649	206.023	165.121	242.449	159.496	188.879	253.446	145.021	114.12	172.38	201.003	196.951	264.364	173.856	161.409	0.001
ENSBTAG00000020764	chr7	CNN2	870	53.0515	49.1375	42.7645	32.6403	56.9018	54.1311	55.3888	63.7489	46.6534	32.2016	36.1026	56.072	57.0737	52.8438	45.0318	54.8326	0.001
ENSBTAG00000021039	chr7	ENSBTAG00000021039	2530	58.7772	46.4337	60.6605	40.9015	77.341	76.6408	67.8206	77.2552	61.1071	38.5158	46.7276	51.2832	77.0698	77.3014	72.2645	71.4332	0.001
ENSBTAG00000047747	chr7	NDFIP1	972	52.6844	45.02	50.6605	37.6329	107.577	104.21	88.0328	97.1492	45.9804	48.8728	34.1092	57.0198	116.574	100.103	89.8494	94.8537	0.001
ENSBTAG00000005718	chr8	PLIN2	1965	70.1946	72.29	74.4826	49.2328	74.9512	69.2215	54.5471	71.0339	45.0248	35.643	38.4068	80.8462	79.3706	66.7234	32.3989	46.4531	0.001
ENSBTAG00000012442	chr8	CTSB	1978	91.5879	78.9624	83.6744	51.5858	100.173	82.0676	73.997	111.01	65.7099	44.6458	55.357	98.5213	94.0551	106.375	42.9146	76.5265	0.001
ENSBTAG00000033543	chr8	RRAGA	1583	63.5226	39.7639	44.932	25.844	63.2471	58.3364	46.0883	56.3958	36.2996	22.3144	30.038	46.1442	61.1782	61.4654	23.2022	39.1181	0.001
ENSBTAG00000006523	chr9	SOD2	413	51.5297	51.3475	51.6664	45.4502	76.8217	61.7924	67.6081	74.8826	55.2119	20.6451	27.463	69.2628	81.9308	77.7456	43.4781	52.2002	0.001
ENSBTAG00000010347	chr9	EZR	2704	77.8685	75.0653	65.2554	43.4314	80.8104	71.9036	69.7854	69.9202	68.475	34.4607	47.754	82.5537	72.5419	76.1054	46.4849	53.6049	0.001
ENSBTAG00000011330	chr9	ENSBTAG00000011330	778	102.579	54.0828	65.4029	44.5424	99.6508	75.7498	65.9906	88.2479	63.3077	46.9689	41.4932	102.425	77.154	89.7334	33.5713	56.5999	0.001
ENSBTAG00000018801	chr9	SNX3	1294	48.9283	36.4185	64.0578	24.9208	89.0119	87.224	69.607	84.2871	34.1861	16.0023	45.1747	45.0021	93.2765	80.2685	34.6917	63.4517	0.001
ENSBTAG00000043566	chrM	ENSBTAG00000043566	71	20.6073	4.741	26.9714	33.8948	78.2447	129.695	183.949	148.099	6.42324	34.3116	73.7306	28.7782	104.081	140.468	126.454	239.038	0.001
ENSBTAG00000043572	chrM	ENSBTAG00000043572	69	79.0355	102.447	111.013	69.7544	35.7834	72.4465	143.592	86.654	26.4377	97.0918	94.8346	25.9108	45.094	42.3042	177.435	192.785	0.001
ENSBTAG00000012152	chrX	NONO	2679	85.1985	76.771	77.3013	46.7113	101.334	100.662	70.6047	92.1216	81.7111	52.5144	63.3434	94.0971	109.417	96.1557	51.7933	91.0884	0.001
ENSBTAG00000014223	chrX	RAN	651	40.2506	29.9899	34.4585	21.4406	109.989	111.947	74.0218	83.6109	33.6258	14.9685	28.1445	40.0176	102.561	93.0401	50.1507	98.6442	0.001
ENSBTAG00000016764	chrX	UBA1	3394	64.1541	46.713	45.4601	32.191	63.3268	51.2392	45.248	63.4203	61.2725	31.7615	35.0894	58.9978	57.2976	62.2816	29.339	46.8967	0.001
ENSBTAG00000017633	chrX	EIF1AX	754	40.0444	31.2504	58.777	31.9168	98.402	81.3013	74.6613	84.2208	36.2905	21.0011	34.1354	42.6807	97.6638	87.7504	38.9699	71.1769	0.001
ENSBTAG00000033289	chrX	ENSBTAG00000033289	789	77.2104	46.076	47.5015	25.6208	90.2817	85.6977	71.3494	87.2789	36.9926	23.929	37.5973	57.2965	91.3597	83.2412	36.2067	80.8095	0.001
ENSBTAG00000035907	chrX	DDX3X	2526	50.3925	38.3785	49.385	24.0081	85.0387	61.4514	63.1142	67.5829	32.8587	22.9049	39.3755	45.1966	71.3408	76.7497	37.8051	33.9573	0.001
ENSBTAG00000047089	chrX	ENSBTAG00000047089	288	72.9713	71.2961	79.7903	53.4784	94.7328	93.1796	62.5496	79.464	58.5898	38.0644	63.6182	70.9462	82.8289	91.2185	45.3446	54.1515	0.001
ENSBTAG00000002808	chr10	PSMA3	931	36.1458	33.2634	28.5027	21.1961	70.677	63.5837	52.2434	62.6724	30.3707	14.3917	22.4914	33.1946	69.2091	61.6615	35.0678	51.2399	0.002
ENSBTAG00000005395	chr10	ENSBTAG00000005395	783	100.565	98.8768	156.174	72.5339	140.008	127.012	90.3015	123.495	87.9483	74.6704	116.999	114.819	131.798	127.061	85.4771	101.932	0.002
ENSBTAG00000011396	chr10	HNRPC	1351	52.082	36.6261	58.9252	30.9945	86.1702	82.9597	49.3359	61.8073	41.5205	23.8924	44.5603	48.2077	81.856	77.4221	49.54	59.4165	0.002
ENSBTAG00000011596	chr10	SFRS5	1476	46.5899	32.1559	62.09	25.4348	63.9847	34.9368	49.1243	70.8209	36.7683	27.2331	59.111	47.7589	55.7756	61.6364	28.2021	45.0615	0.002
ENSBTAG00000012726	chr10	PSMB5	1367	40.4774	37.4286	35.8218	28.8713	57.527	62.935	46.4523	57.1624	40.7009	21.3851	32.5504	44.0936	55.9552	54.4508	26.2713	45.9702	0.002
ENSBTAG00000014353	chr10	SRP14	858	48.5226	41.1937	46.8698	35.3406	52.3739	40.4762	42.5162	51.1838	31.8916	24.8439	32.54	53.8794	48.3526	41.3921	24.7334	37.9573	0.002
ENSBTAG00000014822	chr10	MRPL52	781	38.66	40.514	30.4742	26.4995	46.9468	40.4244	32.2919	45.9344	36.2037	21.0548	25.1354	43.1673	50.9617	40.4896	18.8113	38.1757	0.002
ENSBTAG00000017665	chr10	DHRS4	1285	87.1558	71.2515	89.4148	72.2895	73.1109	64.6989	59.5803	64.1796	75.2394	52.1349	59.0705	125.417	70.4221	70.23	45.0975	59.9695	0.002
ENSBTAG00000025434	chr10	ZFP36L1	3012	77.0156	93.0933	75.2036	54.1709	96.6063	85.8641	74.611	81.7314	62.0785	57.223	40.8431	83.4396	66.5874	64.7696	47.6931	55.1287	0.002
ENSBTAG00000035030	chr10	TMED7	1297	33.5348	22.0601	38.5989	27.0897	69.3886	57.4063	51.0428	65.4933	26.0198	21.1306	23.2078	31.1135	64.3728	73.7062	40.9045	35.0122	0.002
ENSBTAG00000015327	chr11	SPTAN1	7771	50.7328	47.1715	43.1596	32.4545	47.1824	38.4605	45.5515	59.1654	45.0123	35.3459	33.0646	53.8355	47.8975	57.9717	33.8202	40.079	0.002
ENSBTAG00000026111	chr11	LBH	2216	44.5971	32.051	32.7144	33.4481	44.902	43.3347	38.8169	56.3823	39.925	23.3608	24.8042	61.5465	45.9258	63.337	24.3093	40.1565	0.002
ENSBTAG00000039851	chr11	UBAC1	1779	55.253	49.7632	51.8224	36.7946	48.021	49.2472	35.9476	41.7221	61.7808	31.1533	44.1389	58.7191	49.9925	48.267	26.6103	35.0661	0.002
ENSBTAG00000003415	chr12	ESD	2085	37.7024	20.0191	32.0145	18.0057	106.163	90.8531	77.7595	65.1657	26.6849	9.93143	19.8766	29.6443	104.587	78.2831	35.2317	46.1995	0.002
ENSBTAG00000001144	chr13	NAA20	1039	30.8524	22.3543	29.2261	14.8237	40.8737	40.2619	32.0755	34.3297	25.897	19.3436	23.9323	32.4482	41.9257	33.7131	18.8536	35.3182	0.002
ENSBTAG00000009144	chr13	ENSBTAG00000009144	969	142.482	66.3496	41.5008	38.2462	12.8676	13.0326	50.6594	51.2782	78.1262	35.8253	32.4141	62.995	13.3793	63.0089	30.3233	42.6033	0.002
ENSBTAG00000022570	chr13	ENSBTAG00000022570	1229	88.5297	39.1663	39.1764	19.9728	43.8965	54.1604	32.2469	43.282	30.4281	22.7953	27.3315	39.2773	50.8454	50.0749	29.8853	34.7101	0.002
ENSBTAG00000047653	chr13	ENSBTAG00000047653	743	84.3178	28.0887	61.4881	36.2761	80.4188	63.7378	60.6133	65.7657	37.4415	35.2467	36.4022	51.5625	67.8762	68.7515	42.8424	45.6843	0.002
ENSBTAG00000007303	chr14	RAD21	3556	31.5321	21.2985	28.2337	20.8439	46.3121	41.2104	37.7408	38.6147	31.4208	22.7787	25.7622	29.8788	47.6144	48.2942	32.593	41.9224	0.002
ENSBTAG00000011779	chr14	MAL2	2823	65.728	43.2837	53.4923	43.6466	103.599	99.3481	88.2209	100.423	55.0879	29.9877	47.1318	63.6028	93.3648	109.777	83.5573	81.2425	0.002
ENSBTAG00000018206	chr14	NIPAL2	1675	42.7223	35.1683	39.361	23.5624	62.5003	59.5302	54.8495	61.4222	41.1126	27.6336	31.7738	44.6771	54.7993	69.5621	45.8048	47.9234	0.002
ENSBTAG00000021838	chr14	ESRP1	3568	63.5977	42.7368	63.408	45.3247	61.761	52.7223	46.8281	55.1847	55.6003	39.0886	51.2288	57.4808	57.0832	71.2432	51.2414	40.4958	0.002
ENSBTAG00000006815	chr15	ENSBTAG00000006815	966	39.5177	36.2397	56.9223	29.8948	97.6376	84.9749	62.0057	90.4958	42.017	19.5445	41.095	53.6724	100.254	78.565	39.7117	60.7795	0.002
ENSBTAG00000018742	chr15	MTCH2	2452	47.7906	28.417	35.0326	26.6956	69.4296	64.7008	50.1417	55.1599	31.9905	14.6545	26.6867	42.0816	75.7674	66.467	31.9557	45.8321	0.002
ENSBTAG00000020980	chr15	CAT	2262	77.3839	49.703	55.8744	42.1302	85.3581	68.6234	55.7471	78.205	58.6696	31.5016	37.6068	86.3775	87.5192	73.2329	31.0316	60.6322	0.002
ENSBTAG00000014862	chr16	ENSBTAG00000014862	725	54.1217	50.6077	55.468	37.1767	92.1213	96.5288	57.1488	76.2143	45.2905	25.2013	36.1026	45.797	97.6363	84.5501	42.7802	72.7586	0.002
ENSBTAG00000015857	chr16	TPRG1L	1096	75.9716	62.0396	68.8909	37.3275	65.6688	66.0139	42.3237	58.8808	66.1605	26.6729	43.7831	77.6007	67.6616	63.9195	17.873	41.8518	0.002
ENSBTAG00000024542	chr16	PIGC	1432	41.0551	38.0803	40.118	17.8137	55.6055	42.9918	33.3365	46.9369	29.9362	14.4602	28.9405	36.3847	53.5058	54.3574	20.519	38.1178	0.002
ENSBTAG00000045783	chr16	ENSBTAG00000045783	177	45.0885	22.8211	32.4571	24.4732	116.478	99.5897	94.1425	80.374	41.2249	10.3226	27.1109	43.2892	114.264	94.826	36.8905	64.7875	0.002
ENSBTAG00000014060	chr17	LSM6	658	70.1441	75.2004	73.5886	32.916	98.8748	82.7671	69.8122	70.1879	40.892	24.9906	50.3863	67.5391	89.2543	70.6089	37.2129	62.7395	0.002
ENSBTAG00000016813	chr17	SH3D19	2509	41.5096	33.1379	39.3613	27.4319	43.7915	32.4019	27.6425	38.9509	31.809	25.7303	29.0363	55.0717	39.6325	39.362	13.663	15.3569	0.002
ENSBTAG00000021262	chr17	SNRPD3	555	89.3929	88.55	79.8519	52.9003	77.8531	81.5358	55.9903	70.2116	77.2409	35.1153	53.4491	92.4985	83.6271	67.0579	16.177	61.9859	0.002
ENSBTAG00000046657	chr17	ENSBTAG00000046657	444	18.5736	31.8416	78.8661	36.8567	102.043	88.8835	65.9307	89.6219	50.3298	26.0621	57.9687	62.1259	84.0943	83.8224	27.5744	46.4894	0.002
ENSBTAG00000001996	chr18	SNRNP70	1645	30.1599	31.3079	23.116	33.6475	26.7919	31.5075	35.043	31.3339	39.09	33.3208	22.276	29.3446	27.3477	28.2435	27.2894	37.3649	0.002
ENSBTAG00000003757	chr18	DNAJA2	1728	64.812	75.3869	84.0648	70.7475	65.6557	70.3415	75.8414	66.22	69.4104	51.105	84.5718	71.2418	65.0477	69.2585	79.353	85.209	0.002
ENSBTAG00000006422	chr18	TRIM28	2617	31.3595	46.5622	27.9107	22.9894	34.2479	31.7685	34.762	32.0649	42.869	38.8644	24.8375	36.403	38.8886	34.4843	33.6835	50.304	0.002
ENSBTAG00000007172	chr18	GOT2	2342	59.5198	66.9773	58.4045	60.2146	72.8487	80.0969	82.3027	68.2267	70.6858	51.7494	55.1353	61.725	76.2815	78.3134	67.2617	85.9809	0.002
ENSBTAG00000013084	chr18	NAPA	1722	66.7372	108.294	50.2016	56.7393	41.7961	51.3357	58.8446	55.5552	77.0677	65.4301	50.9199	68.672	53.9812	47.4633	54.9822	72.1873	0.002
ENSBTAG00000014583	chr18	CALM	2075	57.1146	66.6733	64.3376	53.5815	37.7795	47.5473	39.5012	39.0494	76.4845	54.5926	58.4456	66.221	39.7371	49.236	35.0082	54.6013	0.002
ENSBTAG00000015764	chr18	EML2	2666	37.4686	51.1356	25.6533	24.7333	36.5357	36.0202	43.9208	37.9718	44.3049	39.9776	20.6175	37.6499	41.3834	36.314	39.4936	50.5838	0.002
ENSBTAG00000016312	chr18	LGALS4	1157	88.0608	82.9163	51.0721	62.8152	67.2215	94.1413	107.043	43.1243	143.871	68.4304	65.6056	87.4166	74.2911	62.8622	121.337	87.2195	0.002
ENSBTAG00000031004	chr18	CNFN	690	82.5053	28.7827	126.079	98.3538	79.6181	78.166	68.5326	79.4827	74.0255	54.7245	117.595	77.7324	48.1003	103.998	47.3161	59.8298	0.002
ENSBTAG00000047370	chr18	bta-mir-2887-2	57	46.6705	218.502	33.5959	92.8835	62.8093	60.0042	47.406	97.6627	80.0088	64.1085	30.6133	179.233	111.449	59.7455	71.5967	136.804	0.002
ENSBTAG00000000417	chr19	MRPL12	1981	62.3762	80.0322	43.3619	43.733	57.8938	65.2094	67.5195	62.4463	76.4304	64.2541	50.2083	61.2408	69.0438	57.0979	54.386	62.0547	0.002
ENSBTAG00000004907	chr19	MINK1	4887	56.8842	53.0367	47.2458	51.3117	38.5742	34.1319	37.5989	42.8639	63.7369	49.849	45.7931	55.764	33.5056	44.5982	35.0731	27.7827	0.002
ENSBTAG00000008978	chr19	USP22	4123	31.0671	27.2685	28.1993	23.931	27.2177	28.8429	27.8538	29.9539	36.9441	25.1116	24.8645	31.9026	29.7779	35.2809	26.5271	23.2518	0.002
ENSBTAG00000011382	chr19	SLC9A3R1	2000	179.831	177.731	148.547	172.067	100.367	97.0822	92.3232	103.501	202.258	148.603	145.486	213.775	101.447	111.287	95.4956	88.9869	0.002
ENSBTAG00000012739	chr19	C1QBP	1192	49.4328	49.9834	34.6549	35.9364	66.8012	78.3547	56.6725	53.1009	55.0933	38.8308	31.1077	50.9956	70.4783	60.6083	54.7787	63.4939	0.002
ENSBTAG00000013792	chr19	UBALD2	786	133.18	186.721	105.111	123.694	52.4596	56.2341	46.4108	51.413	150.276	115.452	105.452	125.104	42.3904	55.087	39.4601	43.1851	0.002
ENSBTAG00000015406	chr19	ZNF750	3092	51.7074	51.0578	69.6304	63.3543	51.9444	37.5243	42.3848	41.8088	65.9296	43.3333	63.4889	64.7602	34.2143	42.4034	35.1083	29.9665	0.002
ENSBTAG00000019911	chr19	COA3	774	82.1437	74.8025	70.6891	49.7473	98.8898	98.9157	97.7519	92.6997	88.3818	53.5066	67.634	75.896	102.175	91.7685	86.471	95.4134	0.002
ENSBTAG00000021932	chr19	RNASEK	652	74.2576	73.8273	74.6854	53.1503	46.7681	50.8436	48.3512	54.074	76.2415	57.9139	58.2098	75.6034	58.4597	53.3507	41.3108	45.7288	0.002
ENSBTAG00000030186	chr19	USMG5	294	34.8362	18.319	21.4015	26.1935	67.6051	58.1673	64.3367	52.5961	35.6774	29.0015	26.7085	34.7492	72.7601	66.1903	63.8525	62.4075	0.002
ENSBTAG00000031752	chr19	TMEM256	485	61.7061	70.7924	49.0728	47.6344	81.1988	92.219	69.6429	72.6933	106.255	40.1835	59.3645	73.199	87.6776	80.7488	68.9985	87.956	0.002
ENSBTAG00000001697	chr1	TRA2B	1408	52.2408	40.642	47.9908	28.0306	78.1224	71.7533	51.4968	67.5053	36.2767	28.9809	35.9402	42.991	66.388	66.6863	34.7813	47.8894	0.002
ENSBTAG00000007784	chr1	NAA50	2934	46.377	31.5501	52.4942	28.0516	80.7871	74.6961	65.2358	73.7149	27.5122	19.9274	37.0224	43.6123	67.9158	83.7361	41.4499	42.3676	0.002
ENSBTAG00000012881	chr1	EIF4G1	5056	97.4694	66.4434	76.3455	55.2131	94.2499	76.2851	71.3481	88.979	76.6698	42.7622	56.6869	98.7578	83.5925	89.1016	45.2011	57.7905	0.002
ENSBTAG00000012899	chr1	IFNGR2	921	48.814	38.0104	43.6638	19.8584	49.3275	58.5608	42.0529	62.9052	38.6231	24.467	28.8932	44.9249	62.0777	60.2181	23.9277	42.3335	0.002
ENSBTAG00000013148	chr1	CLDN1	1220	110.443	70.0813	69.2886	50.4976	92.5896	61.2451	56.1101	90.0756	56.0717	32.9475	47.1997	85.624	73.7491	92.7139	44.8242	31.5823	0.002
ENSBTAG00000014233	chr1	CCT8	1870	62.949	38.7013	64.6612	28.8269	87.9353	83.0087	59.2448	67.035	40.4836	25.7291	42.2242	49.7155	79.5204	81.2999	35.3542	52.2471	0.002
ENSBTAG00000020035	chr1	RCAN1	2273	43.0691	44.4273	51.0305	23.9276	80.0026	57.411	57.4587	62.0435	26.2836	20.8994	25.1418	34.8333	42.3215	52.6523	24.7769	39.9567	0.002
ENSBTAG00000038913	chr1	ENSBTAG00000038913	766	187.535	178.413	127.141	95.5071	108.142	114.374	71.7279	115.201	155.39	94.6144	76.3134	199.057	119.66	105.747	56.4735	105.392	0.002
ENSBTAG00000039442	chr1	SEC62	1230	51.1497	44.0605	49.5979	39.1305	55.8047	42.5658	40.2758	57.4948	40.4142	23.767	42.5599	61.6713	48.5906	51.6163	32.5154	39.1569	0.002
ENSBTAG00000010988	chr21	ENSBTAG00000010988	1229	44.4813	30.4018	42.5153	21.9309	75.036	71.5003	42.8737	67.4394	34.881	21.3086	23.782	45.7196	72.3651	64.5234	18.5953	47.0265	0.002
ENSBTAG00000015156	chr21	NDUFB1	277	36.9742	24.3041	37.529	17.3757	99.3861	89.2814	69.911	69.9661	24.6958	6.596	6.29948	34.1157	114.2	102.744	23.5726	48.0223	0.002
ENSBTAG00000018252	chr21	ARRDC4	2541	47.8442	36.0324	61.4745	38.262	95.7111	54.0479	56.3611	73.5129	29.2547	17.9761	46.0103	43.4221	66.3788	82.902	24.4122	22.3842	0.002
ENSBTAG00000035247	chr21	MCEE	816	56.5622	39.1888	41.2362	30.0816	72.7706	67.3859	47.4641	59.8822	38.0042	23.1372	28.8688	41.3157	76.8975	72.4382	24.0059	32.0412	0.002
ENSBTAG00000047240	chr21	ENSBTAG00000047240	270	124.144	89.763	128.678	87.3481	213.985	170.525	135.107	155.778	121.613	56.3917	88.8636	104.054	196.869	162.166	75.5743	124.018	0.002
ENSBTAG00000001333	chr22	PPARG	2064	60.8989	38.3254	32.2077	29.8484	60.8292	54.6841	40.8027	46.5496	45.7376	26.2615	27.0536	59.1494	56.7826	43.4879	18.1905	39.7803	0.002
ENSBTAG00000003758	chr22	TKT	2439	72.4771	60.0352	54.3993	38.8754	64.4343	54.0429	47.0853	59.7651	59.8344	25.9693	39.8858	76.1298	66.125	56.0501	23.0906	41.9389	0.002
ENSBTAG00000007964	chr22	ARPC4	889	47.1299	32.9417	33.8497	21.1146	97.4846	78.1295	73.9619	87.2019	38.9874	10.2761	26.9889	43.9563	87.6455	81.5392	33.9702	59.8523	0.002
ENSBTAG00000037377	chr22	ABHD14B	2066	73.5874	56.5363	57.2027	37.9733	64.1763	60.3617	37.9294	60.5757	66.2222	30.9527	44.3418	76.8939	68.776	47.4489	16.9877	45.2923	0.002
ENSBTAG00000002069	chr23	BOLA	1409	143.395	64.2643	74.362	63.5364	145.532	111.848	52.0995	125.111	74.7676	32.4182	44.5837	115.649	140.595	104.792	26.6468	88.2232	0.002
ENSBTAG00000005975	chr23	OARD1	1092	34.5926	36.0655	37.0768	23.3601	54.6041	52.5227	28.0442	45.3136	30.4869	24.5397	33.1574	39.0594	53.6627	49.8973	24.6654	28.5634	0.002
ENSBTAG00000010723	chr23	PFDN6	700	60.235	53.8578	55.1042	33.6914	67.7227	64.2704	50.1827	50.6606	56.6805	32.1916	39.2615	65.6759	64.4522	52.8199	17.49	48.4907	0.002
ENSBTAG00000011358	chr23	IER3	1167	98.9319	164.412	72.9043	41.243	159.843	152.852	103.81	98.2299	94.18	44.8814	60.1838	94.1086	117.425	117.977	55.2527	79.0041	0.002
ENSBTAG00000012918	chr23	CRISP3	2625	160.627	44.625	95.8787	99.5615	81.3142	20.8472	42.548	114.752	77.3113	68.4434	87.5802	120.357	39.3134	85.9944	18.3451	33.3756	0.002
ENSBTAG00000014490	chr23	DDX39B	1646	68.5257	57.2607	60.6634	35.6739	69.3765	56.7429	52.8062	66.6379	72.5912	38.4807	36.0441	66.567	65.1377	74.9255	28.7605	50.9971	0.002
ENSBTAG00000015301	chr23	MRPS10	907	41.0618	21.8964	38.9086	23.3489	44.9167	39.7399	35.254	33.8703	29.6659	16.7869	31.744	35.1993	40.3087	45.0561	28.7965	21.2406	0.002
ENSBTAG00000018478	chr23	RPL7L1	750	35.6469	31.8659	34.287	19.2522	75.0593	59.6349	43.8348	59.104	24.9307	12.9926	21.5211	36.438	65.3412	59.6772	29.3833	46.4811	0.002
ENSBTAG00000034529	chr23	HMGA1	1849	99.2726	117.605	70.1302	55.4452	66.6338	75.6986	42.6244	67.7964	88.0529	58.6303	45.535	101.113	73.9728	65.7786	25.6029	53.5848	0.002
ENSBTAG00000034879	chr23	ENSBTAG00000034879	957	22.516	27.0837	35.4465	19.6143	74.9488	69.279	50.824	64.6322	30.4986	21.6374	21.4245	34.1609	72.2058	55.6652	31.5564	39.7824	0.002
ENSBTAG00000002019	chr24	SERPINB5	1458	64.6809	46.6361	51.0358	33.3415	101.692	80.8414	67.9551	70.1397	34.4071	21.3035	41.5893	59.3846	72.1141	80.2489	37.5072	38.0673	0.002
ENSBTAG00000012012	chr24	CYB5A	929	68.4383	44.9298	65.0789	44.5557	130.629	115.547	74.1708	122.73	59.3994	30.1565	52.5929	76.9793	122.807	113.639	43.9291	77.0253	0.002
ENSBTAG00000014259	chr24	KCTD1	1604	65.5933	44.2799	69.2445	36.608	71.578	63.1494	44.9234	60.5419	51.462	21.6426	46.7788	63.8516	63.2061	72.3379	32.5667	40.6077	0.002
ENSBTAG00000003577	chr25	GSPT1	3035	36.1124	38.7075	30.9171	30.6069	46.6965	44.037	47.1873	34.2383	29.3014	20.6689	26.16	35.1762	44.0837	41.677	66.6946	51.386	0.002
ENSBTAG00000004242	chr25	ARPC1A	1442	95.9302	144.028	73.4191	70.7606	89.5503	93.7802	94.9435	79.2108	102.469	89.1161	84.1016	102.375	86.4901	93.6223	44.7156	123.422	0.002
ENSBTAG00000006391	chr25	NDUFAB1	666	80.2859	86.9326	58.3281	37.5794	92.3115	102.315	73.7071	77.7033	78.7474	42.9796	55.0212	63.6599	110.763	78.5264	165.446	126.038	0.002
ENSBTAG00000006495	chr25	GNB2	1532	55.2186	83.0542	39.1065	37.7002	61.5652	63.0261	78.1952	61.5031	50.6061	58.8358	30.7532	62.5179	60.3375	60.0184	39.9577	164.675	0.002
ENSBTAG00000006543	chr25	EIF3C	2904	49.4669	57.3769	43.7104	31.8219	49.7382	42.4903	49.9363	50.1952	53.3943	45.9289	41.7612	56.6397	47.992	45.4836	45.5319	92.8763	0.002
ENSBTAG00000007952	chr25	MVP	2758	26.0427	43.3274	18.4494	15.5316	26.9018	28.1411	27.9228	22.8006	40.016	20.7574	26.2566	28.2447	28.2512	23.3724	32.2574	53.387	0.002
ENSBTAG00000010013	chr25	DNAJA3	2453	39.5291	76.9828	31.3381	31.7862	36.0343	33.3562	39.6564	33.8725	40.5295	21.8486	23.2969	36.7544	37.2605	31.435	57.5634	52.7322	0.002
ENSBTAG00000012683	chr25	SRRM2	8395	69.5396	82.0377	53.3447	61.2883	62.3661	44.8782	65.8771	72.868	72.088	62.9706	43.0263	79.3448	54.7923	65.6875	46.5707	80.4288	0.002
ENSBTAG00000016568	chr25	LUC7L	1446	35.4144	46.3248	43.7026	31.621	34.8331	24.5628	36.1282	30.7982	30.5926	32.0099	25.04	44.8639	25.5525	30.28	38.3829	44.4103	0.002
ENSBTAG00000016581	chr25	MRPL28	1093	33.5874	64.0577	39.5458	29.944	44.7276	46.9383	49.0325	43.9517	37.9694	22.8456	24.3464	42.5288	49.818	42.73	32.8572	84.7726	0.002
ENSBTAG00000019136	chr25	STUB1	1280	65.1546	103.35	55.782	40.9862	57.772	62.4851	44.6839	58.4705	86.5782	61.3789	50.781	73.4294	68.4689	58.1518	63.1281	131.875	0.002
ENSBTAG00000019998	chr25	HAGH	1154	29.0457	35.0029	19.4389	15.4318	25.8887	29.6381	30.8303	22.8688	30.8249	16.3604	12.4748	35.8543	22.4689	23.6083	9.90193	52.4678	0.002
ENSBTAG00000020734	chr25	ARL6IP1	501	31.0624	19.4845	27.3021	25.9386	48.0505	53.0392	53.0361	50.6183	51.8859	18.2344	25.2514	23.9603	57.1888	48.5528	53.7618	75.9915	0.002
ENSBTAG00000033389	chr25	ENSBTAG00000033389	960	49.602	67.6729	60.6976	44.1197	103.649	104.416	79.7507	94.2829	51.7807	39.9676	43.6239	65.98	112.089	88.6847	48.462	99.384	0.002
ENSBTAG00000045857	chr25	FAM195A	881	40.3109	87.1139	24.531	19.1211	51.2868	65.1019	43.451	66.6974	62.6357	33.1821	25.2534	46.6747	59.3043	56.8778	17.6025	87.4697	0.002
ENSBTAG00000046248	chr25	ARPC1B	1439	39.5613	84.6791	28.7065	52.5121	47.0991	56.3123	43.8151	53.8725	45.0028	29.203	24.2524	52.5367	50.5427	43.2744	43.1073	112.841	0.002
ENSBTAG00000000091	chr26	NDUFB8	687	60.4067	52.917	45.3954	30.826	97.0371	99.5703	51.1323	93.935	53.1063	18.6167	27.9396	65.8034	104.169	87.8105	11.8807	50.7436	0.002
ENSBTAG00000012697	chr26	PGAM1	1707	75.2716	55.6089	54.1685	27.6321	131.408	115.75	79.6765	96.0226	53.9673	18.196	34.2449	58.2033	122.658	110.581	34.4268	72.0154	0.002
ENSBTAG00000035021	chr27	ENSBTAG00000035021	374	57.6144	88.2029	116.302	60.4849	80.5414	78.0844	40.9416	40.2431	75.6019	24.4264	74.6506	139.996	66.5559	63.0887	13.0941	20.8498	0.002
ENSBTAG00000048171	chr27	TAP	431	386.997	56.232	358.62	14.5173	266.956	112.93	79.4133	153.078	66.6616	19.7829	190.285	15.4073	185.895	819.485	3.78748	34.0563	0.002
ENSBTAG00000004050	chr28	ENSBTAG00000004050	639	102.412	85.8648	94.1858	40.6737	77.6651	66.2885	41.5823	61.3045	77.0789	26.6868	63.4902	99.9243	81.9667	72.7083	6.38656	50.2483	0.002
ENSBTAG00000016711	chr28	PPIF	637	135.517	77.6795	103.071	58.9354	133.724	83.4305	90.4956	93.5402	70.8775	34.4193	64.3744	113.068	106.036	116.469	11.5319	32.4039	0.002
ENSBTAG00000006071	chr29	CTTN	2681	102.896	75.7093	89.8964	60.8589	97.39	81.3525	61.1451	86.0544	87.944	44.7516	64.7606	106.697	90.6211	94.9952	35.0105	53.8937	0.002
ENSBTAG00000008648	chr29	PRDX5	869	177.552	194.065	161.181	123.511	249.889	271.27	153.92	225.395	185.779	101.622	120.48	218.668	277.044	250.527	92.985	189.496	0.002
ENSBTAG00000017602	chr29	TMEM45B	1723	64.5369	53.1388	55.8883	32.683	68.6406	47.4885	62.7311	73.7115	45.5256	37.8214	45.3203	66.7051	62.8287	58.8711	25.5803	39.6666	0.002
ENSBTAG00000022372	chr29	ENSBTAG00000022372	873	61.0967	45.1128	62.6728	39.144	88.9482	87.3971	68.6111	73.449	41.7915	27.9052	38.477	56.4644	79.896	88.8849	40.2024	53.0679	0.002
ENSBTAG00000046485	chr29	RAB1B	796	74.3591	58.3572	73.8905	38.6979	39.8585	46.273	29.4203	44.0327	70.47	26.779	52.0637	69.3063	46.744	42.1714	20.5076	32.8463	0.002
ENSBTAG00000001296	chr2	TMEM50A	1028	26.3952	17.027	20.757	15.9187	34.2257	34.8064	29.7902	28.8808	23.5123	13.6262	17.823	21.6151	37.582	33.1273	20.6432	41.0506	0.002
ENSBTAG00000003935	chr2	RECS1	2202	88.3115	88.2037	61.7451	48.3054	72.6588	69.5375	63.4018	88.2946	77.6652	53.3801	44.3767	81.8878	76.3624	85.7227	53.3756	72.908	0.002
ENSBTAG00000009580	chr2	SH3BGRL3	921	174.604	190.052	138.417	122.286	103.346	115.693	81.6608	110.588	178.261	108.448	99.9419	201.33	111.627	99.0429	50.5141	106.581	0.002
ENSBTAG00000012698	chr2	HDAC1	2007	63.6226	62.8945	50.9786	42.9266	71.3529	70.3947	68.8887	78.793	53.1717	37.6282	41.0808	54.8481	68.4078	79.6287	59.7816	74.5066	0.002
ENSBTAG00000040494	chr2	UBL5	222	49.1302	62.1669	60.3819	36.8567	45.0436	41.479	50.7159	45.5075	67.7912	19.2037	45.196	65.5773	53.7269	40.5416	29.4127	43.3901	0.002
ENSBTAG00000000094	chr3	ATPAF1	974	28.8145	31.1037	31.7382	42.4972	28.7718	41.058	57.335	32.5988	40.2672	56.2759	36.2786	33.0403	29.2833	33.965	50.2794	36.2624	0.002
ENSBTAG00000003147	chr3	JAK1	4784	35.5326	28.5669	30.3645	52.4164	26.7859	32.062	40.4794	35.3828	40.8958	52.7046	36.2925	34.5418	26.5849	40.1178	56.4722	38.3525	0.002
ENSBTAG00000003485	chr3	MAGOH	675	28.5727	29.4223	29.1805	53.4784	24.8734	30.4021	31.3582	25.0467	41.889	29.7748	48.471	28.0001	22.4719	25.5862	37.4848	38.7343	0.002
ENSBTAG00000003799	chr3	TARS2	2483	63.7467	73.4769	51.5623	101.96	38.1346	40.9	63.4817	44.7561	105.977	145.206	49.8961	76.2208	39.0555	39.7742	79.5493	61.3318	0.002
ENSBTAG00000004037	chr3	JUN	1950	63.0949	193.853	76.3181	94.2865	161.312	177.691	230.49	122.332	76.9438	140.233	58.6127	64.8339	69.7425	68.6088	241.512	144.43	0.002
ENSBTAG00000004333	chr3	COPA	4339	40.5256	37.3926	39.8466	55.7955	39.036	43.7785	61.6529	48.3249	59.4894	68.3563	50.169	38.1432	38.4842	49.2217	71.1049	51.1658	0.002
ENSBTAG00000006101	chr3	PSMD4	1295	44.3712	62.1236	50.6996	88.4562	36.9882	44.8989	72.3354	54.2906	79.2365	70.0738	62.3199	45.1645	45.4509	45.081	92.6499	61.9859	0.002
ENSBTAG00000008369	chr3	RBM8A	744	55.7788	57.0067	56.9931	65.3385	36.173	49.5072	46.6095	39.9052	82.751	86.7705	52.1845	59.3889	38.6845	42.8302	68.0168	63.5022	0.002
ENSBTAG00000008810	chr3	ENSBTAG00000008810	1619	41.6532	61.1264	39.8776	73.1323	39.0413	51.189	57.0248	41.3882	63.6611	97.0536	54.9678	51.1128	35.7145	48.3794	80.6623	50.7143	0.002
ENSBTAG00000009093	chr3	GAL3ST2	1200	43.1177	46.0035	37.8434	75.4045	20.987	29.8175	23.6437	24.3976	66.8873	85.7718	48.3499	47.0374	17.3941	33.2441	27.2067	25.9927	0.002
ENSBTAG00000011025	chr3	BTF3L4	979	31.5205	47.7926	46.1068	70.7947	63.4287	68.7971	82.3431	60.2314	36.8008	65.3199	53.4716	40.1763	60.5188	77.0248	145.899	72.1543	0.002
ENSBTAG00000012094	chr3	SCAMP3	1453	44.398	44.4799	42.5507	56.3124	23.705	32.2305	37.8139	21.0008	79.0947	61.1965	47.1367	47.1087	23.1095	28.46	57.297	40.0924	0.002
ENSBTAG00000012962	chr3	SARS	1785	55.9615	62.6078	59.3111	94.104	44.194	62.347	72.4104	52.0929	86.8667	109.864	77.961	63.6728	46.4108	69.3635	88.7077	73.2371	0.002
ENSBTAG00000013910	chr3	POLR3GL	2844	23.0103	41.1887	30.2039	39.7703	50.31	46.8095	65.5583	54.009	50.1912	64.8862	40.6482	35.4731	49.5971	58.9307	75.7656	49.6759	0.002
ENSBTAG00000016328	chr3	SFPQ	2553	27.7171	34.2808	40.9332	52.2216	35.9768	46.5801	63.8579	38.4411	50.0172	72.9978	59.9765	34.1142	32.5002	45.639	79.6061	44.9173	0.002
ENSBTAG00000017125	chr3	PABPC4	2405	27.0446	32.6114	32.9873	36.0229	41.4247	46.8211	61.7954	31.1194	55.3707	50.647	40.4496	28.3549	43.1792	46.5259	66.1785	52.4496	0.002
ENSBTAG00000017604	chr3	RAB13	1207	33.3905	40.7168	29.2379	52.6366	33.6503	48.8263	59.3263	41.167	59.3205	65.5957	41.9252	29.6246	41.9978	40.7095	63.565	58.5245	0.002
ENSBTAG00000019838	chr3	SHC1	3535	35.8584	47.3255	35.289	68.0772	30.0687	40.2644	50.5776	36.5694	56.3773	63.2289	42.0814	40.7494	28.8997	40.3925	57.492	40.8738	0.002
ENSBTAG00000039793	chr3	HDGF	1002	125.312	151.845	113.85	205.588	81.0698	95.313	100.679	88.0675	269.443	233.401	151.508	167.467	87.4653	109.001	195.497	111.698	0.002
ENSBTAG00000008428	chr4	UPP1	1063	71.448	27.8662	39.3751	14.489	55.6292	54.2031	36.859	44.6102	68.6435	26.355	35.2931	32.9169	49.1506	86.4988	15.3566	20.7125	0.002
ENSBTAG00000034376	chr4	ENSBTAG00000034376	774	29.0424	55.667	61.853	26.7392	84.2158	67.6434	42.4755	62.0661	42.4233	24.3927	40.5804	65.3365	71.8577	66.3122	16.8724	43.262	0.002
ENSBTAG00000003197	chr5	ENSBTAG00000003197	495	63.684	58.4819	58.582	50.5614	74.0717	81.8519	92.8009	59.5622	64.4919	45.5235	65.2156	69.6563	60.2392	69.2892	158.294	56.5261	0.002
ENSBTAG00000005384	chr5	COPZ1	1897	33.2352	32.8271	33.8894	33.491	33.6453	37.169	46.0566	46.9522	49.764	33.3891	37.9438	41.7375	35.948	40.7766	72.2836	53.6797	0.002
ENSBTAG00000010157	chr5	TOMM22	1080	47.2928	45.5048	49.1407	49.4675	57.7256	67.4791	67.1366	54.9805	62.4957	36.0907	56.5495	51.0813	61.1014	59.0105	75.5743	70.5032	0.002
ENSBTAG00000010790	chr5	EIF3L	1932	79.5863	94.0839	78.1619	89.9334	69.0109	91.1029	89.0458	79.8241	99.3774	79.1235	87.8349	92.0098	76.8343	95.94	100.969	90.6944	0.002
ENSBTAG00000013956	chr5	BCL2L13	2318	40.7984	41.677	39.8902	42.1506	41.861	59.2475	46.046	46.2519	54.8913	42.8266	48.1783	59.9401	44.0168	63.1735	76.0568	52.4393	0.002
ENSBTAG00000016121	chr5	KRT75	2140	146.312	39.6383	38.2227	35.5356	80.4174	78.3139	74.4983	73.318	62.2274	42.1199	45.2547	45.2332	74.0311	107.416	118.616	80.3789	0.002
ENSBTAG00000030199	chr5	ENSBTAG00000030199	552	37.3491	80.494	75.33	54.9316	95.0497	108.67	75.8754	70.2196	87.5748	76.1288	66.3842	78.6578	87.8394	70.5071	81.3245	89.7448	0.002
ENSBTAG00000030257	chr5	SH3BP1	2461	49.0211	59.9088	42.4634	47.5243	29.2454	30.4682	39.3445	36.4433	60.9673	45.535	45.5561	59.3631	28.2364	39.1413	49.4165	35.4133	0.002
ENSBTAG00000031500	chr5	SHMT2	2101	57.8639	53.0311	40.3645	44.9005	41.7777	54.0967	43.9425	40.2344	68.592	53.3373	58.1376	53.2451	42.1455	48.974	73.0347	52.834	0.002
ENSBTAG00000010611	chr6	OCIAD1	1477	77.5372	54.9244	75.1985	45.9473	81.9118	64.1261	53.6648	73.4252	51.2555	41.6466	54.6407	63.9813	74.2586	75.9228	34.2617	54.3478	0.002
ENSBTAG00000016007	chr6	ADH5	1465	84.437	60.6589	48.1776	57.4938	159.857	148.698	106.057	118.499	65.6837	45.7292	36.6262	86.1234	175.928	124.032	71.3132	95.4963	0.002
ENSBTAG00000046936	chr6	MRFAP1	1599	118.121	100.204	118.734	77.6591	145.92	143.148	105.337	130.359	114.939	68.9397	91.3947	113.887	148.456	135.24	67.3788	110.443	0.002
ENSBTAG00000000414	chr7	ENSBTAG00000000414	1644	73.9489	55.2829	46.0937	49.77	47.0833	35.0474	35.8861	60.0722	78.2276	46.6775	47.7634	60.4338	43.2151	58.0011	28.299	38.5036	0.002
ENSBTAG00000000764	chr7	GIPC1	1709	37.9809	52.5893	34.7361	34.0772	32.4343	34.792	30.5684	42.8278	46.4322	28.8657	25.7813	46.9266	34.3647	35.7259	34.3865	30.3292	0.002
ENSBTAG00000000874	chr7	CAST	4831	51.0458	34.1419	48.6995	33.5748	54.8906	44.9838	53.9757	54.1582	42.6691	40.0894	39.9126	44.4622	48.5197	55.2359	52.8816	37.2197	0.002
ENSBTAG00000006662	chr7	ENSBTAG00000006662	816	108.723	112.616	75.432	84.9363	61.8777	45.4613	59.6061	91.7184	101.158	82.0997	75.9142	110.488	64.9815	65.5819	51.0126	53.402	0.002
ENSBTAG00000010020	chr7	ENSBTAG00000010020	948	57.5258	50.0656	37.2259	36.5549	31.1236	38.0212	29.4537	31.9705	45.7012	31.4794	29.4508	52.8056	31.0438	36.1795	27.5511	37.2569	0.002
ENSBTAG00000011825	chr7	C7H19orf43	878	60.2942	66.7088	47.9832	43.3065	39.0887	40.7528	32.8279	44.6168	85.1847	57.5735	52.1698	65.1606	39.5728	30.4754	28.8181	55.3778	0.002
ENSBTAG00000014775	chr7	GUK1	1254	64.278	70.8655	61.738	47.2094	46.4671	50.563	38.7867	47.0228	73.8263	45.1673	46.2678	71.8967	47.2471	40.5416	31.2422	45.7232	0.002
ENSBTAG00000016105	chr7	H2AFY	1849	49.2047	51.5203	41.4271	41.1283	59.957	56.7739	47.7393	56.3111	44.8897	35.5734	33.9743	51.9377	59.038	57.6221	40.6115	54.5771	0.002
ENSBTAG00000016199	chr7	CLINT1	3270	62.1124	42.7198	71.1943	47.8362	65.5394	51.4927	54.1255	68.1581	45.1866	52.7081	54.8301	58.1108	56.2986	58.3203	46.6758	34.3671	0.002
ENSBTAG00000016595	chr7	CYSTM1	809	63.135	57.0034	32.801	44.0255	51.8837	51.3833	43.4213	50.4611	62.0093	46.6748	19.9516	71.3496	46.1531	47.5073	25.2226	36.8544	0.002
ENSBTAG00000018049	chr7	MKNK2	1498	96.1621	96.624	63.5522	71.3283	66.3414	71.3062	72.7546	76.8002	78.5453	82.5322	45.7207	89.8526	64.9092	59.1073	51.2169	51.4425	0.002
ENSBTAG00000019909	chr7	SIRT6	1665	58.4769	59.4376	39.4331	45.0953	37.0729	37.6076	28.4009	39.2541	70.1194	49.3808	34.8467	65.9608	37.1416	46.6045	23.5301	29.4777	0.002
ENSBTAG00000020776	chr7	POLR2E	1297	53.0198	49.0513	43.8719	37.1091	47.1157	51.7265	44.0982	46.7355	56.2591	28.6437	32.9618	55.3348	51.2784	44.6363	37.1287	43.1464	0.002
ENSBTAG00000046846	chr7	FAM32A	1428	50.6708	48.323	47.3186	46.8498	45.0412	50.4819	33.4299	43.1701	54.2917	33.2664	40.9356	58.4859	44.2138	37.9864	38.8668	38.5458	0.002
ENSBTAG00000007369	chr8	PDLIM2	1506	125.239	82.0294	90.8256	68.7123	72.1371	58.6986	52.6314	70.7792	97.5087	49.3371	72.1272	116.849	64.4783	74.7838	27.6403	28.6304	0.002
ENSBTAG00000009733	chr8	FBP1	1252	58.0064	37.3714	37.8012	32.6765	68.1357	60.5203	45.3235	76.5753	45.1679	25.7816	25.0872	67.5236	60.7842	42.9378	29.9883	53.8564	0.002
ENSBTAG00000012383	chr8	CHMP5	1338	47.1205	36.2272	37.6205	29.4971	91.4362	79.0466	56.8837	89.3741	36.4704	20.9383	28.6914	40.0862	83.5234	78.7197	39.6511	58.6225	0.002
ENSBTAG00000022013	chr8	CBR4	3275	28.0237	29.1901	35.8352	16.4599	55.0354	48.522	33.4158	45.8311	27.1541	22.3156	22.9109	35.4839	52.1352	48.8727	19.6885	33.7544	0.002
ENSBTAG00000046486	chr8	ENSBTAG00000046486	509	60.8871	55.5508	47.8339	36.878	81.2508	97.1747	61.0504	97.215	47.4865	34.6992	39.4244	56.7012	94.7506	88.8888	27.2602	77.5006	0.002
ENSBTAG00000003887	chr9	ECHDC1	2328	84.6174	60.8734	74.1498	46.7247	108.127	95.6094	70.2232	116.462	52.5006	36.3639	47.9713	86.452	106.813	110.653	39.9687	81.1781	0.002
ENSBTAG00000020368	chr9	ENSBTAG00000020368	357	104.695	107.489	104.216	71.4543	126.911	110.544	66.8597	105.11	104.751	39.2373	29.327	128.776	122.382	105.612	57.157	88.6554	0.002
ENSBTAG00000033218	chr9	ENSBTAG00000033218	1300	45.1214	51.0095	54.2925	34.0616	142.73	123.655	110.857	98.6477	42.4477	22.4873	33.8924	64.441	136.925	114.514	46.4607	62.4531	0.002
ENSBTAG00000007797	chrX	IGBP1	1880	31.201	27.9316	24.7374	19.713	40.5161	41.7034	27.0693	33.1199	24.9857	16.8455	13.2264	28.6653	43.9967	36.2286	24.7465	30.0104	0.002
ENSBTAG00000013671	chrX	UTP14A	2520	54.6823	61.9792	50.5882	30.1771	65.4006	61.4933	37.8872	59.644	40.7188	32.385	30.8137	58.1759	64.6683	53.7658	26.8828	47.6898	0.002
ENSBTAG00000014337	chrX	EIF2S3	1787	80.9826	76.1001	80.0646	50.6354	127.46	108.359	84.9302	109.607	61.249	39.1933	53.4619	77.751	128.92	112.3	49.7851	91.8931	0.002
ENSBTAG00000031256	chrX	ENSBTAG00000031256	321	70.4419	52.4316	53.6907	79.4679	74.9947	61.4709	49.1044	60.3758	55.4079	22.7675	53.001	100.253	78.3526	73.5053	48.311	84.3085	0.002
ENSBTAG00000047051	chrX	ENSBTAG00000047051	1125	51.1944	51.7633	56.6587	38.9323	90.0931	87.4646	56.8451	72.5742	42.5647	34.6471	47.6955	63.1138	95.9951	72.4342	31.1971	53.0048	0.002
ENSBTAG00000004322	chr10	FOS	2096	28.4298	165.575	22.9713	8.95559	324.652	312.928	194.453	223.194	23.7163	23.8266	10.1983	14.5007	134.965	80.4255	184.58	136.339	0.003
ENSBTAG00000005694	chr10	TMED10	1322	56.1423	34.6287	39.1105	33.8589	83.2045	79.2072	56.8908	84.3734	43.8112	32.7089	32.9984	51.004	77.3753	88.3205	57.4181	43.7183	0.003
ENSBTAG00000006463	chr10	DLST	1432	96.2286	69.1087	78.7078	64.8687	82.7616	74.5927	63.528	63.7824	69.4266	44.2313	59.7087	105.944	69.1683	63.8699	47.8778	48.368	0.003
ENSBTAG00000008135	chr10	SLIRP	378	58.7641	48.9778	60.0689	39.4722	93.0795	98.8347	73.8681	109.634	37.4009	38.6686	34.6222	54.73	110.439	81.0831	56.1409	105.573	0.003
ENSBTAG00000009641	chr10	MTHFD1	3080	50.2246	39.9999	34.107	26.4093	67.7387	62.6133	54.9787	50.8748	52.12	35.9882	29.177	49.8374	73.9988	54.1783	46.6401	44.3803	0.003
ENSBTAG00000012898	chr10	RPS27L	441	44.0354	41.981	47.7656	28.3763	64.1059	72.1871	60.2519	57.5051	38.2627	24.8584	21.7625	50.9655	70.2613	56.8133	33.3144	63.4477	0.003
ENSBTAG00000001353	chr11	PMPCA	2318	42.5773	40.3701	42.3686	31.561	36.1624	39.1578	28.5602	37.9799	36.2007	25.7485	33.499	42.3106	36.3544	36.5189	26.0565	35.6191	0.003
ENSBTAG00000001933	chr11	PPP2R4	2412	33.0873	36.5639	24.6119	24.1451	38.5918	39.1589	31.1814	36.9272	37.8151	20.4525	19.714	35.6849	41.7101	39.9365	23.0107	34.8015	0.003
ENSBTAG00000001952	chr11	PROM2	2502	56.0857	45.8771	28.3189	37.8966	55.0159	49.6327	50.3997	57.8482	55.7759	36.0258	25.6304	64.311	53.6821	58.9165	30.9909	35.7496	0.003
ENSBTAG00000002045	chr11	PSMD13	1100	38.815	27.8469	38.5481	31.5036	48.9322	44.487	42.5792	46.6709	34.411	16.6099	28.1573	36.9178	53.5082	50.1978	25.2281	43.7846	0.003
ENSBTAG00000004295	chr11	NDUFA8	797	46.8959	55.3276	39.13	24.1559	49.7219	56.4483	40.1196	47.5992	40.6268	23.6888	28.4623	50.3122	62.6267	57.9892	22.53	44.8911	0.003
ENSBTAG00000004695	chr11	CDK9	1722	56.2323	42.614	40.6696	29.0684	51.4028	48.8911	36.6144	40.5888	47.1411	32.8919	31.1599	53.5434	48.7864	47.0395	34.6009	27.9692	0.003
ENSBTAG00000009761	chr11	ACTR2	2680	50.6236	31.9027	60.0214	33.0449	86.0023	68.9153	63.6886	74.239	35.2248	22.0433	38.7407	41.7418	79.7706	76.3331	55.7332	45.8695	0.003
ENSBTAG00000012756	chr11	CCT7	1748	60.0375	48.72	53.3674	40.7513	73.7327	71.1923	52.8165	54.1391	54.7886	36.5836	39.4312	57.5687	64.4518	59.2816	39.2225	48.8085	0.003
ENSBTAG00000016720	chr11	RAB1A	1422	62.2027	41.4254	70.4117	41.6319	140.556	123.222	114.014	130.202	54.8415	26.1258	63.81	58.9123	132.472	140.441	79.2095	86.7715	0.003
ENSBTAG00000018286	chr11	RNF181	581	42.5818	41.7143	25.4262	27.3375	56.733	64.3021	26.3548	59.6174	54.1608	36.6886	11.2626	48.3558	69.3971	38.9366	21.0723	47.3696	0.003
ENSBTAG00000023929	chr11	FOSL2	2456	60.5481	39.3353	48.5648	44.0936	55.0913	40.4927	44.0088	55.4898	53.1068	41.1641	41.9188	73.5229	42.3353	49.8186	26.2541	25.4001	0.003
ENSBTAG00000024091	chr11	MALL	1969	54.3798	42.5679	61.5491	41.7995	56.9927	49.5726	41.8565	64.2928	50.4921	26.6006	43.203	54.6095	50.0408	55.0986	35.6492	42.3985	0.003
ENSBTAG00000047659	chr11	ENSBTAG00000047659	456	57.4631	67.9128	70.7914	43.2753	95.0261	84.8136	66.1709	77.3163	46.005	48.0814	54.5299	75.0536	92.9693	82.15	50.1177	52.3074	0.003
ENSBTAG00000001589	chr12	TM9SF2	2040	49.9443	28.876	48.8129	28.0762	78.1262	59.1964	47.6849	78.327	32.6389	19.7039	30.1518	47.4505	72.9573	73.3325	29.6073	48.5677	0.003
ENSBTAG00000008642	chr12	POLR1D	1803	51.2715	38.0858	44.3048	26.9617	52.7225	52.5315	29.4743	50.8867	35.9174	16.2138	26.8567	53.8294	55.9423	45.331	15.3915	40.9595	0.003
ENSBTAG00000035493	chr12	ENSBTAG00000035493	426	70.5645	79.0167	64.2176	27.1158	91.2855	96.3448	59.2019	85.181	51.3859	28.593	43.0095	64.7509	90.6908	86.2222	19.1597	60.298	0.003
ENSBTAG00000003949	chr13	RBM39	1868	53.5462	39.2833	57.7009	34.7839	72.697	57.4641	54.9686	65.0097	41.9918	28.0389	41.8024	45.8036	60.7973	68.365	40.1984	47.6375	0.003
ENSBTAG00000022564	chr13	ENSBTAG00000022564	2110	98.3398	46.4236	33.4504	26.2323	79.5129	80.0508	53.5733	62.4393	41.2823	32.3277	28.5313	45.3921	81.1051	77.3556	44.0981	60.8695	0.003
ENSBTAG00000027419	chr13	ENSBTAG00000027419	846	101.095	41.3801	45.5945	35.273	72.6708	70.2831	64.4128	66.0448	42.5862	27.356	42.7989	51.3228	79.2277	70.157	58.8514	59.6412	0.003
ENSBTAG00000046776	chr13	ENSBTAG00000046776	781	105.762	34.911	73.208	41.29	108.436	88.5968	78.9999	91.6048	43.2109	38.9904	41.3338	58.5375	88.9755	91.8804	55.3889	61.6684	0.003
ENSBTAG00000048291	chr13	ENSBTAG00000048291	444	88.9735	31.0835	65.311	34.6887	83.414	68.1441	61.8734	72.4405	35.9499	37.0356	38.3183	50.0459	66.8666	70.6738	45.9573	47.5225	0.003
ENSBTAG00000000236	chr14	YWHAZ	886	55.8466	36.8525	52.1815	37.4832	98.6507	89.0842	77.2622	70.0443	50.9582	32.9949	40.8667	44.3934	86.918	93.6208	63.5643	52.8069	0.003
ENSBTAG00000000694	chr15	TAF10	764	57.4524	61.2421	50.4881	30.8691	54.7781	48.2112	29.4736	46.9565	50.1416	24.712	36.5436	64.8545	49.5503	47.44	22.4349	38.4247	0.003
ENSBTAG00000004861	chr15	ENSBTAG00000004861	1221	88.2382	83.5325	56.685	49.2737	104.04	106.66	80.7766	98.9514	71.713	48.3833	38.9436	96.8495	109.046	108.177	30.7496	80.7695	0.003
ENSBTAG00000016744	chr15	CAPRIN1	3315	60.4267	38.5859	62.058	36.0072	72.9917	56.9841	41.8431	58.4634	40.7212	23.3324	38.4259	52.1599	67.2278	57.5287	26.345	34.7308	0.003
ENSBTAG00000000212	chr16	NADK	1732	61.6673	57.1384	39.961	33.6247	63.1519	66.2295	46.8039	70.5906	53.4516	21.0981	31.7357	64.4415	70.5115	64.7448	29.2174	42.1089	0.003
ENSBTAG00000011823	chr16	CLSTN1	2967	49.7166	36.5314	47.3924	29.8484	44.5212	38.6618	35.6703	42.0414	46.4196	25.248	36.6106	53.1128	44.7445	42.3862	17.8811	31.5382	0.003
ENSBTAG00000012582	chr16	IARS2	3113	78.7469	58.9313	69.8637	42.6728	99.2222	78.43	58.5913	83.2522	52.7395	34.4328	46.805	74.2508	93.4546	73.9203	39.8531	55.6977	0.003
ENSBTAG00000021688	chr16	FH	1778	65.3085	58.3106	59.8524	36.2739	112.274	99.7335	77.7613	97.4064	55.6596	25.0052	44.6544	68.5202	116.447	108.901	37.6426	70.6876	0.003
ENSBTAG00000008528	chr17	SLC25A1	1202	77.6819	72.8111	42.5599	37.2391	67.5806	63.0378	58.0743	62.0932	83.4701	36.481	35.204	74.7946	77.3342	60.3064	29.1986	37.7794	0.003
ENSBTAG00000015767	chr17	RNF10	3728	45.2765	40.722	39.2592	24.401	46.7253	43.4023	31.8922	46.7327	38.6566	20.5842	27.382	50.5606	46.3913	44.9568	17.734	32.6058	0.003
ENSBTAG00000001595	chr18	MT1E	387	15.1227	26.9637	19.0861	23.63	101.761	145.484	53.5308	39.424	22.3901	12.5898	6.7634	29.0385	125.96	51.5412	59.0534	107.859	0.003
ENSBTAG00000002830	chr18	U2AF2	2017	41.4134	52.4025	36.7559	34.8392	38.009	42.5231	43.763	39.3545	59.4651	50.7274	42.3911	55.5892	38.2444	47.3956	29.9449	51.3957	0.003
ENSBTAG00000006646	chr18	HRMT1L2	1308	37.117	59.19	31.1632	20.9743	37.3756	45.6595	43.0387	33.7323	48.8127	44.2339	44.0241	40.2246	44.2063	42.2153	36.8164	50.1479	0.003
ENSBTAG00000010502	chr18	SERTAD3	1316	41.7428	46.8084	21.8271	43.1566	39.6812	38.5846	47.9103	41.8307	49.5556	35.6348	23.8672	41.9208	36.0564	30.8683	38.4533	50.5401	0.003
ENSBTAG00000015002	chr18	POLR2I	431	36.1074	46.86	22.2154	21.2176	32.9398	44.5614	29.2575	28.7021	60.3129	31.0874	15.1823	33.1851	42.413	34.9918	70.0684	56.4057	0.003
ENSBTAG00000018425	chr18	PSMD7	1118	36.2865	50.8831	35.9699	40.8981	38.8688	39.0642	47.1304	42.4156	43.647	24.5137	25.7529	43.1769	36.412	35.8999	59.8645	49.2339	0.003
ENSBTAG00000019267	chr18	MMP2	2952	57.7642	47.6638	50.5987	29.674	40.0636	47.7707	47.4462	98.5486	41.7119	42.9127	19.0633	58.0548	31.3573	38.1519	46.727	107.526	0.003
ENSBTAG00000024889	chr18	HSBP1	562	79.0492	74.869	71.069	83.0723	150.252	172.744	143.441	136.84	68.9755	73.6905	60.5457	74.077	167.939	150.624	142.327	155.075	0.003
ENSBTAG00000045510	chr18	EMC10	1896	41.8115	55.0366	29.2901	45.6936	49.4853	66.6064	48.9312	50.0218	53.6388	39.5099	24.619	45.8007	51.2154	49.9072	48.2145	75.2396	0.003
ENSBTAG00000001349	chr19	KIF1C	3318	51.5127	60.9715	44.77	48.3046	41.6718	40.5189	40.1765	52.9423	59.927	45.3377	48.7778	59.9643	39.6594	48.0927	43.0486	37.879	0.003
ENSBTAG00000004905	chr19	KRT19	1389	84.0775	84.3345	41.9509	46.0861	39.4622	51.331	45.7166	52.9914	124.437	56.1238	41.4569	57.3699	52.1755	69.5248	47.5971	62.4143	0.003
ENSBTAG00000004910	chr19	SLC25A11	1454	43.7271	48.848	34.0547	27.8058	46.1037	56.998	51.4163	46.9357	57.3983	46.9129	32.1029	50.2381	51.0913	49.8544	50.5214	46.3743	0.003
ENSBTAG00000008883	chr19	ZNF207	1405	37.6785	28.2705	37.3842	32.5438	37.607	38.0131	38.7852	36.3928	39.6001	35.9783	37.5694	38.1746	34.6028	42.9365	42.4076	32.6474	0.003
ENSBTAG00000010513	chr19	GPS2	1172	49.0279	46.5282	43.6493	41.067	29.9152	34.795	24.5929	29.7303	56.8117	41.0524	37.9662	48.597	30.9733	32.1703	25.7675	28.1792	0.003
ENSBTAG00000011527	chr19	NT5C	870	32.1061	44.1077	39.62	39.279	40.1576	41.43	42.4475	42.1833	43.5082	28.7014	39.1111	44.6227	41.2779	46.4131	26.2686	37.961	0.003
ENSBTAG00000011834	chr19	CCDC47	1616	37.2859	25.2042	39.2744	34.2513	46.9823	46.5627	45.4259	41.9754	32.4541	32.4113	30.7743	39.3541	44.2046	48.9208	43.9416	30.6554	0.003
ENSBTAG00000013390	chr19	PSMB6	801	76.0537	72.7013	93.9212	95.5401	67.8142	87.0415	71.9672	65.3794	104.761	63.8684	75.1573	99.4842	71.3778	70.4542	61.1387	65.2825	0.003
ENSBTAG00000014766	chr19	SRSF1	2752	46.6408	43.9111	61.4332	37.4271	79.1766	70.8407	81.3327	72.971	55.3491	41.384	51.3596	43.7124	74.0561	79.0207	79.4848	64.1707	0.003
ENSBTAG00000015368	chr19	2017-09-04	1440	38.7025	40.9076	36.4756	26.0707	28.9771	25.396	41.5955	28.7788	35.7873	39.3332	26.3561	30.8616	28.2699	36.3185	30.6076	21.0235	0.003
ENSBTAG00000019218	chr19	ATP6V0A1	4134	40.8943	32.8957	39.4402	32.3665	34.4019	29.2752	30.721	38.5023	45.0093	33.7368	35.6674	37.9959	31.3921	39.0705	26.259	29.2926	0.003
ENSBTAG00000021461	chr19	PSMD3	2124	45.1511	45.1667	34.5178	39.6556	40.1628	43.106	46.2231	45.5259	54.3223	39.8565	36.1479	49.5421	44.5579	45.237	42.6546	40.6002	0.003
ENSBTAG00000047875	chr19	ENSBTAG00000047875	101	42.1421	29.9951	43.3373	66.7156	53.7814	36.4687	53.5078	61.2406	36.1228	42.21	25.9152	25.2878	44.9266	45.7598	32.3248	27.2492	0.003
ENSBTAG00000005660	chr1	PSMD2	2935	41.7387	31.8834	33.8347	20.0066	54.5127	47.151	38.8212	55.8469	36.5151	20.1281	24.6732	35.7656	51.9023	53.7055	30.3121	41.1029	0.003
ENSBTAG00000011598	chr1	SOX2	1460	60.8571	41.9611	51.3406	36.9221	41.6019	36.0405	17.274	50.132	52.477	38.3773	34.0625	71.3739	38.272	43.6516	22.3617	26.3907	0.003
ENSBTAG00000011634	chr1	ACPP	2116	33.4413	20.5212	38.139	25.4755	59.451	36.3062	49.1647	52.2263	28.4492	21.5866	38.9647	38.0213	49.5054	62.0769	21.6008	20.1601	0.003
ENSBTAG00000015892	chr1	NDUFB4	471	43.4898	30.731	27.8794	23.5032	82.3018	72.6165	53.5456	64.7859	40.6669	14.2236	24.0811	46.6347	83.4024	69.2047	27.7266	53.5632	0.003
ENSBTAG00000020106	chr1	AP2M1	1879	44.2426	40.1282	30.8654	19.2112	51.3784	49.1466	39.3074	51.9008	41.2605	20.0957	22.9844	46.0792	50.8508	47.1223	20.4159	40.2793	0.003
ENSBTAG00000047250	chr1	SPTSSB	231	31.6693	40.8014	45.0023	39.5879	164.604	132.117	89.6815	120.493	25.6652	10.546	30.2157	43.1206	103.267	136.894	67.1335	43.6853	0.003
ENSBTAG00000017196	chr21	PDIA3	1935	120.088	57.9284	131.623	69.3976	149.355	121.962	95.4245	140.328	90.2673	39.9725	79.8081	94.771	121.002	140.544	43.4464	88.4204	0.003
ENSBTAG00000017212	chr21	C21H15orf63	454	55.6654	40.0374	51.821	30.7442	56.5599	55.053	37.6951	45.4134	50.2258	12.0733	35.5525	63.0078	56.8269	53.5792	19.7758	49.5068	0.003
ENSBTAG00000045497	chr21	ENSBTAG00000045497	333	97.062	86.9326	78.0446	46.2516	77.1116	73.4771	39.2203	63.7724	75.3236	27.4338	48.471	83.6015	60.7347	47.4811	12.2553	52.3436	0.003
ENSBTAG00000046364	chr21	ENSBTAG00000046364	85	81.3714	150.485	96.553	73.6114	40.6668	34.0476	37.0882	48.5122	80.4794	71.6506	76.9834	141.225	56.4338	31.4793	28.8071	16.1892	0.003
ENSBTAG00000000161	chr22	TMEM40	821	99.6367	66.0102	62.6438	59.2106	84.808	68.2574	67.4713	108.99	88.3215	39.3162	36.1319	99.2383	71.8497	112.588	27.8364	66.4857	0.003
ENSBTAG00000004747	chr22	SPCS1	804	59.7226	46.8911	65.6696	33.5238	53.8954	46.4671	38.0899	51.5442	45.3781	25.755	45.0347	53.3685	54.3414	46.5925	15.2276	38.2246	0.003
ENSBTAG00000011583	chr22	APEH	2353	64.6683	53.2169	46.6215	32.1143	51.4693	45.6196	31.5805	51.6975	43.0272	29.248	33.1861	66.2125	53.4449	39.2838	16.6501	32.3602	0.003
ENSBTAG00000026650	chr22	ENSBTAG00000026650	261	106.511	79.9613	61.8408	36.8817	143.792	164.309	106.981	144.561	85.6186	30.3349	58.4995	98.8354	181.801	141.662	53.1626	93.145	0.003
ENSBTAG00000031797	chr22	MANF	819	60.74	28.3592	69.1433	29.3837	70.8459	75.1701	51.6893	59.6629	40.6491	20.0779	33.0242	51.7674	56.9869	74.846	17.9385	45.3655	0.003
ENSBTAG00000040116	chr22	H1FX	645	37.5318	42.794	34.3549	31.3408	35.0261	46.9085	26.5327	50.5053	55.8573	21.7174	21.6429	52.2692	48.8431	41.1073	17.716	56.1813	0.003
ENSBTAG00000004093	chr23	TUBB2B	1433	94.2122	55.9061	49.0626	39.9689	56.342	54.3449	45.2557	54.9613	51.238	25.9252	38.053	59.8859	52.4733	51.943	25.6309	38.7314	0.003
ENSBTAG00000004115	chr23	MYLIP	2938	35.6748	25.664	25.2337	30.4707	54.0789	47.1924	39.3948	52.9828	39.7375	27.1555	22.2723	49.8121	43.9506	39.9068	28.8921	33.5669	0.003
ENSBTAG00000005146	chr23	ENSBTAG00000005146	1285	60.7606	26.1954	43.4301	11.9858	60.4294	48.9337	32.9444	100.922	39.3942	24.6456	27.4984	23.2549	66.8909	67.5798	12.0684	64.967	0.003
ENSBTAG00000008837	chr23	CSNK2B	914	78.4386	80.2858	74.2282	45.287	71.4513	76.5682	54.6933	76.4704	81.8295	35.9821	63.479	93.3323	81.4184	70.7925	24.111	59.7207	0.003
ENSBTAG00000008977	chr23	TOMM6	604	62.7618	65.2045	49.8218	31.0777	91.3632	86.2465	46.2287	72.0253	46.058	21.1749	32.5013	67.2345	93.7997	84.5734	27.0266	67.5892	0.003
ENSBTAG00000010645	chr23	BOLA-DRA	1267	77.161	53.6665	93.4921	42.1665	126.084	95.7277	90.6401	134.739	46.0729	37.0129	52.6792	80.2303	122.073	124.6	35.431	111.506	0.003
ENSBTAG00000012058	chr23	GMDS	868	73.4012	78.3358	53.8939	40.4785	56.1795	60.0148	43.5829	57.72	56.2181	35.784	43.2219	90.6281	66.3163	45.1188	30.0904	39.1054	0.003
ENSBTAG00000017542	chr23	PPARD	1369	88.1234	71.3055	60.1487	41.8374	47.3431	48.4295	44.0817	46.386	68.2909	36.4795	35.0521	79.6629	51.3278	52.5945	34.5798	30.1553	0.003
ENSBTAG00000025280	chr23	ENSBTAG00000025280	1261	59.1746	58.1929	54.0191	37.0235	51.2021	43.1885	30.7143	50.6858	48.1004	22.2168	38.4001	60.7628	50.8917	45.9107	22.007	36.7393	0.003
ENSBTAG00000015238	chr24	DSC3	2854	53.3628	33.0242	41.313	36.4268	79.3748	60.381	61.6992	46.6679	36.2731	26.0342	31.7932	64.1648	66.9577	51.9909	42.6118	18.6435	0.003
ENSBTAG00000035182	chr24	SERPINB13	1152	51.1492	29.8041	66.9669	35.513	60.0118	41.5654	55.9037	64.2513	39.9836	28.0196	64.3756	51.436	54.1314	60.1789	21.9638	34.6411	0.003
ENSBTAG00000004077	chr25	YWHAG	1414	63.119	79.9868	63.8452	67.3964	68.7983	66.0529	63.6997	62.4071	54.5067	20.2436	53.6815	61.2325	63.8141	60.8984	65.2269	59.6888	0.003
ENSBTAG00000009200	chr25	PAM16	419	43.173	28.9212	28.0749	40.2045	24.7495	33.9073	38.6942	28.54	37.0064	58.1413	18.7406	60.3466	41.1523	22.6413	56.4913	68.9685	0.003
ENSBTAG00000015009	chr25	LAMTOR4	606	38.4107	90.5406	28.4401	27.7982	53.1702	59.0445	43.1035	50.0132	70.7404	12.06	20.1563	41.3034	65.2505	43.7528	28.2842	76.4492	0.003
ENSBTAG00000031551	chr25	PRSS53	1919	44.4987	20.1721	87.2449	49.6605	85.4326	55.9369	56.7933	70.2656	38.7369	23.8026	58.8775	40.1942	58.1681	53.3653	39.1301	39.9177	0.003
ENSBTAG00000047401	chr25	5_8S_rRNA	153	9.56288	79.2026	5.36406	15.7289	110.543	96.2963	67.7007	30.9939	14.9036	7.96118	5.70247	10.0159	132.187	136.728	160.04	911.395	0.003
ENSBTAG00000048148	chr25	5_8S_rRNA	153	8.69353	79.2026	5.36406	15.7289	110.543	96.2963	67.7007	30.9939	14.9036	7.96118	5.70247	10.0159	130.493	136.728	144.036	914.393	0.003
ENSBTAG00000010500	chr28	ENSBTAG00000010500	714	52.3474	38.187	52.8743	27.638	98.9005	70.0114	46.6757	97.3131	31.2975	15.3537	28.716	54.3722	94.7827	98.7988	13.7177	44.9701	0.003
ENSBTAG00000032829	chr28	GHITM	2323	68.5381	54.194	49.6966	28.7996	114.737	86.6414	96.3528	120.795	45.1535	21.4983	29.2954	60.4707	106.15	125.866	34.0816	62.9892	0.003
ENSBTAG00000010481	chr29	UBXN1	1076	61.0664	58.8131	55.9337	32.6536	57.2518	61.1281	33.0653	55.5681	56.7943	28.3007	42.1644	73.1089	63.7383	56.7431	22.7566	33.6775	0.003
ENSBTAG00000001700	chr2	CDC42	1146	62.4432	48.7587	66.3626	50.8185	89.5194	86.0914	76.6314	73.4033	59.2945	41.9838	49.4861	62.8487	82.8101	83.418	53.4164	64.8418	0.003
ENSBTAG00000007787	chr2	HIBCH	1390	25.8367	22.5215	18.1066	16.9669	36.7694	38.4233	29.4838	31.8907	19.3575	17.0879	15.3782	24.0707	38.0542	36.0499	34.6445	37.2896	0.003
ENSBTAG00000021319	chr2	C2H2ORF33	1551	42.2788	36.4608	46.5646	35.0661	43.1408	38.5059	32.2306	37.8855	35.2843	19.6335	34.0329	39.686	39.9552	37.797	29.4696	37.5592	0.003
ENSBTAG00000039121	chr2	PTP4A2	1382	49.4701	37.7531	55.0301	34.8267	56.2773	49.1162	49.8586	41.6232	28.3794	18.9496	35.6693	45.8327	57.7869	44.7072	30.7109	42.816	0.003
ENSBTAG00000000097	chr3	EFCAB14	1633	33.5582	30.5073	34.1749	53.6421	25.628	30.1279	43.5741	33.963	46.6383	55.5698	44.0781	29.7166	24.77	30.9834	39.4856	21.9095	0.003
ENSBTAG00000002627	chr3	ZRANB2	969	29.6495	26.7483	42.0655	51.1605	35.8	32.5815	40.8993	37.0225	51.2997	69.1366	51.3223	34.7922	25.0193	44.1815	89.2852	22.7218	0.003
ENSBTAG00000005445	chr3	SLC35D2	1389	25.568	15.9945	18.3166	34.3047	25.7749	24.8132	44.0954	32.8042	24.2964	46.4775	22.9269	26.1107	21.1875	35.9007	62.8752	24.1071	0.003
ENSBTAG00000008942	chr3	NGEF	1809	49.4839	71.6392	35.538	57.4693	20.6096	29.6691	33.8577	28.3792	78.9075	88.2067	46.783	52.239	20.2817	34.2889	39.2535	34.231	0.003
ENSBTAG00000010009	chr3	TMCO1	1207	47.1654	45.179	49.6364	66.5932	42.2419	57.5453	66.0424	50.2204	69.1443	61.0544	81.3205	44.8601	39.8496	59.452	79.1182	73.7257	0.003
ENSBTAG00000011284	chr3	SLC39A1	2052	24.8909	31.0037	20.2642	42.2198	25.7494	32.3099	44.7723	33.1571	51.5612	43.6294	25.7237	32.1125	28.431	29.8727	58.8684	51.4132	0.003
ENSBTAG00000012495	chr3	SF3B4	1503	45.045	80.1775	43.1373	77.8159	22.3414	33.784	42.8484	33.334	89.5108	89.5514	57.4686	64.9137	27.775	31.0738	54.8479	41.8106	0.003
ENSBTAG00000013253	chr3	THAP4	1915	26.8106	33.5732	20.1425	40.2135	18.115	24.3174	26.1043	19.8102	33.1023	51.5211	20.5021	25.7407	19.8361	21.848	43.0477	28.0247	0.003
ENSBTAG00000014299	chr3	RHOC	1075	60.0096	63.5647	45.8065	80.5907	34.1074	43.3189	32.6771	52.7429	72.1195	81.5818	60.4648	62.0103	31.1149	42.7666	64.5369	43.096	0.003
ENSBTAG00000014840	chr3	MTX1	1094	44.9854	49.2301	25.7563	65.1126	22.5691	37.5163	38.6961	29.2115	84.6235	60.1237	33.0968	49.9607	30.93	32.2405	63.4161	40.2512	0.003
ENSBTAG00000016341	chr3	RGS5	2120	34.0056	29.2153	34.9701	32.6925	26.7869	29.4121	39.5125	58.1574	32.2677	65.2122	15.433	37.4676	22.0764	49.5678	67.7602	48.6823	0.003
ENSBTAG00000016472	chr3	GSTM2	1077	15.5612	20.9405	15.4945	19.6634	23.6131	26.3828	38.8888	26.9925	28.3708	29.9709	30.3788	20.3946	27.5662	27.3288	53.0493	38.3311	0.003
ENSBTAG00000021544	chr3	EBNA1BP2	1203	29.5211	29.9396	20.4663	34.4075	22.987	38.9285	37.0618	22.7943	38.2885	45.5634	37.3505	28.237	25.11	27.2973	40.7083	26.6905	0.003
ENSBTAG00000024407	chr3	ENSBTAG00000024407	990	50.9203	41.4814	34.8176	45.6997	41.1509	40.9259	55.4986	47.0666	33.6279	52.2905	41.8613	30.9584	37.9769	44.2272	65.1313	57.4528	0.003
ENSBTAG00000035697	chr3	GNG12	279	20.9766	30.1623	32.3574	39.6775	38.9385	42.4347	54.8822	37.6882	60.4797	54.5726	29.7081	31.1248	36.2449	47.9524	87.7636	34.5255	0.003
ENSBTAG00000040435	chr3	RPS27L	471	24.5689	37.163	42.4	52.1159	25.6866	27.3708	30.5975	27.5778	53.2542	27.1542	33.3431	42.8389	27.2503	30.9872	71.0494	45.7722	0.003
ENSBTAG00000010692	chr4	SND1	3484	50.28	42.801	33.3714	24.5902	48.5094	41.6844	34.9014	55.3316	41.3639	26.7456	24.5416	52.8554	47.1099	48.8733	14.9934	27.3848	0.003
ENSBTAG00000017143	chr4	ERP70	2373	59.0226	32.7675	68.4782	35.4945	49.6308	50.1134	33.0224	48.5684	44.2021	19.2488	31.6195	53.8151	39.8278	53.7137	14.1021	28.6081	0.003
ENSBTAG00000003505	chr5	DCN	2141	28.0187	21.3821	45.3602	26.0773	52.4717	69.5525	50.2734	67.6021	30.0341	32.713	16.5041	33.9985	52.4394	68.737	67.0955	121.69	0.003
ENSBTAG00000004211	chr5	TNFRSF1A	2380	42.9212	50.7745	46.4374	44.8949	33.3011	42.1174	46.928	39.9359	57.2937	40.9432	47.6564	50.0082	34.5358	45.1749	60.7007	42.9786	0.003
ENSBTAG00000004820	chr5	POLR2F	584	33.2527	41.5	24.8271	28.0212	27.9037	36.0405	41.6426	31.4208	57.0063	32.3287	23.9035	40.2353	39.7372	38.7366	44.7234	44.7699	0.003
ENSBTAG00000006104	chr5	NHP2L1	1413	32.1937	39.5453	31.1707	38.8315	36.433	49.1558	49.721	36.7704	43.2489	31.0334	33.6519	35.0664	39.6368	42.6934	54.8756	50.3169	0.003
ENSBTAG00000008553	chr5	B4GALNT3	3448	30.1281	34.5593	28.3246	35.5954	23.3443	26.7826	28.6045	23.9184	35.9761	32.5005	43.5227	41.7776	21.0185	31.8877	41.1888	20.0879	0.003
ENSBTAG00000009887	chr5	DDX17	2264	72.0868	48.0236	72.1375	80.3593	77.7033	69.9573	84.3425	80.1394	65.8694	82.316	71.2935	85.0603	62.7612	87.6729	115.364	50.0432	0.003
ENSBTAG00000010444	chr5	ERBB3	5423	41.7698	31.0355	33.6473	35.2348	30.9599	28.3811	42.9347	40.11	40.7022	40.7667	32.0161	37.8188	27.6121	36.6018	49.2159	32.8183	0.003
ENSBTAG00000012088	chr5	FBLN1	2362	39.9258	37.0529	36.02	36.6787	29.6872	48.7874	31.8415	44.9539	45.1802	58.5309	15.514	54.282	28.0477	40.2669	38.0111	63.5027	0.003
ENSBTAG00000014265	chr5	SREBF2	3483	38.074	32.9556	26.3121	37.7251	30.6239	39.2792	43.4453	37.3522	47.5298	33.7476	34.4432	40.3312	28.4006	45.116	57.413	35.6895	0.003
ENSBTAG00000015828	chr5	FKBP11	713	26.6768	26.4379	25.3232	22.9515	30.4736	39.4827	34.1084	30.941	32.6207	25.6254	29.3681	28.2989	29.8202	28.6577	37.7765	39.2432	0.003
ENSBTAG00000016912	chr5	TSFM	1222	43.4299	32.7796	26.6403	33.0848	56.372	64.3744	85.133	60.7395	41.052	29.4049	24.2752	42.0104	59.9424	69.4714	114.215	56.68	0.003
ENSBTAG00000020330	chr5	BTG1	1766	32.9891	40.5992	54.3726	39.7908	63.6837	71.0625	81.3499	60.2419	37.7029	32.4172	40.0174	42.5195	57.2612	61.1567	96.1325	68.8303	0.003
ENSBTAG00000020662	chr5	CIP29	874	28.0023	33.5071	28.1705	23.1291	57.2064	70.7407	75.7466	70.5342	44.8745	30.6606	32.9426	30.9761	63.636	65.4046	107.395	78.1986	0.003
ENSBTAG00000023258	chr5	T2R65A	888	24.1157	27.6719	20.9488	17.8864	53.9411	51.5525	53.7588	51.7764	35.9499	43.2082	28.9844	34.802	51.8289	71.4956	70.7743	44.9398	0.003
ENSBTAG00000003897	chr6	SMIM20	941	64.8799	56.1615	46.8058	33.7579	106.266	90.8671	72.7463	93.3383	54.2801	23.947	41.2596	67.8551	112.561	105.985	34.6951	77.5054	0.003
ENSBTAG00000006991	chr6	ADH6	1417	205.571	74.5913	48.2651	36.0045	1.56821	2.41372	71.5105	106.071	167.68	65.7598	41.2534	65.4288	2.19583	69.181	33.4084	93.8756	0.003
ENSBTAG00000014521	chr6	UGDH	2871	66.019	47.2498	54.1226	42.7492	97.9538	85.5907	82.6674	97.7383	40.1883	26.9407	35.0997	83.2673	79.1148	86.3361	41.7909	46.4926	0.003
ENSBTAG00000020298	chr6	TMPRSS11A	1413	104.488	45.2626	109.194	73.5754	139.791	100.546	87.3304	118.774	63.9051	37.0677	75.9482	99.5959	118.085	122.399	56.6085	53.5632	0.003
ENSBTAG00000021746	chr6	ANXA5	2152	30.3478	24.8704	32.7975	18.5634	44.4017	43.1564	28.8798	35.0654	27.3376	16.6974	25.3392	23.0246	45.3638	39.788	17.826	42.4165	0.003
ENSBTAG00000039991	chr6	ENSBTAG00000039991	1831	66.0333	33.0912	31.824	24.4464	38.1618	33.0486	50.6683	94.5868	44.3347	24.2814	22.6339	49.3795	34.978	52.3431	28.0834	51.6064	0.003
ENSBTAG00000047432	chr6	ENSBTAG00000047432	411	81.8778	76.1675	78.5423	45.6713	122.852	97.3005	75.6074	98.8244	49.9325	42.973	47.7634	82.6498	117.974	87.0016	55.605	63.6147	0.003
ENSBTAG00000008224	chr7	PAIP2	1424	42.4066	45.6222	49.1806	38.5315	59.7324	61.5244	53.7645	58.0596	40.9933	32.0767	40.4379	45.3777	55.2631	50.3922	32.0978	57.3369	0.003
ENSBTAG00000015034	chr7	IK	1875	63.7743	49.1901	55.1511	41.0714	47.1425	42.2356	39.3912	50.1422	53.9963	38.9779	43.5076	53.9418	47.9169	47.7417	30.4715	45.9919	0.003
ENSBTAG00000016874	chr7	DNAJB1	2236	35.6917	43.356	31.4431	35.732	54.8802	45.4181	45.5191	37.713	34.6729	23.969	24.9726	35.067	39.427	38.6196	43.4383	34.0534	0.003
ENSBTAG00000022762	chr7	ENSBTAG00000022762	1140	21.8185	15.3542	22.5573	13.5103	57.6113	43.3876	39.505	49.9165	18.8021	17.6298	18.368	21.732	46.3994	49.9301	40.0941	40.2364	0.003
ENSBTAG00000045828	chr7	PTBP1	3131	55.2265	53.7546	53.56	44.1184	60.6815	60.8371	50.1995	59.4627	63.3605	47.2675	41.3807	63.5457	54.3674	60.8318	40.1454	50.2499	0.003
ENSBTAG00000000555	chr8	ACO1	3499	61.2785	44.6378	40.4213	34.8015	58.1099	47.4459	41.1873	54.7998	44.445	26.805	31.6676	57.0814	55.9857	51.6531	21.6938	37.6238	0.003
ENSBTAG00000001137	chr8	CLTA	1110	67.1046	54.8888	59.889	48.9978	78.4092	76.5584	52.7445	78.3843	63.2718	36.7613	45.196	72.02	83.5103	72.7557	36.0305	64.0521	0.003
ENSBTAG00000001926	chr8	RAD23B	2845	40.815	33.9569	44.9053	25.5456	65.4365	52.5266	46.0646	57.0338	31.098	24.6181	34.1938	42.1937	62.7037	60.791	23.2381	41.7582	0.003
ENSBTAG00000002457	chr8	SEC61B	791	46.7472	33.6186	33.2015	20.6882	87.7123	75.1701	63.7674	82.8878	37.4757	14.6291	24.2662	35.8409	80.6391	74.1126	21.6691	60.3089	0.003
ENSBTAG00000005907	chr8	NDUFB6	576	51.9574	43.8296	41.7949	32.5884	83.1591	75.8226	62.5496	70.1574	40.3794	20.0895	28.7797	49.6624	87.3305	71.7923	39.6765	58.1333	0.003
ENSBTAG00000009804	chr8	ERP44	1531	59.7724	40.8946	76.1198	39.611	91.9243	73.378	63.5383	82.1475	43.1922	32.6195	44.7352	61.391	74.0104	87.8621	33.0532	47.3376	0.003
ENSBTAG00000011388	chr8	STOML2	1311	48.3953	52.6356	35.2653	24.2305	53.6751	51.3748	38.818	51.1117	43.483	20.9049	25.622	39.9377	60.7187	44.5308	25.5258	44.7849	0.003
ENSBTAG00000015000	chr8	VCP	3242	101.748	64.3735	89.2763	55.0785	119.531	96.1653	86.1263	111.992	75.5394	39.4498	58.9367	92.3308	105.412	116.072	52.3658	73.4309	0.003
ENSBTAG00000017845	chr8	BAG1	1706	58.5529	42.0271	39.7682	32.1623	73.6664	68.7811	49.893	60.427	38.4943	22.4906	24.0366	58.3872	69.1543	70.5794	33.9685	40.5997	0.003
ENSBTAG00000038779	chr8	ENSBTAG00000038779	623	31.8116	63.7562	54.4499	35.5378	90.7566	82.3493	47.7104	66.8503	39.5292	27.3722	42.7136	53.705	82.407	67.5476	35.3731	58.9015	0.003
ENSBTAG00000034662	chr9	ENSBTAG00000034662	1362	42.5791	34.8474	30.7311	21.2029	61.5451	49.4511	42.655	50.1061	30.1355	16.5449	21.7799	42.0052	56.7317	53.222	28.7648	31.6574	0.003
ENSBTAG00000045976	chr9	NT5E	1020	98.8454	48.8416	90.9207	63.2303	136.04	105.496	89.1884	116.025	63.9364	48.3642	50.8946	88.1403	121.511	108.985	63.2156	75.9995	0.003
ENSBTAG00000043554	chrM	ENSBTAG00000043554	69	23.1323	53.6626	35.6826	6.97544	37.5726	19.0649	71.7961	74.7017	26.4377	52.9592	6.32231	37.0154	50.7308	59.931	106.461	66.4776	0.003
ENSBTAG00000043575	chrM	ENSBTAG00000043575	69	9.63847	39.0274	23.7884	20.9263	46.5184	80.0725	97.9037	77.6898	13.2188	8.82653	31.6115	29.6123	46.9729	59.931	70.9741	146.251	0.003
ENSBTAG00000001311	chrX	MORF4L2	1793	61.1272	45.0567	66.6752	37.8495	71.5379	64.4165	52.2444	65.1992	41.4591	28.1927	37.955	57.6908	60.3758	66.8834	36.4173	50.3977	0.003
ENSBTAG00000006033	chrX	NDUFA1	379	67.3828	50.6249	56.3014	29.2085	88.2736	96.4914	70.1084	83.7763	61.3682	22.4972	36.8329	54.5855	96.1222	71.2419	51.6856	100.453	0.003
ENSBTAG00000007399	chrX	LAMP2	3736	41.6193	26.3991	41.0057	24.3487	54.1923	46.4079	47.3743	59.5462	28.32	16.6277	28.3742	40.8814	51.2196	65.4351	30.8042	41.4987	0.003
ENSBTAG00000008114	chrX	CD99	1156	48.3258	45.1338	32.421	36.2228	45.387	43.9251	32.3353	43.3399	46.5518	30.5569	21.8874	50.8162	49.1217	61.654	23.2999	44.8379	0.003
ENSBTAG00000019852	chrX	PDHA1	4164	64.8444	51.1707	56.8945	32.48	80.2265	56.3595	50.6165	75.3605	48.7373	30.5685	44.7344	65.8144	70.2401	70.9769	33.1264	44.6137	0.003
ENSBTAG00000027803	chrX	ENSBTAG00000027803	1194	44.2256	28.7557	30.4727	17.7366	51.9039	57.0701	40.7358	40.5792	30.9381	20.403	21.9216	19.6796	35.723	45.0235	25.9763	24.5867	0.003
ENSBTAG00000047699	chrX	HSP90AB1	2157	33.3606	30.2747	29.8045	24.7682	56.7184	62.572	49.2741	49.1307	26.4285	12.9881	24.067	34.1016	55.1759	53.5667	38.2181	38.9157	0.003
ENSBTAG00000005865	chr10	MAPK6	2651	44.0025	29.8392	45.7149	34.4957	69.7129	62.3251	46.5477	51.097	34.5779	28.0278	36.0379	50.5803	57.6582	63.955	38.7935	30.4528	0.004
ENSBTAG00000011494	chr10	PYGL	2794	57.1747	46.5039	44.7459	34.1083	45.0245	43.2215	35.1388	47.2273	42.7649	33.3506	28.5726	57.4984	49.1854	44.8366	32.1339	29.0584	0.004
ENSBTAG00000011998	chr10	DUT	632	15.1531	20.2393	13.8515	12.185	38.872	48.2896	35.6295	32.9491	27.4207	9.63656	13.1148	20.6103	48.0016	38.8737	28.4121	41.3697	0.004
ENSBTAG00000016255	chr10	PLEK2	1455	55.307	42.7994	48.1327	35.7258	45.563	53.1615	32.5	33.5834	53.2842	31.3933	29.3824	59.156	47.4921	43.9688	24.6824	34.3627	0.004
ENSBTAG00000017798	chr10	ERH	817	46.2364	31.3127	50.8962	34.1686	57.7221	51.8462	38.5863	39.6203	35.7248	28.327	38.4446	53.1445	58.5546	51.8059	34.9658	42.6693	0.004
ENSBTAG00000020477	chr10	AHSA1	1324	44.3035	41.4408	37.3985	23.6291	45.6887	49.082	31.974	38.1521	46.1561	23.4596	22.0756	44.1753	44.4554	37.847	28.9739	31.1802	0.004
ENSBTAG00000001927	chr11	ATP6V1C2	1543	54.825	25.3058	34.0407	25.5781	51.7653	29.498	39.9863	40.0862	34.285	27.6294	20.6387	35.0915	40.2463	42.2494	21.6878	22.2956	0.004
ENSBTAG00000003067	chr11	PSMB7	933	81.4033	53.396	66.8523	36.6267	64.0419	78.9568	49.2352	58.3394	67.4543	33.2911	48.6269	65.9732	70.1724	66.4829	48.9896	59.9795	0.004
ENSBTAG00000007485	chr11	GRHL1	3497	51.4623	37.444	57.2636	38.6751	53.3067	37.1659	40.6957	57.1305	43.9488	23.6855	44.5346	54.1196	47.7875	55.5084	23.8069	28.857	0.004
ENSBTAG00000015081	chr11	C11H9ORF142	772	38.2493	50.1429	29.7663	21.8209	47.9739	46.0076	42.5856	51.0101	49.622	29.1893	26.5586	46.9789	43.8309	58.9218	23.2596	39.2149	0.004
ENSBTAG00000019018	chr11	ENSBTAG00000019018	607	74.7228	52.6821	38.3084	53.126	31.7276	36.842	33.3873	78.4627	54.8462	25.0836	20.1231	112.345	38.6586	52.0962	33.6162	44.5849	0.004
ENSBTAG00000020873	chr11	MAT2A	2809	44.7	49.6109	49.279	22.6174	88.5133	48.704	78.2393	94.6109	31.6589	21.4646	41.3099	31.7326	102.045	57.3268	71.77	65.9711	0.004
ENSBTAG00000030834	chr11	ENSBTAG00000030834	514	40.3691	22.2661	19.1603	10.3003	81.4212	73.1958	44.6852	76.2132	19.5197	13.0337	18.6717	22.3605	82.7309	80.4521	42.8744	75.8543	0.004
ENSBTAG00000003422	chr13	SNX5	2014	42.6639	31.7558	32.1923	26.7658	53.0835	49.1181	45.1699	45.0436	33.2867	21.1679	29.6747	40.581	53.3644	55.3169	23.5053	44.1842	0.004
ENSBTAG00000013387	chr13	CHMP4B	1615	75.6062	79.6195	74.024	51.8558	82.4802	70.2131	64.6953	72.13	62.4068	47.8928	56.7246	82.5524	75.9408	78.1712	44.4742	47.1476	0.004
ENSBTAG00000015910	chr13	ITGB1	3678	33.307	28.0052	39.8673	20.2834	41.0167	38.6274	34.7747	41.2017	24.0548	21.8575	21.8238	32.4987	37.6105	40.5416	26.1859	33.6726	0.004
ENSBTAG00000027316	chr13	UBE2V1	1823	36.6273	35.2675	33.7644	19.8014	39.3451	31.8947	29.398	34.2686	34.2725	26.3924	32.0659	37.1271	38.5451	37.7617	26.4158	23.6519	0.004
ENSBTAG00000027361	chr13	ROMO1	402	60.2189	61.1259	44.914	38.3129	62.6477	62.8287	38.0899	64.6226	53.3193	33.33	35.8107	57.1805	63.8552	59.2996	24.3642	62.7568	0.004
ENSBTAG00000006644	chr15	SPCS2	902	31.262	24.2569	37.6079	18.6759	70.3489	62.1278	48.9302	67.4303	32.3583	11.4784	30.9527	38.5092	59.5046	71.1949	26.2415	48.819	0.004
ENSBTAG00000011578	chr15	CD44	3305	44.7931	46.4432	53.8029	33.3492	63.8742	57.7138	32.7037	55.1468	43.8802	24.8772	36.1663	73.183	66.0191	61.4563	23.2142	48.4371	0.004
ENSBTAG00000031252	chr15	CD82	1723	61.6034	59.1951	51.1251	47.7674	67.6375	75.4319	44.1732	71.4379	48.7018	29.6916	40.5097	102.133	72.9866	67.6242	21.3169	57.7695	0.004
ENSBTAG00000040051	chr15	ENSBTAG00000040051	464	51.5991	55.1346	46.5771	22.8205	132.233	114.537	72.7948	127.083	54.0577	28.8764	24.4444	66.0534	131.322	118.479	40.4583	107.754	0.004
ENSBTAG00000013631	chr16	GLUL	2665	51.9566	25.009	79.2471	24.5619	43.3127	32.8746	37.0087	52.4532	31.4871	16.2256	55.3279	36.9932	40.7665	44.3599	12.2507	22.2033	0.004
ENSBTAG00000015642	chr16	SDF4	899	51.784	46.4291	45.0366	34.2642	54.517	54.1409	31.5601	55.5003	54.2796	23.0334	39.7905	50.854	59.2705	60.6094	30.8686	35.2058	0.004
ENSBTAG00000038238	chr16	ENSBTAG00000038238	567	45.9791	33.8392	44.3883	29.7102	55.7388	44.5452	23.0341	49.0897	39.4117	22.5567	35.3915	66.2165	52.8185	54.0554	8.63706	51.7751	0.004
ENSBTAG00000017755	chr17	EWSR1	2196	43.065	32.0363	42.9784	23.4516	41.7131	37.0202	26.8656	43.376	38.6272	22.7416	30.3937	42.3351	39.2006	36	16.3538	27.1541	0.004
ENSBTAG00000037415	chr17	COX7B	459	27.8193	22.0007	20.2642	16.7775	73.6951	74.515	51.0209	60.6402	20.865	13.2686	17.1074	23.927	87.56	62.0047	21.3386	60.9595	0.004
ENSBTAG00000002412	chr18	CYB5B	906	27.6005	37.8966	26.8736	30.8121	48.509	46.4627	39.7666	42.5553	48.3232	18.1499	18.297	20.2972	47.6511	52.6235	41.4407	40.5029	0.004
ENSBTAG00000002493	chr18	VPS35	3200	30.9666	31.7677	28.7245	20.6059	32.5221	34.6957	36.0286	34.9212	29.2157	30.2612	25.6291	30.1699	33.8698	37.1715	46.1664	45.1528	0.004
ENSBTAG00000013524	chr18	CMIP	2176	38.1428	43.778	27.2813	28.9757	27.6294	27.3252	32.0797	33.1626	51.3475	32.1868	23.2554	38.9683	25.6788	28.394	25.8814	29.9332	0.004
ENSBTAG00000015318	chr18	PVRL2	1366	42.4544	71.2157	28.4381	46.1574	28.2875	30.046	39.5629	37.7337	54.4189	28.5344	27.1452	41.6952	26.3846	33.1218	35.2532	33.9153	0.004
ENSBTAG00000020689	chr18	PPP1R13L	3138	34.6727	51.382	24.9331	28.5286	24.7063	23.3918	28.9905	33.2458	44.3261	35.323	30.445	40.6957	23.3428	24.4955	25.7502	26.0191	0.004
ENSBTAG00000031301	chr18	ENSBTAG00000031301	882	30.4628	28.2418	24.193	21.8279	62.1463	43.2526	71.9959	63.3491	29.4726	23.4774	20.2787	29.8264	53.9454	66.4661	56.4493	41.085	0.004
ENSBTAG00000002279	chr19	LUC7L3	1865	39.1544	35.0148	39.3115	34.3237	40.842	35.1264	38.878	41.3459	34.4788	35.9214	38.361	32.3195	36.9819	35.8679	39.8254	38.1221	0.004
ENSBTAG00000004108	chr19	STRA13	724	14.1462	17.6674	11.3356	17.2845	23.531	27.6177	21.7714	20.219	20.1569	21.0301	10.2432	21.5191	28.2928	24.1905	27.0564	23.4416	0.004
ENSBTAG00000007893	chr19	SCPEP1	1896	50.7209	53.2613	45.883	42.9012	58.5359	55.9216	62.2329	64.8109	57.0063	52.6798	45.3265	61.5616	56.0702	54.5258	50.3669	50.8049	0.004
ENSBTAG00000008116	chr19	POLDIP2	1466	42.7341	48.4481	35.6421	45.6354	35.2	35.7135	29.4913	31.9251	56.6174	37.3893	39.2794	52.4402	38.7344	29.701	36.189	39.424	0.004
ENSBTAG00000008590	chr19	SPAG7	983	38.4284	37.3251	38.6834	33.2948	32.0249	34.2586	29.7795	36.2854	45.9298	44.6085	45.7097	37.6744	36.0053	31.1795	43.1765	31.7307	0.004
ENSBTAG00000008634	chr19	WBP2	1105	45.7413	49.9586	47.2862	40.5081	26.1429	24.7619	26.4916	30.7866	55.3038	52.9112	42.637	47.3831	28.7449	29.7182	19.2048	30.303	0.004
ENSBTAG00000011488	chr19	PRPF8	7398	41.1906	36.9917	38.0139	35.1318	40.8672	35.563	36.8906	40.9957	48.2064	38.8568	35.7341	42.4987	40.6215	39.2263	39.8282	37.0156	0.004
ENSBTAG00000021864	chr19	TXNDC17	539	26.158	21.8579	19.2867	40.1832	81.3093	94.6948	65.1723	66.558	34.6903	31.6379	14.5683	32.6958	84.4258	60.4739	90.8574	86.8032	0.004
ENSBTAG00000025313	chr19	DYNLL2	2423	25.3067	28.6182	25.2905	19.4668	51.5618	49.0793	59.1059	58.3728	24.4682	15.8353	24.8457	21.0818	52.329	54.6131	58.2761	58.4964	0.004
ENSBTAG00000025762	chr19	CNP	2284	44.1429	49.8137	27.4285	25.4982	41.5653	41.5838	56.5904	37.2815	52.5136	36.7978	30.5597	41.1513	42.7988	38.3405	45.3843	32.3336	0.004
ENSBTAG00000010793	chr1	CCDC80	3676	72.1863	26.3721	42.2704	39.0177	53.935	52.39	36.9989	57.6577	47.7637	22.8635	28.8374	68.8541	55.5472	42.8135	18.873	36.8104	0.004
ENSBTAG00000011645	chr1	U2AF1	892	32.6563	29.0572	28.5221	18.8853	42.0736	44.8324	22.7198	43.4543	29.1422	11.6071	20.5404	27.774	43.0213	44.4503	18.3005	36.5105	0.004
ENSBTAG00000015056	chr1	RBP2	686	204.17	131.504	89.3279	82.7902	126.872	125.795	76.8102	100.684	143.596	67.4728	77.5819	188.018	150.434	84.7472	44.0226	94.9486	0.004
ENSBTAG00000015221	chr1	PCCB	2124	53.0416	43.8989	34.389	24.4732	59.7502	50.2903	47.4953	55.7182	33.9246	22.939	24.6463	50.7446	56.6435	56.0023	20.3666	38.4406	0.004
ENSBTAG00000023550	chr1	ENSBTAG00000023550	939	12.0404	43.7344	31.4646	25.1161	86.509	94.7031	56.1148	77.728	35.94	19.4578	31.1268	39.9838	85.0495	70.9801	32.1613	56.6652	0.004
ENSBTAG00000004629	chr20	SLC9A3	2508	111.797	42.2777	61.9561	42.7955	56.1641	34.9325	36.9911	76.4531	71.6442	25.7405	43.3108	82.0804	40.4237	67.3106	5.85791	18.6551	0.004
ENSBTAG00000017715	chr21	HOMER2	1883	57.2872	36.4677	47.9432	40.1301	52.7772	35.6289	36.593	41.6076	45.048	23.2874	39.8477	57.7818	40.3463	47.1514	17.3383	23.629	0.004
ENSBTAG00000047229	chr21	CRIP1	423	28.3002	42.1759	31.6898	26.1703	38.5243	46.0261	24.4875	41.4303	50.6722	14.3979	24.7512	47.7	44.7476	46.0046	5.78867	35.7847	0.004
ENSBTAG00000004118	chr22	ALAS1	2255	70.0741	71.8004	43.0671	30.3084	58.7975	38.5018	42.1398	49.007	29.3247	28.6285	29.792	54.1394	65.5988	58.8976	21.7171	29.9017	0.004
ENSBTAG00000016069	chr22	ARF4	876	38.7189	24.9769	29.0431	15.9336	84.8385	68.4769	59.1222	75.3157	30.1951	16.6858	21.4136	31.1969	73.4065	73.0303	28.8839	41.3664	0.004
ENSBTAG00000017547	chr22	DBNL	2217	69.9552	49.8008	63.4251	36.9066	50.6173	41.4164	40.0182	53.7529	48.958	22.2515	44.0765	69.9286	49.5892	44.4366	25.7709	34.1384	0.004
ENSBTAG00000021724	chr22	PDHB	1499	56.0793	35.0309	39.9674	23.1181	69.7562	58.4461	50.1732	64.7827	53.5456	13.8139	29.9751	44.9815	71.439	56.4715	21.7799	47.7361	0.004
ENSBTAG00000020927	chr23	HSD17B8	972	30.379	37.7475	22.2343	20.7972	47.6284	47.6387	33.3598	33.9386	24.3977	15.0378	12.5666	37.0497	50.2842	36.7877	23.512	27.3707	0.004
ENSBTAG00000022731	chr23	SSR1	3136	35.6703	27.4785	40.7384	20.8729	50.9006	46.8135	37.1947	52.1359	30.2482	16.8959	28.7951	37.0567	47.5835	50.9614	21.8626	36.7132	0.004
ENSBTAG00000046158	chr23	CFB	2444	36.0283	27.1327	43.3185	32.1002	54.6041	39.1844	31.326	44.2892	28.3632	19.6863	30.8795	42.2194	45.779	66.386	11.3547	26.4632	0.004
ENSBTAG00000009547	chr25	ZDHHC4	1343	30.1082	48.875	24.4438	34.0462	40.9977	38.0048	36.5517	43.7531	36.3346	19.9533	15.9164	36.1335	39.1928	34.9569	27.3485	52.2564	0.004
ENSBTAG00000012049	chr25	WIPI2	2017	63.505	76.768	44.8937	52.9746	40.8857	36.0011	48.2286	58.4696	61.2739	38.3475	48.6633	69.7714	34.7735	52.702	55.4386	71.6356	0.004
ENSBTAG00000012928	chr25	PPP4C	1329	41.6347	65.8532	33.1409	43.8209	42.2656	37.0194	24.7374	39.8702	48.0414	28.4123	25.6032	46.6996	43.1176	37.5215	42.9903	93.5338	0.004
ENSBTAG00000016590	chr25	NME4	859	50.4791	93.2636	38.2166	5.04278	19.9766	21.4397	22.0198	37.6831	59.9926	39.704	56.3708	19.0291	23.6954	26.6187	8.55159	85.438	0.004
ENSBTAG00000026415	chr25	MRPS34	1017	40.8057	59.5772	21.7885	24.1363	33.7462	42.6851	39.8546	37.7079	51.5691	40.7218	23.5921	46.7115	45.8921	34.2032	24.0768	60.4377	0.004
ENSBTAG00000045952	chr25	5_8S_rRNA	153	12.1709	77.0025	5.36406	15.7289	110.543	96.2963	70.6443	30.9939	14.9036	3.98059	5.70247	10.0159	130.493	136.728	144.036	884.413	0.004
ENSBTAG00000012975	chr28	VDAC2	1473	79.9149	65.5855	65.0023	28.1007	155.468	124.314	89.888	122.194	51.3946	24.8078	40.8697	80.4539	150.417	114.111	28.2595	79.4076	0.004
ENSBTAG00000008645	chr29	ESRRA	2068	55.2497	57.7838	48.5489	31.8853	44.8322	45.5455	33.9728	44.9641	47.6338	23.8547	29.3217	56.9354	45.7645	45.4034	11.4458	32.8273	0.004
ENSBTAG00000012072	chr29	NDUFS8	886	98.4821	83.5829	68.5461	44.002	74.4061	78.0971	36.5979	64.9248	92.6512	43.3058	44.3132	98.0115	84.2841	60.6751	26.7154	47.6298	0.004
ENSBTAG00000015006	chr29	MRPL11	827	57.9008	43.1448	45.9804	27.9355	55.3821	57.2638	39.2088	53.601	54.5937	26.5116	26.3748	46.9429	61.7657	51.4736	20.7258	39.9348	0.004
ENSBTAG00000019569	chr29	CD151	1811	69.9207	84.571	56.4959	45.1805	48.5358	45.762	51.4765	88.6868	53.6381	36.3199	41.4319	79.6823	50.2546	65.4127	22.9853	55.469	0.004
ENSBTAG00000022147	chr29	EPS8L2	1722	59.7854	41.6366	39.081	28.2299	54.4855	42.7797	43.9373	70.5216	55.351	29.3551	27.6133	58.2896	46.2266	51.5598	18.4854	29.8338	0.004
ENSBTAG00000006085	chr2	DDOST	1315	35.7056	37.6288	31.2053	28.1829	42.9972	49.2178	35.9601	41.5489	32.5998	17.1362	20.8997	43.5065	43.1822	45.1352	26.6895	39.7652	0.004
ENSBTAG00000006136	chr2	CDA	1028	37.2638	35.6913	24.4826	22.0052	35.5467	30.7115	32.4187	31.4881	28.3922	24.8826	25.8858	39.5035	34.5553	30.7611	29.3769	25.8797	0.004
ENSBTAG00000006821	chr2	PECR	924	46.2083	35.3369	30.1989	22.9193	40.3493	38.724	38.992	44.8502	39.4848	23.0693	23.1339	46.1611	40.4089	36.856	27.3834	31.7711	0.004
ENSBTAG00000016578	chr2	HNRNPR	2571	23.4877	16.8895	28.5165	14.7892	42.2553	38.9885	33.4571	38.2522	18.4478	15.8713	20.5309	25.6301	40.0383	41.2512	23.4924	30.6867	0.004
ENSBTAG00000017266	chr2	ITGA6	4045	26.5693	21.8027	25.4292	24.1545	30.5198	27.3827	26.7208	29.1043	21.9851	20.9284	21.4615	34.3489	31.2174	35.2396	31.0742	21.3188	0.004
ENSBTAG00000035081	chr2	SERINC2	817	51.6089	39.5528	35.8282	37.1141	49.4113	45.7277	50.1622	59.8089	58.6111	33.5451	34.173	63.1482	45.7012	44.0648	32.9678	56.7053	0.004
ENSBTAG00000048210	chr2	ENSBTAG00000048210	162	22.1685	56.1019	21.9529	8.91307	111.26	99.0668	50.0397	78.9072	8.44537	26.3161	13.4642	40.9912	96.0336	93.0954	40.3063	93.438	0.004
ENSBTAG00000000789	chr3	PPP1R7	1209	49.2878	74.06	53.6272	83.2034	38.2918	41.9995	53.6406	44.5096	93.9259	103.268	64.5879	71.1927	39.2475	44.4649	101.941	56.1513	0.004
ENSBTAG00000001842	chr3	GSTM3	730	23.6869	27.2056	28.4809	32.9661	55.131	55.5023	62.3097	35.3042	34.3599	57.5659	37.0505	23.0915	51.1477	31.3225	80.5021	44.6128	0.004
ENSBTAG00000007215	chr3	RNPEPL1	1352	35.8106	45.811	33.7912	47.7034	20.1798	27.049	40.3056	28.8221	88.3766	85.1381	39.6874	43.0715	21.192	31.6656	30.185	38.677	0.004
ENSBTAG00000008931	chr3	CREG1	1986	35.8982	35.0848	61.8487	64.7072	36.3645	39.2126	47.8476	48.5855	43.4005	77.8921	70.7296	51.57	36.2302	44.9509	69.8662	44.1142	0.004
ENSBTAG00000009676	chr3	STK25	1899	26.1959	46.0868	27.6592	52.4646	18.2676	25.4921	33.676	24.2114	56.676	57.0866	34.6878	43.8454	18.9791	25.6187	43.4104	35.5072	0.004
ENSBTAG00000010670	chr3	C1orf204	1405	36.9212	24.9164	60.5546	76.3923	35.3224	41.7582	45.196	44.1703	74.3313	49.416	95.0101	45.446	24.7295	59.5571	66.2256	32.3209	0.004
ENSBTAG00000011879	chr3	B4GALT2	2050	30.3005	42.8563	26.4226	41.3218	17.2834	28.8763	31.4152	27.3561	55.1709	60.3089	29.1536	41.1142	20.6168	21.2398	50.5647	35.8006	0.004
ENSBTAG00000012228	chr3	SEMA4A	3017	18.6048	27.5582	21.218	26.1631	17.5952	17.5281	24.1823	26.5836	30.6855	42.19	21.9782	22.3491	17.1886	24.2685	32.7346	28.1268	0.004
ENSBTAG00000014710	chr3	RAP1A	620	27.2458	23.8885	34.4165	41.9202	32.6552	48.3756	58.837	38.2425	36.7782	40.2746	31.6625	31.7198	39.3118	55.7119	64.5063	54.7475	0.004
ENSBTAG00000015329	chr3	FAM63A	2317	32.2051	31.6708	22.6693	39.2606	24.6692	27.252	33.6261	30.7886	41.7275	47.3135	28.8065	33.7308	25.7388	26.5611	52.1355	36.8223	0.004
ENSBTAG00000017132	chr3	TTC22	3332	29.7398	30.1051	22.1678	40.4458	16.7839	20.6086	28.7893	20.6672	43.5246	33.8147	30.3744	25.2954	18.1706	23.7993	42.6228	22.1639	0.004
ENSBTAG00000017564	chr3	CGN	4949	44.104	41.6938	43.8901	65.6458	29.8841	31.2588	49.1398	44.5765	61.0954	68.0529	52.0948	44.331	31.095	38.2396	51.9506	38.0006	0.004
ENSBTAG00000019011	chr3	PGM1	2979	39.8274	42.147	29.2943	47.1773	25.9421	37.5346	33.5614	24.1543	59.0921	64.1946	35.1452	35.666	31.1166	26.7011	53.1531	32.643	0.004
ENSBTAG00000021024	chr3	MACF1	22035	30.4292	27.6805	25.2151	45.979	21.2394	21.1814	33.4574	25.4598	38.7648	50.9667	32.5472	34.6337	19.4218	25.2467	51.7835	17.2154	0.004
ENSBTAG00000024240	chr3	ACADM	2128	34.0653	36.2237	36.5099	50.8899	35.5623	44.5086	48.8875	34.6858	35.361	65.8257	39.9749	30.9656	33.3861	45.6093	59.8344	42.4638	0.004
ENSBTAG00000016975	chr4	H2AFV	748	31.8302	30.151	24.1382	18.6602	80.5414	74.9189	57.7998	63.6723	42.0688	16.2842	13.997	27.9991	95.3274	73.1699	38.1913	64.3891	0.004
ENSBTAG00000001858	chr5	ENSBTAG00000001858	920	32.6744	33.2952	31.817	32.959	74.4742	93.7992	90.5609	71.0414	46.1007	38.3954	35.563	40.5319	83.8467	74.5612	114.446	86.7533	0.004
ENSBTAG00000005765	chr5	SYNGR1	815	28.071	22.3031	17.1189	28.3468	24.5391	35.8326	27.0767	32.6341	31.8955	20.1765	14.4521	25.6973	30.8604	34.3235	48.0708	35.4574	0.004
ENSBTAG00000006160	chr5	SUOX	2176	55.5027	50.8939	40.4819	44.68	48.9613	46.9122	52.9832	53.6287	66.0183	54.0179	41.4989	56.457	51.2981	43.0381	66.3914	52.6994	0.004
ENSBTAG00000006202	chr5	ST13	3391	45.8144	40.5998	44.6129	36.9034	57.303	68.8967	68.2641	57.0315	51.1056	44.1821	45.6694	44.5135	57.1189	65.206	81.5961	60.6003	0.004
ENSBTAG00000010830	chr5	LRP1	13753	39.2466	27.5594	34.5514	37.4462	27.6564	26.5334	34.8091	32.7262	47.0873	40.4308	34.7964	42.4161	26.3288	28.9536	44.6884	29.5502	0.004
ENSBTAG00000011105	chr5	SLC38A2	4781	22.813	21.1922	23.2312	22.8522	60.1125	58.9915	60.663	47.6522	29.4749	25.095	27.0996	21.0479	49.5966	53.524	92.8705	41.5426	0.004
ENSBTAG00000012342	chr5	LIMA1	3710	23.3038	19.87	22.8587	22.9626	24.258	27.586	33.8678	27.1198	26.9205	19.5349	22.2235	25.816	25.5097	27.9311	47.3001	26.7057	0.004
ENSBTAG00000014966	chr5	PLXNB2	6206	47.6019	44.6935	37.6893	42.345	33.8172	37.3489	44.1214	43.9529	51.8072	45.2406	38.1692	51.2788	32.9858	44.4089	49.8454	40.2079	0.004
ENSBTAG00000017465	chr5	GNS	4329	41.0493	41.6779	23.6977	33.021	47.5389	48.5593	61.7954	56.9618	33.1845	39.9549	34.6654	36.6383	44.8622	58.3821	77.8682	47.3636	0.004
ENSBTAG00000018207	chr5	M6PR	2421	28.4592	32.1178	28.8143	35.9836	29.3207	34.0144	34.7859	38.3228	35.9792	33.4577	32.0738	29.0115	26.9358	32.6543	44.1646	35.6195	0.004
ENSBTAG00000018506	chr5	ENSBTAG00000018506	566	27.7302	37.4673	23.6833	21.2591	49.7301	58.5689	57.2892	50.2693	38.6756	26.9006	38.537	23.4649	48.5597	49.8532	73.5447	63.2124	0.004
ENSBTAG00000020663	chr5	ORMDL2	870	36.8456	40.6255	33.3311	35.4064	40.5833	48.6878	55.3888	42.1833	47.1776	23.1012	23.5669	33.7606	42.321	47.8111	56.2898	44.8151	0.004
ENSBTAG00000021767	chr5	UBE2N	2191	38.9744	39.6375	42.577	47.6692	61.8109	71.0874	67.8311	46.7685	44.1272	34.7461	38.6264	41.266	57.5149	55.8441	73.7599	57.7818	0.004
ENSBTAG00000045957	chr5	SAMM50	1586	51.5774	66.8553	38.4649	40.6652	42.6558	58.226	53.1001	58.2391	66.711	56.0646	43.1838	58.9399	48.3922	46.6253	64.8433	61.8921	0.004
ENSBTAG00000046511	chr5	LYZ1	905	60.2591	7.43892	28.717	17.5504	62.0674	44.7698	43.7916	72.2188	19.1491	9.42147	32.7782	16.933	40.541	51.8753	40.5846	27.3697	0.004
ENSBTAG00000038520	chr6	ENSBTAG00000038520	3133	52.4317	28.3643	66.8855	27.3452	74.3554	53.4924	59.2235	69.8882	37.992	18.6616	42.6075	38.8857	59.6708	83.4641	30.2201	36.4555	0.004
ENSBTAG00000004161	chr7	UBE2D2	1812	20.5536	23.4067	29.7421	16.7341	48.3728	42.5425	38.5239	40.6209	24.1616	17.1416	24.3158	20.861	44.0737	40.0046	40.0894	37.9715	0.004
ENSBTAG00000005441	chr7	ZMAT2	1509	29.6167	28.1067	31.3632	26.1544	48.3503	44.8081	40.8873	44.1319	28.1065	19.7763	25.4401	29.1119	50.9474	43.5237	38.4031	41.9483	0.004
ENSBTAG00000006007	chr7	SH3GL1	2536	77.0477	79.2417	58.2516	50.1044	47.9986	44.61	37.8257	50.2434	76.0683	51.8733	54.8739	68.4844	47.6968	52.5633	37.9779	30.5676	0.004
ENSBTAG00000006619	chr7	MATK	1593	57.6965	75.0138	35.72	44.1121	59.8277	57.1444	49.4743	57.8538	56.1116	65.7585	35.3263	53.871	54.9345	63.9808	32.2792	39.4484	0.004
ENSBTAG00000007875	chr7	SAFB	2833	85.2622	52.9928	43.8402	34.3183	37.0402	31.668	31.6347	38.0623	48.1324	42.5655	42.8078	38.9466	34.5965	36.921	26.5057	28.3345	0.004
ENSBTAG00000013362	chr7	DNM2	3270	53.8552	40.661	49.1918	39.888	31.1841	27.7578	27.1316	38.8394	52.1598	41.5333	38.5545	50.847	28.9422	34.3673	24.9603	23.8465	0.004
ENSBTAG00000039130	chr7	ENSBTAG00000039130	1659	28.3019	22.7248	28.1977	20.8885	35.3466	32.6689	25.789	24.607	22.2665	16.1527	31.0285	22.0151	33.6812	32.5505	24.5992	24.0546	0.004
ENSBTAG00000011444	chr8	HINT2	640	38.8641	34.713	26.5018	19.553	38.579	34.9423	32.3694	44.4569	38.4792	14.2742	12.9509	32.3249	47.6041	49.0299	20.405	37.9857	0.004
ENSBTAG00000014827	chr8	UBQLN1	2379	56.3577	39.335	45.307	33.3819	60.1955	47.3328	44.1081	55.0325	39.2981	22.0162	28.7892	50.6733	50.5175	55.4187	24.7022	30.6568	0.004
ENSBTAG00000017077	chr8	CTSL	1509	56.2366	37.2525	34.8077	29.9819	60.6219	49.1669	49.2438	47.2745	47.4485	25.0231	22.2601	46.7145	55.6727	52.7121	25.9627	40.4284	0.004
ENSBTAG00000045622	chr8	ENSBTAG00000045622	884	65.3017	52.5479	45.1819	31.0344	57.9558	53.8691	49.417	66.7043	46.4304	33.0695	32.5699	65.2962	62.9161	62.7385	29.5458	37.3598	0.004
ENSBTAG00000047207	chr8	ENSBTAG00000047207	804	77.5897	37.2617	39.8101	24.5442	43.6077	41.8858	30.2479	36.9272	36.3025	22.725	22.7886	39.391	37.7326	40.239	19.2884	27.9553	0.004
ENSBTAG00000005681	chr9	ME1	2045	62.2452	52.1788	32.7745	31.5379	94.1742	64.5838	84.5658	98.0978	31.444	34.5465	23.8918	69.1908	86.9796	85.5239	51.0875	57.6453	0.004
ENSBTAG00000009689	chr9	RWDD1	1001	37.6045	34.6363	38.8077	16.8289	59.3215	56.7718	30.1438	46.5494	26.8801	20.0779	27.8914	34.1903	55.4328	44.2272	30.1693	32.9931	0.004
ENSBTAG00000012860	chrX	PDZD11	1016	55.2467	40.7512	35.8114	26.0549	64.035	73.0245	58.9542	50.5296	52.0687	16.1849	25.7622	55.0532	68.1403	52.4327	36.954	47.4045	0.004
ENSBTAG00000017801	chrX	ATP6AP2	1918	42.7188	30.3617	39.081	24.0904	72.6685	64.3335	53.0661	59.8751	35.1905	15.5592	24.3366	34.7555	70.9061	64.0464	49.3636	44.7216	0.004
ENSBTAG00000047278	chrX	NDUFB11	606	38.1913	36.6606	26.183	27.0039	50.3182	56.4396	23.7812	50.0132	38.3804	12.06	17.9967	35.4029	53.0562	47.7668	29.6311	45.4154	0.004
ENSBTAG00000006416	chr10	EMC4	976	31.2085	26.9013	27.1885	15.2874	45.0299	47.4434	33.2231	46.0518	20.5596	14.9762	21.0074	27.7388	44.2335	44.3631	27.597	43.2377	0.005
ENSBTAG00000011683	chr10	NUMB	2037	42.7698	37.0157	24.5767	22.9193	25.9996	23.5068	19.6769	28.6441	31.7914	26.6096	20.5591	39.9974	26.3491	28.6597	16.0275	12.6102	0.005
ENSBTAG00000017713	chr10	KTN1	4519	32.642	19.5158	35.2931	23.0055	71.4381	57.1136	44.647	53.5631	24.4222	17.1159	29.1534	33.1198	62.3697	63.0866	41.7222	32.3797	0.005
ENSBTAG00000021395	chr10	PSME1	1002	34.2483	28.5548	32.7625	26.8993	50.3914	47.0001	35.5072	44.2395	33.2252	15.1954	22.6392	37.7247	54.6011	36.4146	23.6226	44.4046	0.005
ENSBTAG00000006474	chr11	EPCAM	1566	58.2666	37.8311	57.2988	37.4964	64.4855	52.2495	52.6279	72.6754	43.3917	28.7792	37.6068	53.332	55.7988	57.0067	39.6113	43.3505	0.005
ENSBTAG00000008994	chr11	FPGS	1364	32.5701	28.1332	28.881	18.3489	36.3842	37.4197	27.7346	31.1381	32.4317	16.0741	13.1128	39.8839	33.6469	38.5204	17.3533	27.5755	0.005
ENSBTAG00000011104	chr11	RTN4	4871	28.8632	22.8047	28.3058	21.1454	47.2167	40.8335	34.4864	43.0893	24.5299	14.2536	20.8671	32.247	42.8514	41.0493	26.475	29.8515	0.005
ENSBTAG00000014150	chr11	C11H9orf16	611	54.6412	50.6845	37.6098	26.783	34.3486	30.5724	32.4316	37.456	52.248	17.942	27.1311	49.7436	27.5841	30.2569	14.6943	26.2755	0.005
ENSBTAG00000014891	chr11	SRSF7	1056	33.3787	27.7322	30.569	14.585	57.5178	54.0641	51.6034	55.0586	28.0713	14.9951	22.7208	33.1351	53.405	55.5143	24.7334	40.8308	0.005
ENSBTAG00000019665	chr11	IL1RN	1872	95.0687	65.632	89.5814	50.6502	89.6879	70.2712	63.5119	87.2287	75.5211	42.6191	80.1636	88.4099	82.5519	76.7951	43.1645	47.5357	0.005
ENSBTAG00000030384	chr11	SURF1	2372	36.2808	31.0783	33.2155	21.5086	28.1048	33.0533	30.9478	36.2461	35.3766	12.3244	22.0694	33.8101	31.0996	35.3799	20.6459	28.04	0.005
ENSBTAG00000035244	chr11	ANKRD39	1569	17.7178	34.3262	30.6869	25.461	47.2881	30.183	36.1663	53.4824	35.7515	24.8425	30.8621	40.2074	43.6282	41.5493	28.0911	28.6502	0.005
ENSBTAG00000003058	chr13	ADRM1	1408	32.8749	26.5368	29.5328	18.801	23.4981	20.3675	22.7098	23.4292	28.1792	22.0601	21.3782	31.3816	23.756	22.2863	14.4922	18.2436	0.005
ENSBTAG00000005127	chr13	PSMA7	947	49.1593	54.0284	44.1982	40.1512	87.3425	91.6805	81.7966	74.0234	57.7888	31.5127	39.6162	48.2764	77.486	73.7197	45.6797	63.4521	0.005
ENSBTAG00000007722	chr13	MOCS3	2744	33.8829	25.7611	27.6159	21.0484	53.4032	34.9963	35.2867	48.3133	26.5918	19.0877	29.2522	32.5774	46.7271	52.1249	35.3965	31.4267	0.005
ENSBTAG00000014648	chr13	RPN2	2231	43.3433	31.0811	40.3422	27.8299	56.1099	42.3358	42.5932	52.5839	36.9991	24.0227	28.9392	43.8461	47.0117	53.0984	30.3652	45.6434	0.005
ENSBTAG00000018812	chr13	NOP56	1900	35.5629	38.2674	26.7808	24.3186	45.0927	40.4336	36.9767	34.616	29.2832	14.1039	27.0928	31.5897	44.0794	39.9441	24.0565	36.6956	0.005
ENSBTAG00000021232	chr13	TPD52L2	2269	30.0139	31.154	31.9503	23.9698	40.0446	35.4813	26.7952	40.0723	28.5408	21.4731	26.532	34.1067	38.9679	33.9842	19.4248	28.0999	0.005
ENSBTAG00000021805	chr13	RIP5	1069	35.5857	36.5266	37.8745	29.2655	65.0177	60.0517	59.8229	53.0389	44.3678	23.3585	26.1172	38.7052	74.1004	66.2166	47.3382	42.9088	0.005
ENSBTAG00000045753	chr13	ENSBTAG00000045753	312	58.4054	20.4988	52.609	26.225	73.2012	57.3413	50.5208	65.4215	19.0021	15.6162	33.5569	27.8328	58.5897	65.4902	41.8565	38.2246	0.005
ENSBTAG00000046375	chr13	ENSBTAG00000046375	565	35.0772	8.34081	145.257	37.4822	257.612	87.5432	112.39	100.352	8.07168	14.0131	41.6937	11.3012	172.784	122.27	23.1137	25.9792	0.005
ENSBTAG00000003460	chr14	TCEA1	840	41.6451	20.0364	34.8472	20.6274	35.4192	36.019	31.0961	31.6629	35.8325	25.3763	20.7733	31.0136	34.2634	38.8041	34.9801	24.573	0.005
ENSBTAG00000005498	chr14	SQLE	2153	31.8781	22.201	27.8268	25.4848	54.5876	50.3462	53.7584	45.966	23.9357	15.2753	27.7588	21.9462	49.2568	54.2312	49.283	34.0879	0.005
ENSBTAG00000007387	chr14	ENY2	634	19.9307	20.1754	22.8692	11.3874	47.1223	50.2122	34.0964	36.7476	16.5444	9.60616	16.5138	20.5453	47.0322	47.9593	36.0468	39.7922	0.005
ENSBTAG00000010006	chr14	EMC2	1231	28.7416	19.1412	39.7794	19.5494	50.6447	44.4548	40.9748	47.0639	21.8578	12.3686	35.4378	32.5742	46.2342	45.2511	34.4781	32.0453	0.005
ENSBTAG00000026320	chr14	VPS28	949	41.4871	45.047	38.9163	30.9375	42.2783	49.0705	41.2867	49.3173	39.8864	26.9539	22.9842	53.8264	45.9018	42.0368	25.802	36.251	0.005
ENSBTAG00000000434	chr15	CRYAB	711	76.514	65.3338	56.1755	54.1553	101.575	104.72	52.5733	60.0262	59.0107	26.5541	35.5863	73.6404	75.3073	81.0831	18.3674	32.9022	0.005
ENSBTAG00000001537	chr15	TSKU	2532	54.4756	57.6972	31.0086	25.662	44.9052	38.8616	41.9764	59.4428	38.7246	23.5723	21.364	45.7956	42.191	44.5765	17.4072	31.3406	0.005
ENSBTAG00000017150	chr15	EHF	1042	164.03	77.2074	148.598	84.9906	84.8293	45.7008	53.5934	84.8847	69.1515	55.5258	111.781	132.851	68.4308	79.8381	32.8987	35.6567	0.005
ENSBTAG00000020518	chr16	PARK7	895	59.2976	40.2429	44.9322	31.1908	103.59	99.6529	63.9054	77.4027	45.3502	18.373	31.1948	50.7959	88.3616	85.0693	36.4783	57.9135	0.005
ENSBTAG00000033252	chr16	ENSBTAG00000033252	402	46.3222	41.8671	59.8853	41.9047	56.1986	62.1743	25.7667	54.8779	44.2437	18.18	36.8959	61.6279	58.3726	53.2486	26.3946	41.0772	0.005
ENSBTAG00000000429	chr17	DGCR2	1486	41.4428	34.6578	31.2963	27.5309	24.0093	23.5476	20.6085	38.5714	37.4415	20.9021	23.1917	47.6094	27.7437	28.4828	12.633	25.3116	0.005
ENSBTAG00000031134	chr17	YWHAH	748	79.6643	82.3527	61.0771	45.6854	49.3481	60.4979	42.7478	52.6468	60.9693	30.9401	43.1574	65.2174	62.9161	59.5115	28.3707	38.6334	0.005
ENSBTAG00000001400	chr18	AKT2	1641	35.9883	36.1021	28.0068	34.6094	20.5378	31.7446	25.523	29.4	43.3539	25.2371	25.7862	42.4899	21.8841	27.423	20.89	23.4798	0.005
ENSBTAG00000001781	chr18	TOMM40	1651	33.1923	34.864	18.061	24.7795	28.7134	35.5362	26.7323	26.3497	43.0913	25.822	24.3089	33.4148	31.5672	31.3823	25.7071	32.7838	0.005
ENSBTAG00000001851	chr18	ENSBTAG00000001851	1937	89.8871	65.1674	26.2692	34.2902	20.4586	20.7814	31.1553	28.952	36.7289	41.8178	32.656	53.402	21.351	23.7347	39.1878	26.5224	0.005
ENSBTAG00000004377	chr18	PHLDB3	2206	29.0622	38.4524	24.554	38.3997	18.2997	17.5317	22.8649	27.3843	34.1107	27.0558	22.5436	34.5019	20.2167	25.4717	21.8295	26.4072	0.005
ENSBTAG00000009211	chr18	UBE2S	1045	22.5291	37.6876	21.7283	13.8174	18.4293	36.0025	26.2888	20.519	49.3145	16.3185	18.368	26.1517	29.775	23.743	42.958	30.726	0.005
ENSBTAG00000010584	chr18	AP2S1	765	35.6435	58.5219	27.1779	28.9413	46.315	59.4974	57.6928	51.4768	41.1339	25.4758	16.5372	36.3912	52.536	46.4241	57.6143	56.3626	0.005
ENSBTAG00000017035	chr18	USF2	1550	33.0382	47.1256	36.0049	31.673	26.1242	33.9478	33.123	27.2685	44.4281	40.0781	27.3001	49.9278	25.2599	27.1498	25.8025	49.4207	0.005
ENSBTAG00000018152	chr18	MYADM	1682	28.1521	55.6349	23.0954	26.612	21.7987	28.4681	43.6434	25.9866	34.9765	36.5708	21.008	29.0028	19.1154	21.1144	29.1154	41.9971	0.005
ENSBTAG00000020429	chr18	MED29	669	20.4785	18.6168	17.1746	30.9359	23.4357	22.4162	16.1563	22.8058	25.2225	16.3865	16.954	26.3424	21.5107	21.0889	34.1609	42.5099	0.005
ENSBTAG00000020447	chr18	VSIG10L	2706	44.5827	26.1228	23.1511	18.4981	25.2289	22.6538	30.7894	28.4198	48.706	22.0565	23.0533	23.5963	19.739	38.3841	27.448	14.7474	0.005
ENSBTAG00000020756	chr18	GSK3A	1571	36.2372	64.0654	33.2599	27.8796	25.3035	27.1301	37.5537	23.7543	56.0265	46.1328	28.879	34.7912	25.665	30.1933	32.2117	34.4533	0.005
ENSBTAG00000020782	chr18	CNOT1	7369	26.1726	26.3113	23.6851	23.0562	26.4697	25.3848	27.3796	28.3147	30.82	24.2158	19.5358	24.9549	25.5103	28.4875	32.7854	26.6416	0.005
ENSBTAG00000023367	chr18	ENSBTAG00000023367	747	28.8457	30.1914	19.0435	20.6182	37.3498	33.4592	15.0722	22.0805	32.9675	28.5356	16.3517	30.43	38.182	25.0739	25.1307	45.4397	0.005
ENSBTAG00000027787	chr18	ENSBTAG00000027787	368	50.2405	76.8352	25.2752	37.929	43.9465	61.4842	46.5043	45.9416	60.724	41.3744	21.3378	64.5457	56.0152	50.2363	42.1409	68.555	0.005
ENSBTAG00000033331	chr18	CHMP1A	1778	25.6596	38.6213	21.0791	23.2802	31.6617	39.2127	35.9678	38.3827	30.01	21.9224	18.8923	32.8954	33.1769	32.4241	21.1166	40.5035	0.005
ENSBTAG00000038141	chr18	ENSBTAG00000038141	2220	25.344	29.5672	19.5933	29.919	23.4671	21.5691	21.9093	29.0691	36.7716	27.4338	19.8469	34.5144	22.0163	29.5844	32.7216	32.4393	0.005
ENSBTAG00000045814	chr18	ENSBTAG00000045814	560	22.8019	31.2567	26.8682	24.0653	46.5152	51.2096	37.7978	40.8672	36.6469	15.2258	28.044	35.1184	45.1443	40.3968	32.0651	35.2213	0.005
ENSBTAG00000047277	chr18	PNKD	429	35.3456	35.3089	40.1741	29.17	35.1078	33.7302	34.6429	26.4329	49.9635	61.045	28.4725	45.8422	36.8688	32.8869	17.1231	26.7305	0.005
ENSBTAG00000006846	chr19	LGALS9	1623	63.3502	44.3837	55.6236	55.752	44.3456	38.905	43.8425	48.5271	60.6943	41.6527	43.8121	69.2414	38.2625	37.619	18.1043	35.3277	0.005
ENSBTAG00000006881	chr19	SLC35B1	1262	34.9918	26.6728	32.7326	18.3064	36.1945	36.4831	31.0468	42.1503	34.3302	28.9555	24.5428	28.7383	25.3743	40.0918	20.6961	29.4408	0.005
ENSBTAG00000007354	chr19	ENSBTAG00000007354	590	29.5329	32.5201	24.5746	17.947	51.2643	52.1731	51.9056	40.5365	37.8753	36.1289	30.3149	25.1078	54.2752	45.3516	33.2014	52.8666	0.005
ENSBTAG00000009036	chr19	SUPT6H	5780	31.5728	25.8573	28.5873	22.3166	23.3236	21.9398	23.8424	24.6485	30.9293	23.4972	24.529	27.4407	21.8692	23.9041	24.2884	17.8558	0.005
ENSBTAG00000009345	chr19	AMZ2	1151	28.3125	25.1508	23.5301	21.3263	42.152	45.9445	40.3013	35.8257	33.6788	25.3983	23.1195	29.9564	46.6318	41.6335	38.2927	40.6489	0.005
ENSBTAG00000010517	chr19	EVPL	6102	38.4733	38.1184	31.8309	35.3368	28.6276	23.5846	30.4814	40.2082	47.608	40.0231	31.7421	50.5623	28.1514	35.7579	25.5481	32.8499	0.005
ENSBTAG00000017094	chr19	SHMT1	2536	52.4491	52.8278	38.5108	39.8557	54.4244	55.7106	48.1257	52.845	63.66	49.2316	41.6285	58.5139	54.3426	54.098	52.1391	50.6446	0.005
ENSBTAG00000018897	chr19	PSMD11	1910	25.6969	21.8533	25.7812	26.2072	31.3479	29.7532	31.1242	26.7706	32.2339	18.1753	28.5497	22.1976	28.169	34.386	37.6051	23.5352	0.005
ENSBTAG00000019044	chr19	BAIAP2	2474	32.8495	42.8587	28.6394	28.7927	17.7644	13.612	24.3928	24.5845	32.0747	29.5407	26.0968	31.5903	17.0834	21.2376	18.805	19.0969	0.005
ENSBTAG00000020070	chr19	ABCC3	5111	43.7731	42.6774	28.1007	37.7624	38.0672	33.6655	39.3875	42.1551	48.4514	41.1104	27.9104	45.4744	34.8021	43.9286	35.612	38.8603	0.005
ENSBTAG00000021523	chr19	STAT3	4407	34.4374	34.9825	34.9485	31.4536	41.2069	39.521	43.8401	37.5207	37.9783	33.0289	32.666	37.2649	48.8045	50.0077	45.7458	40.3843	0.005
ENSBTAG00000046569	chr19	CISD3	559	28.5533	29.5062	20.0648	18.0812	34.8936	45.6534	38.6711	34.3013	35.8966	22.8795	14.8275	30.1553	44.9932	29.1551	40.8831	43.4899	0.005
ENSBTAG00000046765	chr19	POLR2A	5913	29.6705	26.0727	32.432	32.1522	14.4268	12.5474	14.1665	17.0158	43.4223	37.5945	30.5434	35.5919	14.3831	16.0438	13.5274	14.6615	0.005
ENSBTAG00000048152	chr19	TUBG1	1648	60.8557	46.57	41.9978	45.5605	22.6979	26.8204	26.2344	30.7764	64.4779	32.8906	45.0004	53.9329	24.5445	27.7493	22.7823	38.6885	0.005
ENSBTAG00000032951	chr21	ABHD17C	2287	44.6084	35.6187	40.1917	26.3066	62.671	56.3693	42.9287	58.6887	35.4949	19.1737	29.1843	47.9096	56.2344	69.7733	18.915	34.8986	0.005
ENSBTAG00000046633	chr21	ENSBTAG00000046633	528	31.4893	59.927	17.616	25.5238	38.579	36.3749	18.7649	34.7533	31.958	23.0693	23.1339	51.2748	48.617	38.2381	30.9167	31.2747	0.005
ENSBTAG00000014971	chr22	SEC61G	414	25.7026	22.766	28.4139	8.13802	109.139	81.3435	83.7621	104.582	18.7267	8.82653	10.5372	26.5277	109.604	86.9587	31.544	79.7731	0.005
ENSBTAG00000003892	chr23	ENSBTAG00000003892	2151	61.0329	29.5767	45.7852	24.8372	72.4876	34.003	33.9181	50.1304	40.7074	24.9162	29.2043	41.2022	62.683	38.7887	17.8343	18.5525	0.005
ENSBTAG00000010682	chr23	DDR1	3691	44.1448	43.319	39.5786	26.08	49.8694	43.8373	39.6549	52.4519	44.7277	27.5557	26.12	50.3063	51.7738	52.1955	19.4597	36.1637	0.005
ENSBTAG00000018967	chr23	YIPF3	1466	44.9116	48.2185	36.9483	18.0572	42.0211	37.1492	27.6481	49.083	37.6412	23.6799	23.2105	47.9105	40.9453	39.1588	24.4972	29.0987	0.005
ENSBTAG00000031249	chr23	PSMG4	540	63.3034	46.1282	43.0614	36.5436	45.0374	46.7725	25.8538	61.0894	51.5168	25.9402	33.9297	65.2705	48.4969	60.8123	18.1378	48.4178	0.005
ENSBTAG00000038128	chr23	BOLA-DQA5	1373	35.166	27.9488	34.0713	18.5792	56.1966	37.1744	33.785	51.3565	25.9082	21.2917	27.0068	37.3902	54.1999	43.7601	26.1565	24.7221	0.005
ENSBTAG00000004051	chr25	SBDS	2455	34.8917	41.2709	40.7843	26.859	50.588	47.9037	55.2169	50.8094	27.1215	24.3116	23.2779	37.8688	47.1053	44.8847	40.5607	68.9444	0.005
ENSBTAG00000015986	chr25	NDE1	4079	34.4674	50.5866	29.8449	30.443	28.5403	25.8645	28.1542	37.8589	30.7462	25.9797	19.2506	40.6371	28.9231	28.4457	29.0143	46.5555	0.005
ENSBTAG00000020439	chr25	BUD31	717	50.8298	81.2186	59.1393	40.9479	42.8727	46.2343	64.0675	34.7941	33.0748	81.5438	62.0591	53.0761	49.5437	47.4964	12.5219	90.2037	0.005
ENSBTAG00000002430	chr26	COL17A1	5473	81.6828	61.9345	73.8775	39.9256	89.347	65.6657	57.7655	81.5591	57.1625	30.1566	49.9766	94.6399	85.9643	74.9348	20.7294	51.6273	0.005
ENSBTAG00000045649	chr27	DEFB	368	124.336	97.8733	99.614	44.4685	97.6216	75.068	59.966	142.867	78.0738	34.7545	55.7153	144.36	114.144	169.878	13.3076	59.8298	0.005
ENSBTAG00000000562	chr28	TOMM20	1683	30.1112	23.4008	28.2832	13.7271	72.3992	61.5921	46.8286	62.1103	18.4263	7.23744	18.9218	29.289	70.5616	62.8719	14.0641	41.9721	0.005
ENSBTAG00000007836	chr28	PPA1	1261	44.7237	26.9609	55.9716	28.2447	89.5791	79.2833	52.1429	62.2945	39.059	16.9041	29.0596	47.1925	91.2966	86.0343	11.6508	53.1083	0.005
ENSBTAG00000011072	chr28	ENSBTAG00000011072	1814	29.1832	17.9996	22.4705	17.2463	53.2194	50.0374	28.0542	40.4625	23.1293	7.722	15.6315	38.0153	52.1011	50.554	9.89881	29.3322	0.005
ENSBTAG00000012132	chr28	ENSBTAG00000012132	660	120.314	45.3915	72.1222	35.7333	112.604	80.1245	54.5887	94.0291	60.8067	17.5327	54.8604	84.3615	75.8229	80.7146	12.3667	34.7497	0.005
ENSBTAG00000012146	chr29	ENSBTAG00000012146	1318	49.4502	43.6726	41.3049	26.658	56.8557	49.1058	28.7026	57.7232	46.7123	30.4977	27.4718	56.5847	59.4126	52.5994	21.6746	36.1945	0.005
ENSBTAG00000015663	chr29	STIP1	2100	77.083	47.4461	55.2344	44.2343	61.0209	57.2545	36.0286	49.9733	60.5895	25.2313	45.4935	75.8922	54.3893	51.0824	14.7694	36.6956	0.005
ENSBTAG00000019015	chr29	IFITM3	582	74.9615	51.4749	40.894	59.543	33.9389	37.0684	33.2738	74.3937	59.5529	24.0682	19.4884	118.926	42.9923	53.9161	16.8289	50.4407	0.005
ENSBTAG00000021569	chr29	DDB1	4147	35.089	23.8639	26.4529	18.2216	39.3846	29.5007	26.6066	35.7466	28.2626	16.1547	18.4089	34.9821	39.6408	35.7806	12.3995	26.5462	0.005
ENSBTAG00000003225	chr2	IMP4	1438	21.6443	17.3221	14.0778	11.0453	26.0985	26.712	17.2251	22.5103	18.0771	12.7058	10.6178	14.5642	25.2439	24.5279	16.4603	25.5185	0.005
ENSBTAG00000005904	chr2	RBBP4	2195	24.4207	23.6165	21.312	16.2262	42.2945	42.5507	36.9313	42.2686	16.8292	16.6478	18.6818	24.9007	44.7705	43.5522	31.2351	41.5856	0.005
ENSBTAG00000006049	chr2	BZW1	1770	34.8684	23.5818	36.9392	24.2012	64.0978	52.3218	55.9766	54.7475	32.7222	16.5161	20.7029	30.0139	53.4695	53.4599	44.7297	44.5738	0.005
ENSBTAG00000009859	chr2	SUMO1	1152	54.7285	40.6154	63.4048	35.513	68.049	66.6874	43.7847	67.8307	36.0248	34.3637	43.5482	50.1058	69.7744	56.8004	50.3041	65.6986	0.005
ENSBTAG00000030434	chr2	FUCA1	2072	31.0701	37.6901	29.1787	18.1186	47.9035	47.3622	40.8625	48.4595	27.2926	22.339	16.2116	32.7887	45.6136	44.6114	34.271	47.8177	0.005
ENSBTAG00000034503	chr2	ENSBTAG00000034503	378	37.2994	39.1822	37.6335	14.0062	64.6657	70.298	54.8054	55.635	30.162	24.1679	27.6977	27.7028	73.3971	56.6295	41.026	75.2358	0.005
ENSBTAG00000043956	chr2	UBE2E3	693	29.9419	21.8579	18.1588	20.1412	49.1673	47.0762	33.1432	49.0897	27.6394	18.4555	15.7373	28.0099	51.2595	41.4191	31.8001	32.433	0.005
ENSBTAG00000001199	chr3	DAP3	1528	32.1211	20.7078	22.2004	47.8786	20.764	22.3838	37.7263	21.994	36.7108	45.8367	34.5451	26.0755	19.8541	31.9981	44.8697	33.6217	0.005
ENSBTAG00000002078	chr3	KDM4A	3623	14.2079	14.0293	14.8751	21.1227	11.8239	13.507	18.0242	18.2674	30.9656	33.4521	20.1082	18.0469	12.3455	17.1208	30.4133	22.6626	0.005
ENSBTAG00000002847	chr3	D2HGDH	2691	21.3035	40.6535	17.1805	34.6984	19.8185	31.4815	23.5973	22.6787	31.0134	52.9592	25.4513	34.6426	24.5223	25.4006	39.1267	35.2843	0.005
ENSBTAG00000004590	chr3	PPIH	770	32.3027	27.5409	41.9232	59.3819	27.2558	36.56	39.7718	27.044	75.2186	63.2759	48.1563	39.8036	27.6128	26.8522	65.7202	39.3167	0.005
ENSBTAG00000005443	chr3	MIER1	4306	17.1438	14.2274	18.9959	26.379	35.3214	39.5926	42.672	30.0216	21.1821	35.0765	25.1248	18.2094	34.5038	37.3969	68.238	26.4181	0.005
ENSBTAG00000008023	chr3	RHBDL2	1433	32.5798	28.188	33.5993	44.6711	30.0663	31.5788	51.8555	33.8113	51.238	48.0254	27.0937	31.3688	31.1221	45.6623	60.375	31.0492	0.005
ENSBTAG00000008690	chr3	ENSBTAG00000008690	3279	25.5151	28.7439	21.3581	38.4575	19.8036	27.4409	30.3534	22.6361	39.7775	52.3777	34.7235	31.0008	20.0458	25.816	41.0715	29.9362	0.005
ENSBTAG00000009435	chr3	SMG5	4518	40.3331	42.6165	34.1504	53.9045	24.9201	30.8051	42.3643	35.5949	60.6654	67.5353	36.4016	42.7373	23.8745	32.0348	54.9193	35.7372	0.005
ENSBTAG00000009698	chr3	ABCD3	3454	21.9118	17.2496	29.0675	31.0745	31.1313	31.0778	45.8963	29.0104	32.0846	34.7362	27.9122	20.5567	28.7517	34.1563	55.0594	32.4035	0.005
ENSBTAG00000010715	chr3	MRPL37	1450	32.8399	55.4828	31.5074	56.4289	38.0575	51.8933	53.4217	35.4055	56.9276	56.7028	31.5897	40.5127	37.7313	43.7849	60.2301	49.6656	0.005
ENSBTAG00000012976	chr3	WLS	2312	22.3219	33.0496	27.688	44.1336	23.975	29.8144	32.9197	25.7721	26.2347	51.3672	24.1517	37.7807	23.7197	32.9312	44.1286	34.1244	0.005
ENSBTAG00000013016	chr3	GNAI3	2194	39.8912	31.9121	45.262	56.1596	46.4214	61.3969	57.4749	44.8251	55.4992	78.8353	63.6265	44.3527	40.7727	59.2047	94.4919	56.2393	0.005
ENSBTAG00000013860	chr3	GADD45A	1287	36.1724	33.7396	34.6475	47.4948	20.6234	25.7576	34.9928	29.4767	49.9635	70.0361	40.675	33.5382	20.6506	31.3748	58.3454	35.2843	0.005
ENSBTAG00000018893	chr3	AHCYL1	3915	41.1094	40.5825	33.1914	68.2311	36.2633	38.5067	44.0579	38.7075	63.2529	70.6258	41.8968	43.1223	37.718	54.8631	86.311	45.6938	0.005
ENSBTAG00000019013	chr3	HECTD3	3185	20.2127	24.2022	17.1785	32.0367	17.4423	17.2643	23.1895	16.9602	33.0762	30.4037	20.545	21.491	19.2534	20.8499	31.008	24.627	0.005
ENSBTAG00000020026	chr3	ENSBTAG00000020026	1646	27.9598	43.3545	27.4232	42.6917	31.3507	44.755	41.8619	34.321	40.7286	70.3012	32.3337	32.7404	32.5295	38.4233	59.0085	41.5222	0.005
ENSBTAG00000047874	chr3	PRPF38B	2145	24.6179	36.5643	28.6958	36.5747	22.8488	20.8514	28.1342	25.3756	39.5456	48.2681	31.5231	28.5769	19.5828	29.3714	53.2719	27.372	0.005
ENSBTAG00000048275	chr3	ENSBTAG00000048275	888	53.1744	58.3763	38.5088	78.0496	33.7827	37.0348	47.1658	49.2224	68.3048	67.2128	41.7571	56.6611	25.2575	47.6637	51.4722	50.1052	0.005
ENSBTAG00000001992	chr4	CYP51A1	2650	53.0036	26.0397	44.5966	35.0536	72.5343	55.1011	46.7352	56.4069	28.0514	15.3981	38.0269	43.2745	54.3043	70.4046	22.1761	22.3289	0.005
ENSBTAG00000024723	chr4	CHCHD3	1543	57.9283	49.5209	42.5509	22.4588	72.2475	65.1344	36.192	54.6509	41.0829	22.4982	29.403	52.8028	63.8564	56.9106	16.9271	30.3221	0.005
ENSBTAG00000001079	chr5	ENSBTAG00000001079	1092	24.7264	25.8932	20.5426	21.1563	19.671	22.1655	36.7049	18.6919	41.7628	34.0209	24.3687	26.6633	19.4705	23.1666	47.836	18.0622	0.005
ENSBTAG00000003282	chr5	SLCO1A2	3504	20.2705	17.4838	20.2989	20.0544	26.5649	20.498	32.6458	32.7741	24.078	21.9001	24.4015	23.179	24.9375	32.0723	46.5869	24.4795	0.005
ENSBTAG00000015604	chr5	ZNF385A	2370	62.4646	57.2381	56.7911	60.9248	29.2224	30.6389	36.1046	32.1879	77.1629	44.7136	49.6981	68.0006	28.5001	34.1781	44.4262	35.8053	0.005
ENSBTAG00000037791	chr5	ENSBTAG00000037791	1274	16.6003	11.8897	20.1847	13.6005	49.9044	40.6827	52.6713	52.9198	16.8245	21.5121	18.1481	14.0333	52.0006	49.0699	79.4419	40.6849	0.005
ENSBTAG00000002525	chr7	C7H19orf53	941	23.3229	24.6824	17.4432	12.7871	30.6992	39.4224	28.2371	35.0566	25.2015	20.7109	13.9077	28.4991	40.3678	32.0541	19.9497	35.0968	0.005
ENSBTAG00000006001	chr7	STAP2	1346	45.6546	50.5167	55.0792	43.9826	45.3088	39.4838	23.0867	45.0342	48.7899	28.5059	37.2716	56.7359	41.9951	40.662	18.1917	34.4192	0.005
ENSBTAG00000006756	chr7	ENSBTAG00000006756	3808	35.0341	29.8778	38.0034	25.405	63.6067	57.483	59.7244	58.0414	28.3834	22.071	30.2435	35.2794	62.7118	55.5743	46.7258	44.8095	0.005
ENSBTAG00000009772	chr7	LIX1	4576	30.6367	25.084	26.0056	21.8775	51.9332	32.197	37.497	49.5617	29.6991	23.8235	26.121	28.9118	46.1805	49.4898	30.8573	31.8761	0.005
ENSBTAG00000011837	chr7	ASNA1	1268	61.0508	52.0314	44.0123	43.272	40.015	47.3074	41.1999	40.8126	59.344	35.0625	38.1881	58.2117	44.0671	43.1633	30.8972	34.7277	0.005
ENSBTAG00000014349	chr7	RNF126	1316	32.242	43.9948	16.2144	21.5783	24.0151	24.5902	25.324	30.0805	35.0008	18.0488	17.9004	33.7695	31.5247	32.7167	28.5299	26.8386	0.005
ENSBTAG00000019419	chr7	NDUFS7	1139	40.0551	57.3332	23.0574	31.6926	42.8129	42.7328	39.5397	49.2363	43.6431	38.4989	29.1082	47.7626	49.3995	37.3737	21.4979	51.1451	0.005
ENSBTAG00000021261	chr7	ENSBTAG00000021261	396	21.4967	19.5506	27.633	10.9388	67.6496	75.0752	62.5496	64.5604	20.7295	16.9175	25.3371	19.9939	75.6264	64.4979	47.4057	78.7659	0.005
ENSBTAG00000024450	chr7	MAP2K2	1607	31.7008	38.5417	21.2793	17.0718	33.9553	37.1641	30.2667	32.3314	39.4468	23.1181	21.4455	34.1707	36.3846	33.1497	33.5217	32.5397	0.005
ENSBTAG00000027878	chr7	ENSBTAG00000027878	498	36.8585	45.963	21.9732	18.3631	37.6804	48.0756	33.4603	48.0251	44.8724	34.2427	21.0236	35.9005	57.273	42.9838	22.9454	57.1067	0.005
ENSBTAG00000047668	chr7	HMG20B	754	64.565	64.2865	42.0872	49.7902	37.0031	43.6166	39.4212	39.3759	57.4599	38.7712	33.5569	59.9562	40.0628	43.8752	43.2998	48.0596	0.005
ENSBTAG00000000251	chr8	ALAD	1208	45.8051	34.8315	30.5725	27.8902	43.5355	36.8072	28.7065	46.0826	29.8245	25.7124	20.5841	48.8401	54.1977	39.8703	14.8646	35.3135	0.005
ENSBTAG00000011027	chr8	PTGR1	1260	59.116	49.9574	71.6485	45.8386	95.4309	77.0493	90.4289	92.125	42.7094	31.9016	51.2408	85.5409	93.1183	63.7082	58.9479	69.5324	0.005
ENSBTAG00000015607	chr8	ERMP1	3032	42.9478	25.0904	40.7824	32.3834	62.6221	44.1674	41.7382	51.3402	27.0742	17.4755	30.2145	44.8141	51.4818	47.1737	22.3433	19.9696	0.005
ENSBTAG00000016265	chr8	DNAJA1	2018	38.7564	27.3559	31.1796	18.365	60.4417	61.4063	40.8401	45.363	25.537	13.581	20.1042	23.2878	42.2086	47.2516	23.8632	26.5943	0.005
ENSBTAG00000000243	chr9	HEBP2	1429	38.3488	27.3246	46.9026	24.2505	47.8606	50.2624	42.2308	55.2594	31.2756	17.4739	34.1909	35.5674	51.3501	42.0452	27.4162	38.1979	0.005
ENSBTAG00000006398	chr9	TOMM7	165	77.3882	77.5226	84.557	43.7551	59.1077	57.4026	32.7532	58.7292	46.987	22.1466	29.0826	71.2042	58.9297	32.4332	19.7867	44.4796	0.005
ENSBTAG00000014104	chr9	ENSBTAG00000014104	228	79.3399	62.0073	110.387	50.6637	109.375	103.853	59.2575	63.2999	54.0059	40.0678	26.7866	79.5345	113.155	82.15	42.958	68.4019	0.005
ENSBTAG00000027879	chr9	MPC1	959	48.2667	34.7492	33.3757	18.5697	43.8972	43.8949	30.9943	32.6787	32.8128	19.052	25.4738	44.2101	47.7214	45.4032	28.9373	22.4804	0.005
ENSBTAG00000001059	chrX	IDH3G	1352	50.5678	50.5415	33.9935	27.7676	40.5422	38.9194	35.9753	37.5144	37.7793	23.4242	32.9115	48.9277	39.6032	37.2431	19.3184	32.9094	0.005
ENSBTAG00000014485	chrX	POF1B	1968	35.9562	16.5911	29.7476	19.3207	54.7006	29.9458	36.3856	51.3347	20.3925	12.6881	21.28	31.796	41.8317	53.149	23.2253	20.9769	0.005
ENSBTAG00000003263	chr10	TBCA	589	26.6474	28.5748	36.2279	19.6118	54.7049	47.7949	35.9368	39.2051	19.357	17.5781	22.2193	32.0884	54.5875	46.2545	18.0146	45.1686	0.006
ENSBTAG00000004409	chr10	IVD	2870	56.8193	72.952	38.2231	36.056	59.5326	58.1193	48.1741	71.3357	39.7256	43.29	35.5679	65.9429	56.6916	68.3132	32.705	47.4678	0.006
ENSBTAG00000005426	chr10	PSMC1	1534	33.2961	30.9401	30.6737	20.3943	30.7425	30.7002	25.8354	33.87	32.9997	21.0421	23.3192	37.1288	32.3691	29.1772	19.6867	30.5	0.006
ENSBTAG00000014820	chr10	OXA1L	1817	61.0518	52.6129	51.7925	36.5549	65.2254	62.6969	33.9565	60.2531	64.0026	35.8648	37.2136	73.656	70.281	61.716	30.995	58.0627	0.006
ENSBTAG00000015716	chr10	ERO1L	1993	34.1037	18.5786	49.8268	26.5648	61.5096	42.3751	38.6408	56.1736	21.2808	21.3909	35.8973	40.1115	50.2839	75.0619	32.7627	23.2455	0.006
ENSBTAG00000000111	chr11	UGP2	2182	43.2804	34.8644	38.7407	31.3224	57.0304	51.1239	44.9944	48.5678	33.4409	21.2128	31.3884	41.4362	53.1177	53.2874	34.0396	39.521	0.006
ENSBTAG00000047008	chr12	ENSBTAG00000047008	1269	47.6911	25.4647	41.8219	28.8252	110.611	103.87	71.3332	93.9087	38.4534	12.9581	28.1888	35.0203	79.8917	84.7251	34.0888	51.3276	0.006
ENSBTAG00000002280	chr13	KIF5B	4032	30.3167	20.6208	37.7918	20.5319	48.8667	30.8641	37.3064	42.4933	21.1511	18.5791	30.619	26.9849	39.9032	51.5216	33.4011	12.7415	0.006
ENSBTAG00000006670	chr13	ERGIC3	1352	48.6985	59.0065	41.4802	33.4636	36.5245	33.0815	23.6504	39.3444	47.5614	33.785	27.4263	53.6505	34.2333	33.4648	13.8851	34.945	0.006
ENSBTAG00000008527	chr13	SRSF6	3433	21.8521	19.7084	26.2172	14.1602	50.165	42.3037	35.6822	41.9801	21.6534	17.2083	18.4255	26.4111	43.0892	48.3239	19.4956	33.6706	0.006
ENSBTAG00000018263	chr13	WAC	2230	42.5277	30.0384	42.5685	25.684	40.4681	31.7366	31.3029	39.4787	34.9707	27.5839	35.2121	41.117	36.103	37.0873	27.4507	13.9871	0.006
ENSBTAG00000018570	chr14	SDR16C5	1120	56.8859	34.5628	43.4776	37.3871	63.6002	55.6728	45.8399	52.6487	32.575	26.6451	37.7814	51.0813	51.3951	47.7811	25.5063	34.8117	0.006
ENSBTAG00000002411	chr15	CTNND1	5725	55.4348	32.2206	37.6543	23.1195	37.7366	31.4336	29.4994	40.9833	42.3788	18.8294	25.6029	45.1478	39.0408	40.6195	16.5379	24.6774	0.006
ENSBTAG00000005843	chr15	REXO2	1083	28.9848	22.3786	22.7341	14.6658	62.0114	65.1058	39.505	41.1211	26.9503	16.3083	17.7235	33.0165	65.2416	49.4135	26.3777	38.9658	0.006
ENSBTAG00000021744	chr15	PSMC3	1610	38.664	36.5882	36.3623	20.3284	31.745	34.1534	27.1333	33.0395	31.7252	18.1574	21.9474	40.7698	32.21	31.5771	12.6739	22.5074	0.006
ENSBTAG00000007606	chr16	HNRNPU	2896	39.1776	25.2226	41.1862	27.2563	85.769	60.4138	54.584	71.4784	32.44	23.5537	29.5245	40.6569	76.6411	70.7237	32.4113	49.2591	0.006
ENSBTAG00000009307	chr16	RER1	1324	50.9339	35.0848	42.3574	27.2643	41.586	40.1399	29.9331	44.8481	35.4782	21.1597	32.6191	48.0334	42.497	35.2748	18.494	29.7944	0.006
ENSBTAG00000002452	chr17	ASCC2	2894	42.6517	36.8714	27.697	25.4457	30.6286	30.0005	23.6539	31.9168	33.8807	19.5715	21.7064	45.539	32.0753	30.5112	12.9735	17.4349	0.006
ENSBTAG00000000630	chr18	LSM14A	2218	21.7087	24.2821	27.8747	19.096	30.2788	29.5359	32.6905	32.8135	26.5241	19.4956	22.6184	25.1031	31.0962	39.4814	32.3831	39.7067	0.006
ENSBTAG00000001776	chr18	SIRT2	1834	44.6029	62.5869	31.1753	31.2298	35.0703	37.585	37.0796	41.4827	50.4788	37.8569	37.5822	51.2484	35.6277	42.5753	40.0535	57.2744	0.006
ENSBTAG00000003798	chr18	AMFR	2142	39.8039	45.8872	25.9263	26.9639	33.6008	37.585	32.1684	32.3415	41.943	60.8462	22.1989	39.3483	31.2916	45.3112	46.1066	32.764	0.006
ENSBTAG00000010467	chr18	SUPT5H	3577	31.9791	37.0771	26.3089	23.009	22.3299	22.1391	28.9578	25.0156	40.5434	29.4555	21.8303	30.703	23.5949	26.3174	25.5562	28.4681	0.006
ENSBTAG00000023730	chr18	TUBB3	1749	40.0021	61.202	43.6393	38.2513	30.4926	36.4031	29.0968	31.7104	55.018	41.0895	55.6211	52.1327	30.0208	32.5445	35.4668	40.6505	0.006
ENSBTAG00000000546	chr19	TOB1	1461	47.8876	47.9227	32.0191	43.1561	61.7686	52.0428	49.6287	44.8763	33.4	36.2667	35.5322	39.1588	32.5666	27.9712	39.1062	26.3726	0.006
ENSBTAG00000001332	chr19	MYO1C	4508	38.3277	38.5296	29.8569	30.0015	30.069	27.5468	31.4691	35.308	48.559	29.5869	25.7408	38.5829	29.3916	34.642	31.5038	28.1851	0.006
ENSBTAG00000010576	chr19	MAP2K3	2095	39.1731	30.046	21.9376	28.4878	25.928	19.0885	34.1798	38.2829	38.0949	31.3963	23.7381	31.2096	28.8995	35.9939	33.8948	28.2443	0.006
ENSBTAG00000011480	chr19	PITPNA	1421	40.0624	30.3211	29.4551	19.6451	31.4496	34.2524	23.1359	26.4069	37.5495	19.2867	27.9365	27.1403	28.4654	31.3263	21.2523	22.5958	0.006
ENSBTAG00000019918	chr19	PSME3	945	36.8771	35.6202	30.9753	25.4659	46.1152	47.3293	42.4146	43.199	32.8163	22.5567	36.0071	36.7569	47.8796	53.798	36.2756	40.2875	0.006
ENSBTAG00000030305	chr19	SNRPE	498	14.69	8.11111	12.6346	8.69829	46.8526	67.0946	36.1733	41.401	20.1468	19.5672	14.8917	13.8473	43.9961	48.8452	34.4182	58.9488	0.006
ENSBTAG00000038990	chr19	TRAF4	2004	34.5138	51.5667	20.6131	30.9822	25.7501	24.8129	29.2148	30.3504	29.5841	30.9986	24.816	32.3719	29.7589	25.8543	26.4736	26.3223	0.006
ENSBTAG00000008299	chr1	IL20RB	1929	34.2698	23.2085	25.5272	19.7113	40.2549	27.9598	21.9459	39.6535	27.6609	15.4704	16.2826	35.8814	35.3517	39.2175	17.348	25.919	0.006
ENSBTAG00000017889	chr20	CCT5	2089	37.8849	29.81	30.9056	18.8928	59.6284	53.274	28.0261	39.1825	31.655	11.9532	20.6739	35.4561	52.5656	47.6252	12.8936	31.1799	0.006
ENSBTAG00000004054	chr21	PAPOLA	2647	36.5315	23.0172	35.1389	25.0926	53.5413	38.4654	29.434	43.463	27.5663	17.4863	23.4023	35.315	43.8845	48.7969	17.8843	18.022	0.006
ENSBTAG00000013423	chr21	GLRX5	1045	55.1136	66.678	39.5298	35.4646	28.1165	26.1836	30.1675	43.6029	46.696	33.2198	34.2312	54.9918	31.8841	23.9758	16.4021	25.0197	0.006
ENSBTAG00000014440	chr21	PSMA4	1127	30.0956	19.7128	28.4005	12.812	55.6468	49.4909	35.9646	40.4304	25.0888	10.2676	20.9023	22.4359	57.4028	47.4843	15.2087	37.8515	0.006
ENSBTAG00000014981	chr21	OTUB2	3042	37.6034	27.553	23.112	19.4611	45.0469	41.9465	31.2378	48.1893	28.9341	18.4191	17.4955	35.9349	40.0187	47.9782	12.8789	18.9992	0.006
ENSBTAG00000005191	chr22	RPN1	2206	42.0257	37.3843	37.0791	25.0907	60.6631	47.5861	38.1762	61.0306	34.9376	18.2212	25.3122	49.7846	56.3599	53.8104	21.8295	40.7544	0.006
ENSBTAG00000009863	chr22	BHLHE40	2920	42.6364	47.6097	44.3141	20.2742	106.711	64.6926	71.1009	49.779	35.4532	21.2744	25.8457	43.2092	56.4312	54.5645	18.4484	29.8466	0.006
ENSBTAG00000013723	chr22	MRPS25	699	38.8186	42.3774	25.8303	17.2141	28.6114	28.2291	13.53	30.9708	31.9692	12.198	23.7154	37.2696	31.3449	23.3157	14.0121	17.0616	0.006
ENSBTAG00000015897	chr22	ENSBTAG00000015897	561	31.7709	52.8017	58.0293	27.4542	53.9143	50.6494	26.4916	43.367	39.0203	20.6267	40.4357	61.4614	52.459	40.7584	11.6392	39.2467	0.006
ENSBTAG00000001635	chr23	CUTA	841	29.1011	26.8168	19.8425	20.6029	48.7352	45.0484	32.6656	44.3734	31.4517	15.2077	14.524	29.1546	51.1798	48.8813	23.2923	38.7246	0.006
ENSBTAG00000011074	chr23	BRD2	2412	51.0096	44.5186	49.1105	30.7301	55.7892	44.94	32.115	40.9447	48.5924	29.795	30.5657	54.1097	40.3126	36.0033	18.6116	29.4767	0.006
ENSBTAG00000012752	chr23	MRPL2	1047	43.9559	43.0811	35.7962	26.2029	41.1509	35.6825	32.2605	34.8551	35.7174	19.7775	23.3328	45.8609	39.3765	37.8698	14.8117	24.0957	0.006
ENSBTAG00000012865	chr23	DEK	2769	23.4895	15.5602	35.7642	13.9055	41.8197	34.6803	27.4866	31.1238	21.7402	11.8771	25.8372	26.6567	39.1886	36.6323	16.5068	30.149	0.006
ENSBTAG00000015131	chr23	SLC29A1	2187	56.6832	40.4795	33.2733	45.7758	51.0858	42.4658	35.8309	41.8576	43.1652	22.2782	23.3379	75.5592	52.937	48.2717	19.4067	29.1535	0.006
ENSBTAG00000019343	chr23	MDFI	889	42.3421	37.4854	34.1574	35.7325	31.8005	35.8094	24.3162	31.5411	41.5524	24.6627	27.4796	47.4039	31.7915	32.0137	9.18112	20.6387	0.006
ENSBTAG00000048230	chr23	C6orf132	2000	73.8876	49.3135	56.218	48.1306	37.9	30.256	24.0941	41.3385	47.4292	39.587	45.587	70.7476	31.6983	42.5686	15.5078	18.1185	0.006
ENSBTAG00000007934	chr25	MRPS17	669	21.2738	21.6357	12.6765	20.8638	31.9243	52.3044	16.1563	26.1959	23.1774	21.8486	11.7374	27.8695	35.4635	37.8145	24.4007	67.193	0.006
ENSBTAG00000009047	chr25	YPEL3	976	43.7464	54.8373	42.3244	44.3827	26.5626	18.3304	48.4503	29.3633	33.643	19.3442	27.265	42.3933	25.9025	25.92	20.9068	17.859	0.006
ENSBTAG00000014823	chr25	TXNDC11	2994	28.2548	31.7049	16.4469	30.383	18.6375	14.9386	25.1201	19.9704	26.9609	24.6135	15.299	22.3502	18.9228	19.0927	24.5351	18.2314	0.006
ENSBTAG00000038330	chr25	ENSBTAG00000038330	917	26.6892	42.9482	14.6181	38.8404	27.1946	37.872	18.6626	27.4303	30.8344	19.9247	13.796	21.1678	38.1726	32.3625	33.823	62.0264	0.006
ENSBTAG00000046882	chr25	5_8S_rRNA	153	4.34676	85.8028	5.36406	15.7289	110.543	96.2963	64.7572	30.9939	14.9036	3.98059	5.70247	10.0159	132.187	136.728	170.709	920.389	0.006
ENSBTAG00000005715	chr26	FUOM	732	63.4164	58.4011	21.6761	24.3283	68.1351	52.1159	25.2249	50.9809	39.2502	18.3042	9.53528	58.9668	61.8118	56.8246	11.1503	31.3317	0.006
ENSBTAG00000037559	chr26	CYP2C18	1871	70.3088	93.9129	22.0783	52.2208	102.272	63.8403	17.09	16.86	46.7994	47.5246	11.4248	89.0032	88.4166	64.7451	3.05367	15.2	0.006
ENSBTAG00000006046	chr27	ENSBTAG00000006046	207	44.9795	69.9241	37.0042	11.6257	159.236	137.267	100.079	164.344	48.4691	14.7109	21.0744	65.3939	167.85	128.088	3.943	101.932	0.006
ENSBTAG00000001077	chr29	OSBPL5	2856	32.6007	35.2405	23.2762	24.2675	27.8374	26.6227	20.4994	32.4137	27.3055	22.3908	18.6349	44.8929	28.6436	32.2799	9.71669	20.2366	0.006
ENSBTAG00000002510	chr29	HNRNPUL2	2286	36.8311	25.6213	31.593	16.0014	47.3614	41.2022	29.551	40.8566	27.5306	20.5141	18.5106	34.0765	42.4211	39.7967	21.4226	26.085	0.006
ENSBTAG00000004829	chr29	YIF1A	1103	29.3034	28.0764	22.0738	16.5817	38.502	38.8799	20.0068	34.394	33.4905	13.2518	13.4471	28.4814	35.0266	30.6543	14.0597	29.1103	0.006
ENSBTAG00000017951	chr29	POLD4	981	43.3879	46.3226	27.8865	19.6251	38.634	39.6923	28.922	44.556	43.699	16.1415	23.1238	45.5618	40.8363	35.4584	14.9762	18.2356	0.006
ENSBTAG00000048098	chr29	PKP3	2802	52.8341	48.1731	39.0531	32.9803	66.7491	71.8301	57.3795	74.7593	51.4318	24.9959	28.0239	56.6051	64.4988	78.3051	19.5166	47.4738	0.006
ENSBTAG00000002009	chr2	ENSBTAG00000002009	423	18.2379	4.77463	12.9346	14.7919	83.1774	110.09	73.4625	96.5083	16.172	1.43979	9.28169	14.4911	116.16	77.6328	81.0413	97.5948	0.006
ENSBTAG00000008915	chr2	SF3B1	6357	27.4935	19.592	29.3492	16.9596	47.1323	33.3991	36.0597	46.0225	20.948	17.6281	20.7929	21.8564	44.1736	40.9816	30.301	31.2435	0.006
ENSBTAG00000013772	chr2	SRRM1	2725	52.5698	51.5108	40.1566	36.3849	37.9192	28.4819	36.5244	37.528	43.513	35.9831	38.261	53.4245	34.8734	38.4736	27.8557	27.6059	0.006
ENSBTAG00000016894	chr2	CYFIP1	3915	33.2952	23.8164	23.9677	18.072	33.2991	26.9479	27.8382	33.3885	28.889	20.5344	19.9456	30.4661	29.9029	33.6138	23.7668	26.0103	0.006
ENSBTAG00000030435	chr2	PNRC2	2425	36.2558	31.7872	45.4629	29.3745	72.0862	67.8081	56.4571	60.7903	37.2362	28.8819	31.3013	40.7597	67.7898	59.082	31.6383	57.1241	0.006
ENSBTAG00000007299	chr3	SF3A3	1789	21.0409	25.5892	26.7603	35.2437	26.1535	36.7657	43.8022	29.849	42.3165	50.3837	23.8968	28.9813	26.8856	36.1679	60.6791	36.4085	0.006
ENSBTAG00000016899	chr3	MED8	841	17.2392	17.611	16.2644	25.7536	16.8812	21.8985	25.7041	19.8577	27.1136	21.0011	29.5668	24.2955	19.2695	23.4283	43.6731	19.0896	0.006
ENSBTAG00000020154	chr3	DEDD	1622	25.7493	38.6003	24.793	37.3887	19.4084	26.2771	26.3773	21.2278	44.7053	66.8356	35.2326	37.6339	17.7443	24.8948	39.7534	25.1689	0.006
ENSBTAG00000039719	chr3	PHGDH	1840	21.9034	25.6117	20.6662	35.3132	21.1346	28.5973	21.0493	19.8333	57.2541	43.6913	24.1828	24.7078	27.761	29.4808	43.028	48.6117	0.006
ENSBTAG00000010612	chr4	TMED4	1616	30.9481	24.7876	23.3615	15.1897	38.6554	36.143	20.0654	36.3616	23.4234	9.79876	12.4177	32.8741	38.2678	32.0619	14.6472	28.6685	0.006
ENSBTAG00000014262	chr4	BZW2	1790	41.1665	26.3271	31.6359	25.2753	71.8647	65.1124	55.0996	61.5075	31.5923	17.012	20.2279	40.808	74.5279	64.4135	23.2549	41.5132	0.006
ENSBTAG00000020685	chr4	HMGB2	588	22.6209	14.8842	25.5887	16.3709	34.8523	42.5069	23.7433	23.4929	36.453	19.6796	17.8057	22.1526	39.2464	32.6815	12.4929	38.2246	0.006
ENSBTAG00000046712	chr4	PSMC2	1440	50.8028	37.1675	48.0642	25.068	55.7252	47.5033	31.9003	47.5352	41.8046	22.4157	34.2327	50.0171	50.2376	42.7376	19.2714	32.8095	0.006
ENSBTAG00000007447	chr5	NUDT4	3456	19.5514	20.0642	20.2642	16.9905	30.7917	33.9527	51.2125	34.4225	18.3423	15.5077	24.2355	19.4363	33.7243	36.0369	49.3594	42.2063	0.006
ENSBTAG00000008933	chr5	MFSD5	1695	28.1716	28.1999	31.9565	34.0747	23.0882	24.5245	31.0866	37.2213	45.7395	33.7751	38.0905	37.3692	23.8639	34.7294	51.5243	33.5565	0.006
ENSBTAG00000014175	chr5	STRAP	2999	25.7684	25.7032	28.4604	26.6411	32.0673	35.7052	42.1975	25.7119	25.6994	19.6986	28.365	27.6783	30.9956	32.7685	48.4441	34.8725	0.006
ENSBTAG00000016508	chr5	CTDSP2	2441	24.5207	19.9953	24.8799	18.7317	32.4184	41.0649	37.6374	39.1913	39.421	30.6885	23.9476	29.1923	30.6454	41.1561	48.4839	37.2068	0.006
ENSBTAG00000046844	chr5	ENSBTAG00000046844	489	43.521	37.1718	43.077	38.3863	35.0919	48.4224	38.681	44.6927	42.9004	56.0457	40.1447	36.5612	40.0336	40.2928	45.0664	41.2732	0.006
ENSBTAG00000002333	chr6	HOP	967	45.1164	16.0125	37.626	22.3979	37.6614	22.31	22.8206	48.6125	32.5413	15.7454	32.03	36.4489	22.2556	47.0399	16.0371	26.5635	0.006
ENSBTAG00000002428	chr6	PPA2	1184	28.7591	25.587	15.9427	16.2603	41.1857	43.1085	24.3436	27.6876	22.3403	12.8596	8.84269	28.4744	47.303	25.6809	13.0978	27.1188	0.006
ENSBTAG00000013952	chr6	HNRPD	1720	50.7298	49.9046	54.7134	28.8224	79.3112	63.6324	57.6038	81.1522	47.9913	33.9924	41.3413	47.963	82.4604	66.045	39.861	56.8036	0.006
ENSBTAG00000025920	chr6	ENSBTAG00000025920	2713	26.3767	13.3999	39.9309	16.3215	51.8747	35.2022	29.0499	45.5215	22.5251	13.2447	30.0688	20.9936	40.4275	56.2172	17.7501	18.9362	0.006
ENSBTAG00000000717	chr7	PPAP2C	1259	33.1735	39.0351	24.5537	24.4667	32.5547	31.9727	28.6168	34.8814	36.2232	28.057	15.9388	35.0956	32.643	30.1405	20.7454	24.4103	0.006
ENSBTAG00000004521	chr7	LSM7	452	42.3752	55.8536	35.1037	30.8802	30.5901	34.3421	23.9128	21.8949	57.5107	28.2957	32.8145	49.1601	28.6826	24.2173	10.8345	32.474	0.006
ENSBTAG00000006082	chr7	DNASE2	1362	37.0126	43.7446	35.9533	25.7968	40.3351	35.9293	28.7673	39.8124	34.1535	25.4881	31.0684	43.6929	40.9306	37.5054	28.1656	36.0355	0.006
ENSBTAG00000006978	chr7	HSD17B4	2611	29.9542	25.5262	32.5849	29.494	40.5205	36.4766	26.7351	44.4571	31.6143	27.2909	23.0567	33.3564	36.545	38.2901	27.8215	30.3923	0.006
ENSBTAG00000008202	chr7	PRKCSH	2102	48.218	53.6464	44.5099	32.7434	39.2911	38.9261	28.7097	43.7464	56.8435	42.0121	31.7529	53.0983	40.3368	42.0074	26.4042	43.4255	0.006
ENSBTAG00000015042	chr7	WDR55	1623	34.2567	31.1101	29.4973	27.876	39.9339	39.5535	32.4657	41.0321	33.1571	22.8902	24.4595	36.5091	42.1767	41.0661	26.1506	39.0018	0.006
ENSBTAG00000015683	chr7	HSPA4	4839	25.2333	18.434	25.4967	16.8094	44.3399	38.9288	34.9006	33.8728	22.9957	13.9703	21.9968	21.9568	41.1789	41.6726	35.7584	24.551	0.006
ENSBTAG00000016988	chr7	PIN1	1024	31.3043	46.3498	26.9827	28.6715	34.7211	40.5948	29.4667	41.477	38.3011	30.3326	28.969	42.4015	43.2995	38.4828	27.1005	39.8671	0.006
ENSBTAG00000021160	chr7	AP1M2	1689	40.8719	36.2719	33.6897	25.9318	34.2802	33.0232	29.5972	39.1846	43.2019	29.9287	27.6362	41.1312	34.0041	36.725	28.9947	29.8736	0.006
ENSBTAG00000002746	chr8	OSTF1	1247	33.7061	22.4048	26.545	14.6669	69.5969	61.3959	44.0606	51.4202	29.9889	14.6519	23.7885	30.9273	68.7214	67.6885	28.7994	38.9909	0.006
ENSBTAG00000021678	chr8	SLC31A1	3762	41.8974	28.1851	28.9419	21.4937	55.2617	39.0936	44.6526	52.8869	24.8512	18.4555	19.945	36.9328	52.0029	39.3777	25.8182	32.1892	0.006
ENSBTAG00000017992	chr9	CD164	1198	57.6233	38.4939	61.1986	40.9793	69.8672	55.3423	61.6516	66.7751	41.8744	31.0107	40.4195	68.4353	59.9528	68.8327	43.6034	37.9055	0.006
ENSBTAG00000045772	chr9	ENSBTAG00000045772	930	23.7417	11.9443	23.8268	16.0435	70.753	54.5993	49.8783	67.1737	18.6343	10.4779	17.8248	23.069	65.1015	58.066	28.0844	40.4441	0.006
ENSBTAG00000017779	chrX	HSD17B10	951	29.7911	27.9624	22.4377	19.7381	32.9727	32.0915	25.0988	27.9672	31.6502	13.4486	14.6789	34.9136	33.8087	26.0898	18.8816	22.6695	0.006
ENSBTAG00000038156	chrX	DYNLT3	2112	31.5523	27.254	35.7502	17.7755	59.0375	48.5829	42.4342	55.1562	22.2411	21.0508	22.3077	30.5956	60.0346	48.3734	31.6897	40.6137	0.006
ENSBTAG00000000359	chr10	EIF3J	909	28.241	22.9592	21.3677	16.9437	46.855	41.0996	29.2311	38.5589	24.0818	9.38001	13.9174	22.478	36.797	36.1261	26.9374	27.7538	0.007
ENSBTAG00000011934	chr10	PCK2	2227	25.7421	19.1961	17.4434	21.18	28.9923	31.4249	21.6382	30.459	25.8026	14.7677	15.2791	53.4438	35.2202	34.2974	17.9586	22.0388	0.007
ENSBTAG00000015806	chr10	OAZ2	1946	29.4593	26.9842	27.6941	22.5071	36.6679	34.4755	31.4741	40.6844	21.5604	11.5797	21.9689	32.0242	42.3046	39.7499	27.6821	34.1782	0.007
ENSBTAG00000016378	chr10	LRP10	3103	35.1924	28.8555	26.4486	22.0256	30.9527	29.1669	25.2537	36.2786	32.3335	20.216	18.4168	36.2162	31.9622	29.0049	18.6756	26.1647	0.007
ENSBTAG00000002085	chr11	IL36G	806	40.7614	16.2876	38.6931	32.8434	47.4818	37.212	32.4078	59.0904	37.344	27.958	31.9331	31.6881	34.9045	68.81	32.405	27.8859	0.007
ENSBTAG00000002542	chr11	KRCC1	1424	33.4395	21.9837	31.6984	19.9417	49.4158	44.8962	40.4815	46.911	30.4247	13.2584	26.9586	27.8006	53.1691	51.7588	33.2442	32.2118	0.007
ENSBTAG00000002783	chr11	PCYOX1	1606	43.4812	31.4394	37.6452	29.9692	47.4286	40.9551	35.6135	53.6625	30.3844	29.2001	24.99	44.3701	38.829	45.5903	32.5261	24.2772	0.007
ENSBTAG00000013371	chr12	KIAA0226L	3913	36.5075	28.3879	34.6066	17.5892	85.9721	51.7719	55.5897	84.8312	28.0879	19.1441	28.5401	40.0766	77.9926	83.176	26.6992	39.856	0.007
ENSBTAG00000032234	chr12	STK24	1588	57.0406	44.3021	51.6814	31.5213	44.7788	33.7981	22.9716	47	36.1853	20.3266	29.6687	58.8657	43.9227	47.3325	18.5033	23.6858	0.007
ENSBTAG00000000825	chr13	MRPS26	735	36.3744	54.041	39.081	30.1225	41.6548	53.335	31.2493	34.7836	47.1562	33.1445	37.9855	58.0311	47.6248	33.7571	14.4362	37.4445	0.007
ENSBTAG00000007721	chr13	DPM1	1029	38.5202	34.3481	45.7274	25.258	51.5886	45.5111	43.3288	45.8839	34.5694	18.3479	27.5564	41.699	46.4909	52.4795	28.5552	41.4564	0.007
ENSBTAG00000018783	chr13	NELFCD	2294	36.2968	35.0698	30.6481	26.0165	32.2893	30.8512	23.5584	36.5798	39.5614	20.9736	21.869	34.7371	38.4867	33.4017	18.8573	28.3935	0.007
ENSBTAG00000007562	chr14	TRAM1	1325	42.6639	26.9289	45.6289	28.6967	64.4749	51.8248	45.8854	67.0658	32.6979	29.877	37.8623	34.1184	57.2396	64.6217	57.9041	39.4651	0.007
ENSBTAG00000007835	chr14	GPT	1834	26.5442	27.898	16.8555	19.1577	25.7137	29.1212	26.766	29.229	30.337	17.6001	15.9368	30.3591	27.4277	28.2509	22.697	20.5087	0.007
ENSBTAG00000034691	chr14	TSTA3	1318	19.1746	22.7302	23.0394	11.3205	22.761	29.5433	22.8937	24.5598	25.6052	15.2489	17.5422	24.8043	25.9684	28.053	15.4818	24.0136	0.007
ENSBTAG00000024781	chr15	MRPL17	831	40.4955	29.1649	20.0813	22.0092	49.9159	42.7411	26.0134	40.1933	27.9886	8.06178	19.4234	37.1891	42.435	30.7355	14.7329	28.151	0.007
ENSBTAG00000004874	chr16	AURKAIP1	753	30.7356	27.7157	21.7982	13.4229	40.4951	35.9878	22.1291	35.8687	19.9863	8.08805	20.8561	32.901	44.4203	34.8884	8.67147	24.3663	0.007
ENSBTAG00000009048	chr16	EFHD2	2417	51.4544	54.5931	39.6146	28.8744	42.0873	35.2681	34.6572	46.9165	41.8879	24.1899	25.9903	57.3793	42.7502	41.5647	16.8846	28.0873	0.007
ENSBTAG00000019927	chr16	CYB5R1	1558	50.9676	36.9451	35.1177	18.8444	46.275	39.1772	29.1952	41.2883	33.3695	16.418	24.08	43.2781	44.2691	33.4117	13.6208	21.7866	0.007
ENSBTAG00000045582	chr16	ARPC5	1897	39.125	30.5204	46.8683	18.7752	40.4784	38.1398	28.4886	37.4966	30.0507	16.3735	25.9858	39.0447	43.4657	40.9049	14.6288	25.8726	0.007
ENSBTAG00000003068	chr17	SC4MOL	1812	27.6005	16.1618	27.6284	22.8434	79.781	67.6614	61.6383	58.3712	18.1212	7.73052	26.2418	18.6058	55.5214	69.8067	35.1345	26.58	0.007
ENSBTAG00000005262	chr17	ENSBTAG00000005262	306	7.82417	46.2015	53.6406	39.3224	53.6576	51.5873	25.0198	67.378	40.2397	23.8835	29.938	63.4343	68.2121	18.2834	10.6693	53.9642	0.007
ENSBTAG00000009773	chr17	KREMEN1	1472	33.5238	23.325	35.1251	19.9454	38.4951	28.5973	20.4986	40.3389	25.7148	17.791	24.3014	40.0808	28.2718	31.0672	13.3076	17.4504	0.007
ENSBTAG00000012792	chr17	SFRS9	1011	34.075	40.2868	47.3533	19.9949	58.4905	58.0319	41.873	44.0496	36.5381	18.0721	24.5951	43.7046	62.7068	49.5642	24.2196	34.9353	0.007
ENSBTAG00000021779	chr17	MGST2	1891	28.6983	21.5388	27.0529	11.7081	49.0938	37.426	28.1027	48.6276	20.4993	12.8827	19.1475	26.7427	41.6154	38.9765	15.1069	28.1378	0.007
ENSBTAG00000006550	chr18	GABARAPL2	943	28.6333	24.2731	22.628	16.3327	56.1625	65.0066	65.9059	69.3086	18.861	29.7088	19.4295	28.7095	52.2431	79.9653	72.7052	70.5311	0.007
ENSBTAG00000009414	chr18	PSMC4	1415	38.1643	44.2471	33.4467	29.9328	22.6839	28.0759	26.4167	23.0219	46.0884	28.8375	27.4384	36.4608	24.8296	27.1614	46.1457	28.8508	0.007
ENSBTAG00000010867	chr18	LONP2	2820	23.3948	24.47	22.3122	19.7984	31.695	32.747	39.9253	30.0492	21.8322	21.1649	15.3148	25.6312	32.5033	32.1745	42.2573	35.7847	0.007
ENSBTAG00000013577	chr18	SLC1A5	2879	38.9007	42.5587	25.7508	46.977	33.2323	32.6242	40.2021	36.4515	45.9377	35.7507	33.0324	50.9216	30.7564	27.1216	42.5253	44.1329	0.007
ENSBTAG00000015004	chr18	TBCB	933	37.6365	51.2313	28.1484	23.73	39.2985	47.3741	37.6504	40.8818	51.324	27.4162	21.9756	39.9671	41.8255	43.8005	48.9896	52.6049	0.007
ENSBTAG00000046996	chr18	EPN1	2129	47.4816	71.6228	42.018	50.866	32.9362	38.6796	39.557	42.8042	69.4036	57.2128	40.5709	63.8216	33.7967	37.59	32.2034	48.0456	0.007
ENSBTAG00000001632	chr19	NBR1	3188	32.0428	26.2911	26.0867	27.3263	36.5169	33.9185	36.1642	32.6598	28.7535	25.9812	22.8519	30.0431	30.2967	35.6328	36.0993	23.8844	0.007
ENSBTAG00000002654	chr19	DNAJC7	1800	29.0407	20.1967	29.7884	21.9261	32.5778	32.0099	35.278	28.9793	30.6567	19.6243	27.8708	26.392	33.7078	29.1899	33.1015	33.128	0.007
ENSBTAG00000006586	chr19	KPNB1	3475	27.3294	21.9887	28.7344	27.147	34.3891	32.1014	40.4349	29.6657	29.5284	24.887	27.367	26.9004	31.2268	35.0699	34.2922	27.4557	0.007
ENSBTAG00000007147	chr19	CUEDC1	2890	29.5017	39.7178	26.3154	29.811	24.776	30.042	23.6866	29.5354	45.1316	30.9784	28.2272	40.9181	26.8263	25.4191	24.8532	31.4262	0.007
ENSBTAG00000009948	chr19	TRIM25	2378	41.0555	29.3013	31.6362	40.2775	30.0585	29.2082	36.1725	34.0738	48.7118	25.3549	27.8841	40.9209	30.6395	38.0525	36.3824	26.619	0.007
ENSBTAG00000010745	chr19	THRA	2391	42.7793	39.5599	30.6633	34.4221	30.8761	29.4896	30.8902	31.819	44.6322	39.736	29.9219	40.8052	27.4364	31.3345	25.6023	28.5845	0.007
ENSBTAG00000012366	chr19	MRPS23	830	16.9869	21.0889	16.1503	21.4558	37.7795	35.819	33.0985	35.0252	25.2751	14.6754	20.498	24.6175	43.892	36.927	42.2852	30.3955	0.007
ENSBTAG00000016023	chr19	EIF4A3	1496	28.0959	32.6261	26.3326	20.9123	31.4408	32.0076	36.727	30.3201	24.9974	19.5411	21.2871	32.0965	34.6645	37.2354	31.6442	37.7136	0.007
ENSBTAG00000021468	chr19	MED24	3051	35.7486	29.1266	20.1745	26.5026	21.0003	17.074	21.2558	26.5577	35.4257	38.1268	17.0149	34.1546	18.4418	21.2873	17.9238	21.95	0.007
ENSBTAG00000021720	chr19	MRPL27	663	15.849	16.2467	13.6164	13.7931	32.7718	33.3333	23.7745	28.9207	32.3293	17.4534	10.5276	24.6546	33.4379	32.2865	38.1633	37.3598	0.007
ENSBTAG00000025121	chr19	EMC6	663	40.5252	30.4625	38.3736	32.6678	24.5788	26.9841	28.5294	21.1463	44.7108	22.0464	40.7946	41.6047	28.1583	21.2797	14.7729	23.5228	0.007
ENSBTAG00000047214	chr19	TRAPPC1	784	41.0569	48.5167	34.8937	45.4294	35.9021	46.6457	29.2962	31.8207	49.4442	35.7339	29.4907	51.4722	36.2147	34.1294	48.9305	38.0296	0.007
ENSBTAG00000002703	chr1	ATP6V1A	4162	28.9224	18.8444	23.6627	17.1151	55.1118	42.1003	37.656	45.6244	18.9564	12.2918	16.6656	27.9217	49.9954	50.7305	23.9252	27.6628	0.007
ENSBTAG00000003585	chr1	CD47	3007	24.4613	13.0973	27.7479	12.6449	57.2719	44.9721	38.0415	48.0645	15.3179	10.937	19.44	19.6205	56.0057	49.1029	32.8435	32.9492	0.007
ENSBTAG00000007394	chr1	RPL22L1	1165	20.4369	16.1804	19.9598	12.8073	62.5211	54.8774	37.8841	32.5635	16.4413	6.79605	16.476	21.2656	62.4301	55.3314	21.0181	29.9235	0.007
ENSBTAG00000009106	chr1	EIF2A	2527	39.1085	27.4404	33.9929	22.4749	47.339	37.4809	27.2674	35.0835	25.2659	15.9066	25.8947	34.5663	43.7623	43.6058	24.8704	27.7722	0.007
ENSBTAG00000046493	chr20	PDCD6	1250	51.5018	33.1225	46.8346	20.7924	43.6529	40.8324	27.3817	41.4003	24.8091	13.6423	26.5233	38.8218	42.4199	36.5847	5.87665	20.9165	0.007
ENSBTAG00000001565	chr21	MESDC2	1637	42.414	32.9003	38.2693	24.6974	41.1006	36.8044	23.9347	31.1091	30.3662	10.7892	24.7833	33.5445	38.6481	35.9599	13.9607	25.2184	0.007
ENSBTAG00000032059	chr21	TGM5	2242	37.8506	31.0787	29.0405	25.5466	48.401	38.8423	27.3187	39.0835	28.8845	18.4719	18.8739	45.7954	40.8828	30.0536	12.3777	23.5281	0.007
ENSBTAG00000010193	chr22	RAB7A	1259	99.3092	74.3272	81.0488	47.4042	68.6393	56.0044	43.9984	72.0554	71.7219	42.0855	53.707	97.7807	64.3593	68.589	20.7454	42.9913	0.007
ENSBTAG00000018294	chr22	DNASE1L3	1075	52.3383	26.9289	41.2259	25.5204	57.4199	38.1794	39.3801	66.9355	34.3628	14.73	29.2179	34.2126	33.2857	76.7084	18.2222	24.3215	0.007
ENSBTAG00000019526	chr22	CMTM6	2870	29.8464	24.6301	29.3584	14.2547	42.4127	39.0518	30.4423	45.402	22.2463	12.9445	22.192	29.3673	41.5588	41.1066	15.0727	23.0147	0.007
ENSBTAG00000005182	chr23	BOLA	1432	99.6653	25.3869	39.3539	21.5109	45.0016	35.2753	19.1842	50.9683	49.363	12.759	23.7616	39.2384	45.5388	46.3737	9.68955	42.282	0.007
ENSBTAG00000005536	chr23	MEA1	868	68.1911	55.8433	63.6642	41.5875	38.6857	35.4633	25.9422	40.8553	51.4895	28.7676	41.7141	69.4423	43.6134	37.8326	25.3888	26.4225	0.007
ENSBTAG00000005808	chr23	TMEM14C	896	29.9868	31.1816	24.4256	20.4125	67.2377	55.7903	34.6815	61.2087	25.9582	19.7119	17.5275	43.0428	63.8098	45.0663	26.4173	56.3131	0.007
ENSBTAG00000006546	chr23	GSTA2	1020	105.887	33.6611	52.2995	17.931	30.7422	29.4048	50.334	76.811	26.3794	21.4952	38.4917	29.7974	30.759	59.8584	45.6113	49.4672	0.007
ENSBTAG00000031746	chr23	ENSBTAG00000031746	1056	19.9013	12.7504	17.357	14.585	43.8398	36.8732	25.5885	45.2964	16.4109	10.3812	17.7635	25.3955	38.7954	35.4739	17.7771	23.0216	0.007
ENSBTAG00000031913	chr23	ENSBTAG00000031913	1092	39.5866	28.3592	30.8138	25.1231	63.7613	48.186	41.2415	49.2785	30.9045	18.4048	22.3712	34.1477	54.2563	49.0063	30.6449	37.3845	0.007
ENSBTAG00000047609	chr24	CIDEA	573	24.1416	24.6731	30.078	6.7198	22.6222	17.907	25.9368	32.3838	15.1221	11.6917	31.9757	9.36045	23.9833	34.386	18.5177	21.6139	0.007
ENSBTAG00000001441	chr25	CARHSP1	739	45.1769	85.6331	45.5328	37.1237	35.5825	34.8895	34.7366	37.3852	56.7748	15.6584	29.5155	35.2523	35.7884	29.2953	11.0447	58.9663	0.007
ENSBTAG00000002735	chr25	C25H16ORF13	945	19.7053	43.1005	16.2114	22.41	28.479	33.9657	41.4615	31.4174	32.3337	13.534	15.2338	24.865	32.377	32.1758	7.77335	66.0133	0.007
ENSBTAG00000005446	chr25	POLR2J	579	39.0533	52.323	26.9314	33.2508	25.7993	18.6302	33.4462	22.7898	47.2591	31.556	32.3977	34.8482	22.8391	20.5859	9.86773	80.8064	0.007
ENSBTAG00000008632	chr25	ENSBTAG00000008632	289	59.8319	47.7545	46.3833	68.2821	40.5814	36.4146	49.8665	51.3658	138.866	65.3285	34.718	66.2819	43.5142	32.826	0	104.754	0.007
ENSBTAG00000009969	chr25	RNPS1	1852	39.2856	82.1535	40.4737	50.6774	35.2627	37.6459	32.3421	32.9527	52.9432	38.4755	29.4438	56.2666	36.7515	30.7345	54.6485	50.2782	0.007
ENSBTAG00000017067	chr25	WBSCR22	1116	32.6568	41.0207	22.0618	42.6965	29.757	31.1188	26.2305	26.7882	26.5621	40.9295	20.3266	35.702	29.2747	34.2206	25.5977	46.0339	0.007
ENSBTAG00000046100	chr26	ENSBTAG00000046100	514	21.996	20.9563	33.5306	6.55475	79.0194	84.4567	50.8185	85.439	14.1961	11.8488	11.0333	30.8078	97.8645	73.8266	15.8794	50.867	0.007
ENSBTAG00000000451	chr29	TMEM126A	727	15.7344	16.2055	16.9333	10.5927	41.4339	36.913	22.9205	32.6139	19.4464	9.21504	12.0011	17.2145	33.5259	36.8053	13.4724	30.9162	0.007
ENSBTAG00000001035	chr29	SF1	3182	44.0165	35.121	39.2898	23.2939	39.612	30.7578	23.4944	37.9049	40.1301	18.9485	26.0482	41.7383	33.9799	36.388	11.0298	24.506	0.007
ENSBTAG00000004348	chr29	MRPL21	688	33.2527	26.4201	28.6291	18.1889	34.8108	32.1221	20.9468	25.4724	31.1546	20.36	17.1199	30.0697	35.8032	33.9418	13.0497	29.3352	0.007
ENSBTAG00000012289	chr2	AKR7A2	1025	49.9602	62.0678	23.2198	24.887	39.1436	44.662	36.4679	47.0687	37.3739	30.303	15.7472	40.6159	48.0636	37.7333	34.2407	52.3584	0.007
ENSBTAG00000012620	chr2	C2ORF17	2505	27.9827	33.0564	25.3363	18.4452	30.9494	31.0883	23.7314	30.8648	29.311	20.6657	20.2011	31.6072	31.9844	28.8403	16.9431	31.129	0.007
ENSBTAG00000013218	chr2	GORASP2	2245	41.9473	35.0855	40.3344	30.229	33.379	33.7512	33.7016	31.0413	33.7213	21.9739	27.5929	47.0995	31.5884	30.2301	19.2689	24.5182	0.007
ENSBTAG00000013761	chr2	STMN1	982	17.7438	12.3401	15.0434	11.2729	30.4232	29.471	17.8859	23.725	23.6849	14.8847	6.2193	15.6053	34.7217	22.046	29.9219	37.3683	0.007
ENSBTAG00000008926	chr3	FUBP1	2192	29.0051	27.3343	29.3286	49.4041	26.0197	29.5262	39.2419	25.1137	38.4896	46.9554	31.8423	29.712	24.4268	26.6331	52.502	23.6462	0.007
ENSBTAG00000012454	chr3	SLC35A3	4952	15.8743	22.3637	18.0647	29.4498	26.1016	24.1206	41.5616	23.8985	20.1686	39.8477	22.5519	25.6851	22.3057	30.1114	56.5342	24.6391	0.007
ENSBTAG00000015996	chr3	GPC1	3286	18.1747	39.3362	20.8963	50.6792	17.62	24.9004	30.4258	26.6035	37.1946	43.9258	23.6307	42.4382	21.1867	20.9494	48.4356	30.012	0.007
ENSBTAG00000016705	chr3	BCAS2	930	18.3069	23.8885	25.2976	23.289	21.7702	26.3095	25.1813	20.6177	34.8167	37.9825	29.5517	13.1823	17.8437	25.8943	33.3502	32.0594	0.007
ENSBTAG00000001182	chr4	CDC10	2580	41.2953	21.0056	42.3074	20.1477	65.1237	48.0302	43.1156	55.7796	23.6863	15.5798	23.5028	37.717	58.7926	56.6639	18.9814	31.4686	0.007
ENSBTAG00000009839	chr4	GSTK1	951	36.9242	31.8559	27.9032	17.2076	48.9397	45.0941	31.7286	53.116	27.8138	15.3699	15.1376	42.702	52.7579	42.2041	19.7399	31.8337	0.007
ENSBTAG00000018972	chr4	GARS	2413	28.3882	20.5064	31.1773	17.5528	33.7154	28.6755	25.5694	31.9561	22.8686	12.115	17.5363	28.155	34.7082	36.9965	9.47105	20.5301	0.007
ENSBTAG00000000021	chr5	ENSBTAG00000000021	761	16.7793	21.2317	38.1052	20.2389	18.9803	26.9664	17.7539	22.2162	22.7725	22.4085	37.8342	23.829	21.6359	23.334	25.7409	24.1101	0.007
ENSBTAG00000004018	chr5	DGKA	2607	34.49	34.0872	26.6536	24.5545	36.4628	39.5602	43.36	37.4076	45.6575	40.4151	24.4307	30.1746	35.4573	40.8681	43.2052	35.3655	0.007
ENSBTAG00000006039	chr5	ARHGDIB	1111	17.9583	19.3907	24.6235	22.9606	24.2239	26.2858	34.0504	30.0636	25.0396	38.3728	19.6327	25.5177	28.2396	28.682	35.9981	38.3966	0.007
ENSBTAG00000007160	chr5	CDK4	1340	23.128	28.8883	20.8237	26.5796	29.1127	35.9302	33.2727	31.542	36.0756	28.179	21.1609	30.4963	31.5406	29.4078	35.9372	39.0233	0.007
ENSBTAG00000013126	chr5	ENSBTAG00000013126	1017	17.6563	20.852	16.4086	26.0293	28.7692	34.9242	31.8837	26.7604	29.1477	28.146	16.7289	24.8626	29.9574	31.0938	38.5228	29.3168	0.007
ENSBTAG00000014129	chr5	RAB5B	1010	56.8918	43.9927	37.1076	49.0836	44.4919	44.8043	61.9798	49.8091	61.8602	51.858	45.7835	44.2536	43.0012	50.3358	76.7715	42.2363	0.007
ENSBTAG00000014759	chr5	ENSBTAG00000014759	2514	27.4064	25.5739	26.0073	24.3142	21.4103	28.7793	25.617	21.651	34.104	30.7665	25.6815	31.1893	26.1972	24.9635	36.0376	29.0106	0.007
ENSBTAG00000020938	chr5	TWF1	1240	27.0313	19.5452	28.901	32.6046	42.3124	48.3756	51.21	40.9028	32.7326	30.9427	26.3854	30.69	38.8936	48.846	63.1898	29.5933	0.007
ENSBTAG00000004230	chr6	SCYE1	1086	21.9235	20.457	22.6713	11.0798	54.7921	51.8438	41.0547	45.7538	14.2778	12.3376	17.6745	21.4015	57.5405	44.1253	25.5533	43.9266	0.007
ENSBTAG00000005744	chr6	COQ2	1546	44.0502	31.3532	22.6498	20.8587	44.2386	42.8849	35.8305	53.7447	28.9087	24.4242	17.2125	44.1097	41.5938	52.3946	24.2854	45.9882	0.007
ENSBTAG00000014804	chr6	HNRPDL	3030	38.8497	28.773	39.6356	23.6682	45.0215	30.8247	33.1451	41.4395	22.2757	20.502	33.8337	31.0197	47.2371	35.2431	21.8193	29.6714	0.007
ENSBTAG00000006241	chr7	MAN2B1	3132	31.5965	28.5883	29.0861	24.2804	33.1099	29.5688	31.6343	36.5352	27.229	25.0846	22.5641	34.1684	30.7556	31.5323	26.5813	30.7554	0.007
ENSBTAG00000009178	chr7	STXBP2	1868	27.6275	23.9664	18.599	21.3856	24.1222	19.5772	17.8407	25.4962	32.9586	18.2579	23.5868	25.8414	25.818	22.7883	19.6623	21.8543	0.007
ENSBTAG00000010734	chr7	NOP16	866	25.0355	27.9861	23.0605	19.4523	34.4983	40.4061	32.2427	30.9503	25.2776	14.7686	21.6608	27.1332	33.3844	30.8977	20.7349	27.5429	0.007
ENSBTAG00000011415	chr7	ETF1	2271	30.8075	24.9012	32.1631	23.3129	41.5314	35.4501	35.2988	34.7713	27.5116	12.068	30.3504	25.6419	37.8489	38.7742	29.8304	26.2573	0.007
ENSBTAG00000011699	chr7	CDC37	1047	44.337	43.0811	32.1382	21.6059	48.933	55.0314	43.0141	48.8365	42.6866	25.5944	25.8327	39.7624	50.1493	46.9306	35.8599	40.7437	0.007
ENSBTAG00000014626	chr7	RARS	2124	17.9101	20.6024	24.3428	15.6356	36.8498	35.0546	34.3493	33.1009	18.68	14.9104	19.9224	20.9231	33.9373	41.3432	29.9735	34.3374	0.007
ENSBTAG00000015041	chr7	NDUFA2	550	22.7328	23.8688	28.8489	24.5028	50.2789	46.8788	46.6734	63.7274	19.9004	9.96595	26.9675	31.1131	55.6296	66.783	35.6161	60.0474	0.007
ENSBTAG00000016797	chr7	CSNK1G2	1526	48.8985	57.793	43.0249	37.2176	23.8654	25.5165	25.9708	25.5357	52.897	34.7219	38.3067	49.2067	25.7422	25.3451	21.3945	25.8505	0.007
ENSBTAG00000038696	chr7	RAB8A	1528	46.9194	35.0269	37.9556	26.4592	30.3784	32.7147	20.6315	33.868	43.5755	31.4878	36.2581	45.6322	30.0356	28.655	21.3665	22.2143	0.007
ENSBTAG00000046232	chr9	ENSBTAG00000046232	483	55.6278	45.9966	48.1432	25.9088	75.1452	74.6254	56.8774	75.9823	41.5449	27.7405	29.8052	40.717	75.9619	73.5288	23.658	60.7795	0.007
ENSBTAG00000009231	chrX	NSDHL	2184	48.2347	27.2803	32.6927	20.2748	50.4212	48.7883	43.9222	47.1072	39.4659	14.7796	31.1599	37.5391	41.0781	55.0207	36.9982	39.4848	0.007
ENSBTAG00000009959	chrX	SLC6A8	1889	38.5865	42.0541	23.3162	17.326	47.0545	45.2652	43.6291	47.5877	34.7651	17.4101	20.3224	38.1284	51.062	44.0398	31.974	42.0086	0.007
ENSBTAG00000012117	chrX	ATP6AP1	2103	29.0309	31.0521	24.5859	18.767	36.8069	28.0235	27.4112	38.0393	25.806	12.4528	20.7437	32.5482	37.2353	33.6593	20.57	32.7172	0.007
ENSBTAG00000019512	chrX	G6PD	1602	46.4957	38.2417	38.2515	30.9454	39.0703	30.054	32.8913	39.6395	35.2998	19.3886	33.2217	50.8581	32.2899	38.7195	22.927	20.6155	0.007
ENSBTAG00000007385	chr10	C10H15ORF24	1065	37.5928	34.7673	33.3931	21.6926	38.0211	34.8323	28.3323	36.9763	29.5469	17.1558	24.1672	35.2533	32.2592	36.7729	16.8605	24.9806	0.008
ENSBTAG00000008218	chr10	NPTN	971	47.1223	27.3865	34.0902	25.2797	39.2862	31.4305	27.8285	45.0149	42.2703	20.071	27.8546	41.0334	35.2486	37.8277	23.5362	26.4541	0.008
ENSBTAG00000033983	chr10	MAP2K1	2376	31.6853	22.9508	24.294	22.2827	43.8008	41.4131	38.4775	43.4742	29.1749	18.7118	22.3995	31.0659	40.4869	39.9273	27.8251	30.6955	0.008
ENSBTAG00000010935	chr11	EML4	3848	45.6275	28.6049	28.7928	23.8902	36.7663	28.6479	27.7377	38.3635	26.9032	23.4242	24.6008	46.1298	32.7146	35.2105	25.2412	16.0925	0.008
ENSBTAG00000015124	chr12	ARGLU1	911	35.4793	29.9292	30.3296	16.3781	43.9064	37.5438	26.2008	52.9587	21.526	22.0615	27.2949	29.718	41.4125	41.1201	20.6066	21.1473	0.008
ENSBTAG00000008840	chr13	HM13	1601	21.5177	19.7636	19.9921	14.1295	24.9065	23.8281	23.3477	30.2633	23.0731	12.9338	14.1689	22.3341	23.7265	26.133	16.3138	23.4935	0.008
ENSBTAG00000015438	chr13	RRBP1	5168	59.2475	31.1339	48.3824	33.9	35.9513	22.5016	29.2802	37.2618	39.5337	26.1619	40.602	43.0949	30.7306	35.3483	20.3735	24.4081	0.008
ENSBTAG00000016524	chr13	RALY	1326	55.0701	53.3095	42.0872	31.5789	51.4852	59.127	45.5112	57.064	50.9015	35.366	30.596	55.4729	48.9836	52.649	32.6235	48.0835	0.008
ENSBTAG00000000948	chr14	RAB2A	1691	28.8675	21.4985	34.297	19.9239	48.7679	45.5866	40.2152	46.2099	17.7997	15.847	27.6035	28.6974	41.784	45.4564	44.406	38.5185	0.008
ENSBTAG00000008150	chr14	PKIA	1881	31.6794	28.2746	26.9058	18.6791	26.9089	22.3792	28.4915	38.802	14.0621	13.9225	23.1919	23.2188	27.1559	36.08	32.9779	25.605	0.008
ENSBTAG00000002849	chr16	IRF6	2259	70.4799	64.3719	49.288	33.4506	89.2969	66.0359	65.5899	74.8406	46.2308	29.9258	30.8979	65.915	83.2737	66.3309	31.7954	43.4532	0.008
ENSBTAG00000013527	chr16	PGD	1925	53.4808	39.8687	42.4917	23.7527	34.695	27.8813	28.5421	27.4188	36.9578	17.7172	37.1653	33.9657	33.0006	36.8981	11.448	19.7775	0.008
ENSBTAG00000009824	chr17	COMMD6	258	23.1996	19.5704	24.3877	13.0587	45.4574	52.0072	64.5861	51.9438	19.444	21.2452	13.5268	17.8191	53.7676	55.6268	31.6357	39.1136	0.008
ENSBTAG00000010662	chr17	LIMK2	3389	54.4368	42.0143	41.3297	27.1258	44.3687	36.3318	35.3482	48.4871	47.9061	23.7215	32.8241	60.2907	42.348	45.0036	17.5812	30.4534	0.008
ENSBTAG00000002676	chr18	SAE1	1992	18.1621	21.2917	11.124	15.222	23.2404	29.1888	22.1561	23.288	20.1468	11.6181	13.3587	14.8731	24.1458	26.4985	38.1058	43.7511	0.008
ENSBTAG00000004248	chr18	MLYCD	1637	17.9569	32.0778	13.5363	16.1709	13.8008	18.9647	19.808	20.2776	28.6947	24.1826	16.7887	29.956	16.2354	18.8715	23.434	19.6143	0.008
ENSBTAG00000009493	chr18	BCL3	1523	22.8817	51.2763	26.0454	29.0743	19.292	15.7201	29.2747	18.4111	29.9442	25.5929	20.6233	23.3102	17.4506	12.6177	18.7571	18.9743	0.008
ENSBTAG00000011021	chr18	CES1	1931	76.2523	50.0297	20.4006	24.9252	18.3485	17.9848	23.7889	24.8779	23.145	30.2781	25.7542	45.7642	18.2618	20.7852	33.392	24.4669	0.008
ENSBTAG00000011689	chr18	LENG8	5021	33.7759	38.6154	28.1685	23.7729	22.3253	18.8636	26.1909	34.9856	41.2361	42.6964	19.7224	34.8952	22.0766	20.3959	23.7334	33.162	0.008
ENSBTAG00000012744	chr18	UBE2M	1446	19.4089	28.8657	13.054	15.6441	23.3928	28.3837	23.6702	20.8173	19.554	19.7956	19.308	24.9048	21.9662	24.7287	24.836	26.6462	0.008
ENSBTAG00000015950	chr18	ISOC2	1009	15.8189	22.6854	8.1338	18.1265	21.2892	29.2038	23.2097	22.4772	16.2714	15.09	7.34992	16.4533	27.4966	24.5901	23.4587	28.64	0.008
ENSBTAG00000019604	chr18	VASP	2248	31.1227	46.1193	22.7567	25.9066	25.3166	29.6099	39.0657	32.2839	37.5308	24.3829	21.9284	36.584	29.9891	31.9211	42.1172	35.708	0.008
ENSBTAG00000020632	chr18	NQO1	1531	30.8419	37.1569	15.7243	19.1768	18.788	25.4331	41.1822	29.3576	35.7453	31.0283	14.2469	32.8642	19.1377	39.8795	30.3877	44.6412	0.008
ENSBTAG00000030600	chr18	P97BCNT2	2019	24.0461	20.0066	23.3053	18.8327	27.8212	24.2376	26.9902	24.4063	23.4914	24.132	19.8782	23.9088	25.6851	32.7706	28.2982	23.6277	0.008
ENSBTAG00000037888	chr18	LYPD5	687	48.2092	35.278	24.2905	46.239	22.8217	29.1052	33.4326	44.7167	53.1063	52.3039	29.2096	47.5866	18.6825	37.886	14.2568	48.0729	0.008
ENSBTAG00000046323	chr18	ENSBTAG00000046323	666	20.9702	30.3253	14.7874	20.9578	27.99	33.5782	36.5154	42.7213	27.3904	47.5519	18.9954	23.7766	31.5353	37.2544	58.8254	46.145	0.008
ENSBTAG00000010279	chr19	DUSP14	1475	67.813	31.4931	51.3749	45.0306	33.0602	19.4423	27.1741	45.9879	65.8567	44.1805	56.785	55.4102	18.3701	42.8779	24.3477	22.7015	0.008
ENSBTAG00000010297	chr19	DHRS11	1416	37.0101	43.0273	22.9904	31.2713	37.4892	44.964	41.3463	34.2172	37.6821	22.3655	17.8686	42.3874	43.7644	27.6576	25.9386	29.4783	0.008
ENSBTAG00000010899	chr19	TIMP2	1079	38.5843	20.2778	29.9174	22.3033	15.3315	22.6764	18.7823	26.5603	40.5753	20.8843	21.8322	32.4288	14.899	20.2896	14.3724	19.5551	0.008
ENSBTAG00000013273	chr19	PIGL	1143	36.5402	45.9417	25.1308	27.3708	29.2701	36.3684	22.4588	24.532	38.3034	30.9044	22.1364	46.7016	28.6966	22.1329	15.7099	27.6903	0.008
ENSBTAG00000015612	chr19	UTP6	3391	36.6751	19.5554	41.5473	25.4066	36.8429	30.0259	37.9835	37.9399	26.7632	22.2707	34.4772	25.985	35.1354	34.8626	25.2731	30.0296	0.008
ENSBTAG00000016161	chr19	FLII	4010	27.3319	30.4713	26.6062	21.8448	24.5674	27.8186	29.0879	28.947	39.35	27.9455	24.1509	30.3176	26.6403	26.4481	25.6462	25.7373	0.008
ENSBTAG00000019446	chr19	ELP5	1167	24.391	33.7476	24.614	26.8079	24.6482	25.7008	21.611	23.4974	37.9065	28.1814	19.0644	28.4514	27.3288	26.2634	34.2707	29.8722	0.008
ENSBTAG00000025001	chr19	MRPL45	1335	26.0044	25.7186	23.7706	23.4344	33.1982	40.2033	30.6985	28.5713	38.9436	31.0218	17.3189	31.5671	33.4067	34.0731	34.2377	30.2361	0.008
ENSBTAG00000046670	chr19	MLX	1835	23.4128	25.1312	22.0642	20.9834	22.8741	22.5101	20.3704	24.9435	28.5808	17.5905	19.7318	28.394	25.7878	26.7773	23.5742	26.2469	0.008
ENSBTAG00000003151	chr1	DNAJB11	1634	30.4444	16.2743	40.516	17.6734	33.3942	31.7196	23.703	31.671	22.8862	9.31809	25.0958	24.2277	25.7069	34.5372	14.9853	17.966	0.008
ENSBTAG00000013600	chr1	PSMG1	1027	31.6014	23.5988	31.6986	26.7132	45.6787	43.8065	32.0118	44.3672	21.759	14.2325	19.1147	36.5577	46.4552	42.8706	15.8949	37.5174	0.008
ENSBTAG00000018854	chr1	SOD1	856	36.5159	24.3807	24.2886	16.3059	60.7168	62.0856	36.3022	40.7055	24.5074	13.5182	12.7406	27.1519	66.0343	45.183	26.6982	47.6915	0.008
ENSBTAG00000038111	chr1	ENSBTAG00000038111	687	43.1753	41.6477	17.9192	14.7124	32.3457	24.8926	13.1108	27.9104	41.1574	15.0706	20.9547	46.0996	33.5908	29.3882	8.31647	22.7011	0.008
ENSBTAG00000012751	chr21	BTBD6	1749	37.5686	29.2538	27.5287	18.988	25.1282	25.7229	15.4496	22.1619	27.3786	15.3215	20.4526	36.5075	26.3886	21.0009	7.93335	14.9489	0.008
ENSBTAG00000013060	chr21	IQGAP1	7292	39.2904	28.0663	39.9546	20.9895	45.0843	33.0132	27.3599	37.4353	32.4589	18.625	28.3567	41.4002	39.0963	45.8678	15.7823	20.6954	0.008
ENSBTAG00000046186	chr21	ENSBTAG00000046186	174	23.6974	38.6909	25.1556	24.8951	75.2068	92.2346	82.8243	65.1708	18.3468	7.00035	17.5499	22.0178	85.6851	69.8992	14.0724	57.996	0.008
ENSBTAG00000046979	chr21	LGMN	1932	45.4385	25.2633	31.5763	23.1684	36.8058	27.9164	28.2056	47.7024	32.1029	16.0769	18.2895	44.6829	31.7403	45.5778	10.1392	29.6775	0.008
ENSBTAG00000013212	chr22	COPG1	2806	46.6913	33.1093	36.95	18.0104	43.2041	39.4737	28.4081	50.1114	41.1193	14.5421	23.1645	39.7764	42.9225	41.6974	14.253	29.9149	0.008
ENSBTAG00000015112	chr22	PSMD6	1337	27.0598	26.4354	31.7149	14.7596	38.1346	32.8623	24.9263	34.6969	18.0783	11.8435	21.5346	30.3737	37.6233	38.2067	11.599	18.1831	0.008
ENSBTAG00000018283	chr22	ACAA1	1593	37.6572	38.0352	28.1638	19.639	52.388	43.9318	36.4696	47.2408	34.6403	18.7335	16.4309	36.0744	50.8652	42.1449	13.8339	28.5065	0.008
ENSBTAG00000011975	chr23	SERPINB1	754	27.3431	25.0003	47.8923	30.6401	57.4694	40.4762	36.4347	48.1262	30.242	29.8861	38.1854	35.2285	48.3161	42.2622	20.5674	22.5089	0.008
ENSBTAG00000019588	chr23	BOLA-DQB	1184	22.131	23.8812	40.4343	26.8295	32.3229	28.4427	32.7118	46.4943	17.7182	12.8596	22.8436	42.7116	28.7979	30.4062	18.6127	45.3272	0.008
ENSBTAG00000019685	chr23	BAG6	3750	38.5554	31.058	28.4509	20.9208	29.2007	28.4845	23.6588	32.6034	34.0517	22.7371	20.2415	37.8002	29.1788	28.4764	13.0592	23.9745	0.008
ENSBTAG00000000405	chr25	VKORC1	766	19.7954	30.3214	19.2854	26.3901	38.8409	33.3162	24.6932	39.5666	21.4332	20.6721	25.6276	18.3386	39.0967	26.3573	30.9006	86.2299	0.008
ENSBTAG00000005455	chr25	USP7	3294	26.4084	37.299	29.815	26.1547	29.2329	28.4341	35.684	28.9173	28.2435	13.6819	23.5733	22.9509	27.9835	31.3846	32.4598	51.1054	0.008
ENSBTAG00000018868	chr25	METTL9	1604	19.736	26.0223	22.6835	25.5056	42.1002	34.6092	49.4157	42.1608	19.9024	16.7066	20.1258	19.9039	41.3022	33.2117	14.2479	50.3307	0.008
ENSBTAG00000002528	chr26	EIF3A	4276	52.2898	37.0776	51.6936	23.525	51.5926	33.7175	33.1764	44.2152	32.4226	16.9492	34.3809	45.0366	50.3907	48.0696	11.6437	18.8799	0.008
ENSBTAG00000002778	chr29	SF3B2	2873	34.3523	30.1111	29.5182	20.1033	31.9697	27.2894	27.2754	32.7242	33.4934	16.3228	21.7133	36.5374	33.4379	35.5603	11.9319	24.5872	0.008
ENSBTAG00000006199	chr29	DRAP1	832	44.6034	31.9619	33.2094	26.0322	40.0628	38.8951	24.8996	30.4805	41.1103	10.9801	20.4487	38.9863	38.3326	28.652	11.7721	22.0527	0.008
ENSBTAG00000010230	chr29	CAPN1	2255	36.2167	30.3025	28.5092	18.3558	39.0341	32.9015	29.9572	39.3153	35.9986	17.015	16.6371	34.4317	42.2569	37.1077	11.9444	26.8505	0.008
ENSBTAG00000020775	chr29	FIBP	1217	28.7444	28.4889	21.3548	16.2149	32.7652	32.6437	17.3926	25.9203	35.2249	13.0113	15.772	31.6897	31.9586	29.7816	10.7307	19.5991	0.008
ENSBTAG00000006970	chr2	OLA1	1702	28.7591	23.3373	28.6104	20.078	43.3028	41.7366	30.9587	33.4341	25.7231	17.1759	21.53	24.3101	40.1428	40.1604	31.171	29.6454	0.008
ENSBTAG00000017258	chr2	ACSL3	2453	30.3653	17.4275	22.9738	21.387	29.6428	21.5582	24.6017	25.2153	22.6817	18.621	20.985	31.236	27.0601	26.7743	22.2933	21.8783	0.008
ENSBTAG00000006321	chr3	RTCA	1540	14.0784	14.8633	14.0336	25.0029	14.67	19.1342	17.8388	15.798	19.2489	28.0787	15.0134	16.9165	13.5538	25.7465	35.5101	20.5519	0.008
ENSBTAG00000007330	chr3	STXBP3	2408	11.8207	16.4951	13.8601	18.5886	20.6609	23.1629	30.2981	25.2584	17.6132	28.0741	14.8553	12.834	21.9665	30.3052	52.8769	30.4781	0.008
ENSBTAG00000017566	chr3	TUFT1	2699	32.9694	19.3311	24.8329	43.3336	17.8387	13.4521	41.2146	24.7504	32.4422	44.0018	28.2852	26.7803	14.1222	18.7462	39.6156	26.0024	0.008
ENSBTAG00000017873	chr3	USF1	1715	18.3035	25.3194	21.2154	27.5032	10.5097	12.5795	16.0185	16.951	31.1124	44.0349	26.7085	25.3173	13.5315	13.4745	20.9405	17.385	0.008
ENSBTAG00000019133	chr3	ZNF326	1916	25.6858	22.6633	23.9871	45.2166	23.84	25.9525	36.903	27.0096	37.8455	46.7262	28.688	24.7942	20.57	25.6453	49.8411	26.8131	0.008
ENSBTAG00000020244	chr3	EFNA1	1545	21.4367	35.2951	20.7167	28.6603	18.458	25.3729	34.1047	22.2858	27.1564	39.8136	18.3531	20.8293	20.4747	17.9485	44.376	26.4232	0.008
ENSBTAG00000005285	chr4	MRPS33	694	36.4151	35.4072	29.5641	24.2733	69.5534	68.238	53.8612	64.4674	27.5996	5.26539	22.0005	46.0026	77.8993	69.0492	14.113	46.2661	0.008
ENSBTAG00000045937	chr4	ENSBTAG00000045937	1092	39.343	24.9684	38.0789	23.8008	75.6318	55.4138	45.7781	70.9913	26.7282	12.8276	28.3635	39.2933	60.9048	61.9261	26.9078	34.8642	0.008
ENSBTAG00000006369	chr5	MRPS35	1125	50.0121	36.5036	61.5221	31.6592	30.8358	42.563	42.4336	20.526	49.0507	28.1507	64.3695	44.9515	31.3454	41.947	50.7859	17.9401	0.008
ENSBTAG00000007158	chr5	TSPAN31	988	31.6372	28.9595	29.0734	33.1263	42.1089	44.2043	39.2011	46.1185	29.0801	26.5064	34.4399	27.6604	45.1397	41.8546	53.6975	48.2837	0.008
ENSBTAG00000007204	chr5	KRT80	3287	46.657	32.5654	32.3753	40.121	25.6145	28.2545	28.7724	46.981	46.3403	36.5011	35.8335	43.1246	14.4357	39.9619	42.4614	26.0955	0.008
ENSBTAG00000010711	chr5	ENSBTAG00000010711	559	26.6498	21.0758	23.4905	27.5524	18.1093	16.4729	16.9186	15.8598	31.8174	23.969	23.4118	26.5001	17.6262	19.1466	20.4416	22.9758	0.008
ENSBTAG00000011883	chr5	ARL1	1040	21.998	16.8306	29.7241	33.784	39.5286	37.4405	39.8393	38.8564	24.118	21.0818	27.6844	26.523	38.021	43.2703	51.7974	28.2274	0.008
ENSBTAG00000020292	chr5	C5H12orf57	780	23.8738	25.0301	20.3421	16.0435	26.2733	38.7897	40.4167	25.6399	50.2824	20.301	15.6599	34.0542	31.7465	43.972	57.5527	38.2246	0.008
ENSBTAG00000026993	chr5	CGI-119	2337	20.148	15.9879	24.4653	21.0069	32.1706	40.1904	36.0363	35.2891	22.4415	20.8483	24.08	22.0762	29.069	31.8504	49.2445	42.788	0.008
ENSBTAG00000010181	chr6	GRPEL1	1424	38.0165	31.6755	25.3587	20.6177	42.3935	40.0925	30.0449	36.7759	24.9803	12.403	20.219	33.3607	42.0619	34.5059	23.5002	25.4473	0.008
ENSBTAG00000017488	chr6	KLF3	1066	34.9372	24.3143	34.1317	22.1238	45.3973	27.1487	35.0653	33.847	26.0967	19.425	27.4184	43.606	25.5399	37.6512	18.376	9.03621	0.008
ENSBTAG00000009034	chr7	AP3D1	4666	32.8394	28.4237	25.6799	24.4469	32.1993	32.1398	30.7895	33.5822	32.938	22.4503	22.2514	31.9669	33.5088	35.1893	27.4633	27.4274	0.008
ENSBTAG00000009738	chr7	MGAT4B	1933	31.1712	31.1709	31.9845	20.6665	27.143	26.1326	29.3559	29.8652	30.6707	28.6714	22.7937	33.4288	30.2483	29.8242	25.757	29.6621	0.008
ENSBTAG00000013623	chr7	TIMM13	910	34.6413	38.8397	39.3816	26.4454	34.8652	42.7891	23.2602	29.2273	40.5935	29.4476	39.3095	33.3993	32.4826	31.8095	21.5262	26.2112	0.008
ENSBTAG00000020721	chr7	MRPL55	1057	42.785	34.0751	32.8694	25.0443	31.0676	36.8383	25.1382	26.3329	37.9682	23.0475	29.3027	41.5609	31.3994	27.3857	26.2544	31.2451	0.008
ENSBTAG00000015101	chr8	HMGB2	1149	25.6992	21.679	33.3328	18.0123	38.0351	43.9637	31.3565	31.0432	40.4849	19.6119	18.2241	24.6737	49.7594	38.3187	19.1797	43.9134	0.008
ENSBTAG00000017803	chr8	RAB14	670	52.0132	37.6804	45.7306	35.2	45.6959	38.0899	31.5922	42.4663	35.3949	24.543	26.6952	49.5565	44.3116	47.9238	31.6735	26.0156	0.008
ENSBTAG00000002827	chr9	ACAT2	1475	40.9403	27.1571	33.5699	19.9048	40.1745	36.209	29.0061	30.612	25.9717	15.2774	28.3925	29.0904	34.8944	34.9619	28.7746	18.3478	0.008
ENSBTAG00000017832	chrX	PDK3	1948	52.3713	41.2988	36.3726	18.7778	66.6062	55.7794	44.1572	59.6939	38.8626	31.577	27.5449	44.0537	64.623	61.187	26.8157	51.3324	0.008
ENSBTAG00000008341	chr10	ARSB	4243	13.1036	43.2366	39.5231	7.48672	51.6738	36.8941	34.4959	33.8202	9.88843	32.296	22.4134	10.4739	51.2409	51.5393	22.5066	25.5131	0.009
ENSBTAG00000018127	chr10	PPM1A	2034	21.6453	13.7359	23.537	11.1216	33.9283	28.5861	21.2558	29.8014	17.2644	14.9713	13.0829	22.2256	33.0806	36.3559	24.8793	22.5514	0.009
ENSBTAG00000003307	chr11	IMMT	2741	34.1141	27.3857	25.7498	21.9494	41.8415	40.0258	34.1752	36.1806	32.2779	22.6637	22.1223	36.6197	41.8119	43.3074	26.502	30.2896	0.009
ENSBTAG00000008448	chr11	MEIS1	3047	36.0574	19.5537	32.0523	26.6953	28.2398	25.2993	23.7964	31.8705	29.9344	20.5875	26.2001	35.1215	25.5717	24.748	15.0008	23.0326	0.009
ENSBTAG00000010672	chr12	PCCA	2498	40.1482	28.298	28.0357	22.1578	62.6654	57.0847	30.1079	50.0173	26.2895	15.8475	17.9874	36.0923	59.4251	50.1495	17.3173	28.6455	0.009
ENSBTAG00000016864	chr13	LBP	1812	36.1156	16.5333	32.4596	21.2497	35.9049	28.0228	28.3337	35.1593	31.4604	17.1416	23.3528	27.7677	32.4113	38.7964	15.7655	16.7074	0.009
ENSBTAG00000017424	chr13	VAPB	2257	25.6357	21.178	23.6356	13.4348	30.7401	28.7924	19.9538	28.5925	19.1957	11.6032	16.6223	21.8402	26.5379	28.4527	16.635	20.3232	0.009
ENSBTAG00000008409	chr14	MYC	2206	22.2489	30.823	24.8021	16.7999	48.2395	48.898	33.6849	32.5247	20.2597	15.1843	18.9841	23.1556	28.797	33.1904	27.3794	29.3182	0.009
ENSBTAG00000015734	chr14	RMDN1	1085	30.6477	17.994	22.6922	14.1952	30.4934	31.7654	25.3196	30.0239	21.0161	17.4009	24.1238	23.5398	32.5009	30.0419	26.3291	33.3981	0.009
ENSBTAG00000019581	chr14	PLEKHF2	2757	24.7013	18.5582	27.6841	17.9813	36.0015	34.2587	26.1361	33.2037	21.1732	13.696	16.7723	22.5113	34.5157	35.8213	28.7166	26.2872	0.009
ENSBTAG00000000087	chr15	HSD17B12	2889	26.6574	19.8075	29.8282	20.9915	45.8087	34.2415	31.645	40.3932	22.1	11.3837	21.442	34.9206	36.7082	44.7094	17.5163	18.5764	0.009
ENSBTAG00000003001	chr15	LAMTOR1	1056	43.3293	31.8761	28.7556	19.1428	39.3973	37.6206	29.4267	41.5868	33.2536	17.8787	17.7635	37.0049	40.6369	41.9237	15.4584	27.7997	0.009
ENSBTAG00000006690	chr15	ARCN1	2252	33.0165	20.0293	29.3975	20.7312	47.3638	36.3333	30.997	40.3748	23.086	8.38363	18.2089	30.735	40.874	45.4742	17.7593	23.2199	0.009
ENSBTAG00000002575	chr16	SSU72	902	53.6763	43.2892	40.3375	22.4111	58.5785	52.7941	35.4494	41.3725	39.4367	21.6064	22.2472	42.7565	63.0979	41.5304	16.2878	32.546	0.009
ENSBTAG00000012778	chr16	CAPN2	3179	26.4432	19.0595	20.3088	18.471	31.1836	33.6007	22.8083	33.6602	26.3961	11.3032	17.1532	32.2974	33.1964	29.1532	9.75642	23.3749	0.009
ENSBTAG00000000139	chr17	SETD8	2006	30.0369	25.3381	27.8204	18.2349	25.0475	25.0505	16.8379	23.5366	25.4624	20.9487	19.3546	32.2123	23.9126	26.6774	10.172	12.3477	0.009
ENSBTAG00000013152	chr17	NIPSNAP1	2480	32.0728	23.8885	23.7165	16.3023	36.986	29.0678	25.605	33.0881	26.4803	15.2258	19.7011	31.8228	38.3186	36.2912	12.5063	29.5933	0.009
ENSBTAG00000000639	chr18	APRT	972	30.5159	41.2106	28.7076	32.1861	34.9275	49.804	32.4331	41.999	46.9187	20.677	26.4795	33.371	40.5475	42.2934	32.7488	56.1572	0.009
ENSBTAG00000002327	chr18	TMEM208	756	30.0858	29.8319	27.1396	44.5653	32.0063	37.237	32.1684	34.9082	37.4009	28.1959	26.5437	31.419	33.6117	29.28	30.2297	52.1796	0.009
ENSBTAG00000004994	chr18	ENSBTAG00000004994	2124	22.1059	34.7071	19.9637	16.7687	27.6083	35.9217	39.226	29.9946	23.8331	10.896	15.6093	21.2839	32.7776	31.2651	37.2748	28.7225	0.009
ENSBTAG00000006633	chr18	IRF3	1548	19.0752	28.9207	17.849	14.6133	20.5755	21.7547	14.5464	20.2448	28.5768	19.6715	17.7539	23.5937	21.1888	18.0708	33.2175	31.7057	0.009
ENSBTAG00000019938	chr18	N4BP1	2752	25.5195	19.0812	20.776	19.9378	17.5848	20.0763	19.3104	15.4333	21.7088	28.1057	21.3998	23.2947	17.195	17.5012	22.837	13.8342	0.009
ENSBTAG00000020428	chr18	PAF1	1307	22.8978	25.2394	19.4657	20.6221	17.0019	22.7466	25.4984	15.4593	30.0079	24.2307	18.3574	18.3689	18.1523	20.6585	16.2366	24.2157	0.009
ENSBTAG00000004787	chr19	METRNL	1125	43.864	41.5902	36.9619	38.9323	29.08	24.5556	26.0206	35.0042	44.1862	36.8125	33.7358	44.2705	28.5796	32.217	31.9226	22.4251	0.009
ENSBTAG00000005461	chr19	SOX15	1155	28.5599	41.3842	27.2383	44.1718	16.8879	17.3119	17.9363	19.9929	49.3561	31.1106	26.4387	44.2262	16.5003	15.7954	14.1334	17.8712	0.009
ENSBTAG00000006916	chr19	TAF15	1482	30.4256	26.3474	44.8561	31.5025	37.569	33.7302	39.505	34.7802	34.773	23.8352	34.1456	31.7104	37.6164	40.7057	36.8998	39.9269	0.009
ENSBTAG00000007390	chr19	VAT1	2725	21.7211	19.6408	19.476	18.7223	23.1955	22.5924	22.9723	25.3465	21.7565	19.6678	16.329	20.8074	22.456	24.0125	30.5514	26.4276	0.009
ENSBTAG00000010155	chr19	ENSBTAG00000010155	855	21.624	22.047	18.5577	14.0733	25.5569	23.3862	26.3367	34.9657	25.6028	17.0956	6.63288	29.2747	25.6258	31.5797	19.0924	41.8459	0.009
ENSBTAG00000012225	chr19	KPNA2	1963	20.1922	16.4619	19.2319	19.1247	27.1055	32.8367	21.7952	20.3761	38.7979	17.3743	15.7784	18.3455	36.7868	30.3597	37.0056	39.023	0.009
ENSBTAG00000013271	chr19	NCOR1	7650	25.9763	24.5968	22.8151	21.7059	20.1882	18.2275	20.9578	21.2376	30.2841	24.0428	23.095	27.9779	19.2011	21.654	21.2319	15.3498	0.009
ENSBTAG00000017242	chr19	FADS6	1341	26.7807	38.9073	26.7243	29.79	26.6975	32.9605	24.5161	33.6709	31.6276	25.433	23.0969	37.9015	24.3629	29.2044	18.8682	23.9438	0.009
ENSBTAG00000020431	chr19	DERL2	1150	31.5756	33.0757	33.0659	29.7154	29.5213	34.088	24.2801	26.1755	35.2943	21.1837	31.1058	29.5383	25.7036	31.7282	39.0357	29.5161	0.009
ENSBTAG00000021798	chr19	ERBB2	3784	34.0261	35.2267	24.0745	28.1101	28.6447	27.5332	26.4216	36.5059	38.6871	32.6726	24.0946	36.1781	28.5055	30.9204	22.6483	27.2744	0.009
ENSBTAG00000022009	chr19	MRPL38	1373	22.7659	34.0779	26.4999	25.5902	24.6366	25.2939	23.6167	25.5281	31.5548	25.7274	22.5586	32.5536	26.6278	26.3978	28.5344	27.3948	0.009
ENSBTAG00000002463	chr1	NDUFB5	1119	33.4013	26.7725	25.1809	15.9145	78.7715	71.0052	55.9425	60.6186	25.2682	5.98689	19.8822	27.3894	73.9175	72.6053	24.7997	43.451	0.009
ENSBTAG00000009014	chr1	UPK1B	2031	12.5087	18.3968	15.8941	10.9011	41.0293	28.8874	27.9394	41.2151	17.0654	8.39628	15.4649	23.2645	38.7468	36.2898	15.673	19.6487	0.009
ENSBTAG00000017490	chr1	PRKCSH	3569	64.7725	21.0323	61.474	31.2869	42.892	24.8426	30.537	48.2947	32.2008	19.6241	46.9364	46.5872	29.133	57.592	21.0397	12.8522	0.009
[truncated: 51 more rows]

## Sheet: AUTOREGRESSIVE (D0 VS D3)
Gene.ID	Chromosome	Gene.Name	Sum.of.Exon.Length.of.Gene	B1	B6	B11	B16	B21	B26	B31	B36	B3	B8	B13	B18	B23	B28	B33	B38	b.pval
ENSBTAG00000001601	chr10	PKM2	2273	128.681	104.997	123.605	96.7693	115.686	120.957	98.6704	109.12	86.1611	45.2648	80.4231	142.392	144.206	91.4739	73.7173	123.577	0
ENSBTAG00000002326	chr10	LGALS3	1048	87.1932	69.3779	71.7852	52.815	65.8493	51.4643	49.419	77.9065	25.7076	33.767	49.5868	107.294	65.6268	33.7045	44.5041	82.6068	0
ENSBTAG00000003920	chr10	TGM1	2767	358.029	238.438	291.363	185.251	319.942	246.931	263.02	315.263	163.277	100.419	161.296	308.547	322.281	212.953	157.322	243.02	0
ENSBTAG00000004558	chr10	MGC165862	626	290.882	222.615	246.909	172.993	623.772	570.32	479.134	538.826	150.632	97.3573	116.22	260.072	620.884	368.048	353.21	514.705	0
ENSBTAG00000004692	chr10	ENSBTAG00000004692	345	95.2281	138.547	107.048	78.125	115.223	115.152	91.3768	89.6421	78.0914	70.2818	85.0611	151.008	103.08	65.1532	70.0981	102.901	0
ENSBTAG00000005211	chr10	RPL4	1389	1073.09	1067.75	921.146	646.938	1462.77	1510.19	1099.79	1293.76	524.447	499.164	618.859	1089.9	1522.06	773.305	826.399	1540.23	0
ENSBTAG00000005395	chr10	ENSBTAG00000005395	783	100.565	98.8768	156.174	72.5339	140.008	127.012	90.3015	123.495	79.4033	68.6297	82.7662	138.617	137.755	61.5158	76.1122	141.586	0
ENSBTAG00000009615	chr10	ANXA2	1381	317.55	250.813	249.994	228.28	466.278	456.083	341.11	452.066	226.601	110.092	153.176	329.776	497.537	306.929	282.691	540.739	0
ENSBTAG00000009783	chr10	ENSBTAG00000009783	507	279.402	277.522	197.486	188.915	218.173	237.668	155.449	208.21	112.41	107.283	139.881	275.302	230.944	129.838	95.3998	221.119	0
ENSBTAG00000010365	chr10	SQRDL	1716	396.397	285.217	306.726	251.592	378.344	351.254	280.555	318.397	200.479	145.12	208.068	413.781	347.619	210.987	219.45	329.194	0
ENSBTAG00000012317	chr10	PNP	1376	401.546	279.123	220.683	180.14	246.277	235.753	245.471	268.959	137.81	108.11	128.407	271.657	249.307	134.769	188.309	398.013	0
ENSBTAG00000012330	chr10	B2M	908	431.993	282.486	488.383	273.517	713.796	656.579	440.437	932.337	264.759	127.746	340.028	399.004	1016.84	713.485	314.854	771.208	0
ENSBTAG00000016234	chr10	DUOX2	4662	126.021	89.7485	109.967	80.5273	151.337	94.0755	109.643	155.981	62.4573	41.6082	68.9799	142.388	128.528	75.4221	69.8452	110.706	0
ENSBTAG00000016822	chr10	PPIB	886	191.56	182.743	147.281	100.498	215.276	227.759	179.94	232.007	83.0373	79.8822	93.1556	175.178	235.151	142.253	134.528	224.477	0
ENSBTAG00000018320	chr10	RPLP1	516	3197.93	3735.34	2740.44	1795.57	4626.37	4268.67	3452.74	4785.22	1819.4	1417.34	1421.81	3442.89	4581.55	2416.12	2443.83	4174.66	0
ENSBTAG00000018959	chr10	RAB11A	933	154.538	100.659	133.705	84.6025	206.019	178.217	154.946	183.195	51.0887	51.9769	84.5312	153.324	196.696	110.995	137.934	190.473	0
ENSBTAG00000019390	chr10	CA12	1122	408.517	294.91	226.022	195.182	254.498	230.267	203.905	284.458	167.161	126.16	155.296	350.761	218.731	76.5575	213.233	296.052	0
ENSBTAG00000025385	chr10	RPL12	630	621.14	636.355	407.745	320.106	664.097	683.213	555.44	675.475	315.798	298.539	272.693	612.285	733.567	411.584	378.387	783.303	0
ENSBTAG00000025564	chr10	RPL36A	481	114.76	114.77	117.162	76.0483	314.663	339.672	258.417	313.337	71.0915	50.41	64.8237	119.593	358.515	213.63	184.952	310.762	0
ENSBTAG00000025644	chr10	CALM	1473	314.964	244.974	291.767	201.606	270.54	272.74	199.649	242.709	149.839	123.236	187.605	287.073	279.809	147.694	163.008	271.312	0
ENSBTAG00000025666	chr10	RPS29	171	243.464	330.706	217.574	202.655	607.878	746.206	600.476	688.462	284.807	130.3	143.012	387.178	675.899	474.157	388.921	647.101	0
ENSBTAG00000036401	chr10	bta-mir-147	80	186.215	109.399	123.105	78.2122	544.735	411.086	377.174	458.743	51.8106	24.5749	38.211	119.39	465.502	291.008	399.465	420.403	0
ENSBTAG00000037452	chr10	ENSBTAG00000037452	997	339.531	174.214	146.524	110.068	103.889	89.9855	92.1493	108.569	98.7364	68.3594	84.0106	180.495	108.692	54.7534	84.0318	166.793	0
ENSBTAG00000039950	chr10	ENSBTAG00000039950	738	97.3251	105.818	102.68	76.9567	280.362	282.703	249.588	212.044	46.3347	42.6231	70.416	126.185	304.811	125.095	193.106	223.36	0
ENSBTAG00000040564	chr10	COX7C	192	244.546	196.356	256.469	185.503	329.207	367.237	250.98	252.352	91.748	95.5689	124.186	227.249	348.602	188.152	161.945	327.629	0
ENSBTAG00000045619	chr10	RPL39	156	1334.37	1216.98	1231.05	857.711	2144.6	2096.33	1515.62	1900.53	690.808	520.903	689.758	1365.06	2252.78	1096.1	1007.66	2112	0
ENSBTAG00000045980	chr10	ARF6	679	130.856	135.834	99.1126	82.226	119.998	124.379	80.9184	102.329	67.1478	50.1873	57.6261	125.321	128.22	74.4848	64.8735	106.402	0
ENSBTAG00000046952	chr10	ENSBTAG00000046952	453	454.821	905.803	801.376	584.367	527.059	501.798	368.836	441.937	420.89	425.313	500.708	907.108	547.682	274.682	245.957	520.162	0
ENSBTAG00000047064	chr10	ENSBTAG00000047064	561	780.52	328.211	395.965	253.093	266.491	280.916	158.95	168.323	219.803	133.169	264.821	419.056	255.361	155.977	123.167	245.723	0
ENSBTAG00000047744	chr10	ENSBTAG00000047744	561	775.541	325.811	388.65	250.519	260.109	274.351	154.133	165.382	225.344	128.496	255.013	414.026	248.782	145.96	124.707	242.023	0
ENSBTAG00000001575	chr11	ENSBTAG00000001575	771	84.1885	76.8399	83.7377	56.1835	283.253	259	259.35	252.974	49.7274	39.0988	60.2654	93.7555	357.69	183.255	188.201	287.31	0
ENSBTAG00000001928	chr11	PDIA6	1787	134.797	118.294	138.085	107.735	182.588	167.25	135.082	185.409	77.7014	64.9096	79.715	153.057	177.699	109.164	101.016	182.513	0
ENSBTAG00000002087	chr11	IL36A	660	278.718	197.887	249.526	159.706	749.508	520.211	441.486	757.544	175.842	90.3561	153.77	290.089	815.614	429.366	383.434	820.046	0
ENSBTAG00000002108	chr11	YWHAQ	1892	79.8628	59.4229	62.7526	47.5709	110.207	120.979	79.7408	90.1206	41.6238	28.4022	38.7765	78.5916	109.941	61.5239	70.7584	123.116	0
ENSBTAG00000003205	chr11	RPL35	928	675.374	677.212	599.901	401.952	660.233	732.017	485.784	727.618	458.926	322.016	332.041	762.33	693.228	401.39	329.475	696.645	0
ENSBTAG00000005654	chr11	TMSB10	452	184.803	190.647	170.071	109.678	158.14	182.188	84.6911	149.615	84.8227	84.091	102.798	176.732	223.417	118.996	78.3452	152.03	0
ENSBTAG00000006343	chr11	IL1R2	1318	151.681	143.788	126.198	90.9295	217.4	188.239	122.669	158.778	77.8339	72.5934	84.8876	157.452	215.477	79.1817	95.6764	151.216	0
ENSBTAG00000006963	chr11	RPL12	597	758.185	797.83	805.12	434.546	1296.15	1368.36	818.488	981.498	432.189	334.8	516.137	702.853	1393.69	871.36	562.785	1061.68	0
ENSBTAG00000007485	chr11	GRHL1	3497	51.4623	37.444	57.2636	38.6751	53.3067	37.1659	40.6957	57.1305	32.2983	22.3003	31.4692	59.9016	52.0946	35.1231	29.3913	50.7588	0
ENSBTAG00000008985	chr11	PCBP1	1474	104.947	87.9208	99.1077	65.6326	132.833	126.014	103.882	129.805	63.9724	44.4593	61.3865	101.762	134.518	81.6941	67.9716	128.874	0
ENSBTAG00000011154	chr11	SDC1	2429	115.159	124.029	110.823	79.0617	167.009	146.116	142.579	155.248	58.4443	60.4339	61.1628	134.051	167.887	96.1751	95.296	148.547	0
ENSBTAG00000011559	chr11	RPL7A	881	1155.73	1294.48	1097.68	729.334	1228.5	1313.98	872.599	1152.58	682.183	567.556	723.798	1259.08	1301.43	759.042	634.301	1286.64	0
ENSBTAG00000012847	chr11	FAM129B	2306	102.094	98.2391	68.6883	56.3541	107.767	96.1792	89.6418	127.676	68.302	43.4803	41.8896	97.4289	116.027	63.011	70.0405	122.259	0
ENSBTAG00000015473	chr11	RPS27A	471	803.149	778.279	698.728	531.378	1697.41	1779.66	1161.75	1395.09	464.206	368.71	398.498	765.057	1863.4	1043.1	898.55	1632.64	0
ENSBTAG00000018542	chr11	COX5B	469	469.083	388.287	323.147	237.061	637.006	664.75	506.052	579.845	271.757	184.443	177.286	414.245	643.811	338.914	364.636	567.93	0
ENSBTAG00000019701	chr11	RPL31	435	1641.69	1702.4	1277.9	884.053	1435.46	1643.29	1121.23	1489.21	833.734	726.136	754.734	1709.64	1489.3	1039	812.085	1384.04	0
ENSBTAG00000020873	chr11	MAT2A	2809	44.7	49.6109	49.279	22.6174	88.5133	48.704	78.2393	94.6109	14.3867	12.598	22.2002	46.444	86.8303	46.012	63.3407	89.2065	0
ENSBTAG00000022142	chr11	ENSBTAG00000022142	419	83.1715	72.3031	58.1085	65.4759	68.0611	61.5354	42.9935	93.001	49.4612	56.3052	35.0192	93.2535	63.256	49.8146	51.5339	82.7453	0
ENSBTAG00000023823	chr11	CYCS	318	263.512	195.827	191.841	151.354	512.057	476.55	335.644	352.057	97.7559	70.0667	128.812	199.325	549.139	260.02	293.335	424.353	0
ENSBTAG00000024604	chr11	ENSBTAG00000024604	531	404.043	477.341	354.452	222.978	397.792	413.223	288.364	371.584	208.804	206.102	230.274	436.6	429.954	250.963	216.334	392.928	0
ENSBTAG00000025161	chr11	AGPAT2	834	187.555	233.287	137.111	128.117	99.0286	113.251	80.4595	122.866	100.639	84.0771	102.629	223.32	94.9368	51.9786	74.5648	116.499	0
ENSBTAG00000025274	chr11	TUBB4B	1566	211.408	196.249	180.282	136.155	173.512	174.557	156.446	190.773	107.856	87.0425	113.218	228.163	185.959	116.367	93.7615	205.088	0
ENSBTAG00000025335	chr11	ENSBTAG00000025335	455	393.186	607.38	571.183	378.698	438.461	456.225	296.939	387.884	373.492	260.692	384.294	617.347	446.101	225.837	269.553	434.377	0
ENSBTAG00000026034	chr11	ENSBTAG00000026034	312	490.691	529.731	402.459	314.7	93.3809	83.4822	49.0774	72.6905	182.666	178.535	229.266	501.635	107.531	46.3143	38.7562	70.533	0
ENSBTAG00000026809	chr11	ENSBTAG00000026809	741	551.25	503.327	632.785	363.09	879.497	917.816	639.981	804.117	320.233	269.738	355.605	670.555	916.392	527.604	533.844	940.253	0
ENSBTAG00000027015	chr11	ENSBTAG00000027015	579	128.187	269.173	231.516	147.966	273.131	317.168	190.566	242.498	123.486	91.6783	140.437	266.562	268.572	134.49	158.123	262.466	0
ENSBTAG00000030281	chr11	ENSBTAG00000030281	579	313.805	416.84	403.499	277.644	461.189	450.761	378.798	437.992	196.862	178.829	228.078	405.279	471.376	245.41	270.002	455.013	0
ENSBTAG00000030678	chr11	ENSBTAG00000030678	789	123.402	187.291	219.478	104.923	196.367	179.398	128.429	157.311	93.246	68.9384	129.404	224.502	200.703	87.5021	112.753	196.029	0
ENSBTAG00000031731	chr11	HIGD1D	738	137.877	162.376	171.999	118.696	330.713	324.056	269.116	239.981	109.518	71.9265	93.6119	212.956	358.455	157.728	194.276	257.961	0
ENSBTAG00000032775	chr11	ENSBTAG00000032775	551	98.2495	284.073	293.426	210.517	320.171	338.538	215.779	309.078	210.628	174.834	160.889	388.841	329.104	161.722	148.915	328.93	0
ENSBTAG00000034586	chr11	ENSBTAG00000034586	1025	268.098	202.952	214.583	148.383	352.172	272.849	232.428	375.946	134.455	107.41	119.293	284.207	332.224	177.003	210.661	343.31	0
ENSBTAG00000039839	chr11	IL36RN	1543	114.477	51.2661	127.653	82.661	143.455	96.3376	89.6044	171.035	62.4548	38.6487	61.0188	131.96	170.575	75.4395	58.7747	124.994	0
ENSBTAG00000046117	chr11	TMSB4X	597	172.892	184.939	224.536	137.861	612.714	643.856	422.446	505.254	104.142	86.7187	131.082	210.529	658.069	307.934	238.713	557.095	0
ENSBTAG00000047029	chr11	ENSBTAG00000047029	432	161.337	105.97	107.654	85.7883	485.524	537.762	415.955	522.601	83.9524	39.4412	63.6851	118.084	560.715	390.241	267.91	542.564	0
ENSBTAG00000001648	chr12	RPL21	1802	566.219	578.515	484.587	292.736	685.224	640.51	418.617	610.407	143.759	155.286	246.993	586.171	693.522	231.657	220.001	648.05	0
ENSBTAG00000002129	chr12	KLF5	3289	167.871	112.681	166.436	87.3638	186.774	131.188	134.601	158.535	48.8334	48.816	84.0201	183.348	149.337	48.8161	57.5105	148.904	0
ENSBTAG00000003109	chr12	ITM2B	1122	683.43	438.615	651.245	356.046	792.1	631.007	573.985	841.797	186.555	148.355	299.15	738.862	730.2	238.258	308.687	770.291	0
ENSBTAG00000003560	chr12	ENSBTAG00000003560	774	161.366	145.691	128.301	76.4866	249.298	260.036	152.446	235.478	64.2612	33.0205	63.1914	154.532	278.931	101.644	98.1994	251.327	0
ENSBTAG00000010156	chr12	TPT1	836	2243.37	1971.75	2457.19	1181.96	3256.44	2825.13	2140.27	3096.84	583.799	577.725	976.301	2550.09	3281.33	1039.97	1010.41	2948.21	0
ENSBTAG00000017425	chr12	GJB2	2252	1154.22	725.239	962.1	645.445	1599.57	1188.13	1001.3	1517.12	339.116	247.349	441.972	1190.63	1562.25	503.699	476.727	1361.52	0
ENSBTAG00000018103	chr12	HMGB1	1245	89.315	62.4556	88.3324	57.9886	166.19	148.559	105.988	135.464	28.2982	17.8966	43.2138	83.3423	173.273	65.1252	54.1119	155.08	0
ENSBTAG00000032979	chr12	ENSBTAG00000032979	667	126.031	99.4189	143.551	77.2109	196.192	170.006	128.288	151.155	40.3921	23.5801	79.7448	128.552	195.916	68.6035	59.5661	177.726	0
ENSBTAG00000035926	chr12	ENSBTAG00000035926	1332	722.273	874.38	1035.32	513.104	1657.25	1480.4	1104.93	1540.75	271.5	249.931	506.268	1086.02	1746.88	515.299	603.04	1571.86	0
ENSBTAG00000045566	chr12	ENSBTAG00000045566	680	157.266	230.678	228.509	137.314	362.733	333.512	246.372	322.606	45.7153	53.0046	105.193	250.911	359.179	115.695	137.177	339.803	0
ENSBTAG00000000598	chr13	CST3	726	134.843	147.441	122.088	91.4878	110.019	113.428	75.0595	131.771	79.9282	64.0887	75.7905	191.36	123.385	66.3455	44.0182	127.252	0
ENSBTAG00000001420	chr13	ABHD12	1879	116.376	139.195	99.7303	64.5498	91.9161	91.2923	91.5574	96.9986	57.3529	59.9876	61.8209	121.88	88.0256	47.4235	78.6025	98.1131	0
ENSBTAG00000001785	chr13	TGM3	2632	345.414	170.608	801.68	261.134	982.885	517.594	832.442	1211.76	318.501	114.782	473.631	383.425	1246.64	1093.76	402.648	971.539	0
ENSBTAG00000003937	chr13	RPS13	525	287.557	167.985	129.228	95.3443	356.249	361.318	307.101	338.915	80.9233	84.8808	97.8203	164.976	383.425	244.657	207.29	363.806	0
ENSBTAG00000004075	chr13	IDI1	1351	79.9444	59.7977	84.2367	52.7263	93.2064	89.7757	81.671	73.253	40.6508	30.5594	54.7569	61.539	80.9564	47.537	70.9635	91.5866	0
ENSBTAG00000005316	chr13	GDI2	2366	149.426	130.462	142.565	82.7943	190.971	182.81	154.751	179.25	80.5846	72.8452	93.5411	147.621	194.194	124.862	147.115	192.69	0
ENSBTAG00000007648	chr13	NET1	3158	89.4602	104.138	97.6282	53.1905	81.3115	70.7308	75.725	83.1758	46.2653	46.6907	63.8867	90.9399	83.5556	41.9439	69.4686	74.549	0
ENSBTAG00000011263	chr13	EIF6	1022	169.713	172.258	127.415	97.9565	173.583	178.4	166.13	167.443	98.3489	79.5117	78.3663	149.53	197.95	128.036	114.091	195.012	0
ENSBTAG00000011704	chr13	ENSBTAG00000011704	430	112.595	103.332	76.3442	47.0112	444.43	402.597	290.114	277.14	60.2449	67.057	44.076	91.8776	459.553	252.036	255.095	306.099	0
ENSBTAG00000012276	chr13	RPL5	1030	685.846	645.444	713.133	426.633	684.024	647.521	534.744	572.091	335.009	365.203	484.353	677.143	698.518	455.948	461.204	643.983	0
ENSBTAG00000013930	chr13	ATP5C1	1092	156.641	130.699	126.262	103.578	200.554	197.803	167.028	175.968	82.5554	67.8134	85.6599	155.251	198.011	122.034	128.133	201.333	0
ENSBTAG00000015434	chr13	DSTN	735	187.844	143.346	154.463	119.835	217.344	194.01	156.859	198.603	98.6869	82.0277	106.471	196.104	246.031	150.726	125.737	202.522	0
ENSBTAG00000017475	chr13	GNAS	2277	146.271	134.231	124.709	88.3556	144.597	136.112	116.298	135.731	81.0039	71.6632	86.1888	155.393	147.857	92.3709	85.3467	147.248	0
ENSBTAG00000018101	chr13	AHCY	2124	198.076	222.664	189.333	130.524	249.754	245.134	158.812	226.367	118.062	117.244	134.71	252.128	252.018	156.096	172.416	237.614	0
ENSBTAG00000020795	chr13	RPS21	352	587.213	685.654	671.482	466.265	444.71	509.747	390.224	425.24	370.917	286.707	439.427	651.837	507.058	389.987	282.178	451.78	0
ENSBTAG00000021368	chr13	ENSBTAG00000021368	1002	482.928	211.642	183.197	146.025	312.328	359.196	230.572	266.055	131.336	117.07	123.252	213.824	298.331	165.844	228.426	325.292	0
ENSBTAG00000024608	chr13	ENSBTAG00000024608	614	191.284	300.976	290.943	210.865	370.961	350.08	314.663	341.837	162.014	137.683	171.265	305.458	375.658	249.725	247.578	362.804	0
ENSBTAG00000025968	chr13	ENSBTAG00000025968	729	205.264	196.703	173.747	151.192	203.892	217.261	176.066	192.319	152.092	105.176	119.927	245.659	238.852	124.437	105.446	224.124	0
ENSBTAG00000031376	chr13	BSP30C	1099	7998.69	9285.14	8269.48	5001.37	5932.81	4768.27	8645.3	8877.98	4279.68	5041.09	4821.48	8391.8	5867.08	6298.8	7327.77	8534.16	0
ENSBTAG00000037509	chr13	AKR1C4	1131	586.848	408.338	346.857	275.336	482.241	448.96	359.171	426.208	201.562	213.228	221.09	438.178	399.423	176.74	335.25	454.311	0
ENSBTAG00000037925	chr13	ENSBTAG00000037925	441	270.848	129.759	98.6329	86.2203	250.545	264.288	196.074	231.89	63.4416	69.8424	83.1805	129.457	263.985	172.935	125.345	255.624	0
ENSBTAG00000039028	chr13	PI3	706	422.96	127.779	799.776	415.177	2049.21	1015.49	1525.22	696.212	343.447	120.67	532.573	343.136	3844.44	2036.52	497.917	374.339	0
ENSBTAG00000039208	chr13	ATP5E	575	200.789	149.28	157.479	134.766	313.892	300.615	263.165	259.603	86.5012	82.0587	98.8835	187.627	331.413	178.706	178.75	309.785	0
ENSBTAG00000039289	chr13	ENSBTAG00000039289	1408	289.072	152.049	110.165	98.107	176.499	196.761	159.288	154.925	90.5214	84.7088	69.0404	160.801	160.838	96.9267	137.408	189.028	0
ENSBTAG00000039643	chr13	ENSBTAG00000039643	1135	149.886	92.8276	67.0058	60.6403	83.4258	82.9851	65.8672	68.4834	58.4296	47.9228	49.5565	96.7746	70.3509	48.8034	77.6196	113.04	0
ENSBTAG00000046623	chr13	RPL26	435	981.835	969.595	983.583	642.847	741	800.173	574.594	724.7	531.208	557.407	576.24	1123.79	788.225	435.532	490.428	802.745	0
ENSBTAG00000000711	chr14	NDRG1	2955	91.3297	119.836	96.2807	70.0377	93.4982	98.7386	78.3362	97.8904	56.8076	62.3173	69.1031	119.152	103.09	65.7438	104.931	137.351	0
ENSBTAG00000001521	chr14	UQCRB	476	152.012	118.804	163.221	101.115	242.756	233.248	195.849	197.081	71.8383	66.0837	145.138	153.228	224.487	161.905	146.976	232.903	0
ENSBTAG00000006702	chr14	EIF3E	1496	146.259	131.404	130.749	98.1271	230.484	236.54	171.894	205.901	87.9672	81.4782	98.8992	171.947	227.627	135.764	195.72	224.815	0
ENSBTAG00000012232	chr14	CYC1	1214	180.89	214.333	107.489	116.56	192.704	214.984	166.936	184.438	122.058	90.1483	86.1165	170.226	207.544	145.479	130.197	196.149	0
ENSBTAG00000014032	chr14	EIF3H	1216	124.37	125.676	127.56	80.7453	134.62	141.717	91.8492	115.296	59.6504	58.2036	91.5054	138.349	142.917	77.2412	101.571	128.9	0
ENSBTAG00000014130	chr14	COX6C	465	346.687	257.707	337.105	182.172	290.446	302.135	276.994	252.289	218.385	136.703	226.144	311.372	290.043	188.179	221.035	266.094	0
ENSBTAG00000014643	chr14	EEF1D	1994	129.809	156.32	114.421	96.7922	142.15	162.027	109.54	135.245	93.0201	80.8481	93.8221	155.783	151.512	87.3638	92.2617	146.907	0
ENSBTAG00000016278	chr14	RPL30	534	406.754	386.409	369.366	227.133	881.046	856.291	683.126	826.638	275.547	218.443	258.747	373.578	932.041	605.844	693.878	879.412	0
ENSBTAG00000018206	chr14	NIPAL2	1675	42.7223	35.1683	39.361	23.5624	62.5003	59.5302	54.8495	61.4222	25.9826	20.7358	27.3751	46.0066	64.095	44.093	51.049	59.865	0
ENSBTAG00000019147	chr14	RPS20	474	1748.22	2009.01	1759.72	1149.45	1372.83	1645.18	1158.2	1392.78	1241.71	984.377	1084.74	1978.85	1483.55	1122.88	914.729	1396.31	0
ENSBTAG00000019663	chr14	DECR1	1596	111.676	93.6437	115.186	73.8846	120.359	100.721	98.1982	87.7156	59.0823	50.5047	70.1015	119.962	97.538	69.4134	106.069	87.8035	0
ENSBTAG00000020139	chr14	RPL7	1089	837.151	763.171	907.619	583.401	1286.56	1434.34	1054.97	1203.17	484.327	477.205	594.534	955.801	1384.2	879.447	989.815	1425.41	0
ENSBTAG00000020405	chr14	NDUFB9	880	118.803	96.3932	109.116	88.604	91.8881	93.5782	80.3478	70.5218	67.1183	44.6816	76.4221	115.197	97.5992	59.2963	82.4449	86.5814	0
ENSBTAG00000026327	chr14	RPL8	850	668.654	768.265	568.053	451.295	939.112	1137.5	771.965	933.86	563.212	413.243	399.912	755.926	1075.17	725.336	649.306	1035.35	0
ENSBTAG00000032236	chr14	CA1	1424	11533.3	4630.53	6078.41	4854.97	10649.9	11411	7230.38	8798.71	4208.89	3330.49	4327.29	5937.97	10934.5	5159.45	8074.22	11761.1	0
ENSBTAG00000032432	chr14	ENSBTAG00000032432	471	492.508	836.168	795.144	583.494	1128.37	1246.21	894.021	1166.15	653.408	542.63	520.514	1024.99	1191.34	809.599	889.381	1254.01	0
ENSBTAG00000032812	chr14	ENSBTAG00000032812	312	90.8055	80.9161	44.7177	53.9926	167.769	152.629	109.702	128.861	46.4967	37.8075	41.1503	62.6174	150.544	87.4825	107.964	153.043	0
ENSBTAG00000036116	chr14	ENSBTAG00000036116	1426	12837.6	5470.76	7290.58	5604.88	13621.5	14207.7	9325.49	10967.1	4959.43	3889.7	5255.44	7091.42	13669.7	6691.34	10169.5	14332.7	0
ENSBTAG00000037470	chr14	ENSBTAG00000037470	569	181.867	198.772	241.835	140.416	672.373	792.985	489.14	552.945	96.5189	85.2274	184.81	218.599	734.379	390.809	447.793	639.968	0
ENSBTAG00000046358	chr14	PABPC1	2849	309.767	245.163	393.69	218.944	327.026	283.596	240.117	301.196	199.677	158.715	245.709	317.343	334.908	199.779	239.195	296.144	0
ENSBTAG00000047136	chr14	RPL39	156	1343.75	1294.66	1227.54	897.82	2155.67	2335.81	1726.37	1928.28	890.08	697.338	783.816	1394.28	2307.62	1543.81	1267.88	2193.18	0
ENSBTAG00000047330	chr14	FABP5	978	231.613	246.779	242.518	201.282	639.354	670.651	590.345	606.514	164.226	113.242	201.917	305.634	648.353	393.182	610.248	835.521	0
ENSBTAG00000005349	chr15	RPL27A	896	869.618	833.263	684.222	369.037	1301.35	1230.03	794.659	1147.78	278.713	214.299	311.147	824.928	1342.74	428.269	451.133	1232.9	0
ENSBTAG00000005620	chr15	RPS3	829	1025.26	1044.35	834.23	481.886	1277.27	1284.37	824.659	1179.11	327.488	284.582	404.88	1049.23	1371.13	549.067	448.003	1220.35	0
ENSBTAG00000007332	chr15	ATP5L	474	200.919	167.595	119.469	78.1868	372.181	328.592	209.027	322.314	61.2109	47.0068	68.3607	163.492	354.608	160.895	123.908	340.755	0
ENSBTAG00000009359	chr15	ENSBTAG00000009359	546	2350.83	1139.92	750.555	1023.44	2528.75	2468.08	1585.32	1768.74	838.839	435.686	460.212	1952.47	2702.1	868.944	991.841	2069.98	0
ENSBTAG00000009419	chr15	TRIM29	2515	150.781	115.907	117.694	88.2234	173.079	150.43	112.455	184.616	49.0295	46.9023	69.2812	189.109	177.086	68.6274	61.8161	150.071	0
ENSBTAG00000013162	chr15	HSPA8	2256	409.41	264.097	425.023	260.921	657.922	598.262	411.43	424.6	175.458	99.9262	223.033	417.597	548.455	193.934	230.475	579.476	0
ENSBTAG00000017150	chr15	EHF	1042	164.03	77.2074	148.598	84.9906	84.8293	45.7008	53.5934	84.8847	52.7056	29.559	65.7142	161.659	84.0353	16.9493	32.3269	81.4886	0
ENSBTAG00000027610	chr15	RPL36A	417	267.298	226.022	334.578	151.202	287.76	273.821	188.999	218.538	104.367	56.5752	149.545	271.732	290.04	100.107	128.417	287.264	0
ENSBTAG00000027772	chr15	RPS25	477	885.066	786.132	870.023	415.719	1629.47	1547.68	1038.56	1483	364.955	196.462	342.217	971.142	1695.42	607.555	581.238	1606.88	0
ENSBTAG00000033510	chr15	MPZL2	2100	106.789	77.5809	118.285	69.2163	191.234	140.944	137.895	174.268	24.6717	24.6529	54.4416	115.876	186.76	55.4301	62.516	169.644	0
ENSBTAG00000040308	chr15	RPS13	520	361.943	323.017	261.467	176.787	860.133	849.494	567.277	818.76	91.665	105.861	141.087	343.978	920.682	322.656	269.078	889.115	0
ENSBTAG00000047425	chr15	ENSBTAG00000047425	864	353.002	317.521	292.565	198.873	642.983	642.208	416.476	608.508	125.929	105.429	137.277	380.381	694.681	214.632	235.92	640.36	0
ENSBTAG00000004855	chr16	PRDX6	1667	2125.94	1155.02	2824.61	1339.98	5264.26	4467.73	2778.06	2633.42	877.704	421.031	1503.32	1936.08	4944.1	1030.56	1338.31	2755.67	0
ENSBTAG00000014191	chr16	QSOX1	2511	301.989	267.841	175.296	148.934	254.477	260.162	194.778	284.263	93.6759	82.7318	88.383	311.044	253.727	83.4432	125.205	259.86	0
ENSBTAG00000014423	chr16	ENSBTAG00000014423	967	272.899	246.106	282.337	151.808	347.634	320.503	226.343	312.357	116.802	62.3478	146.048	314.274	338.446	112.074	131.298	314.308	0
ENSBTAG00000024561	chr16	H3F3A	1049	211.879	209.219	318.162	139.941	279.975	242.78	174.733	241.162	73.0979	59.973	138.711	245.01	302.555	86.4769	89.7466	227.793	0
ENSBTAG00000046350	chr16	PKP1	2322	307.838	242.528	247.53	196.087	233.614	214.487	156.519	254.924	148.158	90.8769	130.069	370.483	245.699	98.8783	74.0215	241.939	0
ENSBTAG00000000913	chr17	UQCR10	462	263.143	229.508	155.732	100.012	246.104	238.039	165.716	208.408	58.315	76.597	93.9561	212.375	237.099	112.945	100.953	222.885	0
ENSBTAG00000005345	chr17	ARPC3	825	94.6393	79.9706	96.1629	47.2555	166.1	159.133	123.916	147.448	35.1684	27.8019	51.1333	104.458	166.325	67.1417	86.8943	161.304	0
ENSBTAG00000005970	chr17	XBP1	1759	45.3704	30.2357	55.9887	25.7207	117.557	94.0801	86.7942	104.788	26.5091	13.0395	37.5376	52.3247	142.286	55.6789	39.7728	101.974	0
ENSBTAG00000007484	chr17	ACADS	1957	538.025	580.34	286.288	260.451	457.665	492.716	320.796	494.635	208.619	200.919	189.317	572.688	412.985	131.677	211.403	532.118	0
ENSBTAG00000009908	chr17	RPS3A	865	942.455	828.881	915.579	481.306	2004.79	1970.33	1280.26	1773.84	390.526	339.408	491.222	990.758	1993.2	683.06	727.912	1969.74	0
ENSBTAG00000012788	chr17	COX6A1	551	667.227	562.037	512.379	352.026	506.582	489.902	331.842	407.489	280.21	197.432	292.928	623.249	502.332	187.947	195.941	498.105	0
ENSBTAG00000016679	chr17	ETFDH	2235	345.769	225.01	270.384	130.717	225.584	193.878	161.202	176.38	127.498	97.3465	133.491	233.002	196.195	73.6331	106.659	169.801	0
ENSBTAG00000017389	chr17	RPLP0	1095	2599.6	2860.73	2270.73	1327	3049.56	3047.58	2502.26	3345.9	973.756	939.605	1176.97	2716.49	3116.45	1076.97	1516.81	3064.8	0
ENSBTAG00000022032	chr17	CHCHD10	679	278.167	302.405	186.138	135.389	245.087	241.784	159.847	217.715	70.2	103.27	103.547	270.782	228.276	59.1149	71.2337	222.588	0
ENSBTAG00000024605	chr17	DYNLL1	662	219.207	162.204	227.697	133.777	325.043	298.864	209.532	266.909	87.6554	63.3552	118.212	211.827	328.655	115.203	100.462	291.025	0
ENSBTAG00000031723	chr17	RPL6	946	1603.58	1381.67	1241.17	809.469	1821.12	1779.09	1143.98	1617.16	603.545	484.916	680.528	1558.29	1860.31	689.068	742.278	1746	0
ENSBTAG00000032436	chr17	UBC	915	10125.5	2267.25	1825.87	1296.11	3244.18	2383.96	2209.46	2522.79	956.939	919.61	1026.98	2472.27	2665.83	1097.57	1107.25	2591.11	0
ENSBTAG00000040242	chr17	ENSBTAG00000040242	576	215.912	118.048	62.2175	76.8752	494.883	482.798	320.567	348.639	64.7633	35.2695	41.3953	149.615	493.635	147.734	176.94	411.969	0
ENSBTAG00000000182	chr18	SPINT2	893	247.105	352.443	187.79	196.187	254.371	283.424	299.566	322.31	290.093	237.768	228.667	281.491	244.954	288.57	281.455	269.912	0
ENSBTAG00000001350	chr18	ENSBTAG00000001350	552	355.419	387.225	345.428	341.797	502.981	570.04	481.36	500.875	433.632	326.478	325.625	439.652	604.442	680.619	541.383	530.299	0
ENSBTAG00000001852	chr18	BREH1	1904	605.675	1036	407.046	511.893	457.955	485.151	717.165	549.119	503.412	732.083	385	724.528	353.911	563.296	673.638	477.037	0
ENSBTAG00000003234	chr18	HSD17B2	1167	82.8611	122.011	69.388	55.678	87.2738	87.9239	91.4607	96.8165	100.336	106.695	71.2487	76.8221	90.8458	73.6054	84.3726	86.6361	0
ENSBTAG00000004379	chr18	ETHE1	966	814.176	1135.98	488.229	595.902	538.668	635.133	663.88	627.708	691.881	646.511	477.836	754.139	503.767	558.456	671.475	616.587	0
ENSBTAG00000004817	chr18	ENSBTAG00000004817	618	181.222	475.504	335.097	258.565	294.249	356.754	257.243	270.899	308.516	305.396	260.181	377.244	285.824	270.192	206.843	294.277	0
ENSBTAG00000005296	chr18	RPL13A	662	948.557	1421.7	783.095	764.127	1322.92	1698.59	1449.71	1527.95	1255.35	878.063	808.088	1029.95	1556.11	2110.03	1381.67	1653.95	0
ENSBTAG00000006396	chr18	GPI	2030	117.875	131.328	100.937	100.055	119.317	127.919	161.064	115.479	133.738	82.6426	112.939	110.462	123.043	178.747	135.726	119.45	0
ENSBTAG00000006487	chr18	RPS9	705	539.968	999.329	385.322	522.268	800.079	1038.2	933.293	904.253	673.171	593.05	424.928	653.992	887.045	1139.83	817.154	911.702	0
ENSBTAG00000007172	chr18	GOT2	2342	59.5198	66.9773	58.4045	60.2146	72.8487	80.0969	82.3027	68.2267	62.3851	54.0046	68.1338	53.7586	72.1992	113.116	80.7652	81.5534	0
ENSBTAG00000007754	chr18	NDUFA3	358	351.104	461.665	336.992	322.663	123.108	151.39	106.928	121.518	463.112	305.699	245.917	375.331	109.177	96.4234	137.518	112.502	0
ENSBTAG00000008203	chr18	SEPW1	967	175.514	216.865	118.253	141.853	221.883	258.198	254.752	238.159	163.951	136.894	98.6295	175.769	242.689	275.619	200.073	256.556	0
ENSBTAG00000008573	chr18	ZFP36	1719	68.4012	158.417	58.7238	47.8786	128.121	122.441	113.179	98.4707	48.224	70.1458	82.1571	64.1497	57.8679	112.548	63.3085	51.2072	0
ENSBTAG00000010508	chr18	BLVRB	778	452.374	571.114	341.431	393.458	345.446	420.344	307.956	407.053	455.507	403.474	334.764	454.515	346.493	408.613	386.337	411.744	0
ENSBTAG00000011212	chr18	EIF3K	770	164.968	243.059	142.823	135.641	147.021	200.567	157.917	166.012	187.057	165.109	172.297	176.76	171.234	211.642	161.525	180.375	0
ENSBTAG00000011215	chr18	ACTN4	2775	170.494	201.239	134.861	159.221	97.561	100.498	113.928	120.808	178.117	149.486	134.393	185.158	101.616	145.513	118.274	118.953	0
ENSBTAG00000011963	chr18	RPS19	507	885.69	1360.39	747.857	623.704	1425.43	1868.65	1579.36	1605.5	1070.96	824.656	731.964	884.564	1645.06	2121.75	1517.88	1672.73	0
ENSBTAG00000012044	chr18	RPL13	930	1102.27	1698.62	814.229	865.833	963.462	1278.98	1004.34	1075.22	1315.88	1049.94	888.14	1121.31	1116.7	1399.26	936.149	1208.14	0
ENSBTAG00000012177	chr18	SNRPD2	531	96.4392	141.364	73.6724	72.5131	99.5062	124.859	129.764	100.953	62.446	72.8144	66.7794	78.4898	114.676	137.576	110.607	136.059	0
ENSBTAG00000013343	chr18	FTL	869	389.696	611.246	277.345	320.132	264.948	337.271	303.175	310.096	445.965	364.994	280.713	385.686	295.153	315.939	288.234	332.075	0
ENSBTAG00000013882	chr18	CHMP2A	917	96.4583	112.693	84.4268	72.432	77.8143	89.5155	95.7684	85.6634	84.7502	67.1767	87.3395	90.901	82.3194	87.5443	103.607	80.3711	0
ENSBTAG00000013924	chr18	RPS11	578	2557.12	3590.32	2373.12	2225	1975.67	2603.19	2152.05	2210.87	2744.71	2446.72	2367.23	2847.87	2312.49	2891.68	1985.93	2206.81	0
ENSBTAG00000014583	chr18	CALM	2075	57.1146	66.6733	64.3376	53.5815	37.7795	47.5473	39.5012	39.0494	45.9429	57.1637	64.2314	60.676	45.0294	53.7766	36.2133	39.8204	0
ENSBTAG00000014872	chr18	CAPNS1	1314	289.709	368.889	251.29	275.817	139.143	165.786	158.002	168.676	269.699	254.352	248.924	351.877	155.621	169.232	189.306	173.953	0
ENSBTAG00000015388	chr18	RPL18	630	1307.94	2070.43	1016.11	981.711	1181.03	1502.57	1277.44	1361.09	1478.66	1323.14	1101.45	1371.01	1350.78	1543.12	1205.08	1381.08	0
ENSBTAG00000015677	chr18	KARS	2171	133.072	167.608	111.392	107.745	105.484	128.336	106.21	105.605	153.69	137.948	140.524	147.682	111.42	178.231	136.061	109.302	0
ENSBTAG00000015989	chr18	RPS5	714	715.353	1270.07	566.291	610.058	902.9	1190.19	1119.59	1130.22	856.254	879.28	578.838	835.763	1052.07	1349.21	1001.61	1131.95	0
ENSBTAG00000015991	chr18	E-CADHERIN	2653	118.471	112.669	102.291	105.223	85.342	70.8067	83.8584	81.0563	114.44	92.3835	103.471	123.797	90.4818	95.0144	106.458	84.1225	0
ENSBTAG00000016079	chr18	COX4I1	1085	303.289	425.96	252.892	250.19	274.099	338.265	301.345	303.279	355.273	299.579	276.669	324.91	300.092	409.159	292.148	289.884	0
ENSBTAG00000016312	chr18	LGALS4	1157	88.0608	82.9163	51.0721	62.8152	67.2215	94.1413	107.043	43.1243	99.4119	75.8982	72.9213	68.1052	72.2029	88.8124	138.104	76.6188	0
ENSBTAG00000018077	chr18	LYPD3	1608	427.322	664.221	451.862	477.414	337.806	336.232	348.971	316.574	429.178	485.792	484.387	527.564	316.302	420.362	301.868	299.015	0
ENSBTAG00000019883	chr18	IST1	2419	65.5432	66.6543	60.6167	58.8948	66.396	60.5804	81.1723	70.9985	55.259	60.9546	51.3061	72.4177	65.6015	96.5726	81.0508	76.6402	0
ENSBTAG00000020449	chr18	ETFB	838	487.125	472.38	308.171	299.237	284.03	366.701	333.737	279.003	499.558	326.883	339.978	356.695	288.055	379.357	330.848	299.023	0
ENSBTAG00000021093	chr18	RPS16	562	1641.81	2337.71	1344.47	1298.33	969.609	1414.25	1107.46	1091.42	1727.64	1546.21	1440.32	1748.95	1107.08	1458.43	1049.67	1134.08	0
ENSBTAG00000021192	chr18	GLTSCR2	1516	126.343	207.162	101.234	85.0857	107.41	125.3	92.3886	95.2004	155.158	118.011	84.6894	128.726	118.287	147.741	118.504	101.749	0
ENSBTAG00000023343	chr18	RPL28	506	949.74	2007.69	1033.17	1026.34	656.788	900.036	753.859	817.78	1353.63	1161.72	1110.39	1392.1	766.472	912.251	612.789	816.066	0
ENSBTAG00000023659	chr18	MT2	421	41.0723	67.9619	51.9842	40.0135	176.235	221.225	106.973	93.0489	68.9167	49.8113	72.61	60.3268	206	179.243	59.4954	127.72	0
ENSBTAG00000031004	chr18	CNFN	690	82.5053	28.7827	126.079	98.3538	79.6181	78.166	68.5326	79.4827	100.618	23.7438	117.845	94.6944	146.355	255.959	37.5525	36.1055	0
ENSBTAG00000031301	chr18	ENSBTAG00000031301	882	30.4628	28.2418	24.193	21.8279	62.1463	43.2526	71.9959	63.3491	39.9447	28.2342	45.7493	31.995	43.3636	59.1619	76.3824	62.1407	0
ENSBTAG00000031538	chr18	ENSBTAG00000031538	529	316.561	332.793	195.996	249.296	289.612	462.033	304.779	245.541	260.522	174.672	235.767	227.742	345.01	367.246	282.46	321.417	0
ENSBTAG00000031648	chr18	C18H19orf33	451	254.52	323.177	204.417	249.724	258.128	326.682	366.477	333.723	252.735	199.069	130.138	295.528	284.168	354.22	285.349	294.148	0
ENSBTAG00000034185	chr18	EEF1A1	2205	1708.45	2406.81	1927.13	1507.87	2932.8	3189.6	2902.51	2964.83	1916.41	1886.04	1850.21	2197.12	3211.11	3315.61	3179.47	3118.62	0
ENSBTAG00000040005	chr18	FXYD3	729	226.976	388.788	196.638	237.682	228.108	283.667	225.487	250.58	289.969	248.108	245.725	286.454	255.88	284.112	272.501	248.33	0
ENSBTAG00000045494	chr18	bta-mir-2904-3	70	609.95	3202.61	918.403	962.611	1149.87	1499.64	1209.53	1325.42	1554.32	1488.54	1441.1	1969.17	1119.12	1089.49	468.87	1761.69	0
ENSBTAG00000045498	chr18	SULT2B1	1036	40.1857	46.1378	54.3965	55.7497	43.0178	36.8232	36.9502	37.4143	58.0119	39.8511	40.7191	50.0778	51.3285	68.9648	22.5098	39.6777	0
ENSBTAG00000045632	chr18	bta-mir-2904-3	70	585.248	3154.53	953.576	1010.74	1149.87	1480.85	1280.3	1334.26	1613.53	1600.88	1406.17	1984.67	1114.33	917.464	592.257	1770.59	0
ENSBTAG00000046365	chr18	ENSBTAG00000046365	531	419.573	480.511	296.235	329.028	335.485	521.731	324.834	291.21	405.899	254.233	285.539	296.381	389.518	474.714	278.143	356.567	0
ENSBTAG00000046786	chr18	UQCRFS1	1115	166.174	205.891	117.278	137.269	166.412	192.543	195.087	155.326	136.613	159.277	125.565	163.535	179.784	206.635	226.966	171.857	0
ENSBTAG00000047787	chr18	ENSBTAG00000047787	393	906.708	1797.83	1314.93	1141.42	802.6	874.307	648.606	724.504	1202.32	1138.91	1177.64	1499.08	865.634	835.464	617.563	853.67	0
ENSBTAG00000048000	chr18	bta-mir-2904-3	70	670.755	3164.14	914.495	948.86	1149.87	1484.61	1261	1337.2	1598.73	1610.24	1379.96	1984.67	1111.93	1009.21	493.548	1749.83	0
ENSBTAG00000000132	chr19	EIF4A1	1753	161.616	150.736	152.779	124.651	240.779	243.134	249.713	194.533	174.377	100.187	123.112	143.147	277.316	290.338	225.165	231.174	0
ENSBTAG00000000560	chr19	ENSBTAG00000000560	1311	292.908	336.611	280.036	237.165	297.002	345.175	287.528	281.508	313.788	235.939	249.96	291.584	327.564	330.665	273.409	349.97	0
ENSBTAG00000001937	chr19	ANAPC11	862	83.3247	89.815	46.6523	58.0694	87.2189	108.962	94.0421	90.6508	78.1367	50.9363	41.1367	70.0075	97.4966	83.817	79.1566	105.007	0
ENSBTAG00000002018	chr19	EIF5A	1256	196.551	217.618	169.019	170.143	209.653	258.696	213.704	204.864	259.878	130.44	146.516	195.297	246.948	253.745	220.053	231.904	0
ENSBTAG00000002060	chr19	RPL19	563	854.294	1069.62	741.983	701.868	1161.73	1434.64	1162.29	1205.93	1074.86	753.106	685.22	973.553	1331.26	1404.51	1061.61	1283.62	0
ENSBTAG00000002282	chr19	EIF1	1279	130.307	156.857	129.618	123.055	261.191	288.191	241.552	222.136	156.364	89.6659	97.0363	127.8	259.295	242.278	213.395	241.531	0
ENSBTAG00000003072	chr19	ACADVL	2137	98.0932	87.1062	92.6824	78.3783	86.1339	97.0141	86.826	83.3583	91.6444	62.2517	78.675	99.9533	82.3436	89.0309	88.9171	80.1476	0
ENSBTAG00000003229	chr19	RPL23	493	2055.33	2400.66	2128.05	1808.07	1915.65	2272.33	1785.9	1927.1	2320.44	1609.75	1689.04	2197.15	2033.4	2310.64	1869.32	2027.64	0
ENSBTAG00000004903	chr19	KRT15	1705	1396.73	1688.98	1214.28	1241.23	1196.88	984.794	1171.46	1480	1960.6	1329.88	1208.05	1807.38	1155.94	1361.67	1328.74	1381.28	0
ENSBTAG00000004915	chr19	PFN1	815	466.762	524.535	419.581	422.25	315.373	409.654	339.84	354.169	507.299	334.5	398.332	472.767	399.097	424.538	320.049	359.682	0
ENSBTAG00000005008	chr19	WSB1	1910	78.4138	63.7975	92.9554	84.9215	98.2451	67.3579	85.8272	100.066	70.5276	63.8175	59.2171	96.2624	59.6342	73.1329	75.0658	78.4774	0
ENSBTAG00000005664	chr19	YWHAE	1753	122.388	102.731	121.88	106.53	201.06	211.167	183.945	184.301	119.404	88.2247	119.625	130.269	207.652	200.123	189.691	199.198	0
ENSBTAG00000006045	chr19	P4HB	2423	264.485	226.862	284.857	257.041	284.252	270.153	267.278	294.842	346.83	168.498	257.116	273.335	372.813	434.688	230.275	300.057	0
ENSBTAG00000006189	chr19	ACTG1	1954	871.65	887.351	850.801	706.44	1371.88	1301.88	1409.38	1238.64	730.758	576.516	561.941	777.754	1248.84	1302.36	956.091	1142.58	0
ENSBTAG00000006397	chr19	ENSBTAG00000006397	729	397.208	416.031	543.381	384.252	535.809	599.814	509.046	500.877	481.86	348.79	446.162	523.18	570.897	594.652	522.49	604.024	0
ENSBTAG00000006806	chr19	KRT17	1519	11842.4	7540.84	7751.18	7590.62	8071.24	8990.45	7803.13	7327.76	11231.9	5527.81	6718.3	8473.44	9510.43	10769.6	6740.22	7660.26	0
ENSBTAG00000007583	chr19	KRT14	1771	3705	1683.44	1955.75	1996.15	2300.08	2955.55	1576.89	1569.2	2887.47	1373.2	2030.9	2290.49	2716.66	2609.6	1431.87	2119.67	0
ENSBTAG00000007935	chr19	CALCOCO2	2215	46.9592	42.3993	49.0321	43.4587	68.944	64.3782	55.9134	63.0166	62.6873	41.1245	44.9907	50.8628	69.2199	74.6604	55.3709	53.6122	0
ENSBTAG00000008621	chr19	PRKAR1A	1327	73.6722	59.3572	80.6064	67.4626	53.7722	54.7207	48.8707	51.8938	78.8677	45.4336	68.1867	85.717	57.8966	59.286	65.0873	56.7906	0
ENSBTAG00000011382	chr19	SLC9A3R1	2000	179.831	177.731	148.547	172.067	100.367	97.0822	92.3232	103.501	193.772	131.394	154.067	215.011	107.946	111.587	117.896	115.948	0
ENSBTAG00000011435	chr19	NPEPPS	4087	54.35	38.5451	47.993	50.4034	77.781	63.0219	68.3194	63.1596	48.6794	38.6431	41.1374	58.3714	71.4173	78.962	75.0224	60.0926	0
ENSBTAG00000011786	chr19	CLUH	3980	72.3205	61.4865	52.7888	52.1213	51.3353	49.0494	60.6511	57.657	76.0236	60.758	49.924	76.6848	51.7997	61.7213	54.253	54.3011	0
ENSBTAG00000012344	chr19	RPL26	509	2063.63	2318.58	1939.15	1750.29	1539.16	1831.33	1413.89	1504.81	2243.43	1714.93	1683.99	2234.28	1727.25	1618.18	1381.25	1740.39	0
ENSBTAG00000013103	chr19	COL1A1	4735	71.8849	50.9715	42.8694	47.7748	49.0161	85.4018	50.79	91.0923	92.7886	68.5086	38.8647	57.5348	62.671	88.1618	57.6414	89.0055	0
ENSBTAG00000013390	chr19	PSMB6	801	76.0537	72.7013	93.9212	95.5401	67.8142	87.0415	71.9672	65.3794	121.603	77.7233	78.6165	97.0191	73.7172	95.2112	54.9927	59.094	0
ENSBTAG00000014766	chr19	SRSF1	2752	46.6408	43.9111	61.4332	37.4271	79.1766	70.8407	81.3327	72.971	47.8194	37.6243	42.8763	49.1413	78.0835	81.0949	74.6957	80.6437	0
ENSBTAG00000014883	chr19	GABARAP	820	70.7229	72.6587	64.0547	62.2176	127.518	137.323	104.351	135.524	93.5119	49.5493	55.9186	69.8871	134.199	131.186	109.544	130.893	0
ENSBTAG00000015255	chr19	ST6GALNAC2	1825	187.236	157.884	166.389	162.721	213.759	225.757	195.689	239.052	200.997	127.116	149.075	220.404	226.392	223.899	169.902	225.466	0
ENSBTAG00000015518	chr19	KRT12	1404	161.148	57.0609	61.3772	59.649	112.374	124.614	106.495	85.1728	78.9706	38.2743	58.7862	60.1436	127.006	120.074	90.431	95.3748	0
ENSBTAG00000017120	chr19	PHB	1023	124.17	124.378	98.4092	103.507	121.763	159.452	124.145	107.825	120.537	90.3241	78.2897	109.704	144.3	157.731	150.284	128.257	0
ENSBTAG00000017246	chr19	UBB	1144	2133.06	805.336	582.525	570.499	781.184	783.077	779.071	728.467	770.819	539.043	500.752	719.151	834.637	871.551	767.825	804.838	0
ENSBTAG00000017248	chr19	ENSBTAG00000017248	360	266.761	272.094	279.646	217.924	170.433	195.86	128.852	172.959	282.08	162.012	173.223	265.915	194.775	178.396	136.754	196.073	0
ENSBTAG00000017441	chr19	RPL27	464	1017.65	1175.24	788.273	768.637	1074.36	1246.87	1023.01	1016.66	1163.51	758.431	856.454	1101.74	1150.38	1242.23	1010.76	1155.71	0
ENSBTAG00000017685	chr19	JUP	3258	410.668	414.926	348.13	391.633	326.29	324.387	315.582	326.795	511.109	325.05	302.873	459.732	314.696	380.446	319.45	321.478	0
ENSBTAG00000018258	chr19	SRSF2	3095	45.4257	51.3346	52.8572	35.6119	65.0171	59.5896	58.059	65.6169	59.5948	33.8781	44.8409	50.0777	65.3108	77.2952	55.5341	67.9501	0
ENSBTAG00000018339	chr19	ATP5G1	551	41.7621	58.0364	41.2088	33.1935	103.512	134.651	102.985	85.6887	52.6569	28.5443	38.8352	33.4868	126.649	158.808	94.0517	89.674	0
ENSBTAG00000018423	chr19	DDX5	2461	104.636	103.815	113.384	85.4655	145.675	121.873	159.757	118.294	98.1055	66.8378	82.7259	91.028	147.095	179.084	131.258	127.128	0
ENSBTAG00000018823	chr19	GRN	2126	73.1372	67.7656	63.1803	59.767	50.1128	43.1892	54.6529	70.3096	70.673	50.244	40.8351	74.7403	48.2889	53.6194	47.9387	47.4585	0
ENSBTAG00000019463	chr19	SLC25A39	1590	95.0317	100.772	84.3068	89.2988	85.9511	100.936	82.7071	72.097	101.014	68.4181	69.2124	87.3755	83.4523	96.4347	77.6794	83.4343	0
ENSBTAG00000019906	chr19	VPS25	1083	63.4964	84.5413	61.382	61.7742	70.9027	75.5518	78.5942	76.9118	74.6303	50.2238	44.0327	77.1683	79.7696	80.797	74.1689	80.5122	0
ENSBTAG00000019911	chr19	COA3	774	82.1437	74.8025	70.6891	49.7473	98.8898	98.9157	97.7519	92.6997	78.9878	62.6543	67.1408	63.3832	103.163	113.053	84.8086	95.4883	0
ENSBTAG00000021061	chr19	PSMC5	1313	53.488	54.8627	51.6714	44.7215	50.5846	55.9052	51.7928	46.323	60.768	39.9287	43.7695	51.9125	56.9809	74.592	32.2328	60.5585	0
ENSBTAG00000021227	chr19	ATP5H	612	161.482	154.555	136.783	117.967	383.268	390.344	373.09	323.415	177.782	96.372	118.879	163.869	406.489	409.261	361.29	366.025	0
ENSBTAG00000021301	chr19	ACSF2	2008	623.588	575.659	325.337	500.002	436.388	482.691	505.306	468.21	577.967	448.418	317.563	646.896	381.444	438.571	574.659	522.532	0
ENSBTAG00000024839	chr19	ENSBTAG00000024839	605	196.768	362.205	297.984	232.3	386.887	478.79	337.21	378.616	357.964	233.969	245.561	309.285	420.619	451.15	389.74	396.683	0
ENSBTAG00000024909	chr19	H3F3A	1107	160.646	150.821	191.027	140.435	196.387	192.984	207.482	207.667	155.385	115.438	165.685	168.639	213.967	217.556	170.089	210.045	0
ENSBTAG00000025260	chr19	WFDC18	234	517.833	504.917	624.294	608.831	2991.88	2458.93	2856.11	3513.82	646.526	361.272	438.937	757.902	3425.94	3701.71	2210.95	2419.41	0
ENSBTAG00000025310	chr19	ENSBTAG00000025310	548	140.293	116.094	117.813	99.2473	220.998	213.165	194.771	159.9	149.381	64.5763	100.409	109.725	236.011	222.669	174.948	195.862	0
ENSBTAG00000030164	chr19	RPL38	325	447.735	641.115	403.195	411.701	723.243	910.715	697.014	616.627	551.584	352.87	410.093	512.293	816.032	933.696	534.171	722.471	0
ENSBTAG00000030186	chr19	USMG5	294	34.8362	18.319	21.4015	26.1935	67.6051	58.1673	64.3367	52.5961	49.3435	8.91605	37.4312	28.7955	73.604	114.683	67.569	64.9653	0
ENSBTAG00000030209	chr19	ARHGDIA	1851	90.3986	90.1994	73.3059	79.3075	70.6969	88.6934	75.9111	81.5351	101.886	63.0193	59.7835	86.8998	87.1821	94.1132	73.7255	89.503	0
ENSBTAG00000030591	chr19	CCDC49	2428	73.2437	69.3186	77.7435	78.1031	143.893	106.083	123.718	159.388	83.2214	59.919	65.2169	91.5499	107.019	127.294	146.56	144.76	0
ENSBTAG00000033766	chr19	KRT16	1059	4701.73	1240.6	1239.96	1343.02	742.931	822.08	730.182	676.743	1852.27	884.912	1158.09	1401.45	844.921	1077.95	561.941	675.75	0
ENSBTAG00000034433	chr19	ENSBTAG00000034433	630	286.29	335.543	224.064	233.013	365.851	408.424	378.157	377.336	363.497	238.207	211.556	288.398	415.91	437.07	372.903	448.826	0
ENSBTAG00000034506	chr19	SNRPG	362	130.071	119.023	167.012	122.321	165.399	201.319	156.754	137.261	134.536	85.0843	141.866	112.135	168.675	199.586	135.998	181.226	0
ENSBTAG00000039504	chr19	ENSBTAG00000039504	496	1562.34	1123.17	1596.17	1276.04	4720.57	3759.19	3541.11	4411.6	1750.7	702.894	1194.4	1582.54	4783.54	6197.27	3186.67	3817.28	0
ENSBTAG00000046394	chr19	RPL23A	560	1714.65	2383.93	2040.03	1889.98	2055.27	2469.34	2006.5	2149.03	2424	2039.71	1733.69	2386.26	2242.14	2424.11	2043.6	2300.35	0
ENSBTAG00000047186	chr19	NME2	451	319.698	253.018	351.815	263.598	174.367	178.508	158.773	123.889	356.126	161.29	307.722	285.902	213.126	194.02	137.887	142.701	0
ENSBTAG00000047262	chr19	ENSBTAG00000047262	777	474.525	187.584	184.138	183.974	341.6	382.284	362.256	279.413	224.046	138.319	173.892	209.251	400.697	444.267	292.349	312.879	0
ENSBTAG00000047677	chr19	bta-mir-3533	84	509.875	488.888	420.12	286.491	1566.67	1481.48	1538.72	1293.51	259.053	335.466	334.801	496.168	1413.88	1433.54	1100.2	1233.28	0
ENSBTAG00000000448	chr1	BDH1	1614	307.474	261.739	161.191	131.211	241.398	223.81	199.787	281.801	112.353	94.6046	89.7746	287.548	198.825	68.6393	167.497	321.314	0
ENSBTAG00000000524	chr1	CSTB	614	229.845	180.915	221.883	124.638	242.482	226.245	181.17	169.24	87.7574	59.7695	113.513	191.265	257.633	103.289	92.8416	189.348	0
ENSBTAG00000000605	chr1	ATP5J	558	221.208	189.419	223.56	145.772	198.896	198.972	142.048	158.512	74.2805	76.3377	127.096	225.243	217.652	97.8299	66.5582	186.771	0
ENSBTAG00000000609	chr1	ENSBTAG00000000609	576	1340.96	895.292	521.962	389.39	985.693	1018.58	744.34	1072.76	273.445	300.36	273.846	778.977	1080.46	444.596	473.84	966.668	0
ENSBTAG00000005414	chr1	ENSBTAG00000005414	608	308.025	194.88	234.422	129.034	708.229	739.956	426.654	573.429	100.554	57.1258	114.633	226.356	743.281	271.995	264.227	647.405	0
ENSBTAG00000006813	chr1	ENSBTAG00000006813	468	160.011	254.616	251.354	142.952	613.835	600.959	428.224	617.209	117.349	105.021	122.798	268.559	626.19	264.163	324.813	680.932	0
ENSBTAG00000011140	chr1	FAM162A	561	278.588	218.407	271.616	155.288	519.338	527.598	349.207	434.037	94.2011	103.965	122.057	271.245	492.481	246.129	284.824	532.894	0
ENSBTAG00000012401	chr1	ENSBTAG00000012401	405	105.095	98.9055	95.9173	46.3479	233.189	237.111	155.679	191.414	33.2611	32.362	54.3446	100.229	248.516	69.3761	113.029	205.556	0
ENSBTAG00000013461	chr1	RPL24	547	603.534	547.685	510.625	317.644	1264.09	1308.26	849.668	1065.18	223.534	230.024	295.07	635.744	1336.47	603.186	592.122	1173.53	0
ENSBTAG00000014140	chr1	ATP1B3	1506	277.504	205.856	269.752	173.538	575.047	492.299	334.329	443.841	102.52	91.8158	141.68	303.413	506.587	182.838	235.14	467.735	0
ENSBTAG00000014208	chr1	RPL35A	445	447.455	391.83	353.485	210.909	1421.51	1304.83	948.28	934.977	193.271	154.628	179.978	425.366	1447.16	613.361	636.621	1024.04	0
ENSBTAG00000014449	chr1	ENSBTAG00000014449	830	323.072	300.517	263.679	155.41	451.867	458.356	292.461	377.825	107.367	90.0092	139.954	318.026	481.216	196.343	208.123	442.477	0
ENSBTAG00000014724	chr1	EIF4A2	1890	126.466	111.491	117.388	72.5778	222.346	165.931	136.06	168.65	59.7604	42.6485	62.1081	127.717	196.417	90.8969	89.1128	173.994	0
ENSBTAG00000015460	chr1	TP63	3123	105.795	66.7186	86.1959	53.7866	90.0102	63.8573	55.8079	75.8556	37.8252	40.7089	49.5287	115.592	75.0383	28.276	51.1643	77.1129	0
ENSBTAG00000018189	chr1	CSTB	583	221.076	97.5768	182.065	111.452	316.149	282.049	276.549	153.483	104.865	33.722	101.721	130.691	339.238	145.96	154.075	159.177	0
ENSBTAG00000018312	chr1	ENSBTAG00000018312	744	289.084	257.888	257.756	179.196	186.673	221.721	134.986	190.381	105.85	100.413	137.231	292.932	209.009	97.1106	96.3546	202.863	0
ENSBTAG00000022275	chr1	RPL10	645	1209.27	783.86	478.848	426.832	743.588	766.851	546.713	770.686	258.651	242.828	232.228	716.511	777.625	302.443	350.84	706.506	0
ENSBTAG00000027213	chr1	ENSBTAG00000027213	720	218.914	211.785	181.238	115.647	259.422	252.498	173.888	218.777	87.7902	87.3773	102.745	230.942	272.591	120.417	112.762	258.643	0
ENSBTAG00000030124	chr1	ENSBTAG00000030124	92	133.011	303.682	178.413	99.4001	369.016	400.362	313.292	358.568	67.5791	42.7389	99.681	238.309	346.437	183.243	140.822	401.674	0
ENSBTAG00000031795	chr1	TMSB4X	613	265.371	149.361	195.469	109.923	568.527	585.419	366.604	459.778	74.3774	48.1074	108.711	180.599	599.024	214.773	214.166	510.38	0
ENSBTAG00000034182	chr1	ENSBTAG00000034182	1356	111.725	129.829	102.89	67.7945	125.274	120.1	108.604	115.708	56.5485	45.4285	59.0637	138.953	149.316	65.1223	59.8736	142.844	0
ENSBTAG00000038913	chr1	ENSBTAG00000038913	766	187.535	178.413	127.141	95.5071	108.142	114.374	71.7279	115.201	71.6962	64.1642	71.0346	165.497	113.876	53.4489	58.633	127.383	0
ENSBTAG00000040393	chr1	ENSBTAG00000040393	1090	378.166	375.831	235.418	201.795	553.612	483.951	228.071	479.692	154.006	167.139	141.346	364.444	474.467	226.104	222.662	661.293	0
ENSBTAG00000045991	chr1	ENSBTAG00000045991	318	483.942	475.278	393.145	251.248	126.558	121.62	46.7352	94.6598	110.79	131.89	203.792	507.87	130.823	25.2447	46.1731	101.845	0
ENSBTAG00000047250	chr1	SPTSSB	231	31.6693	40.8014	45.0023	39.5879	164.604	132.117	89.6815	120.493	8.97154	11.3477	29.1132	52.6239	127.808	62.5544	89.736	114.139	0
ENSBTAG00000048225	chr1	ENSBTAG00000048225	702	76.3581	156.797	152.371	102.843	252.181	236.861	186.045	230.848	56.0913	55.0776	60.9635	148.736	250.428	100.633	134.109	235.11	0
ENSBTAG00000005142	chr20	RPL37	369	2163.86	1835.4	1845.28	873.915	1590.17	1597.82	917.801	1425.36	362.253	333.881	715.758	2231.33	1630.21	300.227	224.705	1536.51	0
ENSBTAG00000010012	chr20	BTF3	859	568.277	436.536	608.599	277.913	560.064	458.503	289.927	429.155	80.8222	72.4754	245.547	610.535	548.356	79.437	90.4933	499.077	0
ENSBTAG00000033897	chr20	ENSBTAG00000033897	630	372.642	298.676	221.459	148.976	309.22	303.186	197.299	299.12	52.633	62.4124	94.1326	359.033	337.095	50.9702	53.4677	347.329	0
ENSBTAG00000000425	chr21	RPL17	583	613.265	740.198	661.159	379.761	953.953	996.423	568.547	852.645	250.611	224.813	305.164	810.581	952.685	256.119	253.335	919.095	0
ENSBTAG00000000622	chr21	RPS17	486	1967.52	2043.91	1877.82	1178.51	1826.39	1854.12	1197.25	1680.38	646.034	702.524	888.131	2363.24	1907.71	650.814	590.023	1734.75	0
ENSBTAG00000003300	chr21	MFGE8	1983	1618.27	888.124	779.728	810.428	897.351	675.583	588.212	968.189	513.665	374.427	514.876	1649.01	804.905	292.288	361.512	927.163	0
ENSBTAG00000006270	chr21	HSP90AA1	3005	212.729	125.795	213.118	139.026	358.198	318.604	210.117	262.712	81.7246	61.2804	100.709	208.116	330.25	92.4333	107.497	315.59	0
ENSBTAG00000007502	chr21	CKMT1	1546	452.289	309.613	275.159	217.304	405.653	363.33	269.457	338.605	189.012	107.244	158.974	395.253	380.852	118.392	150.842	366.064	0
ENSBTAG00000009186	chr21	PAX9	1232	213.228	174.316	150.551	125.405	115.236	103.359	80.0554	138.567	78.2206	62.2351	72.4521	222.712	103.209	28.6707	38.5584	116.947	0
ENSBTAG00000012490	chr21	ETFA	1378	117.374	105.771	81.3951	61.473	159.467	140.903	112.426	143.037	42.1102	34.7163	38.1556	108.852	141.819	37.2845	67.0659	167.682	0
ENSBTAG00000017267	chr21	COX5A	725	223.458	169.931	183.384	126.799	354.693	321.521	223.004	302.867	74.3214	53.3303	84.3278	204.199	371.129	116.265	139.385	312.126	0
ENSBTAG00000025764	chr21	ENSBTAG00000025764	618	148.077	192.816	159.359	90.3422	201.759	209.455	102.751	171.147	50.3016	54.0806	68.2605	189.676	193.264	45.4649	50.3131	184.427	0
ENSBTAG00000027075	chr21	ENSBTAG00000027075	466	424.722	407.401	363.973	218.963	589.712	614.83	383.673	622.955	200.127	127.972	156.124	490.977	622.398	191.22	190.906	617.028	0
ENSBTAG00000035392	chr21	ENSBTAG00000035392	447	157.411	353.178	356.8	227.193	438.023	389.051	256.915	408.664	178.497	140.742	151.818	507.962	413.179	120.327	135.256	451.44	0
ENSBTAG00000035998	chr21	CKB	1435	263.334	236.449	193.88	167.702	318.568	278.679	154.722	263.791	108.315	78.0916	120.571	286.961	284.763	80.5578	75.8378	256.651	0
ENSBTAG00000037953	chr21	bta-mir-1282	101	196.224	183.303	170.641	133.431	188.235	226.627	129.31	232.714	61.5572	84.3494	54.4791	174.089	234.184	87.4316	68.4126	180.885	0
ENSBTAG00000047694	chr21	ENSBTAG00000047694	496	160.9	147.946	124.649	81.5114	263.333	274.234	193.399	276.427	81.4764	60.7766	46.8393	163.68	315.543	77.6885	90.5501	272.065	0
ENSBTAG00000002038	chr22	RPL14	716	805.496	690.617	654.497	410.723	1734.55	1636.63	1015.82	1525.02	212.742	188.545	313.373	816.451	1805.41	534.813	506.645	1581.7	0
ENSBTAG00000004279	chr22	RHOA	806	209.583	136.148	202.29	111.071	196.36	183.122	123.485	186.224	65.5668	50.41	83.4385	221.383	194.597	55.7763	66.4391	189.061	0
ENSBTAG00000009757	chr22	RPSA	997	1197.63	1268.12	914.267	616.959	1437.23	1467.21	999.639	1387.2	404.3	379.92	501.611	1326.17	1650.23	485.533	526.715	1575.27	0
ENSBTAG00000015283	chr22	RPL32	504	1373.39	1264.96	1131.72	848.015	1481.43	1520.63	932.883	1352.42	505.77	401.78	486.433	1595.75	1591.28	520.852	467.842	1503.91	0
ENSBTAG00000018628	chr22	RPL29	615	521.879	549.525	380.325	255.914	1005.29	1051.95	613.657	976.909	148.271	157.705	172.975	512.152	1085.32	370.715	307.564	1029.59	0
ENSBTAG00000019096	chr22	UQCRC1	1569	275.347	235.563	186.737	131.6	250.525	228.049	183.702	228.647	88.4974	67.2455	93.9081	261.484	249.538	84.9341	74.8657	224.014	0
ENSBTAG00000025595	chr22	RPL21	560	486.915	472.458	446.012	273.313	605.8	611.227	366.719	528.696	164.684	126.385	191.055	495.78	637.145	180.626	198.961	592.791	0
ENSBTAG00000030941	chr22	ENSBTAG00000030941	555	68.7822	133.431	134.072	65.9085	209.536	205.736	114.415	175.343	37.341	35.4232	52.8758	148.236	211.575	69.4297	49.7994	206.484	0
ENSBTAG00000032954	chr22	ATP5E	392	199.856	129.664	137.481	96.9978	324.693	290.613	205.648	248.254	55.5114	45.1375	57.7065	172.219	338.065	77.8206	94.7435	268.512	0
ENSBTAG00000034496	chr22	SHFM1	213	141.753	105.882	100.179	51.972	182.571	179.102	105.718	128.74	4.86485	55.38	74.6281	124.333	184.287	52.7649	52.7146	144.252	0
ENSBTAG00000038640	chr22	HIGD1D	833	260.433	246.902	261.087	181.429	518.857	468.392	360.069	341.318	82.1009	72.3774	103.486	331.734	521.37	136.849	197.004	404.746	0
ENSBTAG00000000585	chr23	LY6G6C	882	408.383	280.509	261.16	221.553	206.874	159.587	122.546	282.383	155.079	112.937	141.407	402.89	192.093	104.671	93.0298	221.023	0
ENSBTAG00000000778	chr23	ENSBTAG00000000778	2275	285.783	223.717	253.124	173.482	347.567	332.252	256.357	292.363	134.821	110.902	141.624	301.517	340.437	147.853	181.474	333.266	0
ENSBTAG00000002648	chr23	RPS18	539	1152.43	1269.63	831.359	612.571	2173.82	2302.94	1501.47	2000.95	586.354	483.899	486.606	1203.77	2380.22	1078.32	882.938	2289.45	0
ENSBTAG00000006969	chr23	TUBB5	1678	234.711	156.069	171.672	118.462	153.764	141.739	112.187	150.148	101.892	73.4219	104.568	169.726	185.743	88.5068	82.356	178.655	0
ENSBTAG00000010645	chr23	BOLA-DRA	1267	77.161	53.6665	93.4921	42.1665	126.084	95.7277	90.6401	134.739	34.3496	21.2064	37.638	80.3532	150.007	58.9255	53.854	129.119	0
ENSBTAG00000013533	chr23	CLIC1	1129	156.927	157.423	130.847	96.7727	148.056	141.685	116.877	141.53	58.7401	48.1775	68.2316	142.28	158.834	80.3492	63.4967	164.026	0
ENSBTAG00000015106	chr23	DSP	9386	490.919	300.533	392.513	289.214	519.183	353.158	337.168	478.824	245.308	181.532	227.654	537.573	421.373	200.481	235.482	444.565	0
ENSBTAG00000015598	chr23	RPS10	627	1187.76	1161.23	996.534	693.94	1047.48	1100.64	729.047	996.357	550.333	455.7	610.402	1325.64	1106.82	522.384	497.287	1022.14	0
ENSBTAG00000019300	chr23	TPMT	1417	120.902	92.8828	124.331	71.6694	168.931	155.778	135.075	161.799	59.9643	58.7346	67.739	131.439	176.391	73.6496	91.43	200.867	0
ENSBTAG00000019494	chr23	RPL10A	713	610.395	593.436	507.614	318.62	906.244	890.76	605.74	837.141	249.97	221.507	270.961	632.04	959.908	369.302	374.314	910.499	0
ENSBTAG00000021516	chr23	GSTA1	798	342.695	157.76	222.487	124.247	210.086	180.342	338.614	402.536	92.1943	69.8033	144.034	202.384	170.692	148.887	247.856	604.609	0
ENSBTAG00000025441	chr23	HSPA1A	1926	254.903	250.973	196.298	178.928	191.461	173.621	155.263	191.511	133.427	89.8272	126.973	347.25	174.978	68.3572	119.735	199.846	0
ENSBTAG00000035959	chr23	ENSBTAG00000035959	1383	1462.35	1678.67	1770.37	1070.15	2762.29	2420.93	1848.65	2574.15	785.963	759.102	1014.1	2072.16	2872.47	1171.96	1265.9	2664.51	0
ENSBTAG00000038430	chr23	ENSBTAG00000038430	528	121.171	165.118	77.1997	81.1292	133.507	139.022	89.5597	140.575	58.8757	48.405	55.5797	144.305	144.556	65.378	58.8892	163.962	0
ENSBTAG00000038783	chr23	ENSBTAG00000038783	752	493.838	485.669	380.884	275.215	467.873	464.965	286.863	444.98	228.738	169.061	204.876	498.518	488.969	217.776	181.471	438.955	0
ENSBTAG00000002507	chr24	ATP5A1	1912	371.137	237.846	279.147	177.721	647.288	545.042	450.593	525.039	134.946	88.4284	173.948	335.147	629.32	217.49	289.107	614.567	0
ENSBTAG00000002863	chr24	ACAA2	1579	266.19	207.637	208.597	132.29	331.501	294.42	222.469	314.031	78.7495	63.0843	122.74	251.717	288.115	90.4971	175.586	317.129	0
ENSBTAG00000012012	chr24	CYB5A	929	68.4383	44.9298	65.0789	44.5557	130.629	115.547	74.1708	122.73	25.6543	16.9299	38.828	65.8931	121.162	41.4784	74.3775	156.655	0
ENSBTAG00000015149	chr24	ENSBTAG00000015149	1419	152.789	217.054	261.228	142.458	361.31	325.949	257.075	337.816	81.0568	69.7356	140.457	284.383	377.109	117.673	164.342	361.373	0
ENSBTAG00000016024	chr24	MYL9	854	253.25	163.182	197.647	109.9	314.848	292.054	201.448	278.363	71.5885	48.344	98.078	215.803	302.301	88.3623	118.33	312.868	0
ENSBTAG00000019870	chr24	SLC14A1	3152	215.088	145.345	105.538	103.835	171.823	143.818	150.31	158.492	58.5171	52.8089	57.8015	181.744	119.159	28.5252	104.401	144.31	0
ENSBTAG00000022902	chr24	RPL17	625	1314.36	1430.46	1345.07	763.158	1804.39	1852.61	1155.08	1623.02	513.961	387.955	634.853	1604.61	1772.77	676.905	693.731	1730.94	0
ENSBTAG00000034656	chr24	ENSBTAG00000034656	393	498.199	936.173	896.575	567.034	599.673	552.299	340.346	495.769	321.674	283.476	511.814	996.991	596.724	177.715	199.994	588.483	0
ENSBTAG00000034676	chr24	HIGD1D	915	119.492	130.23	135.438	101.521	291.699	259.357	214.104	201.896	55.4912	39.3914	58.7991	173.659	309.281	108.792	149.143	221.447	0
ENSBTAG00000035224	chr24	ENSBTAG00000035224	1244	2218.74	606.658	1301.42	908.832	1260.92	903.491	911.937	1154.36	349.847	247.592	799.114	1586.35	1393.1	396.228	632.507	1446.4	0
ENSBTAG00000037457	chr24	MBD2	845	137.261	84.0532	137.593	89.426	188.32	147.894	100.198	149.326	47.8252	28.6949	73.7993	150.282	192.365	44.6517	68.4834	174.684	0
ENSBTAG00000037554	chr24	ENSBTAG00000037554	1173	726.514	174.762	343.766	209.263	480.866	332.402	289.104	411.651	87.4553	65.3654	207.962	364.75	522.838	106.764	189.235	503.53	0
ENSBTAG00000037608	chr24	HMSD	846	2652.04	838.345	1561.21	1080.38	2348.52	1722.56	1007.18	1789.06	460.539	336.96	913.452	1856.41	2616.96	445.04	736.092	2252.26	0
ENSBTAG00000039037	chr24	SERPINB4	1669	2040.67	639.138	1206.55	791.602	1739.51	1203.24	1039.68	1455.84	379.965	241.871	776.95	1508.59	1973.68	454.54	703.801	1734.49	0
ENSBTAG00000039483	chr24	DSG3	3832	288.341	142.129	295.769	187.523	467.136	307.379	288.29	400.624	107.353	70.4582	147.739	298.703	416.263	142.456	189.781	390.129	0
ENSBTAG00000040586	chr24	ENSBTAG00000040586	1659	1040.84	464.844	1106.63	707.307	1015.16	750.908	1138.79	1105.82	275.449	191.977	669.234	1363.94	1003.46	477.604	725.744	1385.92	0
ENSBTAG00000043951	chr24	IMPA2	1104	109.758	110.374	92.4279	61.0351	95.6088	92.4647	68.1247	93.1904	37.5439	38.5837	57.5934	98.5089	92.5352	46.538	37.5525	111.889	0
ENSBTAG00000045568	chr24	ENSBTAG00000045568	922	908.716	738.573	674.126	455.726	933.662	864.619	637.925	831.639	302.322	221.76	336.191	852.049	984.113	350.89	409.372	907.885	0
ENSBTAG00000002094	chr25	ATP5J2	383	384.794	650.371	386.422	392.082	240.137	214.323	164.621	185.721	457.232	494.492	502.829	420.544	224.687	264.1	157.858	248.261	0
ENSBTAG00000002178	chr25	PPL	5238	48.019	65.2915	37.6037	45.3004	33.0904	26.3196	33.6177	47.116	58.9521	41.1614	50.5395	57.9774	31.3848	25.4413	21.1063	45.6988	0
ENSBTAG00000007177	chr25	EMP2	805	99.1386	84.0482	113.845	85.499	88.1805	77.4579	66.0151	89.8982	136.445	133.508	119.237	117.031	88.3545	110.694	56.8653	87.9426	0
ENSBTAG00000008635	chr25	SULT1A1	1311	438.195	692.222	263.551	274.612	330.149	348.185	355.202	292.202	271.897	432.888	320.844	331.323	284.059	232.078	153.504	302.938	0
ENSBTAG00000009233	chr25	RAC1	898	205.293	276.636	154.148	175.264	167.032	173.737	167.505	147.63	267.707	194.118	210.373	208.855	167.562	142.14	140.425	209.687	0
ENSBTAG00000009237	chr25	KDELR2	1096	48.5441	70.0249	45.1785	28.5446	80.4245	86.4182	73.1419	69.7916	62.3997	72.9473	69.7282	42.7809	82.0376	80.5711	100.871	75.7688	0
ENSBTAG00000009462	chr25	MDH2	1292	194.884	317.332	147.582	192.224	233.719	224.405	244.35	201.549	211.734	257.668	284.867	190.863	230.07	223.064	98.2702	228.656	0
ENSBTAG00000009535	chr25	RPS2	940	1996.15	3783.65	1775.57	1727.07	1966.84	2387.17	2013.67	2190.52	1692.11	2350.82	2511.85	2326.38	2218.03	2119.68	1255.13	2450.86	0
ENSBTAG00000010339	chr25	ABHD11	1071	136.613	246.408	62.8361	108.305	68.8154	93.1028	117.74	108.96	143.193	142.569	105.607	118.164	72.0489	43.4746	78.2257	163.604	0
[truncated: 1,467 more rows]

## Sheet: AUTOREGRESSIVE (D0 VS D7_W B29)
Gene.ID	Chromosome	Gene.Name	Sum.of.Exon.Length.of.Gene	B1	B6	B11	B16	B21	B26	B31	B36	B4	B9	B14	B19	B24	B29	B34	B39	b.pval
[truncated: 1,809 more rows]

[truncated: 2 more sheets: AUTOREGRESSIVE (D0 VS D7_WOB29), AUTOREGRESSIVE (D0 VS D14)]
