# Supplementary material for: Temporal dynamics in meta longitudinal RNA-Seq data
Source: Sci Rep. 2019 Jan 24;9:763. doi: 10.1038/s41598-018-37397-7 (PMC6345883; doi:10.1038/s41598-018-37397-7)
Supplement: Supplementary file 11 — Dataset S4-(4) [file 41598_2018_37397_MOESM11_ESM.xlsx]

## Sheet: AUTOREGRESSIVE (D0 VS D1)
X	class_code	nearest_ref_id	gene_id	gene_short_name	tss_id	locus	length	coverage	B1_L1_1	B1_L1_2	B1_L1_3	B1_L1_4	B1_L1_5	B1_L5_1	B1_L5_2	B1_L5_3	B1_BATCH_L1_1	B1_BATCH_L1_2	B6_L1_1	B6_L1_2	B6_L1_3	B6_L5_1	B6_L5_2	B6_L5_3	B6_BATCH_L1_1	B6_BATCH_L1_2	B11_L1_1	B11_L1_2	B11_L5_1	B11_L5_2	B11_BATCH_L1_1	B11_BATCH_L1_2	B16_L1_1	B16_L1_2	B16_L1_3	B16_L5_1	B16_L5_2	B16_L5_3	B16_BATCH_L1_1	B16_BATCH_L1_2	B21_L2_1	B21_L6_1	B21_BATCH_L2_1	B26_L2_1	B26_L2_2	B26_L6_1	B26_L6_2	B26_BATCH_L2_1	B26_BATCH_L2_2
XLOC_024783	-	-	XLOC_024783	ENSBTAG00000043545	TSS27424	chrM:1452-16338	-	-	65048.2	76528.9	66702	68798.2	66881	70811.2	64609.2	71253.8	67187.3	67187.4	91948.9	102545	140508	86343.2	94861.9	84957.6	109471	97112.7	66930.4	66493.5	60488.5	62317.3	69300	50314.2	65940.1	59684.9	68109.7	62581	62006.9	52618	65105.2	65599	680284	722083	667890	710535	706333	760244	743496	778622	747510
XLOC_024777	-	-	XLOC_024777	ATP6,COII,COX1,COX3,ENSBTAG00000043544,ENSBTAG00000043549,ENSBTAG00000043551,ENSBTAG00000043552,ENSBTAG00000043554,ENSBTAG00000043555,ENSBTAG00000043566,ENSBTAG00000043570,ENSBTAG00000043572,ENSBTAG00000043574,ENSBTAG00000043575,ENSBTAG00000043576,ENSBTAG00000043579,MT-ATP8,MT-CYB,MT-ND3,MT-ND4,MT-ND4L,ND1,ND2,ND5	TSS27393,TSS27394,TSS27395,TSS27396,TSS27397,TSS27398,TSS27399,TSS27400,TSS27401,TSS27402,TSS27403,TSS27404,TSS27405,TSS27406,TSS27407,TSS27408,TSS27409,TSS27410,TSS27411,TSS27412,TSS27413,TSS27414,TSS27415,TSS27416,TSS27417,TSS27418	chrM:1452-16338	-	-	177004	179779	176083	172478	166204	178002	178836	180215	166936	166936	209273	208750	174931	212446	213615	193041	199063	194863	211897	212551	210863	212090	200137	191128	217260	219448	219621	221543	221508	220544	209200	209364	169256	170938	166293	164557	164390	166432	163435	160698	156112
XLOC_024786	-	-	XLOC_024786	ENSBTAG00000043582	TSS27427	chrM:1452-16338	-	-	330250	321297	299294	369630	359141	338724	333423	333993	360809	360809	398530	429514	306717	421403	405914	397899	413514	456949	481298	466575	485300	465310	524438	491510	361892	397523	376799	376493	384117	381124	379953	394258	133253	130839	126373	135418	150024	138601	125152	147220	134565
XLOC_018701	-	-	XLOC_018701	-	TSS20714	chr3:17552610-17552730	-	-	52635.3	46929.9	49545.7	22529.8	37362.8	50910	52466.2	49256.8	37533.3	37533.3	39770	35097.9	44461.5	39164.2	39277.1	31695.2	27033.4	26309.5	28513.7	25462.6	28936.3	28058.9	18249.2	15531.2	43158.6	62263.4	57008.5	58763.9	59333.3	61770	43196.5	27546.5	27843.4	25996.9	19933.1	17485.4	16771.8	17664.1	16831.9	15049.2	12396
XLOC_017471	-	-	XLOC_017471	S100A12	TSS19354,TSS19355,TSS19356	chr3:17163352-17165406	-	-	18774.1	19248.1	19409	20373.5	20523.2	19017.1	18999.4	18677	20616.9	20616.9	18831.7	18947.6	16635.3	18679.6	18812.4	18910	20284.6	21568.4	23291.5	23132.2	23622.4	22722.6	24918.5	24471.6	26294.8	26181.5	26295.2	26262.4	25608.8	26567	29003.7	29283.4	43219.3	43104.9	43912.6	45426.9	44962.8	46912	44931	47128.9	46680
XLOC_018705	-	-	XLOC_018705	-	TSS20718	chr3:17741727-17741905	-	-	18082.6	17451.3	17676.8	16940.2	17936.3	17280.2	17310.1	16171.6	18018.1	18018.1	22890.2	23196.4	11814.3	23005.1	23065.7	20684.9	24970.8	23808	15247.7	14207.2	14454	14896.7	15581.5	12886	15417.3	16840	16222.4	15974.9	15653.6	16440	16164.5	15902.4	29678.8	31437	32708.3	34043.8	33064.9	32269.3	33423	35837.4	33230.3
XLOC_024784	-	-	XLOC_024784	MT-ND6	TSS27425	chrM:1452-16338	-	-	15500.4	15670.6	15055.7	15526	14815.1	15526.4	15341.3	15756.1	14882.7	14882.7	16965.9	16651.4	16034	16995.8	16996.3	15549.9	16361.8	16034.2	15846.4	15813	15926.1	15786.4	15298.3	14761.1	18182	18542.2	18264.3	18186.2	18166.5	17628.4	17969.7	17792.2	7219.42	7061.55	7765	6573.35	6561.58	6593.54	6578.43	7263.98	6938.42
XLOC_024785	-	-	XLOC_024785	ENSBTAG00000043583	TSS27426	chrM:1452-16338	-	-	25899.9	20322.1	22321.9	22196.4	17523.4	19048.7	23179.9	13658.6	17603.2	17603.2	21161.5	21531.5	16481.7	19166.8	21458.4	28859.2	26381.7	15373.9	21406	18674.2	21867.3	17541	24092.3	17535.2	24400.9	23632	22231.4	24651.5	21846.6	26760.4	19301.9	21714.6	24727.6	23307.1	21407.1	25241.1	19180.4	23691.8	24469.6	19138.6	23589.1
XLOC_001036	-	-	XLOC_001036	-	TSS1134	chr1:142999233-142999307	-	-	37494.3	30724.5	26022	21863.2	23324	32339.5	27165.2	30571.8	23430.5	23430.5	30501	33683.7	0	33099.1	29421.4	26346.4	14577.2	16968.7	21322.1	20810.1	25354.8	19360.8	16869.3	13555.7	33483.5	25983.2	28345.4	29421.8	27301.3	21128.9	18307.1	20225.2	13919.9	11952	13918.2	18684.7	16454.7	18385.9	20335.6	15782.8	13445.3
XLOC_010224	-	-	XLOC_010224	ENSBTAG00000047262,KRT17	TSS11304,TSS11305	chr19:42472412-42484057	-	-	8401.74	7804.73	8213.93	6901.75	7416.6	8187.52	8264.32	8306.21	7451.71	7451.71	8420.44	8414.17	9033.78	8329.13	8021.99	8910.5	7396.7	7789.78	8169.45	8047.59	8123.39	8135.04	7486.34	7757.81	8697.93	8626.77	8673.83	8525.95	8581.48	8643.77	7723.44	7664.76	10208.5	9906.1	9015.53	10381.1	10653	10457.9	10763.8	9835.92	9986.98
XLOC_004040	-	-	XLOC_004040	BSP30C	TSS4450,TSS4451,TSS4452	chr13:63056898-63095562	-	-	12865.2	13045.9	12827.5	12477.9	12635.4	13116.4	13069	13279.6	12693.7	12693.7	16682.4	16650.7	16130.9	16990	16982	15996.6	16144	15993.6	13493.5	13414.7	13691.8	13463.9	13574.2	13104.4	12063.3	12042.9	11989.5	12293.5	12155.9	12124.5	11745.8	11827.4	6761.9	6797.7	6520.03	6298.77	6241.27	6370.7	6228.43	6207.45	6096.88
XLOC_021032	-	-	XLOC_021032	-	TSS23280	chr5:42211091-42211150	-	-	9371.1	6768.02	7840.17	5464.36	6909	7759.43	6207.55	4650.99	6940.53	6940.53	3712.18	6894.05	31403.1	6302.93	7353.41	0	7732.77	5900.59	3197.47	3015.16	5808.94	4622.25	6625.48	5420.85	8033.93	2677.98	8794.53	1059.97	6359.79	1836.81	8401.03	4852.77	6803.49	5974.44	4638.17	8188.4	4200.08	4595.25	5979.48	2214.55	8401.11
XLOC_010220	-	-	XLOC_010220	KRT14,KRT15	TSS11299,TSS11300	chr19:42343663-42434559	-	-	3774.19	3564.55	3734.57	3539.54	3645.44	3682.73	3744.87	3728.1	3662.81	3662.81	4693.72	4702.24	5041.81	4616.36	4559.51	4898.4	4540.11	4790.91	4254.42	4193.17	4257.66	4246	4210.46	4255.01	4714.32	4716.57	4809.98	4675.84	4710.93	4816.61	4533.92	4579.24	4990.92	4923.38	4810.48	5194.5	5109.22	4982.99	5225.86	5025.34	5140.05
XLOC_001113	-	-	XLOC_001113	RPLP1	TSS1213	chr10:16324340-16326492	-	-	5419.86	5615.13	5414.45	5545.02	5489.29	5533.67	5358.8	5580.59	5514.19	5514.2	7392.65	7438.76	5609.29	7406.68	7366.62	6608.46	7470.42	7641.36	4940.02	5104.3	4936.55	4994.08	5087.46	4870.23	4766.79	4857.6	4733.82	4701.42	4847.78	4704.62	4888.36	4843.11	7370.36	7229.85	7342.87	7636.9	7642.52	7608.96	7906.78	7460.14	7414.5
XLOC_009171	-	-	XLOC_009171	WFDC18	TSS10112	chr19:14614388-14616124	-	-	2736.74	2771.97	2556.72	2843.28	2818.24	2529.77	2648.5	2885.2	2831.21	2831.21	2988.18	2691.95	2427.39	2587.57	2712.16	3278.44	3003.99	2680.07	3526.98	3528.15	3039.43	3085.22	3511.83	2982.04	3587.49	3388.82	3555.66	3860.55	3572.87	3197.61	3765.41	3682	13982.6	14469.5	14943.1	12374.2	12953.4	12426.8	12897.6	13701.4	13595.5
XLOC_017470	-	-	XLOC_017470	S100A8	TSS19353	chr3:17146917-17147898	-	-	2831.83	2829.97	2987.91	3231.36	3149.92	2770.64	2830.77	2868.33	3164.43	3164.43	2156.97	2215.54	2121.36	2170.37	2175.39	1984.48	2467.29	2439.65	4138.98	4268.2	4123.14	4247.26	4502.18	4782.98	3443.62	3547.24	3609.03	3608.35	3569.87	3568.99	3923.85	3906.74	14150.4	14292.7	14777.2	12986	12922.6	13232.2	13026.1	13795.4	13566.7
XLOC_024778	-	-	XLOC_024778	ENSBTAG00000043565	TSS27419	chrM:1452-16338	-	-	0	4098.52	4157.55	2524.55	3833.39	3932.91	4620.59	2392.31	3851.23	3851.23	4190.04	4024.9	0	4104.49	2538.74	6155.88	5086.1	7141.36	7970.55	8256.64	7919.2	6629.36	10206.9	5694.56	4645.41	2807.8	4767.52	2630.23	3028.4	2859.84	2717.08	5502.12	7367.56	9829.99	6128.94	7679.81	4751.09	6073.16	9020.58	7760.51	9316.69
XLOC_009827	-	-	XLOC_009827	ENSBTAG00000039504	TSS10853	chr19:14639863-14641748	-	-	3362.72	3180.68	3218.34	3327.78	3450.34	3336.52	3202.59	3257.78	3466.28	3466.28	2549.46	2463.8	2439.55	2438.16	2396.25	2327.68	2570.21	2524.16	3695.56	3556.67	3641.16	3442.39	3815.83	3690.84	3269.59	3275.92	3218.04	3162.08	3227.23	3189.41	3396.71	3267.25	8723.54	8748.08	8839.17	7264.28	7135.54	7111.08	7488.72	7635.29	7754.3
XLOC_024320	-	-	XLOC_024320	RPS12	TSS26891,TSS26892	chr9:71974706-71978252	-	-	4819.09	4747.68	4761.31	4991.61	5000.61	4770.22	4805.4	4816.64	5023.65	5023.65	4971.89	5094.29	4254.93	5090.89	4971.67	4622.56	5378.44	5269.33	5657.4	5638.11	5519.28	5482.13	6029.25	5881.18	4584.37	4563.84	4722.29	4649.03	4738.81	4866.38	5177.06	5133.46	4840.02	4913.77	5299.62	5316.88	5575.14	5472.19	5644.14	5949.35	5761.2
XLOC_020525	-	-	XLOC_020525	LYZ1	TSS22718	chr5:44351614-44357569	-	-	6269.98	6400.43	6131.73	6133.37	6064.03	6498.45	6377.04	6343.27	6091.43	6091.43	3474.97	3538.95	2756.31	3539.67	3595.1	3455.84	3431.08	3297.19	6338.85	6334.83	6490.78	6397.28	6085.35	6064.79	5974.38	5857.49	5788.98	5982.18	6005.17	5887.87	5829.17	5632.36	7173.91	7020.57	6527.22	5458.38	5279.07	5416.19	5346.75	5238.08	4921.41
XLOC_007807	-	-	XLOC_007807	-	TSS8581	chr17:53141498-53141574	-	-	5994.65	6953.79	6237.23	8808.73	7955.37	6909.43	6671.17	6120.45	7991.68	7991.68	7816.04	3908.02	28060.7	3870.67	5080.26	0	5479.33	8153.09	4663.53	5277.15	2675.49	3459.49	3883.81	8322.46	3206.9	4687.01	3600.53	3661.5	4149.69	2961	4698.5	5587.73	7121.72	4471.53	6675.78	3064.28	5158.6	4232.97	2754.03	4334.9	3869.39
XLOC_011702	-	-	XLOC_011702	RPL37	TSS12940	chr20:33667204-33669805	-	-	5967.55	6270.16	6270.97	6057.92	6318.18	6252.25	6195.55	6278.92	6347.81	6347.81	7151.65	7115.23	7434.87	7109.05	7073.53	7809.54	7055.87	7199.19	6047.88	6190.2	6184.22	6385.62	6188.87	6353.59	5886.98	5863.04	6018.6	5657.95	5848.91	6047.6	5688.36	5845.23	3613.36	3719.08	3478.96	4398.47	4545.76	4544.41	4308.47	4039.45	4021
XLOC_001775	-	-	XLOC_001775	RPS29	TSS1949	chr10:26814898-26815069	-	-	4147.8	3891.69	3994.16	2649.61	2530.68	4455.39	4223.65	4038.86	2542.02	2542.02	4915.44	5318.94	6362.21	5315.46	4919.55	4290.47	3998.91	3124.09	3299.21	3025.68	3125.53	3160.67	2183.32	1782.39	3118.84	3149.5	2841.86	3693.13	3039.28	2798.47	2667.07	2539.64	6492.65	6724.67	4948.02	8869.65	8077.2	9101.67	8231.86	7143.81	6356.86
XLOC_019747	-	-	XLOC_019747	ENSBTAG00000039425,KRT79	TSS21855,TSS21856	chr5:27271879-27564156	-	-	2499.66	2455.69	2533.82	2655.58	2686.24	2507.29	2480.14	2460.76	2698.8	2698.8	2180.85	2197.76	2166.94	2136.9	2132.82	2170.69	2329.55	2323.32	2737.68	2697.34	2772.91	2738.65	3015.82	3022.91	3165.15	3121.77	3112.26	3066.71	3140.77	3143.63	3353.48	3411.73	4485.06	4554.06	4612.89	4545.76	4487.73	4434.53	4618.17	4682.61	4620.77
XLOC_001031	-	-	XLOC_001031	-	TSS1129	chr1:131378456-131378532	-	-	2877.43	2877.43	2954.48	1572.99	2651.79	3097.33	3573.84	3366.25	2663.89	2663.89	3419.52	2442.51	0	5806.01	5564.09	0	1917.77	2038.27	2454.49	4721.66	3648.39	2927.26	3051.57	2496.74	2713.53	1973.48	3600.53	2685.1	3661.5	1269	1381.91	745.031	7976.32	9630.99	4806.56	7307.12	9994.8	10112.1	7160.48	7139.84	5159.18
XLOC_006581	-	-	XLOC_006581	PRDX6	TSS7236	chr16:56389803-56399714	-	-	3278.64	3247.27	3269.36	3345.43	3322.37	3261.39	3197.67	3271.39	3337.65	3337.65	2289.32	2244.74	2169.85	2234.56	2323.96	2199.8	2288.56	2249.34	4881.23	4840.19	4759.44	4836.01	4916.74	4853.1	3593.07	3533.1	3530.6	3612.33	3571.68	3597.97	3690.49	3592.48	5331.28	5341.18	5423.87	5396.87	5321.41	5396.78	5384.83	5580.91	5406.65
XLOC_018550	-	-	XLOC_018550	RPS8	TSS20545,TSS20546	chr3:101816825-101819470	-	-	3172.27	3029.89	3048.9	3400.2	3403.71	3117.88	3158.67	3041.47	3419.47	3419.47	3498.54	3613.64	3651.78	3496.25	3482.84	3007.28	3854.68	3889.77	3560.19	3587.34	3527.21	3438.25	3929.18	3823.34	3100.44	3147.23	3035.55	3042.98	3061.38	3087.93	3414.65	3419.62	3371.06	3419.44	3463.2	3822.18	3879.42	3921.91	3795.27	4031.41	4216.72
XLOC_007663	-	-	XLOC_007663	RPLP0	TSS8418	chr17:64809253-64813289	-	-	3761.48	3788.85	3865.16	3940.84	3944.13	3820.2	3727.61	3721.16	3962.25	3962.24	5069.49	5114.5	4962.13	5051.86	5000.79	5269.51	5429.59	5434.16	3750.88	3799.63	3834.8	3772.48	3971.46	4078.13	3290.91	3287.66	3228.94	3208.53	3263.88	3288.6	3536.27	3443.45	4270.25	4188.63	4598.54	5022.58	5157.63	5142.32	5108.89	5424.45	5395.88
XLOC_008317	-	-	XLOC_008317	RPS11	TSS9166	chr18:56404236-56406668	-	-	4603.91	4486.44	4412.3	4893.3	4717.64	4478.07	4537.87	4481.19	4739.54	4739.54	5326.66	5348.95	4728.66	5264.08	5263.18	4765.02	5723.84	5678.26	4467.09	4461.19	4267.72	4439.44	4720.88	4622.06	4419.36	4339.67	4189.3	4141.92	4283.14	4159.89	4637.84	4676.57	3062.26	3080.7	3021.64	3771.04	3840.17	3755.57	3907.98	3791.04	3753.51
XLOC_008773	-	-	XLOC_008773	RPS16	TSS9670	chr18:49393064-49396219	-	-	2550.38	2436.88	2637.19	2619.41	2688.13	2539.33	2444.46	2551.24	2700.56	2700.56	3141.94	3252.4	2566.15	3122.81	3234.54	2881.82	3266.63	3457.3	2412.26	2291.57	2261.88	2243.4	2338.87	2306.34	2252.3	2324.16	2395.86	2306.65	2350.77	2254.35	2502.78	2372.12	1582.29	1630.81	1598.07	2056.12	2060.97	2164.29	2027.15	2025.3	2122.69
XLOC_004912	-	-	XLOC_004912	ENSBTAG00000036116	TSS5428	chr14:79570211-79583289	-	-	3139.25	3212.58	3109.01	2862.96	3084.88	3176.06	3185.46	3271.99	3098.87	3098.87	3004.46	2892.76	2457.96	2958.02	2949.94	3123.98	2748.35	2713.27	3769.59	3649.64	3733.01	3679.43	3425.04	3430.05	3325.96	3325.76	3378.33	3409.89	3359.58	3337.12	3263.55	3238.28	5037.01	5066.26	4605.3	5520.64	5443.31	5554.66	5454.26	5343.18	4343.03
XLOC_017475	-	-	XLOC_017475	-	TSS19360	chr3:17422625-17424085	-	-	5691.89	5613.25	5731.77	5826.45	5858	5667.24	5815.71	5875.33	5884.62	5884.62	3562.12	3514.76	3700.87	3539.58	3450.91	3664.45	3597.06	3694.9	3795.2	3733.63	3835.24	3676.72	3752.98	3884.24	5247.42	5158.12	5381.5	5369.2	5343.59	5326.15	5246.62	5355.94	2897.87	2866.26	2721.91	2784.12	2865.74	2785.07	2662.18	2832.41	2605.83
XLOC_016327	-	-	XLOC_016327	RPS24	TSS18081	chr28:33926482-33931862	-	-	2780.06	2805.8	2842.47	2932.66	3003.13	2737.24	2804.7	2848.66	3017.06	3017.06	2620.23	2652.74	2821.1	2639.07	2663.03	2638.24	2876.21	2957.75	3958.81	3710.91	3884.76	3852.35	4188.28	4121	2666.39	2631.33	2690.65	2655.97	2782.37	2660.31	2763.6	2824.45	3266.51	3193.77	3431.85	3643.88	3548.7	3698.89	3761.34	3925.7	3840.7
XLOC_022047	-	-	XLOC_022047	RPS28	TSS24388	chr7:18198991-18200124	-	-	1533.79	1492.68	1726.69	1650.29	1717.41	1504.43	1456.79	1587.13	1725.33	1725.33	2439	2463.39	1665.92	2373.37	2350.02	1902.36	2599.8	2891.81	1223.2	1192.59	1272.3	1219.28	1437	1283.07	1176.44	1257.43	1293.69	1219.59	1311.09	1402.43	1481.2	1453.14	4142.46	4018.06	4584.85	4904.1	4981.41	4756.97	5060.29	5390.19	5536.46
XLOC_024793	-	-	XLOC_024793	-	TSS27434	chrUn_GJ059134v1:657-877	-	-	4731.45	4693.78	4662.17	4853.42	3916.05	4708.76	4738.7	4394.21	3933.92	3933.92	4712.12	4343.75	843.496	4515.07	4363.05	4421.62	4837.77	4867.29	4056.56	3831.08	3798.2	3837.89	4183.92	4000.87	4216.5	4332.77	4143.38	4164.65	4241.35	4106.86	4559.12	4564.78	5316.7	5284.85	5269.06	5273.22	5206.99	5046.66	5122.73	5504.25	5746.57
XLOC_012510	-	-	XLOC_012510	RPS17	TSS13823	chr21:23301662-23305104	-	-	4124.16	4207.65	4220.07	4489.91	4416.7	4117.51	4086.89	4174.85	4437.08	4437.08	5390.59	5409.29	4069.18	5312.1	5390.85	4679.08	5947.62	5958.75	4545.92	4414.38	4504.53	4404.81	4776.13	4796.79	4543.64	4365.62	4405.52	4395.7	4362.42	4515.57	4656.74	4802.6	3427.63	3448.74	3447.22	4145.07	4068.6	4183.58	4082.07	4155.88	4065.02
XLOC_015086	-	-	XLOC_015086	RPS2	TSS16719	chr25:1520492-1522670	-	-	3799.33	3777.47	3843.43	4076.63	4168.98	3819.88	3613.56	3725.4	4188.17	4188.17	5085.31	5219.8	5271	5201.85	5115.35	5355.71	5823.93	5768.15	3688.25	3651.86	3594.55	3563.26	4089.56	4096.1	3458.37	3465.73	3619.37	3507.05	3447.91	3561.96	3758.78	3903.94	3904.12	3984.24	4074.71	4822.13	5063.23	4818.2	4849.74	5127.61	5042.9
XLOC_017464	-	-	XLOC_017464	S100A2	TSS19346	chr3:16869279-16872613	-	-	1314.7	1314.76	1347.39	1317.52	1430.11	1314.09	1337.66	1320.92	1436.72	1436.72	2295.47	2175.26	1623.14	2253.16	2210.35	2554.07	2548.02	2683.74	1036.04	1082.82	1066.53	1057.94	1253.95	1126.99	1460.07	1427.59	1513.85	1390.79	1427.05	1474.16	1671.51	1518.77	4283.67	4207.79	4609.28	5469.1	5376.37	5254.91	5390.48	6012.96	5926.15
XLOC_010162	-	-	XLOC_010162	RPL23	TSS11237	chr19:40074999-40079360	-	-	4098.43	4096.18	3934.01	4228.3	4246	4063.07	4123.82	4017.03	4265.8	4265.81	4770.59	4831.64	5553.27	4762.16	4810.12	5005.63	5161.69	5185.93	4307.53	4378.7	4466.97	4432.77	4728.5	4504.05	3952.56	4077.36	4062.82	3937.55	3993.56	3897.4	4110.63	4343.4	3510.53	3436.75	3535.68	4102	3937.32	4152.5	4137.84	4269.25	4246.3
XLOC_005036	-	-	XLOC_005036	RPS20	TSS5562	chr14:24955078-24956324	-	-	3734.85	3675.95	3799.83	3916.38	3764.53	3634.24	3561.48	3670.59	3782.07	3782.07	4934.62	4916.5	4549.44	4766.34	4920.33	4873.89	5094.65	5306.68	3841.8	3845.33	3813.9	3651.26	4145.73	4198.18	3353.75	3306.53	3360.09	3386.95	3365.8	3428.14	3567.49	3685.68	2553.22	2559.33	2566.21	3131.48	3218.79	3136.89	3097.42	3090.6	3111.68
XLOC_009089	-	-	XLOC_009089	-	TSS10025	chr18:46567638-46567779	-	-	1376.35	1933.44	1749.68	1504.8	1703.31	1465.25	1172.2	1505.61	1711.08	1711.08	1969.45	1568.88	0	1851.44	1785.32	1989.53	1647.43	1671.36	1308.22	1784.02	1362.86	1782.05	1781.9	568.693	1011.39	1786.79	1722.23	1501.19	1968.23	1445.23	1926.36	1018.19	2725.2	1880.31	2043.65	2770.38	3128.43	2763.93	2258.27	2962.14	2926.07
XLOC_017120	-	-	XLOC_017120	FTH1	TSS18948	chr29:41172508-41175112	-	-	8239.22	8111.87	8234.43	6270.5	6124.48	8587.6	8664.31	8561.54	6153.13	6153.13	5329.35	5156.65	5681.27	5410.46	5424.2	5384.5	3996.92	4032.1	3226.76	3130.62	3383.2	3369.16	2308.35	2458.29	7680.73	7755.99	7766.4	8032.21	8059.66	7985.18	5307.5	5513.36	3956.02	3780.84	3828.66	4769.01	4725.25	4613.54	4579.13	4625.91	4627.34
XLOC_022572	-	-	XLOC_022572	UBA52	TSS24981	chr7:4533937-4537871	-	-	3624.91	3539.05	3520.35	2749.23	2758.2	3583.77	3632.73	3542.31	2770.78	2770.78	4316.17	4257.73	3242.76	4311.4	4293.52	4304.23	3374.03	3512.42	3175.79	3126.68	3086.16	3121.56	2482.71	2592.29	3176.33	3132.37	3134.41	3058.35	3143.63	3364.78	2394.52	2279.76	1948.96	1987.09	1756.43	2473.39	2462	2495.95	2494.49	2162.54	2260.19
XLOC_002227	-	-	XLOC_002227	RPL31	TSS2440	chr11:6003174-6008528	-	-	3090.86	3138.66	3279.39	3503.39	3441.78	3265.61	3214.11	3278.11	3457.91	3457.91	3763.42	3751.42	3970.57	3854.82	3691.33	3589.56	4181.73	4148.56	2648.07	2631.94	2746.47	2786.35	3045.88	2921.98	2772.43	2752.31	2845.81	2784.68	2816.06	2789.65	2897.08	2805.92	2625.59	2803.29	2691.8	3400.9	3516.86	3444.49	3359.09	3624.83	3540.69
XLOC_024078	-	-	XLOC_024078	RPS7	TSS26631	chr8:112896492-112901718	-	-	2360.17	2371.6	2407.78	2437.86	2403.56	2417.22	2451.81	2404.29	2414.65	2414.65	3445.45	3347.53	3000.3	3408.96	3328.68	3327.25	3359.51	3521.91	1950.16	1901.31	1949.79	1958.53	1956.75	1884.49	1960.63	1987.67	1975.03	1952.01	1959.51	1948.51	1925.79	2000.87	2590.33	2626.57	2505.21	3260.01	3171.47	3163.17	3351.61	3085.66	2915.45
XLOC_007057	-	-	XLOC_007057	-	TSS7759	chr16:627610-627677	-	-	3179.79	1059.93	3869.56	2317.7	1953.63	3159.51	4212.68	3156.34	1962.54	1962.54	3598.9	2879.12	0	1069.35	1782.25	7149.98	2018.37	4004.36	3616.54	4910.88	2867.03	6665.77	5313.81	4905.06	2180.85	4361.7	1326.29	3956.33	2158	6232.64	2036.17	1646.64	4617.11	3547.67	2360.73	2083.86	2375.28	4504.52	5681.06	3005.75	4180.96
XLOC_013076	-	-	XLOC_013076	RPL32	TSS14458	chr22:56985235-57017221	-	-	2660.71	2575.54	2642.65	2647.04	2638.57	2643.01	2700.77	2596.78	2650.79	2650.79	2991.89	2865.71	2452.8	2875.25	2876.98	3142.44	3070.68	3001.01	2581.56	2489.3	2392.92	2410.22	2448.21	2513.35	2815.16	2752.48	2902.67	2877.35	2863.63	2918.64	2901.42	2847.61	2421.33	2368.88	2323.46	2933.47	2959.45	2911.2	2826.68	2840.35	2762.13
[truncated: 76 more columns]

## Sheet: AUTOREGRESSIVE (D0 VS D3)
X	class_code	nearest_ref_id	gene_id	gene_short_name	tss_id	locus	length	coverage	B1_L1_1	B1_L1_2	B1_L1_3	B1_L1_4	B1_L1_5	B1_L5_1	B1_L5_2	B1_L5_3	B1_BATCH_L1_1	B1_BATCH_L1_2	B6_L1_1	B6_L1_2	B6_L1_3	B6_L5_1	B6_L5_2	B6_L5_3	B6_BATCH_L1_1	B6_BATCH_L1_2	B11_L1_1	B11_L1_2	B11_L5_1	B11_L5_2	B11_BATCH_L1_1	B11_BATCH_L1_2	B16_L1_1	B16_L1_2	B16_L1_3	B16_L5_1	B16_L5_2	B16_L5_3	B16_BATCH_L1_1	B16_BATCH_L1_2	B21_L2_1	B21_L6_1	B21_BATCH_L2_1	B26_L2_1	B26_L2_2	B26_L6_1	B26_L6_2	B26_BATCH_L2_1	B26_BATCH_L2_2
XLOC_024786	-	-	XLOC_024786	ENSBTAG00000043582	TSS27427	chrM:1452-16338	-	-	330250	321297	299294	369630	359141	338724	333423	333993	360809	360809	398530	429514	306717	421403	405914	397899	413514	456949	481298	466575	485300	465310	524438	491510	361892	397523	376799	376493	384117	381124	379953	394258	133253	130839	126373	135418	150024	138601	125152	147220	134565
XLOC_024777	-	-	XLOC_024777	ATP6,COII,COX1,COX3,ENSBTAG00000043544,ENSBTAG00000043549,ENSBTAG00000043551,ENSBTAG00000043552,ENSBTAG00000043554,ENSBTAG00000043555,ENSBTAG00000043566,ENSBTAG00000043570,ENSBTAG00000043572,ENSBTAG00000043574,ENSBTAG00000043575,ENSBTAG00000043576,ENSBTAG00000043579,MT-ATP8,MT-CYB,MT-ND3,MT-ND4,MT-ND4L,ND1,ND2,ND5	TSS27393,TSS27394,TSS27395,TSS27396,TSS27397,TSS27398,TSS27399,TSS27400,TSS27401,TSS27402,TSS27403,TSS27404,TSS27405,TSS27406,TSS27407,TSS27408,TSS27409,TSS27410,TSS27411,TSS27412,TSS27413,TSS27414,TSS27415,TSS27416,TSS27417,TSS27418	chrM:1452-16338	-	-	177004	179779	176083	172478	166204	178002	178836	180215	166936	166936	209273	208750	174931	212446	213615	193041	199063	194863	211897	212551	210863	212090	200137	191128	217260	219448	219621	221543	221508	220544	209200	209364	169256	170938	166293	164557	164390	166432	163435	160698	156112
XLOC_024783	-	-	XLOC_024783	ENSBTAG00000043545	TSS27424	chrM:1452-16338	-	-	65048.2	76528.9	66702	68798.2	66881	70811.2	64609.2	71253.8	67187.3	67187.4	91948.9	102545	140508	86343.2	94861.9	84957.6	109471	97112.7	66930.4	66493.5	60488.5	62317.3	69300	50314.2	65940.1	59684.9	68109.7	62581	62006.9	52618	65105.2	65599	680284	722083	667890	710535	706333	760244	743496	778622	747510
XLOC_017471	-	-	XLOC_017471	S100A12	TSS19354,TSS19355,TSS19356	chr3:17163352-17165406	-	-	18774.1	19248.1	19409	20373.5	20523.2	19017.1	18999.4	18677	20616.9	20616.9	18831.7	18947.6	16635.3	18679.6	18812.4	18910	20284.6	21568.4	23291.5	23132.2	23622.4	22722.6	24918.5	24471.6	26294.8	26181.5	26295.2	26262.4	25608.8	26567	29003.7	29283.4	43219.3	43104.9	43912.6	45426.9	44962.8	46912	44931	47128.9	46680
XLOC_018701	-	-	XLOC_018701	-	TSS20714	chr3:17552610-17552730	-	-	52635.3	46929.9	49545.7	22529.8	37362.8	50910	52466.2	49256.8	37533.3	37533.3	39770	35097.9	44461.5	39164.2	39277.1	31695.2	27033.4	26309.5	28513.7	25462.6	28936.3	28058.9	18249.2	15531.2	43158.6	62263.4	57008.5	58763.9	59333.3	61770	43196.5	27546.5	27843.4	25996.9	19933.1	17485.4	16771.8	17664.1	16831.9	15049.2	12396
XLOC_001036	-	-	XLOC_001036	-	TSS1134	chr1:142999233-142999307	-	-	37494.3	30724.5	26022	21863.2	23324	32339.5	27165.2	30571.8	23430.5	23430.5	30501	33683.7	0	33099.1	29421.4	26346.4	14577.2	16968.7	21322.1	20810.1	25354.8	19360.8	16869.3	13555.7	33483.5	25983.2	28345.4	29421.8	27301.3	21128.9	18307.1	20225.2	13919.9	11952	13918.2	18684.7	16454.7	18385.9	20335.6	15782.8	13445.3
XLOC_024785	-	-	XLOC_024785	ENSBTAG00000043583	TSS27426	chrM:1452-16338	-	-	25899.9	20322.1	22321.9	22196.4	17523.4	19048.7	23179.9	13658.6	17603.2	17603.2	21161.5	21531.5	16481.7	19166.8	21458.4	28859.2	26381.7	15373.9	21406	18674.2	21867.3	17541	24092.3	17535.2	24400.9	23632	22231.4	24651.5	21846.6	26760.4	19301.9	21714.6	24727.6	23307.1	21407.1	25241.1	19180.4	23691.8	24469.6	19138.6	23589.1
XLOC_018705	-	-	XLOC_018705	-	TSS20718	chr3:17741727-17741905	-	-	18082.6	17451.3	17676.8	16940.2	17936.3	17280.2	17310.1	16171.6	18018.1	18018.1	22890.2	23196.4	11814.3	23005.1	23065.7	20684.9	24970.8	23808	15247.7	14207.2	14454	14896.7	15581.5	12886	15417.3	16840	16222.4	15974.9	15653.6	16440	16164.5	15902.4	29678.8	31437	32708.3	34043.8	33064.9	32269.3	33423	35837.4	33230.3
XLOC_024784	-	-	XLOC_024784	MT-ND6	TSS27425	chrM:1452-16338	-	-	15500.4	15670.6	15055.7	15526	14815.1	15526.4	15341.3	15756.1	14882.7	14882.7	16965.9	16651.4	16034	16995.8	16996.3	15549.9	16361.8	16034.2	15846.4	15813	15926.1	15786.4	15298.3	14761.1	18182	18542.2	18264.3	18186.2	18166.5	17628.4	17969.7	17792.2	7219.42	7061.55	7765	6573.35	6561.58	6593.54	6578.43	7263.98	6938.42
XLOC_009171	-	-	XLOC_009171	WFDC18	TSS10112	chr19:14614388-14616124	-	-	2736.74	2771.97	2556.72	2843.28	2818.24	2529.77	2648.5	2885.2	2831.21	2831.21	2988.18	2691.95	2427.39	2587.57	2712.16	3278.44	3003.99	2680.07	3526.98	3528.15	3039.43	3085.22	3511.83	2982.04	3587.49	3388.82	3555.66	3860.55	3572.87	3197.61	3765.41	3682	13982.6	14469.5	14943.1	12374.2	12953.4	12426.8	12897.6	13701.4	13595.5
XLOC_017470	-	-	XLOC_017470	S100A8	TSS19353	chr3:17146917-17147898	-	-	2831.83	2829.97	2987.91	3231.36	3149.92	2770.64	2830.77	2868.33	3164.43	3164.43	2156.97	2215.54	2121.36	2170.37	2175.39	1984.48	2467.29	2439.65	4138.98	4268.2	4123.14	4247.26	4502.18	4782.98	3443.62	3547.24	3609.03	3608.35	3569.87	3568.99	3923.85	3906.74	14150.4	14292.7	14777.2	12986	12922.6	13232.2	13026.1	13795.4	13566.7
XLOC_024778	-	-	XLOC_024778	ENSBTAG00000043565	TSS27419	chrM:1452-16338	-	-	0	4098.52	4157.55	2524.55	3833.39	3932.91	4620.59	2392.31	3851.23	3851.23	4190.04	4024.9	0	4104.49	2538.74	6155.88	5086.1	7141.36	7970.55	8256.64	7919.2	6629.36	10206.9	5694.56	4645.41	2807.8	4767.52	2630.23	3028.4	2859.84	2717.08	5502.12	7367.56	9829.99	6128.94	7679.81	4751.09	6073.16	9020.58	7760.51	9316.69
XLOC_004040	-	-	XLOC_004040	BSP30C	TSS4450,TSS4451,TSS4452	chr13:63056898-63095562	-	-	12865.2	13045.9	12827.5	12477.9	12635.4	13116.4	13069	13279.6	12693.7	12693.7	16682.4	16650.7	16130.9	16990	16982	15996.6	16144	15993.6	13493.5	13414.7	13691.8	13463.9	13574.2	13104.4	12063.3	12042.9	11989.5	12293.5	12155.9	12124.5	11745.8	11827.4	6761.9	6797.7	6520.03	6298.77	6241.27	6370.7	6228.43	6207.45	6096.88
XLOC_010224	-	-	XLOC_010224	ENSBTAG00000047262,KRT17	TSS11304,TSS11305	chr19:42472412-42484057	-	-	8401.74	7804.73	8213.93	6901.75	7416.6	8187.52	8264.32	8306.21	7451.71	7451.71	8420.44	8414.17	9033.78	8329.13	8021.99	8910.5	7396.7	7789.78	8169.45	8047.59	8123.39	8135.04	7486.34	7757.81	8697.93	8626.77	8673.83	8525.95	8581.48	8643.77	7723.44	7664.76	10208.5	9906.1	9015.53	10381.1	10653	10457.9	10763.8	9835.92	9986.98
XLOC_017120	-	-	XLOC_017120	FTH1	TSS18948	chr29:41172508-41175112	-	-	8239.22	8111.87	8234.43	6270.5	6124.48	8587.6	8664.31	8561.54	6153.13	6153.13	5329.35	5156.65	5681.27	5410.46	5424.2	5384.5	3996.92	4032.1	3226.76	3130.62	3383.2	3369.16	2308.35	2458.29	7680.73	7755.99	7766.4	8032.21	8059.66	7985.18	5307.5	5513.36	3956.02	3780.84	3828.66	4769.01	4725.25	4613.54	4579.13	4625.91	4627.34
XLOC_024793	-	-	XLOC_024793	-	TSS27434	chrUn_GJ059134v1:657-877	-	-	4731.45	4693.78	4662.17	4853.42	3916.05	4708.76	4738.7	4394.21	3933.92	3933.92	4712.12	4343.75	843.496	4515.07	4363.05	4421.62	4837.77	4867.29	4056.56	3831.08	3798.2	3837.89	4183.92	4000.87	4216.5	4332.77	4143.38	4164.65	4241.35	4106.86	4559.12	4564.78	5316.7	5284.85	5269.06	5273.22	5206.99	5046.66	5122.73	5504.25	5746.57
XLOC_001031	-	-	XLOC_001031	-	TSS1129	chr1:131378456-131378532	-	-	2877.43	2877.43	2954.48	1572.99	2651.79	3097.33	3573.84	3366.25	2663.89	2663.89	3419.52	2442.51	0	5806.01	5564.09	0	1917.77	2038.27	2454.49	4721.66	3648.39	2927.26	3051.57	2496.74	2713.53	1973.48	3600.53	2685.1	3661.5	1269	1381.91	745.031	7976.32	9630.99	4806.56	7307.12	9994.8	10112.1	7160.48	7139.84	5159.18
XLOC_008317	-	-	XLOC_008317	RPS11	TSS9166	chr18:56404236-56406668	-	-	4603.91	4486.44	4412.3	4893.3	4717.64	4478.07	4537.87	4481.19	4739.54	4739.54	5326.66	5348.95	4728.66	5264.08	5263.18	4765.02	5723.84	5678.26	4467.09	4461.19	4267.72	4439.44	4720.88	4622.06	4419.36	4339.67	4189.3	4141.92	4283.14	4159.89	4637.84	4676.57	3062.26	3080.7	3021.64	3771.04	3840.17	3755.57	3907.98	3791.04	3753.51
XLOC_011492	-	-	XLOC_011492	RPL11	TSS12711	chr2:129791371-129795563	-	-	3666.18	3464.18	3446.67	3980.67	4123.05	3530.48	3422.63	3459.51	4142.34	4142.34	4528.09	4613.09	4770.76	4473.78	4452.42	4143.96	5099.11	5113.95	3446.51	3371.58	3311.47	3363.75	4178.03	4117.52	3541.98	3438.95	3549.04	3445.05	3407.92	3468.37	4056.93	4015.24	2410.9	2335.26	2506.97	2857.48	2862.54	2783.47	2702.07	3063.23	3107.84
XLOC_021032	-	-	XLOC_021032	-	TSS23280	chr5:42211091-42211150	-	-	9371.1	6768.02	7840.17	5464.36	6909	7759.43	6207.55	4650.99	6940.53	6940.53	3712.18	6894.05	31403.1	6302.93	7353.41	0	7732.77	5900.59	3197.47	3015.16	5808.94	4622.25	6625.48	5420.85	8033.93	2677.98	8794.53	1059.97	6359.79	1836.81	8401.03	4852.77	6803.49	5974.44	4638.17	8188.4	4200.08	4595.25	5979.48	2214.55	8401.11
XLOC_009827	-	-	XLOC_009827	ENSBTAG00000039504	TSS10853	chr19:14639863-14641748	-	-	3362.72	3180.68	3218.34	3327.78	3450.34	3336.52	3202.59	3257.78	3466.28	3466.28	2549.46	2463.8	2439.55	2438.16	2396.25	2327.68	2570.21	2524.16	3695.56	3556.67	3641.16	3442.39	3815.83	3690.84	3269.59	3275.92	3218.04	3162.08	3227.23	3189.41	3396.71	3267.25	8723.54	8748.08	8839.17	7264.28	7135.54	7111.08	7488.72	7635.29	7754.3
XLOC_007663	-	-	XLOC_007663	RPLP0	TSS8418	chr17:64809253-64813289	-	-	3761.48	3788.85	3865.16	3940.84	3944.13	3820.2	3727.61	3721.16	3962.25	3962.24	5069.49	5114.5	4962.13	5051.86	5000.79	5269.51	5429.59	5434.16	3750.88	3799.63	3834.8	3772.48	3971.46	4078.13	3290.91	3287.66	3228.94	3208.53	3263.88	3288.6	3536.27	3443.45	4270.25	4188.63	4598.54	5022.58	5157.63	5142.32	5108.89	5424.45	5395.88
XLOC_010220	-	-	XLOC_010220	KRT14,KRT15	TSS11299,TSS11300	chr19:42343663-42434559	-	-	3774.19	3564.55	3734.57	3539.54	3645.44	3682.73	3744.87	3728.1	3662.81	3662.81	4693.72	4702.24	5041.81	4616.36	4559.51	4898.4	4540.11	4790.91	4254.42	4193.17	4257.66	4246	4210.46	4255.01	4714.32	4716.57	4809.98	4675.84	4710.93	4816.61	4533.92	4579.24	4990.92	4923.38	4810.48	5194.5	5109.22	4982.99	5225.86	5025.34	5140.05
XLOC_022928	-	-	XLOC_022928	GNB2L1,SNORD96	TSS25376,TSS25377	chr7:41761726-41766634	-	-	2226.59	2061.58	2072.48	2160.71	2157.72	2073.21	2079.51	2114.77	2167.49	2167.49	2659.91	2679.57	2781.89	2803.28	2638.92	2568.93	2817.46	2804.62	2043.89	2004.07	2018.19	1960.34	2136.84	2075.58	1794.84	1876.22	1903.95	1828.54	1865.26	1843.87	1949.52	1953.66	2266.95	2088.28	2026.64	2703.91	3089.08	2709.89	2594.89	2570.57	2599.83
XLOC_015175	-	-	XLOC_015175	RPS15A	TSS16818	chr25:16531097-16537601	-	-	2985.89	2896.29	3015.23	3072.89	2980.88	2934.26	2949.35	3021.98	2994.58	2994.58	3387.28	3366.4	3272.57	3534.71	3308.86	3346.07	3570.07	3589.26	2775.34	2517.17	2682.53	2660.71	2821.52	2988.34	2811.38	2705.62	2770.4	2719.39	2734.99	2729.59	2832.57	2862.97	1391.88	1364.14	1316.29	1516.19	1531.14	1577.62	1610.22	1623.96	1535.56
XLOC_024320	-	-	XLOC_024320	RPS12	TSS26891,TSS26892	chr9:71974706-71978252	-	-	4819.09	4747.68	4761.31	4991.61	5000.61	4770.22	4805.4	4816.64	5023.65	5023.65	4971.89	5094.29	4254.93	5090.89	4971.67	4622.56	5378.44	5269.33	5657.4	5638.11	5519.28	5482.13	6029.25	5881.18	4584.37	4563.84	4722.29	4649.03	4738.81	4866.38	5177.06	5133.46	4840.02	4913.77	5299.62	5316.88	5575.14	5472.19	5644.14	5949.35	5761.2
XLOC_010162	-	-	XLOC_010162	RPL23	TSS11237	chr19:40074999-40079360	-	-	4098.43	4096.18	3934.01	4228.3	4246	4063.07	4123.82	4017.03	4265.8	4265.81	4770.59	4831.64	5553.27	4762.16	4810.12	5005.63	5161.69	5185.93	4307.53	4378.7	4466.97	4432.77	4728.5	4504.05	3952.56	4077.36	4062.82	3937.55	3993.56	3897.4	4110.63	4343.4	3510.53	3436.75	3535.68	4102	3937.32	4152.5	4137.84	4269.25	4246.3
XLOC_004912	-	-	XLOC_004912	ENSBTAG00000036116	TSS5428	chr14:79570211-79583289	-	-	3139.25	3212.58	3109.01	2862.96	3084.88	3176.06	3185.46	3271.99	3098.87	3098.87	3004.46	2892.76	2457.96	2958.02	2949.94	3123.98	2748.35	2713.27	3769.59	3649.64	3733.01	3679.43	3425.04	3430.05	3325.96	3325.76	3378.33	3409.89	3359.58	3337.12	3263.55	3238.28	5037.01	5066.26	4605.3	5520.64	5443.31	5554.66	5454.26	5343.18	4343.03
XLOC_005036	-	-	XLOC_005036	RPS20	TSS5562	chr14:24955078-24956324	-	-	3734.85	3675.95	3799.83	3916.38	3764.53	3634.24	3561.48	3670.59	3782.07	3782.07	4934.62	4916.5	4549.44	4766.34	4920.33	4873.89	5094.65	5306.68	3841.8	3845.33	3813.9	3651.26	4145.73	4198.18	3353.75	3306.53	3360.09	3386.95	3365.8	3428.14	3567.49	3685.68	2553.22	2559.33	2566.21	3131.48	3218.79	3136.89	3097.42	3090.6	3111.68
XLOC_020525	-	-	XLOC_020525	LYZ1	TSS22718	chr5:44351614-44357569	-	-	6269.98	6400.43	6131.73	6133.37	6064.03	6498.45	6377.04	6343.27	6091.43	6091.43	3474.97	3538.95	2756.31	3539.67	3595.1	3455.84	3431.08	3297.19	6338.85	6334.83	6490.78	6397.28	6085.35	6064.79	5974.38	5857.49	5788.98	5982.18	6005.17	5887.87	5829.17	5632.36	7173.91	7020.57	6527.22	5458.38	5279.07	5416.19	5346.75	5238.08	4921.41
XLOC_023096	-	-	XLOC_023096	RPS14	TSS25564	chr7:63761741-63779284	-	-	1585.89	1509.54	1536.11	1661.05	1622.49	1463.89	1551.69	1564.58	1630.03	1630.03	2175.97	2194.85	2413.24	2190.82	2152.83	2637.27	2393.67	2210.07	1199.49	1230.84	1208.57	1122.88	1406.61	1429.03	1301.94	1377.89	1259.93	1353.74	1291.74	1238.78	1453.29	1516.07	2544.68	2613.75	2635.2	3321.32	3259.38	3342.7	3427.65	3416.74	3439.56
XLOC_012510	-	-	XLOC_012510	RPS17	TSS13823	chr21:23301662-23305104	-	-	4124.16	4207.65	4220.07	4489.91	4416.7	4117.51	4086.89	4174.85	4437.08	4437.08	5390.59	5409.29	4069.18	5312.1	5390.85	4679.08	5947.62	5958.75	4545.92	4414.38	4504.53	4404.81	4776.13	4796.79	4543.64	4365.62	4405.52	4395.7	4362.42	4515.57	4656.74	4802.6	3427.63	3448.74	3447.22	4145.07	4068.6	4183.58	4082.07	4155.88	4065.02
XLOC_001113	-	-	XLOC_001113	RPLP1	TSS1213	chr10:16324340-16326492	-	-	5419.86	5615.13	5414.45	5545.02	5489.29	5533.67	5358.8	5580.59	5514.19	5514.2	7392.65	7438.76	5609.29	7406.68	7366.62	6608.46	7470.42	7641.36	4940.02	5104.3	4936.55	4994.08	5087.46	4870.23	4766.79	4857.6	4733.82	4701.42	4847.78	4704.62	4888.36	4843.11	7370.36	7229.85	7342.87	7636.9	7642.52	7608.96	7906.78	7460.14	7414.5
XLOC_011702	-	-	XLOC_011702	RPL37	TSS12940	chr20:33667204-33669805	-	-	5967.55	6270.16	6270.97	6057.92	6318.18	6252.25	6195.55	6278.92	6347.81	6347.81	7151.65	7115.23	7434.87	7109.05	7073.53	7809.54	7055.87	7199.19	6047.88	6190.2	6184.22	6385.62	6188.87	6353.59	5886.98	5863.04	6018.6	5657.95	5848.91	6047.6	5688.36	5845.23	3613.36	3719.08	3478.96	4398.47	4545.76	4544.41	4308.47	4039.45	4021
XLOC_018550	-	-	XLOC_018550	RPS8	TSS20545,TSS20546	chr3:101816825-101819470	-	-	3172.27	3029.89	3048.9	3400.2	3403.71	3117.88	3158.67	3041.47	3419.47	3419.47	3498.54	3613.64	3651.78	3496.25	3482.84	3007.28	3854.68	3889.77	3560.19	3587.34	3527.21	3438.25	3929.18	3823.34	3100.44	3147.23	3035.55	3042.98	3061.38	3087.93	3414.65	3419.62	3371.06	3419.44	3463.2	3822.18	3879.42	3921.91	3795.27	4031.41	4216.72
XLOC_019747	-	-	XLOC_019747	ENSBTAG00000039425,KRT79	TSS21855,TSS21856	chr5:27271879-27564156	-	-	2499.66	2455.69	2533.82	2655.58	2686.24	2507.29	2480.14	2460.76	2698.8	2698.8	2180.85	2197.76	2166.94	2136.9	2132.82	2170.69	2329.55	2323.32	2737.68	2697.34	2772.91	2738.65	3015.82	3022.91	3165.15	3121.77	3112.26	3066.71	3140.77	3143.63	3353.48	3411.73	4485.06	4554.06	4612.89	4545.76	4487.73	4434.53	4618.17	4682.61	4620.77
XLOC_015086	-	-	XLOC_015086	RPS2	TSS16719	chr25:1520492-1522670	-	-	3799.33	3777.47	3843.43	4076.63	4168.98	3819.88	3613.56	3725.4	4188.17	4188.17	5085.31	5219.8	5271	5201.85	5115.35	5355.71	5823.93	5768.15	3688.25	3651.86	3594.55	3563.26	4089.56	4096.1	3458.37	3465.73	3619.37	3507.05	3447.91	3561.96	3758.78	3903.94	3904.12	3984.24	4074.71	4822.13	5063.23	4818.2	4849.74	5127.61	5042.9
XLOC_007057	-	-	XLOC_007057	-	TSS7759	chr16:627610-627677	-	-	3179.79	1059.93	3869.56	2317.7	1953.63	3159.51	4212.68	3156.34	1962.54	1962.54	3598.9	2879.12	0	1069.35	1782.25	7149.98	2018.37	4004.36	3616.54	4910.88	2867.03	6665.77	5313.81	4905.06	2180.85	4361.7	1326.29	3956.33	2158	6232.64	2036.17	1646.64	4617.11	3547.67	2360.73	2083.86	2375.28	4504.52	5681.06	3005.75	4180.96
XLOC_017563	-	-	XLOC_017563	HMGCS2	TSS19452	chr3:23643771-23667741	-	-	1994.44	1975.73	2033.52	1944.04	1975.13	1987.3	2014.53	1959.36	1984.21	1984.21	2142.89	2049.86	1887.87	2129.26	2113.13	2259.55	2139.89	2172.14	1466.35	1450.7	1508.67	1490.56	1532.07	1567.82	1773.25	1768.8	1739.77	1778.55	1756.45	1768.76	1763.44	1729.35	1720.27	1711.1	1762.88	1979.97	1984.37	2005.36	1938.71	2011.35	2009.22
XLOC_009005	-	-	XLOC_009005	RPL28	TSS9932	chr18:62547219-62549950	-	-	2141.84	2082.07	2185.46	1902.5	1877.1	2170.89	2159.85	2166.53	1885.8	1885.8	3408.06	3321.68	2881.14	3432.82	3187.01	3194.95	3205.99	3280.02	2241.85	2098	2241.39	2206.11	2025.07	2091.07	2252.74	2326.46	2337.41	2349.34	2302.98	2383.8	2092.44	2011.43	1517.85	1513.64	1442.15	1777.36	1806.18	1800.31	1714.86	1732.28	1732.89
XLOC_022047	-	-	XLOC_022047	RPS28	TSS24388	chr7:18198991-18200124	-	-	1533.79	1492.68	1726.69	1650.29	1717.41	1504.43	1456.79	1587.13	1725.33	1725.33	2439	2463.39	1665.92	2373.37	2350.02	1902.36	2599.8	2891.81	1223.2	1192.59	1272.3	1219.28	1437	1283.07	1176.44	1257.43	1293.69	1219.59	1311.09	1402.43	1481.2	1453.14	4142.46	4018.06	4584.85	4904.1	4981.41	4756.97	5060.29	5390.19	5536.46
XLOC_007807	-	-	XLOC_007807	-	TSS8581	chr17:53141498-53141574	-	-	5994.65	6953.79	6237.23	8808.73	7955.37	6909.43	6671.17	6120.45	7991.68	7991.68	7816.04	3908.02	28060.7	3870.67	5080.26	0	5479.33	8153.09	4663.53	5277.15	2675.49	3459.49	3883.81	8322.46	3206.9	4687.01	3600.53	3661.5	4149.69	2961	4698.5	5587.73	7121.72	4471.53	6675.78	3064.28	5158.6	4232.97	2754.03	4334.9	3869.39
XLOC_009523	-	-	XLOC_009523	RPL27	TSS10509	chr19:43669373-43671655	-	-	2128.38	2093.85	2148.17	2117.09	2171.59	2084.21	2080.57	2017.06	2181.67	2181.67	2575.21	2540.03	2221.74	2451.87	2623.64	2933.86	2584.47	2683.81	1662.41	1756.3	1733.16	1706.85	1836.42	1808.92	1901.12	1762.19	1774.91	1751.34	1715.44	1822.47	1848.06	1831.59	2089.8	1975.49	1979.19	2374.45	2477.63	2411.53	2498.91	2353.2	2195.41
XLOC_017475	-	-	XLOC_017475	-	TSS19360	chr3:17422625-17424085	-	-	5691.89	5613.25	5731.77	5826.45	5858	5667.24	5815.71	5875.33	5884.62	5884.62	3562.12	3514.76	3700.87	3539.58	3450.91	3664.45	3597.06	3694.9	3795.2	3733.63	3835.24	3676.72	3752.98	3884.24	5247.42	5158.12	5381.5	5369.2	5343.59	5326.15	5246.62	5355.94	2897.87	2866.26	2721.91	2784.12	2865.74	2785.07	2662.18	2832.41	2605.83
XLOC_011186	-	-	XLOC_011186	DAPL1	TSS12374	chr2:37593289-37620037	-	-	1787.94	1768.84	1826.81	1875.25	1835.76	1726.63	1817.22	1794.59	1844.26	1844.26	1658.49	1667.39	1581.17	1535.16	1568.24	1576.52	1659.61	1595.24	1390.41	1501.1	1416.52	1479.86	1551.58	1587.47	1542.94	1612.58	1490.36	1617.91	1559.59	1557.69	1645.22	1744.18	1752.19	1784.63	1748.07	2030	1944.32	2068.39	1989.27	2065.17	2029.95
[truncated: 81 more columns]

## Sheet: AUTOREGRESSIVE (D0 VS D7_W B29)
X	class_code	nearest_ref_id	gene_id	gene_short_name	tss_id	locus	length	coverage	B1_L1_1	B1_L1_2	B1_L1_3	B1_L1_4	B1_L1_5	B1_L5_1	B1_L5_2	B1_L5_3	B1_BATCH_L1_1	B1_BATCH_L1_2	B6_L1_1	B6_L1_2	B6_L1_3	B6_L5_1	B6_L5_2	B6_L5_3	B6_BATCH_L1_1	B6_BATCH_L1_2	B11_L1_1	B11_L1_2	B11_L5_1	B11_L5_2	B11_BATCH_L1_1	B11_BATCH_L1_2	B16_L1_1	B16_L1_2	B16_L1_3	B16_L5_1	B16_L5_2	B16_L5_3	B16_BATCH_L1_1	B16_BATCH_L1_2	B21_L2_1	B21_L6_1	B21_BATCH_L2_1	B26_L2_1	B26_L2_2	B26_L6_1	B26_L6_2	B26_BATCH_L2_1	B26_BATCH_L2_2
XLOC_024783	-	-	XLOC_024783	ENSBTAG00000043545	TSS27424	chrM:1452-16338	-	-	65048.2	76528.9	66702	68798.2	66881	70811.2	64609.2	71253.8	67187.3	67187.4	91948.9	102545	140508	86343.2	94861.9	84957.6	109471	97112.7	66930.4	66493.5	60488.5	62317.3	69300	50314.2	65940.1	59684.9	68109.7	62581	62006.9	52618	65105.2	65599	680284	722083	667890	710535	706333	760244	743496	778622	747510
XLOC_024786	-	-	XLOC_024786	ENSBTAG00000043582	TSS27427	chrM:1452-16338	-	-	330250	321297	299294	369630	359141	338724	333423	333993	360809	360809	398530	429514	306717	421403	405914	397899	413514	456949	481298	466575	485300	465310	524438	491510	361892	397523	376799	376493	384117	381124	379953	394258	133253	130839	126373	135418	150024	138601	125152	147220	134565
XLOC_024777	-	-	XLOC_024777	ATP6,COII,COX1,COX3,ENSBTAG00000043544,ENSBTAG00000043549,ENSBTAG00000043551,ENSBTAG00000043552,ENSBTAG00000043554,ENSBTAG00000043555,ENSBTAG00000043566,ENSBTAG00000043570,ENSBTAG00000043572,ENSBTAG00000043574,ENSBTAG00000043575,ENSBTAG00000043576,ENSBTAG00000043579,MT-ATP8,MT-CYB,MT-ND3,MT-ND4,MT-ND4L,ND1,ND2,ND5	TSS27393,TSS27394,TSS27395,TSS27396,TSS27397,TSS27398,TSS27399,TSS27400,TSS27401,TSS27402,TSS27403,TSS27404,TSS27405,TSS27406,TSS27407,TSS27408,TSS27409,TSS27410,TSS27411,TSS27412,TSS27413,TSS27414,TSS27415,TSS27416,TSS27417,TSS27418	chrM:1452-16338	-	-	177004	179779	176083	172478	166204	178002	178836	180215	166936	166936	209273	208750	174931	212446	213615	193041	199063	194863	211897	212551	210863	212090	200137	191128	217260	219448	219621	221543	221508	220544	209200	209364	169256	170938	166293	164557	164390	166432	163435	160698	156112
XLOC_018701	-	-	XLOC_018701	-	TSS20714	chr3:17552610-17552730	-	-	52635.3	46929.9	49545.7	22529.8	37362.8	50910	52466.2	49256.8	37533.3	37533.3	39770	35097.9	44461.5	39164.2	39277.1	31695.2	27033.4	26309.5	28513.7	25462.6	28936.3	28058.9	18249.2	15531.2	43158.6	62263.4	57008.5	58763.9	59333.3	61770	43196.5	27546.5	27843.4	25996.9	19933.1	17485.4	16771.8	17664.1	16831.9	15049.2	12396
XLOC_018705	-	-	XLOC_018705	-	TSS20718	chr3:17741727-17741905	-	-	18082.6	17451.3	17676.8	16940.2	17936.3	17280.2	17310.1	16171.6	18018.1	18018.1	22890.2	23196.4	11814.3	23005.1	23065.7	20684.9	24970.8	23808	15247.7	14207.2	14454	14896.7	15581.5	12886	15417.3	16840	16222.4	15974.9	15653.6	16440	16164.5	15902.4	29678.8	31437	32708.3	34043.8	33064.9	32269.3	33423	35837.4	33230.3
XLOC_024785	-	-	XLOC_024785	ENSBTAG00000043583	TSS27426	chrM:1452-16338	-	-	25899.9	20322.1	22321.9	22196.4	17523.4	19048.7	23179.9	13658.6	17603.2	17603.2	21161.5	21531.5	16481.7	19166.8	21458.4	28859.2	26381.7	15373.9	21406	18674.2	21867.3	17541	24092.3	17535.2	24400.9	23632	22231.4	24651.5	21846.6	26760.4	19301.9	21714.6	24727.6	23307.1	21407.1	25241.1	19180.4	23691.8	24469.6	19138.6	23589.1
XLOC_001036	-	-	XLOC_001036	-	TSS1134	chr1:142999233-142999307	-	-	37494.3	30724.5	26022	21863.2	23324	32339.5	27165.2	30571.8	23430.5	23430.5	30501	33683.7	0	33099.1	29421.4	26346.4	14577.2	16968.7	21322.1	20810.1	25354.8	19360.8	16869.3	13555.7	33483.5	25983.2	28345.4	29421.8	27301.3	21128.9	18307.1	20225.2	13919.9	11952	13918.2	18684.7	16454.7	18385.9	20335.6	15782.8	13445.3
XLOC_017471	-	-	XLOC_017471	S100A12	TSS19354,TSS19355,TSS19356	chr3:17163352-17165406	-	-	18774.1	19248.1	19409	20373.5	20523.2	19017.1	18999.4	18677	20616.9	20616.9	18831.7	18947.6	16635.3	18679.6	18812.4	18910	20284.6	21568.4	23291.5	23132.2	23622.4	22722.6	24918.5	24471.6	26294.8	26181.5	26295.2	26262.4	25608.8	26567	29003.7	29283.4	43219.3	43104.9	43912.6	45426.9	44962.8	46912	44931	47128.9	46680
XLOC_024784	-	-	XLOC_024784	MT-ND6	TSS27425	chrM:1452-16338	-	-	15500.4	15670.6	15055.7	15526	14815.1	15526.4	15341.3	15756.1	14882.7	14882.7	16965.9	16651.4	16034	16995.8	16996.3	15549.9	16361.8	16034.2	15846.4	15813	15926.1	15786.4	15298.3	14761.1	18182	18542.2	18264.3	18186.2	18166.5	17628.4	17969.7	17792.2	7219.42	7061.55	7765	6573.35	6561.58	6593.54	6578.43	7263.98	6938.42
XLOC_004040	-	-	XLOC_004040	BSP30C	TSS4450,TSS4451,TSS4452	chr13:63056898-63095562	-	-	12865.2	13045.9	12827.5	12477.9	12635.4	13116.4	13069	13279.6	12693.7	12693.7	16682.4	16650.7	16130.9	16990	16982	15996.6	16144	15993.6	13493.5	13414.7	13691.8	13463.9	13574.2	13104.4	12063.3	12042.9	11989.5	12293.5	12155.9	12124.5	11745.8	11827.4	6761.9	6797.7	6520.03	6298.77	6241.27	6370.7	6228.43	6207.45	6096.88
XLOC_001775	-	-	XLOC_001775	RPS29	TSS1949	chr10:26814898-26815069	-	-	4147.8	3891.69	3994.16	2649.61	2530.68	4455.39	4223.65	4038.86	2542.02	2542.02	4915.44	5318.94	6362.21	5315.46	4919.55	4290.47	3998.91	3124.09	3299.21	3025.68	3125.53	3160.67	2183.32	1782.39	3118.84	3149.5	2841.86	3693.13	3039.28	2798.47	2667.07	2539.64	6492.65	6724.67	4948.02	8869.65	8077.2	9101.67	8231.86	7143.81	6356.86
XLOC_010224	-	-	XLOC_010224	ENSBTAG00000047262,KRT17	TSS11304,TSS11305	chr19:42472412-42484057	-	-	8401.74	7804.73	8213.93	6901.75	7416.6	8187.52	8264.32	8306.21	7451.71	7451.71	8420.44	8414.17	9033.78	8329.13	8021.99	8910.5	7396.7	7789.78	8169.45	8047.59	8123.39	8135.04	7486.34	7757.81	8697.93	8626.77	8673.83	8525.95	8581.48	8643.77	7723.44	7664.76	10208.5	9906.1	9015.53	10381.1	10653	10457.9	10763.8	9835.92	9986.98
XLOC_021032	-	-	XLOC_021032	-	TSS23280	chr5:42211091-42211150	-	-	9371.1	6768.02	7840.17	5464.36	6909	7759.43	6207.55	4650.99	6940.53	6940.53	3712.18	6894.05	31403.1	6302.93	7353.41	0	7732.77	5900.59	3197.47	3015.16	5808.94	4622.25	6625.48	5420.85	8033.93	2677.98	8794.53	1059.97	6359.79	1836.81	8401.03	4852.77	6803.49	5974.44	4638.17	8188.4	4200.08	4595.25	5979.48	2214.55	8401.11
XLOC_017470	-	-	XLOC_017470	S100A8	TSS19353	chr3:17146917-17147898	-	-	2831.83	2829.97	2987.91	3231.36	3149.92	2770.64	2830.77	2868.33	3164.43	3164.43	2156.97	2215.54	2121.36	2170.37	2175.39	1984.48	2467.29	2439.65	4138.98	4268.2	4123.14	4247.26	4502.18	4782.98	3443.62	3547.24	3609.03	3608.35	3569.87	3568.99	3923.85	3906.74	14150.4	14292.7	14777.2	12986	12922.6	13232.2	13026.1	13795.4	13566.7
XLOC_020525	-	-	XLOC_020525	LYZ1	TSS22718	chr5:44351614-44357569	-	-	6269.98	6400.43	6131.73	6133.37	6064.03	6498.45	6377.04	6343.27	6091.43	6091.43	3474.97	3538.95	2756.31	3539.67	3595.1	3455.84	3431.08	3297.19	6338.85	6334.83	6490.78	6397.28	6085.35	6064.79	5974.38	5857.49	5788.98	5982.18	6005.17	5887.87	5829.17	5632.36	7173.91	7020.57	6527.22	5458.38	5279.07	5416.19	5346.75	5238.08	4921.41
XLOC_007807	-	-	XLOC_007807	-	TSS8581	chr17:53141498-53141574	-	-	5994.65	6953.79	6237.23	8808.73	7955.37	6909.43	6671.17	6120.45	7991.68	7991.68	7816.04	3908.02	28060.7	3870.67	5080.26	0	5479.33	8153.09	4663.53	5277.15	2675.49	3459.49	3883.81	8322.46	3206.9	4687.01	3600.53	3661.5	4149.69	2961	4698.5	5587.73	7121.72	4471.53	6675.78	3064.28	5158.6	4232.97	2754.03	4334.9	3869.39
XLOC_009171	-	-	XLOC_009171	WFDC18	TSS10112	chr19:14614388-14616124	-	-	2736.74	2771.97	2556.72	2843.28	2818.24	2529.77	2648.5	2885.2	2831.21	2831.21	2988.18	2691.95	2427.39	2587.57	2712.16	3278.44	3003.99	2680.07	3526.98	3528.15	3039.43	3085.22	3511.83	2982.04	3587.49	3388.82	3555.66	3860.55	3572.87	3197.61	3765.41	3682	13982.6	14469.5	14943.1	12374.2	12953.4	12426.8	12897.6	13701.4	13595.5
XLOC_001031	-	-	XLOC_001031	-	TSS1129	chr1:131378456-131378532	-	-	2877.43	2877.43	2954.48	1572.99	2651.79	3097.33	3573.84	3366.25	2663.89	2663.89	3419.52	2442.51	0	5806.01	5564.09	0	1917.77	2038.27	2454.49	4721.66	3648.39	2927.26	3051.57	2496.74	2713.53	1973.48	3600.53	2685.1	3661.5	1269	1381.91	745.031	7976.32	9630.99	4806.56	7307.12	9994.8	10112.1	7160.48	7139.84	5159.18
XLOC_012510	-	-	XLOC_012510	RPS17	TSS13823	chr21:23301662-23305104	-	-	4124.16	4207.65	4220.07	4489.91	4416.7	4117.51	4086.89	4174.85	4437.08	4437.08	5390.59	5409.29	4069.18	5312.1	5390.85	4679.08	5947.62	5958.75	4545.92	4414.38	4504.53	4404.81	4776.13	4796.79	4543.64	4365.62	4405.52	4395.7	4362.42	4515.57	4656.74	4802.6	3427.63	3448.74	3447.22	4145.07	4068.6	4183.58	4082.07	4155.88	4065.02
XLOC_024320	-	-	XLOC_024320	RPS12	TSS26891,TSS26892	chr9:71974706-71978252	-	-	4819.09	4747.68	4761.31	4991.61	5000.61	4770.22	4805.4	4816.64	5023.65	5023.65	4971.89	5094.29	4254.93	5090.89	4971.67	4622.56	5378.44	5269.33	5657.4	5638.11	5519.28	5482.13	6029.25	5881.18	4584.37	4563.84	4722.29	4649.03	4738.81	4866.38	5177.06	5133.46	4840.02	4913.77	5299.62	5316.88	5575.14	5472.19	5644.14	5949.35	5761.2
XLOC_024793	-	-	XLOC_024793	-	TSS27434	chrUn_GJ059134v1:657-877	-	-	4731.45	4693.78	4662.17	4853.42	3916.05	4708.76	4738.7	4394.21	3933.92	3933.92	4712.12	4343.75	843.496	4515.07	4363.05	4421.62	4837.77	4867.29	4056.56	3831.08	3798.2	3837.89	4183.92	4000.87	4216.5	4332.77	4143.38	4164.65	4241.35	4106.86	4559.12	4564.78	5316.7	5284.85	5269.06	5273.22	5206.99	5046.66	5122.73	5504.25	5746.57
XLOC_001113	-	-	XLOC_001113	RPLP1	TSS1213	chr10:16324340-16326492	-	-	5419.86	5615.13	5414.45	5545.02	5489.29	5533.67	5358.8	5580.59	5514.19	5514.2	7392.65	7438.76	5609.29	7406.68	7366.62	6608.46	7470.42	7641.36	4940.02	5104.3	4936.55	4994.08	5087.46	4870.23	4766.79	4857.6	4733.82	4701.42	4847.78	4704.62	4888.36	4843.11	7370.36	7229.85	7342.87	7636.9	7642.52	7608.96	7906.78	7460.14	7414.5
XLOC_017464	-	-	XLOC_017464	S100A2	TSS19346	chr3:16869279-16872613	-	-	1314.7	1314.76	1347.39	1317.52	1430.11	1314.09	1337.66	1320.92	1436.72	1436.72	2295.47	2175.26	1623.14	2253.16	2210.35	2554.07	2548.02	2683.74	1036.04	1082.82	1066.53	1057.94	1253.95	1126.99	1460.07	1427.59	1513.85	1390.79	1427.05	1474.16	1671.51	1518.77	4283.67	4207.79	4609.28	5469.1	5376.37	5254.91	5390.48	6012.96	5926.15
XLOC_024778	-	-	XLOC_024778	ENSBTAG00000043565	TSS27419	chrM:1452-16338	-	-	0	4098.52	4157.55	2524.55	3833.39	3932.91	4620.59	2392.31	3851.23	3851.23	4190.04	4024.9	0	4104.49	2538.74	6155.88	5086.1	7141.36	7970.55	8256.64	7919.2	6629.36	10206.9	5694.56	4645.41	2807.8	4767.52	2630.23	3028.4	2859.84	2717.08	5502.12	7367.56	9829.99	6128.94	7679.81	4751.09	6073.16	9020.58	7760.51	9316.69
XLOC_008317	-	-	XLOC_008317	RPS11	TSS9166	chr18:56404236-56406668	-	-	4603.91	4486.44	4412.3	4893.3	4717.64	4478.07	4537.87	4481.19	4739.54	4739.54	5326.66	5348.95	4728.66	5264.08	5263.18	4765.02	5723.84	5678.26	4467.09	4461.19	4267.72	4439.44	4720.88	4622.06	4419.36	4339.67	4189.3	4141.92	4283.14	4159.89	4637.84	4676.57	3062.26	3080.7	3021.64	3771.04	3840.17	3755.57	3907.98	3791.04	3753.51
XLOC_011702	-	-	XLOC_011702	RPL37	TSS12940	chr20:33667204-33669805	-	-	5967.55	6270.16	6270.97	6057.92	6318.18	6252.25	6195.55	6278.92	6347.81	6347.81	7151.65	7115.23	7434.87	7109.05	7073.53	7809.54	7055.87	7199.19	6047.88	6190.2	6184.22	6385.62	6188.87	6353.59	5886.98	5863.04	6018.6	5657.95	5848.91	6047.6	5688.36	5845.23	3613.36	3719.08	3478.96	4398.47	4545.76	4544.41	4308.47	4039.45	4021
XLOC_006581	-	-	XLOC_006581	PRDX6	TSS7236	chr16:56389803-56399714	-	-	3278.64	3247.27	3269.36	3345.43	3322.37	3261.39	3197.67	3271.39	3337.65	3337.65	2289.32	2244.74	2169.85	2234.56	2323.96	2199.8	2288.56	2249.34	4881.23	4840.19	4759.44	4836.01	4916.74	4853.1	3593.07	3533.1	3530.6	3612.33	3571.68	3597.97	3690.49	3592.48	5331.28	5341.18	5423.87	5396.87	5321.41	5396.78	5384.83	5580.91	5406.65
XLOC_004912	-	-	XLOC_004912	ENSBTAG00000036116	TSS5428	chr14:79570211-79583289	-	-	3139.25	3212.58	3109.01	2862.96	3084.88	3176.06	3185.46	3271.99	3098.87	3098.87	3004.46	2892.76	2457.96	2958.02	2949.94	3123.98	2748.35	2713.27	3769.59	3649.64	3733.01	3679.43	3425.04	3430.05	3325.96	3325.76	3378.33	3409.89	3359.58	3337.12	3263.55	3238.28	5037.01	5066.26	4605.3	5520.64	5443.31	5554.66	5454.26	5343.18	4343.03
XLOC_007663	-	-	XLOC_007663	RPLP0	TSS8418	chr17:64809253-64813289	-	-	3761.48	3788.85	3865.16	3940.84	3944.13	3820.2	3727.61	3721.16	3962.25	3962.24	5069.49	5114.5	4962.13	5051.86	5000.79	5269.51	5429.59	5434.16	3750.88	3799.63	3834.8	3772.48	3971.46	4078.13	3290.91	3287.66	3228.94	3208.53	3263.88	3288.6	3536.27	3443.45	4270.25	4188.63	4598.54	5022.58	5157.63	5142.32	5108.89	5424.45	5395.88
XLOC_010220	-	-	XLOC_010220	KRT14,KRT15	TSS11299,TSS11300	chr19:42343663-42434559	-	-	3774.19	3564.55	3734.57	3539.54	3645.44	3682.73	3744.87	3728.1	3662.81	3662.81	4693.72	4702.24	5041.81	4616.36	4559.51	4898.4	4540.11	4790.91	4254.42	4193.17	4257.66	4246	4210.46	4255.01	4714.32	4716.57	4809.98	4675.84	4710.93	4816.61	4533.92	4579.24	4990.92	4923.38	4810.48	5194.5	5109.22	4982.99	5225.86	5025.34	5140.05
XLOC_018174	-	-	XLOC_018174	RPS27	TSS20120	chr3:16505731-16507247	-	-	2060.61	2089.63	2159.5	2217.28	2241.18	2113.94	2116.78	2080.74	2251.55	2251.55	2801.24	2941.27	2491.56	2664.87	2768.62	2815.19	2791	2995.51	1850.33	1783.51	1897.63	1846.25	1828.35	1988.74	1785.07	1861.17	1925.3	1758.05	1680.73	1823.07	1816	1917.93	3552.59	3458.47	3454.27	3839.18	4073.02	4007.09	3898.88	3845.03	4045.47
XLOC_018550	-	-	XLOC_018550	RPS8	TSS20545,TSS20546	chr3:101816825-101819470	-	-	3172.27	3029.89	3048.9	3400.2	3403.71	3117.88	3158.67	3041.47	3419.47	3419.47	3498.54	3613.64	3651.78	3496.25	3482.84	3007.28	3854.68	3889.77	3560.19	3587.34	3527.21	3438.25	3929.18	3823.34	3100.44	3147.23	3035.55	3042.98	3061.38	3087.93	3414.65	3419.62	3371.06	3419.44	3463.2	3822.18	3879.42	3921.91	3795.27	4031.41	4216.72
XLOC_005036	-	-	XLOC_005036	RPS20	TSS5562	chr14:24955078-24956324	-	-	3734.85	3675.95	3799.83	3916.38	3764.53	3634.24	3561.48	3670.59	3782.07	3782.07	4934.62	4916.5	4549.44	4766.34	4920.33	4873.89	5094.65	5306.68	3841.8	3845.33	3813.9	3651.26	4145.73	4198.18	3353.75	3306.53	3360.09	3386.95	3365.8	3428.14	3567.49	3685.68	2553.22	2559.33	2566.21	3131.48	3218.79	3136.89	3097.42	3090.6	3111.68
XLOC_016327	-	-	XLOC_016327	RPS24	TSS18081	chr28:33926482-33931862	-	-	2780.06	2805.8	2842.47	2932.66	3003.13	2737.24	2804.7	2848.66	3017.06	3017.06	2620.23	2652.74	2821.1	2639.07	2663.03	2638.24	2876.21	2957.75	3958.81	3710.91	3884.76	3852.35	4188.28	4121	2666.39	2631.33	2690.65	2655.97	2782.37	2660.31	2763.6	2824.45	3266.51	3193.77	3431.85	3643.88	3548.7	3698.89	3761.34	3925.7	3840.7
XLOC_009827	-	-	XLOC_009827	ENSBTAG00000039504	TSS10853	chr19:14639863-14641748	-	-	3362.72	3180.68	3218.34	3327.78	3450.34	3336.52	3202.59	3257.78	3466.28	3466.28	2549.46	2463.8	2439.55	2438.16	2396.25	2327.68	2570.21	2524.16	3695.56	3556.67	3641.16	3442.39	3815.83	3690.84	3269.59	3275.92	3218.04	3162.08	3227.23	3189.41	3396.71	3267.25	8723.54	8748.08	8839.17	7264.28	7135.54	7111.08	7488.72	7635.29	7754.3
XLOC_010162	-	-	XLOC_010162	RPL23	TSS11237	chr19:40074999-40079360	-	-	4098.43	4096.18	3934.01	4228.3	4246	4063.07	4123.82	4017.03	4265.8	4265.81	4770.59	4831.64	5553.27	4762.16	4810.12	5005.63	5161.69	5185.93	4307.53	4378.7	4466.97	4432.77	4728.5	4504.05	3952.56	4077.36	4062.82	3937.55	3993.56	3897.4	4110.63	4343.4	3510.53	3436.75	3535.68	4102	3937.32	4152.5	4137.84	4269.25	4246.3
XLOC_017475	-	-	XLOC_017475	-	TSS19360	chr3:17422625-17424085	-	-	5691.89	5613.25	5731.77	5826.45	5858	5667.24	5815.71	5875.33	5884.62	5884.62	3562.12	3514.76	3700.87	3539.58	3450.91	3664.45	3597.06	3694.9	3795.2	3733.63	3835.24	3676.72	3752.98	3884.24	5247.42	5158.12	5381.5	5369.2	5343.59	5326.15	5246.62	5355.94	2897.87	2866.26	2721.91	2784.12	2865.74	2785.07	2662.18	2832.41	2605.83
XLOC_011492	-	-	XLOC_011492	RPL11	TSS12711	chr2:129791371-129795563	-	-	3666.18	3464.18	3446.67	3980.67	4123.05	3530.48	3422.63	3459.51	4142.34	4142.34	4528.09	4613.09	4770.76	4473.78	4452.42	4143.96	5099.11	5113.95	3446.51	3371.58	3311.47	3363.75	4178.03	4117.52	3541.98	3438.95	3549.04	3445.05	3407.92	3468.37	4056.93	4015.24	2410.9	2335.26	2506.97	2857.48	2862.54	2783.47	2702.07	3063.23	3107.84
XLOC_013076	-	-	XLOC_013076	RPL32	TSS14458	chr22:56985235-57017221	-	-	2660.71	2575.54	2642.65	2647.04	2638.57	2643.01	2700.77	2596.78	2650.79	2650.79	2991.89	2865.71	2452.8	2875.25	2876.98	3142.44	3070.68	3001.01	2581.56	2489.3	2392.92	2410.22	2448.21	2513.35	2815.16	2752.48	2902.67	2877.35	2863.63	2918.64	2901.42	2847.61	2421.33	2368.88	2323.46	2933.47	2959.45	2911.2	2826.68	2840.35	2762.13
XLOC_017120	-	-	XLOC_017120	FTH1	TSS18948	chr29:41172508-41175112	-	-	8239.22	8111.87	8234.43	6270.5	6124.48	8587.6	8664.31	8561.54	6153.13	6153.13	5329.35	5156.65	5681.27	5410.46	5424.2	5384.5	3996.92	4032.1	3226.76	3130.62	3383.2	3369.16	2308.35	2458.29	7680.73	7755.99	7766.4	8032.21	8059.66	7985.18	5307.5	5513.36	3956.02	3780.84	3828.66	4769.01	4725.25	4613.54	4579.13	4625.91	4627.34
XLOC_022572	-	-	XLOC_022572	UBA52	TSS24981	chr7:4533937-4537871	-	-	3624.91	3539.05	3520.35	2749.23	2758.2	3583.77	3632.73	3542.31	2770.78	2770.78	4316.17	4257.73	3242.76	4311.4	4293.52	4304.23	3374.03	3512.42	3175.79	3126.68	3086.16	3121.56	2482.71	2592.29	3176.33	3132.37	3134.41	3058.35	3143.63	3364.78	2394.52	2279.76	1948.96	1987.09	1756.43	2473.39	2462	2495.95	2494.49	2162.54	2260.19
XLOC_009523	-	-	XLOC_009523	RPL27	TSS10509	chr19:43669373-43671655	-	-	2128.38	2093.85	2148.17	2117.09	2171.59	2084.21	2080.57	2017.06	2181.67	2181.67	2575.21	2540.03	2221.74	2451.87	2623.64	2933.86	2584.47	2683.81	1662.41	1756.3	1733.16	1706.85	1836.42	1808.92	1901.12	1762.19	1774.91	1751.34	1715.44	1822.47	1848.06	1831.59	2089.8	1975.49	1979.19	2374.45	2477.63	2411.53	2498.91	2353.2	2195.41
XLOC_007057	-	-	XLOC_007057	-	TSS7759	chr16:627610-627677	-	-	3179.79	1059.93	3869.56	2317.7	1953.63	3159.51	4212.68	3156.34	1962.54	1962.54	3598.9	2879.12	0	1069.35	1782.25	7149.98	2018.37	4004.36	3616.54	4910.88	2867.03	6665.77	5313.81	4905.06	2180.85	4361.7	1326.29	3956.33	2158	6232.64	2036.17	1646.64	4617.11	3547.67	2360.73	2083.86	2375.28	4504.52	5681.06	3005.75	4180.96
XLOC_008884	-	-	XLOC_008884	RPL18	TSS9795	chr18:55710192-55713956	-	-	2033.11	1912.69	2010.72	2001.84	2104.6	1988.43	1955.13	1988.8	2114.21	2114.21	2696.03	2774.59	2304.16	2649.93	2728.05	2382.79	2821.06	2931.58	1599.43	1536.7	1616.1	1549.21	1606.35	1587.43	1595.16	1607.11	1649.88	1668.59	1616.75	1575.88	1643.77	1678.44	2183.75	2063.51	2105.65	2514.19	2517.4	2611.06	2456.51	2432.91	2491.64
XLOC_002227	-	-	XLOC_002227	RPL31	TSS2440	chr11:6003174-6008528	-	-	3090.86	3138.66	3279.39	3503.39	3441.78	3265.61	3214.11	3278.11	3457.91	3457.91	3763.42	3751.42	3970.57	3854.82	3691.33	3589.56	4181.73	4148.56	2648.07	2631.94	2746.47	2786.35	3045.88	2921.98	2772.43	2752.31	2845.81	2784.68	2816.06	2789.65	2897.08	2805.92	2625.59	2803.29	2691.8	3400.9	3516.86	3444.49	3359.09	3624.83	3540.69
XLOC_022282	-	-	XLOC_022282	RPS15	TSS24645	chr7:45465833-45467519	-	-	2255.96	2230.82	2252.45	1894.46	1956.9	2247.9	2173.06	2260.22	1966.03	1966.03	2958.42	2953.2	3336.78	2859.29	2931.93	3220.81	2526.54	2786.34	1799.74	1837.74	1811.98	1697.44	1415.66	1488.02	1856.08	1885.68	2022.34	1862.52	1837.75	1916.47	1512.88	1704.5	2076.44	2208.56	1821.01	2742.54	2747.18	2674.15	2797.74	2232.72	2237.68
XLOC_009465	-	-	XLOC_009465	ENSBTAG00000008368	TSS10444	chr19:40330241-40591924	-	-	5054.38	4973.88	2454.3	0	199.359	2097.4	4982.92	4129.09	200.256	200.256	6155.61	7174.44	0	4519.63	7109.09	0	0	0	4337.32	4144.89	3979.67	7947.8	646.011	0	4346.26	3639.16	3833.36	4576.61	5653.3	2113.7	0	0	1204.77	1219.54	0	1763.09	1744.82	1737.15	1142.16	0	0
XLOC_009466	-	-	XLOC_009466	RPL19	TSS10445	chr19:40330241-40591924	-	-	1668.31	1672.41	1644.18	1685.15	1621.42	1629.13	1718.25	1701.92	1628.98	1628.98	2147.25	2147.41	2690.69	2140.54	2175.26	2479.78	2102.34	2321.99	1459.63	1422.36	1456.52	1468.56	1461.45	1365.95	1466.81	1527.31	1488.5	1499.12	1440.93	1404.71	1411.97	1450.96	2047.32	2012.16	1929.8	2453.37	2384.68	2427.72	2282.98	2338.7	2379.47
XLOC_015086	-	-	XLOC_015086	RPS2	TSS16719	chr25:1520492-1522670	-	-	3799.33	3777.47	3843.43	4076.63	4168.98	3819.88	3613.56	3725.4	4188.17	4188.17	5085.31	5219.8	5271	5201.85	5115.35	5355.71	5823.93	5768.15	3688.25	3651.86	3594.55	3563.26	4089.56	4096.1	3458.37	3465.73	3619.37	3507.05	3447.91	3561.96	3758.78	3903.94	3904.12	3984.24	4074.71	4822.13	5063.23	4818.2	4849.74	5127.61	5042.9
XLOC_005610	-	-	XLOC_005610	RPS3	TSS6176	chr15:55370366-55375306	-	-	2045.97	2021.09	2117.04	2055.3	2064.94	2078.34	2007.03	2050.04	2074.63	2074.63	2728.3	2656.28	2433.76	2670.23	2596.4	2911.96	2724.63	2804.19	1857	1850.55	1911.95	1869.33	1907.67	2134.77	1800.18	1860.64	1838.68	1800.73	1865.01	1829.24	1891.41	1936.87	2078.58	2078.73	2231.64	2564.1	2603.42	2530.18	2559.97	2610.7	2775.7
XLOC_017477	-	-	XLOC_017477	-	TSS19362	chr3:17610275-17611695	-	-	1878.18	1778.82	1852.32	1825.17	1804.26	1855.72	1865.28	1736.9	1812.5	1812.5	586.7	558.045	589.406	566.599	592.423	531.185	570.893	604.217	6136.48	6111.68	6249.74	6122.28	6116.41	6215.34	1932.53	2007.72	1995.29	2011.12	2014.01	1969.8	1919.46	1908.36	4122.81	3977.1	4065.28	2632.82	2668.59	2654.83	2798.04	2795.5	2794.72
XLOC_022047	-	-	XLOC_022047	RPS28	TSS24388	chr7:18198991-18200124	-	-	1533.79	1492.68	1726.69	1650.29	1717.41	1504.43	1456.79	1587.13	1725.33	1725.33	2439	2463.39	1665.92	2373.37	2350.02	1902.36	2599.8	2891.81	1223.2	1192.59	1272.3	1219.28	1437	1283.07	1176.44	1257.43	1293.69	1219.59	1311.09	1402.43	1481.2	1453.14	4142.46	4018.06	4584.85	4904.1	4981.41	4756.97	5060.29	5390.19	5536.46
XLOC_004949	-	-	XLOC_004949	RPL8	TSS5466	chr14:1505029-1507633	-	-	1137.85	1084.94	1112.79	972.223	946.415	1145.18	1101.4	1119.77	950.78	950.78	1525.67	1486.21	1426.9	1542.28	1448.9	1562.62	1357.08	1455.48	968.007	922.004	1040.79	944.186	875.391	833.373	942.751	989.321	1041.91	956.671	966.981	1032.76	864.271	860.888	1418.74	1422.96	1338.11	1715.35	1696.12	1700.48	1735.46	1529.1	1528.45
XLOC_012842	-	-	XLOC_012842	RPSA	TSS14177,TSS14178	chr22:12728220-12741683	-	-	1732.26	1726.91	1777.33	1726.71	1779.08	1750.28	1729.61	1754.61	1787.32	1787.32	2376.03	2340.3	2298.35	2318.09	2374.99	2411.68	2353.54	2368.91	1595.03	1592.79	1587.3	1613.73	1576.12	1641.13	1626.53	1649.16	1647.68	1634.79	1682.51	1646.23	1638.69	1624.47	2147.41	2156.41	2144.98	2687.16	2503.18	2613.18	2584.06	2507.01	2633.71
XLOC_024078	-	-	XLOC_024078	RPS7	TSS26631	chr8:112896492-112901718	-	-	2360.17	2371.6	2407.78	2437.86	2403.56	2417.22	2451.81	2404.29	2414.65	2414.65	3445.45	3347.53	3000.3	3408.96	3328.68	3327.25	3359.51	3521.91	1950.16	1901.31	1949.79	1958.53	1956.75	1884.49	1960.63	1987.67	1975.03	1952.01	1959.51	1948.51	1925.79	2000.87	2590.33	2626.57	2505.21	3260.01	3171.47	3163.17	3351.61	3085.66	2915.45
XLOC_013450	-	-	XLOC_013450	RPS18	TSS14888	chr23:7388702-7393361	-	-	1955.63	1884.19	2022.41	1911.47	1808.73	1911.53	1876.55	1916.45	1817.15	1817.15	2456.36	2453.96	1646.7	2558.4	2549.63	2355.1	2465.82	2552.23	1604.37	1546.71	1605.66	1552.46	1598.32	1451.27	1654.28	1647.39	1715.07	1705.71	1627.49	1657.78	1553.07	1624.15	3076.67	3062.2	2826.47	3760.51	3678.58	3844.59	3721.71	3527.61	3614.92
[truncated: 69 more columns]

## Sheet: AUTOREGRESSIVE (D0 VS D7_WOB29)
X	class_code	nearest_ref_id	gene_id	gene_short_name	tss_id	locus	length	coverage	B1_L1_1	B1_L1_2	B1_L1_3	B1_L1_4	B1_L1_5	B1_L5_1	B1_L5_2	B1_L5_3	B1_BATCH_L1_1	B1_BATCH_L1_2	B6_L1_1	B6_L1_2	B6_L1_3	B6_L5_1	B6_L5_2	B6_L5_3	B6_BATCH_L1_1	B6_BATCH_L1_2	B11_L1_1	B11_L1_2	B11_L5_1	B11_L5_2	B11_BATCH_L1_1	B11_BATCH_L1_2	B16_L1_1	B16_L1_2	B16_L1_3	B16_L5_1	B16_L5_2	B16_L5_3	B16_BATCH_L1_1	B16_BATCH_L1_2	B21_L2_1	B21_L6_1	B21_BATCH_L2_1	B26_L2_1	B26_L2_2	B26_L6_1	B26_L6_2	B26_BATCH_L2_1	B26_BATCH_L2_2
XLOC_024783	-	-	XLOC_024783	ENSBTAG00000043545	TSS27424	chrM:1452-16338	-	-	65048.2	76528.9	66702	68798.2	66881	70811.2	64609.2	71253.8	67187.3	67187.4	91948.9	102545	140508	86343.2	94861.9	84957.6	109471	97112.7	66930.4	66493.5	60488.5	62317.3	69300	50314.2	65940.1	59684.9	68109.7	62581	62006.9	52618	65105.2	65599	680284	722083	667890	710535	706333	760244	743496	778622	747510
XLOC_024786	-	-	XLOC_024786	ENSBTAG00000043582	TSS27427	chrM:1452-16338	-	-	330250	321297	299294	369630	359141	338724	333423	333993	360809	360809	398530	429514	306717	421403	405914	397899	413514	456949	481298	466575	485300	465310	524438	491510	361892	397523	376799	376493	384117	381124	379953	394258	133253	130839	126373	135418	150024	138601	125152	147220	134565
XLOC_024777	-	-	XLOC_024777	ATP6,COII,COX1,COX3,ENSBTAG00000043544,ENSBTAG00000043549,ENSBTAG00000043551,ENSBTAG00000043552,ENSBTAG00000043554,ENSBTAG00000043555,ENSBTAG00000043566,ENSBTAG00000043570,ENSBTAG00000043572,ENSBTAG00000043574,ENSBTAG00000043575,ENSBTAG00000043576,ENSBTAG00000043579,MT-ATP8,MT-CYB,MT-ND3,MT-ND4,MT-ND4L,ND1,ND2,ND5	TSS27393,TSS27394,TSS27395,TSS27396,TSS27397,TSS27398,TSS27399,TSS27400,TSS27401,TSS27402,TSS27403,TSS27404,TSS27405,TSS27406,TSS27407,TSS27408,TSS27409,TSS27410,TSS27411,TSS27412,TSS27413,TSS27414,TSS27415,TSS27416,TSS27417,TSS27418	chrM:1452-16338	-	-	177004	179779	176083	172478	166204	178002	178836	180215	166936	166936	209273	208750	174931	212446	213615	193041	199063	194863	211897	212551	210863	212090	200137	191128	217260	219448	219621	221543	221508	220544	209200	209364	169256	170938	166293	164557	164390	166432	163435	160698	156112
XLOC_018701	-	-	XLOC_018701	-	TSS20714	chr3:17552610-17552730	-	-	52635.3	46929.9	49545.7	22529.8	37362.8	50910	52466.2	49256.8	37533.3	37533.3	39770	35097.9	44461.5	39164.2	39277.1	31695.2	27033.4	26309.5	28513.7	25462.6	28936.3	28058.9	18249.2	15531.2	43158.6	62263.4	57008.5	58763.9	59333.3	61770	43196.5	27546.5	27843.4	25996.9	19933.1	17485.4	16771.8	17664.1	16831.9	15049.2	12396
XLOC_018705	-	-	XLOC_018705	-	TSS20718	chr3:17741727-17741905	-	-	18082.6	17451.3	17676.8	16940.2	17936.3	17280.2	17310.1	16171.6	18018.1	18018.1	22890.2	23196.4	11814.3	23005.1	23065.7	20684.9	24970.8	23808	15247.7	14207.2	14454	14896.7	15581.5	12886	15417.3	16840	16222.4	15974.9	15653.6	16440	16164.5	15902.4	29678.8	31437	32708.3	34043.8	33064.9	32269.3	33423	35837.4	33230.3
XLOC_024785	-	-	XLOC_024785	ENSBTAG00000043583	TSS27426	chrM:1452-16338	-	-	25899.9	20322.1	22321.9	22196.4	17523.4	19048.7	23179.9	13658.6	17603.2	17603.2	21161.5	21531.5	16481.7	19166.8	21458.4	28859.2	26381.7	15373.9	21406	18674.2	21867.3	17541	24092.3	17535.2	24400.9	23632	22231.4	24651.5	21846.6	26760.4	19301.9	21714.6	24727.6	23307.1	21407.1	25241.1	19180.4	23691.8	24469.6	19138.6	23589.1
XLOC_001036	-	-	XLOC_001036	-	TSS1134	chr1:142999233-142999307	-	-	37494.3	30724.5	26022	21863.2	23324	32339.5	27165.2	30571.8	23430.5	23430.5	30501	33683.7	0	33099.1	29421.4	26346.4	14577.2	16968.7	21322.1	20810.1	25354.8	19360.8	16869.3	13555.7	33483.5	25983.2	28345.4	29421.8	27301.3	21128.9	18307.1	20225.2	13919.9	11952	13918.2	18684.7	16454.7	18385.9	20335.6	15782.8	13445.3
XLOC_017471	-	-	XLOC_017471	S100A12	TSS19354,TSS19355,TSS19356	chr3:17163352-17165406	-	-	18774.1	19248.1	19409	20373.5	20523.2	19017.1	18999.4	18677	20616.9	20616.9	18831.7	18947.6	16635.3	18679.6	18812.4	18910	20284.6	21568.4	23291.5	23132.2	23622.4	22722.6	24918.5	24471.6	26294.8	26181.5	26295.2	26262.4	25608.8	26567	29003.7	29283.4	43219.3	43104.9	43912.6	45426.9	44962.8	46912	44931	47128.9	46680
XLOC_024784	-	-	XLOC_024784	MT-ND6	TSS27425	chrM:1452-16338	-	-	15500.4	15670.6	15055.7	15526	14815.1	15526.4	15341.3	15756.1	14882.7	14882.7	16965.9	16651.4	16034	16995.8	16996.3	15549.9	16361.8	16034.2	15846.4	15813	15926.1	15786.4	15298.3	14761.1	18182	18542.2	18264.3	18186.2	18166.5	17628.4	17969.7	17792.2	7219.42	7061.55	7765	6573.35	6561.58	6593.54	6578.43	7263.98	6938.42
XLOC_004040	-	-	XLOC_004040	BSP30C	TSS4450,TSS4451,TSS4452	chr13:63056898-63095562	-	-	12865.2	13045.9	12827.5	12477.9	12635.4	13116.4	13069	13279.6	12693.7	12693.7	16682.4	16650.7	16130.9	16990	16982	15996.6	16144	15993.6	13493.5	13414.7	13691.8	13463.9	13574.2	13104.4	12063.3	12042.9	11989.5	12293.5	12155.9	12124.5	11745.8	11827.4	6761.9	6797.7	6520.03	6298.77	6241.27	6370.7	6228.43	6207.45	6096.88
XLOC_001775	-	-	XLOC_001775	RPS29	TSS1949	chr10:26814898-26815069	-	-	4147.8	3891.69	3994.16	2649.61	2530.68	4455.39	4223.65	4038.86	2542.02	2542.02	4915.44	5318.94	6362.21	5315.46	4919.55	4290.47	3998.91	3124.09	3299.21	3025.68	3125.53	3160.67	2183.32	1782.39	3118.84	3149.5	2841.86	3693.13	3039.28	2798.47	2667.07	2539.64	6492.65	6724.67	4948.02	8869.65	8077.2	9101.67	8231.86	7143.81	6356.86
XLOC_010224	-	-	XLOC_010224	ENSBTAG00000047262,KRT17	TSS11304,TSS11305	chr19:42472412-42484057	-	-	8401.74	7804.73	8213.93	6901.75	7416.6	8187.52	8264.32	8306.21	7451.71	7451.71	8420.44	8414.17	9033.78	8329.13	8021.99	8910.5	7396.7	7789.78	8169.45	8047.59	8123.39	8135.04	7486.34	7757.81	8697.93	8626.77	8673.83	8525.95	8581.48	8643.77	7723.44	7664.76	10208.5	9906.1	9015.53	10381.1	10653	10457.9	10763.8	9835.92	9986.98
XLOC_021032	-	-	XLOC_021032	-	TSS23280	chr5:42211091-42211150	-	-	9371.1	6768.02	7840.17	5464.36	6909	7759.43	6207.55	4650.99	6940.53	6940.53	3712.18	6894.05	31403.1	6302.93	7353.41	0	7732.77	5900.59	3197.47	3015.16	5808.94	4622.25	6625.48	5420.85	8033.93	2677.98	8794.53	1059.97	6359.79	1836.81	8401.03	4852.77	6803.49	5974.44	4638.17	8188.4	4200.08	4595.25	5979.48	2214.55	8401.11
XLOC_017470	-	-	XLOC_017470	S100A8	TSS19353	chr3:17146917-17147898	-	-	2831.83	2829.97	2987.91	3231.36	3149.92	2770.64	2830.77	2868.33	3164.43	3164.43	2156.97	2215.54	2121.36	2170.37	2175.39	1984.48	2467.29	2439.65	4138.98	4268.2	4123.14	4247.26	4502.18	4782.98	3443.62	3547.24	3609.03	3608.35	3569.87	3568.99	3923.85	3906.74	14150.4	14292.7	14777.2	12986	12922.6	13232.2	13026.1	13795.4	13566.7
XLOC_020525	-	-	XLOC_020525	LYZ1	TSS22718	chr5:44351614-44357569	-	-	6269.98	6400.43	6131.73	6133.37	6064.03	6498.45	6377.04	6343.27	6091.43	6091.43	3474.97	3538.95	2756.31	3539.67	3595.1	3455.84	3431.08	3297.19	6338.85	6334.83	6490.78	6397.28	6085.35	6064.79	5974.38	5857.49	5788.98	5982.18	6005.17	5887.87	5829.17	5632.36	7173.91	7020.57	6527.22	5458.38	5279.07	5416.19	5346.75	5238.08	4921.41
XLOC_007807	-	-	XLOC_007807	-	TSS8581	chr17:53141498-53141574	-	-	5994.65	6953.79	6237.23	8808.73	7955.37	6909.43	6671.17	6120.45	7991.68	7991.68	7816.04	3908.02	28060.7	3870.67	5080.26	0	5479.33	8153.09	4663.53	5277.15	2675.49	3459.49	3883.81	8322.46	3206.9	4687.01	3600.53	3661.5	4149.69	2961	4698.5	5587.73	7121.72	4471.53	6675.78	3064.28	5158.6	4232.97	2754.03	4334.9	3869.39
XLOC_009171	-	-	XLOC_009171	WFDC18	TSS10112	chr19:14614388-14616124	-	-	2736.74	2771.97	2556.72	2843.28	2818.24	2529.77	2648.5	2885.2	2831.21	2831.21	2988.18	2691.95	2427.39	2587.57	2712.16	3278.44	3003.99	2680.07	3526.98	3528.15	3039.43	3085.22	3511.83	2982.04	3587.49	3388.82	3555.66	3860.55	3572.87	3197.61	3765.41	3682	13982.6	14469.5	14943.1	12374.2	12953.4	12426.8	12897.6	13701.4	13595.5
XLOC_001031	-	-	XLOC_001031	-	TSS1129	chr1:131378456-131378532	-	-	2877.43	2877.43	2954.48	1572.99	2651.79	3097.33	3573.84	3366.25	2663.89	2663.89	3419.52	2442.51	0	5806.01	5564.09	0	1917.77	2038.27	2454.49	4721.66	3648.39	2927.26	3051.57	2496.74	2713.53	1973.48	3600.53	2685.1	3661.5	1269	1381.91	745.031	7976.32	9630.99	4806.56	7307.12	9994.8	10112.1	7160.48	7139.84	5159.18
XLOC_012510	-	-	XLOC_012510	RPS17	TSS13823	chr21:23301662-23305104	-	-	4124.16	4207.65	4220.07	4489.91	4416.7	4117.51	4086.89	4174.85	4437.08	4437.08	5390.59	5409.29	4069.18	5312.1	5390.85	4679.08	5947.62	5958.75	4545.92	4414.38	4504.53	4404.81	4776.13	4796.79	4543.64	4365.62	4405.52	4395.7	4362.42	4515.57	4656.74	4802.6	3427.63	3448.74	3447.22	4145.07	4068.6	4183.58	4082.07	4155.88	4065.02
XLOC_024320	-	-	XLOC_024320	RPS12	TSS26891,TSS26892	chr9:71974706-71978252	-	-	4819.09	4747.68	4761.31	4991.61	5000.61	4770.22	4805.4	4816.64	5023.65	5023.65	4971.89	5094.29	4254.93	5090.89	4971.67	4622.56	5378.44	5269.33	5657.4	5638.11	5519.28	5482.13	6029.25	5881.18	4584.37	4563.84	4722.29	4649.03	4738.81	4866.38	5177.06	5133.46	4840.02	4913.77	5299.62	5316.88	5575.14	5472.19	5644.14	5949.35	5761.2
XLOC_024793	-	-	XLOC_024793	-	TSS27434	chrUn_GJ059134v1:657-877	-	-	4731.45	4693.78	4662.17	4853.42	3916.05	4708.76	4738.7	4394.21	3933.92	3933.92	4712.12	4343.75	843.496	4515.07	4363.05	4421.62	4837.77	4867.29	4056.56	3831.08	3798.2	3837.89	4183.92	4000.87	4216.5	4332.77	4143.38	4164.65	4241.35	4106.86	4559.12	4564.78	5316.7	5284.85	5269.06	5273.22	5206.99	5046.66	5122.73	5504.25	5746.57
XLOC_001113	-	-	XLOC_001113	RPLP1	TSS1213	chr10:16324340-16326492	-	-	5419.86	5615.13	5414.45	5545.02	5489.29	5533.67	5358.8	5580.59	5514.19	5514.2	7392.65	7438.76	5609.29	7406.68	7366.62	6608.46	7470.42	7641.36	4940.02	5104.3	4936.55	4994.08	5087.46	4870.23	4766.79	4857.6	4733.82	4701.42	4847.78	4704.62	4888.36	4843.11	7370.36	7229.85	7342.87	7636.9	7642.52	7608.96	7906.78	7460.14	7414.5
XLOC_017464	-	-	XLOC_017464	S100A2	TSS19346	chr3:16869279-16872613	-	-	1314.7	1314.76	1347.39	1317.52	1430.11	1314.09	1337.66	1320.92	1436.72	1436.72	2295.47	2175.26	1623.14	2253.16	2210.35	2554.07	2548.02	2683.74	1036.04	1082.82	1066.53	1057.94	1253.95	1126.99	1460.07	1427.59	1513.85	1390.79	1427.05	1474.16	1671.51	1518.77	4283.67	4207.79	4609.28	5469.1	5376.37	5254.91	5390.48	6012.96	5926.15
XLOC_024778	-	-	XLOC_024778	ENSBTAG00000043565	TSS27419	chrM:1452-16338	-	-	0	4098.52	4157.55	2524.55	3833.39	3932.91	4620.59	2392.31	3851.23	3851.23	4190.04	4024.9	0	4104.49	2538.74	6155.88	5086.1	7141.36	7970.55	8256.64	7919.2	6629.36	10206.9	5694.56	4645.41	2807.8	4767.52	2630.23	3028.4	2859.84	2717.08	5502.12	7367.56	9829.99	6128.94	7679.81	4751.09	6073.16	9020.58	7760.51	9316.69
XLOC_008317	-	-	XLOC_008317	RPS11	TSS9166	chr18:56404236-56406668	-	-	4603.91	4486.44	4412.3	4893.3	4717.64	4478.07	4537.87	4481.19	4739.54	4739.54	5326.66	5348.95	4728.66	5264.08	5263.18	4765.02	5723.84	5678.26	4467.09	4461.19	4267.72	4439.44	4720.88	4622.06	4419.36	4339.67	4189.3	4141.92	4283.14	4159.89	4637.84	4676.57	3062.26	3080.7	3021.64	3771.04	3840.17	3755.57	3907.98	3791.04	3753.51
XLOC_011702	-	-	XLOC_011702	RPL37	TSS12940	chr20:33667204-33669805	-	-	5967.55	6270.16	6270.97	6057.92	6318.18	6252.25	6195.55	6278.92	6347.81	6347.81	7151.65	7115.23	7434.87	7109.05	7073.53	7809.54	7055.87	7199.19	6047.88	6190.2	6184.22	6385.62	6188.87	6353.59	5886.98	5863.04	6018.6	5657.95	5848.91	6047.6	5688.36	5845.23	3613.36	3719.08	3478.96	4398.47	4545.76	4544.41	4308.47	4039.45	4021
XLOC_006581	-	-	XLOC_006581	PRDX6	TSS7236	chr16:56389803-56399714	-	-	3278.64	3247.27	3269.36	3345.43	3322.37	3261.39	3197.67	3271.39	3337.65	3337.65	2289.32	2244.74	2169.85	2234.56	2323.96	2199.8	2288.56	2249.34	4881.23	4840.19	4759.44	4836.01	4916.74	4853.1	3593.07	3533.1	3530.6	3612.33	3571.68	3597.97	3690.49	3592.48	5331.28	5341.18	5423.87	5396.87	5321.41	5396.78	5384.83	5580.91	5406.65
XLOC_004912	-	-	XLOC_004912	ENSBTAG00000036116	TSS5428	chr14:79570211-79583289	-	-	3139.25	3212.58	3109.01	2862.96	3084.88	3176.06	3185.46	3271.99	3098.87	3098.87	3004.46	2892.76	2457.96	2958.02	2949.94	3123.98	2748.35	2713.27	3769.59	3649.64	3733.01	3679.43	3425.04	3430.05	3325.96	3325.76	3378.33	3409.89	3359.58	3337.12	3263.55	3238.28	5037.01	5066.26	4605.3	5520.64	5443.31	5554.66	5454.26	5343.18	4343.03
XLOC_007663	-	-	XLOC_007663	RPLP0	TSS8418	chr17:64809253-64813289	-	-	3761.48	3788.85	3865.16	3940.84	3944.13	3820.2	3727.61	3721.16	3962.25	3962.24	5069.49	5114.5	4962.13	5051.86	5000.79	5269.51	5429.59	5434.16	3750.88	3799.63	3834.8	3772.48	3971.46	4078.13	3290.91	3287.66	3228.94	3208.53	3263.88	3288.6	3536.27	3443.45	4270.25	4188.63	4598.54	5022.58	5157.63	5142.32	5108.89	5424.45	5395.88
XLOC_010220	-	-	XLOC_010220	KRT14,KRT15	TSS11299,TSS11300	chr19:42343663-42434559	-	-	3774.19	3564.55	3734.57	3539.54	3645.44	3682.73	3744.87	3728.1	3662.81	3662.81	4693.72	4702.24	5041.81	4616.36	4559.51	4898.4	4540.11	4790.91	4254.42	4193.17	4257.66	4246	4210.46	4255.01	4714.32	4716.57	4809.98	4675.84	4710.93	4816.61	4533.92	4579.24	4990.92	4923.38	4810.48	5194.5	5109.22	4982.99	5225.86	5025.34	5140.05
XLOC_018174	-	-	XLOC_018174	RPS27	TSS20120	chr3:16505731-16507247	-	-	2060.61	2089.63	2159.5	2217.28	2241.18	2113.94	2116.78	2080.74	2251.55	2251.55	2801.24	2941.27	2491.56	2664.87	2768.62	2815.19	2791	2995.51	1850.33	1783.51	1897.63	1846.25	1828.35	1988.74	1785.07	1861.17	1925.3	1758.05	1680.73	1823.07	1816	1917.93	3552.59	3458.47	3454.27	3839.18	4073.02	4007.09	3898.88	3845.03	4045.47
XLOC_018550	-	-	XLOC_018550	RPS8	TSS20545,TSS20546	chr3:101816825-101819470	-	-	3172.27	3029.89	3048.9	3400.2	3403.71	3117.88	3158.67	3041.47	3419.47	3419.47	3498.54	3613.64	3651.78	3496.25	3482.84	3007.28	3854.68	3889.77	3560.19	3587.34	3527.21	3438.25	3929.18	3823.34	3100.44	3147.23	3035.55	3042.98	3061.38	3087.93	3414.65	3419.62	3371.06	3419.44	3463.2	3822.18	3879.42	3921.91	3795.27	4031.41	4216.72
XLOC_005036	-	-	XLOC_005036	RPS20	TSS5562	chr14:24955078-24956324	-	-	3734.85	3675.95	3799.83	3916.38	3764.53	3634.24	3561.48	3670.59	3782.07	3782.07	4934.62	4916.5	4549.44	4766.34	4920.33	4873.89	5094.65	5306.68	3841.8	3845.33	3813.9	3651.26	4145.73	4198.18	3353.75	3306.53	3360.09	3386.95	3365.8	3428.14	3567.49	3685.68	2553.22	2559.33	2566.21	3131.48	3218.79	3136.89	3097.42	3090.6	3111.68
XLOC_016327	-	-	XLOC_016327	RPS24	TSS18081	chr28:33926482-33931862	-	-	2780.06	2805.8	2842.47	2932.66	3003.13	2737.24	2804.7	2848.66	3017.06	3017.06	2620.23	2652.74	2821.1	2639.07	2663.03	2638.24	2876.21	2957.75	3958.81	3710.91	3884.76	3852.35	4188.28	4121	2666.39	2631.33	2690.65	2655.97	2782.37	2660.31	2763.6	2824.45	3266.51	3193.77	3431.85	3643.88	3548.7	3698.89	3761.34	3925.7	3840.7
XLOC_009827	-	-	XLOC_009827	ENSBTAG00000039504	TSS10853	chr19:14639863-14641748	-	-	3362.72	3180.68	3218.34	3327.78	3450.34	3336.52	3202.59	3257.78	3466.28	3466.28	2549.46	2463.8	2439.55	2438.16	2396.25	2327.68	2570.21	2524.16	3695.56	3556.67	3641.16	3442.39	3815.83	3690.84	3269.59	3275.92	3218.04	3162.08	3227.23	3189.41	3396.71	3267.25	8723.54	8748.08	8839.17	7264.28	7135.54	7111.08	7488.72	7635.29	7754.3
XLOC_010162	-	-	XLOC_010162	RPL23	TSS11237	chr19:40074999-40079360	-	-	4098.43	4096.18	3934.01	4228.3	4246	4063.07	4123.82	4017.03	4265.8	4265.81	4770.59	4831.64	5553.27	4762.16	4810.12	5005.63	5161.69	5185.93	4307.53	4378.7	4466.97	4432.77	4728.5	4504.05	3952.56	4077.36	4062.82	3937.55	3993.56	3897.4	4110.63	4343.4	3510.53	3436.75	3535.68	4102	3937.32	4152.5	4137.84	4269.25	4246.3
XLOC_017475	-	-	XLOC_017475	-	TSS19360	chr3:17422625-17424085	-	-	5691.89	5613.25	5731.77	5826.45	5858	5667.24	5815.71	5875.33	5884.62	5884.62	3562.12	3514.76	3700.87	3539.58	3450.91	3664.45	3597.06	3694.9	3795.2	3733.63	3835.24	3676.72	3752.98	3884.24	5247.42	5158.12	5381.5	5369.2	5343.59	5326.15	5246.62	5355.94	2897.87	2866.26	2721.91	2784.12	2865.74	2785.07	2662.18	2832.41	2605.83
XLOC_011492	-	-	XLOC_011492	RPL11	TSS12711	chr2:129791371-129795563	-	-	3666.18	3464.18	3446.67	3980.67	4123.05	3530.48	3422.63	3459.51	4142.34	4142.34	4528.09	4613.09	4770.76	4473.78	4452.42	4143.96	5099.11	5113.95	3446.51	3371.58	3311.47	3363.75	4178.03	4117.52	3541.98	3438.95	3549.04	3445.05	3407.92	3468.37	4056.93	4015.24	2410.9	2335.26	2506.97	2857.48	2862.54	2783.47	2702.07	3063.23	3107.84
XLOC_013076	-	-	XLOC_013076	RPL32	TSS14458	chr22:56985235-57017221	-	-	2660.71	2575.54	2642.65	2647.04	2638.57	2643.01	2700.77	2596.78	2650.79	2650.79	2991.89	2865.71	2452.8	2875.25	2876.98	3142.44	3070.68	3001.01	2581.56	2489.3	2392.92	2410.22	2448.21	2513.35	2815.16	2752.48	2902.67	2877.35	2863.63	2918.64	2901.42	2847.61	2421.33	2368.88	2323.46	2933.47	2959.45	2911.2	2826.68	2840.35	2762.13
XLOC_017120	-	-	XLOC_017120	FTH1	TSS18948	chr29:41172508-41175112	-	-	8239.22	8111.87	8234.43	6270.5	6124.48	8587.6	8664.31	8561.54	6153.13	6153.13	5329.35	5156.65	5681.27	5410.46	5424.2	5384.5	3996.92	4032.1	3226.76	3130.62	3383.2	3369.16	2308.35	2458.29	7680.73	7755.99	7766.4	8032.21	8059.66	7985.18	5307.5	5513.36	3956.02	3780.84	3828.66	4769.01	4725.25	4613.54	4579.13	4625.91	4627.34
XLOC_022572	-	-	XLOC_022572	UBA52	TSS24981	chr7:4533937-4537871	-	-	3624.91	3539.05	3520.35	2749.23	2758.2	3583.77	3632.73	3542.31	2770.78	2770.78	4316.17	4257.73	3242.76	4311.4	4293.52	4304.23	3374.03	3512.42	3175.79	3126.68	3086.16	3121.56	2482.71	2592.29	3176.33	3132.37	3134.41	3058.35	3143.63	3364.78	2394.52	2279.76	1948.96	1987.09	1756.43	2473.39	2462	2495.95	2494.49	2162.54	2260.19
XLOC_009523	-	-	XLOC_009523	RPL27	TSS10509	chr19:43669373-43671655	-	-	2128.38	2093.85	2148.17	2117.09	2171.59	2084.21	2080.57	2017.06	2181.67	2181.67	2575.21	2540.03	2221.74	2451.87	2623.64	2933.86	2584.47	2683.81	1662.41	1756.3	1733.16	1706.85	1836.42	1808.92	1901.12	1762.19	1774.91	1751.34	1715.44	1822.47	1848.06	1831.59	2089.8	1975.49	1979.19	2374.45	2477.63	2411.53	2498.91	2353.2	2195.41
XLOC_007057	-	-	XLOC_007057	-	TSS7759	chr16:627610-627677	-	-	3179.79	1059.93	3869.56	2317.7	1953.63	3159.51	4212.68	3156.34	1962.54	1962.54	3598.9	2879.12	0	1069.35	1782.25	7149.98	2018.37	4004.36	3616.54	4910.88	2867.03	6665.77	5313.81	4905.06	2180.85	4361.7	1326.29	3956.33	2158	6232.64	2036.17	1646.64	4617.11	3547.67	2360.73	2083.86	2375.28	4504.52	5681.06	3005.75	4180.96
XLOC_008884	-	-	XLOC_008884	RPL18	TSS9795	chr18:55710192-55713956	-	-	2033.11	1912.69	2010.72	2001.84	2104.6	1988.43	1955.13	1988.8	2114.21	2114.21	2696.03	2774.59	2304.16	2649.93	2728.05	2382.79	2821.06	2931.58	1599.43	1536.7	1616.1	1549.21	1606.35	1587.43	1595.16	1607.11	1649.88	1668.59	1616.75	1575.88	1643.77	1678.44	2183.75	2063.51	2105.65	2514.19	2517.4	2611.06	2456.51	2432.91	2491.64
XLOC_002227	-	-	XLOC_002227	RPL31	TSS2440	chr11:6003174-6008528	-	-	3090.86	3138.66	3279.39	3503.39	3441.78	3265.61	3214.11	3278.11	3457.91	3457.91	3763.42	3751.42	3970.57	3854.82	3691.33	3589.56	4181.73	4148.56	2648.07	2631.94	2746.47	2786.35	3045.88	2921.98	2772.43	2752.31	2845.81	2784.68	2816.06	2789.65	2897.08	2805.92	2625.59	2803.29	2691.8	3400.9	3516.86	3444.49	3359.09	3624.83	3540.69
XLOC_022282	-	-	XLOC_022282	RPS15	TSS24645	chr7:45465833-45467519	-	-	2255.96	2230.82	2252.45	1894.46	1956.9	2247.9	2173.06	2260.22	1966.03	1966.03	2958.42	2953.2	3336.78	2859.29	2931.93	3220.81	2526.54	2786.34	1799.74	1837.74	1811.98	1697.44	1415.66	1488.02	1856.08	1885.68	2022.34	1862.52	1837.75	1916.47	1512.88	1704.5	2076.44	2208.56	1821.01	2742.54	2747.18	2674.15	2797.74	2232.72	2237.68
XLOC_009465	-	-	XLOC_009465	ENSBTAG00000008368	TSS10444	chr19:40330241-40591924	-	-	5054.38	4973.88	2454.3	0	199.359	2097.4	4982.92	4129.09	200.256	200.256	6155.61	7174.44	0	4519.63	7109.09	0	0	0	4337.32	4144.89	3979.67	7947.8	646.011	0	4346.26	3639.16	3833.36	4576.61	5653.3	2113.7	0	0	1204.77	1219.54	0	1763.09	1744.82	1737.15	1142.16	0	0
XLOC_009466	-	-	XLOC_009466	RPL19	TSS10445	chr19:40330241-40591924	-	-	1668.31	1672.41	1644.18	1685.15	1621.42	1629.13	1718.25	1701.92	1628.98	1628.98	2147.25	2147.41	2690.69	2140.54	2175.26	2479.78	2102.34	2321.99	1459.63	1422.36	1456.52	1468.56	1461.45	1365.95	1466.81	1527.31	1488.5	1499.12	1440.93	1404.71	1411.97	1450.96	2047.32	2012.16	1929.8	2453.37	2384.68	2427.72	2282.98	2338.7	2379.47
XLOC_015086	-	-	XLOC_015086	RPS2	TSS16719	chr25:1520492-1522670	-	-	3799.33	3777.47	3843.43	4076.63	4168.98	3819.88	3613.56	3725.4	4188.17	4188.17	5085.31	5219.8	5271	5201.85	5115.35	5355.71	5823.93	5768.15	3688.25	3651.86	3594.55	3563.26	4089.56	4096.1	3458.37	3465.73	3619.37	3507.05	3447.91	3561.96	3758.78	3903.94	3904.12	3984.24	4074.71	4822.13	5063.23	4818.2	4849.74	5127.61	5042.9
XLOC_005610	-	-	XLOC_005610	RPS3	TSS6176	chr15:55370366-55375306	-	-	2045.97	2021.09	2117.04	2055.3	2064.94	2078.34	2007.03	2050.04	2074.63	2074.63	2728.3	2656.28	2433.76	2670.23	2596.4	2911.96	2724.63	2804.19	1857	1850.55	1911.95	1869.33	1907.67	2134.77	1800.18	1860.64	1838.68	1800.73	1865.01	1829.24	1891.41	1936.87	2078.58	2078.73	2231.64	2564.1	2603.42	2530.18	2559.97	2610.7	2775.7
XLOC_017477	-	-	XLOC_017477	-	TSS19362	chr3:17610275-17611695	-	-	1878.18	1778.82	1852.32	1825.17	1804.26	1855.72	1865.28	1736.9	1812.5	1812.5	586.7	558.045	589.406	566.599	592.423	531.185	570.893	604.217	6136.48	6111.68	6249.74	6122.28	6116.41	6215.34	1932.53	2007.72	1995.29	2011.12	2014.01	1969.8	1919.46	1908.36	4122.81	3977.1	4065.28	2632.82	2668.59	2654.83	2798.04	2795.5	2794.72
XLOC_022047	-	-	XLOC_022047	RPS28	TSS24388	chr7:18198991-18200124	-	-	1533.79	1492.68	1726.69	1650.29	1717.41	1504.43	1456.79	1587.13	1725.33	1725.33	2439	2463.39	1665.92	2373.37	2350.02	1902.36	2599.8	2891.81	1223.2	1192.59	1272.3	1219.28	1437	1283.07	1176.44	1257.43	1293.69	1219.59	1311.09	1402.43	1481.2	1453.14	4142.46	4018.06	4584.85	4904.1	4981.41	4756.97	5060.29	5390.19	5536.46
XLOC_004949	-	-	XLOC_004949	RPL8	TSS5466	chr14:1505029-1507633	-	-	1137.85	1084.94	1112.79	972.223	946.415	1145.18	1101.4	1119.77	950.78	950.78	1525.67	1486.21	1426.9	1542.28	1448.9	1562.62	1357.08	1455.48	968.007	922.004	1040.79	944.186	875.391	833.373	942.751	989.321	1041.91	956.671	966.981	1032.76	864.271	860.888	1418.74	1422.96	1338.11	1715.35	1696.12	1700.48	1735.46	1529.1	1528.45
XLOC_012842	-	-	XLOC_012842	RPSA	TSS14177,TSS14178	chr22:12728220-12741683	-	-	1732.26	1726.91	1777.33	1726.71	1779.08	1750.28	1729.61	1754.61	1787.32	1787.32	2376.03	2340.3	2298.35	2318.09	2374.99	2411.68	2353.54	2368.91	1595.03	1592.79	1587.3	1613.73	1576.12	1641.13	1626.53	1649.16	1647.68	1634.79	1682.51	1646.23	1638.69	1624.47	2147.41	2156.41	2144.98	2687.16	2503.18	2613.18	2584.06	2507.01	2633.71
XLOC_024078	-	-	XLOC_024078	RPS7	TSS26631	chr8:112896492-112901718	-	-	2360.17	2371.6	2407.78	2437.86	2403.56	2417.22	2451.81	2404.29	2414.65	2414.65	3445.45	3347.53	3000.3	3408.96	3328.68	3327.25	3359.51	3521.91	1950.16	1901.31	1949.79	1958.53	1956.75	1884.49	1960.63	1987.67	1975.03	1952.01	1959.51	1948.51	1925.79	2000.87	2590.33	2626.57	2505.21	3260.01	3171.47	3163.17	3351.61	3085.66	2915.45
XLOC_013450	-	-	XLOC_013450	RPS18	TSS14888	chr23:7388702-7393361	-	-	1955.63	1884.19	2022.41	1911.47	1808.73	1911.53	1876.55	1916.45	1817.15	1817.15	2456.36	2453.96	1646.7	2558.4	2549.63	2355.1	2465.82	2552.23	1604.37	1546.71	1605.66	1552.46	1598.32	1451.27	1654.28	1647.39	1715.07	1705.71	1627.49	1657.78	1553.07	1624.15	3076.67	3062.2	2826.47	3760.51	3678.58	3844.59	3721.71	3527.61	3614.92
[truncated: 69 more columns]

## Sheet: AUTOREGRESSIVE (D0 VS D14)
X	class_code	nearest_ref_id	gene_id	gene_short_name	tss_id	locus	length	coverage	B1_L1_1	B1_L1_2	B1_L1_3	B1_L1_4	B1_L1_5	B1_L5_1	B1_L5_2	B1_L5_3	B1_BATCH_L1_1	B1_BATCH_L1_2	B6_L1_1	B6_L1_2	B6_L1_3	B6_L5_1	B6_L5_2	B6_L5_3	B6_BATCH_L1_1	B6_BATCH_L1_2	B11_L1_1	B11_L1_2	B11_L5_1	B11_L5_2	B11_BATCH_L1_1	B11_BATCH_L1_2	B16_L1_1	B16_L1_2	B16_L1_3	B16_L5_1	B16_L5_2	B16_L5_3	B16_BATCH_L1_1	B16_BATCH_L1_2	B21_L2_1	B21_L6_1	B21_BATCH_L2_1	B26_L2_1	B26_L2_2	B26_L6_1	B26_L6_2	B26_BATCH_L2_1	B26_BATCH_L2_2
XLOC_024786	-	-	XLOC_024786	ENSBTAG00000043582	TSS27427	chrM:1452-16338	-	-	330250	321297	299294	369630	359141	338724	333423	333993	360809	360809	398530	429514	306717	421403	405914	397899	413514	456949	481298	466575	485300	465310	524438	491510	361892	397523	376799	376493	384117	381124	379953	394258	133253	130839	126373	135418	150024	138601	125152	147220	134565
XLOC_024783	-	-	XLOC_024783	ENSBTAG00000043545	TSS27424	chrM:1452-16338	-	-	65048.2	76528.9	66702	68798.2	66881	70811.2	64609.2	71253.8	67187.3	67187.4	91948.9	102545	140508	86343.2	94861.9	84957.6	109471	97112.7	66930.4	66493.5	60488.5	62317.3	69300	50314.2	65940.1	59684.9	68109.7	62581	62006.9	52618	65105.2	65599	680284	722083	667890	710535	706333	760244	743496	778622	747510
XLOC_024777	-	-	XLOC_024777	ATP6,COII,COX1,COX3,ENSBTAG00000043544,ENSBTAG00000043549,ENSBTAG00000043551,ENSBTAG00000043552,ENSBTAG00000043554,ENSBTAG00000043555,ENSBTAG00000043566,ENSBTAG00000043570,ENSBTAG00000043572,ENSBTAG00000043574,ENSBTAG00000043575,ENSBTAG00000043576,ENSBTAG00000043579,MT-ATP8,MT-CYB,MT-ND3,MT-ND4,MT-ND4L,ND1,ND2,ND5	TSS27393,TSS27394,TSS27395,TSS27396,TSS27397,TSS27398,TSS27399,TSS27400,TSS27401,TSS27402,TSS27403,TSS27404,TSS27405,TSS27406,TSS27407,TSS27408,TSS27409,TSS27410,TSS27411,TSS27412,TSS27413,TSS27414,TSS27415,TSS27416,TSS27417,TSS27418	chrM:1452-16338	-	-	177004	179779	176083	172478	166204	178002	178836	180215	166936	166936	209273	208750	174931	212446	213615	193041	199063	194863	211897	212551	210863	212090	200137	191128	217260	219448	219621	221543	221508	220544	209200	209364	169256	170938	166293	164557	164390	166432	163435	160698	156112
XLOC_018701	-	-	XLOC_018701	-	TSS20714	chr3:17552610-17552730	-	-	52635.3	46929.9	49545.7	22529.8	37362.8	50910	52466.2	49256.8	37533.3	37533.3	39770	35097.9	44461.5	39164.2	39277.1	31695.2	27033.4	26309.5	28513.7	25462.6	28936.3	28058.9	18249.2	15531.2	43158.6	62263.4	57008.5	58763.9	59333.3	61770	43196.5	27546.5	27843.4	25996.9	19933.1	17485.4	16771.8	17664.1	16831.9	15049.2	12396
XLOC_017471	-	-	XLOC_017471	S100A12	TSS19354,TSS19355,TSS19356	chr3:17163352-17165406	-	-	18774.1	19248.1	19409	20373.5	20523.2	19017.1	18999.4	18677	20616.9	20616.9	18831.7	18947.6	16635.3	18679.6	18812.4	18910	20284.6	21568.4	23291.5	23132.2	23622.4	22722.6	24918.5	24471.6	26294.8	26181.5	26295.2	26262.4	25608.8	26567	29003.7	29283.4	43219.3	43104.9	43912.6	45426.9	44962.8	46912	44931	47128.9	46680
XLOC_018705	-	-	XLOC_018705	-	TSS20718	chr3:17741727-17741905	-	-	18082.6	17451.3	17676.8	16940.2	17936.3	17280.2	17310.1	16171.6	18018.1	18018.1	22890.2	23196.4	11814.3	23005.1	23065.7	20684.9	24970.8	23808	15247.7	14207.2	14454	14896.7	15581.5	12886	15417.3	16840	16222.4	15974.9	15653.6	16440	16164.5	15902.4	29678.8	31437	32708.3	34043.8	33064.9	32269.3	33423	35837.4	33230.3
XLOC_001036	-	-	XLOC_001036	-	TSS1134	chr1:142999233-142999307	-	-	37494.3	30724.5	26022	21863.2	23324	32339.5	27165.2	30571.8	23430.5	23430.5	30501	33683.7	0	33099.1	29421.4	26346.4	14577.2	16968.7	21322.1	20810.1	25354.8	19360.8	16869.3	13555.7	33483.5	25983.2	28345.4	29421.8	27301.3	21128.9	18307.1	20225.2	13919.9	11952	13918.2	18684.7	16454.7	18385.9	20335.6	15782.8	13445.3
XLOC_024784	-	-	XLOC_024784	MT-ND6	TSS27425	chrM:1452-16338	-	-	15500.4	15670.6	15055.7	15526	14815.1	15526.4	15341.3	15756.1	14882.7	14882.7	16965.9	16651.4	16034	16995.8	16996.3	15549.9	16361.8	16034.2	15846.4	15813	15926.1	15786.4	15298.3	14761.1	18182	18542.2	18264.3	18186.2	18166.5	17628.4	17969.7	17792.2	7219.42	7061.55	7765	6573.35	6561.58	6593.54	6578.43	7263.98	6938.42
XLOC_004040	-	-	XLOC_004040	BSP30C	TSS4450,TSS4451,TSS4452	chr13:63056898-63095562	-	-	12865.2	13045.9	12827.5	12477.9	12635.4	13116.4	13069	13279.6	12693.7	12693.7	16682.4	16650.7	16130.9	16990	16982	15996.6	16144	15993.6	13493.5	13414.7	13691.8	13463.9	13574.2	13104.4	12063.3	12042.9	11989.5	12293.5	12155.9	12124.5	11745.8	11827.4	6761.9	6797.7	6520.03	6298.77	6241.27	6370.7	6228.43	6207.45	6096.88
XLOC_007807	-	-	XLOC_007807	-	TSS8581	chr17:53141498-53141574	-	-	5994.65	6953.79	6237.23	8808.73	7955.37	6909.43	6671.17	6120.45	7991.68	7991.68	7816.04	3908.02	28060.7	3870.67	5080.26	0	5479.33	8153.09	4663.53	5277.15	2675.49	3459.49	3883.81	8322.46	3206.9	4687.01	3600.53	3661.5	4149.69	2961	4698.5	5587.73	7121.72	4471.53	6675.78	3064.28	5158.6	4232.97	2754.03	4334.9	3869.39
XLOC_024785	-	-	XLOC_024785	ENSBTAG00000043583	TSS27426	chrM:1452-16338	-	-	25899.9	20322.1	22321.9	22196.4	17523.4	19048.7	23179.9	13658.6	17603.2	17603.2	21161.5	21531.5	16481.7	19166.8	21458.4	28859.2	26381.7	15373.9	21406	18674.2	21867.3	17541	24092.3	17535.2	24400.9	23632	22231.4	24651.5	21846.6	26760.4	19301.9	21714.6	24727.6	23307.1	21407.1	25241.1	19180.4	23691.8	24469.6	19138.6	23589.1
XLOC_021032	-	-	XLOC_021032	-	TSS23280	chr5:42211091-42211150	-	-	9371.1	6768.02	7840.17	5464.36	6909	7759.43	6207.55	4650.99	6940.53	6940.53	3712.18	6894.05	31403.1	6302.93	7353.41	0	7732.77	5900.59	3197.47	3015.16	5808.94	4622.25	6625.48	5420.85	8033.93	2677.98	8794.53	1059.97	6359.79	1836.81	8401.03	4852.77	6803.49	5974.44	4638.17	8188.4	4200.08	4595.25	5979.48	2214.55	8401.11
XLOC_001113	-	-	XLOC_001113	RPLP1	TSS1213	chr10:16324340-16326492	-	-	5419.86	5615.13	5414.45	5545.02	5489.29	5533.67	5358.8	5580.59	5514.19	5514.2	7392.65	7438.76	5609.29	7406.68	7366.62	6608.46	7470.42	7641.36	4940.02	5104.3	4936.55	4994.08	5087.46	4870.23	4766.79	4857.6	4733.82	4701.42	4847.78	4704.62	4888.36	4843.11	7370.36	7229.85	7342.87	7636.9	7642.52	7608.96	7906.78	7460.14	7414.5
XLOC_001031	-	-	XLOC_001031	-	TSS1129	chr1:131378456-131378532	-	-	2877.43	2877.43	2954.48	1572.99	2651.79	3097.33	3573.84	3366.25	2663.89	2663.89	3419.52	2442.51	0	5806.01	5564.09	0	1917.77	2038.27	2454.49	4721.66	3648.39	2927.26	3051.57	2496.74	2713.53	1973.48	3600.53	2685.1	3661.5	1269	1381.91	745.031	7976.32	9630.99	4806.56	7307.12	9994.8	10112.1	7160.48	7139.84	5159.18
XLOC_017120	-	-	XLOC_017120	FTH1	TSS18948	chr29:41172508-41175112	-	-	8239.22	8111.87	8234.43	6270.5	6124.48	8587.6	8664.31	8561.54	6153.13	6153.13	5329.35	5156.65	5681.27	5410.46	5424.2	5384.5	3996.92	4032.1	3226.76	3130.62	3383.2	3369.16	2308.35	2458.29	7680.73	7755.99	7766.4	8032.21	8059.66	7985.18	5307.5	5513.36	3956.02	3780.84	3828.66	4769.01	4725.25	4613.54	4579.13	4625.91	4627.34
XLOC_010224	-	-	XLOC_010224	ENSBTAG00000047262,KRT17	TSS11304,TSS11305	chr19:42472412-42484057	-	-	8401.74	7804.73	8213.93	6901.75	7416.6	8187.52	8264.32	8306.21	7451.71	7451.71	8420.44	8414.17	9033.78	8329.13	8021.99	8910.5	7396.7	7789.78	8169.45	8047.59	8123.39	8135.04	7486.34	7757.81	8697.93	8626.77	8673.83	8525.95	8581.48	8643.77	7723.44	7664.76	10208.5	9906.1	9015.53	10381.1	10653	10457.9	10763.8	9835.92	9986.98
XLOC_020525	-	-	XLOC_020525	LYZ1	TSS22718	chr5:44351614-44357569	-	-	6269.98	6400.43	6131.73	6133.37	6064.03	6498.45	6377.04	6343.27	6091.43	6091.43	3474.97	3538.95	2756.31	3539.67	3595.1	3455.84	3431.08	3297.19	6338.85	6334.83	6490.78	6397.28	6085.35	6064.79	5974.38	5857.49	5788.98	5982.18	6005.17	5887.87	5829.17	5632.36	7173.91	7020.57	6527.22	5458.38	5279.07	5416.19	5346.75	5238.08	4921.41
XLOC_024778	-	-	XLOC_024778	ENSBTAG00000043565	TSS27419	chrM:1452-16338	-	-	0	4098.52	4157.55	2524.55	3833.39	3932.91	4620.59	2392.31	3851.23	3851.23	4190.04	4024.9	0	4104.49	2538.74	6155.88	5086.1	7141.36	7970.55	8256.64	7919.2	6629.36	10206.9	5694.56	4645.41	2807.8	4767.52	2630.23	3028.4	2859.84	2717.08	5502.12	7367.56	9829.99	6128.94	7679.81	4751.09	6073.16	9020.58	7760.51	9316.69
XLOC_024793	-	-	XLOC_024793	-	TSS27434	chrUn_GJ059134v1:657-877	-	-	4731.45	4693.78	4662.17	4853.42	3916.05	4708.76	4738.7	4394.21	3933.92	3933.92	4712.12	4343.75	843.496	4515.07	4363.05	4421.62	4837.77	4867.29	4056.56	3831.08	3798.2	3837.89	4183.92	4000.87	4216.5	4332.77	4143.38	4164.65	4241.35	4106.86	4559.12	4564.78	5316.7	5284.85	5269.06	5273.22	5206.99	5046.66	5122.73	5504.25	5746.57
XLOC_011702	-	-	XLOC_011702	RPL37	TSS12940	chr20:33667204-33669805	-	-	5967.55	6270.16	6270.97	6057.92	6318.18	6252.25	6195.55	6278.92	6347.81	6347.81	7151.65	7115.23	7434.87	7109.05	7073.53	7809.54	7055.87	7199.19	6047.88	6190.2	6184.22	6385.62	6188.87	6353.59	5886.98	5863.04	6018.6	5657.95	5848.91	6047.6	5688.36	5845.23	3613.36	3719.08	3478.96	4398.47	4545.76	4544.41	4308.47	4039.45	4021
XLOC_012510	-	-	XLOC_012510	RPS17	TSS13823	chr21:23301662-23305104	-	-	4124.16	4207.65	4220.07	4489.91	4416.7	4117.51	4086.89	4174.85	4437.08	4437.08	5390.59	5409.29	4069.18	5312.1	5390.85	4679.08	5947.62	5958.75	4545.92	4414.38	4504.53	4404.81	4776.13	4796.79	4543.64	4365.62	4405.52	4395.7	4362.42	4515.57	4656.74	4802.6	3427.63	3448.74	3447.22	4145.07	4068.6	4183.58	4082.07	4155.88	4065.02
XLOC_018550	-	-	XLOC_018550	RPS8	TSS20545,TSS20546	chr3:101816825-101819470	-	-	3172.27	3029.89	3048.9	3400.2	3403.71	3117.88	3158.67	3041.47	3419.47	3419.47	3498.54	3613.64	3651.78	3496.25	3482.84	3007.28	3854.68	3889.77	3560.19	3587.34	3527.21	3438.25	3929.18	3823.34	3100.44	3147.23	3035.55	3042.98	3061.38	3087.93	3414.65	3419.62	3371.06	3419.44	3463.2	3822.18	3879.42	3921.91	3795.27	4031.41	4216.72
XLOC_017470	-	-	XLOC_017470	S100A8	TSS19353	chr3:17146917-17147898	-	-	2831.83	2829.97	2987.91	3231.36	3149.92	2770.64	2830.77	2868.33	3164.43	3164.43	2156.97	2215.54	2121.36	2170.37	2175.39	1984.48	2467.29	2439.65	4138.98	4268.2	4123.14	4247.26	4502.18	4782.98	3443.62	3547.24	3609.03	3608.35	3569.87	3568.99	3923.85	3906.74	14150.4	14292.7	14777.2	12986	12922.6	13232.2	13026.1	13795.4	13566.7
XLOC_008317	-	-	XLOC_008317	RPS11	TSS9166	chr18:56404236-56406668	-	-	4603.91	4486.44	4412.3	4893.3	4717.64	4478.07	4537.87	4481.19	4739.54	4739.54	5326.66	5348.95	4728.66	5264.08	5263.18	4765.02	5723.84	5678.26	4467.09	4461.19	4267.72	4439.44	4720.88	4622.06	4419.36	4339.67	4189.3	4141.92	4283.14	4159.89	4637.84	4676.57	3062.26	3080.7	3021.64	3771.04	3840.17	3755.57	3907.98	3791.04	3753.51
XLOC_001775	-	-	XLOC_001775	RPS29	TSS1949	chr10:26814898-26815069	-	-	4147.8	3891.69	3994.16	2649.61	2530.68	4455.39	4223.65	4038.86	2542.02	2542.02	4915.44	5318.94	6362.21	5315.46	4919.55	4290.47	3998.91	3124.09	3299.21	3025.68	3125.53	3160.67	2183.32	1782.39	3118.84	3149.5	2841.86	3693.13	3039.28	2798.47	2667.07	2539.64	6492.65	6724.67	4948.02	8869.65	8077.2	9101.67	8231.86	7143.81	6356.86
XLOC_024320	-	-	XLOC_024320	RPS12	TSS26891,TSS26892	chr9:71974706-71978252	-	-	4819.09	4747.68	4761.31	4991.61	5000.61	4770.22	4805.4	4816.64	5023.65	5023.65	4971.89	5094.29	4254.93	5090.89	4971.67	4622.56	5378.44	5269.33	5657.4	5638.11	5519.28	5482.13	6029.25	5881.18	4584.37	4563.84	4722.29	4649.03	4738.81	4866.38	5177.06	5133.46	4840.02	4913.77	5299.62	5316.88	5575.14	5472.19	5644.14	5949.35	5761.2
XLOC_017475	-	-	XLOC_017475	-	TSS19360	chr3:17422625-17424085	-	-	5691.89	5613.25	5731.77	5826.45	5858	5667.24	5815.71	5875.33	5884.62	5884.62	3562.12	3514.76	3700.87	3539.58	3450.91	3664.45	3597.06	3694.9	3795.2	3733.63	3835.24	3676.72	3752.98	3884.24	5247.42	5158.12	5381.5	5369.2	5343.59	5326.15	5246.62	5355.94	2897.87	2866.26	2721.91	2784.12	2865.74	2785.07	2662.18	2832.41	2605.83
XLOC_004912	-	-	XLOC_004912	ENSBTAG00000036116	TSS5428	chr14:79570211-79583289	-	-	3139.25	3212.58	3109.01	2862.96	3084.88	3176.06	3185.46	3271.99	3098.87	3098.87	3004.46	2892.76	2457.96	2958.02	2949.94	3123.98	2748.35	2713.27	3769.59	3649.64	3733.01	3679.43	3425.04	3430.05	3325.96	3325.76	3378.33	3409.89	3359.58	3337.12	3263.55	3238.28	5037.01	5066.26	4605.3	5520.64	5443.31	5554.66	5454.26	5343.18	4343.03
XLOC_009171	-	-	XLOC_009171	WFDC18	TSS10112	chr19:14614388-14616124	-	-	2736.74	2771.97	2556.72	2843.28	2818.24	2529.77	2648.5	2885.2	2831.21	2831.21	2988.18	2691.95	2427.39	2587.57	2712.16	3278.44	3003.99	2680.07	3526.98	3528.15	3039.43	3085.22	3511.83	2982.04	3587.49	3388.82	3555.66	3860.55	3572.87	3197.61	3765.41	3682	13982.6	14469.5	14943.1	12374.2	12953.4	12426.8	12897.6	13701.4	13595.5
XLOC_009827	-	-	XLOC_009827	ENSBTAG00000039504	TSS10853	chr19:14639863-14641748	-	-	3362.72	3180.68	3218.34	3327.78	3450.34	3336.52	3202.59	3257.78	3466.28	3466.28	2549.46	2463.8	2439.55	2438.16	2396.25	2327.68	2570.21	2524.16	3695.56	3556.67	3641.16	3442.39	3815.83	3690.84	3269.59	3275.92	3218.04	3162.08	3227.23	3189.41	3396.71	3267.25	8723.54	8748.08	8839.17	7264.28	7135.54	7111.08	7488.72	7635.29	7754.3
XLOC_010162	-	-	XLOC_010162	RPL23	TSS11237	chr19:40074999-40079360	-	-	4098.43	4096.18	3934.01	4228.3	4246	4063.07	4123.82	4017.03	4265.8	4265.81	4770.59	4831.64	5553.27	4762.16	4810.12	5005.63	5161.69	5185.93	4307.53	4378.7	4466.97	4432.77	4728.5	4504.05	3952.56	4077.36	4062.82	3937.55	3993.56	3897.4	4110.63	4343.4	3510.53	3436.75	3535.68	4102	3937.32	4152.5	4137.84	4269.25	4246.3
XLOC_015086	-	-	XLOC_015086	RPS2	TSS16719	chr25:1520492-1522670	-	-	3799.33	3777.47	3843.43	4076.63	4168.98	3819.88	3613.56	3725.4	4188.17	4188.17	5085.31	5219.8	5271	5201.85	5115.35	5355.71	5823.93	5768.15	3688.25	3651.86	3594.55	3563.26	4089.56	4096.1	3458.37	3465.73	3619.37	3507.05	3447.91	3561.96	3758.78	3903.94	3904.12	3984.24	4074.71	4822.13	5063.23	4818.2	4849.74	5127.61	5042.9
XLOC_016327	-	-	XLOC_016327	RPS24	TSS18081	chr28:33926482-33931862	-	-	2780.06	2805.8	2842.47	2932.66	3003.13	2737.24	2804.7	2848.66	3017.06	3017.06	2620.23	2652.74	2821.1	2639.07	2663.03	2638.24	2876.21	2957.75	3958.81	3710.91	3884.76	3852.35	4188.28	4121	2666.39	2631.33	2690.65	2655.97	2782.37	2660.31	2763.6	2824.45	3266.51	3193.77	3431.85	3643.88	3548.7	3698.89	3761.34	3925.7	3840.7
XLOC_007663	-	-	XLOC_007663	RPLP0	TSS8418	chr17:64809253-64813289	-	-	3761.48	3788.85	3865.16	3940.84	3944.13	3820.2	3727.61	3721.16	3962.25	3962.24	5069.49	5114.5	4962.13	5051.86	5000.79	5269.51	5429.59	5434.16	3750.88	3799.63	3834.8	3772.48	3971.46	4078.13	3290.91	3287.66	3228.94	3208.53	3263.88	3288.6	3536.27	3443.45	4270.25	4188.63	4598.54	5022.58	5157.63	5142.32	5108.89	5424.45	5395.88
XLOC_013450	-	-	XLOC_013450	RPS18	TSS14888	chr23:7388702-7393361	-	-	1955.63	1884.19	2022.41	1911.47	1808.73	1911.53	1876.55	1916.45	1817.15	1817.15	2456.36	2453.96	1646.7	2558.4	2549.63	2355.1	2465.82	2552.23	1604.37	1546.71	1605.66	1552.46	1598.32	1451.27	1654.28	1647.39	1715.07	1705.71	1627.49	1657.78	1553.07	1624.15	3076.67	3062.2	2826.47	3760.51	3678.58	3844.59	3721.71	3527.61	3614.92
XLOC_016567	-	-	XLOC_016567	-	TSS18344	chr28:13275409-13275488	-	-	4040.69	850.671	1746.9	2790.18	1881.51	4226.22	4226.22	3256.96	1890.1	1890.1	3032.79	866.512	0	2145.58	3218.37	0	1457.9	2410.34	2176.9	3695	2157.19	2124.17	1722.29	738.124	3500.58	3719.37	2395	1298.96	2597.92	3376.45	2451.25	1321.55	505.304	1525.32	1420.99	1672.45	1715.7	834.277	0	2035.4	1143.93
XLOC_006581	-	-	XLOC_006581	PRDX6	TSS7236	chr16:56389803-56399714	-	-	3278.64	3247.27	3269.36	3345.43	3322.37	3261.39	3197.67	3271.39	3337.65	3337.65	2289.32	2244.74	2169.85	2234.56	2323.96	2199.8	2288.56	2249.34	4881.23	4840.19	4759.44	4836.01	4916.74	4853.1	3593.07	3533.1	3530.6	3612.33	3571.68	3597.97	3690.49	3592.48	5331.28	5341.18	5423.87	5396.87	5321.41	5396.78	5384.83	5580.91	5406.65
XLOC_005036	-	-	XLOC_005036	RPS20	TSS5562	chr14:24955078-24956324	-	-	3734.85	3675.95	3799.83	3916.38	3764.53	3634.24	3561.48	3670.59	3782.07	3782.07	4934.62	4916.5	4549.44	4766.34	4920.33	4873.89	5094.65	5306.68	3841.8	3845.33	3813.9	3651.26	4145.73	4198.18	3353.75	3306.53	3360.09	3386.95	3365.8	3428.14	3567.49	3685.68	2553.22	2559.33	2566.21	3131.48	3218.79	3136.89	3097.42	3090.6	3111.68
XLOC_003548	-	-	XLOC_003548	TPT1	TSS3902,TSS3903	chr12:15518459-15522660	-	-	1895.67	1842.08	1886.73	1815.23	1865.95	1818.63	1804.75	1744.49	1874.58	1874.58	2236.13	2244.1	1837.42	2275.66	2270.01	2072.1	2184.65	2291.18	2180.26	2286.65	2157.15	2137.17	2193.18	2266.8	1932.61	1887.38	1915.77	1943.6	1893.55	1944.07	1830.25	1814.65	1435.82	1476.34	1500.79	1627.95	1565.27	1602.49	1618.46	1564.55	1543.03
XLOC_008312	-	-	XLOC_008312	RPL13A	TSS9161	chr18:56394557-56398082	-	-	1638.41	1573.58	1602.01	1651.82	1637.66	1604.15	1621.29	1546.6	1645.06	1645.06	1995.22	1953.71	1518.26	1923.92	1936.21	2098.03	2050.17	2013.85	1294.81	1268.73	1320.44	1308.66	1298.33	1318.05	1431.56	1338.09	1380.98	1385.59	1459.63	1417.51	1395.07	1435.74	2668.69	2855.54	2751.01	3315.14	3344.81	3404.75	3269	3225.02	3352.96
XLOC_011492	-	-	XLOC_011492	RPL11	TSS12711	chr2:129791371-129795563	-	-	3666.18	3464.18	3446.67	3980.67	4123.05	3530.48	3422.63	3459.51	4142.34	4142.34	4528.09	4613.09	4770.76	4473.78	4452.42	4143.96	5099.11	5113.95	3446.51	3371.58	3311.47	3363.75	4178.03	4117.52	3541.98	3438.95	3549.04	3445.05	3407.92	3468.37	4056.93	4015.24	2410.9	2335.26	2506.97	2857.48	2862.54	2783.47	2702.07	3063.23	3107.84
XLOC_019747	-	-	XLOC_019747	ENSBTAG00000039425,KRT79	TSS21855,TSS21856	chr5:27271879-27564156	-	-	2499.66	2455.69	2533.82	2655.58	2686.24	2507.29	2480.14	2460.76	2698.8	2698.8	2180.85	2197.76	2166.94	2136.9	2132.82	2170.69	2329.55	2323.32	2737.68	2697.34	2772.91	2738.65	3015.82	3022.91	3165.15	3121.77	3112.26	3066.71	3140.77	3143.63	3353.48	3411.73	4485.06	4554.06	4612.89	4545.76	4487.73	4434.53	4618.17	4682.61	4620.77
XLOC_010220	-	-	XLOC_010220	KRT14,KRT15	TSS11299,TSS11300	chr19:42343663-42434559	-	-	3774.19	3564.55	3734.57	3539.54	3645.44	3682.73	3744.87	3728.1	3662.81	3662.81	4693.72	4702.24	5041.81	4616.36	4559.51	4898.4	4540.11	4790.91	4254.42	4193.17	4257.66	4246	4210.46	4255.01	4714.32	4716.57	4809.98	4675.84	4710.93	4816.61	4533.92	4579.24	4990.92	4923.38	4810.48	5194.5	5109.22	4982.99	5225.86	5025.34	5140.05
XLOC_018174	-	-	XLOC_018174	RPS27	TSS20120	chr3:16505731-16507247	-	-	2060.61	2089.63	2159.5	2217.28	2241.18	2113.94	2116.78	2080.74	2251.55	2251.55	2801.24	2941.27	2491.56	2664.87	2768.62	2815.19	2791	2995.51	1850.33	1783.51	1897.63	1846.25	1828.35	1988.74	1785.07	1861.17	1925.3	1758.05	1680.73	1823.07	1816	1917.93	3552.59	3458.47	3454.27	3839.18	4073.02	4007.09	3898.88	3845.03	4045.47
XLOC_021016	-	-	XLOC_021016	-	TSS23264	chr5:26529676-26529853	-	-	2619	2833.42	1991.95	1205.65	1253.39	2754.47	2632.73	2306.48	1259.11	1259.11	2620.97	2917.38	1719.89	3136.74	3430.32	1859.68	1452.42	998.123	2163.49	2270.76	2718.71	2039.69	1258.07	1275.79	2363.46	2237.41	1926.04	2323.1	1948.91	2512.68	1023.89	808.981	1855.92	1823.5	1040.42	2529.35	2512.39	3109.27	2779.34	1612.43	1746.51
XLOC_017464	-	-	XLOC_017464	S100A2	TSS19346	chr3:16869279-16872613	-	-	1314.7	1314.76	1347.39	1317.52	1430.11	1314.09	1337.66	1320.92	1436.72	1436.72	2295.47	2175.26	1623.14	2253.16	2210.35	2554.07	2548.02	2683.74	1036.04	1082.82	1066.53	1057.94	1253.95	1126.99	1460.07	1427.59	1513.85	1390.79	1427.05	1474.16	1671.51	1518.77	4283.67	4207.79	4609.28	5469.1	5376.37	5254.91	5390.48	6012.96	5926.15
XLOC_024078	-	-	XLOC_024078	RPS7	TSS26631	chr8:112896492-112901718	-	-	2360.17	2371.6	2407.78	2437.86	2403.56	2417.22	2451.81	2404.29	2414.65	2414.65	3445.45	3347.53	3000.3	3408.96	3328.68	3327.25	3359.51	3521.91	1950.16	1901.31	1949.79	1958.53	1956.75	1884.49	1960.63	1987.67	1975.03	1952.01	1959.51	1948.51	1925.79	2000.87	2590.33	2626.57	2505.21	3260.01	3171.47	3163.17	3351.61	3085.66	2915.45
XLOC_022572	-	-	XLOC_022572	UBA52	TSS24981	chr7:4533937-4537871	-	-	3624.91	3539.05	3520.35	2749.23	2758.2	3583.77	3632.73	3542.31	2770.78	2770.78	4316.17	4257.73	3242.76	4311.4	4293.52	4304.23	3374.03	3512.42	3175.79	3126.68	3086.16	3121.56	2482.71	2592.29	3176.33	3132.37	3134.41	3058.35	3143.63	3364.78	2394.52	2279.76	1948.96	1987.09	1756.43	2473.39	2462	2495.95	2494.49	2162.54	2260.19
XLOC_022047	-	-	XLOC_022047	RPS28	TSS24388	chr7:18198991-18200124	-	-	1533.79	1492.68	1726.69	1650.29	1717.41	1504.43	1456.79	1587.13	1725.33	1725.33	2439	2463.39	1665.92	2373.37	2350.02	1902.36	2599.8	2891.81	1223.2	1192.59	1272.3	1219.28	1437	1283.07	1176.44	1257.43	1293.69	1219.59	1311.09	1402.43	1481.2	1453.14	4142.46	4018.06	4584.85	4904.1	4981.41	4756.97	5060.29	5390.19	5536.46
XLOC_022928	-	-	XLOC_022928	GNB2L1,SNORD96	TSS25376,TSS25377	chr7:41761726-41766634	-	-	2226.59	2061.58	2072.48	2160.71	2157.72	2073.21	2079.51	2114.77	2167.49	2167.49	2659.91	2679.57	2781.89	2803.28	2638.92	2568.93	2817.46	2804.62	2043.89	2004.07	2018.19	1960.34	2136.84	2075.58	1794.84	1876.22	1903.95	1828.54	1865.26	1843.87	1949.52	1953.66	2266.95	2088.28	2026.64	2703.91	3089.08	2709.89	2594.89	2570.57	2599.83
XLOC_002227	-	-	XLOC_002227	RPL31	TSS2440	chr11:6003174-6008528	-	-	3090.86	3138.66	3279.39	3503.39	3441.78	3265.61	3214.11	3278.11	3457.91	3457.91	3763.42	3751.42	3970.57	3854.82	3691.33	3589.56	4181.73	4148.56	2648.07	2631.94	2746.47	2786.35	3045.88	2921.98	2772.43	2752.31	2845.81	2784.68	2816.06	2789.65	2897.08	2805.92	2625.59	2803.29	2691.8	3400.9	3516.86	3444.49	3359.09	3624.83	3540.69
[truncated: 70 more columns]
