# Supplementary material for: Temporal dynamics in meta longitudinal RNA-Seq data
Source: Sci Rep. 2019 Jan 24;9:763. doi: 10.1038/s41598-018-37397-7 (PMC6345883; doi:10.1038/s41598-018-37397-7)
Supplement: Supplementary file 12 — Dataset S5 [file 41598_2018_37397_MOESM12_ESM.xlsx]

## Sheet: STATIC_GENE_NETWORKANAL
D0VSD1 - PROTEIN AND PROTEIN INTERACTION - BP							D0VSD1 - PROTEIN AND PROTEIN INTERACTION - MF							D0VSD1 - PROTEIN AND PROTEIN INTERACTION - CC
Pathway	Total	Expected	Hits	P.Value	FDR		Pathway	Total	Expected	Hits	P.Value	FDR		Pathway	Total	Expected	Hits	P.Value	FDR
nucleosome assembly	233	6.68	56	1.55e-36	1.03e-33		nucleotide binding	1380	40.8	127	1.11e-34	3.65e-32		endocytic vesicle	239	6.37	63	1.83e-45	3.18e-43
regulation of secretion	137	3.93	43	1.92e-33	6.35e-31		RNA binding	165	4.88	47	1.14e-33	1.88e-31		microtubule organizing center	179	4.77	50	2.09e-37	1.82e-35
DNA-dependent transcription, elongation	106	3.04	35	3.36e-28	7.41e-26		transcription cofactor activity	437	12.9	70	1.27e-32	1.4e-30		chromosome	4000	106	211	1.36e-31	7.88e-30
Rho protein signal transduction	94	2.7	29	1.45e-22	2.4e-20		deacetylase activity	57	1.69	28	3.49e-28	2.88e-26		nucleus	3770	100	188	2.43e-23	1.06e-21
tissue remodeling	41	1.18	14	3.36e-12	4.45e-10		structural molecule activity	1110	32.8	90	8.98e-20	5.93e-18		transcription factor TFIID complex	91	2.43	28	1.39e-22	4.84e-21
positive regulation of cell differentiation	35	1	12	1.17e-10	1.29e-08		deaminase activity	51	1.51	18	2.21e-15	1.21e-13		proteasome complex	53	1.41	21	7.03e-20	2.04e-18
regulation of transcription from RNA polymerase II promoter	498	14.3	39	9.68e-09	9.16e-07		steroid dehydrogenase activity	238	7.04	27	1.89e-09	8.92e-08		nucleoplasm	1440	38.4	95	1.41e-17	3.5e-16
chromatin remodeling	49	1.41	11	1e-07	8.29e-06		transcription corepressor activity	82	2.43	15	1.41e-08	5.82e-07		nuclear matrix	104	2.77	24	2.52e-16	5.47e-15
DNA-dependent transcription, initiation	22	0.631	7	1.76e-06	0.00013		exonuclease activity	396	11.7	34	2.15e-08	7.89e-07		intercalated disc	19	0.506	10	1.19e-11	2.3e-10
regulation of MAPK cascade	93	2.67	13	2.29e-06	0.000152		ligand-activated sequence-specific DNA binding RNA polymerase II transcription factor activity	42	1.24	11	2.43e-08	8.03e-07		synapse	22	0.586	10	7.74e-11	1.35e-09
transcription, DNA-dependent	45	1.29	9	4.19e-06	0.000252		RNA helicase activity	46	1.36	11	6.82e-08	2.05e-06		cell-cell junction	301	8.02	31	1.06e-10	1.68e-09
DNA damage response, signal transduction by p53 class mediator	317	9.09	24	1.4e-05	0.000773		3'-5' exonuclease activity	170	5.03	20	1.39e-07	3.81e-06		eukaryotic translation initiation factor 3 complex	173	4.61	23	1.99e-10	2.88e-09
translation	15	0.43	5	4.46e-05	0.00213		nuclease activity	450	13.3	35	1.56e-07	3.95e-06		integrator complex	36	0.959	10	2.18e-08	2.92e-07
response to hypoxia	105	3.01	12	4.51e-05	0.00213		GTPase activity	67	1.98	12	5.14e-07	1.21e-05		U12-type spliceosomal complex	581	15.5	38	2.86e-07	3.55e-06
immune response	28	0.803	6	0.000117	0.00486		endonuclease activity	271	8.02	23	5.49e-06	0.000121		centrosome	833	22.2	47	7.94e-07	9.21e-06
regulation of Rho protein signal transduction	28	0.803	6	0.000117	0.00486		hydrolase activity, acting on carbon-nitrogen (but not peptide) bonds, in cyclic amidines	447	13.2	29	6.03e-05	0.00124		mitochondrial envelope	330	8.79	25	2.68e-06	2.92e-05
mRNA processing	19	0.545	5	0.000157	0.00612		translation initiation factor activity	218	6.45	17	0.000259	0.00483		nuclear membrane	279	7.44	22	5.69e-06	5.82e-05
positive regulation of T cell proliferation	126	3.61	12	0.000263	0.00968		zinc ion binding	370	10.9	24	0.000263	0.00483		Golgi stack	335	8.93	24	1.1e-05	0.000106
one-carbon metabolic process	22	0.631	5	0.000332	0.011		amine transmembrane transporter activity	201	5.95	16	0.000311	0.0054		cytosol	361	9.62	25	1.29e-05	0.000118
skeletal muscle tissue development	22	0.631	5	0.000332	0.011		lipase activity	267	7.9	18	0.000986	0.0163		Golgi-associated vesicle	124	3.3	12	0.000116	0.00101
apoptotic DNA fragmentation	62	1.78	8	0.000368	0.0116		isomerase activity	17	0.503	4	0.00132	0.0207		nucleolus	1230	32.9	54	0.000178	0.00147
cell-cell adhesion	49	1.41	7	0.000456	0.0137		identical protein binding	9	0.266	3	0.00189	0.0283		mitochondrion	74	1.97	8	0.000765	0.00605
phagocytosis	103	2.95	10	0.000729	0.021		carbon-carbon lyase activity	20	0.592	4	0.00251	0.0359		kinesin complex	34	0.906	5	0.00192	0.0146
positive regulation of cysteine-type endopeptidase activity involved in apoptotic process	42	1.2	6	0.00117	0.0322		structural constituent of cytoskeleton	325	9.62	19	0.00369	0.0497		trans-Golgi network transport vesicle	4	0.107	2	0.0041	0.0297
cell morphogenesis involved in differentiation	63	1.81	7	0.00209	0.0553		acetyltransferase activity	51	1.51	6	0.00376	0.0497		spindle	14	0.373	3	0.00549	0.0382
regulation of binding	83	2.38	8	0.00256	0.0633		small conjugating protein binding	40	1.18	5	0.00619	0.0786		intermediate filament cytoskeleton	15	0.4	3	0.00673	0.045
lipid biosynthetic process	374	10.7	21	0.00258	0.0633		ATPase activity, coupled	57	1.69	6	0.00654	0.08		nuclear replication fork	328	8.74	17	0.00698	0.045
nucleotide metabolic process	35	1	5	0.00301	0.0712		G-protein coupled receptor binding	41	1.21	5	0.00688	0.0811		nuclear chromatin	135	3.6	9	0.0101	0.0629
body fluid secretion	51	1.46	6	0.00323	0.0715		glutathione transferase activity	14	0.414	3	0.00733	0.0834		vesicle membrane	113	3.01	8	0.0107	0.0639
base-excision repair	68	1.95	7	0.00324	0.0715
transport	69	1.98	7	0.00352	0.0752
regulation of signal transduction	53	1.52	6	0.00392	0.0812
D0VSD3- GENE AND MIRNA INTERACTION - BP							D0VSD3 - GENE AND MIRNA INTERACTION - MF							D0VSD3 - GENE AND MIRNA INTERACTION - CC
Pathway	Total	Expected	Hits	P.Value	FDR		Pathway	Total	Expected	Hits	P.Value	FDR		Pathway	Total	Expected	Hits	P.Value	FDR
steroid metabolic process	349	18	37	2.39e-05	0.00914		structural constituent of muscle	462	24.2	48	4.06e-06	0.00134		nucleolus	1230	67.7	139	3.69e-17	6.42e-15
DNA-dependent transcription, elongation	106	5.47	17	2.76e-05	0.00914		low-density lipoprotein particle binding	38	1.99	10	1.81e-05	0.00299		mitochondrial envelope	330	18.1	51	1.46e-11	1.27e-09
steroid biosynthetic process	215	11.1	26	4.46e-05	0.00984		enzyme binding	89	4.67	13	0.000709	0.0727		centrosome	833	45.7	90	2.86e-10	1.66e-08
DNA damage response, signal transduction by p53 class mediator	317	16.4	33	9.4e-05	0.0156		positive regulation of transcription, DNA-dependent	23	1.21	6	0.000951	0.0727		cell-cell junction	301	16.5	44	2.3e-09	1e-07
phosphatidylinositol biosynthetic process	270	13.9	28	0.000335	0.0444		hydrolase activity, acting on carbon-nitrogen (but not peptide) bonds, in cyclic amidines	447	23.4	39	0.0012	0.0727		chromosome	4000	219	291	3.54e-09	1.23e-07
positive regulation of cell adhesion	120	6.19	16	0.000432	0.0477		ligand-activated sequence-specific DNA binding RNA polymerase II transcription factor activity	42	2.2	8	0.00132	0.0727		peroxisome	664	36.4	69	1.88e-07	5.46e-06
														intrinsic to plasma membrane	88	4.83	16	2.04e-05	0.000507
														mitochondrial respiratory chain	110	6.04	18	2.83e-05	0.000615
														endoplasmic reticulum	320	17.6	36	3.35e-05	0.000647
														endosome	91	5	15	0.000119	0.00207
														mitochondrial ribosome	167	9.17	21	0.000323	0.00511
														organelle inner membrane	94	5.16	14	0.000582	0.00757
														nucleus	3770	207	246	0.000607	0.00757
														endoplasmic reticulum membrane	686	37.7	58	0.000647	0.00757
														adherens junction	64	3.51	11	0.000653	0.00757
														vacuole	77	4.23	12	0.000936	0.0102
														peroxisomal membrane	42	2.31	8	0.00178	0.0182
														mitochondrion	74	4.06	11	0.00223	0.0216
														endoplasmic reticulum lumen	35	1.92	7	0.00255	0.0233
														cytosol	361	19.8	33	0.0028	0.0244
														transcription factor TFIID complex	91	5	12	0.004	0.0331
														nuclear envelope	81	4.45	11	0.00458	0.0362
														microtubule associated complex	40	2.2	7	0.00557	0.042
														spindle	14	0.769	4	0.00579	0.042
														cell projection	101	5.54	12	0.00919	0.064
														chromatin	78	4.28	10	0.01	0.067
														extrinsic to membrane	27	1.48	5	0.0145	0.0934
D0VSD3 - PROTEIN AND PROTEIN INTERACTION - BP							D0VSD3 - PROTEIN AND PROTEIN INTERACTION - MF							D0VSD3 - PROTEIN AND PROTEIN INTERACTION - CC
Pathway	Total	Expected	Hits	P.Value	FDR		Pathway	Total	Expected	Hits	P.Value	FDR		Pathway	Total	Expected	Hits	P.Value	FDR
regulation of transcription from RNA polymerase II promoter	498	107	201	1.57e-22	1.04e-19		structural molecule activity	1110	232	409	3.21e-38	5.35e-36		chromosome	4000	806	1190	3.64e-71	6.34e-69
nucleosome assembly	233	50.1	115	2.18e-21	7.21e-19		nucleotide binding	1380	289	482	3.24e-38	5.35e-36		nucleus	3770	760	1100	7.81e-59	6.8e-57
fatty acid oxidation	292	62.8	134	4.6e-21	1.01e-18		lipase activity	267	56	135	2.31e-27	2.54e-25		cell-cell junction	301	60.7	162	5.13e-39	2.98e-37
lipid biosynthetic process	374	80.5	159	1.29e-20	2.13e-18		zinc ion binding	370	77.6	165	2.62e-25	2.16e-23		nucleoplasm	1440	291	480	1.19e-35	5.16e-34
regulation of secretion	137	29.5	72	1.06e-15	1.4e-13		nuclease activity	450	94.4	188	1.58e-24	1.05e-22		U12-type spliceosomal complex	581	117	235	1.92e-30	6.68e-29
positive regulation of binding	169	36.4	80	5.53e-14	6.1e-12		exonuclease activity	396	83	168	7.49e-23	4.12e-21		centrosome	833	168	299	7.71e-28	2.24e-26
regulation of cytokine biosynthetic process	708	152	231	8.48e-13	8.02e-11		endonuclease activity	271	56.8	124	2.08e-20	9.78e-19		endocytic vesicle	239	48.2	118	2.56e-24	6.37e-23
positive regulation of immune response	130	28	64	2.05e-12	1.69e-10		amine transmembrane transporter activity	201	42.1	91	5.92e-15	2.44e-13		proteasome complex	53	10.7	45	6.13e-24	1.33e-22
double-strand break repair	27	5.81	23	2.91e-12	2.14e-10		steroid dehydrogenase activity	238	49.9	102	1.17e-14	4.3e-13		transcription factor TFIID complex	91	18.4	55	4.41e-17	8.52e-16
Rho protein signal transduction	94	20.2	51	3.24e-12	2.15e-10		transcription cofactor activity	437	91.6	159	2.85e-14	9.39e-13		organelle inner membrane	94	19	55	3.37e-16	5.87e-15
DNA-dependent transcription, elongation	106	22.8	55	5.04e-12	3.04e-10		RNA binding	165	34.6	76	3.48e-13	1.04e-11		basolateral plasma membrane	33	6.66	28	2.5e-15	3.96e-14
hemopoiesis	53	11.4	33	1.6e-10	8.84e-09		deacetylase activity	57	12	37	8.52e-13	2.34e-11		mitochondrial envelope	330	66.6	124	1.14e-13	1.65e-12
positive regulation of T cell proliferation	126	27.1	59	1.96e-10	9.96e-09		acetyltransferase activity	51	10.7	34	2.31e-12	5.86e-11		microtubule organizing center	179	36.1	79	2.51e-13	3.36e-12
phosphatidylinositol biosynthetic process	270	58.1	103	2.28e-10	1.08e-08		SH2 domain binding	60	12.6	37	8.39e-12	1.98e-10		mitochondrial inner membrane	40	8.07	29	1.34e-12	1.67e-11
steroid metabolic process	349	75.1	125	3.42e-10	1.51e-08		mRNA binding	208	43.6	86	1.51e-11	3.31e-10		kinetochore	75	15.1	42	8.03e-12	9.31e-11
actin filament bundle assembly	20	4.3	17	2.51e-09	1.04e-07		translation initiation factor activity	218	45.7	88	4.05e-11	8.36e-10		nucleolus	1230	249	341	2.3e-11	2.5e-10
carbohydrate transport	146	31.4	63	3e-09	1.17e-07		protein serine/threonine phosphatase activity	141	29.6	63	1.78e-10	3.46e-09		nuclear membrane	279	56.3	102	1.13e-10	1.15e-09
transcription, DNA-dependent	45	9.68	28	4.05e-09	1.49e-07		ligand-activated sequence-specific DNA binding RNA polymerase II transcription factor activity	42	8.81	28	2.06e-10	3.77e-09		cytosol	361	72.9	124	1.32e-10	1.27e-09
nitrogen compound metabolic process	227	48.8	87	4.44e-09	1.55e-07		RNA polymerase II transcription cofactor activity	33	6.92	24	2.48e-10	4.31e-09		acetylcholine-gated channel complex	123	24.8	56	1.74e-10	1.59e-09
cell maturation	426	91.7	141	1.11e-08	3.66e-07		hydrolase activity, acting on carbon-nitrogen (but not peptide) bonds, in cyclic amidines	447	93.7	149	3.75e-10	6.2e-09		nuclear replication fork	328	66.2	113	7.19e-10	6.26e-09
actin filament-based process	161	34.6	66	1.55e-08	4.76e-07		Ras GTPase binding	426	89.3	141	1.93e-09	3.03e-08		intercalated disc	19	3.83	16	3.77e-09	3.13e-08
DNA replication initiation	604	130	187	1.58e-08	4.76e-07		double-stranded DNA binding	51	10.7	29	2.11e-08	3.17e-07		Golgi stack	335	67.6	112	6.01e-09	4.76e-08
anatomical structure morphogenesis	91	19.6	43	4e-08	1.15e-06		G-protein coupled receptor binding	41	8.6	25	2.9e-08	4.17e-07		microtubule associated complex	40	8.07	25	6.29e-09	4.76e-08
G2/M transition of mitotic cell cycle	77	16.6	38	5.73e-08	1.58e-06		protein dimerization activity	107	22.4	47	6.91e-08	9.5e-07		nuclear matrix	104	21	47	6.73e-09	4.88e-08
JAK-STAT cascade	291	62.6	101	1.06e-07	2.82e-06		protein transporter activity	33	6.92	21	1.32e-07	1.74e-06		ruffle	52	10.5	29	1.57e-08	1.1e-07
phagocytosis	103	22.2	46	1.15e-07	2.94e-06		translation regulator activity	60	12.6	31	1.39e-07	1.76e-06		transcription factor complex	19	3.83	15	6.12e-08	4.1e-07
cytokine-mediated signaling pathway	62	13.3	32	1.69e-07	4.01e-06		phosphatase binding	76	15.9	36	2.4e-07	2.93e-06		cell projection	101	20.4	44	7.7e-08	4.83e-07
positive regulation of cell adhesion	120	25.8	51	1.7e-07	4.01e-06		inward rectifier potassium channel activity	89	18.7	40	3.07e-07	3.61e-06		cytoplasmic membrane-bounded vesicle	41	8.27	24	7.78e-08	4.83e-07
regulation of intracellular transport	153	32.9	61	1.77e-07	4.05e-06		small conjugating protein binding	40	8.39	23	4.69e-07	5.34e-06		adherens junction	64	12.9	32	9.37e-08	5.62e-07
base-excision repair	68	14.6	34	1.9e-07	4.2e-06		sulfotransferase activity	30	6.29	19	5.92e-07	6.51e-06		intrinsic to endoplasmic reticulum membrane	10	2.02	10	1.11e-07	6.41e-07
energy reserve metabolic process	206	44.3	76	2.61e-07	5.58e-06		RNA helicase activity	46	9.65	25	6.46e-07	6.88e-06		extrinsic to membrane	27	5.45	18	2.08e-07	1.17e-06
regulation of immune response	90	19.4	41	2.89e-07	5.97e-06		carbonate dehydratase activity	82	17.2	37	7.49e-07	7.73e-06		spindle	14	2.83	12	2.7e-07	1.47e-06
small GTPase mediated signal transduction	36	7.75	22	3.03e-07	6.08e-06		histone methyltransferase activity	9	1.89	9	7.74e-07	7.74e-06		synaptic vesicle	24	4.84	16	1.01e-06	5.32e-06
DNA-dependent transcription, initiation	22	4.73	16	3.94e-07	7.66e-06		RNA polymerase II distal enhancer sequence-specific DNA binding transcription factor activity	128	26.8	51	8.09e-07	7.8e-06		intermediate filament cytoskeleton	15	3.03	12	1.1e-06	5.63e-06
epithelial cell differentiation	34	7.32	21	4.38e-07	8.29e-06		kinase inhibitor activity	95	19.9	41	8.27e-07	7.8e-06		nuclear pore	35	7.06	20	1.62e-06	7.87e-06
apoptotic nuclear changes	178	38.3	67	5.7e-07	1.05e-05		phosphatase inhibitor activity	19	3.98	14	1.22e-06	1.11e-05		nuclear chromatin	135	27.2	51	1.63e-06	7.87e-06
nucleotide-excision repair	89	19.1	40	6.23e-07	1.11e-05		SMAD binding	15	3.15	12	1.69e-06	1.46e-05		chromosome, centromeric region	54	10.9	26	3.69e-06	1.73e-05
response to hypoxia	105	22.6	45	6.7e-07	1.17e-05		double-stranded RNA binding	45	9.44	24	1.7e-06	1.46e-05		endomembrane system	141	28.5	50	1.61e-05	7.36e-05
hormone secretion	81	17.4	37	1e-06	1.7e-05		nucleotidyltransferase activity	24	5.03	16	1.73e-06	1.46e-05		mitochondrial membrane	91	18.4	36	1.65e-05	7.36e-05
apoptotic signaling pathway	63	13.6	31	1.03e-06	1.7e-05		chromatin binding	286	60	93	2.66e-06	2.14e-05		apical plasma membrane	28	5.65	16	1.82e-05	7.91e-05
chromatin remodeling	49	10.5	26	1.21e-06	1.96e-05		protein serine/threonine kinase activity	27	5.66	17	2.66e-06	2.14e-05		chromatin	78	15.7	32	2.02e-05	8.55e-05
positive regulation of lymphocyte activation	33	7.1	20	1.28e-06	2.01e-05		GTPase activity	67	14	31	3.04e-06	2.39e-05		spindle pole	72	14.5	30	2.54e-05	0.000105
DNA damage response, signal transduction by p53 class mediator	317	68.2	104	1.52e-06	2.34e-05		hydrolase activity, acting on acid anhydrides, catalyzing transmembrane movement of substances	77	16.1	34	3.8e-06	2.92e-05		apicolateral plasma membrane	59	11.9	26	2.7e-05	0.000109
positive regulation of transferase activity	166	35.7	62	2.02e-06	2.98e-05		galactosyltransferase activity	153	32.1	56	5.6e-06	4.2e-05		Golgi-associated vesicle	124	25	44	4.99e-05	0.000197
viral reproduction	17	3.66	13	2.03e-06	2.98e-05		phosphatase activity	24	5.03	15	1.2e-05	8.77e-05		integral to Golgi membrane	19	3.83	12	5.39e-05	0.000208
tyrosine phosphorylation of STAT protein	232	49.9	80	2.96e-06	4.24e-05		transferase activity, transferring acyl groups other than amino-acyl groups	91	19.1	37	1.48e-05	0.000106		integrator complex	36	7.27	18	6.14e-05	0.000232
cytoskeleton organization	214	46	75	3.03e-06	4.24e-05		structural constituent of cytoskeleton	325	68.1	100	1.65e-05	0.000116		mitochondrial matrix	22	4.44	13	7.04e-05	0.000255
regulation of protein metabolic process	147	31.6	56	3.07e-06	4.24e-05		damaged DNA binding	50	10.5	24	1.82e-05	0.000123		synapse	22	4.44	13	7.04e-05	0.000255
one-carbon metabolic process	22	4.73	15	3.38e-06	4.57e-05		hydro-lyase activity	47	9.86	23	1.83e-05	0.000123		ubiquitin ligase complex	43	8.68	20	8.97e-05	0.000319
inorganic anion transport	115	24.7	46	5.05e-06	6.69e-05		pyrophosphatase activity	130	27.3	48	1.96e-05	0.000126		immunological synapse	28	5.65	15	9.18e-05	0.000319
regulation of binding	83	17.9	36	6.16e-06	8e-05		transcription factor binding	15	3.15	11	1.98e-05	0.000126		intrinsic to plasma membrane	88	17.8	33	0.000126	0.000431
DNA catabolic process	16	3.44	12	7.27e-06	9.26e-05		guanyl nucleotide binding	15	3.15	11	1.98e-05	0.000126		lysosomal membrane	123	24.8	42	0.000196	0.000654
rhythmic process	28	6.02	17	7.86e-06	9.82e-05		endodeoxyribonuclease activity	13	2.73	10	2.46e-05	0.000153		coated vesicle	120	24.2	41	0.000228	0.000749
embryo implantation	36	7.75	20	8.27e-06	0.000101		carbon-carbon lyase activity	20	4.19	13	2.55e-05	0.000156		lysosome	222	44.8	67	0.000235	0.000757
stress-activated protein kinase signaling cascade	66	14.2	30	1.17e-05	0.000141		deaminase activity	51	10.7	24	2.76e-05	0.000166		PML body	27	5.45	14	0.000248	0.000786
cellular carbohydrate metabolic process	79	17	34	1.36e-05	0.00016		thyroid hormone receptor binding	11	2.31	9	2.81e-05	0.000166		endosome	91	18.4	33	0.000263	0.000817
positive regulation of secretion	37	7.96	20	1.44e-05	0.000167		ribonuclease activity	74	15.5	31	3.59e-05	0.000208		integral to membrane	53	10.7	22	0.000316	0.000965
mRNA processing	19	4.09	13	1.49e-05	0.00017		transmembrane receptor protein tyrosine kinase activity	16	3.36	11	5.13e-05	0.000292		nuclear envelope	81	16.3	30	0.000323	0.00097
interleukin-1 secretion	24	5.16	15	1.66e-05	0.000184		hormone activity	77	16.1	31	8.91e-05	0.000498		mitochondrion	74	14.9	28	0.000336	0.000989
regulation of body fluid levels	24	5.16	15	1.66e-05	0.000184		binding, bridging	88	18.5	34	0.00011	0.000606		intrinsic to membrane	67	13.5	26	0.000341	0.000989
inflammatory response	80	17.2	34	1.88e-05	0.000204		carbohydrate kinase activity	368	77.2	107	0.000115	0.000606		apical part of cell	34	6.86	16	0.000382	0.00109
cation transport	17	3.66	12	1.99e-05	0.000212		calcium ion binding	8	1.68	7	0.000116	0.000606		DNA-directed RNA polymerase II, core complex	137	27.6	44	0.000637	0.00179
neuron development	97	20.9	39	2.25e-05	0.000236		transferase activity, transferring hexosyl groups	8	1.68	7	0.000116	0.000606		integral to organelle membrane	145	29.3	45	0.00124	0.00343
actin filament organization	30	6.46	17	2.81e-05	0.00029		transferase activity, transferring phosphorus-containing groups	17	3.56	11	0.000118	0.000607		cell junction	34	6.86	15	0.00133	0.00362
immune response	28	6.02	16	4.21e-05	0.000425		channel regulator activity	55	11.5	24	0.000124	0.000632		pore complex	31	6.26	14	0.00145	0.00389
androgen receptor signaling pathway	54	11.6	25	4.23e-05	0.000425		sodium channel activity	28	5.87	15	0.000145	0.000724		eukaryotic translation initiation factor 3 complex	173	34.9	51	0.00216	0.00569
proteoglycan biosynthetic process	70	15.1	30	4.73e-05	0.000458		oxidoreductase activity, acting on the CH-OH group of donors, NAD or NADP as acceptor	46	9.65	21	0.00015	0.000737		microvillus	26	5.25	12	0.00251	0.00653
regulation of MAPK cascade	93	20	37	4.74e-05	0.000458		3'-5' exonuclease activity	170	35.6	56	0.000169	0.00082		mitochondrial respiratory chain	110	22.2	35	0.00259	0.00663
DNA damage checkpoint	487	105	141	4.77e-05	0.000458		lyase activity	13	2.73	9	0.000241	0.00115		oligosaccharyltransferase complex	344	69.4	91	0.00264	0.00667
Ras protein signal transduction	100	21.5	39	5.08e-05	0.00048		chemokine receptor binding	11	2.31	8	0.00033	0.00156		clathrin-coated vesicle	43	8.68	17	0.00277	0.00689
steroid biosynthetic process	215	46.3	71	5.33e-05	0.000497		transcription corepressor activity	82	17.2	31	0.000343	0.00159		organelle membrane	132	26.6	40	0.00361	0.00886
organelle organization	74	15.9	31	6.04e-05	0.000555		single-stranded DNA binding	36	7.55	17	0.000386	0.00177		cell surface	27	5.45	12	0.0037	0.00895
regulation of cyclin-dependent protein kinase activity	52	11.2	24	6.38e-05	0.000579		MAP kinase kinase kinase activity	33	6.92	16	0.000393	0.00178		extracellular matrix	186	37.5	53	0.00395	0.00943
DNA-dependent DNA replication	68	14.6	29	7.01e-05	0.000627		hydrolase activity, acting on glycosyl bonds	34	7.13	16	0.000599	0.00267		voltage-gated potassium channel complex	145	29.3	43	0.00407	0.00958
meiotic cell cycle	65	14	28	7.51e-05	0.000663		organic anion transmembrane transporter activity	44	9.23	19	0.000725	0.00319		kinesin complex	34	6.86	14	0.00415	0.00963
positive regulation of metabolic process	32	6.89	17	8.49e-05	0.000739		structure-specific DNA binding	38	7.97	17	0.00084	0.00365		condensed nuclear chromosome	31	6.26	13	0.00471	0.0108
regulation of pH	12	2.58	9	0.000113	0.000972		purine nucleotide binding	35	7.34	16	0.00089	0.00381		cell cortex	7	1.41	5	0.00486	0.011
microtubule-based process	36	7.75	18	0.000147	0.00125		substrate-specific transmembrane transporter activity	23	4.82	12	0.000924	0.00391		voltage-gated calcium channel complex	46	9.28	17	0.00624	0.0139
pyrimidine nucleotide metabolic process	58	12.5	25	0.000178	0.00149		3',5'-cyclic-nucleotide phosphodiesterase activity	29	6.08	14	0.000954	0.00399		histone deacetylase complex	23	4.64	10	0.00948	0.0209
regulation of Rho protein signal transduction	28	6.02	15	0.000197	0.00163		transition metal ion transmembrane transporter activity	15	3.15	9	0.00112	0.00462		nuclear lumen	11	2.22	6	0.0122	0.0264
cell-cell adhesion	49	10.5	22	0.000211	0.00171		antigen binding	21	4.4	11	0.00145	0.00591		nuclear outer membrane-endoplasmic reticulum membrane network	42	8.48	15	0.014	0.03
protein polyubiquitination	31	6.67	16	0.000214	0.00171		DNA-directed DNA polymerase activity	27	5.66	13	0.00149	0.00595		Golgi apparatus	93	18.8	27	0.0261	0.0553
negative regulation of transcription from RNA polymerase II promoter	15	3.23	10	0.000214	0.00171		DNA-dependent ATPase activity	53	11.1	21	0.0015	0.00595		condensed chromosome	23	4.64	9	0.0288	0.0603
regulation of cell growth	43	9.25	20	0.000226	0.00178		hydrolase activity, acting on acid anhydrides	512	107	135	0.00161	0.00634		mitochondrial small ribosomal subunit	163	32.9	43	0.0326	0.0675
positive regulation of NF-kappaB transcription factor activity	23	4.95	13	0.000261	0.00202		protein tyrosine phosphatase activity	237	49.7	69	0.0017	0.00658		nuclear speck	24	4.84	9	0.038	0.0778
RNA splicing, via transesterification reactions	121	26	43	0.000262	0.00202		cytokine receptor binding	13	2.73	8	0.00172	0.00658
neurotransmitter secretion	13	2.8	9	0.000297	0.00226		ATPase activity, coupled	57	12	22	0.00175	0.00662
protein oligomerization	44	9.47	20	0.000331	0.00249		amino acid transmembrane transporter activity	4	0.839	4	0.00193	0.00724
regulation of peptidyl-tyrosine phosphorylation	41	8.82	19	0.000342	0.00254		oxidoreductase activity, acting on paired donors, with incorporation or reduction of molecular oxygen	11	2.31	7	0.00261	0.00969
positive regulation of cell differentiation	35	7.53	17	0.000349	0.00257		deoxyribonuclease activity	39	8.18	16	0.00352	0.0128
cell development	21	4.52	12	0.000395	0.00287		phospholipase activity	223	46.8	64	0.00354	0.0128
protein secretion	120	25.8	42	0.000444	0.0032		positive regulation of transcription, DNA-dependent	23	4.82	11	0.00367	0.013
humoral immune response	48	10.3	21	0.00045	0.0032		DNA helicase activity	20	4.19	10	0.00372	0.013
G1/S transition of mitotic cell cycle	16	3.44	10	0.00046	0.00324		phospholipase C activity	20	4.19	10	0.00372	0.013
positive regulation of cysteine-type endopeptidase activity involved in apoptotic process	42	9.04	19	0.0005	0.00347		hormone binding	33	6.92	14	0.00432	0.015
regulation of programmed cell death	9	1.94	7	0.000504	0.00347		hydrolase activity, hydrolyzing O-glycosyl compounds	79	16.6	27	0.00437	0.015
intrinsic apoptotic signaling pathway	36	7.75	17	0.00053	0.00362		potassium channel regulator activity	25	5.24	11	0.00799	0.0271
macromolecule biosynthetic process	252	54.2	76	0.000726	0.0049		cation channel activity	49	10.3	18	0.00806	0.0271
isoprenoid metabolic process	60	12.9	24	0.00089	0.00595		oxidoreductase activity, acting on the aldehyde or oxo group of donors	406	85.1	105	0.00921	0.0307
lipid catabolic process	17	3.66	10	0.000902	0.00597		oxidoreductase activity	16	3.36	8	0.00937	0.0309
neutral amino acid transport	12	2.58	8	0.00097	0.00636		transferase activity, transferring alkyl or aryl (other than methyl) groups	65	13.6	22	0.0108	0.0353
tissue remodeling	41	8.82	18	0.00108	0.007		isomerase activity	17	3.56	8	0.0145	0.0469
receptor-mediated endocytosis	51	11	21	0.00118	0.00759		kinase regulator activity	11	2.31	6	0.0147	0.0471
anatomical structure formation involved in morphogenesis	26	5.59	13	0.00123	0.00784		growth factor binding	14	2.94	7	0.015	0.0476
translation	15	3.23	9	0.00136	0.00845		enzyme inhibitor activity	67	14	22	0.0157	0.0493
detection of stimulus	10	2.15	7	0.00137	0.00845		low-density lipoprotein particle binding	38	7.97	14	0.0179	0.0556
protein-DNA complex assembly	10	2.15	7	0.00137	0.00845		calcium channel activity	107	22.4	32	0.0181	0.0559
reciprocal meiotic recombination	145	31.2	47	0.00143	0.00877		carbohydrate transmembrane transporter activity	6	1.26	4	0.0201	0.0603
lysosomal transport	62	13.3	24	0.00153	0.00928		antioxidant activity	6	1.26	4	0.0201	0.0603
cellular aromatic compound metabolic process	8	1.72	6	0.00184	0.0111		oxidoreductase activity, acting on paired donors, with incorporation or reduction of molecular oxygen, 2-oxoglutarate as one donor, and incorporation of one atom each of oxygen into both donors	6	1.26	4	0.0201	0.0603
protein processing	46	9.9	19	0.00191	0.0112		cation binding	46	9.65	16	0.021	0.0626
RNA 3'-end processing	46	9.9	19	0.00191	0.0112		ADP binding	18	3.77	8	0.0214	0.063
response to ionizing radiation	27	5.81	13	0.00191	0.0112		steroid hormone receptor activity	93	19.5	28	0.0237	0.0678
lipoprotein metabolic process	13	2.8	8	0.00205	0.0117		phosphoprotein phosphatase activity	9	1.89	5	0.0238	0.0678
regulation of cellular component organization	13	2.8	8	0.00205	0.0117		protein domain specific binding	9	1.89	5	0.0238	0.0678
nuclear export	13	2.8	8	0.00205	0.0117		identical protein binding	9	1.89	5	0.0238	0.0678
monovalent inorganic cation transport	43	9.25	18	0.00208	0.0118		oxidoreductase activity, acting on the aldehyde or oxo group of donors, NAD or NADP as acceptor	12	2.52	6	0.0242	0.0684
anion transport	53	11.4	21	0.0021	0.0118		neurotransmitter receptor activity	62	13	20	0.025	0.07
protein stabilization	6	1.29	5	0.00226	0.0125		transmembrane signaling receptor activity	22	4.61	9	0.0269	0.0745
response to other organism	6	1.29	5	0.00226	0.0125		lipid transporter activity	30	6.29	11	0.0352	0.0967
D0VSD7(WO_29) - PROTEIN AND PROTEIN INTERACTION - BP							D0VSD7(WO_B29) - PROTEIN AND PROTEIN INTERACTION - MF							D0VSD7(WO_B29) - PROTEIN AND PROTEIN INTERACTION - CC
NO SIG							NO SIG							Pathway	Total	Expected	Hits	P.Value	FDR
														centrosome	833	13.8	39	2.86e-09	4.97e-07
														intrinsic to plasma membrane	88	1.46	10	1.84e-06	0.00016
														chromosome	4000	66.1	97	6.09e-06	0.000353
														nucleolus	1230	20.4	41	1.1e-05	0.00048
														cell-cell junction	301	4.98	16	4.13e-05	0.00144
														mitochondrial envelope	330	5.46	15	0.000397	0.0115
														mitochondrial ribosome	167	2.76	10	0.000463	0.0115
														integral to organelle membrane	145	2.4	9	0.000685	0.0149
														endoplasmic reticulum lumen	35	0.579	4	0.00256	0.0494
D0VSD7(WO_B29) - PROTEIN AND PROTEIN INTERACTION - BP							D0VSD7(WO_B29) - PROTEIN AND PROTEIN INTERACTION - MF							D0VSD37(WO_B29)- PROTEIN AND PROTEIN INTERACTION - CC
Pathway	Total	Expected	Hits	P.Value	FDR		Pathway	Total	Expected	Hits	P.Value	FDR		Pathway	Total	Expected	Hits	P.Value	FDR
regulation of transcription from RNA polymerase II promoter	498	64.7	146	5.22e-23	3.45e-20		nucleotide binding	1380	176	337	2.92e-37	9.62e-35		chromosome	4000	480	783	2.36e-65	4.1e-63
nucleosome assembly	233	30.3	88	3.75e-22	1.24e-19		structural molecule activity	1110	142	273	3.07e-30	5.07e-28		nucleus	3770	452	692	4.55e-43	3.96e-41
regulation of secretion	137	17.8	62	1.15e-20	2.55e-18		endonuclease activity	271	34.6	97	8.22e-23	9.04e-21		endocytic vesicle	239	28.7	104	5.49e-35	3.18e-33
Rho protein signal transduction	94	12.2	47	3.72e-18	6.15e-16		nuclease activity	450	57.5	133	5.69e-22	4.48e-20		proteasome complex	53	6.37	45	7.32e-34	3.19e-32
lipid biosynthetic process	374	48.6	109	3.71e-17	4.92e-15		exonuclease activity	396	50.6	122	6.79e-22	4.48e-20		nucleoplasm	1440	173	314	4.08e-29	1.42e-27
DNA-dependent transcription, elongation	106	13.8	46	8.15e-15	8.99e-13		zinc ion binding	370	47.3	114	1.63e-20	8.96e-19		cell-cell junction	301	36.2	109	3.35e-28	9.72e-27
cytokine-mediated signaling pathway	62	8.06	30	1.32e-11	1.25e-09		transcription cofactor activity	437	55.9	125	2.25e-19	1.06e-17		centrosome	833	100	205	1.43e-25	3.55e-24
actin filament bundle assembly	20	2.6	16	1.77e-11	1.47e-09		RNA binding	165	21.1	64	1.88e-17	7.74e-16		transcription factor TFIID complex	91	10.9	49	3.92e-22	8.52e-21
fatty acid oxidation	292	37.9	78	1.54e-10	1.13e-08		lipase activity	267	34.1	83	1.8e-15	6.62e-14		microtubule organizing center	179	21.5	68	2.61e-19	5.05e-18
DNA-dependent transcription, initiation	22	2.86	16	2.11e-10	1.4e-08		deacetylase activity	57	7.29	31	6.43e-14	2.12e-12		mitochondrial envelope	330	39.6	92	2.22e-15	3.68e-14
chromatin remodeling	49	6.37	24	1.08e-09	6.52e-08		translation initiation factor activity	218	27.9	68	5.61e-13	1.68e-11		organelle inner membrane	94	11.3	42	2.33e-15	3.68e-14
positive regulation of lymphocyte activation	33	4.29	19	1.73e-09	9.54e-08		ligand-activated sequence-specific DNA binding RNA polymerase II transcription factor activity	42	5.37	23	9.45e-11	2.6e-09		Golgi stack	335	40.2	92	6.1e-15	8.84e-14
organelle organization	74	9.61	30	2.84e-09	1.44e-07		translation regulator activity	60	7.67	28	1.28e-10	3.25e-09		U12-type spliceosomal complex	581	69.8	131	2.21e-13	2.96e-12
positive regulation of T cell proliferation	126	16.4	41	9.37e-09	4.43e-07		RNA helicase activity	46	5.88	24	1.43e-10	3.36e-09		mitochondrial inner membrane	40	4.8	24	6.35e-13	7.9e-12
positive regulation of secretion	37	4.81	19	2.22e-08	9.82e-07		steroid dehydrogenase activity	238	30.4	66	3.86e-10	8.49e-09		nuclear membrane	279	33.5	74	1.82e-11	2.11e-10
hormone secretion	81	10.5	30	3.4e-08	1.41e-06		SH2 domain binding	60	7.67	27	7.62e-10	1.57e-08		intercalated disc	19	2.28	15	3.56e-11	3.87e-10
rhythmic process	28	3.64	16	3.97e-08	1.55e-06		amine transmembrane transporter activity	201	25.7	58	8.7e-10	1.69e-08		nuclear matrix	104	12.5	37	3.62e-10	3.71e-09
positive regulation of transferase activity	166	21.6	47	1.07e-07	3.93e-06		sulfotransferase activity	30	3.84	18	1.42e-09	2.61e-08		cytosol	361	43.4	82	5.58e-09	5.39e-08
positive regulation of immune response	130	16.9	39	2.48e-07	8.64e-06		acetyltransferase activity	51	6.52	24	2.18e-09	3.79e-08		spindle	14	1.68	11	1.87e-08	1.71e-07
one-carbon metabolic process	22	2.86	13	4.54e-07	1.5e-05		G-protein coupled receptor binding	41	5.24	21	3.17e-09	5.24e-08		adherens junction	64	7.69	25	3.01e-08	2.62e-07
positive regulation of cell adhesion	120	15.6	36	7.13e-07	2.25e-05		histone methyltransferase activity	9	1.15	9	8.92e-09	1.4e-07		ruffle	52	6.25	22	3.65e-08	3.03e-07
actin filament-based process	161	20.9	44	7.98e-07	2.4e-05		GTPase activity	67	8.56	26	6.69e-08	1e-06		nuclear replication fork	328	39.4	73	9.28e-08	7.34e-07
proteoglycan biosynthetic process	70	9.09	25	1.04e-06	2.99e-05		phosphatase binding	76	9.72	28	7.84e-08	1.12e-06		nucleolus	1230	148	206	2.18e-07	1.65e-06
response to hypoxia	105	13.6	32	2e-06	5.51e-05		transcription factor binding	15	1.92	11	1.2e-07	1.6e-06		acetylcholine-gated channel complex	123	14.8	35	6.4e-07	4.64e-06
nitrogen compound metabolic process	227	29.5	55	2.38e-06	6.31e-05		hydrolase activity, acting on carbon-nitrogen (but not peptide) bonds, in cyclic amidines	447	57.1	96	1.21e-07	1.6e-06		Golgi-associated vesicle	124	14.9	35	7.9e-07	5.5e-06
embryo implantation	36	4.68	16	3.42e-06	8.4e-05		endodeoxyribonuclease activity	13	1.66	10	2.25e-07	2.85e-06		endomembrane system	141	16.9	38	9.66e-07	6.47e-06
intrinsic apoptotic signaling pathway	36	4.68	16	3.42e-06	8.4e-05		transmembrane receptor protein tyrosine kinase activity	16	2.05	11	3.39e-07	4.15e-06		kinetochore	75	9.01	25	1.05e-06	6.79e-06
phagocytosis	103	13.4	31	3.85e-06	9.11e-05		deaminase activity	51	6.52	21	3.77e-07	4.44e-06		integrator complex	36	4.32	16	1.2e-06	7.47e-06
regulation of cytokine biosynthetic process	708	92	133	4e-06	9.12e-05		hydrolase activity, acting on acid anhydrides, catalyzing transmembrane movement of substances	77	9.84	27	4.27e-07	4.86e-06		spindle pole	72	8.65	24	1.72e-06	1.02e-05
G1/S transition of mitotic cell cycle	16	2.08	10	5.06e-06	0.000112		carbonate dehydratase activity	82	10.5	28	4.92e-07	5.41e-06		mitochondrial matrix	22	2.64	12	1.76e-06	1.02e-05
transcription, DNA-dependent	45	5.85	18	5.31e-06	0.000112		protein transporter activity	33	4.22	16	6.43e-07	6.85e-06		transcription factor complex	19	2.28	11	2.18e-06	1.23e-05
tissue remodeling	41	5.33	17	5.42e-06	0.000112		structural constituent of cytoskeleton	325	41.5	73	6.97e-07	7.19e-06		microtubule associated complex	40	4.8	16	6.46e-06	3.51e-05
anatomical structure morphogenesis	91	11.8	28	7.01e-06	0.000141		3'-5' exonuclease activity	170	21.7	45	1.01e-06	1.01e-05		cell projection	101	12.1	28	1.41e-05	7.39e-05
regulation of MAPK cascade	93	12.1	28	1.11e-05	0.000216		protein serine/threonine phosphatase activity	141	18	39	1.62e-06	1.57e-05		synapse	22	2.64	11	1.44e-05	7.39e-05
positive regulation of cell differentiation	35	4.55	15	1.2e-05	0.000226		mRNA binding	208	26.6	51	2.39e-06	2.25e-05		intrinsic to endoplasmic reticulum membrane	10	1.2	7	3.07e-05	0.000153
regulation of body fluid levels	24	3.12	12	1.32e-05	0.000243		calcium ion binding	8	1.02	7	3.92e-06	3.5e-05		eukaryotic translation initiation factor 3 complex	173	20.8	39	6.61e-05	0.000319
energy reserve metabolic process	206	26.8	49	1.43e-05	0.000255		lyase activity	13	1.66	9	3.93e-06	3.5e-05		intermediate filament cytoskeleton	15	1.8	8	0.000125	0.00059
DNA damage response, signal transduction by p53 class mediator	317	41.2	68	1.53e-05	0.000261		kinase inhibitor activity	95	12.1	29	4.17e-06	3.63e-05		cytoplasmic membrane-bounded vesicle	41	4.92	14	0.000185	0.000847
humoral immune response	48	6.24	18	1.54e-05	0.000261		hormone activity	77	9.84	25	5.63e-06	4.76e-05		integral to organelle membrane	145	17.4	33	0.000193	0.000862
regulation of immune response	90	11.7	27	1.7e-05	0.000282		transcription corepressor activity	82	10.5	26	6.01e-06	4.91e-05		kinesin complex	34	4.08	12	0.000374	0.00159
tyrosine phosphorylation of STAT protein	232	30.1	53	2.19e-05	0.000353		oxidoreductase activity, acting on the CH-OH group of donors, NAD or NADP as acceptor	46	5.88	18	6.1e-06	4.91e-05		cell junction	34	4.08	12	0.000374	0.00159
regulation of pH	12	1.56	8	2.43e-05	0.000378		hydrolase activity, acting on glycosyl bonds	34	4.35	15	6.34e-06	4.98e-05		cell cortex	7	0.841	5	0.000423	0.00175
G2/M transition of mitotic cell cycle	77	10	24	2.46e-05	0.000378		protein dimerization activity	107	13.7	30	1.88e-05	0.000144		lysosome	222	26.7	44	0.000519	0.0021
positive regulation of cysteine-type endopeptidase activity involved in apoptotic process	42	5.46	16	3.63e-05	0.000546		damaged DNA binding	50	6.39	18	2.36e-05	0.000177		nuclear chromatin	135	16.2	30	0.000567	0.00224
regulation of intracellular transport	153	19.9	38	4.71e-05	0.000693		phosphatase inhibitor activity	19	2.43	10	3.49e-05	0.000256		mitochondrial small ribosomal subunit	163	19.6	34	0.000851	0.00329
Ras protein signal transduction	100	13	28	4.85e-05	0.000698		hydro-lyase activity	47	6.01	17	3.69e-05	0.000265		spindle microtubule	2560	307	354	0.00103	0.00381
regulation of cellular component organization	13	1.69	8	5.59e-05	0.000787		substrate-specific transmembrane transporter activity	23	2.94	11	4.45e-05	0.000312		immunological synapse	28	3.36	10	0.00103	0.00381
double-strand break repair	27	3.51	12	5.83e-05	0.000804		carbon-carbon lyase activity	20	2.56	10	6.18e-05	0.000425		apicolateral plasma membrane	59	7.09	16	0.00122	0.00444
neuron development	97	12.6	27	7.36e-05	0.000994		carbohydrate kinase activity	368	47	73	6.87e-05	0.000463		coated vesicle	120	14.4	26	0.00188	0.00668
cation transport	17	2.21	9	9.37e-05	0.00124		inward rectifier potassium channel activity	89	11.4	25	8.8e-05	0.000581		intrinsic to membrane	67	8.05	17	0.00194	0.00674
nucleotide-excision repair	89	11.6	25	0.000114	0.00149		ribonuclease activity	74	9.46	22	9.17e-05	0.000593		endosome	91	10.9	21	0.00221	0.00755
microtubule-based movement	106	13.8	28	0.000148	0.00188		transferase activity, transferring hexosyl groups	8	1.02	6	9.61e-05	0.00061		voltage-gated calcium channel complex	46	5.53	13	0.0023	0.00768
negative regulation of transcription from RNA polymerase II promoter	15	1.95	8	0.000219	0.00274		channel regulator activity	55	7.03	18	0.0001	0.000625		pore complex	31	3.72	10	0.00249	0.00816
hemopoiesis	53	6.89	17	0.00025	0.00306		thyroid hormone receptor binding	11	1.41	7	0.000114	0.000694		lysosomal membrane	123	14.8	26	0.00271	0.00872
pyrimidine nucleotide metabolic process	58	7.54	18	0.000264	0.00318		chromatin binding	286	36.6	58	0.000204	0.00122		DNA-directed RNA polymerase II, core complex	137	16.5	28	0.00318	0.0101
regulation of programmed cell death	9	1.17	6	0.000282	0.00333		hydrolase activity, hydrolyzing O-glycosyl compounds	79	10.1	22	0.000262	0.00154		intrinsic to plasma membrane	88	10.6	20	0.00337	0.0105
protein polyubiquitination	31	4.03	12	0.000287	0.00334		positive regulation of transcription, DNA-dependent	23	2.94	10	0.000266	0.00154		histone deacetylase complex	23	2.76	8	0.00395	0.0121
immune response	28	3.64	11	0.000442	0.00505		sodium channel activity	28	3.58	11	0.000384	0.00218		integral to Golgi membrane	19	2.28	7	0.00484	0.0145
interleukin-1 secretion	24	3.12	10	0.000461	0.00518		DNA helicase activity	20	2.56	9	0.000397	0.00222		nuclear envelope	81	9.73	18	0.00671	0.0198
nuclear export	13	1.69	7	0.000517	0.0057		binding, bridging	88	11.2	23	0.000523	0.00288		microvillus	26	3.12	8	0.00907	0.0263
detection of stimulus	10	1.3	6	0.000626	0.0068		isomerase activity	17	2.17	8	0.000583	0.00315		chromosome, centromeric region	54	6.49	13	0.0101	0.0283
cytoskeleton organization	214	27.8	45	0.000637	0.0068		DNA-directed DNA polymerase activity	27	3.45	10	0.00121	0.00645		chromatin	78	9.37	17	0.0101	0.0283
cell development	21	2.73	9	0.000696	0.00731		translation factor activity, nucleic acid binding	51	6.52	15	0.00132	0.00689		ubiquitin ligase complex	43	5.16	11	0.0109	0.03
actin filament organization	30	3.9	11	0.000879	0.00909		transition metal ion transmembrane transporter activity	15	1.92	7	0.00139	0.00716		cell surface	27	3.24	8	0.0116	0.0314
transport	69	8.96	19	0.000955	0.00973		pyrophosphatase activity	130	16.6	29	0.00173	0.00877		mitochondrion	74	8.89	16	0.0133	0.0351
anatomical structure formation involved in morphogenesis	26	3.38	10	0.000978	0.00975		nucleotidyltransferase activity	24	3.07	9	0.00192	0.0096		brush border	74	8.89	16	0.0133	0.0351
cell-cell adhesion	49	6.37	15	0.000986	0.00975		transferase activity, transferring acyl groups other than amino-acyl groups	91	11.6	22	0.00207	0.0102		apical plasma membrane	28	3.36	8	0.0145	0.0377
glycolipid metabolic process	65	8.44	18	0.0012	0.0115		purine nucleotide binding	35	4.47	11	0.00319	0.0155		vesicle	9	1.08	4	0.0159	0.0406
meiotic cell cycle	65	8.44	18	0.0012	0.0115		small conjugating protein binding	40	5.11	12	0.00326	0.0155		integral to membrane	53	6.37	12	0.0211	0.0533
positive regulation of cytokine biosynthetic process	11	1.43	6	0.00123	0.0116		transferase activity, transferring phosphorus-containing groups	17	2.17	7	0.00333	0.0155		mitochondrial membrane	91	10.9	18	0.0219	0.0544
cell migration	5	0.65	4	0.00127	0.0117		cytokine binding	17	2.17	7	0.00333	0.0155		cytoplasm	10	1.2	4	0.024	0.0587
positive regulation of DNA binding	5	0.65	4	0.00127	0.0117		hormone receptor binding	27	3.45	9	0.00482	0.0221		nuclear outer membrane-endoplasmic reticulum membrane network	42	5.04	10	0.0243	0.0587
small GTPase mediated signal transduction	36	4.68	12	0.00137	0.0123		low-density lipoprotein particle binding	38	4.86	11	0.00642	0.0286		clathrin-coated vesicle	43	5.16	10	0.0283	0.0676
protein tetramerization	27	3.51	10	0.00137	0.0123		structure-specific DNA binding	38	4.86	11	0.00642	0.0286		nuclear lumen	11	1.32	4	0.0341	0.0803
positive regulation of NF-kappaB transcription factor activity	23	2.99	9	0.00152	0.0131		amino acid transmembrane transporter activity	4	0.511	3	0.00754	0.0332		extracellular matrix	186	22.3	31	0.0362	0.0839
cellular response to stress	15	1.95	7	0.00153	0.0131		SMAD binding	15	1.92	6	0.00774	0.0336		dystrophin-associated glycoprotein complex	151	18.1	26	0.0366	0.0839
regulation of I-kappaB kinase/NF-kappaB cascade	15	1.95	7	0.00153	0.0131		hydrolase activity, acting on acid anhydrides	512	65.5	84	0.00871	0.0373		mitochondrial respiratory chain	110	13.2	20	0.0375	0.0847
mRNA processing	19	2.47	8	0.00159	0.0135		double-stranded RNA binding	45	5.75	12	0.00916	0.0388
regulation of binding	83	10.8	21	0.00173	0.0145		neurotransmitter receptor activity	62	7.93	15	0.00994	0.041
carbohydrate transport	146	19	32	0.00182	0.0151		sialyltransferase activity	103	13.2	22	0.00995	0.041
regulation of Rho protein signal transduction	28	3.64	10	0.00189	0.0155		ATPase activity, coupled	57	7.29	14	0.0109	0.0446
base-excision repair	68	8.83	18	0.0021	0.0168		enzyme regulator activity	8	1.02	4	0.0122	0.0489
cellular carbohydrate metabolic process	79	10.3	20	0.00218	0.0168		oxidoreductase activity, acting on the aldehyde or oxo group of donors, NAD or NADP as acceptor	12	1.53	5	0.0124	0.0491
intrinsic apoptotic signaling pathway in response to DNA damage	90	11.7	22	0.00219	0.0168		protein tyrosine kinase activity	9	1.15	4	0.0197	0.0764
cell cycle checkpoint	3	0.39	3	0.00219	0.0168		identical protein binding	9	1.15	4	0.0197	0.0764
response to toxin	3	0.39	3	0.00219	0.0168		ADP binding	18	2.3	6	0.0205	0.0786
cell morphogenesis involved in differentiation	63	8.19	17	0.0022	0.0168
epithelial cell differentiation	34	4.42	11	0.00281	0.0212
chromosome condensation	9	1.17	5	0.00294	0.0218
nucleus organization	70	9.09	18	0.00296	0.0218
activation of adenylate cyclase activity	21	2.73	8	0.00338	0.0246
protein stabilization	6	0.78	4	0.00342	0.0246
organic acid metabolic process	13	1.69	6	0.00361	0.0255
lipoprotein metabolic process	13	1.69	6	0.00361	0.0255
protein processing	46	5.98	13	0.00458	0.0319
microtubule-based process	36	4.68	11	0.00463	0.0319
DNA-dependent DNA replication	68	8.83	17	0.00521	0.0352
protein-DNA complex assembly	10	1.3	5	0.00526	0.0352
post-Golgi vesicle-mediated transport	18	2.34	7	0.00531	0.0352
cytokine biosynthetic process	18	2.34	7	0.00531	0.0352
transforming growth factor beta receptor signaling pathway	14	1.82	6	0.00564	0.0369
positive regulation of metabolic process	32	4.16	10	0.00572	0.0371
monovalent inorganic cation transport	43	5.59	12	0.00707	0.0439
alcohol metabolic process	87	11.3	20	0.00709	0.0439
positive regulation of hydrolase activity	59	7.67	15	0.00714	0.0439
response to oxidative stress	7	0.909	4	0.00717	0.0439
cellular amino acid catabolic process	7	0.909	4	0.00717	0.0439
B cell activation	7	0.909	4	0.00717	0.0439
DNA damage checkpoint	487	63.3	82	0.00733	0.0445
N-terminal protein amino acid modification	19	2.47	7	0.00748	0.045
androgen receptor signaling pathway	54	7.02	14	0.00766	0.0457
rRNA processing	186	24.2	36	0.00863	0.051
negative regulation of cell migration	29	3.77	9	0.00903	0.0529
protein homooligomerization	20	2.6	7	0.0102	0.0595
detection of stimulus involved in sensory perception	40	5.2	11	0.0109	0.0629
positive regulation of epithelial cell proliferation	25	3.25	8	0.0112	0.0637
RNA splicing, via transesterification reactions	121	15.7	25	0.0117	0.0665
inorganic anion transport	115	14.9	24	0.0118	0.0665
membrane fusion	16	2.08	6	0.012	0.0665
heme biosynthetic process	165	21.4	32	0.0124	0.0683
D0VSD14 - GENE N MIRNA INTERACTION - BP							D0VSD14 - GENE N MIRNA INTERACTION - MF							D0VSD14 - GENE N MIRNA INTERACTION - CC
NO SIG							NO SIG							NO SIG
D0VSD14 - PROTEIN AND PROTEIN INTERACTION - BP							D0VSD14 - PROTEIN AND PROTEIN INTERACTION - MF							D0VSD14 - PROTEIN AND PROTEIN INTERACTION - CC
Pathway	Total	Expected	Hits	P.Value	FDR		Pathway	Total	Expected	Hits	P.Value	FDR		Pathway	Total	Expected	Hits	P.Value	FDR
nucleotide binding	1380	176	337	2.92e-37	9.62e-35		RNA binding	165	3.74	41	1.43e-31	4.7e-29		microtubule organizing center	179	3.32	43	4.4e-36	7.65e-34
structural molecule activity	1110	142	273	3.07e-30	5.07e-28		translation regulator activity	60	1.36	28	1.12e-30	1.84e-28		chromosome	4000	74	161	5.46e-31	4.75e-29
endonuclease activity	271	34.6	97	8.22e-23	9.04e-21		protein serine/threonine phosphatase activity	141	3.2	26	7.93e-17	8.73e-15		endocytic vesicle	239	4.43	42	2.66e-29	1.54e-27
nuclease activity	450	57.5	133	5.69e-22	4.48e-20		nucleotide binding	1380	31.3	80	3.14e-16	2.2e-14		proteasome complex	53	0.982	21	3.32e-23	1.44e-21
exonuclease activity	396	50.6	122	6.79e-22	4.48e-20		binding, bridging	88	2	21	3.33e-16	2.2e-14		cell-cell junction	301	5.58	37	2.87e-20	9.99e-19
zinc ion binding	370	47.3	114	1.63e-20	8.96e-19		transcription factor binding	15	0.34	11	8.31e-16	4.57e-14		intercalated disc	19	0.352	13	5.41e-19	1.57e-17
transcription cofactor activity	437	55.9	125	2.25e-19	1.06e-17		exonuclease activity	396	8.98	38	3.02e-14	1.42e-12		organelle inner membrane	94	1.74	15	1.71e-10	4.25e-09
RNA binding	165	21.1	64	1.88e-17	7.74e-16		structural molecule activity	1110	25.1	66	8.73e-14	3.6e-12		centrosome	833	15.4	43	7.12e-10	1.55e-08
lipase activity	267	34.1	83	1.8e-15	6.62e-14		zinc ion binding	370	8.39	36	1.01e-13	3.72e-12		spindle	14	0.259	6	1.01e-07	1.82e-06
deacetylase activity	57	7.29	31	6.43e-14	2.12e-12		nuclease activity	450	10.2	37	7.62e-12	2.51e-10		nucleus	3770	69.8	108	1.05e-07	1.82e-06
translation initiation factor activity	218	27.9	68	5.61e-13	1.68e-11		endonuclease activity	271	6.15	28	1.66e-11	4.97e-10		nuclear replication fork	328	6.08	21	7.93e-07	1.26e-05
ligand-activated sequence-specific DNA binding RNA polymerase II transcription factor activity	42	5.37	23	9.45e-11	2.6e-09		deaminase activity	51	1.16	13	6.85e-11	1.88e-09		adherens junction	64	1.19	9	2.51e-06	3.65e-05
translation regulator activity	60	7.67	28	1.28e-10	3.25e-09		deacetylase activity	57	1.29	13	3.12e-10	7.92e-09		acetylcholine-gated channel complex	123	2.28	12	2.91e-06	3.9e-05
RNA helicase activity	46	5.88	24	1.43e-10	3.36e-09		RNA helicase activity	46	1.04	11	4.36e-09	1.03e-07		cytoplasmic membrane-bounded vesicle	41	0.76	7	9.03e-06	0.000112
steroid dehydrogenase activity	238	30.4	66	3.86e-10	8.49e-09		GTPase activity	67	1.52	11	2.75e-07	6.06e-06		microtubule associated complex	40	0.741	6	8.61e-05	0.000998
SH2 domain binding	60	7.67	27	7.62e-10	1.57e-08		3'-5' exonuclease activity	170	3.86	15	7.22e-06	0.000149		voltage-gated calcium channel complex	46	0.852	6	0.000191	0.00208
amine transmembrane transporter activity	201	25.7	58	8.7e-10	1.69e-08		transcription cofactor activity	437	9.91	25	1.97e-05	0.000382		nuclear lumen	11	0.204	3	0.000928	0.0095
sulfotransferase activity	30	3.84	18	1.42e-09	2.61e-08		steroid dehydrogenase activity	238	5.4	17	2.94e-05	0.000539		intrinsic to plasma membrane	88	1.63	7	0.00122	0.0118
acetyltransferase activity	51	6.52	24	2.18e-09	3.79e-08		G-protein coupled receptor binding	41	0.93	7	3.31e-05	0.000574		immunological synapse	28	0.519	4	0.00166	0.0152
G-protein coupled receptor binding	41	5.24	21	3.17e-09	5.24e-08		phosphatase binding	76	1.72	9	5.22e-05	0.000861		ruffle	52	0.963	5	0.00268	0.0233
histone methyltransferase activity	9	1.15	9	8.92e-09	1.4e-07		transcription corepressor activity	82	1.86	9	9.53e-05	0.0015		cytosol	361	6.69	15	0.00302	0.025
GTPase activity	67	8.56	26	6.69e-08	1e-06		lipase activity	267	6.06	16	0.000385	0.00578		endomembrane system	141	2.61	8	0.00473	0.0374
phosphatase binding	76	9.72	28	7.84e-08	1.12e-06		translation initiation factor activity	218	4.94	14	0.000447	0.00641		spindle microtubule	2560	47.4	64	0.00542	0.041
transcription factor binding	15	1.92	11	1.2e-07	1.6e-06		acetyltransferase activity	51	1.16	6	0.000982	0.0135		vesicle	9	0.167	2	0.0113	0.0801
hydrolase activity, acting on carbon-nitrogen (but not peptide) bonds, in cyclic amidines	447	57.1	96	1.21e-07	1.6e-06		oxidoreductase activity, acting on paired donors, with incorporation or reduction of molecular oxygen	11	0.249	3	0.00166	0.0219		U12-type spliceosomal complex	581	10.8	19	0.0118	0.0801
endodeoxyribonuclease activity	13	1.66	10	2.25e-07	2.85e-06		endodeoxyribonuclease activity	13	0.295	3	0.00279	0.0354		brush border	74	1.37	5	0.012	0.0801
transmembrane receptor protein tyrosine kinase activity	16	2.05	11	3.39e-07	4.15e-06		isomerase activity	17	0.386	3	0.00619	0.0757		cytoplasmic vesicle	170	3.15	8	0.0139	0.0897
deaminase activity	51	6.52	21	3.77e-07	4.44e-06		structural constituent of cytoskeleton	325	7.37	15	0.00725	0.0854		nuclear membrane	279	5.17	11	0.015	0.0934
hydrolase activity, acting on acid anhydrides, catalyzing transmembrane movement of substances	77	9.84	27	4.27e-07	4.86e-06		hydrolase activity, acting on acid anhydrides, catalyzing transmembrane movement of substances	77	1.75	6	0.00794	0.0877
carbonate dehydratase activity	82	10.5	28	4.92e-07	5.41e-06		channel regulator activity	55	1.25	5	0.00797	0.0877
protein transporter activity	33	4.22	16	6.43e-07	6.85e-06
structural constituent of cytoskeleton	325	41.5	73	6.97e-07	7.19e-06
3'-5' exonuclease activity	170	21.7	45	1.01e-06	1.01e-05
protein serine/threonine phosphatase activity	141	18	39	1.62e-06	1.57e-05
mRNA binding	208	26.6	51	2.39e-06	2.25e-05
calcium ion binding	8	1.02	7	3.92e-06	3.5e-05
lyase activity	13	1.66	9	3.93e-06	3.5e-05
kinase inhibitor activity	95	12.1	29	4.17e-06	3.63e-05
hormone activity	77	9.84	25	5.63e-06	4.76e-05
transcription corepressor activity	82	10.5	26	6.01e-06	4.91e-05
oxidoreductase activity, acting on the CH-OH group of donors, NAD or NADP as acceptor	46	5.88	18	6.1e-06	4.91e-05
hydrolase activity, acting on glycosyl bonds	34	4.35	15	6.34e-06	4.98e-05
protein dimerization activity	107	13.7	30	1.88e-05	0.000144
damaged DNA binding	50	6.39	18	2.36e-05	0.000177
phosphatase inhibitor activity	19	2.43	10	3.49e-05	0.000256
hydro-lyase activity	47	6.01	17	3.69e-05	0.000265
substrate-specific transmembrane transporter activity	23	2.94	11	4.45e-05	0.000312
carbon-carbon lyase activity	20	2.56	10	6.18e-05	0.000425
carbohydrate kinase activity	368	47	73	6.87e-05	0.000463
inward rectifier potassium channel activity	89	11.4	25	8.8e-05	0.000581
ribonuclease activity	74	9.46	22	9.17e-05	0.000593
transferase activity, transferring hexosyl groups	8	1.02	6	9.61e-05	0.00061
channel regulator activity	55	7.03	18	0.0001	0.000625
thyroid hormone receptor binding	11	1.41	7	0.000114	0.000694
chromatin binding	286	36.6	58	0.000204	0.00122
hydrolase activity, hydrolyzing O-glycosyl compounds	79	10.1	22	0.000262	0.00154
positive regulation of transcription, DNA-dependent	23	2.94	10	0.000266	0.00154
sodium channel activity	28	3.58	11	0.000384	0.00218
DNA helicase activity	20	2.56	9	0.000397	0.00222
binding, bridging	88	11.2	23	0.000523	0.00288
isomerase activity	17	2.17	8	0.000583	0.00315
DNA-directed DNA polymerase activity	27	3.45	10	0.00121	0.00645
translation factor activity, nucleic acid binding	51	6.52	15	0.00132	0.00689
transition metal ion transmembrane transporter activity	15	1.92	7	0.00139	0.00716
pyrophosphatase activity	130	16.6	29	0.00173	0.00877
nucleotidyltransferase activity	24	3.07	9	0.00192	0.0096
transferase activity, transferring acyl groups other than amino-acyl groups	91	11.6	22	0.00207	0.0102
purine nucleotide binding	35	4.47	11	0.00319	0.0155
small conjugating protein binding	40	5.11	12	0.00326	0.0155
transferase activity, transferring phosphorus-containing groups	17	2.17	7	0.00333	0.0155
cytokine binding	17	2.17	7	0.00333	0.0155
hormone receptor binding	27	3.45	9	0.00482	0.0221
low-density lipoprotein particle binding	38	4.86	11	0.00642	0.0286
structure-specific DNA binding	38	4.86	11	0.00642	0.0286
amino acid transmembrane transporter activity	4	0.511	3	0.00754	0.0332
SMAD binding	15	1.92	6	0.00774	0.0336
hydrolase activity, acting on acid anhydrides	512	65.5	84	0.00871	0.0373
double-stranded RNA binding	45	5.75	12	0.00916	0.0388
neurotransmitter receptor activity	62	7.93	15	0.00994	0.041
sialyltransferase activity	103	13.2	22	0.00995	0.041
ATPase activity, coupled	57	7.29	14	0.0109	0.0446
enzyme regulator activity	8	1.02	4	0.0122	0.0489
oxidoreductase activity, acting on the aldehyde or oxo group of donors, NAD or NADP as acceptor	12	1.53	5	0.0124	0.0491
protein tyrosine kinase activity	9	1.15	4	0.0197	0.0764
identical protein binding	9	1.15	4	0.0197	0.0764
ADP binding	18	2.3	6	0.0205	0.0786

## Sheet: STATIC_GENE_DAVID
D0VSD1
Category	Term	Count	%	PValue	Genes	List Total	Pop Hits	Pop Total	Fold Enrichment	Bonferroni	Benjamini	FDR
UP_KEYWORDS	Acetylation	22	43.1373	2.01982e-10	ENSBTAG00000020308, ENSBTAG00000005726, ENSBTAG00000039793, ENSBTAG00000015316, ENSBTAG00000005142, ENSBTAG00000023462, ENSBTAG00000024605, ENSBTAG00000000605, ENSBTAG00000034170, ENSBTAG00000014518, ENSBTAG00000013162, ENSBTAG00000018041, ENSBTAG00000046019, ENSBTAG00000006270, ENSBTAG00000006370, ENSBTAG00000013264, ENSBTAG00000012975, ENSBTAG00000022613, ENSBTAG00000002863, ENSBTAG00000016711,…	50	1564	17808	5.00992	1.97942e-08	1.97942e-08	2.23334e-07
UP_KEYWORDS	Phosphoprotein	26	50.9804	2.08293e-09	ENSBTAG00000020035, ENSBTAG00000020308, ENSBTAG00000015283, ENSBTAG00000000622, ENSBTAG00000005726, ENSBTAG00000014724, ENSBTAG00000039793, ENSBTAG00000015316, ENSBTAG00000033080, ENSBTAG00000005142, ENSBTAG00000023462, ENSBTAG00000024605, ENSBTAG00000000605, ENSBTAG00000034170, ENSBTAG00000010156, ENSBTAG00000008545, ENSBTAG00000013162, ENSBTAG00000018041, ENSBTAG00000046019, ENSBTAG00000006270,…	50	2603	17808	3.5575	2.04127e-07	1.02064e-07	2.30312e-06
UP_KEYWORDS	Ribonucleoprotein	9	17.6471	1.60043e-07	ENSBTAG00000015283, ENSBTAG00000000622, ENSBTAG00000005726, ENSBTAG00000005142, ENSBTAG00000033080, ENSBTAG00000023462, ENSBTAG00000013264, ENSBTAG00000014518, ENSBTAG00000008853	50	224	17808	14.31	1.56841e-05	5.22806e-06	0.000176961
KEGG_PATHWAY	bta03010:Ribosome	8	15.6863	6.67111e-07	ENSBTAG00000015283, ENSBTAG00000000622, ENSBTAG00000005142, ENSBTAG00000033080, ENSBTAG00000014423, ENSBTAG00000023462, ENSBTAG00000013264, ENSBTAG00000014518	31	134	7583	14.6038	4.53625e-05	4.53625e-05	0.000686303
GOTERM_MF_DIRECT	GO:0003735~structural constituent of ribosome	8	15.6863	5.18647e-06	ENSBTAG00000015283, ENSBTAG00000000622, ENSBTAG00000005142, ENSBTAG00000033080, ENSBTAG00000014423, ENSBTAG00000023462, ENSBTAG00000013264, ENSBTAG00000014518	44	212	13095	11.2307	0.000425201	0.000425201	0.00554065
UP_KEYWORDS	Ribosomal protein	7	13.7255	6.44288e-06	ENSBTAG00000015283, ENSBTAG00000000622, ENSBTAG00000005142, ENSBTAG00000033080, ENSBTAG00000023462, ENSBTAG00000013264, ENSBTAG00000014518	50	168	17808	14.84	0.000631205	0.000157839	0.00712373
GOTERM_CC_DIRECT	GO:0022625~cytosolic large ribosomal subunit	5	9.80392	3.91488e-05	ENSBTAG00000015283, ENSBTAG00000005142, ENSBTAG00000033080, ENSBTAG00000014423, ENSBTAG00000014518	48	63	15461	25.5638	0.00293191	0.00293191	0.0410792
UP_KEYWORDS	Isopeptide bond	8	15.6863	4.92935e-05	ENSBTAG00000013162, ENSBTAG00000000622, ENSBTAG00000005726, ENSBTAG00000039793, ENSBTAG00000015316, ENSBTAG00000006370, ENSBTAG00000012975, ENSBTAG00000008853	50	355	17808	8.02614	0.00481924	0.000965711	0.0544909
GOTERM_MF_DIRECT	GO:0044822~poly(A) RNA binding	12	23.5294	6.10604e-05	ENSBTAG00000013162, ENSBTAG00000015283, ENSBTAG00000006270, ENSBTAG00000014724, ENSBTAG00000039793, ENSBTAG00000033080, ENSBTAG00000023462, ENSBTAG00000006370, ENSBTAG00000013264, ENSBTAG00000002863, ENSBTAG00000017970, ENSBTAG00000008853	44	840	13095	4.25162	0.00499459	0.00250042	0.0652125
UP_KEYWORDS	Mitochondrion	10	19.6078	6.26144e-05	ENSBTAG00000018041, ENSBTAG00000046019, ENSBTAG00000006398, ENSBTAG00000024605, ENSBTAG00000012975, ENSBTAG00000000605, ENSBTAG00000022613, ENSBTAG00000034170, ENSBTAG00000002863, ENSBTAG00000016711	50	653	17808	5.45421	0.00611761	0.00102221	0.0692116
SMART	SM01375:SM01375	3	5.88235	0.000126059	ENSBTAG00000024605, ENSBTAG00000034170, ENSBTAG00000032979	23	7	8740	162.857	0.00289533	0.00289533	0.0998751
D0VSD3
Category	Term	Count	%	PValue	Genes	List Total	Pop Hits	Pop Total	Fold Enrichment	Bonferroni	Benjamini	FDR
UP_KEYWORDS	Acetylation	449	27.6138	2.66e-128	ENSBTAG00000013600, ENSBTAG00000019852, ENSBTAG00000008837, ENSBTAG00000001948, ENSBTAG00000031723, ENSBTAG00000000014, ENSBTAG00000021131, ENSBTAG00000013607, ENSBTAG00000019956, ENSBTAG00000002377, ENSBTAG00000008977, ENSBTAG00000012490, ENSBTAG00000013038, ENSBTAG00000011885, ENSBTAG00000012760, ENSBTAG00000040308, ENSBTAG00000002829, ENSBTAG00000012890, ENSBTAG00000005285, ENSBTAG00000005970,…	1585	1564	17808	3.22549	9.97e-126	9.97e-126	3.67e-125
UP_KEYWORDS	Phosphoprotein	499	30.6888	2.29e-72	ENSBTAG00000013600, ENSBTAG00000017804, ENSBTAG00000019852, ENSBTAG00000008837, ENSBTAG00000001948, ENSBTAG00000031723, ENSBTAG00000017801, ENSBTAG00000021131, ENSBTAG00000021275, ENSBTAG00000013607, ENSBTAG00000019956, ENSBTAG00000040584, ENSBTAG00000012490, ENSBTAG00000005397, ENSBTAG00000012355, ENSBTAG00000000010, ENSBTAG00000040308, ENSBTAG00000007304, ENSBTAG00000015782, ENSBTAG00000017602,…	1585	2603	17808	2.15383	8.59e-70	4.3e-70	3.17e-69
GOTERM_CC_DIRECT	GO:0070062~extracellular exosome	448	27.5523	8.61e-66	ENSBTAG00000008837, ENSBTAG00000021338, ENSBTAG00000018893, ENSBTAG00000021131, ENSBTAG00000021275, ENSBTAG00000013607, ENSBTAG00000019956, ENSBTAG00000040584, ENSBTAG00000002377, ENSBTAG00000012490, ENSBTAG00000005397, ENSBTAG00000045957, ENSBTAG00000012760, ENSBTAG00000040308, ENSBTAG00000002827, ENSBTAG00000002829, ENSBTAG00000012890, ENSBTAG00000022004, ENSBTAG00000021262, ENSBTAG00000017819,…	1481	2162	15461	2.16324	5.77e-63	5.77e-63	1.29e-62
UP_KEYWORDS	Mitochondrion	204	12.5461	2.61e-61	ENSBTAG00000017804, ENSBTAG00000019852, ENSBTAG00000006441, ENSBTAG00000000014, ENSBTAG00000012072, ENSBTAG00000001962, ENSBTAG00000010504, ENSBTAG00000003634, ENSBTAG00000008977, ENSBTAG00000012490, ENSBTAG00000045957, ENSBTAG00000012760, ENSBTAG00000011885, ENSBTAG00000000448, ENSBTAG00000018269, ENSBTAG00000003728, ENSBTAG00000006936, ENSBTAG00000012890, ENSBTAG00000005285, ENSBTAG00000047278,…	1585	653	17808	3.50997	9.81e-59	3.27e-59	3.61e-58
UP_KEYWORDS	Cytoplasm	343	21.0947	1.44e-50	ENSBTAG00000010386, ENSBTAG00000013600, ENSBTAG00000016561, ENSBTAG00000019253, ENSBTAG00000021131, ENSBTAG00000021275, ENSBTAG00000013607, ENSBTAG00000019956, ENSBTAG00000016420, ENSBTAG00000016744, ENSBTAG00000002377, ENSBTAG00000016224, ENSBTAG00000019759, ENSBTAG00000013038, ENSBTAG00000045957, ENSBTAG00000012355, ENSBTAG00000007304, ENSBTAG00000002575, ENSBTAG00000002829, ENSBTAG00000047376,…	1585	1728	17808	2.23016	5.41e-48	1.35e-48	1.99e-47
UP_KEYWORDS	Ribonucleoprotein	93	5.71956	6.23e-39	ENSBTAG00000019085, ENSBTAG00000019253, ENSBTAG00000031723, ENSBTAG00000021131, ENSBTAG00000018628, ENSBTAG00000023462, ENSBTAG00000007606, ENSBTAG00000025571, ENSBTAG00000001962, ENSBTAG00000022902, ENSBTAG00000014518, ENSBTAG00000013952, ENSBTAG00000008292, ENSBTAG00000004872, ENSBTAG00000038949, ENSBTAG00000001777, ENSBTAG00000005211, ENSBTAG00000002038, ENSBTAG00000014353, ENSBTAG00000016224,…	1585	224	17808	4.66467	2.34e-36	4.67e-37	8.6e-36
GOTERM_MF_DIRECT	GO:0044822~poly(A) RNA binding	207	12.7306	3.75e-38	ENSBTAG00000016562, ENSBTAG00000009067, ENSBTAG00000012622, ENSBTAG00000021131, ENSBTAG00000005191, ENSBTAG00000010504, ENSBTAG00000002175, ENSBTAG00000016744, ENSBTAG00000016224, ENSBTAG00000007304, ENSBTAG00000002778, ENSBTAG00000002829, ENSBTAG00000047376, ENSBTAG00000022004, ENSBTAG00000005792, ENSBTAG00000006933, ENSBTAG00000003934, ENSBTAG00000021262, ENSBTAG00000003423, ENSBTAG00000012752,…	1288	840	13095	2.50542	3.89e-35	3.89e-35	5.95e-35
UP_KEYWORDS	Transit peptide	114	7.01107	3.9e-38	ENSBTAG00000019852, ENSBTAG00000012937, ENSBTAG00000006441, ENSBTAG00000000014, ENSBTAG00000012072, ENSBTAG00000013930, ENSBTAG00000010504, ENSBTAG00000007502, ENSBTAG00000010181, ENSBTAG00000012490, ENSBTAG00000002203, ENSBTAG00000011885, ENSBTAG00000015519, ENSBTAG00000000448, ENSBTAG00000003728, ENSBTAG00000012890, ENSBTAG00000047278, ENSBTAG00000000091, ENSBTAG00000018813, ENSBTAG00000000950,…	1585	333	17808	3.84633	1.46e-35	2.43e-36	5.38e-35
UP_KEYWORDS	Ribosomal protein	78	4.79705	8.5e-37	ENSBTAG00000019253, ENSBTAG00000031723, ENSBTAG00000018628, ENSBTAG00000023462, ENSBTAG00000025571, ENSBTAG00000001962, ENSBTAG00000022902, ENSBTAG00000014518, ENSBTAG00000004872, ENSBTAG00000038949, ENSBTAG00000001777, ENSBTAG00000005211, ENSBTAG00000002038, ENSBTAG00000016224, ENSBTAG00000037931, ENSBTAG00000001199, ENSBTAG00000020905, ENSBTAG00000008347, ENSBTAG00000047136, ENSBTAG00000019147,…	1585	168	17808	5.2164	3.19e-34	4.56e-35	1.17e-33
UP_KEYWORDS	Mitochondrion inner membrane	80	4.92005	1.86e-33	ENSBTAG00000021759, ENSBTAG00000016679, ENSBTAG00000027361, ENSBTAG00000006441, ENSBTAG00000013930, ENSBTAG00000032954, ENSBTAG00000018278, ENSBTAG00000016266, ENSBTAG00000010937, ENSBTAG00000004871, ENSBTAG00000007502, ENSBTAG00000002203, ENSBTAG00000010083, ENSBTAG00000018723, ENSBTAG00000011885, ENSBTAG00000012760, ENSBTAG00000000448, ENSBTAG00000018269, ENSBTAG00000003728, ENSBTAG00000009334,…	1585	193	17808	4.65713	6.99e-31	8.73e-32	2.57e-30
GOTERM_MF_DIRECT	GO:0003735~structural constituent of ribosome	86	5.28905	4.16e-32	ENSBTAG00000019253, ENSBTAG00000031723, ENSBTAG00000018628, ENSBTAG00000023462, ENSBTAG00000025571, ENSBTAG00000022902, ENSBTAG00000012107, ENSBTAG00000014518, ENSBTAG00000004872, ENSBTAG00000038949, ENSBTAG00000001777, ENSBTAG00000005211, ENSBTAG00000002038, ENSBTAG00000016224, ENSBTAG00000037931, ENSBTAG00000001199, ENSBTAG00000018723, ENSBTAG00000020905, ENSBTAG00000047136, ENSBTAG00000019147,…	1288	212	13095	4.12432	4.33e-29	2.16e-29	6.61e-29
KEGG_PATHWAY	bta03010:Ribosome	68	4.18204	1.14e-30	ENSBTAG00000019253, ENSBTAG00000031723, ENSBTAG00000023462, ENSBTAG00000018628, ENSBTAG00000025571, ENSBTAG00000022902, ENSBTAG00000014518, ENSBTAG00000004872, ENSBTAG00000001777, ENSBTAG00000005211, ENSBTAG00000038949, ENSBTAG00000002038, ENSBTAG00000037931, ENSBTAG00000016224, ENSBTAG00000020905, ENSBTAG00000047136, ENSBTAG00000019494, ENSBTAG00000019147, ENSBTAG00000001109, ENSBTAG00000013264,…	814	134	7583	4.72738	3.17e-28	3.17e-28	1.51e-27
KEGG_PATHWAY	bta00190:Oxidative phosphorylation	65	3.99754	1.64e-26	ENSBTAG00000021759, ENSBTAG00000006441, ENSBTAG00000043546, ENSBTAG00000012072, ENSBTAG00000013930, ENSBTAG00000018278, ENSBTAG00000032954, ENSBTAG00000016266, ENSBTAG00000000203, ENSBTAG00000007836, ENSBTAG00000004871, ENSBTAG00000002203, ENSBTAG00000012760, ENSBTAG00000003728, ENSBTAG00000009334, ENSBTAG00000018188, ENSBTAG00000002182, ENSBTAG00000019096, ENSBTAG00000015853, ENSBTAG00000043559,…	814	140	7583	4.32516	4.54e-24	2.27e-24	2.16e-23
KEGG_PATHWAY	bta05012:Parkinson's disease	65	3.99754	4.54e-24	ENSBTAG00000021759, ENSBTAG00000006441, ENSBTAG00000043546, ENSBTAG00000012072, ENSBTAG00000013930, ENSBTAG00000018278, ENSBTAG00000032954, ENSBTAG00000016266, ENSBTAG00000004871, ENSBTAG00000015882, ENSBTAG00000002203, ENSBTAG00000013038, ENSBTAG00000012760, ENSBTAG00000023823, ENSBTAG00000003728, ENSBTAG00000009334, ENSBTAG00000018188, ENSBTAG00000019096, ENSBTAG00000015853, ENSBTAG00000043559,…	814	152	7583	3.9837	1.26e-21	4.19e-22	5.99e-21
GOTERM_CC_DIRECT	GO:0005743~mitochondrial inner membrane	88	5.41205	5.9e-23	ENSBTAG00000027361, ENSBTAG00000025571, ENSBTAG00000000678, ENSBTAG00000008541, ENSBTAG00000001962, ENSBTAG00000007540, ENSBTAG00000032954, ENSBTAG00000016266, ENSBTAG00000004872, ENSBTAG00000038949, ENSBTAG00000007502, ENSBTAG00000006548, ENSBTAG00000014093, ENSBTAG00000010083, ENSBTAG00000001199, ENSBTAG00000018723, ENSBTAG00000045957, ENSBTAG00000008347, ENSBTAG00000011885, ENSBTAG00000001109,…	1481	292	15461	3.14617	3.95e-20	1.98e-20	8.84e-20
GOTERM_CC_DIRECT	GO:0005739~mitochondrion	176	10.8241	1.01e-21	ENSBTAG00000018928, ENSBTAG00000017804, ENSBTAG00000007115, ENSBTAG00000016560, ENSBTAG00000012937, ENSBTAG00000019852, ENSBTAG00000027361, ENSBTAG00000000014, ENSBTAG00000004833, ENSBTAG00000011832, ENSBTAG00000000243, ENSBTAG00000021307, ENSBTAG00000013956, ENSBTAG00000033453, ENSBTAG00000001962, ENSBTAG00000010504, ENSBTAG00000000778, ENSBTAG00000012107, ENSBTAG00000004165, ENSBTAG00000019759,…	1481	887	15461	2.07144	6.76e-19	2.25e-19	1.51e-18
UP_KEYWORDS	Electron transport	43	2.64453	2.81e-21	ENSBTAG00000021759, ENSBTAG00000009603, ENSBTAG00000021776, ENSBTAG00000016679, ENSBTAG00000009914, ENSBTAG00000000014, ENSBTAG00000006033, ENSBTAG00000043546, ENSBTAG00000012072, ENSBTAG00000005907, ENSBTAG00000043563, ENSBTAG00000016266, ENSBTAG00000004871, ENSBTAG00000003279, ENSBTAG00000046019, ENSBTAG00000002203, ENSBTAG00000012490, ENSBTAG00000012760, ENSBTAG00000011145, ENSBTAG00000021491,…	1585	89	17808	5.42831	1.05e-18	1.17e-19	3.88e-18
GOTERM_BP_DIRECT	GO:0006412~translation	63	3.87454	1.4e-20	ENSBTAG00000019253, ENSBTAG00000031723, ENSBTAG00000023462, ENSBTAG00000025571, ENSBTAG00000012107, ENSBTAG00000022902, ENSBTAG00000005211, ENSBTAG00000038949, ENSBTAG00000002038, ENSBTAG00000037931, ENSBTAG00000016224, ENSBTAG00000018723, ENSBTAG00000020905, ENSBTAG00000047136, ENSBTAG00000019494, ENSBTAG00000019147, ENSBTAG00000001109, ENSBTAG00000013264, ENSBTAG00000040308, ENSBTAG00000015310,…	1377	172	13824	3.67715	4.52e-17	4.52e-17	2.54e-17
KEGG_PATHWAY	bta05010:Alzheimer's disease	66	4.05904	1.95e-20	ENSBTAG00000021759, ENSBTAG00000018274, ENSBTAG00000006441, ENSBTAG00000019525, ENSBTAG00000012072, ENSBTAG00000013930, ENSBTAG00000018278, ENSBTAG00000032954, ENSBTAG00000016266, ENSBTAG00000004871, ENSBTAG00000019759, ENSBTAG00000002203, ENSBTAG00000012760, ENSBTAG00000023823, ENSBTAG00000003728, ENSBTAG00000010785, ENSBTAG00000009334, ENSBTAG00000018188, ENSBTAG00000019096, ENSBTAG00000015853,…	814	178	7583	3.45415	5.4e-18	1.35e-18	2.57e-17
GOTERM_CC_DIRECT	GO:0043209~myelin sheath	55	3.38253	3.17e-20	ENSBTAG00000008731, ENSBTAG00000014710, ENSBTAG00000019852, ENSBTAG00000006189, ENSBTAG00000006441, ENSBTAG00000013607, ENSBTAG00000001908, ENSBTAG00000010347, ENSBTAG00000013930, ENSBTAG00000018278, ENSBTAG00000013162, ENSBTAG00000004871, ENSBTAG00000007502, ENSBTAG00000001246, ENSBTAG00000005316, ENSBTAG00000002829, ENSBTAG00000019096, ENSBTAG00000012890, ENSBTAG00000045980, ENSBTAG00000002608,…	1481	141	15461	4.07217	2.12e-17	5.31e-18	4.75e-17
KEGG_PATHWAY	bta01200:Carbon metabolism	49	3.01353	2.59e-19	ENSBTAG00000010709, ENSBTAG00000024240, ENSBTAG00000019852, ENSBTAG00000035247, ENSBTAG00000016269, ENSBTAG00000001908, ENSBTAG00000007540, ENSBTAG00000016266, ENSBTAG00000014093, ENSBTAG00000020527, ENSBTAG00000007484, ENSBTAG00000002827, ENSBTAG00000015853, ENSBTAG00000006029, ENSBTAG00000018813, ENSBTAG00000011960, ENSBTAG00000039719, ENSBTAG00000010336, ENSBTAG00000020980, ENSBTAG00000006075,…	814	109	7583	4.1878	7.19e-17	1.44e-17	3.42e-16
KEGG_PATHWAY	bta01100:Metabolic pathways	228	14.0221	7.35e-19	ENSBTAG00000019852, ENSBTAG00000018893, ENSBTAG00000005191, ENSBTAG00000006441, ENSBTAG00000012072, ENSBTAG00000024542, ENSBTAG00000019956, ENSBTAG00000006548, ENSBTAG00000012760, ENSBTAG00000011885, ENSBTAG00000000448, ENSBTAG00000031061, ENSBTAG00000003728, ENSBTAG00000002827, ENSBTAG00000002182, ENSBTAG00000047278, ENSBTAG00000017819, ENSBTAG00000010232, ENSBTAG00000015892, ENSBTAG00000006075,…	814	1247	7583	1.70328	2.04e-16	3.39e-17	9.7e-16
UP_KEYWORDS	Transport	184	11.3161	1.19e-18	ENSBTAG00000001948, ENSBTAG00000002770, ENSBTAG00000000014, ENSBTAG00000006441, ENSBTAG00000010701, ENSBTAG00000012072, ENSBTAG00000010802, ENSBTAG00000033453, ENSBTAG00000013930, ENSBTAG00000007979, ENSBTAG00000012107, ENSBTAG00000032954, ENSBTAG00000006398, ENSBTAG00000014354, ENSBTAG00000008977, ENSBTAG00000021851, ENSBTAG00000002203, ENSBTAG00000012490, ENSBTAG00000018723, ENSBTAG00000012760,…	1585	1079	17808	1.91594	4.48e-16	4.48e-17	1.65e-15
UP_KEYWORDS	Ubl conjugation	113	6.94957	2.15e-18	ENSBTAG00000014259, ENSBTAG00000008837, ENSBTAG00000012003, ENSBTAG00000015316, ENSBTAG00000003929, ENSBTAG00000021131, ENSBTAG00000030503, ENSBTAG00000016420, ENSBTAG00000000778, ENSBTAG00000005211, ENSBTAG00000003634, ENSBTAG00000013038, ENSBTAG00000012355, ENSBTAG00000000622, ENSBTAG00000014068, ENSBTAG00000020451, ENSBTAG00000032436, ENSBTAG00000010989, ENSBTAG00000020981, ENSBTAG00000005970,…	1585	534	17808	2.37751	8.05e-16	7.32e-17	2.97e-15
UP_KEYWORDS	Isopeptide bond	86	5.28905	7.57e-18	ENSBTAG00000015346, ENSBTAG00000046337, ENSBTAG00000012003, ENSBTAG00000008837, ENSBTAG00000039793, ENSBTAG00000015316, ENSBTAG00000003929, ENSBTAG00000021131, ENSBTAG00000018628, ENSBTAG00000030503, ENSBTAG00000013162, ENSBTAG00000005211, ENSBTAG00000009863, ENSBTAG00000002038, ENSBTAG00000003634, ENSBTAG00000012046, ENSBTAG00000033543, ENSBTAG00000019147, ENSBTAG00000019494, ENSBTAG00000012355,…	1585	355	17808	2.7218	2.84e-15	2.37e-16	1.05e-14
KEGG_PATHWAY	bta05016:Huntington's disease	66	4.05904	1.47e-17	ENSBTAG00000021759, ENSBTAG00000006441, ENSBTAG00000018854, ENSBTAG00000012072, ENSBTAG00000013930, ENSBTAG00000018278, ENSBTAG00000032954, ENSBTAG00000016266, ENSBTAG00000004871, ENSBTAG00000002203, ENSBTAG00000012760, ENSBTAG00000031061, ENSBTAG00000023823, ENSBTAG00000003728, ENSBTAG00000009334, ENSBTAG00000018188, ENSBTAG00000019096, ENSBTAG00000015853, ENSBTAG00000014068, ENSBTAG00000047278,…	814	199	7583	3.08964	4.07e-15	5.82e-16	1.94e-14
GOTERM_CC_DIRECT	GO:0005925~focal adhesion	83	5.10455	1.73e-17	ENSBTAG00000010386, ENSBTAG00000011578, ENSBTAG00000019569, ENSBTAG00000003362, ENSBTAG00000006189, ENSBTAG00000002108, ENSBTAG00000000347, ENSBTAG00000004553, ENSBTAG00000012003, ENSBTAG00000021131, ENSBTAG00000018725, ENSBTAG00000016420, ENSBTAG00000010347, ENSBTAG00000017970, ENSBTAG00000013162, ENSBTAG00000007923, ENSBTAG00000016224, ENSBTAG00000016057, ENSBTAG00000005397, ENSBTAG00000019494,…	1481	318	15461	2.72479	1.16e-14	2.32e-15	2.59e-14
GOTERM_CC_DIRECT	GO:0022625~cytosolic large ribosomal subunit	33	2.02952	7.83e-17	ENSBTAG00000019253, ENSBTAG00000033080, ENSBTAG00000031723, ENSBTAG00000018628, ENSBTAG00000011559, ENSBTAG00000014518, ENSBTAG00000005211, ENSBTAG00000001777, ENSBTAG00000002038, ENSBTAG00000037931, ENSBTAG00000020905, ENSBTAG00000019494, ENSBTAG00000047136, ENSBTAG00000038379, ENSBTAG00000003846, ENSBTAG00000018320, ENSBTAG00000017389, ENSBTAG00000003205, ENSBTAG00000014226, ENSBTAG00000014208,…	1481	63	15461	5.46835	7.44e-14	1.24e-14	1.67e-13
UP_SEQ_FEATURE	transit peptide:Mitochondrion	108	6.64207	1.04e-16	ENSBTAG00000019852, ENSBTAG00000012937, ENSBTAG00000006441, ENSBTAG00000000014, ENSBTAG00000012072, ENSBTAG00000013930, ENSBTAG00000007502, ENSBTAG00000010181, ENSBTAG00000012490, ENSBTAG00000002203, ENSBTAG00000011885, ENSBTAG00000015519, ENSBTAG00000000448, ENSBTAG00000003728, ENSBTAG00000012890, ENSBTAG00000047278, ENSBTAG00000000091, ENSBTAG00000018813, ENSBTAG00000000950, ENSBTAG00000012752,…	941	329	6267	2.18624	2.09e-13	2.09e-13	1.89e-13
UP_KEYWORDS	Respiratory chain	31	1.90652	1.76e-16	ENSBTAG00000021759, ENSBTAG00000009603, ENSBTAG00000021776, ENSBTAG00000009914, ENSBTAG00000043546, ENSBTAG00000006033, ENSBTAG00000012072, ENSBTAG00000005907, ENSBTAG00000043563, ENSBTAG00000004871, ENSBTAG00000003279, ENSBTAG00000002203, ENSBTAG00000012760, ENSBTAG00000011145, ENSBTAG00000021491, ENSBTAG00000023823, ENSBTAG00000022613, ENSBTAG00000018483, ENSBTAG00000003728, ENSBTAG00000015156,…	1585	60	17808	5.80492	8.33e-14	6.44e-15	3.11e-13
GOTERM_CC_DIRECT	GO:0005829~cytosol	180	11.0701	2.68e-16	ENSBTAG00000010386, ENSBTAG00000018928, ENSBTAG00000021912, ENSBTAG00000012003, ENSBTAG00000018893, ENSBTAG00000001948, ENSBTAG00000016420, ENSBTAG00000005718, ENSBTAG00000020873, ENSBTAG00000010242, ENSBTAG00000016744, ENSBTAG00000015806, ENSBTAG00000020527, ENSBTAG00000019759, ENSBTAG00000009761, ENSBTAG00000018921, ENSBTAG00000013544, ENSBTAG00000004643, ENSBTAG00000017547, ENSBTAG00000000025,…	1481	1025	15461	1.83329	1.49e-13	2.12e-14	3.33e-13
UP_KEYWORDS	Methylation	80	4.92005	2.71e-16	ENSBTAG00000011025, ENSBTAG00000006189, ENSBTAG00000014710, ENSBTAG00000001948, ENSBTAG00000021131, ENSBTAG00000018628, ENSBTAG00000030503, ENSBTAG00000014614, ENSBTAG00000016265, ENSBTAG00000008292, ENSBTAG00000013162, ENSBTAG00000005211, ENSBTAG00000016744, ENSBTAG00000025441, ENSBTAG00000000771, ENSBTAG00000002203, ENSBTAG00000045957, ENSBTAG00000018857, ENSBTAG00000001303, ENSBTAG00000012760,…	1585	332	17808	2.70731	8.33e-14	6e-15	3.11e-13
KEGG_PATHWAY	bta01130:Biosynthesis of antibiotics	65	3.99754	5.32e-16	ENSBTAG00000010709, ENSBTAG00000011839, ENSBTAG00000024240, ENSBTAG00000019852, ENSBTAG00000003201, ENSBTAG00000003196, ENSBTAG00000010801, ENSBTAG00000001908, ENSBTAG00000016266, ENSBTAG00000004256, ENSBTAG00000020527, ENSBTAG00000014093, ENSBTAG00000010083, ENSBTAG00000004064, ENSBTAG00000002863, ENSBTAG00000002827, ENSBTAG00000018283, ENSBTAG00000015853, ENSBTAG00000008743, ENSBTAG00000006029,…	814	206	7583	2.93943	1.54e-13	1.92e-14	7.33e-13
UP_KEYWORDS	Endoplasmic reticulum	88	5.41205	3.39e-14	ENSBTAG00000013600, ENSBTAG00000016465, ENSBTAG00000003362, ENSBTAG00000022731, ENSBTAG00000005191, ENSBTAG00000021307, ENSBTAG00000024542, ENSBTAG00000008541, ENSBTAG00000013606, ENSBTAG00000016265, ENSBTAG00000017143, ENSBTAG00000010937, ENSBTAG00000021506, ENSBTAG00000010009, ENSBTAG00000015882, ENSBTAG00000021851, ENSBTAG00000004937, ENSBTAG00000010083, ENSBTAG00000003151, ENSBTAG00000015782,…	1585	418	17808	2.36533	1.27e-11	8.49e-13	4.69e-11
UP_KEYWORDS	Chaperone	40	2.46002	2.93e-13	ENSBTAG00000013600, ENSBTAG00000003362, ENSBTAG00000015316, ENSBTAG00000010701, ENSBTAG00000000778, ENSBTAG00000016265, ENSBTAG00000013162, ENSBTAG00000025441, ENSBTAG00000006270, ENSBTAG00000010181, ENSBTAG00000000771, ENSBTAG00000009804, ENSBTAG00000001303, ENSBTAG00000010723, ENSBTAG00000006370, ENSBTAG00000014233, ENSBTAG00000017361, ENSBTAG00000003784, ENSBTAG00000003151, ENSBTAG00000002829,…	1585	120	17808	3.74511	1.1e-10	6.88e-12	4.05e-10
GOTERM_CC_DIRECT	GO:0005747~mitochondrial respiratory chain complex I	25	1.53752	5.39e-13	ENSBTAG00000021759, ENSBTAG00000021776, ENSBTAG00000009914, ENSBTAG00000006033, ENSBTAG00000012072, ENSBTAG00000043563, ENSBTAG00000005907, ENSBTAG00000004871, ENSBTAG00000003279, ENSBTAG00000002203, ENSBTAG00000012760, ENSBTAG00000011145, ENSBTAG00000021491, ENSBTAG00000003728, ENSBTAG00000018483, ENSBTAG00000015156, ENSBTAG00000009334, ENSBTAG00000018188, ENSBTAG00000005465, ENSBTAG00000043559,…	1481	47	15461	5.55296	3.61e-10	4.51e-11	8.08e-10
GOTERM_BP_DIRECT	GO:0006099~tricarboxylic acid cycle	19	1.16851	5.95e-13	ENSBTAG00000010709, ENSBTAG00000015853, ENSBTAG00000019852, ENSBTAG00000021724, ENSBTAG00000006029, ENSBTAG00000018813, ENSBTAG00000009541, ENSBTAG00000016266, ENSBTAG00000006759, ENSBTAG00000008314, ENSBTAG00000006075, ENSBTAG00000046019, ENSBTAG00000004371, ENSBTAG00000014093, ENSBTAG00000020527, ENSBTAG00000000555, ENSBTAG00000001059, ENSBTAG00000006463, ENSBTAG00000021688	1377	26	13824	7.33635	1.92e-09	9.62e-10	1.08e-09
UP_KEYWORDS	Tricarboxylic acid cycle	17	1.04551	6.36e-13	ENSBTAG00000010709, ENSBTAG00000015853, ENSBTAG00000019852, ENSBTAG00000021724, ENSBTAG00000018813, ENSBTAG00000009541, ENSBTAG00000016266, ENSBTAG00000006759, ENSBTAG00000008314, ENSBTAG00000006075, ENSBTAG00000046019, ENSBTAG00000004371, ENSBTAG00000014093, ENSBTAG00000020527, ENSBTAG00000000555, ENSBTAG00000001059, ENSBTAG00000006463	1585	22	17808	8.68185	2.39e-10	1.4e-11	8.79e-10
KEGG_PATHWAY	bta00020:Citrate cycle (TCA cycle)	20	1.23001	5.35e-12	ENSBTAG00000010709, ENSBTAG00000015853, ENSBTAG00000019852, ENSBTAG00000021724, ENSBTAG00000006029, ENSBTAG00000018813, ENSBTAG00000001908, ENSBTAG00000009541, ENSBTAG00000016266, ENSBTAG00000006759, ENSBTAG00000008314, ENSBTAG00000006075, ENSBTAG00000046019, ENSBTAG00000004371, ENSBTAG00000014093, ENSBTAG00000020527, ENSBTAG00000000555, ENSBTAG00000001059, ENSBTAG00000006463, ENSBTAG00000021688	814	30	7583	6.21048	1.48e-09	1.65e-10	7.06e-09
UP_KEYWORDS	Oxidoreductase	80	4.92005	5.87e-12	ENSBTAG00000008731, ENSBTAG00000024240, ENSBTAG00000016465, ENSBTAG00000016679, ENSBTAG00000019852, ENSBTAG00000012937, ENSBTAG00000011027, ENSBTAG00000002108, ENSBTAG00000009061, ENSBTAG00000022564, ENSBTAG00000018854, ENSBTAG00000043546, ENSBTAG00000012072, ENSBTAG00000016269, ENSBTAG00000001908, ENSBTAG00000007540, ENSBTAG00000004871, ENSBTAG00000031837, ENSBTAG00000020527, ENSBTAG00000014093,…	1585	397	17808	2.26405	2.2e-09	1.22e-10	8.12e-09
GOTERM_BP_DIRECT	GO:0055114~oxidation-reduction process	73	4.48954	1.07e-11	ENSBTAG00000021759, ENSBTAG00000016465, ENSBTAG00000011027, ENSBTAG00000022564, ENSBTAG00000000014, ENSBTAG00000018854, ENSBTAG00000043546, ENSBTAG00000012072, ENSBTAG00000007540, ENSBTAG00000031837, ENSBTAG00000002203, ENSBTAG00000005027, ENSBTAG00000018321, ENSBTAG00000000448, ENSBTAG00000005316, ENSBTAG00000047278, ENSBTAG00000008743, ENSBTAG00000045703, ENSBTAG00000039719, ENSBTAG00000010232,…	1377	316	13824	2.31919	3.47e-08	1.16e-08	1.95e-08
UP_KEYWORDS	Cytoskeleton	78	4.79705	2.74e-11	ENSBTAG00000010386, ENSBTAG00000016561, ENSBTAG00000008403, ENSBTAG00000006189, ENSBTAG00000012317, ENSBTAG00000046337, ENSBTAG00000015316, ENSBTAG00000004554, ENSBTAG00000018725, ENSBTAG00000021275, ENSBTAG00000013607, ENSBTAG00000014614, ENSBTAG00000004318, ENSBTAG00000016420, ENSBTAG00000010347, ENSBTAG00000013953, ENSBTAG00000021506, ENSBTAG00000016224, ENSBTAG00000014295, ENSBTAG00000005414,…	1585	394	17808	2.22425	1.03e-08	5.42e-10	3.79e-08
GOTERM_CC_DIRECT	GO:0016020~membrane	148	9.10209	4.12e-11	ENSBTAG00000020775, ENSBTAG00000009067, ENSBTAG00000001635, ENSBTAG00000012003, ENSBTAG00000002108, ENSBTAG00000004553, ENSBTAG00000004554, ENSBTAG00000018628, ENSBTAG00000021131, ENSBTAG00000013935, ENSBTAG00000033453, ENSBTAG00000016420, ENSBTAG00000005718, ENSBTAG00000002377, ENSBTAG00000016744, ENSBTAG00000016224, ENSBTAG00000019188, ENSBTAG00000020905, ENSBTAG00000009761, ENSBTAG00000007304,…	1481	902	15461	1.71292	2.76e-08	3.07e-09	6.18e-08
KEGG_PATHWAY	bta04932:Non-alcoholic fatty liver disease (NAFLD)	48	2.95203	4.37e-11	ENSBTAG00000021759, ENSBTAG00000009603, ENSBTAG00000012788, ENSBTAG00000021776, ENSBTAG00000014130, ENSBTAG00000009914, ENSBTAG00000017267, ENSBTAG00000017636, ENSBTAG00000006033, ENSBTAG00000012072, ENSBTAG00000005907, ENSBTAG00000018542, ENSBTAG00000016266, ENSBTAG00000040564, ENSBTAG00000004871, ENSBTAG00000046019, ENSBTAG00000003279, ENSBTAG00000002203, ENSBTAG00000012760, ENSBTAG00000011145,…	814	160	7583	2.79472	1.21e-08	1.21e-09	5.77e-08
GOTERM_CC_DIRECT	GO:0022627~cytosolic small ribosomal subunit	21	1.29151	7.78e-11	ENSBTAG00000000622, ENSBTAG00000009908, ENSBTAG00000005620, ENSBTAG00000023462, ENSBTAG00000002648, ENSBTAG00000025571, ENSBTAG00000020795, ENSBTAG00000015473, ENSBTAG00000015285, ENSBTAG00000035907, ENSBTAG00000018800, ENSBTAG00000016224, ENSBTAG00000019147, ENSBTAG00000015598, ENSBTAG00000001360, ENSBTAG00000013264, ENSBTAG00000040308, ENSBTAG00000027772, ENSBTAG00000013866, ENSBTAG00000012898,…	1481	40	15461	5.48077	5.21e-08	5.21e-09	1.17e-07
GOTERM_MF_DIRECT	GO:0098641~cadherin binding involved in cell-cell adhesion	27	1.66052	1.14e-10	ENSBTAG00000048098, ENSBTAG00000004855, ENSBTAG00000033080, ENSBTAG00000018628, ENSBTAG00000021131, ENSBTAG00000009048, ENSBTAG00000016420, ENSBTAG00000010347, ENSBTAG00000017846, ENSBTAG00000011559, ENSBTAG00000009223, ENSBTAG00000013162, ENSBTAG00000014295, ENSBTAG00000010692, ENSBTAG00000002068, ENSBTAG00000017279, ENSBTAG00000013533, ENSBTAG00000017547, ENSBTAG00000003642, ENSBTAG00000020518,…	1288	65	13095	4.22318	1.19e-07	3.95e-08	1.81e-07
GOTERM_CC_DIRECT	GO:0005840~ribosome	26	1.59902	6e-10	ENSBTAG00000000797, ENSBTAG00000031723, ENSBTAG00000019542, ENSBTAG00000001962, ENSBTAG00000000084, ENSBTAG00000018800, ENSBTAG00000001109, ENSBTAG00000017389, ENSBTAG00000047906, ENSBTAG00000014226, ENSBTAG00000006936, ENSBTAG00000000622, ENSBTAG00000005285, ENSBTAG00000001289, ENSBTAG00000024097, ENSBTAG00000001648, ENSBTAG00000012658, ENSBTAG00000034850, ENSBTAG00000004348, ENSBTAG00000025564,…	1481	66	15461	4.11256	4.02e-07	3.65e-08	9e-07
KEGG_PATHWAY	bta04141:Protein processing in endoplasmic reticulum	46	2.82903	3.77e-09	ENSBTAG00000039442, ENSBTAG00000016562, ENSBTAG00000001926, ENSBTAG00000003362, ENSBTAG00000005786, ENSBTAG00000001928, ENSBTAG00000002791, ENSBTAG00000022731, ENSBTAG00000005191, ENSBTAG00000017825, ENSBTAG00000002457, ENSBTAG00000000778, ENSBTAG00000017845, ENSBTAG00000016265, ENSBTAG00000017143, ENSBTAG00000013162, ENSBTAG00000025441, ENSBTAG00000006270, ENSBTAG00000017196, ENSBTAG00000015882,…	814	169	7583	2.53564	1.04e-06	9.49e-08	4.98e-06
GOTERM_CC_DIRECT	GO:0005913~cell-cell adherens junction	30	1.84502	3.9e-09	ENSBTAG00000048098, ENSBTAG00000004855, ENSBTAG00000033080, ENSBTAG00000018628, ENSBTAG00000021131, ENSBTAG00000009048, ENSBTAG00000016420, ENSBTAG00000010347, ENSBTAG00000017970, ENSBTAG00000017846, ENSBTAG00000040584, ENSBTAG00000011559, ENSBTAG00000009223, ENSBTAG00000013162, ENSBTAG00000014295, ENSBTAG00000010692, ENSBTAG00000002068, ENSBTAG00000017279, ENSBTAG00000013533, ENSBTAG00000017547,…	1481	92	15461	3.40421	2.61e-06	2.17e-07	5.84e-06
UP_KEYWORDS	NAD	34	2.09102	4.1e-09	ENSBTAG00000021776, ENSBTAG00000018893, ENSBTAG00000014731, ENSBTAG00000043546, ENSBTAG00000012072, ENSBTAG00000043563, ENSBTAG00000001908, ENSBTAG00000001036, ENSBTAG00000004871, ENSBTAG00000011726, ENSBTAG00000031837, ENSBTAG00000002203, ENSBTAG00000011885, ENSBTAG00000001361, ENSBTAG00000001754, ENSBTAG00000019603, ENSBTAG00000000448, ENSBTAG00000022013, ENSBTAG00000017779, ENSBTAG00000018483,…	1585	122	17808	3.13116	1.54e-06	7.69e-08	5.66e-06
UP_KEYWORDS	Nucleus	253	15.5597	5.74e-09	ENSBTAG00000016561, ENSBTAG00000003929, ENSBTAG00000021131, ENSBTAG00000030503, ENSBTAG00000021275, ENSBTAG00000016420, ENSBTAG00000019956, ENSBTAG00000002377, ENSBTAG00000013038, ENSBTAG00000031061, ENSBTAG00000007304, ENSBTAG00000002575, ENSBTAG00000047376, ENSBTAG00000005792, ENSBTAG00000013123, ENSBTAG00000032436, ENSBTAG00000003934, ENSBTAG00000005970, ENSBTAG00000045748, ENSBTAG00000047679,…	1585	2019	17808	1.40789	2.15e-06	1.02e-07	7.93e-06
UP_KEYWORDS	Nucleotide-binding	157	9.6556	8.31e-09	ENSBTAG00000018928, ENSBTAG00000016561, ENSBTAG00000009067, ENSBTAG00000046337, ENSBTAG00000013935, ENSBTAG00000000778, ENSBTAG00000019956, ENSBTAG00000002175, ENSBTAG00000020873, ENSBTAG00000007502, ENSBTAG00000006548, ENSBTAG00000019759, ENSBTAG00000015882, ENSBTAG00000013038, ENSBTAG00000009761, ENSBTAG00000015519, ENSBTAG00000007304, ENSBTAG00000001246, ENSBTAG00000010042, ENSBTAG00000002829,…	1585	1124	17808	1.56935	3.12e-06	1.42e-07	1.15e-05
GOTERM_BP_DIRECT	GO:0098609~cell-cell adhesion	25	1.53752	1.05e-08	ENSBTAG00000002068, ENSBTAG00000017279, ENSBTAG00000020097, ENSBTAG00000004855, ENSBTAG00000017547, ENSBTAG00000033080, ENSBTAG00000021131, ENSBTAG00000018628, ENSBTAG00000003642, ENSBTAG00000009048, ENSBTAG00000017846, ENSBTAG00000011559, ENSBTAG00000009223, ENSBTAG00000004381, ENSBTAG00000013162, ENSBTAG00000008683, ENSBTAG00000020518, ENSBTAG00000013461, ENSBTAG00000014295, ENSBTAG00000008985,…	1377	67	13824	3.74598	3.4e-05	8.49e-06	1.91e-05
KEGG_PATHWAY	bta00280:Valine, leucine and isoleucine degradation	22	1.35301	1.09e-08	ENSBTAG00000011839, ENSBTAG00000024240, ENSBTAG00000018283, ENSBTAG00000012937, ENSBTAG00000010672, ENSBTAG00000008743, ENSBTAG00000035247, ENSBTAG00000001908, ENSBTAG00000001036, ENSBTAG00000021832, ENSBTAG00000044160, ENSBTAG00000018041, ENSBTAG00000006548, ENSBTAG00000012885, ENSBTAG00000010083, ENSBTAG00000007484, ENSBTAG00000014272, ENSBTAG00000017779, ENSBTAG00000015221, ENSBTAG00000002863,…	814	50	7583	4.09892	3.02e-06	2.52e-07	1.44e-05
GOTERM_BP_DIRECT	GO:0002181~cytoplasmic translation	15	0.922509	1.36e-08	ENSBTAG00000020139, ENSBTAG00000019701, ENSBTAG00000031723, ENSBTAG00000033080, ENSBTAG00000014423, ENSBTAG00000018628, ENSBTAG00000012752, ENSBTAG00000006883, ENSBTAG00000014518, ENSBTAG00000001777, ENSBTAG00000018478, ENSBTAG00000000359, ENSBTAG00000017389, ENSBTAG00000018320, ENSBTAG00000014208	1377	25	13824	6.02353	4.41e-05	8.83e-06	2.48e-05
GOTERM_CC_DIRECT	GO:0005759~mitochondrial matrix	37	2.27552	1.99e-08	ENSBTAG00000010709, ENSBTAG00000024240, ENSBTAG00000006523, ENSBTAG00000005786, ENSBTAG00000019852, ENSBTAG00000046526, ENSBTAG00000006876, ENSBTAG00000007540, ENSBTAG00000020304, ENSBTAG00000008994, ENSBTAG00000021832, ENSBTAG00000003279, ENSBTAG00000004371, ENSBTAG00000010181, ENSBTAG00000007484, ENSBTAG00000014272, ENSBTAG00000000448, ENSBTAG00000022013, ENSBTAG00000005465, ENSBTAG00000013423,…	1481	139	15461	2.77888	1.33e-05	1.03e-06	2.98e-05
GOTERM_CC_DIRECT	GO:0005730~nucleolus	101	6.21156	3.11e-08	ENSBTAG00000017755, ENSBTAG00000019085, ENSBTAG00000012146, ENSBTAG00000015316, ENSBTAG00000000014, ENSBTAG00000023462, ENSBTAG00000012622, ENSBTAG00000008543, ENSBTAG00000011263, ENSBTAG00000010347, ENSBTAG00000002175, ENSBTAG00000008545, ENSBTAG00000013162, ENSBTAG00000009863, ENSBTAG00000016224, ENSBTAG00000020905, ENSBTAG00000019494, ENSBTAG00000040116, ENSBTAG00000010786, ENSBTAG00000002869,…	1481	605	15461	1.7428	2.08e-05	1.49e-06	4.66e-05
UP_KEYWORDS	Ubiquinone	13	0.799508	3.23e-08	ENSBTAG00000004871, ENSBTAG00000005465, ENSBTAG00000021776, ENSBTAG00000016679, ENSBTAG00000043559, ENSBTAG00000002203, ENSBTAG00000000091, ENSBTAG00000043546, ENSBTAG00000012072, ENSBTAG00000043563, ENSBTAG00000018483, ENSBTAG00000016266, ENSBTAG00000015156	1585	21	17808	6.95521	1.21e-05	5.27e-07	4.47e-05
GOTERM_CC_DIRECT	GO:0005753~mitochondrial proton-transporting ATP synthase complex	13	0.799508	3.44e-08	ENSBTAG00000009713, ENSBTAG00000026886, ENSBTAG00000006441, ENSBTAG00000017496, ENSBTAG00000039208, ENSBTAG00000002507, ENSBTAG00000000605, ENSBTAG00000007332, ENSBTAG00000013315, ENSBTAG00000013930, ENSBTAG00000032954, ENSBTAG00000016711, ENSBTAG00000018278	1481	20	15461	6.78572	2.31e-05	1.54e-06	5.16e-05
UP_KEYWORDS	Apoptosis	42	2.58303	3.88e-08	ENSBTAG00000018274, ENSBTAG00000011140, ENSBTAG00000017804, ENSBTAG00000014731, ENSBTAG00000017636, ENSBTAG00000021199, ENSBTAG00000021307, ENSBTAG00000021377, ENSBTAG00000021275, ENSBTAG00000009183, ENSBTAG00000001329, ENSBTAG00000019020, ENSBTAG00000045971, ENSBTAG00000001199, ENSBTAG00000021851, ENSBTAG00000033543, ENSBTAG00000023823, ENSBTAG00000022613, ENSBTAG00000006330, ENSBTAG00000010785,…	1585	186	17808	2.53701	1.45e-05	6.06e-07	5.36e-05
UP_KEYWORDS	RNA-binding	51	3.13653	5.72e-08	ENSBTAG00000019085, ENSBTAG00000015316, ENSBTAG00000009522, ENSBTAG00000021131, ENSBTAG00000016744, ENSBTAG00000014353, ENSBTAG00000031837, ENSBTAG00000020905, ENSBTAG00000018036, ENSBTAG00000020139, ENSBTAG00000014490, ENSBTAG00000001289, ENSBTAG00000014724, ENSBTAG00000005142, ENSBTAG00000019534, ENSBTAG00000002648, ENSBTAG00000003934, ENSBTAG00000014060, ENSBTAG00000020518, ENSBTAG00000009488,…	1585	253	17808	2.26483	2.14e-05	8.57e-07	7.9e-05
GOTERM_BP_DIRECT	GO:0070125~mitochondrial translational elongation	26	1.59902	8.91e-08	ENSBTAG00000000991, ENSBTAG00000000797, ENSBTAG00000025571, ENSBTAG00000001962, ENSBTAG00000000084, ENSBTAG00000047608, ENSBTAG00000038949, ENSBTAG00000004872, ENSBTAG00000011045, ENSBTAG00000001199, ENSBTAG00000030942, ENSBTAG00000008347, ENSBTAG00000001109, ENSBTAG00000013723, ENSBTAG00000006936, ENSBTAG00000005285, ENSBTAG00000001289, ENSBTAG00000024097, ENSBTAG00000012752, ENSBTAG00000000950,…	1377	79	13824	3.30405	0.000288	4.8e-05	0.000162
GOTERM_BP_DIRECT	GO:0070124~mitochondrial translational initiation	26	1.59902	8.91e-08	ENSBTAG00000000991, ENSBTAG00000000797, ENSBTAG00000025571, ENSBTAG00000001962, ENSBTAG00000000084, ENSBTAG00000047608, ENSBTAG00000038949, ENSBTAG00000004872, ENSBTAG00000011045, ENSBTAG00000001199, ENSBTAG00000030942, ENSBTAG00000008347, ENSBTAG00000001109, ENSBTAG00000013723, ENSBTAG00000006936, ENSBTAG00000005285, ENSBTAG00000001289, ENSBTAG00000024097, ENSBTAG00000012752, ENSBTAG00000000950,…	1377	79	13824	3.30405	0.000288	4.8e-05	0.000162
UP_KEYWORDS	Protein transport	54	3.32103	9.04e-08	ENSBTAG00000010492, ENSBTAG00000015346, ENSBTAG00000001948, ENSBTAG00000010701, ENSBTAG00000007979, ENSBTAG00000004318, ENSBTAG00000006398, ENSBTAG00000016882, ENSBTAG00000008977, ENSBTAG00000004937, ENSBTAG00000021851, ENSBTAG00000018857, ENSBTAG00000014843, ENSBTAG00000019995, ENSBTAG00000008091, ENSBTAG00000018959, ENSBTAG00000018914, ENSBTAG00000009687, ENSBTAG00000010989, ENSBTAG00000014971,…	1585	279	17808	2.17458	3.39e-05	1.3e-06	0.000125
UP_KEYWORDS	Hydrogen ion transport	17	1.04551	1.14e-07	ENSBTAG00000007572, ENSBTAG00000006441, ENSBTAG00000039208, ENSBTAG00000012117, ENSBTAG00000000605, ENSBTAG00000013315, ENSBTAG00000013930, ENSBTAG00000002703, ENSBTAG00000032954, ENSBTAG00000018278, ENSBTAG00000010620, ENSBTAG00000000203, ENSBTAG00000015100, ENSBTAG00000018889, ENSBTAG00000017496, ENSBTAG00000002507, ENSBTAG00000007332	1585	40	17808	4.77502	4.26e-05	1.58e-06	0.000157
UP_KEYWORDS	Initiation factor	18	1.10701	1.23e-07	ENSBTAG00000020308, ENSBTAG00000014724, ENSBTAG00000014032, ENSBTAG00000009522, ENSBTAG00000019106, ENSBTAG00000011263, ENSBTAG00000032433, ENSBTAG00000001988, ENSBTAG00000006883, ENSBTAG00000034850, ENSBTAG00000010790, ENSBTAG00000002528, ENSBTAG00000009106, ENSBTAG00000005338, ENSBTAG00000014337, ENSBTAG00000000359, ENSBTAG00000017633, ENSBTAG00000004861	1585	45	17808	4.49413	4.63e-05	1.65e-06	0.000171
GOTERM_MF_DIRECT	GO:0008137~NADH dehydrogenase (ubiquinone) activity	16	0.98401	1.34e-07	ENSBTAG00000009334, ENSBTAG00000018188, ENSBTAG00000021776, ENSBTAG00000043559, ENSBTAG00000000091, ENSBTAG00000043546, ENSBTAG00000012072, ENSBTAG00000043563, ENSBTAG00000015892, ENSBTAG00000004871, ENSBTAG00000003279, ENSBTAG00000002203, ENSBTAG00000011145, ENSBTAG00000004558, ENSBTAG00000018483, ENSBTAG00000003728	1288	33	13095	4.92942	0.000139	3.47e-05	0.000212
UP_KEYWORDS	Protein biosynthesis	28	1.72202	1.68e-07	ENSBTAG00000018928, ENSBTAG00000020308, ENSBTAG00000014032, ENSBTAG00000019271, ENSBTAG00000009522, ENSBTAG00000001988, ENSBTAG00000014534, ENSBTAG00000011263, ENSBTAG00000010790, ENSBTAG00000009106, ENSBTAG00000005338, ENSBTAG00000021979, ENSBTAG00000015519, ENSBTAG00000017633, ENSBTAG00000014724, ENSBTAG00000011843, ENSBTAG00000019106, ENSBTAG00000032433, ENSBTAG00000034850, ENSBTAG00000006883,…	1585	102	17808	3.08421	6.31e-05	2.18e-06	0.000232
GOTERM_BP_DIRECT	GO:0045454~cell redox homeostasis	21	1.29151	3.61e-07	ENSBTAG00000008731, ENSBTAG00000007115, ENSBTAG00000013423, ENSBTAG00000004855, ENSBTAG00000015972, ENSBTAG00000001928, ENSBTAG00000000014, ENSBTAG00000003642, ENSBTAG00000001908, ENSBTAG00000007567, ENSBTAG00000017143, ENSBTAG00000008648, ENSBTAG00000017196, ENSBTAG00000009804, ENSBTAG00000015731, ENSBTAG00000005027, ENSBTAG00000011885, ENSBTAG00000002953, ENSBTAG00000014191, ENSBTAG00000002404,…	1377	58	13824	3.63489	0.00116656	0.000167	0.000655
UP_KEYWORDS	Proteasome	18	1.10701	3.67e-07	ENSBTAG00000046712, ENSBTAG00000000990, ENSBTAG00000007685, ENSBTAG00000001926, ENSBTAG00000005127, ENSBTAG00000009683, ENSBTAG00000034496, ENSBTAG00000021288, ENSBTAG00000006564, ENSBTAG00000021744, ENSBTAG00000002045, ENSBTAG00000013620, ENSBTAG00000014440, ENSBTAG00000002377, ENSBTAG00000020641, ENSBTAG00000015112, ENSBTAG00000012726, ENSBTAG00000005660	1585	48	17808	4.21325	0.000138	4.59e-06	0.000507
INTERPRO	IPR012336:Thioredoxin-like fold	31	1.90652	3.9e-07	ENSBTAG00000008731, ENSBTAG00000004855, ENSBTAG00000001928, ENSBTAG00000000014, ENSBTAG00000007567, ENSBTAG00000014482, ENSBTAG00000017143, ENSBTAG00000004871, ENSBTAG00000017196, ENSBTAG00000009804, ENSBTAG00000031788, ENSBTAG00000006665, ENSBTAG00000005027, ENSBTAG00000014191, ENSBTAG00000003989, ENSBTAG00000013723, ENSBTAG00000004544, ENSBTAG00000013533, ENSBTAG00000013423, ENSBTAG00000015972,…	1540	122	16802	2.77231	0.000929	0.000929	0.000685
GOTERM_CC_DIRECT	GO:0042470~melanosome	23	1.41451	4.06e-07	ENSBTAG00000014140, ENSBTAG00000020940, ENSBTAG00000016822, ENSBTAG00000003362, ENSBTAG00000000460, ENSBTAG00000012442, ENSBTAG00000003642, ENSBTAG00000013477, ENSBTAG00000000778, ENSBTAG00000016481, ENSBTAG00000017143, ENSBTAG00000013162, ENSBTAG00000012820, ENSBTAG00000046385, ENSBTAG00000020908, ENSBTAG00000010242, ENSBTAG00000006270, ENSBTAG00000017196, ENSBTAG00000006665, ENSBTAG00000014824,…	1481	71	15461	3.38183	0.000272	1.7e-05	0.000609
INTERPRO	IPR013766:Thioredoxin domain	16	0.98401	5.08e-07	ENSBTAG00000008731, ENSBTAG00000004855, ENSBTAG00000001928, ENSBTAG00000000014, ENSBTAG00000003642, ENSBTAG00000007567, ENSBTAG00000008648, ENSBTAG00000017143, ENSBTAG00000017196, ENSBTAG00000015731, ENSBTAG00000009804, ENSBTAG00000005027, ENSBTAG00000014191, ENSBTAG00000002953, ENSBTAG00000002404, ENSBTAG00000004544	1540	38	16802	4.59385	0.00120858	0.000604	0.000891
UP_KEYWORDS	GTP-binding	46	2.82903	5.13e-07	ENSBTAG00000019085, ENSBTAG00000014710, ENSBTAG00000006969, ENSBTAG00000046337, ENSBTAG00000030973, ENSBTAG00000046485, ENSBTAG00000014105, ENSBTAG00000030974, ENSBTAG00000002714, ENSBTAG00000007540, ENSBTAG00000004318, ENSBTAG00000009541, ENSBTAG00000014534, ENSBTAG00000020304, ENSBTAG00000004279, ENSBTAG00000020645, ENSBTAG00000006661, ENSBTAG00000033543, ENSBTAG00000018857, ENSBTAG00000015519,…	1585	233	17808	2.21813	0.000193	6.21e-06	0.000709
GOTERM_MF_DIRECT	GO:0003743~translation initiation factor activity	19	1.16851	5.49e-07	ENSBTAG00000020308, ENSBTAG00000016282, ENSBTAG00000014724, ENSBTAG00000014032, ENSBTAG00000009522, ENSBTAG00000019106, ENSBTAG00000011263, ENSBTAG00000032433, ENSBTAG00000001988, ENSBTAG00000006883, ENSBTAG00000034850, ENSBTAG00000010790, ENSBTAG00000002528, ENSBTAG00000009106, ENSBTAG00000005338, ENSBTAG00000014337, ENSBTAG00000000359, ENSBTAG00000017633, ENSBTAG00000004861	1288	50	13095	3.86343	0.00057	0.000114	0.000871
KEGG_PATHWAY	bta00640:Propanoate metabolism	14	0.861009	6.19e-07	ENSBTAG00000024240, ENSBTAG00000010672, ENSBTAG00000003887, ENSBTAG00000035247, ENSBTAG00000009541, ENSBTAG00000006759, ENSBTAG00000008683, ENSBTAG00000006075, ENSBTAG00000012885, ENSBTAG00000014272, ENSBTAG00000019603, ENSBTAG00000015221, ENSBTAG00000002827, ENSBTAG00000017710	814	26	7583	5.01616	0.000171	1.32e-05	0.000817
GOTERM_BP_DIRECT	GO:0006915~apoptotic process	44	2.70603	1.49e-06	ENSBTAG00000008731, ENSBTAG00000018274, ENSBTAG00000011140, ENSBTAG00000008172, ENSBTAG00000015345, ENSBTAG00000023445, ENSBTAG00000017636, ENSBTAG00000046547, ENSBTAG00000021377, ENSBTAG00000021275, ENSBTAG00000010992, ENSBTAG00000009183, ENSBTAG00000001329, ENSBTAG00000019020, ENSBTAG00000045971, ENSBTAG00000001199, ENSBTAG00000021851, ENSBTAG00000033543, ENSBTAG00000032234, ENSBTAG00000008736,…	1377	204	13824	2.16532	0.00480413	0.000602	0.00270152
GOTERM_MF_DIRECT	GO:0003924~GTPase activity	39	2.39852	1.78e-06	ENSBTAG00000019085, ENSBTAG00000014710, ENSBTAG00000046337, ENSBTAG00000006969, ENSBTAG00000000347, ENSBTAG00000014105, ENSBTAG00000030973, ENSBTAG00000030974, ENSBTAG00000002714, ENSBTAG00000014534, ENSBTAG00000004318, ENSBTAG00000004279, ENSBTAG00000020304, ENSBTAG00000020645, ENSBTAG00000006661, ENSBTAG00000003849, ENSBTAG00000033543, ENSBTAG00000018857, ENSBTAG00000015519, ENSBTAG00000046644,…	1288	174	13095	2.27879	0.00185054	0.000309	0.00282798
GOTERM_CC_DIRECT	GO:0005777~peroxisome	20	1.23001	3.9e-06	ENSBTAG00000024240, ENSBTAG00000018283, ENSBTAG00000021813, ENSBTAG00000009061, ENSBTAG00000016277, ENSBTAG00000031295, ENSBTAG00000003126, ENSBTAG00000017819, ENSBTAG00000020980, ENSBTAG00000021832, ENSBTAG00000003746, ENSBTAG00000008648, ENSBTAG00000021535, ENSBTAG00000009839, ENSBTAG00000017665, ENSBTAG00000006821, ENSBTAG00000004075, ENSBTAG00000014093, ENSBTAG00000000806, ENSBTAG00000018321	1481	63	15461	3.31415	0.00260728	0.000154	0.0058416
GOTERM_BP_DIRECT	GO:0007017~microtubule-based process	15	0.922509	4.04e-06	ENSBTAG00000032034, ENSBTAG00000018883, ENSBTAG00000006969, ENSBTAG00000046337, ENSBTAG00000030973, ENSBTAG00000030974, ENSBTAG00000024605, ENSBTAG00000046886, ENSBTAG00000010624, ENSBTAG00000034170, ENSBTAG00000004624, ENSBTAG00000004093, ENSBTAG00000047240, ENSBTAG00000025274, ENSBTAG00000032979	1377	36	13824	4.18301	0.0130063	0.00145357	0.007344
INTERPRO	IPR011332:Ribosomal protein, zinc-binding domain	9	0.553506	4.11e-06	ENSBTAG00000000991, ENSBTAG00000019253, ENSBTAG00000005142, ENSBTAG00000003846, ENSBTAG00000013866, ENSBTAG00000033887, ENSBTAG00000012898, ENSBTAG00000015473, ENSBTAG00000025564	1540	13	16802	7.55335	0.00975281	0.00326156	0.00721819
GOTERM_BP_DIRECT	GO:0006457~protein folding	28	1.72202	4.12e-06	ENSBTAG00000003362, ENSBTAG00000001928, ENSBTAG00000012003, ENSBTAG00000000014, ENSBTAG00000013606, ENSBTAG00000000778, ENSBTAG00000007567, ENSBTAG00000017143, ENSBTAG00000016265, ENSBTAG00000006270, ENSBTAG00000010181, ENSBTAG00000017196, ENSBTAG00000009804, ENSBTAG00000006665, ENSBTAG00000010723, ENSBTAG00000006370, ENSBTAG00000014191, ENSBTAG00000014233, ENSBTAG00000003151, ENSBTAG00000002829,…	1377	107	13824	2.62708	0.0132436	0.00133232	0.00747885
INTERPRO	IPR016040:NAD(P)-binding domain	37	2.27552	4.41e-06	ENSBTAG00000011027, ENSBTAG00000013527, ENSBTAG00000009061, ENSBTAG00000018893, ENSBTAG00000014731, ENSBTAG00000016764, ENSBTAG00000000087, ENSBTAG00000016269, ENSBTAG00000001036, ENSBTAG00000007540, ENSBTAG00000012125, ENSBTAG00000018688, ENSBTAG00000011726, ENSBTAG00000006821, ENSBTAG00000015556, ENSBTAG00000011885, ENSBTAG00000013419, ENSBTAG00000001754, ENSBTAG00000018321, ENSBTAG00000019603,…	1540	178	16802	2.26789	0.0104425	0.00262092	0.00773132
GOTERM_MF_DIRECT	GO:0005515~protein binding	37	2.27552	4.54e-06	ENSBTAG00000009915, ENSBTAG00000004472, ENSBTAG00000009245, ENSBTAG00000008837, ENSBTAG00000014731, ENSBTAG00000017636, ENSBTAG00000004554, ENSBTAG00000030974, ENSBTAG00000018854, ENSBTAG00000013212, ENSBTAG00000013315, ENSBTAG00000010992, ENSBTAG00000013930, ENSBTAG00000016420, ENSBTAG00000014534, ENSBTAG00000007979, ENSBTAG00000004333, ENSBTAG00000013162, ENSBTAG00000006270, ENSBTAG00000021569,…	1288	167	13095	2.25255	0.00470648	0.000674	0.00720254
GOTERM_CC_DIRECT	GO:0005789~endoplasmic reticulum membrane	63	3.87454	5.43e-06	ENSBTAG00000007588, ENSBTAG00000003362, ENSBTAG00000022731, ENSBTAG00000001948, ENSBTAG00000024542, ENSBTAG00000008541, ENSBTAG00000013606, ENSBTAG00000010937, ENSBTAG00000020218, ENSBTAG00000021506, ENSBTAG00000015882, ENSBTAG00000021851, ENSBTAG00000018921, ENSBTAG00000015782, ENSBTAG00000032961, ENSBTAG00000005970, ENSBTAG00000008433, ENSBTAG00000014971, ENSBTAG00000000099, ENSBTAG00000011239,…	1481	365	15461	1.8019	0.00363143	0.000202	0.00814029
GOTERM_MF_DIRECT	GO:0051287~NAD binding	14	0.861009	6.57e-06	ENSBTAG00000021776, ENSBTAG00000014731, ENSBTAG00000018813, ENSBTAG00000003397, ENSBTAG00000016269, ENSBTAG00000001036, ENSBTAG00000039719, ENSBTAG00000020527, ENSBTAG00000014093, ENSBTAG00000002203, ENSBTAG00000014521, ENSBTAG00000001059, ENSBTAG00000011885, ENSBTAG00000001754	1288	33	13095	4.31324	0.00680466	0.000853	0.0104243
UP_KEYWORDS	Threonine protease	10	0.615006	7.89e-06	ENSBTAG00000014440, ENSBTAG00000000990, ENSBTAG00000007685, ENSBTAG00000002377, ENSBTAG00000020641, ENSBTAG00000005127, ENSBTAG00000009683, ENSBTAG00000012726, ENSBTAG00000021288, ENSBTAG00000006564	1585	18	17808	6.24185	0.00295277	9.24e-05	0.0108951
KEGG_PATHWAY	bta03040:Spliceosome	32	1.96802	1.06e-05	ENSBTAG00000011596, ENSBTAG00000001553, ENSBTAG00000008896, ENSBTAG00000047874, ENSBTAG00000021131, ENSBTAG00000012622, ENSBTAG00000007606, ENSBTAG00000012649, ENSBTAG00000021580, ENSBTAG00000007234, ENSBTAG00000007299, ENSBTAG00000008292, ENSBTAG00000013162, ENSBTAG00000025441, ENSBTAG00000001697, ENSBTAG00000011311, ENSBTAG00000016705, ENSBTAG00000002778, ENSBTAG00000003407, ENSBTAG00000040006,…	814	129	7583	2.31088	0.00292237	0.000209	0.0139459
KEGG_PATHWAY	bta03050:Proteasome	17	1.04551	1.17e-05	ENSBTAG00000046712, ENSBTAG00000000990, ENSBTAG00000007685, ENSBTAG00000005127, ENSBTAG00000009683, ENSBTAG00000034496, ENSBTAG00000021288, ENSBTAG00000014024, ENSBTAG00000006564, ENSBTAG00000021744, ENSBTAG00000002045, ENSBTAG00000014440, ENSBTAG00000002377, ENSBTAG00000020641, ENSBTAG00000015112, ENSBTAG00000012726, ENSBTAG00000005660	814	46	7583	3.44277	0.00324033	0.000216	0.0154656
GOTERM_MF_DIRECT	GO:0051082~unfolded protein binding	17	1.04551	1.34e-05	ENSBTAG00000003362, ENSBTAG00000000562, ENSBTAG00000012589, ENSBTAG00000000778, ENSBTAG00000001027, ENSBTAG00000016265, ENSBTAG00000013162, ENSBTAG00000006270, ENSBTAG00000010181, ENSBTAG00000020152, ENSBTAG00000019156, ENSBTAG00000010723, ENSBTAG00000006370, ENSBTAG00000014233, ENSBTAG00000003151, ENSBTAG00000000434, ENSBTAG00000002829	1288	50	13095	3.45675	0.0138266	0.00154581	0.0212554
KEGG_PATHWAY	bta03060:Protein export	12	0.738007	1.35e-05	ENSBTAG00000019085, ENSBTAG00000039442, ENSBTAG00000016562, ENSBTAG00000011954, ENSBTAG00000014353, ENSBTAG00000004937, ENSBTAG00000014105, ENSBTAG00000002457, ENSBTAG00000006644, ENSBTAG00000014971, ENSBTAG00000011239, ENSBTAG00000004747	814	24	7583	4.65786	0.00372527	0.000233	0.0177843
GOTERM_MF_DIRECT	GO:0046933~proton-transporting ATP synthase activity, rotational mechanism	9	0.553506	1.49e-05	ENSBTAG00000006441, ENSBTAG00000039208, ENSBTAG00000012117, ENSBTAG00000002507, ENSBTAG00000007332, ENSBTAG00000013315, ENSBTAG00000013930, ENSBTAG00000032954, ENSBTAG00000018278	1288	14	13095	6.53588	0.0153597	0.00154669	0.0236303
INTERPRO	IPR001353:Proteasome, subunit alpha/beta	10	0.615006	1.75e-05	ENSBTAG00000014440, ENSBTAG00000000990, ENSBTAG00000007685, ENSBTAG00000002377, ENSBTAG00000020641, ENSBTAG00000005127, ENSBTAG00000009683, ENSBTAG00000012726, ENSBTAG00000021288, ENSBTAG00000006564	1540	19	16802	5.74231	0.0408428	0.00830537	0.0307086
UP_KEYWORDS	mRNA splicing	25	1.53752	1.8e-05	ENSBTAG00000001553, ENSBTAG00000021131, ENSBTAG00000012649, ENSBTAG00000032872, ENSBTAG00000007234, ENSBTAG00000002650, ENSBTAG00000008292, ENSBTAG00000013162, ENSBTAG00000031688, ENSBTAG00000001697, ENSBTAG00000017368, ENSBTAG00000006330, ENSBTAG00000008853, ENSBTAG00000040006, ENSBTAG00000005726, ENSBTAG00000003390, ENSBTAG00000014490, ENSBTAG00000000551, ENSBTAG00000009514, ENSBTAG00000014060,…	1585	107	17808	2.62508	0.0067406	0.000205	0.024917
GOTERM_CC_DIRECT	GO:0005839~proteasome core complex	10	0.615006	2.5e-05	ENSBTAG00000014440, ENSBTAG00000000990, ENSBTAG00000007685, ENSBTAG00000002377, ENSBTAG00000020641, ENSBTAG00000005127, ENSBTAG00000009683, ENSBTAG00000012726, ENSBTAG00000021288, ENSBTAG00000006564	1481	19	15461	5.49451	0.0166091	0.000881	0.0374702
GOTERM_MF_DIRECT	GO:0003723~RNA binding	48	2.95203	2.72e-05	ENSBTAG00000018928, ENSBTAG00000001553, ENSBTAG00000020308, ENSBTAG00000003362, ENSBTAG00000014558, ENSBTAG00000015316, ENSBTAG00000006898, ENSBTAG00000008135, ENSBTAG00000005524, ENSBTAG00000012649, ENSBTAG00000019542, ENSBTAG00000032872, ENSBTAG00000001988, ENSBTAG00000019211, ENSBTAG00000007299, ENSBTAG00000011559, ENSBTAG00000014518, ENSBTAG00000008292, ENSBTAG00000031688, ENSBTAG00000016744,…	1288	260	13095	1.87697	0.0278559	0.002565	0.0431246
UP_KEYWORDS	mRNA processing	28	1.72202	2.84e-05	ENSBTAG00000001553, ENSBTAG00000014675, ENSBTAG00000021131, ENSBTAG00000012649, ENSBTAG00000032872, ENSBTAG00000007234, ENSBTAG00000002650, ENSBTAG00000008292, ENSBTAG00000013162, ENSBTAG00000031688, ENSBTAG00000001697, ENSBTAG00000017368, ENSBTAG00000002575, ENSBTAG00000006330, ENSBTAG00000008853, ENSBTAG00000040006, ENSBTAG00000005726, ENSBTAG00000003390, ENSBTAG00000014490, ENSBTAG00000000551,…	1585	131	17808	2.40144	0.0105776	0.000313	0.0391734
GOTERM_CC_DIRECT	GO:0031012~extracellular matrix	27	1.66052	2.99e-05	ENSBTAG00000006189, ENSBTAG00000003362, ENSBTAG00000006969, ENSBTAG00000004215, ENSBTAG00000021131, ENSBTAG00000018854, ENSBTAG00000021455, ENSBTAG00000000562, ENSBTAG00000013315, ENSBTAG00000013162, ENSBTAG00000012237, ENSBTAG00000016224, ENSBTAG00000020905, ENSBTAG00000019147, ENSBTAG00000014824, ENSBTAG00000025274, ENSBTAG00000002326, ENSBTAG00000014064, ENSBTAG00000019368, ENSBTAG00000005620,…	1481	116	15461	2.4299	0.0198039	0.001	0.0447487
GOTERM_MF_DIRECT	GO:0005525~GTP binding	59	3.62854	3.08e-05	ENSBTAG00000019085, ENSBTAG00000014710, ENSBTAG00000000347, ENSBTAG00000046337, ENSBTAG00000007540, ENSBTAG00000004318, ENSBTAG00000033543, ENSBTAG00000018857, ENSBTAG00000015519, ENSBTAG00000002869, ENSBTAG00000018959, ENSBTAG00000000025, ENSBTAG00000018914, ENSBTAG00000015913, ENSBTAG00000045980, ENSBTAG00000012902, ENSBTAG00000002608, ENSBTAG00000031861, ENSBTAG00000038064, ENSBTAG00000016069,…	1288	345	13095	1.73869	0.0315093	0.00266448	0.0488706
GOTERM_CC_DIRECT	GO:0005654~nucleoplasm	169	10.3936	3.54e-05	ENSBTAG00000011839, ENSBTAG00000013600, ENSBTAG00000015316, ENSBTAG00000009419, ENSBTAG00000006441, ENSBTAG00000021131, ENSBTAG00000021275, ENSBTAG00000013952, ENSBTAG00000002175, ENSBTAG00000014804, ENSBTAG00000002377, ENSBTAG00000019759, ENSBTAG00000012213, ENSBTAG00000002203, ENSBTAG00000020905, ENSBTAG00000000448, ENSBTAG00000007304, ENSBTAG00000011785, ENSBTAG00000018036, ENSBTAG00000006395,…	1481	1310	15461	1.34678	0.0234467	0.00112917	0.0530761
INTERPRO	IPR020613:Thiolase, conserved site	6	0.369004	3.55e-05	ENSBTAG00000018283, ENSBTAG00000012885, ENSBTAG00000010083, ENSBTAG00000002863, ENSBTAG00000002827, ENSBTAG00000003746	1540	6	16802	10.9104	0.0811516	0.0140067	0.0623157
INTERPRO	IPR020616:Thiolase, N-terminal	6	0.369004	3.55e-05	ENSBTAG00000018283, ENSBTAG00000012885, ENSBTAG00000010083, ENSBTAG00000002863, ENSBTAG00000002827, ENSBTAG00000003746	1540	6	16802	10.9104	0.0811516	0.0140067	0.0623157
INTERPRO	IPR020617:Thiolase, C-terminal	6	0.369004	3.55e-05	ENSBTAG00000018283, ENSBTAG00000012885, ENSBTAG00000010083, ENSBTAG00000002863, ENSBTAG00000002827, ENSBTAG00000003746	1540	6	16802	10.9104	0.0811516	0.0140067	0.0623157
GOTERM_CC_DIRECT	GO:0071013~catalytic step 2 spliceosome	22	1.35301	3.73e-05	ENSBTAG00000003407, ENSBTAG00000001553, ENSBTAG00000003390, ENSBTAG00000005726, ENSBTAG00000021131, ENSBTAG00000007606, ENSBTAG00000021262, ENSBTAG00000021580, ENSBTAG00000013593, ENSBTAG00000007234, ENSBTAG00000009514, ENSBTAG00000007299, ENSBTAG00000013308, ENSBTAG00000008292, ENSBTAG00000026995, ENSBTAG00000008369, ENSBTAG00000006672, ENSBTAG00000007089, ENSBTAG00000007913, ENSBTAG00000016705,…	1481	85	15461	2.70201	0.0247063	0.00113647	0.0559624
GOTERM_CC_DIRECT	GO:0005634~nucleus	334	20.5412	3.85e-05	ENSBTAG00000016561, ENSBTAG00000019852, ENSBTAG00000008837, ENSBTAG00000021275, ENSBTAG00000019956, ENSBTAG00000016420, ENSBTAG00000021853, ENSBTAG00000013038, ENSBTAG00000031061, ENSBTAG00000026236, ENSBTAG00000007304, ENSBTAG00000010785, ENSBTAG00000002778, ENSBTAG00000032436, ENSBTAG00000003934, ENSBTAG00000016730, ENSBTAG00000015398, ENSBTAG00000005970, ENSBTAG00000045748, ENSBTAG00000046493,…	1481	2873	15461	1.21365	0.025467	0.00112098	0.0577075
UP_KEYWORDS	Peroxisome	14	0.861009	4.53e-05	ENSBTAG00000016277, ENSBTAG00000007537, ENSBTAG00000031295, ENSBTAG00000003126, ENSBTAG00000017819, ENSBTAG00000021832, ENSBTAG00000003746, ENSBTAG00000008648, ENSBTAG00000020980, ENSBTAG00000021535, ENSBTAG00000017665, ENSBTAG00000004075, ENSBTAG00000000806, ENSBTAG00000018321	1585	42	17808	3.74511	0.0168415	0.000485	0.0625619
UP_KEYWORDS	Acyltransferase	23	1.41451	4.62e-05	ENSBTAG00000010709, ENSBTAG00000016473, ENSBTAG00000018283, ENSBTAG00000002220, ENSBTAG00000009547, ENSBTAG00000003746, ENSBTAG00000021535, ENSBTAG00000007784, ENSBTAG00000004118, ENSBTAG00000017363, ENSBTAG00000006713, ENSBTAG00000012885, ENSBTAG00000014649, ENSBTAG00000010083, ENSBTAG00000002381, ENSBTAG00000004922, ENSBTAG00000025161, ENSBTAG00000004059, ENSBTAG00000006463, ENSBTAG00000005730,…	1585	99	17808	2.61023	0.0171779	0.000481	0.0638219
KEGG_PATHWAY	bta00010:Glycolysis / Gluconeogenesis	19	1.16851	7.01e-05	ENSBTAG00000010709, ENSBTAG00000000497, ENSBTAG00000019852, ENSBTAG00000021724, ENSBTAG00000008743, ENSBTAG00000014731, ENSBTAG00000005773, ENSBTAG00000019554, ENSBTAG00000001908, ENSBTAG00000012380, ENSBTAG00000010658, ENSBTAG00000008683, ENSBTAG00000000894, ENSBTAG00000012697, ENSBTAG00000009733, ENSBTAG00000016007, ENSBTAG00000019603, ENSBTAG00000019782, ENSBTAG00000013411	814	63	7583	2.8095	0.0192327	0.0011417	0.092503
UP_KEYWORDS	Lipid metabolism	38	2.33702	7.22e-05	ENSBTAG00000024240, ENSBTAG00000001592, ENSBTAG00000016465, ENSBTAG00000021499, ENSBTAG00000004855, ENSBTAG00000002220, ENSBTAG00000009061, ENSBTAG00000003948, ENSBTAG00000000087, ENSBTAG00000037726, ENSBTAG00000010083, ENSBTAG00000007484, ENSBTAG00000047250, ENSBTAG00000005730, ENSBTAG00000012432, ENSBTAG00000019040, ENSBTAG00000022013, ENSBTAG00000002863, ENSBTAG00000015782, ENSBTAG00000014841,…	1585	215	17808	1.98578	0.0266994	0.000731	0.0996625
KEGG_PATHWAY	bta04145:Phagosome	35	2.15252	7.25e-05	ENSBTAG00000019588, ENSBTAG00000007399, ENSBTAG00000001927, ENSBTAG00000006189, ENSBTAG00000046337, ENSBTAG00000006969, ENSBTAG00000030973, ENSBTAG00000010645, ENSBTAG00000013919, ENSBTAG00000030974, ENSBTAG00000002457, ENSBTAG00000000203, ENSBTAG00000010620, ENSBTAG00000010242, ENSBTAG00000017077, ENSBTAG00000004937, ENSBTAG00000025274, ENSBTAG00000002069, ENSBTAG00000007572, ENSBTAG00000014491,…	814	161	7583	2.02516	0.0198706	0.00111442	0.0956008
D0VSD7(WO_B29)
Category	Term	Count	%	PValue	Genes	List Total	Pop Hits	Pop Total	Fold Enrichment	Bonferroni	Benjamini	FDR
UP_KEYWORDS	Acetylation	81	32.5301	2.37459e-27	ENSBTAG00000008731, ENSBTAG00000017441, ENSBTAG00000008935, ENSBTAG00000003201, ENSBTAG00000015346, ENSBTAG00000039793, ENSBTAG00000015316, ENSBTAG00000006441, ENSBTAG00000000014, ENSBTAG00000030503, ENSBTAG00000010701, ENSBTAG00000008541, ENSBTAG00000032954, ENSBTAG00000035697, ENSBTAG00000007836, ENSBTAG00000002038, ENSBTAG00000003634, ENSBTAG00000002377, ENSBTAG00000005414, ENSBTAG00000002203,…	239	1564	17808	3.85892	5.12911e-25	5.12911e-25	3.01378e-24
UP_KEYWORDS	Phosphoprotein	90	36.1446	1.63329e-18	ENSBTAG00000008731, ENSBTAG00000017804, ENSBTAG00000015346, ENSBTAG00000039793, ENSBTAG00000015316, ENSBTAG00000030503, ENSBTAG00000010701, ENSBTAG00000017846, ENSBTAG00000035697, ENSBTAG00000007836, ENSBTAG00000002038, ENSBTAG00000005414, ENSBTAG00000000404, ENSBTAG00000012355, ENSBTAG00000013264, ENSBTAG00000001246, ENSBTAG00000003728, ENSBTAG00000017655, ENSBTAG00000008091, ENSBTAG00000005142,…	239	2603	17808	2.57624	3.52791e-16	1.76396e-16	2.07294e-15
GOTERM_CC_DIRECT	GO:0070062~extracellular exosome	83	33.3333	7.22069e-18	ENSBTAG00000008731, ENSBTAG00000009526, ENSBTAG00000007115, ENSBTAG00000014710, ENSBTAG00000006441, ENSBTAG00000030503, ENSBTAG00000021377, ENSBTAG00000010801, ENSBTAG00000017846, ENSBTAG00000035697, ENSBTAG00000007836, ENSBTAG00000002038, ENSBTAG00000003634, ENSBTAG00000002377, ENSBTAG00000000404, ENSBTAG00000045957, ENSBTAG00000039686, ENSBTAG00000001246, ENSBTAG00000008091, ENSBTAG00000024095,…	224	2162	15461	2.64979	1.63188e-15	1.63188e-15	9.23129e-15
UP_KEYWORDS	Mitochondrion	42	16.8675	8.11436e-17	ENSBTAG00000008731, ENSBTAG00000009603, ENSBTAG00000014840, ENSBTAG00000017804, ENSBTAG00000000797, ENSBTAG00000017267, ENSBTAG00000000014, ENSBTAG00000005735, ENSBTAG00000006441, ENSBTAG00000006033, ENSBTAG00000000562, ENSBTAG00000008541, ENSBTAG00000013315, ENSBTAG00000032954, ENSBTAG00000009508, ENSBTAG00000017051, ENSBTAG00000003634, ENSBTAG00000003279, ENSBTAG00000046019, ENSBTAG00000000404,…	239	653	17808	4.7924	2.39808e-14	7.99361e-15	1.44329e-13
UP_KEYWORDS	Isopeptide bond	26	10.4418	1.28575e-11	ENSBTAG00000014840, ENSBTAG00000001835, ENSBTAG00000005726, ENSBTAG00000015346, ENSBTAG00000003228, ENSBTAG00000012094, ENSBTAG00000015316, ENSBTAG00000039793, ENSBTAG00000030503, ENSBTAG00000003642, ENSBTAG00000000562, ENSBTAG00000039719, ENSBTAG00000002038, ENSBTAG00000003634, ENSBTAG00000018588, ENSBTAG00000008369, ENSBTAG00000002026, ENSBTAG00000017368, ENSBTAG00000006370, ENSBTAG00000006429,…	239	355	17808	5.4571	2.77722e-09	6.94305e-10	1.63185e-08
KEGG_PATHWAY	bta00190:Oxidative phosphorylation	19	7.63052	1.40076e-11	ENSBTAG00000009603, ENSBTAG00000002182, ENSBTAG00000005465, ENSBTAG00000015853, ENSBTAG00000017267, ENSBTAG00000007572, ENSBTAG00000005735, ENSBTAG00000006441, ENSBTAG00000006033, ENSBTAG00000013315, ENSBTAG00000032954, ENSBTAG00000010232, ENSBTAG00000007836, ENSBTAG00000003279, ENSBTAG00000046019, ENSBTAG00000015100, ENSBTAG00000002203, ENSBTAG00000004920, ENSBTAG00000003728	129	140	7583	7.97769	2.57741e-09	2.57741e-09	1.73173e-08
KEGG_PATHWAY	bta05012:Parkinson's disease	19	7.63052	5.71411e-11	ENSBTAG00000009603, ENSBTAG00000005465, ENSBTAG00000015853, ENSBTAG00000017267, ENSBTAG00000005735, ENSBTAG00000006441, ENSBTAG00000006033, ENSBTAG00000013315, ENSBTAG00000032954, ENSBTAG00000013016, ENSBTAG00000010232, ENSBTAG00000003279, ENSBTAG00000046019, ENSBTAG00000002203, ENSBTAG00000004920, ENSBTAG00000012975, ENSBTAG00000022613, ENSBTAG00000003728, ENSBTAG00000016711	129	152	7583	7.34787	1.0514e-08	5.25699e-09	7.06418e-08
UP_KEYWORDS	Transit peptide	24	9.63855	1.30631e-10	ENSBTAG00000008731, ENSBTAG00000009603, ENSBTAG00000005465, ENSBTAG00000015853, ENSBTAG00000000797, ENSBTAG00000017267, ENSBTAG00000000014, ENSBTAG00000003898, ENSBTAG00000005735, ENSBTAG00000006441, ENSBTAG00000013315, ENSBTAG00000000950, ENSBTAG00000009508, ENSBTAG00000018041, ENSBTAG00000017051, ENSBTAG00000003279, ENSBTAG00000046019, ENSBTAG00000000404, ENSBTAG00000014649, ENSBTAG00000002203,…	239	333	17808	5.37012	2.82163e-08	5.64327e-09	1.65794e-07
KEGG_PATHWAY	bta03010:Ribosome	17	6.82731	6.40246e-10	ENSBTAG00000017441, ENSBTAG00000003229, ENSBTAG00000018987, ENSBTAG00000003228, ENSBTAG00000000797, ENSBTAG00000033080, ENSBTAG00000005142, ENSBTAG00000000950, ENSBTAG00000015285, ENSBTAG00000038896, ENSBTAG00000002038, ENSBTAG00000046394, ENSBTAG00000002026, ENSBTAG00000040435, ENSBTAG00000013264, ENSBTAG00000027772, ENSBTAG00000013866	129	134	7583	7.45754	1.17805e-07	3.92684e-08	7.91516e-07
KEGG_PATHWAY	bta05010:Alzheimer's disease	19	7.63052	7.97222e-10	ENSBTAG00000009603, ENSBTAG00000005465, ENSBTAG00000015853, ENSBTAG00000017267, ENSBTAG00000005735, ENSBTAG00000006441, ENSBTAG00000006033, ENSBTAG00000013315, ENSBTAG00000005227, ENSBTAG00000032954, ENSBTAG00000010232, ENSBTAG00000003279, ENSBTAG00000046019, ENSBTAG00000002203, ENSBTAG00000004920, ENSBTAG00000032705, ENSBTAG00000022613, ENSBTAG00000003728, ENSBTAG00000021482	129	178	7583	6.27458	1.46689e-07	3.66722e-08	9.8558e-07
UP_KEYWORDS	Ribosomal protein	17	6.82731	9.5189e-10	ENSBTAG00000017441, ENSBTAG00000003229, ENSBTAG00000003228, ENSBTAG00000000797, ENSBTAG00000033080, ENSBTAG00000005142, ENSBTAG00000000950, ENSBTAG00000015285, ENSBTAG00000038896, ENSBTAG00000002038, ENSBTAG00000046394, ENSBTAG00000011045, ENSBTAG00000002026, ENSBTAG00000040435, ENSBTAG00000013264, ENSBTAG00000027772, ENSBTAG00000013866	239	168	17808	7.53975	2.05608e-07	3.4268e-08	1.20812e-06
UP_KEYWORDS	Transport	42	16.8675	1.1479e-09	ENSBTAG00000009603, ENSBTAG00000014840, ENSBTAG00000015346, ENSBTAG00000012094, ENSBTAG00000000014, ENSBTAG00000005735, ENSBTAG00000006441, ENSBTAG00000006033, ENSBTAG00000010701, ENSBTAG00000000562, ENSBTAG00000013315, ENSBTAG00000032954, ENSBTAG00000004333, ENSBTAG00000009508, ENSBTAG00000008690, ENSBTAG00000003279, ENSBTAG00000046019, ENSBTAG00000002203, ENSBTAG00000001246, ENSBTAG00000022613,…	239	1079	17808	2.90031	2.47946e-07	3.54208e-08	1.45689e-06
UP_KEYWORDS	Ribonucleoprotein	19	7.63052	1.3249e-09	ENSBTAG00000017441, ENSBTAG00000003229, ENSBTAG00000005726, ENSBTAG00000000797, ENSBTAG00000003228, ENSBTAG00000033080, ENSBTAG00000005142, ENSBTAG00000000950, ENSBTAG00000015285, ENSBTAG00000038896, ENSBTAG00000002038, ENSBTAG00000046394, ENSBTAG00000011045, ENSBTAG00000002026, ENSBTAG00000040435, ENSBTAG00000013264, ENSBTAG00000027772, ENSBTAG00000013866, ENSBTAG00000008853	239	224	17808	6.32008	2.86177e-07	3.57722e-08	1.68153e-06
UP_KEYWORDS	Ubl conjugation	28	11.245	3.17642e-09	ENSBTAG00000014840, ENSBTAG00000001835, ENSBTAG00000009245, ENSBTAG00000005726, ENSBTAG00000015346, ENSBTAG00000012094, ENSBTAG00000003228, ENSBTAG00000015316, ENSBTAG00000039793, ENSBTAG00000030503, ENSBTAG00000003642, ENSBTAG00000000562, ENSBTAG00000004349, ENSBTAG00000039719, ENSBTAG00000002038, ENSBTAG00000003634, ENSBTAG00000018588, ENSBTAG00000008369, ENSBTAG00000002026, ENSBTAG00000017368,…	239	534	17808	3.90692	6.86107e-07	7.62342e-08	4.03145e-06
KEGG_PATHWAY	bta05016:Huntington's disease	18	7.22892	3.19034e-08	ENSBTAG00000009603, ENSBTAG00000005465, ENSBTAG00000015853, ENSBTAG00000017267, ENSBTAG00000005735, ENSBTAG00000006441, ENSBTAG00000006033, ENSBTAG00000013315, ENSBTAG00000032954, ENSBTAG00000010232, ENSBTAG00000003279, ENSBTAG00000046019, ENSBTAG00000002203, ENSBTAG00000004920, ENSBTAG00000012975, ENSBTAG00000022613, ENSBTAG00000003728, ENSBTAG00000016711	129	199	7583	5.31705	5.87021e-06	1.17404e-06	3.94412e-05
UP_KEYWORDS	Electron transport	11	4.41767	3.0387e-07	ENSBTAG00000009603, ENSBTAG00000005465, ENSBTAG00000046019, ENSBTAG00000003279, ENSBTAG00000015853, ENSBTAG00000002203, ENSBTAG00000000014, ENSBTAG00000006033, ENSBTAG00000022613, ENSBTAG00000003728, ENSBTAG00000010232	239	89	17808	9.20916	6.56338e-05	6.56357e-06	0.000385665
UP_KEYWORDS	Cytoplasm	49	19.6787	7.2951e-07	ENSBTAG00000009245, ENSBTAG00000014710, ENSBTAG00000015346, ENSBTAG00000039793, ENSBTAG00000015316, ENSBTAG00000003415, ENSBTAG00000010701, ENSBTAG00000011182, ENSBTAG00000021377, ENSBTAG00000015363, ENSBTAG00000004333, ENSBTAG00000007836, ENSBTAG00000002377, ENSBTAG00000005414, ENSBTAG00000045957, ENSBTAG00000019838, ENSBTAG00000017368, ENSBTAG00000006370, ENSBTAG00000012355, ENSBTAG00000014204,…	239	1728	17808	2.11285	0.000157562	1.43248e-05	0.000925876
GOTERM_CC_DIRECT	GO:0043209~myelin sheath	13	5.22088	9.36093e-07	ENSBTAG00000008731, ENSBTAG00000014710, ENSBTAG00000017267, ENSBTAG00000006441, ENSBTAG00000003642, ENSBTAG00000013315, ENSBTAG00000003279, ENSBTAG00000046019, ENSBTAG00000012697, ENSBTAG00000006429, ENSBTAG00000006370, ENSBTAG00000001246, ENSBTAG00000012975	224	141	15461	6.36376	0.000211535	0.000105773	0.00119674
GOTERM_CC_DIRECT	GO:0005741~mitochondrial outer membrane	10	4.01606	1.76866e-06	ENSBTAG00000014840, ENSBTAG00000017804, ENSBTAG00000003634, ENSBTAG00000045957, ENSBTAG00000013123, ENSBTAG00000015154, ENSBTAG00000012975, ENSBTAG00000013025, ENSBTAG00000008541, ENSBTAG00000012380	224	78	15461	8.84902	0.000399638	0.00013323	0.00226112
UP_KEYWORDS	Mitochondrion inner membrane	14	5.62249	2.05609e-06	ENSBTAG00000009603, ENSBTAG00000009508, ENSBTAG00000046019, ENSBTAG00000015853, ENSBTAG00000017267, ENSBTAG00000002203, ENSBTAG00000014649, ENSBTAG00000006441, ENSBTAG00000006033, ENSBTAG00000013123, ENSBTAG00000013315, ENSBTAG00000003728, ENSBTAG00000032954, ENSBTAG00000010232	239	193	17808	5.4049	0.000444016	3.70089e-05	0.00260951
GOTERM_MF_DIRECT	GO:0003735~structural constituent of ribosome	15	6.0241	4.63804e-06	ENSBTAG00000017441, ENSBTAG00000003229, ENSBTAG00000003228, ENSBTAG00000000797, ENSBTAG00000005142, ENSBTAG00000033080, ENSBTAG00000000950, ENSBTAG00000015285, ENSBTAG00000038896, ENSBTAG00000002038, ENSBTAG00000046394, ENSBTAG00000002026, ENSBTAG00000040435, ENSBTAG00000013264, ENSBTAG00000013866	201	212	13095	4.60962	0.00133023	0.00133023	0.00615576
KEGG_PATHWAY	bta01130:Biosynthesis of antibiotics	15	6.0241	8.69663e-06	ENSBTAG00000011839, ENSBTAG00000000497, ENSBTAG00000003201, ENSBTAG00000015853, ENSBTAG00000003898, ENSBTAG00000003196, ENSBTAG00000010801, ENSBTAG00000039719, ENSBTAG00000012380, ENSBTAG00000046019, ENSBTAG00000019011, ENSBTAG00000012697, ENSBTAG00000001992, ENSBTAG00000006429, ENSBTAG00000003068	129	206	7583	4.28031	0.00159891	0.000266662	0.0107508
UP_KEYWORDS	Mitochondrion outer membrane	8	3.21285	1.04396e-05	ENSBTAG00000014840, ENSBTAG00000017804, ENSBTAG00000003634, ENSBTAG00000045957, ENSBTAG00000000562, ENSBTAG00000012975, ENSBTAG00000008541, ENSBTAG00000012380	239	57	17808	10.4576	0.00225243	0.000173444	0.0132489
UP_KEYWORDS	Methylation	17	6.82731	1.07192e-05	ENSBTAG00000002068, ENSBTAG00000009245, ENSBTAG00000005726, ENSBTAG00000014710, ENSBTAG00000018914, ENSBTAG00000020345, ENSBTAG00000030503, ENSBTAG00000007537, ENSBTAG00000005166, ENSBTAG00000035697, ENSBTAG00000008122, ENSBTAG00000004333, ENSBTAG00000046394, ENSBTAG00000002203, ENSBTAG00000045957, ENSBTAG00000013363, ENSBTAG00000017604	239	332	17808	3.81529	0.00231268	0.000165369	0.0136038
UP_KEYWORDS	Respiratory chain	8	3.21285	1.474e-05	ENSBTAG00000009603, ENSBTAG00000005465, ENSBTAG00000003279, ENSBTAG00000002203, ENSBTAG00000006033, ENSBTAG00000022613, ENSBTAG00000003728, ENSBTAG00000010232	239	60	17808	9.93473	0.0031788	0.000212235	0.0187061
KEGG_PATHWAY	bta04932:Non-alcoholic fatty liver disease (NAFLD)	13	5.22088	1.47692e-05	ENSBTAG00000009603, ENSBTAG00000005465, ENSBTAG00000046019, ENSBTAG00000003279, ENSBTAG00000015853, ENSBTAG00000017267, ENSBTAG00000004920, ENSBTAG00000002203, ENSBTAG00000006033, ENSBTAG00000022613, ENSBTAG00000003728, ENSBTAG00000017462, ENSBTAG00000010232	129	160	7583	4.77611	0.00271387	0.000388148	0.0182572
GOTERM_BP_DIRECT	GO:0006412~translation	13	5.22088	1.64383e-05	ENSBTAG00000017441, ENSBTAG00000003229, ENSBTAG00000003228, ENSBTAG00000000797, ENSBTAG00000005142, ENSBTAG00000015285, ENSBTAG00000038896, ENSBTAG00000046394, ENSBTAG00000002038, ENSBTAG00000002026, ENSBTAG00000040435, ENSBTAG00000013264, ENSBTAG00000013866	217	172	13824	4.81492	0.0130485	0.0130485	0.0252258
KEGG_PATHWAY	bta01100:Metabolic pathways	41	16.4659	2.16998e-05	ENSBTAG00000011839, ENSBTAG00000009603, ENSBTAG00000017267, ENSBTAG00000005735, ENSBTAG00000003196, ENSBTAG00000006441, ENSBTAG00000006033, ENSBTAG00000013315, ENSBTAG00000010801, ENSBTAG00000032954, ENSBTAG00000011879, ENSBTAG00000021118, ENSBTAG00000003279, ENSBTAG00000046019, ENSBTAG00000002203, ENSBTAG00000006429, ENSBTAG00000001754, ENSBTAG00000022613, ENSBTAG00000003728, ENSBTAG00000003535,…	129	1247	7583	1.93272	0.00398484	0.000498976	0.0268234
GOTERM_CC_DIRECT	GO:0022625~cytosolic large ribosomal subunit	8	3.21285	3.29346e-05	ENSBTAG00000017441, ENSBTAG00000002038, ENSBTAG00000046394, ENSBTAG00000003229, ENSBTAG00000003228, ENSBTAG00000002026, ENSBTAG00000005142, ENSBTAG00000033080	224	63	15461	8.76474	0.00741571	0.00185911	0.0420971
UP_SEQ_FEATURE	transit peptide:Mitochondrion	23	9.23695	3.65612e-05	ENSBTAG00000008731, ENSBTAG00000009603, ENSBTAG00000005465, ENSBTAG00000015853, ENSBTAG00000000797, ENSBTAG00000017267, ENSBTAG00000000014, ENSBTAG00000003898, ENSBTAG00000005735, ENSBTAG00000006441, ENSBTAG00000013315, ENSBTAG00000000950, ENSBTAG00000009508, ENSBTAG00000018041, ENSBTAG00000003279, ENSBTAG00000046019, ENSBTAG00000014649, ENSBTAG00000002203, ENSBTAG00000004920, ENSBTAG00000002847,…	164	329	6267	2.67145	0.0152387	0.0152387	0.0513455
INTERPRO	IPR019763:Dynein light chain, type 1/2, conserved site	4	1.60643	4.8486e-05	ENSBTAG00000024605, ENSBTAG00000047240, ENSBTAG00000034170, ENSBTAG00000032979	230	6	16802	48.7014	0.0246144	0.0246144	0.0700701
SMART	SM01375:SM01375	4	1.60643	5.37621e-05	ENSBTAG00000024605, ENSBTAG00000047240, ENSBTAG00000034170, ENSBTAG00000032979	104	7	8740	48.022	0.00504102	0.00504102	0.0589606
GOTERM_CC_DIRECT	GO:0005747~mitochondrial respiratory chain complex I	7	2.81124	5.51535e-05	ENSBTAG00000005465, ENSBTAG00000003279, ENSBTAG00000008137, ENSBTAG00000002203, ENSBTAG00000006033, ENSBTAG00000003728, ENSBTAG00000010232	224	47	15461	10.2799	0.0123877	0.0024899	0.0704881
D0VSD14
Category	Term	Count	%	PValue	Genes	List Total	Pop Hits	Pop Total	Fold Enrichment	Bonferroni	Benjamini	FDR
UP_KEYWORDS	Acetylation	13	43.3333	1.61793e-06	ENSBTAG00000013162, ENSBTAG00000046019, ENSBTAG00000009713, ENSBTAG00000015316, ENSBTAG00000005142, ENSBTAG00000013264, ENSBTAG00000002863, ENSBTAG00000034170, ENSBTAG00000032954, ENSBTAG00000016711, ENSBTAG00000015285, ENSBTAG00000008853, ENSBTAG00000016024	29	1564	17808	5.10415	0.000156927	0.000156927	0.00178548

## Sheet: DYNAMIC_GENE_NETWORKANAL
D0VSD1 - GENE AND MIRNA INTERACTION - BP							D0VSD1 - GENE AND MIRNA INTERACTION - MF							D0VSD1 - GENE AND MIRNA INTERACTION - CC
NO SIG							Pathway	Total	Expected	Hits	P.Value	FDR		Pathway	Total	Expected	Hits	P.Value	FDR
							receptor activity	150	0.0532	3	9.11e-06	0.00301		microtubule	106	0.0241	3	5.07e-07	8.82e-05
D0VSD1 - PROTEIN AND PROTEIN INTERACTION - BP							D0VSD1 - PROTEIN AND PROTEIN INTERACTION - MF							D0VSD1 - PROTEIN AND PROTEIN INTERACTION - CC
Pathway	Total	Expected	Hits	P.Value	FDR		Pathway	Total	Expected	Hits	P.Value	FDR		Pathway	Total	Expected	Hits	P.Value	FDR
nucleosome assembly	233	2.49	80	1.13e-110	7.46e-108		RNA binding	165	1.72	64	2.92e-90	9.63e-88		microtubule organizing center	179	1.67	68	1.34e-98	2.34e-96
chromatin remodeling	49	0.524	17	4.57e-22	1.51e-19		RNA helicase activity	46	0.481	17	8.77e-23	1.45e-20		endocytic vesicle	239	2.23	60	3.62e-73	3.15e-71
DNA-dependent transcription, initiation	22	0.235	11	8.24e-17	1.82e-14		transcription cofactor activity	437	4.57	34	6.64e-21	7.3e-19		intercalated disc	19	0.177	15	5.58e-28	3.24e-26
base-excision repair	68	0.727	10	2.28e-09	3.78e-07		transcription corepressor activity	82	0.857	9	1.69e-07	1.4e-05		mitochondrial matrix	22	0.205	10	2.05e-15	8.9e-14
transcription, DNA-dependent	45	0.481	8	2.08e-08	2.75e-06		small conjugating protein binding	40	0.418	5	5.63e-05	0.00372		mitochondrial envelope	330	3.08	23	3.63e-14	1.26e-12
hemopoiesis	53	0.567	8	7.95e-08	8.77e-06		nucleotidyltransferase activity	24	0.251	3	0.00192	0.0952		spindle	14	0.131	8	1.32e-13	3.82e-12
							translation initiation factor activity	218	2.28	8	0.00202	0.0952		U12-type spliceosomal complex	581	5.43	25	1.12e-10	2.78e-09
														cell-cell junction	301	2.81	18	3.51e-10	7.64e-09
														chromosome	4000	37.3	68	6.76e-09	1.31e-07
														nucleolus	1230	11.5	30	7.37e-07	1.28e-05
														nuclear matrix	104	0.971	6	0.000422	0.00668
														nucleus	3770	35.2	51	0.00144	0.0208
														integrator complex	36	0.336	3	0.00453	0.0607
D0VSD3- GENE AND MIRNA INTERACTION - BP							D0VSD3 - GENE AND MIRNA INTERACTION - MF							D0VSD3 - GENE AND MIRNA INTERACTION - CC
NO SIG							NO SIG							Pathway	Total	Expected	Hits	P.Value	FDR
														microtubule	106	0.0402	4	1.97e-08	3.43e-06
D0VSD3 - PROTEIN AND PROTEIN INTERACTION - BP							D0VSD3 - PROTEIN AND PROTEIN INTERACTION - MF							D0VSD3 - PROTEIN AND PROTEIN INTERACTION - CC
Pathway	Total	Expected	Hits	P.Value	FDR		Pathway	Total	Expected	Hits	P.Value	FDR		Pathway	Total	Expected	Hits	P.Value	FDR
nucleosome assembly	233	2.26	79	2.67e-114	1.77e-111		RNA binding	165	1.58	64	7.83e-94	2.58e-91		microtubule organizing center	179	1.54	68	2.85e-102	4.96e-100
chromatin remodeling	49	0.475	15	2.67e-19	8.82e-17		transcription cofactor activity	437	4.18	33	3.26e-21	5.38e-19		endocytic vesicle	239	2.05	60	3.54e-76	3.08e-74
DNA-dependent transcription, initiation	22	0.213	11	2.67e-17	5.89e-15		RNA helicase activity	46	0.44	15	7.55e-20	8.31e-18		intercalated disc	19	0.163	15	1.44e-28	8.38e-27
base-excision repair	68	0.659	10	8.59e-10	1.42e-07		transcription corepressor activity	82	0.785	9	7.86e-08	6.49e-06		mitochondrial matrix	22	0.189	10	8.54e-16	3.72e-14
transcription, DNA-dependent	45	0.436	8	9.49e-09	1.26e-06		translation initiation factor activity	218	2.09	8	0.00114	0.0756		mitochondrial envelope	330	2.83	22	5.53e-14	1.91e-12
hemopoiesis	53	0.513	8	3.66e-08	4.04e-06		nucleotidyltransferase activity	24	0.23	3	0.00149	0.0819		spindle	14	0.12	8	6.57e-14	1.91e-12
														U12-type spliceosomal complex	581	4.98	24	1.01e-10	2.5e-09
														cell-cell junction	301	2.58	17	7.06e-10	1.54e-08
														nucleolus	1230	10.6	29	3.57e-07	6.9e-06
														chromosome	4000	34.3	59	9.15e-07	1.59e-05
														nuclear matrix	104	0.892	5	0.00199	0.0315
														integrator complex	36	0.309	3	0.00357	0.0518
D0VSD7(WO_B29) - PROTEIN AND PROTEIN INTERACTION - BP							D0VSD7(WO_B29) - PROTEIN AND PROTEIN INTERACTION - MF							D0VSD7(WO_B29)- PROTEIN AND PROTEIN INTERACTION - CC
Pathway	Total	Expected	Hits	P.Value	FDR		Pathway	Total	Expected	Hits	P.Value	FDR		Pathway	Total	Expected	Hits	P.Value	FDR
nucleosome assembly	233	2.34	78	7.87e-110	5.21e-107		RNA binding	165	1.62	64	1.04e-92	3.44e-90		microtubule organizing center	179	1.58	68	4.07e-101	7.08e-99
DNA-dependent transcription, initiation	22	0.221	12	3.41e-19	1.05e-16		transcription cofactor activity	437	4.3	37	3.54e-25	5.84e-23		endocytic vesicle	239	2.1	63	5.71e-81	4.97e-79
chromatin remodeling	49	0.492	15	4.78e-19	1.05e-16		RNA helicase activity	46	0.452	15	1.16e-19	1.28e-17		intercalated disc	19	0.167	15	2.19e-28	1.27e-26
base-excision repair	68	0.683	10	1.24e-09	2.05e-07		transcription corepressor activity	82	0.806	9	9.98e-08	8.23e-06		mitochondrial matrix	22	0.194	10	1.12e-15	4.87e-14
hemopoiesis	53	0.533	9	2.3e-09	3.05e-07		translation initiation factor activity	218	2.14	8	0.00137	0.0902		mitochondrial envelope	330	2.91	22	9.77e-14	3.4e-12
transcription, DNA-dependent	45	0.452	8	1.27e-08	1.41e-06									U12-type spliceosomal complex	581	5.12	26	4.49e-12	1.3e-10
Rho protein signal transduction	94	0.945	7	4.26e-05	0.00403									spindle	14	0.123	7	1.12e-11	2.78e-10
regulation of secretion	137	1.38	8	6.88e-05	0.0057									cell-cell junction	301	2.65	17	1.07e-09	2.33e-08
														nucleolus	1230	10.9	30	1.88e-07	3.63e-06
														chromosome	4000	35.2	60	1.12e-06	1.95e-05
														nuclear matrix	104	0.916	6	0.000308	0.00488
														nucleus	3770	33.2	47	0.00373	0.0515
														integrator complex	36	0.317	3	0.00385	0.0515
D0VSD7(WO_B29)- GENE AND MIRNA INTERACTION - BP							D0VSD7(WO_B29) - GENE AND MIRNA INTERACTION - MF							D0VSD7(WO_B29)- GENE AND MIRNA INTERACTION - CC
NO SIG							Pathway	Total	Expected	Hits	P.Value	FDR		Pathway	Total	Expected	Hits	P.Value	FDR
							receptor activity	150	0.0532	3	9.11e-06	0.00301		microtubule	106	0.0322	3	2.02e-06	0.000351
D0VSD14 - GENE N MIRNA INTERACTION - BP							D0VSD14 - GENE N MIRNA INTERACTION - MF							D0VSD14 - GENE N MIRNA INTERACTION - CC
NO SIG							NO SIG							Pathway	Total	Expected	Hits	P.Value	FDR
														microtubule	106	0.0161	2	6.42e-05	0.0112
D0VSD14 - PROTEIN AND PROTEIN INTERACTION - BP							D0VSD14 - PROTEIN AND PROTEIN INTERACTION - MF
Pathway	Total	Expected	Hits	P.Value	FDR		Pathway	Total	Expected	Hits	P.Value	FDR		D0VSD14 - PROTEIN AND PROTEIN INTERACTION - CC
nucleosome assembly	233	3.77	81	1.05e-91	6.98e-89		RNA binding	165	2.95	65	6.11e-73	2.02e-70		Pathway	Total	Expected	Hits	P.Value	FDR
chromatin remodeling	49	0.792	16	2.32e-17	7.69e-15		mRNA binding	208	3.72	30	4.16e-19	6.87e-17		microtubule organizing center	179	2.94	69	4.65e-79	8.09e-77
DNA-dependent transcription, initiation	22	0.356	12	1.24e-16	2.73e-14		RNA helicase activity	46	0.823	16	3.77e-17	4.14e-15		endocytic vesicle	239	3.92	63	9.41e-60	8.18e-58
base-excision repair	68	1.1	10	1.23e-07	2.03e-05		kinase inhibitor activity	95	1.7	19	3.7e-15	3.06e-13		mitochondrial envelope	330	5.41	47	4.7e-31	2.73e-29
detection of stimulus	10	0.162	5	2.47e-07	3.27e-05		transcription cofactor activity	437	7.82	36	9.28e-15	6.13e-13		intercalated disc	19	0.312	15	3.74e-24	1.63e-22
transcription, DNA-dependent	45	0.728	8	5.17e-07	5.7e-05		DNA-directed DNA polymerase activity	27	0.483	11	4.66e-13	2.56e-11		cell-cell junction	301	4.94	38	3.63e-23	1.26e-21
hemopoiesis	53	0.857	8	1.9e-06	0.000163		double-stranded RNA binding	45	0.805	12	1.33e-11	6.28e-10		nucleolus	1230	20.2	63	6.98e-17	2.02e-15
anatomical structure morphogenesis	91	1.47	10	1.97e-06	0.000163		sulfotransferase activity	30	0.537	8	3.82e-08	1.58e-06		mitochondrial matrix	22	0.361	10	6.22e-13	1.55e-11
nervous system development	18	0.291	4	0.000169	0.0125		ligand-activated sequence-specific DNA binding RNA polymerase II transcription factor activity	42	0.752	7	8.4e-06	0.000308		cytoplasmic membrane-bounded vesicle	41	0.672	12	1.45e-12	3.15e-11
Ras protein signal transduction	100	1.62	8	0.00021	0.0139		transcription corepressor activity	82	1.47	9	1.49e-05	0.000493		spindle	14	0.23	8	1.27e-11	2.45e-10
carbohydrate transport	146	2.36	9	0.000598	0.036		nucleotide binding	1380	24.7	45	3.82e-05	0.00115		cytosol	361	5.92	26	2.23e-10	3.87e-09
immune response	28	0.453	4	0.000999	0.0551		small conjugating protein binding	40	0.716	6	7.05e-05	0.00194		U12-type spliceosomal complex	581	9.53	31	6.03e-09	9.53e-08
anion transport	53	0.857	5	0.0016	0.0815		3'-5' exonuclease activity	170	3.04	10	0.000956	0.0243		PML body	27	0.443	8	7.81e-09	1.13e-07
							translation factor activity, nucleic acid binding	51	0.913	5	0.0021	0.0496		endomembrane system	141	2.31	15	1.02e-08	1.34e-07
							structural molecule activity	1110	19.8	33	0.00234	0.0515		chromosome	4000	65.5	105	1.08e-08	1.34e-07
														organelle inner membrane	94	1.54	12	4.09e-08	4.74e-07
														integral to organelle membrane	145	2.38	12	4.64e-06	5.05e-05
														intrinsic to membrane	67	1.1	8	1.31e-05	0.000134
														microtubule associated complex	40	0.656	6	4.37e-05	0.000423
														voltage-gated calcium channel complex	46	0.754	6	9.83e-05	0.0009
														nuclear matrix	104	1.71	8	0.000307	0.00267
														acetylcholine-gated channel complex	123	2.02	8	0.000942	0.00781
														pore complex	31	0.508	4	0.00156	0.0124
														mitochondrial outer membrane	5	0.082	2	0.00259	0.0196
														nucleus	3770	61.8	78	0.00946	0.0686
														ruffle	52	0.853	4	0.0103	0.0717
														nuclear lumen	11	0.18	2	0.0134	0.0894

## Sheet: DYNAMIC_GENE_DAVID
D0VSD1
Annotation Cluster 1	Enrichment Score: 19.122164126515084
Category	Term	Count	%	PValue	Genes	List Total	Pop Hits	Pop Total	Fold Enrichment	Bonferroni	Benjamini	FDR
UP_KEYWORDS	Ribosomal protein	26	38.806	1.05857e-34	ENSBTAG00000019701, ENSBTAG00000009535, ENSBTAG00000000622, ENSBTAG00000003229, ENSBTAG00000003228, ENSBTAG00000005142, ENSBTAG00000002648, ENSBTAG00000021093, ENSBTAG00000013924, ENSBTAG00000022902, ENSBTAG00000015285, ENSBTAG00000007454, ENSBTAG00000046394, ENSBTAG00000037931, ENSBTAG00000016224, ENSBTAG00000002026, ENSBTAG00000020905, ENSBTAG00000047136, ENSBTAG00000019147, ENSBTAG00000001360,…	65	168	17808	42.4	9.84475e-33	9.84475e-33	1.15887e-31
KEGG_PATHWAY	bta03010:Ribosome	27	40.2985	4.16833e-34	ENSBTAG00000022902, ENSBTAG00000046394, ENSBTAG00000016224, ENSBTAG00000037931, ENSBTAG00000020905, ENSBTAG00000019147, ENSBTAG00000047136, ENSBTAG00000001360, ENSBTAG00000013264, ENSBTAG00000013866, ENSBTAG00000020733, ENSBTAG00000018320, ENSBTAG00000017389, ENSBTAG00000009535, ENSBTAG00000019701, ENSBTAG00000000622, ENSBTAG00000003229, ENSBTAG00000018987, ENSBTAG00000003228, ENSBTAG00000005142,…	49	134	7583	31.182	8.33665e-33	8.33665e-33	3.17248e-31
UP_KEYWORDS	Ribonucleoprotein	26	38.806	2.025e-31	ENSBTAG00000019701, ENSBTAG00000009535, ENSBTAG00000000622, ENSBTAG00000003229, ENSBTAG00000003228, ENSBTAG00000005142, ENSBTAG00000002648, ENSBTAG00000021093, ENSBTAG00000013924, ENSBTAG00000022902, ENSBTAG00000015285, ENSBTAG00000007454, ENSBTAG00000046394, ENSBTAG00000037931, ENSBTAG00000016224, ENSBTAG00000002026, ENSBTAG00000020905, ENSBTAG00000047136, ENSBTAG00000019147, ENSBTAG00000001360,…	65	224	17808	31.8	1.88325e-29	9.41623e-30	2.21686e-28
GOTERM_MF_DIRECT	GO:0003735~structural constituent of ribosome	26	38.806	3.44847e-29	ENSBTAG00000019701, ENSBTAG00000009535, ENSBTAG00000000622, ENSBTAG00000003229, ENSBTAG00000003228, ENSBTAG00000005142, ENSBTAG00000002648, ENSBTAG00000021093, ENSBTAG00000013924, ENSBTAG00000022902, ENSBTAG00000015285, ENSBTAG00000007454, ENSBTAG00000046394, ENSBTAG00000037931, ENSBTAG00000016224, ENSBTAG00000002026, ENSBTAG00000020905, ENSBTAG00000047136, ENSBTAG00000019147, ENSBTAG00000001360,…	63	212	13095	25.4919	2.20702e-27	2.20702e-27	3.50332e-26
GOTERM_BP_DIRECT	GO:0006412~translation	22	32.8358	4.01231e-26	ENSBTAG00000009535, ENSBTAG00000000622, ENSBTAG00000003229, ENSBTAG00000003228, ENSBTAG00000005142, ENSBTAG00000002648, ENSBTAG00000021093, ENSBTAG00000013924, ENSBTAG00000022902, ENSBTAG00000015285, ENSBTAG00000007454, ENSBTAG00000046394, ENSBTAG00000037931, ENSBTAG00000016224, ENSBTAG00000020905, ENSBTAG00000002026, ENSBTAG00000047136, ENSBTAG00000019147, ENSBTAG00000001360, ENSBTAG00000013264,…	58	172	13824	30.486	4.61415e-24	4.61415e-24	4.57034e-23
GOTERM_CC_DIRECT	GO:0022627~cytosolic small ribosomal subunit	12	17.9104	3.54367e-18	ENSBTAG00000009535, ENSBTAG00000000622, ENSBTAG00000016224, ENSBTAG00000019147, ENSBTAG00000002648, ENSBTAG00000001360, ENSBTAG00000021093, ENSBTAG00000013264, ENSBTAG00000013866, ENSBTAG00000020733, ENSBTAG00000013924, ENSBTAG00000015285	63	40	15461	73.6238	2.16164e-16	2.16164e-16	3.56382e-15
GOTERM_CC_DIRECT	GO:0022625~cytosolic large ribosomal subunit	13	19.403	1.2594e-17	ENSBTAG00000019701, ENSBTAG00000003229, ENSBTAG00000003228, ENSBTAG00000005142, ENSBTAG00000007454, ENSBTAG00000046394, ENSBTAG00000037931, ENSBTAG00000002026, ENSBTAG00000020905, ENSBTAG00000047136, ENSBTAG00000017389, ENSBTAG00000018320, ENSBTAG00000012344	63	63	15461	50.6407	7.68232e-16	3.84116e-16	1.26656e-14
GOTERM_CC_DIRECT	GO:0070062~extracellular exosome	26	38.806	2.95277e-07	ENSBTAG00000004855, ENSBTAG00000014534, ENSBTAG00000046394, ENSBTAG00000016224, ENSBTAG00000020905, ENSBTAG00000039967, ENSBTAG00000019147, ENSBTAG00000006505, ENSBTAG00000018320, ENSBTAG00000020733, ENSBTAG00000017389, ENSBTAG00000012640, ENSBTAG00000019648, ENSBTAG00000008091, ENSBTAG00000009535, ENSBTAG00000003229, ENSBTAG00000002648, ENSBTAG00000021093, ENSBTAG00000043584, ENSBTAG00000043556,…	63	2162	15461	2.95131	1.80117e-05	4.50296e-06	0.000296956
GOTERM_CC_DIRECT	GO:0016020~membrane	17	25.3731	3.40931e-07	ENSBTAG00000009535, ENSBTAG00000003229, ENSBTAG00000004855, ENSBTAG00000002648, ENSBTAG00000021093, ENSBTAG00000043556, ENSBTAG00000013924, ENSBTAG00000015285, ENSBTAG00000016224, ENSBTAG00000020905, ENSBTAG00000019147, ENSBTAG00000001360, ENSBTAG00000013264, ENSBTAG00000017389, ENSBTAG00000020733, ENSBTAG00000012344, ENSBTAG00000008091	63	902	15461	4.62529	2.07966e-05	4.15935e-06	0.00034287
GOTERM_MF_DIRECT	GO:0044822~poly(A) RNA binding	17	25.3731	1.19317e-06	ENSBTAG00000003229, ENSBTAG00000002648, ENSBTAG00000021093, ENSBTAG00000013924, ENSBTAG00000014534, ENSBTAG00000015285, ENSBTAG00000046394, ENSBTAG00000016224, ENSBTAG00000020905, ENSBTAG00000019147, ENSBTAG00000001360, ENSBTAG00000013264, ENSBTAG00000013866, ENSBTAG00000017389, ENSBTAG00000020733, ENSBTAG00000012344, ENSBTAG00000019648	63	840	13095	4.20663	7.63601e-05	2.5454e-05	0.00121214
GOTERM_CC_DIRECT	GO:0031012~extracellular matrix	7	10.4478	6.83678e-06	ENSBTAG00000016224, ENSBTAG00000020905, ENSBTAG00000019147, ENSBTAG00000002648, ENSBTAG00000021093, ENSBTAG00000020733, ENSBTAG00000013924	63	116	15461	14.8094	0.000416958	5.95761e-05	0.00687546
Annotation Cluster 2	Enrichment Score: 5.561272466620575
Category	Term	Count	%	PValue	Genes	List Total	Pop Hits	Pop Total	Fold Enrichment	Bonferroni	Benjamini	FDR
UP_KEYWORDS	rRNA-binding	6	8.95522	1.49317e-09	ENSBTAG00000046394, ENSBTAG00000002026, ENSBTAG00000005142, ENSBTAG00000020905, ENSBTAG00000002648, ENSBTAG00000013924	65	15	17808	109.588	1.38864e-07	1.98378e-08	1.63464e-06
GOTERM_BP_DIRECT	GO:0000027~ribosomal large subunit assembly	5	7.46269	1.19792e-06	ENSBTAG00000007454, ENSBTAG00000046394, ENSBTAG00000003228, ENSBTAG00000002026, ENSBTAG00000020905	58	20	13824	59.5862	0.000137751	6.88778e-05	0.00136451
GOTERM_MF_DIRECT	GO:0019843~rRNA binding	5	7.46269	1.48318e-05	ENSBTAG00000046394, ENSBTAG00000005142, ENSBTAG00000020905, ENSBTAG00000002648, ENSBTAG00000013924	63	32	13095	32.4777	0.000948792	0.000237283	0.0150667
Annotation Cluster 3	Enrichment Score: 5.183780521224719
Category	Term	Count	%	PValue	Genes	List Total	Pop Hits	Pop Total	Fold Enrichment	Bonferroni	Benjamini	FDR
UP_KEYWORDS	Ubiquinone	8	11.9403	6.1703e-13	ENSBTAG00000043550, ENSBTAG00000043559, ENSBTAG00000043571, ENSBTAG00000043546, ENSBTAG00000043558, ENSBTAG00000043563, ENSBTAG00000043568, ENSBTAG00000043577	65	21	17808	104.369	5.73868e-11	1.91289e-11	6.75526e-10
UP_KEYWORDS	Formylation	6	8.95522	3.05849e-12	ENSBTAG00000043559, ENSBTAG00000043564, ENSBTAG00000043556, ENSBTAG00000043584, ENSBTAG00000043568, ENSBTAG00000043577	65	6	17808	273.969	2.84435e-10	7.11088e-11	3.34822e-09
GOTERM_CC_DIRECT	GO:0070469~respiratory chain	7	10.4478	1.57859e-11	ENSBTAG00000043550, ENSBTAG00000043561, ENSBTAG00000043571, ENSBTAG00000043546, ENSBTAG00000043556, ENSBTAG00000043563, ENSBTAG00000043568	63	15	15461	114.526	9.62935e-10	3.20978e-10	1.58756e-08
KEGG_PATHWAY	bta00190:Oxidative phosphorylation	13	19.403	3.85164e-11	ENSBTAG00000043559, ENSBTAG00000043564, ENSBTAG00000043546, ENSBTAG00000043584, ENSBTAG00000043556, ENSBTAG00000043558, ENSBTAG00000043563, ENSBTAG00000043577, ENSBTAG00000043568, ENSBTAG00000043550, ENSBTAG00000043561, ENSBTAG00000043560, ENSBTAG00000043571	49	140	7583	14.3701	7.70328e-10	3.85164e-10	2.93145e-08
UP_KEYWORDS	Respiratory chain	9	13.4328	3.90885e-11	ENSBTAG00000043550, ENSBTAG00000043561, ENSBTAG00000043559, ENSBTAG00000043571, ENSBTAG00000043546, ENSBTAG00000043556, ENSBTAG00000043563, ENSBTAG00000043568, ENSBTAG00000043577	65	60	17808	41.0954	3.63523e-09	7.27046e-10	4.27921e-08
KEGG_PATHWAY	bta05012:Parkinson's disease	13	19.403	1.01878e-10	ENSBTAG00000043559, ENSBTAG00000043564, ENSBTAG00000043546, ENSBTAG00000043584, ENSBTAG00000043556, ENSBTAG00000043558, ENSBTAG00000043563, ENSBTAG00000043577, ENSBTAG00000043568, ENSBTAG00000043550, ENSBTAG00000043561, ENSBTAG00000043560, ENSBTAG00000043571	49	152	7583	13.2356	2.03755e-09	6.79185e-10	7.75383e-08
UP_KEYWORDS	Electron transport	9	13.4328	9.94714e-10	ENSBTAG00000043550, ENSBTAG00000043561, ENSBTAG00000043559, ENSBTAG00000043571, ENSBTAG00000043546, ENSBTAG00000043556, ENSBTAG00000043563, ENSBTAG00000043568, ENSBTAG00000043577	65	89	17808	27.7048	9.25084e-08	1.54181e-08	1.08896e-06
GOTERM_MF_DIRECT	GO:0008137~NADH dehydrogenase (ubiquinone) activity	7	10.4478	8.8143e-09	ENSBTAG00000043559, ENSBTAG00000043571, ENSBTAG00000043546, ENSBTAG00000043558, ENSBTAG00000043563, ENSBTAG00000043568, ENSBTAG00000043577	63	33	13095	44.0909	5.64115e-07	2.82058e-07	8.95448e-06
UP_KEYWORDS	Mitochondrion	14	20.8955	4.51202e-07	ENSBTAG00000043559, ENSBTAG00000003898, ENSBTAG00000043546, ENSBTAG00000043564, ENSBTAG00000043584, ENSBTAG00000043556, ENSBTAG00000043558, ENSBTAG00000043563, ENSBTAG00000043577, ENSBTAG00000043568, ENSBTAG00000043550, ENSBTAG00000043561, ENSBTAG00000043560, ENSBTAG00000043571	65	653	17808	5.87377	4.19609e-05	4.19617e-06	0.000493951
GOTERM_CC_DIRECT	GO:0005747~mitochondrial respiratory chain complex I	6	8.95522	1.18563e-06	ENSBTAG00000043559, ENSBTAG00000043571, ENSBTAG00000043558, ENSBTAG00000043563, ENSBTAG00000043568, ENSBTAG00000043577	63	47	15461	31.3293	7.23209e-05	1.20538e-05	0.00119237
GOTERM_BP_DIRECT	GO:0042773~ATP synthesis coupled electron transport	4	5.97015	1.31773e-06	ENSBTAG00000043559, ENSBTAG00000043556, ENSBTAG00000043563, ENSBTAG00000043577	58	6	13824	158.897	0.000151527	5.05117e-05	0.00150099
UP_KEYWORDS	Oxidoreductase	11	16.4179	1.40255e-06	ENSBTAG00000004855, ENSBTAG00000043561, ENSBTAG00000043559, ENSBTAG00000043571, ENSBTAG00000043546, ENSBTAG00000043556, ENSBTAG00000043558, ENSBTAG00000011184, ENSBTAG00000043563, ENSBTAG00000043568, ENSBTAG00000043577	65	397	17808	7.59109	0.000130428	1.08697e-05	0.00153542
UP_KEYWORDS	NAD	7	10.4478	4.95145e-06	ENSBTAG00000043559, ENSBTAG00000043571, ENSBTAG00000043546, ENSBTAG00000043558, ENSBTAG00000043563, ENSBTAG00000043568, ENSBTAG00000043577	65	122	17808	15.7195	0.00046038	3.06986e-05	0.00542046
INTERPRO	IPR001750:NADH:ubiquinone/plastoquinone oxidoreductase	3	4.47761	4.27441e-05	ENSBTAG00000043571, ENSBTAG00000043563, ENSBTAG00000043577	65	3	16802	258.492	0.00736761	0.00246193	0.0522885
Annotation Cluster 4	Enrichment Score: 3.3379771561393006
Category	Term	Count	%	PValue	Genes	List Total	Pop Hits	Pop Total	Fold Enrichment	Bonferroni	Benjamini	FDR
SMART	SM01391:SM01391	6	8.95522	3.90227e-07	ENSBTAG00000039967, ENSBTAG00000006806, ENSBTAG00000038033, ENSBTAG00000039425, ENSBTAG00000038384, ENSBTAG00000004903	22	66	8740	36.1157	5.85339e-06	5.85339e-06	0.000271309
INTERPRO	IPR018039:Intermediate filament protein, conserved site	6	8.95522	2.24914e-06	ENSBTAG00000039967, ENSBTAG00000006806, ENSBTAG00000038033, ENSBTAG00000039425, ENSBTAG00000038384, ENSBTAG00000004903	65	56	16802	27.6956	0.000389026	0.000389026	0.00275198
UP_KEYWORDS	Intermediate filament	6	8.95522	3.85972e-06	ENSBTAG00000039967, ENSBTAG00000006806, ENSBTAG00000038033, ENSBTAG00000039425, ENSBTAG00000038384, ENSBTAG00000004903	65	66	17808	24.9063	0.000358891	2.56393e-05	0.00422535
INTERPRO	IPR001664:Intermediate filament protein	6	8.95522	7.86162e-06	ENSBTAG00000039967, ENSBTAG00000006806, ENSBTAG00000038033, ENSBTAG00000039425, ENSBTAG00000038384, ENSBTAG00000004903	65	72	16802	21.541	0.00135914	0.000679802	0.00961894
UP_SEQ_FEATURE	region of interest:Coil 2	6	8.95522	8.6911e-06	ENSBTAG00000040019, ENSBTAG00000039967, ENSBTAG00000006806, ENSBTAG00000038033, ENSBTAG00000039425, ENSBTAG00000038384	53	35	6267	20.2706	0.000920837	0.000920837	0.00975187
UP_SEQ_FEATURE	region of interest:Tail	6	8.95522	1.70731e-05	ENSBTAG00000040019, ENSBTAG00000039967, ENSBTAG00000006806, ENSBTAG00000038033, ENSBTAG00000039425, ENSBTAG00000038384	53	40	6267	17.7368	0.00180812	0.00090447	0.019156
UP_SEQ_FEATURE	region of interest:Rod	6	8.95522	1.93229e-05	ENSBTAG00000040019, ENSBTAG00000039967, ENSBTAG00000006806, ENSBTAG00000038033, ENSBTAG00000039425, ENSBTAG00000038384	53	41	6267	17.3042	0.00204615	0.000682516	0.0216801
UP_SEQ_FEATURE	site:Stutter	5	7.46269	2.76125e-05	ENSBTAG00000040019, ENSBTAG00000039967, ENSBTAG00000038033, ENSBTAG00000039425, ENSBTAG00000038384	53	22	6267	26.8739	0.00292269	0.000731474	0.0309797
Annotation Cluster 7	Enrichment Score: 1.654963138886228
Category	Term	Count	%	PValue	Genes	List Total	Pop Hits	Pop Total	Fold Enrichment	Bonferroni	Benjamini	FDR
SMART	SM01394:SM01394	4	5.97015	2.05308e-05	ENSBTAG00000037651, ENSBTAG00000006505, ENSBTAG00000012638, ENSBTAG00000012640	22	23	8740	69.0909	0.000307918	0.000153971	0.0142734
INTERPRO	IPR001751:S100/Calbindin-D9k, conserved site	4	5.97015	4.8899e-05	ENSBTAG00000037651, ENSBTAG00000006505, ENSBTAG00000012638, ENSBTAG00000012640	65	19	16802	54.4194	0.00842405	0.0021127	0.0598157
D0VSD3
Annotation Cluster 1	Enrichment Score: 25.9606361644863
Category	Term	Count	%	PValue	Genes	List Total	Pop Hits	Pop Total	Fold Enrichment	Bonferroni	Benjamini	FDR
UP_KEYWORDS	Ribosomal protein	25	35.2113	4.7e-32	ENSBTAG00000005296, ENSBTAG00000009535, ENSBTAG00000000622, ENSBTAG00000003229, ENSBTAG00000003228, ENSBTAG00000013924, ENSBTAG00000008570, ENSBTAG00000022902, ENSBTAG00000015285, ENSBTAG00000015388, ENSBTAG00000046394, ENSBTAG00000037931, ENSBTAG00000002026, ENSBTAG00000020905, ENSBTAG00000047136, ENSBTAG00000019147, ENSBTAG00000001360, ENSBTAG00000019718, ENSBTAG00000013264, ENSBTAG00000013866,…	69	168	17808	38.4058	4.04e-30	4.04e-30	5.06e-29
KEGG_PATHWAY	bta03010:Ribosome	25	35.2113	2.76e-31	ENSBTAG00000005296, ENSBTAG00000009535, ENSBTAG00000000622, ENSBTAG00000003229, ENSBTAG00000003228, ENSBTAG00000013924, ENSBTAG00000008570, ENSBTAG00000022902, ENSBTAG00000015285, ENSBTAG00000015388, ENSBTAG00000046394, ENSBTAG00000037931, ENSBTAG00000002026, ENSBTAG00000020905, ENSBTAG00000047136, ENSBTAG00000019147, ENSBTAG00000001360, ENSBTAG00000019718, ENSBTAG00000013264, ENSBTAG00000013866,…	46	134	7583	30.7552	5.25e-30	5.25e-30	2.07e-28
UP_KEYWORDS	Ribonucleoprotein	25	35.2113	6.37e-29	ENSBTAG00000005296, ENSBTAG00000009535, ENSBTAG00000000622, ENSBTAG00000003229, ENSBTAG00000003228, ENSBTAG00000013924, ENSBTAG00000008570, ENSBTAG00000022902, ENSBTAG00000015285, ENSBTAG00000015388, ENSBTAG00000046394, ENSBTAG00000037931, ENSBTAG00000002026, ENSBTAG00000020905, ENSBTAG00000047136, ENSBTAG00000019147, ENSBTAG00000001360, ENSBTAG00000019718, ENSBTAG00000013264, ENSBTAG00000013866,…	69	224	17808	28.8043	5.47e-27	2.74e-27	6.86e-26
GOTERM_MF_DIRECT	GO:0003735~structural constituent of ribosome	25	35.2113	9.42e-27	ENSBTAG00000005296, ENSBTAG00000009535, ENSBTAG00000000622, ENSBTAG00000003229, ENSBTAG00000003228, ENSBTAG00000013924, ENSBTAG00000008570, ENSBTAG00000022902, ENSBTAG00000015285, ENSBTAG00000015388, ENSBTAG00000046394, ENSBTAG00000037931, ENSBTAG00000002026, ENSBTAG00000020905, ENSBTAG00000047136, ENSBTAG00000019147, ENSBTAG00000001360, ENSBTAG00000019718, ENSBTAG00000013264, ENSBTAG00000013866,…	67	212	13095	23.0481	5.27e-25	5.27e-25	9.3e-24
GOTERM_BP_DIRECT	GO:0006412~translation	22	30.9859	1.45e-25	ENSBTAG00000009535, ENSBTAG00000005296, ENSBTAG00000000622, ENSBTAG00000003229, ENSBTAG00000003228, ENSBTAG00000013924, ENSBTAG00000008570, ENSBTAG00000022902, ENSBTAG00000015285, ENSBTAG00000015388, ENSBTAG00000046394, ENSBTAG00000037931, ENSBTAG00000020905, ENSBTAG00000002026, ENSBTAG00000047136, ENSBTAG00000019147, ENSBTAG00000019718, ENSBTAG00000001360, ENSBTAG00000013264, ENSBTAG00000013866,…	61	172	13824	28.9867	1.45e-23	1.45e-23	1.61e-22
GOTERM_CC_DIRECT	GO:0022625~cytosolic large ribosomal subunit	12	16.9014	1.52e-15	ENSBTAG00000046394, ENSBTAG00000005296, ENSBTAG00000037931, ENSBTAG00000003229, ENSBTAG00000003228, ENSBTAG00000002026, ENSBTAG00000020905, ENSBTAG00000047136, ENSBTAG00000017389, ENSBTAG00000018320, ENSBTAG00000015388, ENSBTAG00000012344	66	63	15461	44.6205	8.7e-14	8.7e-14	1.53e-12
Annotation Cluster 2	Enrichment Score: 5.107015650126213
Category	Term	Count	%	PValue	Genes	List Total	Pop Hits	Pop Total	Fold Enrichment	Bonferroni	Benjamini	FDR
UP_KEYWORDS	Ubiquinone	8	11.2676	9.6e-13	ENSBTAG00000043550, ENSBTAG00000043559, ENSBTAG00000043571, ENSBTAG00000043546, ENSBTAG00000043558, ENSBTAG00000043563, ENSBTAG00000043568, ENSBTAG00000043577	69	21	17808	98.3188	8.26e-11	2.75e-11	1.04e-09
UP_KEYWORDS	Formylation	6	8.4507	4.18e-12	ENSBTAG00000043559, ENSBTAG00000043564, ENSBTAG00000043556, ENSBTAG00000043584, ENSBTAG00000043568, ENSBTAG00000043577	69	6	17808	258.087	3.6e-10	8.99e-11	4.51e-09
KEGG_PATHWAY	bta00190:Oxidative phosphorylation	13	18.3099	1.67e-11	ENSBTAG00000043559, ENSBTAG00000043564, ENSBTAG00000043546, ENSBTAG00000043584, ENSBTAG00000043556, ENSBTAG00000043558, ENSBTAG00000043563, ENSBTAG00000043577, ENSBTAG00000043568, ENSBTAG00000043550, ENSBTAG00000043561, ENSBTAG00000043560, ENSBTAG00000043571	46	140	7583	15.3073	3.17e-10	1.58e-10	1.25e-08
GOTERM_CC_DIRECT	GO:0070469~respiratory chain	7	9.85915	2.12e-11	ENSBTAG00000043550, ENSBTAG00000043561, ENSBTAG00000043571, ENSBTAG00000043546, ENSBTAG00000043556, ENSBTAG00000043563, ENSBTAG00000043568	66	15	15461	109.32	1.19e-09	3.95e-10	2.09e-08
KEGG_PATHWAY	bta05012:Parkinson's disease	13	18.3099	4.43e-11	ENSBTAG00000043559, ENSBTAG00000043564, ENSBTAG00000043546, ENSBTAG00000043584, ENSBTAG00000043556, ENSBTAG00000043558, ENSBTAG00000043563, ENSBTAG00000043577, ENSBTAG00000043568, ENSBTAG00000043550, ENSBTAG00000043561, ENSBTAG00000043560, ENSBTAG00000043571	46	152	7583	14.0988	8.41e-10	2.8e-10	3.32e-08
UP_KEYWORDS	Respiratory chain	9	12.6761	6.46e-11	ENSBTAG00000043550, ENSBTAG00000043561, ENSBTAG00000043559, ENSBTAG00000043571, ENSBTAG00000043546, ENSBTAG00000043556, ENSBTAG00000043563, ENSBTAG00000043568, ENSBTAG00000043577	69	60	17808	38.713	5.56e-09	1.11e-09	6.97e-08
UP_KEYWORDS	Electron transport	9	12.6761	1.63e-09	ENSBTAG00000043550, ENSBTAG00000043561, ENSBTAG00000043559, ENSBTAG00000043571, ENSBTAG00000043546, ENSBTAG00000043556, ENSBTAG00000043563, ENSBTAG00000043568, ENSBTAG00000043577	69	89	17808	26.0987	1.41e-07	2.34e-08	1.76e-06
GOTERM_MF_DIRECT	GO:0008137~NADH dehydrogenase (ubiquinone) activity	7	9.85915	1.29e-08	ENSBTAG00000043559, ENSBTAG00000043571, ENSBTAG00000043546, ENSBTAG00000043558, ENSBTAG00000043563, ENSBTAG00000043568, ENSBTAG00000043577	67	33	13095	41.4586	7.24e-07	3.62e-07	1.28e-05
UP_KEYWORDS	Mitochondrion	14	19.7183	9.42e-07	ENSBTAG00000043559, ENSBTAG00000003898, ENSBTAG00000043546, ENSBTAG00000043564, ENSBTAG00000043584, ENSBTAG00000043556, ENSBTAG00000043558, ENSBTAG00000043563, ENSBTAG00000043577, ENSBTAG00000043568, ENSBTAG00000043550, ENSBTAG00000043561, ENSBTAG00000043560, ENSBTAG00000043571	69	653	17808	5.53326	8.1e-05	8.1e-06	0.00101527
GOTERM_CC_DIRECT	GO:0005747~mitochondrial respiratory chain complex I	6	8.4507	1.5e-06	ENSBTAG00000043559, ENSBTAG00000043571, ENSBTAG00000043558, ENSBTAG00000043563, ENSBTAG00000043568, ENSBTAG00000043577	66	47	15461	29.9052	8.42e-05	1.68e-05	0.00148425
GOTERM_BP_DIRECT	GO:0042773~ATP synthesis coupled electron transport	4	5.6338	1.54e-06	ENSBTAG00000043559, ENSBTAG00000043556, ENSBTAG00000043563, ENSBTAG00000043577	61	6	13824	151.082	0.000154	7.7e-05	0.00170967
UP_KEYWORDS	Oxidoreductase	11	15.493	2.49e-06	ENSBTAG00000004855, ENSBTAG00000043561, ENSBTAG00000043559, ENSBTAG00000043571, ENSBTAG00000043546, ENSBTAG00000043556, ENSBTAG00000043558, ENSBTAG00000011184, ENSBTAG00000043563, ENSBTAG00000043568, ENSBTAG00000043577	69	397	17808	7.15102	0.000214	1.94e-05	0.00268178
UP_KEYWORDS	NAD	7	9.85915	7.07e-06	ENSBTAG00000043559, ENSBTAG00000043571, ENSBTAG00000043546, ENSBTAG00000043558, ENSBTAG00000043563, ENSBTAG00000043568, ENSBTAG00000043577	69	122	17808	14.8083	0.000608	4.34e-05	0.00762251
INTERPRO	IPR001750:NADH:ubiquinone/plastoquinone oxidoreductase	3	4.22535	4.83e-05	ENSBTAG00000043571, ENSBTAG00000043563, ENSBTAG00000043577	69	3	16802	243.507	0.00793661	0.000885	0.0586019
Annotation Cluster 3	Enrichment Score: 4.172994408701971
Category	Term	Count	%	PValue	Genes	List Total	Pop Hits	Pop Total	Fold Enrichment	Bonferroni	Benjamini	FDR
SMART	SM01391:SM01391	8	11.2676	5.94e-10	ENSBTAG00000033766, ENSBTAG00000039967, ENSBTAG00000006806, ENSBTAG00000038033, ENSBTAG00000039425, ENSBTAG00000007583, ENSBTAG00000038384, ENSBTAG00000004903	27	66	8740	39.2368	8.31e-09	8.31e-09	4.03e-07
UP_KEYWORDS	Intermediate filament	8	11.2676	5.62e-09	ENSBTAG00000033766, ENSBTAG00000039967, ENSBTAG00000006806, ENSBTAG00000038033, ENSBTAG00000039425, ENSBTAG00000007583, ENSBTAG00000038384, ENSBTAG00000004903	69	66	17808	31.2833	4.83e-07	6.9e-08	6.06e-06
INTERPRO	IPR001664:Intermediate filament protein	8	11.2676	1.55e-08	ENSBTAG00000033766, ENSBTAG00000039967, ENSBTAG00000006806, ENSBTAG00000038033, ENSBTAG00000039425, ENSBTAG00000007583, ENSBTAG00000038384, ENSBTAG00000004903	69	72	16802	27.0564	2.56e-06	2.56e-06	1.88e-05
INTERPRO	IPR018039:Intermediate filament protein, conserved site	7	9.85915	9.72e-08	ENSBTAG00000039967, ENSBTAG00000006806, ENSBTAG00000038033, ENSBTAG00000039425, ENSBTAG00000007583, ENSBTAG00000038384, ENSBTAG00000004903	69	56	16802	30.4384	1.6e-05	8.02e-06	0.000118
UP_SEQ_FEATURE	region of interest:Coil 2	7	9.85915	3.68e-07	ENSBTAG00000040019, ENSBTAG00000039967, ENSBTAG00000006806, ENSBTAG00000038033, ENSBTAG00000039425, ENSBTAG00000007583, ENSBTAG00000038384	54	35	6267	23.2111	3.5e-05	3.5e-05	0.000405
UP_SEQ_FEATURE	region of interest:Tail	7	9.85915	8.43e-07	ENSBTAG00000040019, ENSBTAG00000039967, ENSBTAG00000006806, ENSBTAG00000038033, ENSBTAG00000039425, ENSBTAG00000007583, ENSBTAG00000038384	54	40	6267	20.3097	8.01e-05	4e-05	0.000926
UP_SEQ_FEATURE	region of interest:Rod	7	9.85915	9.81e-07	ENSBTAG00000040019, ENSBTAG00000039967, ENSBTAG00000006806, ENSBTAG00000038033, ENSBTAG00000039425, ENSBTAG00000007583, ENSBTAG00000038384	54	41	6267	19.8144	9.32e-05	3.11e-05	0.00107834
GOTERM_CC_DIRECT	GO:0005882~intermediate filament	6	8.4507	3.03e-06	ENSBTAG00000033766, ENSBTAG00000006806, ENSBTAG00000038033, ENSBTAG00000007583, ENSBTAG00000038384, ENSBTAG00000004903	66	54	15461	26.0286	0.00017	2.83e-05	0.00299154
UP_SEQ_FEATURE	site:Stutter	5	7.04225	2.98e-05	ENSBTAG00000040019, ENSBTAG00000039967, ENSBTAG00000038033, ENSBTAG00000039425, ENSBTAG00000038384	54	22	6267	26.3763	0.00282683	0.000404	0.032749
UP_KEYWORDS	Keratin	5	7.04225	3.92e-05	ENSBTAG00000039967, ENSBTAG00000006806, ENSBTAG00000038033, ENSBTAG00000007583, ENSBTAG00000038384	69	50	17808	25.8087	0.0033679	0.000211	0.0422915
GOTERM_CC_DIRECT	GO:0045095~keratin filament	5	7.04225	7.68e-05	ENSBTAG00000039967, ENSBTAG00000038033, ENSBTAG00000039425, ENSBTAG00000007583, ENSBTAG00000038384	66	54	15461	21.6905	0.00429355	0.000478	0.0758415
GOTERM_MF_DIRECT	GO:0005198~structural molecule activity	7	9.85915	8.74e-05	ENSBTAG00000039967, ENSBTAG00000006806, ENSBTAG00000038033, ENSBTAG00000039425, ENSBTAG00000007583, ENSBTAG00000038384, ENSBTAG00000004903	67	145	13095	9.43541	0.00488355	0.00122313	0.0862844
Annotation Cluster 4	Enrichment Score: 2.844772303372202
Category	Term	Count	%	PValue	Genes	List Total	Pop Hits	Pop Total	Fold Enrichment	Bonferroni	Benjamini	FDR
UP_KEYWORDS	rRNA-binding	4	5.6338	2.34e-05	ENSBTAG00000046394, ENSBTAG00000002026, ENSBTAG00000020905, ENSBTAG00000013924	69	15	17808	68.8232	0.00201444	0.000134	0.0252808
GOTERM_BP_DIRECT	GO:0000027~ribosomal large subunit assembly	4	5.6338	8.41e-05	ENSBTAG00000046394, ENSBTAG00000003228, ENSBTAG00000002026, ENSBTAG00000020905	61	20	13824	45.3246	0.00837295	0.00279881	0.093282
Annotation Cluster 5	Enrichment Score: 2.808069641646025
Category	Term	Count	%	PValue	Genes	List Total	Pop Hits	Pop Total	Fold Enrichment	Bonferroni	Benjamini	FDR
UP_SEQ_FEATURE	chain:Lysozyme C, tracheal isozyme	4	5.6338	2.27e-06	ENSBTAG00000011941, ENSBTAG00000000198, ENSBTAG00000020564, ENSBTAG00000022971	54	4	6267	116.056	0.000216	4.32e-05	0.00249692
UP_SEQ_FEATURE	chain:Lysozyme C, milk isozyme	4	5.6338	2.27e-06	ENSBTAG00000011941, ENSBTAG00000000198, ENSBTAG00000020564, ENSBTAG00000022971	54	4	6267	116.056	0.000216	4.32e-05	0.00249692
SMART	SM00263:LYZ1	4	5.6338	1.28e-05	ENSBTAG00000011941, ENSBTAG00000000198, ENSBTAG00000020564, ENSBTAG00000022971	27	16	8740	80.9259	0.000179	5.95e-05	0.00866586
INTERPRO	IPR019799:Glycoside hydrolase, family 22, conserved site	4	5.6338	2.24e-05	ENSBTAG00000011941, ENSBTAG00000000198, ENSBTAG00000020564, ENSBTAG00000022971	69	14	16802	69.5735	0.00368162	0.000737	0.0271303
INTERPRO	IPR000974:Glycoside hydrolase, family 22, lysozyme	4	5.6338	2.79e-05	ENSBTAG00000011941, ENSBTAG00000000198, ENSBTAG00000020564, ENSBTAG00000022971	69	15	16802	64.9353	0.00458662	0.000766	0.0338136
INTERPRO	IPR001916:Glycoside hydrolase, family 22	4	5.6338	3.42e-05	ENSBTAG00000011941, ENSBTAG00000000198, ENSBTAG00000020564, ENSBTAG00000022971	69	16	16802	60.8768	0.0056258	0.000806	0.0414947
INTERPRO	IPR023346:Lysozyme-like domain	4	5.6338	4.14e-05	ENSBTAG00000011941, ENSBTAG00000000198, ENSBTAG00000020564, ENSBTAG00000022971	69	17	16802	57.2958	0.00680752	0.000853	0.0502385
GOTERM_MF_DIRECT	GO:0003796~lysozyme activity	4	5.6338	7.91e-05	ENSBTAG00000011941, ENSBTAG00000000198, ENSBTAG00000020564, ENSBTAG00000022971	67	17	13095	45.9877	0.0044179	0.00147481	0.0780421
Annotation Cluster 7	Enrichment Score: 2.13594442410272
Category	Term	Count	%	PValue	Genes	List Total	Pop Hits	Pop Total	Fold Enrichment	Bonferroni	Benjamini	FDR
SMART	SM01394:SM01394	5	7.04225	5.24e-07	ENSBTAG00000037651, ENSBTAG00000006505, ENSBTAG00000012638, ENSBTAG00000019203, ENSBTAG00000012640	27	23	8740	70.3704	7.34e-06	3.67e-06	0.000356
INTERPRO	IPR001751:S100/Calbindin-D9k, conserved site	5	7.04225	9.08e-07	ENSBTAG00000037651, ENSBTAG00000006505, ENSBTAG00000012638, ENSBTAG00000019203, ENSBTAG00000012640	69	19	16802	64.0809	0.00015	5e-05	0.0011026
INTERPRO	IPR013787:S100/CaBP-9k-type, calcium binding, subdomain	5	7.04225	2.05e-06	ENSBTAG00000037651, ENSBTAG00000006505, ENSBTAG00000012638, ENSBTAG00000019203, ENSBTAG00000012640	69	23	16802	52.9364	0.000338	8.46e-05	0.00248842
UP_SEQ_FEATURE	calcium-binding region:1; low affinity	5	7.04225	2.15e-06	ENSBTAG00000037651, ENSBTAG00000006505, ENSBTAG00000012638, ENSBTAG00000019203, ENSBTAG00000012640	54	12	6267	48.3565	0.000204	5.1e-05	0.00235978
UP_SEQ_FEATURE	calcium-binding region:2; high affinity	5	7.04225	3.08e-06	ENSBTAG00000037651, ENSBTAG00000006505, ENSBTAG00000012638, ENSBTAG00000019203, ENSBTAG00000012640	54	13	6267	44.6368	0.000293	4.88e-05	0.00338724
D0VSD7(WO_B29)
Annotation Cluster 1	Enrichment Score: 28.43898979993188
Category	Term	Count	%	PValue	Genes	List Total	Pop Hits	Pop Total	Fold Enrichment	Bonferroni	Benjamini	FDR
UP_KEYWORDS	Ribosomal protein	30	42.2535	1.46819e-41	ENSBTAG00000031723, ENSBTAG00000023343, ENSBTAG00000011559, ENSBTAG00000015388, ENSBTAG00000005211, ENSBTAG00000046394, ENSBTAG00000020905, ENSBTAG00000047136, ENSBTAG00000013866, ENSBTAG00000018320, ENSBTAG00000020733, ENSBTAG00000017389, ENSBTAG00000007737, ENSBTAG00000020139, ENSBTAG00000009535, ENSBTAG00000019701, ENSBTAG00000000622, ENSBTAG00000003229, ENSBTAG00000009908, ENSBTAG00000005142,…	69	168	17808	46.087	1.29201e-39	1.29201e-39	1.59028e-38
KEGG_PATHWAY	bta03010:Ribosome	31	43.662	1.64428e-40	ENSBTAG00000031723, ENSBTAG00000023343, ENSBTAG00000011559, ENSBTAG00000015388, ENSBTAG00000005211, ENSBTAG00000046394, ENSBTAG00000020905, ENSBTAG00000047136, ENSBTAG00000013866, ENSBTAG00000020733, ENSBTAG00000018320, ENSBTAG00000017389, ENSBTAG00000007737, ENSBTAG00000020139, ENSBTAG00000009535, ENSBTAG00000019701, ENSBTAG00000000622, ENSBTAG00000003229, ENSBTAG00000018987, ENSBTAG00000009908,…	53	134	7583	33.0995	3.78184e-39	3.78184e-39	1.30332e-37
UP_KEYWORDS	Ribonucleoprotein	30	42.2535	1.06599e-37	ENSBTAG00000031723, ENSBTAG00000023343, ENSBTAG00000011559, ENSBTAG00000015388, ENSBTAG00000005211, ENSBTAG00000046394, ENSBTAG00000020905, ENSBTAG00000047136, ENSBTAG00000013866, ENSBTAG00000018320, ENSBTAG00000020733, ENSBTAG00000017389, ENSBTAG00000007737, ENSBTAG00000020139, ENSBTAG00000009535, ENSBTAG00000019701, ENSBTAG00000000622, ENSBTAG00000003229, ENSBTAG00000009908, ENSBTAG00000005142,…	69	224	17808	34.5652	9.38072e-36	4.69036e-36	1.15464e-34
GOTERM_MF_DIRECT	GO:0003735~structural constituent of ribosome	29	40.8451	2.28898e-33	ENSBTAG00000031723, ENSBTAG00000023343, ENSBTAG00000015388, ENSBTAG00000005211, ENSBTAG00000046394, ENSBTAG00000020905, ENSBTAG00000047136, ENSBTAG00000013866, ENSBTAG00000018320, ENSBTAG00000020733, ENSBTAG00000017389, ENSBTAG00000007737, ENSBTAG00000020139, ENSBTAG00000009535, ENSBTAG00000019701, ENSBTAG00000000622, ENSBTAG00000003229, ENSBTAG00000009908, ENSBTAG00000005142, ENSBTAG00000002648,…	67	212	13095	26.7358	1.3505e-31	1.3505e-31	2.28574e-30
GOTERM_BP_DIRECT	GO:0006412~translation	25	35.2113	2.31015e-30	ENSBTAG00000009535, ENSBTAG00000000622, ENSBTAG00000003229, ENSBTAG00000005142, ENSBTAG00000031723, ENSBTAG00000009908, ENSBTAG00000002648, ENSBTAG00000021093, ENSBTAG00000002468, ENSBTAG00000013924, ENSBTAG00000023343, ENSBTAG00000011559, ENSBTAG00000015285, ENSBTAG00000011963, ENSBTAG00000015388, ENSBTAG00000007454, ENSBTAG00000005211, ENSBTAG00000046394, ENSBTAG00000002026, ENSBTAG00000020905,…	63	172	13824	31.8937	2.44876e-28	2.44876e-28	2.59222e-27
GOTERM_CC_DIRECT	GO:0022625~cytosolic large ribosomal subunit	17	23.9437	5.3215e-25	ENSBTAG00000020139, ENSBTAG00000019701, ENSBTAG00000003229, ENSBTAG00000031723, ENSBTAG00000005142, ENSBTAG00000023343, ENSBTAG00000011559, ENSBTAG00000015388, ENSBTAG00000007454, ENSBTAG00000005211, ENSBTAG00000046394, ENSBTAG00000002026, ENSBTAG00000020905, ENSBTAG00000047136, ENSBTAG00000017389, ENSBTAG00000018320, ENSBTAG00000012344	67	63	15461	62.2689	3.24612e-23	3.24612e-23	5.35177e-22
GOTERM_CC_DIRECT	GO:0022627~cytosolic small ribosomal subunit	12	16.9014	7.43225e-18	ENSBTAG00000009535, ENSBTAG00000000622, ENSBTAG00000009908, ENSBTAG00000002648, ENSBTAG00000021093, ENSBTAG00000013866, ENSBTAG00000002468, ENSBTAG00000020733, ENSBTAG00000013924, ENSBTAG00000009757, ENSBTAG00000015285, ENSBTAG00000011963	67	40	15461	69.2284	4.53367e-16	2.26684e-16	7.47452e-15
GOTERM_MF_DIRECT	GO:0044822~poly(A) RNA binding	18	25.3521	5.71654e-07	ENSBTAG00000020139, ENSBTAG00000003229, ENSBTAG00000009908, ENSBTAG00000002648, ENSBTAG00000021093, ENSBTAG00000002468, ENSBTAG00000013924, ENSBTAG00000014534, ENSBTAG00000023343, ENSBTAG00000011559, ENSBTAG00000015285, ENSBTAG00000011963, ENSBTAG00000046394, ENSBTAG00000020905, ENSBTAG00000013866, ENSBTAG00000017389, ENSBTAG00000020733, ENSBTAG00000012344	67	840	13095	4.18817	3.3727e-05	1.12425e-05	0.000570842
Annotation Cluster 2	Enrichment Score: 7.781055304561372
Category	Term	Count	%	PValue	Genes	List Total	Pop Hits	Pop Total	Fold Enrichment	Bonferroni	Benjamini	FDR
GOTERM_CC_DIRECT	GO:0070062~extracellular exosome	31	43.662	6.24544e-10	ENSBTAG00000004855, ENSBTAG00000010265, ENSBTAG00000007583, ENSBTAG00000014534, ENSBTAG00000023343, ENSBTAG00000011559, ENSBTAG00000046394, ENSBTAG00000020905, ENSBTAG00000006505, ENSBTAG00000020733, ENSBTAG00000018320, ENSBTAG00000017389, ENSBTAG00000007737, ENSBTAG00000012640, ENSBTAG00000008091, ENSBTAG00000020139, ENSBTAG00000009535, ENSBTAG00000003229, ENSBTAG00000009908, ENSBTAG00000002648,…	67	2162	15461	3.30879	3.80972e-08	9.52429e-09	6.28096e-07
GOTERM_CC_DIRECT	GO:0005925~focal adhesion	13	18.3099	8.49184e-09	ENSBTAG00000020139, ENSBTAG00000009535, ENSBTAG00000003229, ENSBTAG00000009908, ENSBTAG00000002648, ENSBTAG00000021093, ENSBTAG00000013924, ENSBTAG00000011559, ENSBTAG00000011963, ENSBTAG00000015388, ENSBTAG00000015285, ENSBTAG00000017389, ENSBTAG00000018320	67	318	15461	9.43363	5.18002e-07	1.036e-07	8.54014e-06
GOTERM_CC_DIRECT	GO:0016020~membrane	19	26.7606	2.47789e-08	ENSBTAG00000020139, ENSBTAG00000009535, ENSBTAG00000003229, ENSBTAG00000004855, ENSBTAG00000002648, ENSBTAG00000021093, ENSBTAG00000043556, ENSBTAG00000013924, ENSBTAG00000023343, ENSBTAG00000011559, ENSBTAG00000015285, ENSBTAG00000011963, ENSBTAG00000015388, ENSBTAG00000020905, ENSBTAG00000017389, ENSBTAG00000020733, ENSBTAG00000009757, ENSBTAG00000012344, ENSBTAG00000008091	67	902	15461	4.86082	1.51151e-06	2.51918e-07	2.49198e-05
GOTERM_MF_DIRECT	GO:0044822~poly(A) RNA binding	18	25.3521	5.71654e-07	ENSBTAG00000020139, ENSBTAG00000003229, ENSBTAG00000009908, ENSBTAG00000002648, ENSBTAG00000021093, ENSBTAG00000002468, ENSBTAG00000013924, ENSBTAG00000014534, ENSBTAG00000023343, ENSBTAG00000011559, ENSBTAG00000015285, ENSBTAG00000011963, ENSBTAG00000046394, ENSBTAG00000020905, ENSBTAG00000013866, ENSBTAG00000017389, ENSBTAG00000020733, ENSBTAG00000012344	67	840	13095	4.18817	3.3727e-05	1.12425e-05	0.000570842
Annotation Cluster 3	Enrichment Score: 4.999680969207525
Category	Term	Count	%	PValue	Genes	List Total	Pop Hits	Pop Total	Fold Enrichment	Bonferroni	Benjamini	FDR
UP_KEYWORDS	Ubiquinone	8	11.2676	9.60295e-13	ENSBTAG00000043550, ENSBTAG00000043559, ENSBTAG00000043571, ENSBTAG00000043546, ENSBTAG00000043558, ENSBTAG00000043563, ENSBTAG00000043568, ENSBTAG00000043577	69	21	17808	98.3188	8.45102e-11	2.817e-11	1.0402e-09
UP_KEYWORDS	Formylation	6	8.4507	4.18075e-12	ENSBTAG00000043559, ENSBTAG00000043564, ENSBTAG00000043556, ENSBTAG00000043584, ENSBTAG00000043568, ENSBTAG00000043577	69	6	17808	258.087	3.67907e-10	9.19769e-11	4.52843e-09
GOTERM_CC_DIRECT	GO:0070469~respiratory chain	7	9.85915	2.32847e-11	ENSBTAG00000043550, ENSBTAG00000043561, ENSBTAG00000043571, ENSBTAG00000043546, ENSBTAG00000043556, ENSBTAG00000043563, ENSBTAG00000043568	67	15	15461	107.689	1.42037e-09	4.73456e-10	2.34172e-08
UP_KEYWORDS	Respiratory chain	9	12.6761	6.46044e-11	ENSBTAG00000043550, ENSBTAG00000043561, ENSBTAG00000043559, ENSBTAG00000043571, ENSBTAG00000043546, ENSBTAG00000043556, ENSBTAG00000043563, ENSBTAG00000043568, ENSBTAG00000043577	69	60	17808	38.713	5.68518e-09	9.4753e-10	6.99767e-08
KEGG_PATHWAY	bta00190:Oxidative phosphorylation	13	18.3099	1.07134e-10	ENSBTAG00000043559, ENSBTAG00000043564, ENSBTAG00000043546, ENSBTAG00000043584, ENSBTAG00000043556, ENSBTAG00000043558, ENSBTAG00000043563, ENSBTAG00000043577, ENSBTAG00000043568, ENSBTAG00000043550, ENSBTAG00000043561, ENSBTAG00000043560, ENSBTAG00000043571	53	140	7583	13.2856	2.46407e-09	1.23204e-09	8.4918e-08
KEGG_PATHWAY	bta05012:Parkinson's disease	13	18.3099	2.81699e-10	ENSBTAG00000043559, ENSBTAG00000043564, ENSBTAG00000043546, ENSBTAG00000043584, ENSBTAG00000043556, ENSBTAG00000043558, ENSBTAG00000043563, ENSBTAG00000043577, ENSBTAG00000043568, ENSBTAG00000043550, ENSBTAG00000043561, ENSBTAG00000043560, ENSBTAG00000043571	53	152	7583	12.2367	6.47908e-09	2.15969e-09	2.23285e-07
UP_KEYWORDS	Electron transport	9	12.6761	1.63453e-09	ENSBTAG00000043550, ENSBTAG00000043561, ENSBTAG00000043559, ENSBTAG00000043571, ENSBTAG00000043546, ENSBTAG00000043556, ENSBTAG00000043563, ENSBTAG00000043568, ENSBTAG00000043577	69	89	17808	26.0987	1.43839e-07	2.05484e-08	1.77045e-06
GOTERM_MF_DIRECT	GO:0008137~NADH dehydrogenase (ubiquinone) activity	7	9.85915	1.29354e-08	ENSBTAG00000043559, ENSBTAG00000043571, ENSBTAG00000043546, ENSBTAG00000043558, ENSBTAG00000043563, ENSBTAG00000043568, ENSBTAG00000043577	67	33	13095	41.4586	7.63189e-07	3.81595e-07	1.29171e-05
UP_KEYWORDS	Mitochondrion	14	19.7183	9.41522e-07	ENSBTAG00000043559, ENSBTAG00000003898, ENSBTAG00000043546, ENSBTAG00000043564, ENSBTAG00000043584, ENSBTAG00000043556, ENSBTAG00000043558, ENSBTAG00000043563, ENSBTAG00000043577, ENSBTAG00000043568, ENSBTAG00000043550, ENSBTAG00000043561, ENSBTAG00000043560, ENSBTAG00000043571	69	653	17808	5.53326	8.28505e-05	6.90447e-06	0.00101981
GOTERM_CC_DIRECT	GO:0005747~mitochondrial respiratory chain complex I	6	8.4507	1.62267e-06	ENSBTAG00000043559, ENSBTAG00000043571, ENSBTAG00000043558, ENSBTAG00000043563, ENSBTAG00000043568, ENSBTAG00000043577	67	47	15461	29.4589	9.89781e-05	1.23728e-05	0.00163189
GOTERM_BP_DIRECT	GO:0042773~ATP synthesis coupled electron transport	4	5.6338	1.70184e-06	ENSBTAG00000043559, ENSBTAG00000043556, ENSBTAG00000043563, ENSBTAG00000043577	63	6	13824	146.286	0.000180379	3.60784e-05	0.00190962
UP_KEYWORDS	Oxidoreductase	11	15.493	2.48701e-06	ENSBTAG00000004855, ENSBTAG00000043561, ENSBTAG00000043559, ENSBTAG00000043571, ENSBTAG00000043546, ENSBTAG00000043556, ENSBTAG00000043558, ENSBTAG00000011184, ENSBTAG00000043563, ENSBTAG00000043568, ENSBTAG00000043577	69	397	17808	7.15102	0.000218833	1.6835e-05	0.00269379
UP_KEYWORDS	NAD	7	9.85915	7.06905e-06	ENSBTAG00000043559, ENSBTAG00000043571, ENSBTAG00000043546, ENSBTAG00000043558, ENSBTAG00000043563, ENSBTAG00000043568, ENSBTAG00000043577	69	122	17808	14.8083	0.000621885	4.1471e-05	0.00765664
INTERPRO	IPR001750:NADH:ubiquinone/plastoquinone oxidoreductase	3	4.22535	4.82914e-05	ENSBTAG00000043571, ENSBTAG00000043563, ENSBTAG00000043577	69	3	16802	243.507	0.00908577	0.00303781	0.0599507
Annotation Cluster 4	Enrichment Score: 4.9055538004521715
Category	Term	Count	%	PValue	Genes	List Total	Pop Hits	Pop Total	Fold Enrichment	Bonferroni	Benjamini	FDR
UP_KEYWORDS	rRNA-binding	6	8.4507	2.03761e-09	ENSBTAG00000046394, ENSBTAG00000002026, ENSBTAG00000005142, ENSBTAG00000020905, ENSBTAG00000002648, ENSBTAG00000013924	69	15	17808	103.235	1.79309e-07	2.24137e-08	2.20705e-06
GOTERM_MF_DIRECT	GO:0019843~rRNA binding	5	7.04225	1.90315e-05	ENSBTAG00000046394, ENSBTAG00000005142, ENSBTAG00000020905, ENSBTAG00000002648, ENSBTAG00000013924	67	32	13095	30.5387	0.00112224	0.000280678	0.0190029
Annotation Cluster 5	Enrichment Score: 3.7021899336149127
Category	Term	Count	%	PValue	Genes	List Total	Pop Hits	Pop Total	Fold Enrichment	Bonferroni	Benjamini	FDR
SMART	SM01391:SM01391	6	8.4507	5.02065e-07	ENSBTAG00000006806, ENSBTAG00000038033, ENSBTAG00000039425, ENSBTAG00000007583, ENSBTAG00000038384, ENSBTAG00000004903	23	66	8740	34.5455	8.033e-06	8.033e-06	0.000356533
INTERPRO	IPR018039:Intermediate filament protein, conserved site	6	8.4507	3.04404e-06	ENSBTAG00000006806, ENSBTAG00000038033, ENSBTAG00000039425, ENSBTAG00000007583, ENSBTAG00000038384, ENSBTAG00000004903	69	56	16802	26.0901	0.000575158	0.000575158	0.00377995
UP_KEYWORDS	Intermediate filament	6	8.4507	5.21708e-06	ENSBTAG00000006806, ENSBTAG00000038033, ENSBTAG00000039425, ENSBTAG00000007583, ENSBTAG00000038384, ENSBTAG00000004903	69	66	17808	23.4625	0.000458999	3.27926e-05	0.00565078
INTERPRO	IPR001664:Intermediate filament protein	6	8.4507	1.06065e-05	ENSBTAG00000006806, ENSBTAG00000038033, ENSBTAG00000039425, ENSBTAG00000007583, ENSBTAG00000038384, ENSBTAG00000004903	69	72	16802	20.2923	0.00200263	0.00100182	0.0131701
UP_SEQ_FEATURE	region of interest:Coil 2	6	8.4507	1.37244e-05	ENSBTAG00000040019, ENSBTAG00000006806, ENSBTAG00000038033, ENSBTAG00000039425, ENSBTAG00000007583, ENSBTAG00000038384	58	35	6267	18.5232	0.00159078	0.00159078	0.0156569
UP_SEQ_FEATURE	region of interest:Tail	6	8.4507	2.68713e-05	ENSBTAG00000040019, ENSBTAG00000006806, ENSBTAG00000038033, ENSBTAG00000039425, ENSBTAG00000007583, ENSBTAG00000038384	58	40	6267	16.2078	0.00311226	0.00155734	0.0306527
UP_SEQ_FEATURE	region of interest:Rod	6	8.4507	3.03922e-05	ENSBTAG00000040019, ENSBTAG00000006806, ENSBTAG00000038033, ENSBTAG00000039425, ENSBTAG00000007583, ENSBTAG00000038384	58	41	6267	15.8124	0.00351934	0.00117449	0.0346684
GOTERM_CC_DIRECT	GO:0005882~intermediate filament	5	7.04225	8.15786e-05	ENSBTAG00000006806, ENSBTAG00000038033, ENSBTAG00000007583, ENSBTAG00000038384, ENSBTAG00000004903	67	54	15461	21.3668	0.00496414	0.000497526	0.0820123
Annotation Cluster 8	Enrichment Score: 1.5775735496461074
Category	Term	Count	%	PValue	Genes	List Total	Pop Hits	Pop Total	Fold Enrichment	Bonferroni	Benjamini	FDR
SMART	SM01394:SM01394	4	5.6338	2.37317e-05	ENSBTAG00000037651, ENSBTAG00000006505, ENSBTAG00000012638, ENSBTAG00000012640	23	23	8740	66.087	0.00037964	0.000189838	0.0168515
INTERPRO	IPR001751:S100/Calbindin-D9k, conserved site	4	5.6338	5.86508e-05	ENSBTAG00000037651, ENSBTAG00000006505, ENSBTAG00000012638, ENSBTAG00000012640	69	19	16802	51.2647	0.0110241	0.0027675	0.072807
D0VSD14
Annotation Cluster 1	Enrichment Score: 25.556242055367775
Category	Term	Count	%	PValue	Genes	List Total	Pop Hits	Pop Total	Fold Enrichment	Bonferroni	Benjamini	FDR
UP_KEYWORDS	Ribosomal protein	29	41.4286	7.93452e-40	ENSBTAG00000005296, ENSBTAG00000031723, ENSBTAG00000023462, ENSBTAG00000011559, ENSBTAG00000002038, ENSBTAG00000046394, ENSBTAG00000016224, ENSBTAG00000037931, ENSBTAG00000020905, ENSBTAG00000019147, ENSBTAG00000047136, ENSBTAG00000019718, ENSBTAG00000001360, ENSBTAG00000013264, ENSBTAG00000013866, ENSBTAG00000018320, ENSBTAG00000020733, ENSBTAG00000017389, ENSBTAG00000009535, ENSBTAG00000019701,…	68	168	17808	45.2059	7.45845e-38	7.45845e-38	8.70409e-37
KEGG_PATHWAY	bta03010:Ribosome	30	42.8571	1.51703e-38	ENSBTAG00000005296, ENSBTAG00000031723, ENSBTAG00000023462, ENSBTAG00000011559, ENSBTAG00000002038, ENSBTAG00000046394, ENSBTAG00000016224, ENSBTAG00000037931, ENSBTAG00000020905, ENSBTAG00000019147, ENSBTAG00000047136, ENSBTAG00000019718, ENSBTAG00000001360, ENSBTAG00000013264, ENSBTAG00000013866, ENSBTAG00000020733, ENSBTAG00000018320, ENSBTAG00000017389, ENSBTAG00000009535, ENSBTAG00000019701,…	53	134	7583	32.0318	6.52322e-37	6.52322e-37	1.41174e-35
UP_KEYWORDS	Ribonucleoprotein	29	41.4286	4.11495e-36	ENSBTAG00000005296, ENSBTAG00000031723, ENSBTAG00000023462, ENSBTAG00000011559, ENSBTAG00000002038, ENSBTAG00000046394, ENSBTAG00000016224, ENSBTAG00000037931, ENSBTAG00000020905, ENSBTAG00000019147, ENSBTAG00000047136, ENSBTAG00000019718, ENSBTAG00000001360, ENSBTAG00000013264, ENSBTAG00000013866, ENSBTAG00000018320, ENSBTAG00000020733, ENSBTAG00000017389, ENSBTAG00000009535, ENSBTAG00000019701,…	68	224	17808	33.9044	3.86805e-34	1.93403e-34	4.51405e-33
GOTERM_MF_DIRECT	GO:0003735~structural constituent of ribosome	28	40	6.83958e-32	ENSBTAG00000005296, ENSBTAG00000031723, ENSBTAG00000023462, ENSBTAG00000002038, ENSBTAG00000046394, ENSBTAG00000016224, ENSBTAG00000037931, ENSBTAG00000020905, ENSBTAG00000019147, ENSBTAG00000047136, ENSBTAG00000019718, ENSBTAG00000001360, ENSBTAG00000013264, ENSBTAG00000013866, ENSBTAG00000018320, ENSBTAG00000020733, ENSBTAG00000017389, ENSBTAG00000009535, ENSBTAG00000019701, ENSBTAG00000000622,…	66	212	13095	26.205	4.51412e-30	4.51412e-30	6.99306e-29
GOTERM_BP_DIRECT	GO:0006412~translation	25	35.7143	8.77596e-31	ENSBTAG00000005296, ENSBTAG00000031723, ENSBTAG00000023462, ENSBTAG00000011559, ENSBTAG00000002038, ENSBTAG00000046394, ENSBTAG00000037931, ENSBTAG00000016224, ENSBTAG00000020905, ENSBTAG00000047136, ENSBTAG00000019147, ENSBTAG00000019718, ENSBTAG00000001360, ENSBTAG00000013264, ENSBTAG00000013866, ENSBTAG00000020733, ENSBTAG00000009535, ENSBTAG00000000622, ENSBTAG00000003229, ENSBTAG00000005142,…	61	172	13824	32.9394	1.23741e-28	1.23741e-28	1.03677e-27
GOTERM_CC_DIRECT	GO:0022625~cytosolic large ribosomal subunit	16	22.8571	4.13787e-23	ENSBTAG00000005296, ENSBTAG00000019701, ENSBTAG00000003229, ENSBTAG00000031723, ENSBTAG00000005142, ENSBTAG00000011559, ENSBTAG00000007454, ENSBTAG00000002038, ENSBTAG00000046394, ENSBTAG00000037931, ENSBTAG00000002026, ENSBTAG00000020905, ENSBTAG00000047136, ENSBTAG00000017389, ENSBTAG00000018320, ENSBTAG00000012344	66	63	15461	59.494	2.85513e-21	2.85513e-21	4.26973e-20
GOTERM_CC_DIRECT	GO:0022627~cytosolic small ribosomal subunit	13	18.5714	5.26928e-20	ENSBTAG00000009535, ENSBTAG00000000622, ENSBTAG00000016224, ENSBTAG00000019147, ENSBTAG00000023462, ENSBTAG00000001360, ENSBTAG00000019718, ENSBTAG00000013264, ENSBTAG00000013866, ENSBTAG00000020733, ENSBTAG00000013924, ENSBTAG00000015285, ENSBTAG00000011963	66	40	15461	76.1337	3.6358e-18	1.8179e-18	5.43719e-17
GOTERM_CC_DIRECT	GO:0016020~membrane	19	27.1429	1.90481e-08	ENSBTAG00000009535, ENSBTAG00000003229, ENSBTAG00000004855, ENSBTAG00000023462, ENSBTAG00000043556, ENSBTAG00000013924, ENSBTAG00000011559, ENSBTAG00000011963, ENSBTAG00000015285, ENSBTAG00000002038, ENSBTAG00000016224, ENSBTAG00000020905, ENSBTAG00000019147, ENSBTAG00000001360, ENSBTAG00000013264, ENSBTAG00000017389, ENSBTAG00000020733, ENSBTAG00000012344, ENSBTAG00000008091	66	902	15461	4.93447	1.31432e-06	3.2858e-07	1.96551e-05
GOTERM_MF_DIRECT	GO:0044822~poly(A) RNA binding	19	27.1429	7.98433e-08	ENSBTAG00000003229, ENSBTAG00000023462, ENSBTAG00000013924, ENSBTAG00000014534, ENSBTAG00000011559, ENSBTAG00000011963, ENSBTAG00000015285, ENSBTAG00000002038, ENSBTAG00000046394, ENSBTAG00000016224, ENSBTAG00000020905, ENSBTAG00000019147, ENSBTAG00000001360, ENSBTAG00000013264, ENSBTAG00000013866, ENSBTAG00000017389, ENSBTAG00000020733, ENSBTAG00000012344, ENSBTAG00000019648	66	840	13095	4.48782	5.26964e-06	1.75655e-06	8.16349e-05
Annotation Cluster 2	Enrichment Score: 5.023928794764013
Category	Term	Count	%	PValue	Genes	List Total	Pop Hits	Pop Total	Fold Enrichment	Bonferroni	Benjamini	FDR
UP_KEYWORDS	Ubiquinone	8	11.4286	8.62045e-13	ENSBTAG00000043550, ENSBTAG00000043559, ENSBTAG00000043571, ENSBTAG00000043546, ENSBTAG00000043558, ENSBTAG00000043563, ENSBTAG00000043568, ENSBTAG00000043577	68	21	17808	99.7647	8.10363e-11	2.70121e-11	9.45699e-10
UP_KEYWORDS	Formylation	6	8.57143	3.87352e-12	ENSBTAG00000043559, ENSBTAG00000043564, ENSBTAG00000043556, ENSBTAG00000043584, ENSBTAG00000043568, ENSBTAG00000043577	68	6	17808	261.882	3.64115e-10	7.28231e-11	4.24926e-09
GOTERM_CC_DIRECT	GO:0070469~respiratory chain	7	10	2.11785e-11	ENSBTAG00000043550, ENSBTAG00000043561, ENSBTAG00000043571, ENSBTAG00000043546, ENSBTAG00000043556, ENSBTAG00000043563, ENSBTAG00000043568	66	15	15461	109.32	1.46132e-09	4.87106e-10	2.18534e-08
UP_KEYWORDS	Respiratory chain	9	12.8571	5.71524e-11	ENSBTAG00000043550, ENSBTAG00000043561, ENSBTAG00000043559, ENSBTAG00000043571, ENSBTAG00000043546, ENSBTAG00000043556, ENSBTAG00000043563, ENSBTAG00000043568, ENSBTAG00000043577	68	60	17808	39.2824	5.37233e-09	8.95388e-10	6.26955e-08
KEGG_PATHWAY	bta00190:Oxidative phosphorylation	13	18.5714	1.07134e-10	ENSBTAG00000043559, ENSBTAG00000043564, ENSBTAG00000043546, ENSBTAG00000043584, ENSBTAG00000043556, ENSBTAG00000043558, ENSBTAG00000043563, ENSBTAG00000043577, ENSBTAG00000043568, ENSBTAG00000043550, ENSBTAG00000043561, ENSBTAG00000043560, ENSBTAG00000043571	53	140	7583	13.2856	4.60675e-09	2.30337e-09	9.96984e-08
KEGG_PATHWAY	bta05012:Parkinson's disease	13	18.5714	2.81699e-10	ENSBTAG00000043559, ENSBTAG00000043564, ENSBTAG00000043546, ENSBTAG00000043584, ENSBTAG00000043556, ENSBTAG00000043558, ENSBTAG00000043563, ENSBTAG00000043577, ENSBTAG00000043568, ENSBTAG00000043550, ENSBTAG00000043561, ENSBTAG00000043560, ENSBTAG00000043571	53	152	7583	12.2367	1.21131e-08	4.03769e-09	2.62149e-07
UP_KEYWORDS	Electron transport	9	12.8571	1.44809e-09	ENSBTAG00000043550, ENSBTAG00000043561, ENSBTAG00000043559, ENSBTAG00000043571, ENSBTAG00000043546, ENSBTAG00000043556, ENSBTAG00000043563, ENSBTAG00000043568, ENSBTAG00000043577	68	89	17808	26.4825	1.3612e-07	1.7015e-08	1.58854e-06
GOTERM_MF_DIRECT	GO:0008137~NADH dehydrogenase (ubiquinone) activity	7	10	1.17803e-08	ENSBTAG00000043559, ENSBTAG00000043571, ENSBTAG00000043546, ENSBTAG00000043558, ENSBTAG00000043563, ENSBTAG00000043568, ENSBTAG00000043577	66	33	13095	42.0868	7.77501e-07	3.88751e-07	1.20447e-05
UP_KEYWORDS	Mitochondrion	14	20	7.8762e-07	ENSBTAG00000043559, ENSBTAG00000003898, ENSBTAG00000043546, ENSBTAG00000043564, ENSBTAG00000043584, ENSBTAG00000043556, ENSBTAG00000043558, ENSBTAG00000043563, ENSBTAG00000043577, ENSBTAG00000043568, ENSBTAG00000043550, ENSBTAG00000043561, ENSBTAG00000043560, ENSBTAG00000043571	68	653	17808	5.61463	7.40336e-05	7.40361e-06	0.000864007
GOTERM_CC_DIRECT	GO:0005747~mitochondrial respiratory chain complex I	6	8.57143	1.50314e-06	ENSBTAG00000043559, ENSBTAG00000043571, ENSBTAG00000043558, ENSBTAG00000043563, ENSBTAG00000043568, ENSBTAG00000043577	66	47	15461	29.9052	0.000103712	1.7286e-05	0.00155103
GOTERM_BP_DIRECT	GO:0042773~ATP synthesis coupled electron transport	4	5.71429	1.54035e-06	ENSBTAG00000043559, ENSBTAG00000043556, ENSBTAG00000043563, ENSBTAG00000043577	61	6	13824	151.082	0.000217166	7.23938e-05	0.00181971
UP_KEYWORDS	Oxidoreductase	11	15.7143	2.16372e-06	ENSBTAG00000004855, ENSBTAG00000043561, ENSBTAG00000043559, ENSBTAG00000043571, ENSBTAG00000043546, ENSBTAG00000043556, ENSBTAG00000043558, ENSBTAG00000011184, ENSBTAG00000043563, ENSBTAG00000043568, ENSBTAG00000043577	68	397	17808	7.25619	0.000203369	1.84898e-05	0.00237355
UP_KEYWORDS	NAD	7	10	6.48135e-06	ENSBTAG00000043559, ENSBTAG00000043571, ENSBTAG00000043546, ENSBTAG00000043558, ENSBTAG00000043563, ENSBTAG00000043568, ENSBTAG00000043577	68	122	17808	15.026	0.000609063	5.07694e-05	0.00710974
INTERPRO	IPR001750:NADH:ubiquinone/plastoquinone oxidoreductase	3	4.28571	4.68729e-05	ENSBTAG00000043571, ENSBTAG00000043563, ENSBTAG00000043577	68	3	16802	247.088	0.00854126	0.00854126	0.0578796
Annotation Cluster 3	Enrichment Score: 4.387126644769786
Category	Term	Count	%	PValue	Genes	List Total	Pop Hits	Pop Total	Fold Enrichment	Bonferroni	Benjamini	FDR
UP_KEYWORDS	rRNA-binding	5	7.14286	2.42099e-07	ENSBTAG00000046394, ENSBTAG00000002026, ENSBTAG00000005142, ENSBTAG00000020905, ENSBTAG00000013924	68	15	17808	87.2941	2.2757e-05	2.52858e-06	0.000265579
GOTERM_BP_DIRECT	GO:0000027~ribosomal large subunit assembly	5	7.14286	1.4747e-06	ENSBTAG00000007454, ENSBTAG00000046394, ENSBTAG00000002026, ENSBTAG00000031723, ENSBTAG00000020905	61	20	13824	56.6557	0.000207912	0.000103961	0.00174216
Annotation Cluster 5	Enrichment Score: 3.3027663769559834
Category	Term	Count	%	PValue	Genes	List Total	Pop Hits	Pop Total	Fold Enrichment	Bonferroni	Benjamini	FDR
UP_SEQ_FEATURE	region of interest:Coil 2	6	8.57143	1.14943e-05	ENSBTAG00000040019, ENSBTAG00000039967, ENSBTAG00000006806, ENSBTAG00000038033, ENSBTAG00000039425, ENSBTAG00000007583	56	35	6267	19.1847	0.00137837	0.00137837	0.0131939
UP_SEQ_FEATURE	region of interest:Tail	6	8.57143	2.25348e-05	ENSBTAG00000040019, ENSBTAG00000039967, ENSBTAG00000006806, ENSBTAG00000038033, ENSBTAG00000039425, ENSBTAG00000007583	56	40	6267	16.7866	0.00270056	0.00135119	0.0258654
SMART	SM01391:SM01391	5	7.14286	2.35775e-05	ENSBTAG00000039967, ENSBTAG00000006806, ENSBTAG00000038033, ENSBTAG00000039425, ENSBTAG00000007583	24	66	8740	27.5884	0.000424309	0.000424309	0.0173782
UP_SEQ_FEATURE	region of interest:Rod	6	8.57143	2.54942e-05	ENSBTAG00000040019, ENSBTAG00000039967, ENSBTAG00000006806, ENSBTAG00000038033, ENSBTAG00000039425, ENSBTAG00000007583	56	41	6267	16.3772	0.00305467	0.00101926	0.0292618
INTERPRO	IPR018039:Intermediate filament protein, conserved site	5	7.14286	7.25616e-05	ENSBTAG00000039967, ENSBTAG00000006806, ENSBTAG00000038033, ENSBTAG00000039425, ENSBTAG00000007583	68	56	16802	22.0614	0.0131915	0.00441664	0.0895874
Annotation Cluster 7	Enrichment Score: 1.657210645715389
Category	Term	Count	%	PValue	Genes	List Total	Pop Hits	Pop Total	Fold Enrichment	Bonferroni	Benjamini	FDR
SMART	SM01394:SM01394	4	5.71429	2.72447e-05	ENSBTAG00000037651, ENSBTAG00000006505, ENSBTAG00000012638, ENSBTAG00000012640	24	23	8740	63.3333	0.00049029	0.000245175	0.0200809
INTERPRO	IPR001751:S100/Calbindin-D9k, conserved site	4	5.71429	5.61034e-05	ENSBTAG00000037651, ENSBTAG00000006505, ENSBTAG00000012638, ENSBTAG00000012640	68	19	16802	52.0186	0.0102147	0.00512045	0.0692739

## Sheet: STATIC_TRANS_NETWORKANAL
D0VSD1 - PROTEIN AND PROTEIN INTERACTION - BP							D0VSD1 - PROTEIN AND PROTEIN INTERACTION - MF							D0VSD1 - PROTEIN AND PROTEIN INTERACTION - CC
Pathway	Total	Expected	Hits	P.Value	FDR		Pathway	Total	Expected	Hits	P.Value	FDR		Pathway	Total	Expected	Hits	P.Value	FDR
nucleosome assembly	233	8.52	56	9.42e-31	6.24e-28		transcription cofactor activity	437	15.5	69	1.17e-26	3.87e-24		proteasome complex	53	1.78	44	5.42e-57	9.43e-55
regulation of secretion	137	5.01	40	1.23e-25	4.07e-23		RNA binding	165	5.86	41	9.97e-24	1.65e-21		endocytic vesicle	239	8.02	59	6.46e-35	5.62e-33
Rho protein signal transduction	94	3.44	29	1.31e-19	2.88e-17		GTPase activity	67	2.38	23	3.11e-17	3.42e-15		nucleus	3770	126	234	7.29e-28	4.23e-26
phagocytosis	103	3.76	28	2.4e-17	3.97e-15		nucleotide binding	1380	49	109	1.04e-16	8.59e-15		microtubule organizing center	179	6.01	44	4.23e-26	1.84e-24
DNA-dependent transcription, initiation	22	0.804	14	1.49e-15	1.97e-13		RNA helicase activity	46	1.63	19	3.26e-16	2.15e-14		chromosome	4000	134	235	2.43e-24	8.46e-23
chromatin remodeling	49	1.79	19	2.23e-15	2.46e-13		endodeoxyribonuclease activity	13	0.462	8	2.61e-09	1.43e-07		transcription factor TFIID complex	91	3.05	26	1.23e-17	3.57e-16
positive regulation of cell adhesion	120	4.39	27	1.55e-14	1.47e-12		cation channel activity	49	1.74	12	9.61e-08	3.99e-06		kinetochore	75	2.52	23	1.67e-16	4.16e-15
cell development	21	0.767	11	3.44e-11	2.85e-09		lyase activity	13	0.462	7	9.67e-08	3.99e-06		nucleoplasm	1440	48.4	108	2.44e-16	5.31e-15
positive regulation of transferase activity	166	6.07	27	5.34e-11	3.93e-09		transcription corepressor activity	82	2.91	15	1.58e-07	5.78e-06		intercalated disc	19	0.638	13	1.3e-15	2.51e-14
organelle organization	74	2.7	16	7.24e-09	4.8e-07		antigen binding	21	0.746	8	3.21e-07	1.06e-05		spindle	14	0.47	11	1.79e-14	3.11e-13
transcription, DNA-dependent	45	1.64	12	4.64e-08	2.79e-06		cytokine binding	17	0.604	7	9.68e-07	2.9e-05		nuclear matrix	104	3.49	24	4.36e-14	6.9e-13
regulation of cellular component organization	13	0.475	7	1.17e-07	6.47e-06		transmembrane receptor protein tyrosine kinase activity	16	0.568	6	1.15e-05	0.000315		Golgi stack	335	11.2	37	1.66e-10	2.41e-09
microtubule-based movement	106	3.87	16	1.36e-06	6.92e-05		nucleotidyltransferase activity	24	0.853	7	1.39e-05	0.000352		synapse	22	0.738	10	7.38e-10	9.88e-09
receptor-mediated endocytosis	51	1.86	11	1.73e-06	8.16e-05		acetyltransferase activity	51	1.81	9	6.66e-05	0.00157		kinesin complex	34	1.14	10	1.04e-07	1.29e-06
post-Golgi vesicle-mediated transport	18	0.658	7	1.85e-06	8.19e-05		endonuclease activity	271	9.63	23	9.91e-05	0.00218		trans-Golgi network	76	2.55	14	1.92e-07	2.23e-06
protein import into nucleus, translocation	14	0.512	6	5.37e-06	0.000222		steroid dehydrogenase activity	238	8.45	21	0.000115	0.00237		cell-cell junction	301	10.1	29	3.32e-07	3.61e-06
one-carbon metabolic process	22	0.804	7	8.75e-06	0.000341		zinc ion binding	370	13.1	28	0.000133	0.00241		spindle pole	72	2.42	13	6.7e-07	6.86e-06
fatty acid oxidation	292	10.7	26	2.47e-05	0.00091		voltage-gated potassium channel activity	156	5.54	16	0.000134	0.00241		chromosome, centromeric region	54	1.81	11	1.4e-06	1.35e-05
negative regulation of DNA binding	3	0.11	3	4.85e-05	0.00169		collagen binding	314	11.2	25	0.000139	0.00241		U12-type spliceosomal complex	581	19.5	41	5.44e-06	4.98e-05
actin filament organization	30	1.1	7	8.11e-05	0.00268		lipase activity	267	9.49	22	0.000214	0.00353		ribosome	42	1.41	8	6.53e-05	0.000568
cellular response to stimulus	52	1.9	9	9.69e-05	0.00305		structural molecule activity	1110	39.4	61	0.000331	0.00504		eukaryotic translation initiation factor 3 complex	173	5.81	17	7.22e-05	0.000598
muscle organ development	15	0.548	5	0.000141	0.00424		phosphatase binding	76	2.7	10	0.000336	0.00504		Golgi-associated vesicle	124	4.16	13	0.000266	0.00211
regulation of transcription from RNA polymerase II promoter	498	18.2	35	0.000153	0.0044		3'-5' exonuclease activity	170	6.04	16	0.00036	0.00516		vesicle membrane	113	3.79	12	0.000404	0.00306
chromosome condensation	9	0.329	4	0.000191	0.00528		phosphatase inhibitor activity	19	0.675	5	0.000425	0.00584		apical plasma membrane	28	0.94	5	0.00216	0.0157
positive regulation of hydrolase activity	59	2.16	9	0.000264	0.00699		oxidoreductase activity, acting on the aldehyde or oxo group of donors, NAD or NADP as acceptor	12	0.426	4	0.000619	0.00817		coated vesicle	120	4.03	11	0.00233	0.0162
intrinsic apoptotic signaling pathway	36	1.32	7	0.000275	0.00701		chloride channel activity	2	0.071	2	0.00126	0.016		cytoplasmic vesicle	170	5.7	13	0.00482	0.0323
regulation of Rho protein signal transduction	28	1.02	6	0.000436	0.0103		calcium ion binding	8	0.284	3	0.00218	0.0267		adherens junction	64	2.15	7	0.00546	0.0352
rhythmic process	28	1.02	6	0.000436	0.0103		single-stranded RNA binding	53	1.88	7	0.00255	0.03		nuclear chromatin	135	4.53	11	0.00576	0.0358
lipid biosynthetic process	374	13.7	27	0.000577	0.0132		ATPase activity, coupled	57	2.02	7	0.00387	0.044		DNA-directed RNA polymerase II, core complex	137	4.6	11	0.00642	0.0374
apoptotic process	20	0.731	5	0.000626	0.0138		exonuclease activity	396	14.1	24	0.00757	0.0833		trans-Golgi network transport vesicle	4	0.134	2	0.00645	0.0374
hormone secretion	81	2.96	10	0.000703	0.015		damaged DNA binding	50	1.78	6	0.00821	0.0874		intermediate filament cytoskeleton	15	0.503	3	0.0126	0.071
nucleus organization	70	2.56	9	0.000959	0.0198									centrosome	833	28	40	0.014	0.074
embryonic morphogenesis	22	0.804	5	0.001	0.0201									ubiquitin ligase complex	43	1.44	5	0.014	0.074
heme biosynthetic process	165	6.03	15	0.00104	0.0203									nuclear replication fork	328	11	19	0.0149	0.0764
intra-Golgi vesicle-mediated transport	14	0.512	4	0.00131	0.0243									cytosol	361	12.1	20	0.0197	0.0979
cellular macromolecule catabolic process	2	0.0731	2	0.00133	0.0243
DNA damage response, signal transduction by p53 class mediator	317	11.6	23	0.00136	0.0243
energy reserve metabolic process	206	7.53	17	0.00146	0.0254
nitrogen compound metabolic process	227	8.3	18	0.00168	0.0285
apoptotic DNA fragmentation	62	2.27	8	0.00178	0.0295
carbohydrate biosynthetic process	8	0.292	3	0.00237	0.0373
vesicle-mediated transport	8	0.292	3	0.00237	0.0373
adenylate cyclase-activating G-protein coupled receptor signaling pathway	67	2.45	8	0.00293	0.0449
regulation of signal transduction	53	1.94	7	0.00298	0.0449
base-excision repair	68	2.49	8	0.00322	0.0474
protein polyubiquitination	31	1.13	5	0.00493	0.0709
actin filament bundle assembly	20	0.731	4	0.00535	0.0753
activation of JUN kinase activity	21	0.767	4	0.00642	0.0885
regulation of muscle contraction	4	0.146	2	0.00761	0.097
ER-nucleus signaling pathway	4	0.146	2	0.00761	0.097
MAPK cascade	22	0.804	4	0.00762	0.097
tRNA processing	22	0.804	4	0.00762	0.097
D0VSD3 - GENE AND MIRNA INTERACTION - BP							D0VSD3 - GENE AND MIRNA INTERACTION - MF							D0VSD3 - GENE AND MIRNA INTERACTION - CC
NO SIG							NO SIG							Pathway	Total	Expected	Hits	P.Value	FDR
														chromosome	4000	636	971	7.44e-64	1.29e-61
														nucleus	3770	600	922	6.04e-61	5.26e-59
														nucleoplasm	1440	230	385	6.35e-29	3.07e-27
														U12-type spliceosomal complex	581	92.5	199	7.05e-29	3.07e-27
														proteasome complex	53	8.44	45	1.93e-28	6.73e-27
														endocytic vesicle	239	38.1	108	4.21e-27	1.22e-25
														centrosome	833	133	249	7.79e-26	1.94e-24
														cell-cell junction	301	47.9	120	4.69e-24	1.02e-22
														basolateral plasma membrane	33	5.25	28	4.04e-18	7.82e-17
														microtubule organizing center	179	28.5	75	6.55e-17	1.14e-15
														organelle inner membrane	94	15	49	4.18e-16	6.61e-15
														mitochondrial envelope	330	52.5	110	2.11e-15	3.06e-14
														acetylcholine-gated channel complex	123	19.6	53	6.19e-13	8.29e-12
														transcription factor TFIID complex	91	14.5	43	2.12e-12	2.63e-11
														nuclear membrane	279	44.4	89	1.62e-11	1.88e-10
														intercalated disc	19	3.03	16	9.71e-11	1.06e-09
														cytosol	361	57.5	105	1.24e-10	1.26e-09
														nuclear chromatin	135	21.5	52	1.64e-10	1.59e-09
														mitochondrial inner membrane	40	6.37	24	2.88e-10	2.64e-09
														ruffle	52	8.28	27	1.94e-09	1.68e-08
														Golgi stack	335	53.3	95	4.03e-09	3.34e-08
														nuclear matrix	104	16.6	41	6.27e-09	4.96e-08
														nucleolus	1230	196	267	1.72e-08	1.3e-07
														kinetochore	75	11.9	32	3.09e-08	2.24e-07
														intermediate filament cytoskeleton	15	2.39	12	7.32e-08	5.09e-07
														adherens junction	64	10.2	28	1.17e-07	7.57e-07
														nuclear replication fork	328	52.2	89	1.17e-07	7.57e-07
														mitochondrial membrane	91	14.5	35	1.64e-07	1.02e-06
														spindle	14	2.23	11	3.71e-07	2.22e-06
														transcription factor complex	19	3.03	13	4.29e-07	2.49e-06
														apicolateral plasma membrane	59	9.39	25	1.15e-06	6.47e-06
														endomembrane system	141	22.4	45	1.63e-06	8.89e-06
														integrator complex	36	5.73	18	2.01e-06	1.06e-05
														extrinsic to membrane	27	4.3	15	2.62e-06	1.34e-05
														cell projection	101	16.1	35	2.88e-06	1.43e-05
														mitochondrial matrix	22	3.5	13	4.89e-06	2.36e-05
														microtubule associated complex	40	6.37	18	1.32e-05	6.23e-05
														DNA-directed RNA polymerase II, core complex	137	21.8	41	2.65e-05	0.000121
														synapse	22	3.5	12	3.46e-05	0.000155
														mitochondrion	74	11.8	26	4.02e-05	0.000175
														spindle pole	72	11.5	25	7.04e-05	0.000299
														cytoplasmic membrane-bounded vesicle	41	6.53	17	8.24e-05	0.000342
														cell junction	34	5.41	15	9.2e-05	0.000372
														extracellular matrix	186	29.6	49	0.000173	0.000684
														eukaryotic translation initiation factor 3 complex	173	27.5	46	0.000214	0.000828
														brush border	74	11.8	24	0.000321	0.00121
														mitochondrial respiratory chain	110	17.5	32	0.000345	0.00128
														coated vesicle	120	19.1	33	0.000845	0.00306
														integral to membrane	53	8.44	18	0.000949	0.00337
														integral to Golgi membrane	19	3.03	9	0.0013	0.00452
														apical part of cell	34	5.41	13	0.00139	0.00475
														chromatin	78	12.4	23	0.00183	0.00612
														pore complex	31	4.94	12	0.00187	0.00612
														integral to organelle membrane	145	23.1	37	0.0019	0.00612
														organelle membrane	132	21	34	0.0024	0.0076
														intrinsic to membrane	67	10.7	20	0.00301	0.00937
														kinesin complex	34	5.41	12	0.00457	0.0139
														ubiquitin ligase complex	43	6.85	14	0.00523	0.0157
														Golgi-associated vesicle	124	19.7	31	0.00585	0.0172
														nuclear pore	35	5.57	12	0.00596	0.0173
														condensed nuclear chromosome	31	4.94	11	0.00623	0.0178
														PML body	27	4.3	10	0.00637	0.0179
														trans-Golgi network	76	12.1	21	0.00652	0.018
														chromosome, centromeric region	54	8.6	16	0.00815	0.0222
														synaptic vesicle	24	3.82	9	0.00867	0.0232
														intrinsic to plasma membrane	88	14	23	0.00936	0.0247
														vesicle membrane	113	18	28	0.00964	0.025
														nuclear envelope	81	12.9	21	0.0139	0.0355
														integral to plasma membrane	39	6.21	12	0.0152	0.0382
														microvillus	26	4.14	9	0.0154	0.0382
														oligosaccharyltransferase complex	344	54.8	70	0.016	0.0391
														cytoplasmic vesicle	170	27.1	38	0.0167	0.0405
														apical plasma membrane	28	4.46	9	0.0253	0.0603
														anchored to plasma membrane	8	1.27	4	0.0262	0.0616
														nuclear speck	24	3.82	8	0.0276	0.0639
														replication fork	16	2.55	6	0.0308	0.0704
														vesicle	9	1.43	4	0.0413	0.0933
D0VSD7(WO_B29) - GENE AND MIRNA INTERACTION - BP							D0VSD7(WO_B29) - GENE AND MIRNA INTERACTION - MF							D0VSD7(WO_B29) - GENE AND MIRNA INTERACTION - CC
NO SIG							NO SIG							Pathway	Total	Expected	Hits	P.Value	FDR
														mitochondrial envelope	330	4.08	17	6.99e-07	0.000122
														nucleolus	1230	15.3	33	1.64e-05	0.00143
														mitochondrion	74	0.916	7	3.51e-05	0.00203
														intrinsic to membrane	67	0.829	6	0.000175	0.00762
														nucleus	3770	46.6	64	0.00205	0.0713
D0VSD7(WO_B29) - PROTEIN AND PROTEIN INTERACTION - BP							D0VSD7(WO_B29) - PROTEIN AND PROTEIN INTERACTION - MF							D0VSD7(WO_B29) - PROTEIN AND PROTEIN INTERACTION - CC
Pathway	Total	Expected	Hits	P.Value	FDR		Pathway	Total	Expected	Hits	P.Value	FDR		Pathway	Total	Expected	Hits	P.Value	FDR
nucleosome assembly	233	17.6	77	1.99e-30	1.32e-27		nucleotide binding	1380	105	225	2.39e-31	7.89e-29		proteasome complex	53	3.7	44	1.21e-42	2.1e-40
regulation of secretion	137	10.4	47	1.03e-19	3.41e-17		RNA binding	165	12.6	59	2.92e-25	4.82e-23		endocytic vesicle	239	16.7	88	1.79e-41	1.55e-39
hemopoiesis	53	4	29	2.5e-19	5.53e-17		transcription cofactor activity	437	33.4	101	4.98e-25	5.48e-23		chromosome	4000	279	434	5.19e-29	3.01e-27
Rho protein signal transduction	94	7.1	34	2.1e-15	3.48e-13		RNA polymerase II transcription cofactor activity	33	2.52	21	4.14e-16	3.42e-14		microtubule organizing center	179	12.5	62	1.04e-27	4.53e-26
base-excision repair	68	5.14	27	1.18e-13	1.56e-11		translation initiation factor activity	218	16.7	51	2.51e-13	1.66e-11		U12-type spliceosomal complex	581	40.5	118	3.08e-27	1.07e-25
DNA-dependent transcription, initiation	22	1.66	15	1.37e-12	1.51e-10		RNA helicase activity	46	3.52	21	3.1e-12	1.71e-10		nucleus	3770	263	410	5.82e-27	1.69e-25
chromatin remodeling	49	3.7	21	1.11e-11	1.05e-09		sulfotransferase activity	30	2.29	17	4.15e-12	1.95e-10		basolateral plasma membrane	33	2.3	26	1.65e-24	4.09e-23
regulation of transcription from RNA polymerase II promoter	498	37.6	76	1.8e-09	1.49e-07		GTPase activity	67	5.12	24	4.74e-11	1.96e-09		cell-cell junction	301	21	68	1.53e-18	3.34e-17
lipid biosynthetic process	374	28.3	62	2.44e-09	1.79e-07		histone methyltransferase activity	9	0.688	9	8.59e-11	3.15e-09		transcription factor TFIID complex	91	6.35	33	5.28e-16	1.02e-14
positive regulation of cell differentiation	35	2.64	15	1.02e-08	6.76e-07		transcription factor binding	15	1.15	11	5.04e-10	1.66e-08		intercalated disc	19	1.33	15	1.21e-14	2.1e-13
viral reproduction	17	1.28	10	6.86e-08	4.13e-06		structural molecule activity	1110	84.7	140	5.92e-10	1.78e-08		nuclear matrix	104	7.26	32	2.92e-13	4.62e-12
cell development	21	1.59	11	7.49e-08	4.13e-06		zinc ion binding	370	28.3	63	9.81e-10	2.7e-08		Golgi stack	335	23.4	60	8.9e-12	1.29e-10
tissue remodeling	41	3.1	15	1.3e-07	6.6e-06		structural constituent of cytoskeleton	325	24.8	57	2.06e-09	5.23e-08		nucleoplasm	1440	101	166	1.67e-11	2.24e-10
cytoskeleton organization	214	16.2	39	1.97e-07	9.32e-06		exonuclease activity	396	30.3	62	3.66e-08	8.14e-07		spindle	14	0.977	11	5.4e-11	6.71e-10
regulation of pH	12	0.907	8	3.87e-07	1.6e-05		hormone activity	77	5.89	22	3.7e-08	8.14e-07		centrosome	833	58.1	105	1.21e-09	1.41e-08
neutral amino acid transport	12	0.907	8	3.87e-07	1.6e-05		lipase activity	267	20.4	46	1.32e-07	2.73e-06		cytoplasmic membrane-bounded vesicle	41	2.86	15	4.59e-08	4.99e-07
transcription, DNA-dependent	45	3.4	15	5.29e-07	2.06e-05		endonuclease activity	271	20.7	45	5.36e-07	1.04e-05		synapse	22	1.54	11	6.21e-08	6.36e-07
intrinsic apoptotic signaling pathway	36	2.72	13	1.07e-06	3.74e-05		acetyltransferase activity	51	3.9	16	6.65e-07	1.22e-05		cytosol	361	25.2	52	4.26e-07	4.12e-06
cation transport	17	1.28	9	1.07e-06	3.74e-05		antigen binding	21	1.61	10	1.05e-06	1.82e-05		Golgi-associated vesicle	124	8.65	25	1.19e-06	1.09e-05
steroid metabolic process	349	26.4	50	7.58e-06	0.000251		nuclease activity	450	34.4	63	1.67e-06	2.76e-05		spindle pole	72	5.02	17	6.66e-06	5.79e-05
double-strand break repair	27	2.04	10	1.48e-05	0.000466		3'-5' exonuclease activity	170	13	31	4.44e-06	6.72e-05		extrinsic to membrane	27	1.88	10	7.35e-06	6.09e-05
regulation of cellular component organization	13	0.982	7	1.57e-05	0.000473		guanyl nucleotide binding	15	1.15	8	4.48e-06	6.72e-05		mitochondrial envelope	330	23	45	1.1e-05	8.66e-05
fatty acid oxidation	292	22.1	43	1.67e-05	0.000479		protein kinase activity	94	7.19	21	6.21e-06	8.91e-05		lysosome	222	15.5	34	1.15e-05	8.66e-05
positive regulation of T cell proliferation	126	9.52	24	2.05e-05	0.000565		cation channel activity	49	3.75	14	1.13e-05	0.000155		kinetochore	75	5.23	17	1.19e-05	8.66e-05
organelle organization	74	5.59	17	2.74e-05	0.000726		deacetylase activity	57	4.36	15	1.65e-05	0.000216		organelle inner membrane	94	6.56	19	2.15e-05	0.00015
apoptotic DNA fragmentation	62	4.68	15	4.24e-05	0.00105		lyase activity	13	0.994	7	1.7e-05	0.000216		eukaryotic translation initiation factor 3 complex	173	12.1	28	2.4e-05	0.000161
actin filament organization	30	2.27	10	4.28e-05	0.00105		protein serine/threonine phosphatase activity	141	10.8	26	2.11e-05	0.000258		microvillus	26	1.81	9	3.98e-05	0.000257
microtubule-based movement	106	8.01	20	0.000113	0.00267		transcription corepressor activity	82	6.27	18	3.63e-05	0.000428		nuclear replication fork	328	22.9	42	9.42e-05	0.000585
smooth muscle contraction	91	6.88	18	0.000131	0.00299		nucleotidyltransferase activity	24	1.83	9	3.92e-05	0.000446		adherens junction	64	4.47	14	0.000105	0.000629
positive regulation of DNA binding	5	0.378	4	0.000152	0.00336		ligand-activated sequence-specific DNA binding RNA polymerase II transcription factor activity	42	3.21	12	4.77e-05	0.000525		acetylcholine-gated channel complex	123	8.58	21	0.000112	0.000648
phagocytosis	103	7.78	19	0.000226	0.0048		single-stranded DNA binding	36	2.75	11	4.96e-05	0.000528		integrator complex	36	2.51	10	0.000124	0.000699
positive regulation of cell adhesion	120	9.07	21	0.000232	0.0048		carbon-carbon lyase activity	20	1.53	8	6.2e-05	0.00064		nuclear membrane	279	19.5	36	0.000251	0.00136
response to hypoxia	105	7.93	19	0.000292	0.00586		ATPase activity, coupled	57	4.36	14	7.23e-05	0.000723		DNA-directed RNA polymerase II, core complex	137	9.56	21	0.000516	0.00272
mRNA processing	19	1.44	7	0.000308	0.006		double-stranded RNA binding	45	3.44	12	0.0001	0.000973		synaptic vesicle	24	1.67	7	0.000951	0.00486
negative regulation of transport	67	5.06	14	0.000398	0.00753		DNA-directed DNA polymerase activity	27	2.06	9	0.000114	0.00107		integral to Golgi membrane	19	1.33	6	0.0014	0.00696
cell cycle checkpoint	3	0.227	3	0.00043	0.00769		cytokine binding	17	1.3	7	0.000147	0.00134		microtubule associated complex	40	2.79	9	0.00144	0.00696
negative regulation of DNA binding	3	0.227	3	0.00043	0.00769		steroid dehydrogenase activity	238	18.2	34	0.000284	0.00253		mitochondrial membrane	91	6.35	15	0.00149	0.00699
regulation of Rho protein signal transduction	28	2.12	8	0.000817	0.0142		protein dimerization activity	107	8.18	19	0.000435	0.00378		kinesin complex	34	2.37	8	0.00194	0.00887
negative regulation of cell migration	29	2.19	8	0.00105	0.0179		deoxyribonuclease activity	39	2.98	10	0.000533	0.00451		PML body	27	1.88	7	0.00203	0.00905
cell maturation	426	32.2	50	0.00115	0.019		transmembrane receptor protein tyrosine kinase activity	16	1.22	6	0.000806	0.00664		intermediate filament cytoskeleton	15	1.05	5	0.00272	0.0118
regulation of binding	83	6.27	15	0.00125	0.0202		pyrophosphatase activity	130	9.94	21	0.000825	0.00664		mitochondrial matrix	22	1.54	6	0.00321	0.0136
post-Golgi vesicle-mediated transport	18	1.36	6	0.00154	0.0243		3',5'-cyclic-nucleotide phosphodiesterase activity	29	2.22	8	0.00114	0.00895		cytoplasmic vesicle	170	11.9	22	0.00363	0.015
cellular aromatic compound metabolic process	8	0.604	4	0.00177	0.0272		transferase activity, transferring acyl groups other than amino-acyl groups	91	6.96	16	0.00134	0.0103		chromosome, centromeric region	54	3.77	10	0.00374	0.0151
cellular lipid metabolic process	13	0.982	5	0.00188	0.0276		Ras GTPase binding	426	32.6	50	0.00148	0.0111		endosome	91	6.35	14	0.00406	0.016
nuclear export	13	0.982	5	0.00188	0.0276		RNA polymerase II distal enhancer sequence-specific DNA binding transcription factor activity	128	9.79	20	0.00165	0.0121		mitochondrial small ribosomal subunit	163	11.4	21	0.00466	0.0178
fatty acid biosynthetic process	87	6.57	15	0.00204	0.0293		endodeoxyribonuclease activity	13	0.994	5	0.00198	0.0142		pore complex	31	2.16	7	0.00471	0.0178
inorganic anion transport	115	8.69	18	0.00237	0.0328		hydrolase activity, acting on carbon-nitrogen (but not peptide) bonds, in cyclic amidines	447	34.2	51	0.00245	0.0172		trans-Golgi network	76	5.3	12	0.00609	0.0225
DNA-dependent transcription, elongation	106	8.01	17	0.00238	0.0328		amine transmembrane transporter activity	201	15.4	27	0.00287	0.0197		integral to endoplasmic reticulum membrane	18	1.26	5	0.00652	0.0236
inflammatory response	80	6.04	14	0.00246	0.0332		protein tyrosine kinase activity	9	0.688	4	0.00313	0.0202		actin cytoskeleton	4950	345	380	0.0078	0.0277
chromosome condensation	9	0.68	4	0.003	0.0397		protein domain specific binding	9	0.688	4	0.00313	0.0202		cell junction	34	2.37	7	0.00803	0.0279
epithelial cell differentiation	34	2.57	8	0.00318	0.0408		identical protein binding	9	0.688	4	0.00313	0.0202		coated vesicle	120	8.37	16	0.00913	0.0306
anatomical structure morphogenesis	91	6.88	15	0.0032	0.0408		carbonate dehydratase activity	82	6.27	14	0.00347	0.022		ruffle	52	3.63	9	0.00916	0.0306
negative regulation of transcription from RNA polymerase II promoter	15	1.13	5	0.00385	0.0479		SH2 domain binding	60	4.59	11	0.00524	0.0326		cell surface	27	1.88	6	0.00946	0.031
glycosphingolipid metabolic process	84	6.35	14	0.0039	0.0479		kinase inhibitor activity	95	7.26	15	0.00542	0.0332		extracellular matrix	186	13	22	0.0104	0.0335
immune response	28	2.12	7	0.00398	0.0479		non-membrane spanning protein tyrosine kinase activity	2	0.153	2	0.00584	0.0344		voltage-gated calcium channel complex	46	3.21	8	0.0133	0.042
microtubule-based process	36	2.72	8	0.00464	0.0549		chloride channel activity	2	0.153	2	0.00584	0.0344		integral to plasma membrane	39	2.72	7	0.017	0.0527
one-carbon metabolic process	22	1.66	6	0.00477	0.0554		oxidoreductase activity, acting on the CH-OH group of donors, NAD or NADP as acceptor	46	3.52	9	0.00721	0.0412		intrinsic to plasma membrane	88	6.14	12	0.0188	0.0568
DNA repair	338	25.5	39	0.00514	0.0587		oxidoreductase activity, acting on paired donors, with incorporation or reduction of molecular oxygen	11	0.841	4	0.00724	0.0412		endomembrane system	141	9.84	17	0.0189	0.0568
nucleus organization	70	5.29	12	0.00578	0.0638		oxidoreductase activity, acting on the aldehyde or oxo group of donors, NAD or NADP as acceptor	12	0.917	4	0.0102	0.0571		vesicle	9	0.628	3	0.0207	0.061
proteoglycan biosynthetic process	70	5.29	12	0.00578	0.0638		phosphatase inhibitor activity	19	1.45	5	0.0122	0.0667		nuclear speck	24	1.67	5	0.0229	0.0659
positive regulation of cell proliferation	11	0.831	4	0.00694	0.0749		protein methyltransferase activity	7	0.535	3	0.0123	0.0667		cell projection	101	7.05	13	0.0231	0.0659
cell projection assembly	6	0.453	3	0.00723	0.0749		mRNA binding	208	15.9	25	0.0159	0.0847		oligosaccharyltransferase complex	344	24	34	0.025	0.0702
regulation of actin filament length	6	0.453	3	0.00723	0.0749		calcium ion binding	8	0.612	3	0.0186	0.0976		trans-Golgi network transport vesicle	4	0.279	2	0.0265	0.0733
protein polyubiquitination	31	2.34	7	0.00725	0.0749									neuron projection	64	4.47	9	0.0327	0.0889
hormone secretion	81	6.12	13	0.00736	0.0749									spindle microtubule	2560	179	200	0.0364	0.0965
regulation of myeloid cell differentiation	39	2.95	8	0.00772	0.0774									nuclear lumen	11	0.768	3	0.0366	0.0965
positive regulation of binding	169	12.8	22	0.00843	0.0833
tyrosine phosphorylation of STAT protein	232	17.5	28	0.00911	0.0887
RNA splicing, via transesterification reactions	121	9.14	17	0.00933	0.0896
D0VSD14 - PROTEIN AND PROTEIN INTERACTION - BP							D0VSD14 - PROTEIN AND PROTEIN INTERACTION - MF							D0VSD14 - PROTEIN AND PROTEIN INTERACTION - CC
Pathway	Total	Expected	Hits	P.Value	FDR		Pathway	Total	Expected	Hits	P.Value	FDR		NO SIG
nucleosome assembly	233	4.3	65	1.23e-60	8.13e-58		RNA binding	165	3.1	53	3.93e-52	1.3e-49
regulation of secretion	137	2.53	27	1.33e-20	4.41e-18		transcription cofactor activity	437	8.21	61	6.99e-37	1.15e-34
Rho protein signal transduction	94	1.73	22	1.12e-18	2.47e-16		GTPase activity	67	1.26	19	7.71e-18	8.48e-16
DNA-dependent transcription, initiation	22	0.406	12	6.19e-16	1.03e-13		RNA helicase activity	46	0.864	15	2.38e-15	1.96e-13
chromatin remodeling	49	0.904	15	5.29e-15	7e-13		nucleotide binding	1380	25.9	63	5.76e-12	3.8e-10
transcription, DNA-dependent	45	0.831	11	3.78e-10	4.17e-08		transcription corepressor activity	82	1.54	12	3.68e-08	2.03e-06
base-excision repair	68	1.26	10	4.2e-07	3.98e-05		nucleotidyltransferase activity	24	0.451	7	1.97e-07	9.29e-06
regulation of Rho protein signal transduction	28	0.517	7	5.6e-07	4.64e-05		collagen binding	314	5.9	19	7.06e-06	0.000291
intrinsic apoptotic signaling pathway	36	0.664	6	4.5e-05	0.00331		oxidoreductase activity, acting on the aldehyde or oxo group of donors, NAD or NADP as acceptor	12	0.225	4	5.32e-05	0.00195
transcription initiation from RNA polymerase II promoter	480	8.86	21	0.000211	0.0139		steroid dehydrogenase activity	238	4.47	13	0.000554	0.0183
regulation of signal transduction	53	0.978	6	0.000409	0.0221		ATPase activity, coupled	57	1.07	6	0.000668	0.02
hemopoiesis	53	0.978	6	0.000409	0.0221		small conjugating protein binding	40	0.751	5	0.000859	0.0236
energy reserve metabolic process	206	3.8	12	0.000434	0.0221		3'-5' exonuclease activity	170	3.19	10	0.00138	0.035
pyrimidine nucleotide metabolic process	58	1.07	6	0.000668	0.0316		acetyltransferase activity	51	0.958	5	0.0026	0.0612
hormone secretion	81	1.49	7	0.00072	0.0318		carbonate dehydratase activity	82	1.54	6	0.00438	0.0963
actin filament organization	30	0.554	4	0.00212	0.0871
DNA damage response, signal transduction by p53 class mediator	317	5.85	14	0.00224	0.0871

## Sheet: STATIC_TRANS_DAVID
D0VSD1
Category	Term	Count	%	PValue	Genes	List Total	Pop Hits	Pop Total	Fold Enrichment	Bonferroni	Benjamini	FDR
UP_KEYWORDS	Acetylation	43	41.3462	9.75219e-19	ENSBTAT00000040046, ENSBTAT00000009921, ENSBTAT00000011257, ENSBTAT00000004245, ENSBTAT00000014053, ENSBTAT00000043046, ENSBTAT00000009379, ENSBTAT00000000630, ENSBTAT00000001045, ENSBTAT00000027395, ENSBTAT00000006781, ENSBTAT00000014306, ENSBTAT00000020326, ENSBTAT00000051866, ENSBTAT00000017232, ENSBTAT00000026358, ENSBTAT00000010644, ENSBTAT00000037985, ENSBTAT00000008447, ENSBTAT00000014162,…	103	1564	17808	4.75346	1.68713e-16	1.68713e-16	1.19326e-15
GOTERM_CC_DIRECT	GO:0070062~extracellular exosome	45	43.2692	7.11739e-14	ENSBTAT00000040046, ENSBTAT00000020102, ENSBTAT00000013994, ENSBTAT00000014053, ENSBTAT00000043046, ENSBTAT00000000630, ENSBTAT00000006445, ENSBTAT00000004959, ENSBTAT00000001045, ENSBTAT00000014306, ENSBTAT00000024046, ENSBTAT00000020326, ENSBTAT00000017232, ENSBTAT00000023689, ENSBTAT00000026358, ENSBTAT00000010644, ENSBTAT00000008447, ENSBTAT00000019765, ENSBTAT00000014101, ENSBTAT00000003072,…	98	2162	15461	3.28374	9.67848e-12	9.67848e-12	8.35443e-11
UP_KEYWORDS	Phosphoprotein	44	42.3077	1.36536e-11	ENSBTAT00000009921, ENSBTAT00000020102, ENSBTAT00000014053, ENSBTAT00000043046, ENSBTAT00000009379, ENSBTAT00000000630, ENSBTAT00000001045, ENSBTAT00000027395, ENSBTAT00000018414, ENSBTAT00000006781, ENSBTAT00000014306, ENSBTAT00000024046, ENSBTAT00000020326, ENSBTAT00000017232, ENSBTAT00000026358, ENSBTAT00000011265, ENSBTAT00000010644, ENSBTAT00000033450, ENSBTAT00000037985, ENSBTAT00000037243,…	103	2603	17808	2.92251	2.36206e-09	1.18103e-09	1.67063e-08
UP_KEYWORDS	Isopeptide bond	14	13.4615	1.19319e-07	ENSBTAT00000004751, ENSBTAT00000026358, ENSBTAT00000023094, ENSBTAT00000023485, ENSBTAT00000011016, ENSBTAT00000043046, ENSBTAT00000004188, ENSBTAT00000046359, ENSBTAT00000002626, ENSBTAT00000008609, ENSBTAT00000008907, ENSBTAT00000017775, ENSBTAT00000011658, ENSBTAT00000002033	103	355	17808	6.81832	2.06421e-05	6.88073e-06	0.000145997
UP_KEYWORDS	Ubl conjugation	16	15.3846	3.70157e-07	ENSBTAT00000026358, ENSBTAT00000043046, ENSBTAT00000008609, ENSBTAT00000008907, ENSBTAT00000037753, ENSBTAT00000002033, ENSBTAT00000017775, ENSBTAT00000004751, ENSBTAT00000023094, ENSBTAT00000023485, ENSBTAT00000011016, ENSBTAT00000004188, ENSBTAT00000046359, ENSBTAT00000002626, ENSBTAT00000018046, ENSBTAT00000011658	103	534	17808	5.18032	6.40351e-05	1.60092e-05	0.000452918
UP_KEYWORDS	Ribonucleoprotein	10	9.61538	5.5803e-06	ENSBTAT00000040046, ENSBTAT00000020729, ENSBTAT00000018414, ENSBTAT00000006781, ENSBTAT00000004188, ENSBTAT00000020326, ENSBTAT00000002626, ENSBTAT00000001054, ENSBTAT00000002033, ENSBTAT00000011658	103	224	17808	7.71845	0.000964928	0.00019306	0.00682776
KEGG_PATHWAY	bta03010:Ribosome	9	8.65385	1.66867e-05	ENSBTAT00000040046, ENSBTAT00000020729, ENSBTAT00000025270, ENSBTAT00000018414, ENSBTAT00000006781, ENSBTAT00000004188, ENSBTAT00000020326, ENSBTAT00000002626, ENSBTAT00000001054	66	134	7583	7.71676	0.00205038	0.00205038	0.0192392
UP_KEYWORDS	Cytoplasm	25	24.0385	3.23704e-05	ENSBTAT00000009921, ENSBTAT00000014053, ENSBTAT00000009379, ENSBTAT00000026841, ENSBTAT00000020326, ENSBTAT00000017232, ENSBTAT00000010644, ENSBTAT00000037985, ENSBTAT00000014162, ENSBTAT00000003072, ENSBTAT00000008609, ENSBTAT00000037753, ENSBTAT00000043686, ENSBTAT00000002033, ENSBTAT00000004751, ENSBTAT00000023094, ENSBTAT00000027507, ENSBTAT00000028498, ENSBTAT00000023485, ENSBTAT00000011016,…	103	1728	17808	2.50135	0.00558452	0.000932927	0.0396008
UP_KEYWORDS	Ribosomal protein	8	7.69231	5.10792e-05	ENSBTAT00000040046, ENSBTAT00000020729, ENSBTAT00000018414, ENSBTAT00000006781, ENSBTAT00000004188, ENSBTAT00000020326, ENSBTAT00000002626, ENSBTAT00000001054	103	168	17808	8.23301	0.00879799	0.00126162	0.0624818
GOTERM_MF_DIRECT	GO:0044822~poly(A) RNA binding	18	17.3077	6.62269e-05	ENSBTAT00000040046, ENSBTAT00000013994, ENSBTAT00000037985, ENSBTAT00000008609, ENSBTAT00000001054, ENSBTAT00000002033, ENSBTAT00000020080, ENSBTAT00000004751, ENSBTAT00000023094, ENSBTAT00000020729, ENSBTAT00000027662, ENSBTAT00000018414, ENSBTAT00000020326, ENSBTAT00000051866, ENSBTAT00000033894, ENSBTAT00000016549, ENSBTAT00000000901, ENSBTAT00000011658	93	840	13095	3.01728	0.0103441	0.0103441	0.0796804
D0VSD3
Category	Term	Count	%	PValue	Genes	List Total	Pop Hits	Pop Total	Fold Enrichment	Bonferroni	Benjamini	FDR
UP_KEYWORDS	Acetylation	254	29.2627	2.62758e-74	ENSBTAT00000009921, ENSBTAT00000037956, ENSBTAT00000014472, ENSBTAT00000014665, ENSBTAT00000004892, ENSBTAT00000014850, ENSBTAT00000014520, ENSBTAT00000010469, ENSBTAT00000006328, ENSBTAT00000019505, ENSBTAT00000014154, ENSBTAT00000032427, ENSBTAT00000025126, ENSBTAT00000006026, ENSBTAT00000004885, ENSBTAT00000000683, ENSBTAT00000008386, ENSBTAT00000009420, ENSBTAT00000033470, ENSBTAT00000034682,…	847	1564	17808	3.41451	8.32943e-72	8.32943e-72	3.54074e-71
UP_KEYWORDS	Phosphoprotein	284	32.7189	1.03375e-45	ENSBTAT00000027131, ENSBTAT00000009921, ENSBTAT00000037956, ENSBTAT00000014665, ENSBTAT00000021272, ENSBTAT00000014850, ENSBTAT00000004892, ENSBTAT00000014520, ENSBTAT00000006328, ENSBTAT00000021120, ENSBTAT00000014154, ENSBTAT00000032427, ENSBTAT00000043731, ENSBTAT00000025126, ENSBTAT00000065247, ENSBTAT00000008386, ENSBTAT00000046341, ENSBTAT00000009420, ENSBTAT00000033470, ENSBTAT00000034682,…	847	2603	17808	2.29391	3.27697e-43	1.63849e-43	1.393e-42
UP_KEYWORDS	Mitochondrion	126	14.5161	9.39017e-43	ENSBTAT00000038460, ENSBTAT00000037956, ENSBTAT00000014665, ENSBTAT00000060539, ENSBTAT00000020160, ENSBTAT00000014520, ENSBTAT00000000518, ENSBTAT00000021120, ENSBTAT00000019505, ENSBTAT00000003962, ENSBTAT00000032427, ENSBTAT00000004885, ENSBTAT00000017314, ENSBTAT00000033470, ENSBTAT00000001069, ENSBTAT00000001991, ENSBTAT00000042618, ENSBTAT00000022178, ENSBTAT00000017122, ENSBTAT00000002852,…	847	653	17808	4.05685	2.97668e-40	9.92228e-41	1.26535e-39
GOTERM_CC_DIRECT	GO:0070062~extracellular exosome	252	29.0323	1.86503e-40	ENSBTAT00000013994, ENSBTAT00000020160, ENSBTAT00000060539, ENSBTAT00000021272, ENSBTAT00000004892, ENSBTAT00000005677, ENSBTAT00000014520, ENSBTAT00000010469, ENSBTAT00000014154, ENSBTAT00000018795, ENSBTAT00000008386, ENSBTAT00000034682, ENSBTAT00000065341, ENSBTAT00000039787, ENSBTAT00000039788, ENSBTAT00000020150, ENSBTAT00000005146, ENSBTAT00000011042, ENSBTAT00000013796, ENSBTAT00000055086,…	786	2162	15461	2.29277	8.65375e-38	8.65375e-38	2.6575e-37
UP_KEYWORDS	Ribonucleoprotein	57	6.56682	1.9214e-25	ENSBTAT00000002160, ENSBTAT00000040046, ENSBTAT00000014665, ENSBTAT00000024788, ENSBTAT00000012866, ENSBTAT00000019602, ENSBTAT00000003962, ENSBTAT00000001054, ENSBTAT00000025126, ENSBTAT00000004190, ENSBTAT00000020250, ENSBTAT00000018414, ENSBTAT00000006781, ENSBTAT00000000814, ENSBTAT00000033359, ENSBTAT00000006954, ENSBTAT00000001991, ENSBTAT00000057552, ENSBTAT00000016378, ENSBTAT00000007527,…	847	224	17808	5.35006	6.09082e-23	1.52271e-23	2.58914e-22
UP_KEYWORDS	Ribosomal protein	49	5.64516	1.00128e-24	ENSBTAT00000002160, ENSBTAT00000040046, ENSBTAT00000014665, ENSBTAT00000024788, ENSBTAT00000012866, ENSBTAT00000019602, ENSBTAT00000003962, ENSBTAT00000001054, ENSBTAT00000025126, ENSBTAT00000004190, ENSBTAT00000018414, ENSBTAT00000006781, ENSBTAT00000000814, ENSBTAT00000033359, ENSBTAT00000006954, ENSBTAT00000001991, ENSBTAT00000057552, ENSBTAT00000016378, ENSBTAT00000055086, ENSBTAT00000018491,…	847	168	17808	6.13223	3.17406e-22	6.34812e-23	1.34926e-21
UP_KEYWORDS	Cytoplasm	178	20.5069	4.95022e-24	ENSBTAT00000034095, ENSBTAT00000009921, ENSBTAT00000037956, ENSBTAT00000022455, ENSBTAT00000018840, ENSBTAT00000014472, ENSBTAT00000044261, ENSBTAT00000017277, ENSBTAT00000014850, ENSBTAT00000015643, ENSBTAT00000012866, ENSBTAT00000012764, ENSBTAT00000010469, ENSBTAT00000025142, ENSBTAT00000003962, ENSBTAT00000014154, ENSBTAT00000006026, ENSBTAT00000020250, ENSBTAT00000045202, ENSBTAT00000035577,…	847	1728	17808	2.16575	1.56922e-21	2.61537e-22	6.67057e-21
GOTERM_MF_DIRECT	GO:0044822~poly(A) RNA binding	114	13.1336	4.88662e-21	ENSBTAT00000013994, ENSBTAT00000018840, ENSBTAT00000007153, ENSBTAT00000019596, ENSBTAT00000010676, ENSBTAT00000014520, ENSBTAT00000003664, ENSBTAT00000014154, ENSBTAT00000016863, ENSBTAT00000009325, ENSBTAT00000051866, ENSBTAT00000023214, ENSBTAT00000046341, ENSBTAT00000021719, ENSBTAT00000033270, ENSBTAT00000019039, ENSBTAT00000013796, ENSBTAT00000001376, ENSBTAT00000055086, ENSBTAT00000000486,…	696	840	13095	2.55342	3.45484e-18	3.45484e-18	7.37914e-18
KEGG_PATHWAY	bta00190:Oxidative phosphorylation	44	5.06912	2.85648e-20	ENSBTAT00000000240, ENSBTAT00000064827, ENSBTAT00000007761, ENSBTAT00000060539, ENSBTAT00000020160, ENSBTAT00000004245, ENSBTAT00000013507, ENSBTAT00000020094, ENSBTAT00000035337, ENSBTAT00000047463, ENSBTAT00000007538, ENSBTAT00000025144, ENSBTAT00000007369, ENSBTAT00000019529, ENSBTAT00000006474, ENSBTAT00000032427, ENSBTAT00000010311, ENSBTAT00000060577, ENSBTAT00000060553, ENSBTAT00000064981,…	452	140	7583	5.27263	7.42685e-18	7.42685e-18	3.73373e-17
UP_KEYWORDS	Transit peptide	62	7.14286	3.93833e-20	ENSBTAT00000004245, ENSBTAT00000019602, ENSBTAT00000014520, ENSBTAT00000000518, ENSBTAT00000021120, ENSBTAT00000019505, ENSBTAT00000001054, ENSBTAT00000022496, ENSBTAT00000032427, ENSBTAT00000011403, ENSBTAT00000005380, ENSBTAT00000009871, ENSBTAT00000064981, ENSBTAT00000007189, ENSBTAT00000011505, ENSBTAT00000033470, ENSBTAT00000022949, ENSBTAT00000001991, ENSBTAT00000022178, ENSBTAT00000017122,…	847	333	17808	3.91453	1.24845e-17	1.7835e-18	5.30701e-17
KEGG_PATHWAY	bta03010:Ribosome	42	4.83871	2.63245e-19	ENSBTAT00000002160, ENSBTAT00000033773, ENSBTAT00000040046, ENSBTAT00000024788, ENSBTAT00000012866, ENSBTAT00000014877, ENSBTAT00000003962, ENSBTAT00000025963, ENSBTAT00000001054, ENSBTAT00000065532, ENSBTAT00000025126, ENSBTAT00000020323, ENSBTAT00000004190, ENSBTAT00000055065, ENSBTAT00000019298, ENSBTAT00000033238, ENSBTAT00000018414, ENSBTAT00000000814, ENSBTAT00000006781, ENSBTAT00000020326,…	452	134	7583	5.25832	6.84438e-17	3.42219e-17	3.4409e-16
KEGG_PATHWAY	bta05012:Parkinson's disease	44	5.06912	9.41937e-19	ENSBTAT00000064827, ENSBTAT00000007761, ENSBTAT00000017251, ENSBTAT00000060539, ENSBTAT00000020160, ENSBTAT00000004245, ENSBTAT00000018691, ENSBTAT00000013507, ENSBTAT00000035337, ENSBTAT00000047463, ENSBTAT00000007538, ENSBTAT00000007369, ENSBTAT00000019529, ENSBTAT00000006474, ENSBTAT00000032427, ENSBTAT00000060577, ENSBTAT00000060553, ENSBTAT00000064981, ENSBTAT00000060571, ENSBTAT00000060552,…	452	152	7583	4.85637	2.44904e-16	8.16346e-17	1.23121e-15
GOTERM_MF_DIRECT	GO:0003735~structural constituent of ribosome	49	5.64516	3.37768e-18	ENSBTAT00000002160, ENSBTAT00000024788, ENSBTAT00000012866, ENSBTAT00000019602, ENSBTAT00000003962, ENSBTAT00000015802, ENSBTAT00000001054, ENSBTAT00000025126, ENSBTAT00000004885, ENSBTAT00000004190, ENSBTAT00000018414, ENSBTAT00000006781, ENSBTAT00000000814, ENSBTAT00000033359, ENSBTAT00000001991, ENSBTAT00000057552, ENSBTAT00000016378, ENSBTAT00000055086, ENSBTAT00000018491, ENSBTAT00000020729,…	696	212	13095	4.34867	2.38802e-15	1.19401e-15	5.10053e-15
UP_KEYWORDS	Mitochondrion inner membrane	43	4.95392	4.9815e-17	ENSBTAT00000064827, ENSBTAT00000007761, ENSBTAT00000015769, ENSBTAT00000060539, ENSBTAT00000020160, ENSBTAT00000007636, ENSBTAT00000013507, ENSBTAT00000017442, ENSBTAT00000035337, ENSBTAT00000047463, ENSBTAT00000003962, ENSBTAT00000019505, ENSBTAT00000027927, ENSBTAT00000015802, ENSBTAT00000019529, ENSBTAT00000038244, ENSBTAT00000032427, ENSBTAT00000060577, ENSBTAT00000009871, ENSBTAT00000004885,…	847	193	17808	4.68428	1.57914e-14	1.97392e-15	6.71272e-14
UP_KEYWORDS	Transport	116	13.3641	7.56172e-17	ENSBTAT00000022455, ENSBTAT00000060539, ENSBTAT00000020160, ENSBTAT00000026475, ENSBTAT00000012570, ENSBTAT00000025142, ENSBTAT00000019505, ENSBTAT00000025144, ENSBTAT00000032427, ENSBTAT00000004885, ENSBTAT00000018795, ENSBTAT00000013200, ENSBTAT00000023702, ENSBTAT00000057267, ENSBTAT00000014162, ENSBTAT00000007527, ENSBTAT00000022178, ENSBTAT00000004475, ENSBTAT00000014749, ENSBTAT00000002852,…	847	1079	17808	2.26031	3.51941e-14	3.88578e-15	1.44329e-13
UP_KEYWORDS	Isopeptide bond	59	6.79724	8.25625e-17	ENSBTAT00000037956, ENSBTAT00000030222, ENSBTAT00000046975, ENSBTAT00000044261, ENSBTAT00000021456, ENSBTAT00000009478, ENSBTAT00000024788, ENSBTAT00000018691, ENSBTAT00000003962, ENSBTAT00000014894, ENSBTAT00000005581, ENSBTAT00000056686, ENSBTAT00000000814, ENSBTAT00000023213, ENSBTAT00000000085, ENSBTAT00000057267, ENSBTAT00000016378, ENSBTAT00000007527, ENSBTAT00000055086, ENSBTAT00000017775,…	847	355	17808	3.49426	3.51941e-14	3.55271e-15	1.44329e-13
UP_KEYWORDS	Ubl conjugation	72	8.29493	2.77981e-15	ENSBTAT00000002573, ENSBTAT00000037956, ENSBTAT00000030222, ENSBTAT00000046975, ENSBTAT00000009478, ENSBTAT00000021456, ENSBTAT00000017277, ENSBTAT00000056276, ENSBTAT00000021838, ENSBTAT00000021272, ENSBTAT00000018691, ENSBTAT00000003962, ENSBTAT00000005581, ENSBTAT00000056686, ENSBTAT00000011382, ENSBTAT00000000814, ENSBTAT00000008386, ENSBTAT00000012182, ENSBTAT00000023213, ENSBTAT00000034186,…	847	534	17808	2.8348	8.79852e-13	7.99361e-14	3.74145e-12
GOTERM_CC_DIRECT	GO:0005743~mitochondrial inner membrane	52	5.99078	6.23588e-15	ENSBTAT00000014665, ENSBTAT00000060539, ENSBTAT00000035337, ENSBTAT00000019602, ENSBTAT00000003962, ENSBTAT00000019505, ENSBTAT00000015802, ENSBTAT00000001054, ENSBTAT00000060577, ENSBTAT00000009871, ENSBTAT00000004885, ENSBTAT00000064981, ENSBTAT00000060571, ENSBTAT00000022949, ENSBTAT00000006954, ENSBTAT00000001991, ENSBTAT00000042618, ENSBTAT00000017122, ENSBTAT00000063243, ENSBTAT00000003716,…	786	292	15461	3.50296	2.8848e-12	1.4424e-12	8.85958e-12
UP_KEYWORDS	Electron transport	27	3.1106	3.22283e-14	ENSBTAT00000064827, ENSBTAT00000007761, ENSBTAT00000020160, ENSBTAT00000004245, ENSBTAT00000013507, ENSBTAT00000047463, ENSBTAT00000019529, ENSBTAT00000060577, ENSBTAT00000064981, ENSBTAT00000007189, ENSBTAT00000060552, ENSBTAT00000006405, ENSBTAT00000060548, ENSBTAT00000013078, ENSBTAT00000014801, ENSBTAT00000016570, ENSBTAT00000007918, ENSBTAT00000022178, ENSBTAT00000004475, ENSBTAT00000002852,…	847	89	17808	6.37831	1.02063e-11	8.50542e-13	4.33875e-11
GOTERM_BP_DIRECT	GO:0006412~translation	38	4.37788	1.98103e-13	ENSBTAT00000002160, ENSBTAT00000008022, ENSBTAT00000012866, ENSBTAT00000019602, ENSBTAT00000014877, ENSBTAT00000003962, ENSBTAT00000025963, ENSBTAT00000015802, ENSBTAT00000001054, ENSBTAT00000065532, ENSBTAT00000025126, ENSBTAT00000020323, ENSBTAT00000004190, ENSBTAT00000055065, ENSBTAT00000005581, ENSBTAT00000004885, ENSBTAT00000033238, ENSBTAT00000018414, ENSBTAT00000000814, ENSBTAT00000006781,…	738	172	13824	4.1384	4.29402e-10	4.29402e-10	3.43747e-10
KEGG_PATHWAY	bta01100:Metabolic pathways	135	15.553	2.85219e-13	ENSBTAT00000034095, ENSBTAT00000004152, ENSBTAT00000014472, ENSBTAT00000060539, ENSBTAT00000020160, ENSBTAT00000000315, ENSBTAT00000004892, ENSBTAT00000006328, ENSBTAT00000025144, ENSBTAT00000006474, ENSBTAT00000032427, ENSBTAT00000002131, ENSBTAT00000008386, ENSBTAT00000033470, ENSBTAT00000003140, ENSBTAT00000050490, ENSBTAT00000029075, ENSBTAT00000017122, ENSBTAT00000002852, ENSBTAT00000037753,…	452	1247	7583	1.81623	7.41562e-11	1.85391e-11	3.72813e-10
GOTERM_CC_DIRECT	GO:0043209~myelin sheath	33	3.80184	5.22522e-13	ENSBTAT00000064827, ENSBTAT00000046362, ENSBTAT00000017251, ENSBTAT00000004245, ENSBTAT00000000259, ENSBTAT00000004892, ENSBTAT00000019575, ENSBTAT00000009871, ENSBTAT00000028053, ENSBTAT00000026118, ENSBTAT00000064981, ENSBTAT00000009440, ENSBTAT00000008386, ENSBTAT00000011505, ENSBTAT00000006405, ENSBTAT00000022949, ENSBTAT00000008447, ENSBTAT00000025496, ENSBTAT00000008225, ENSBTAT00000050490,…	786	141	15461	4.60373	2.42427e-10	8.08088e-11	7.44471e-10
KEGG_PATHWAY	bta05010:Alzheimer's disease	39	4.49309	2.30478e-12	ENSBTAT00000064827, ENSBTAT00000007761, ENSBTAT00000060539, ENSBTAT00000020160, ENSBTAT00000004245, ENSBTAT00000005522, ENSBTAT00000013507, ENSBTAT00000005677, ENSBTAT00000035337, ENSBTAT00000047463, ENSBTAT00000007538, ENSBTAT00000007369, ENSBTAT00000019529, ENSBTAT00000006474, ENSBTAT00000032427, ENSBTAT00000046131, ENSBTAT00000060553, ENSBTAT00000064981, ENSBTAT00000007189, ENSBTAT00000006405,…	452	178	7583	3.67576	5.99254e-10	1.19851e-10	3.01266e-09
KEGG_PATHWAY	bta05016:Huntington's disease	41	4.7235	4.56348e-12	ENSBTAT00000064827, ENSBTAT00000007761, ENSBTAT00000017251, ENSBTAT00000060539, ENSBTAT00000020160, ENSBTAT00000004245, ENSBTAT00000018691, ENSBTAT00000013507, ENSBTAT00000014053, ENSBTAT00000035337, ENSBTAT00000047463, ENSBTAT00000007538, ENSBTAT00000006328, ENSBTAT00000007369, ENSBTAT00000019529, ENSBTAT00000006474, ENSBTAT00000032427, ENSBTAT00000060553, ENSBTAT00000064981, ENSBTAT00000007189,…	452	199	7583	3.45647	1.1865e-09	1.9775e-10	5.96494e-09
KEGG_PATHWAY	bta01130:Biosynthesis of antibiotics	41	4.7235	1.43903e-11	ENSBTAT00000004152, ENSBTAT00000034095, ENSBTAT00000064827, ENSBTAT00000014472, ENSBTAT00000007922, ENSBTAT00000056276, ENSBTAT00000004892, ENSBTAT00000000630, ENSBTAT00000038244, ENSBTAT00000003991, ENSBTAT00000013466, ENSBTAT00000014308, ENSBTAT00000026118, ENSBTAT00000009440, ENSBTAT00000064981, ENSBTAT00000024335, ENSBTAT00000044947, ENSBTAT00000008386, ENSBTAT00000021342, ENSBTAT00000043425,…	452	206	7583	3.33902	3.74147e-09	5.34496e-10	1.88096e-08
UP_KEYWORDS	Methylation	48	5.52995	1.83799e-11	ENSBTAT00000009921, ENSBTAT00000055320, ENSBTAT00000014646, ENSBTAT00000006102, ENSBTAT00000024788, ENSBTAT00000043046, ENSBTAT00000013451, ENSBTAT00000019575, ENSBTAT00000003962, ENSBTAT00000002674, ENSBTAT00000065532, ENSBTAT00000010682, ENSBTAT00000005581, ENSBTAT00000005600, ENSBTAT00000000831, ENSBTAT00000009440, ENSBTAT00000019461, ENSBTAT00000012182, ENSBTAT00000020719, ENSBTAT00000056382,…	847	332	17808	3.03973	5.82645e-09	4.48188e-10	2.47675e-08
UP_KEYWORDS	Respiratory chain	20	2.30415	1.91241e-11	ENSBTAT00000060548, ENSBTAT00000007761, ENSBTAT00000013078, ENSBTAT00000020160, ENSBTAT00000014801, ENSBTAT00000004245, ENSBTAT00000013507, ENSBTAT00000007918, ENSBTAT00000047463, ENSBTAT00000002852, ENSBTAT00000019529, ENSBTAT00000060577, ENSBTAT00000025422, ENSBTAT00000060562, ENSBTAT00000000100, ENSBTAT00000012635, ENSBTAT00000060543, ENSBTAT00000007189, ENSBTAT00000060552, ENSBTAT00000006405	847	60	17808	7.00826	6.06235e-09	4.33025e-10	2.57704e-08
GOTERM_CC_DIRECT	GO:0005753~mitochondrial proton-transporting ATP synthase complex	13	1.4977	2.33807e-11	ENSBTAT00000003259, ENSBTAT00000038460, ENSBTAT00000042591, ENSBTAT00000032427, ENSBTAT00000017710, ENSBTAT00000028282, ENSBTAT00000008447, ENSBTAT00000060539, ENSBTAT00000012810, ENSBTAT00000022213, ENSBTAT00000060553, ENSBTAT00000024326, ENSBTAT00000035337	786	20	15461	12.7858	1.08486e-08	2.71215e-09	3.33152e-08
GOTERM_CC_DIRECT	GO:0005739~mitochondrion	93	10.7143	3.13111e-11	ENSBTAT00000037956, ENSBTAT00000007946, ENSBTAT00000020102, ENSBTAT00000009478, ENSBTAT00000021456, ENSBTAT00000060539, ENSBTAT00000005522, ENSBTAT00000000518, ENSBTAT00000061526, ENSBTAT00000019505, ENSBTAT00000001054, ENSBTAT00000014154, ENSBTAT00000011403, ENSBTAT00000060577, ENSBTAT00000064981, ENSBTAT00000023684, ENSBTAT00000011505, ENSBTAT00000017314, ENSBTAT00000033470, ENSBTAT00000026548,…	786	887	15461	2.06241	1.45283e-08	2.90567e-09	4.46153e-08
GOTERM_CC_DIRECT	GO:0005913~cell-cell adherens junction	24	2.76498	1.2412e-10	ENSBTAT00000027339, ENSBTAT00000056276, ENSBTAT00000021838, ENSBTAT00000024788, ENSBTAT00000021272, ENSBTAT00000023522, ENSBTAT00000023725, ENSBTAT00000026064, ENSBTAT00000002674, ENSBTAT00000014154, ENSBTAT00000065532, ENSBTAT00000004751, ENSBTAT00000023325, ENSBTAT00000017497, ENSBTAT00000023767, ENSBTAT00000007442, ENSBTAT00000020729, ENSBTAT00000013737, ENSBTAT00000005581, ENSBTAT00000011353,…	786	92	15461	5.13143	5.75917e-08	9.59862e-09	1.76859e-07
GOTERM_CC_DIRECT	GO:0005829~cytosol	101	11.6359	1.31736e-10	ENSBTAT00000027131, ENSBTAT00000009921, ENSBTAT00000022455, ENSBTAT00000037956, ENSBTAT00000018840, ENSBTAT00000000315, ENSBTAT00000010469, ENSBTAT00000000518, ENSBTAT00000025886, ENSBTAT00000046341, ENSBTAT00000025683, ENSBTAT00000039828, ENSBTAT00000006875, ENSBTAT00000039787, ENSBTAT00000023522, ENSBTAT00000011042, ENSBTAT00000043686, ENSBTAT00000037753, ENSBTAT00000023325, ENSBTAT00000011652,…	786	1025	15461	1.93826	6.11254e-08	8.7322e-09	1.87711e-07
GOTERM_CC_DIRECT	GO:0022627~cytosolic small ribosomal subunit	16	1.84332	4.11822e-10	ENSBTAT00000040046, ENSBTAT00000057552, ENSBTAT00000013079, ENSBTAT00000012866, ENSBTAT00000014877, ENSBTAT00000025024, ENSBTAT00000003962, ENSBTAT00000021587, ENSBTAT00000018491, ENSBTAT00000054840, ENSBTAT00000055693, ENSBTAT00000018414, ENSBTAT00000000814, ENSBTAT00000020326, ENSBTAT00000046662, ENSBTAT00000020719	786	40	15461	7.86819	1.91085e-07	2.38857e-08	5.86807e-07
GOTERM_MF_DIRECT	GO:0098641~cadherin binding involved in cell-cell adhesion	20	2.30415	5.71094e-10	ENSBTAT00000027339, ENSBTAT00000056276, ENSBTAT00000021838, ENSBTAT00000024788, ENSBTAT00000023522, ENSBTAT00000023725, ENSBTAT00000026064, ENSBTAT00000002674, ENSBTAT00000014154, ENSBTAT00000065532, ENSBTAT00000004751, ENSBTAT00000017497, ENSBTAT00000007442, ENSBTAT00000023325, ENSBTAT00000020729, ENSBTAT00000005581, ENSBTAT00000011353, ENSBTAT00000027889, ENSBTAT00000017995, ENSBTAT00000045136	696	65	13095	5.78912	4.03763e-07	1.34588e-07	8.62392e-07
GOTERM_CC_DIRECT	GO:0005747~mitochondrial respiratory chain complex I	17	1.95853	5.73727e-10	ENSBTAT00000060548, ENSBTAT00000007761, ENSBTAT00000013078, ENSBTAT00000020160, ENSBTAT00000014801, ENSBTAT00000004245, ENSBTAT00000013507, ENSBTAT00000047463, ENSBTAT00000002852, ENSBTAT00000019529, ENSBTAT00000060577, ENSBTAT00000000100, ENSBTAT00000060571, ENSBTAT00000007189, ENSBTAT00000060552, ENSBTAT00000060543, ENSBTAT00000006405	786	47	15461	7.11486	2.6621e-07	2.95788e-08	8.17508e-07
UP_KEYWORDS	Ubiquinone	12	1.38249	5.94346e-10	ENSBTAT00000060548, ENSBTAT00000060577, ENSBTAT00000020160, ENSBTAT00000060562, ENSBTAT00000000100, ENSBTAT00000060571, ENSBTAT00000022178, ENSBTAT00000060543, ENSBTAT00000060552, ENSBTAT00000007189, ENSBTAT00000002852, ENSBTAT00000006405	847	21	17808	12.0142	1.88408e-07	1.25605e-08	8.00899e-07
UP_KEYWORDS	Hydrogen ion transport	15	1.72811	1.96169e-09	ENSBTAT00000000240, ENSBTAT00000003259, ENSBTAT00000032427, ENSBTAT00000017710, ENSBTAT00000008447, ENSBTAT00000028282, ENSBTAT00000060539, ENSBTAT00000009961, ENSBTAT00000020094, ENSBTAT00000060553, ENSBTAT00000024326, ENSBTAT00000035337, ENSBTAT00000007538, ENSBTAT00000037702, ENSBTAT00000025144	847	40	17808	7.8843	6.21856e-07	3.8866e-08	2.64344e-06
UP_KEYWORDS	RNA-binding	37	4.26267	3.76939e-09	ENSBTAT00000008022, ENSBTAT00000019596, ENSBTAT00000004528, ENSBTAT00000015643, ENSBTAT00000003962, ENSBTAT00000021120, ENSBTAT00000065532, ENSBTAT00000002616, ENSBTAT00000024009, ENSBTAT00000020250, ENSBTAT00000006781, ENSBTAT00000000541, ENSBTAT00000027339, ENSBTAT00000045807, ENSBTAT00000037985, ENSBTAT00000043317, ENSBTAT00000024299, ENSBTAT00000007527, ENSBTAT00000025024, ENSBTAT00000000144,…	847	253	17808	3.07477	1.1949e-06	7.02881e-08	5.07937e-06
GOTERM_CC_DIRECT	GO:0016020~membrane	88	10.1382	4.16591e-09	ENSBTAT00000016277, ENSBTAT00000056276, ENSBTAT00000021838, ENSBTAT00000000259, ENSBTAT00000024788, ENSBTAT00000014053, ENSBTAT00000020094, ENSBTAT00000012866, ENSBTAT00000014154, ENSBTAT00000000114, ENSBTAT00000004190, ENSBTAT00000002131, ENSBTAT00000020250, ENSBTAT00000064981, ENSBTAT00000010432, ENSBTAT00000009420, ENSBTAT00000023689, ENSBTAT00000034682, ENSBTAT00000065341, ENSBTAT00000042599,…	786	902	15461	1.91907	1.93298e-06	1.93298e-07	5.93603e-06
GOTERM_CC_DIRECT	GO:0022625~cytosolic large ribosomal subunit	18	2.07373	9.34713e-09	ENSBTAT00000008022, ENSBTAT00000024788, ENSBTAT00000016378, ENSBTAT00000055086, ENSBTAT00000025963, ENSBTAT00000023183, ENSBTAT00000065532, ENSBTAT00000002642, ENSBTAT00000020729, ENSBTAT00000025126, ENSBTAT00000020323, ENSBTAT00000004190, ENSBTAT00000019298, ENSBTAT00000004188, ENSBTAT00000006781, ENSBTAT00000019184, ENSBTAT00000002626, ENSBTAT00000033359	786	63	15461	5.62014	4.33706e-06	3.94279e-07	1.33188e-05
UP_SEQ_FEATURE	transit peptide:Mitochondrion	58	6.68203	2.73437e-08	ENSBTAT00000004245, ENSBTAT00000014520, ENSBTAT00000019602, ENSBTAT00000019505, ENSBTAT00000001054, ENSBTAT00000022496, ENSBTAT00000032427, ENSBTAT00000006474, ENSBTAT00000011403, ENSBTAT00000005380, ENSBTAT00000009871, ENSBTAT00000064981, ENSBTAT00000007189, ENSBTAT00000011505, ENSBTAT00000033470, ENSBTAT00000022949, ENSBTAT00000001991, ENSBTAT00000022178, ENSBTAT00000017122, ENSBTAT00000002852,…	516	329	6267	2.14113	3.00777e-05	3.00777e-05	4.3727e-05
GOTERM_CC_DIRECT	GO:0005730~nucleolus	64	7.37327	4.27884e-08	ENSBTAT00000040046, ENSBTAT00000024782, ENSBTAT00000026475, ENSBTAT00000010676, ENSBTAT00000019505, ENSBTAT00000003962, ENSBTAT00000004190, ENSBTAT00000043071, ENSBTAT00000009325, ENSBTAT00000056686, ENSBTAT00000023214, ENSBTAT00000000541, ENSBTAT00000009775, ENSBTAT00000006109, ENSBTAT00000016785, ENSBTAT00000013796, ENSBTAT00000061515, ENSBTAT00000052393, ENSBTAT00000018491, ENSBTAT00000054840,…	786	605	15461	2.08084	1.98536e-05	1.65448e-06	6.09695e-05
GOTERM_BP_DIRECT	GO:0098609~cell-cell adhesion	18	2.07373	5.17308e-08	ENSBTAT00000027339, ENSBTAT00000056276, ENSBTAT00000024788, ENSBTAT00000023725, ENSBTAT00000005750, ENSBTAT00000026064, ENSBTAT00000002674, ENSBTAT00000014154, ENSBTAT00000065532, ENSBTAT00000004751, ENSBTAT00000017497, ENSBTAT00000007442, ENSBTAT00000023325, ENSBTAT00000020729, ENSBTAT00000005581, ENSBTAT00000011353, ENSBTAT00000027889, ENSBTAT00000045136	738	67	13824	5.0324	0.000112146	5.60746e-05	8.97794e-05
GOTERM_MF_DIRECT	GO:0008137~NADH dehydrogenase (ubiquinone) activity	13	1.4977	5.75388e-08	ENSBTAT00000060548, ENSBTAT00000060577, ENSBTAT00000014801, ENSBTAT00000060562, ENSBTAT00000000100, ENSBTAT00000004245, ENSBTAT00000060571, ENSBTAT00000060543, ENSBTAT00000047463, ENSBTAT00000060552, ENSBTAT00000002852, ENSBTAT00000006405, ENSBTAT00000019529	696	33	13095	7.41183	4.06791e-05	1.01699e-05	8.68876e-05
GOTERM_CC_DIRECT	GO:0005840~ribosome	17	1.95853	1.31802e-07	ENSBTAT00000002160, ENSBTAT00000040046, ENSBTAT00000014187, ENSBTAT00000006954, ENSBTAT00000001991, ENSBTAT00000000091, ENSBTAT00000025024, ENSBTAT00000055086, ENSBTAT00000001054, ENSBTAT00000054840, ENSBTAT00000025126, ENSBTAT00000034867, ENSBTAT00000016409, ENSBTAT00000033238, ENSBTAT00000000814, ENSBTAT00000045066, ENSBTAT00000033359	786	66	15461	5.06664	6.1154e-05	4.70429e-06	0.000187805
UP_KEYWORDS	NAD	22	2.53456	2.75159e-07	ENSBTAT00000026548, ENSBTAT00000034095, ENSBTAT00000060548, ENSBTAT00000017251, ENSBTAT00000056276, ENSBTAT00000015769, ENSBTAT00000018691, ENSBTAT00000042618, ENSBTAT00000000518, ENSBTAT00000002852, ENSBTAT00000008907, ENSBTAT00000037753, ENSBTAT00000060577, ENSBTAT00000002300, ENSBTAT00000060562, ENSBTAT00000025149, ENSBTAT00000026118, ENSBTAT00000060571, ENSBTAT00000060543, ENSBTAT00000060552,…	847	122	17808	3.79136	8.72217e-05	4.84585e-06	0.000370784
UP_KEYWORDS	Nucleus	145	16.7051	2.9287e-07	ENSBTAT00000018840, ENSBTAT00000017277, ENSBTAT00000012866, ENSBTAT00000006328, ENSBTAT00000025142, ENSBTAT00000003962, ENSBTAT00000014154, ENSBTAT00000006026, ENSBTAT00000016863, ENSBTAT00000045202, ENSBTAT00000051866, ENSBTAT00000012182, ENSBTAT00000023214, ENSBTAT00000017314, ENSBTAT00000023213, ENSBTAT00000009420, ENSBTAT00000004984, ENSBTAT00000006109, ENSBTAT00000023702, ENSBTAT00000057267,…	847	2019	17808	1.50995	9.28355e-05	4.88629e-06	0.00039465
UP_KEYWORDS	Mitochondrion outer membrane	15	1.72811	3.05997e-07	ENSBTAT00000037956, ENSBTAT00000013405, ENSBTAT00000019763, ENSBTAT00000017251, ENSBTAT00000011257, ENSBTAT00000018691, ENSBTAT00000042618, ENSBTAT00000001550, ENSBTAT00000016432, ENSBTAT00000047248, ENSBTAT00000033862, ENSBTAT00000063243, ENSBTAT00000023684, ENSBTAT00000000733, ENSBTAT00000044128, ENSBTAT00000004739	847	57	17808	5.53284	9.69965e-05	4.85005e-06	0.00041234
GOTERM_BP_DIRECT	GO:0015986~ATP synthesis coupled proton transport	10	1.15207	5.45767e-07	ENSBTAT00000003259, ENSBTAT00000032427, ENSBTAT00000017710, ENSBTAT00000008447, ENSBTAT00000028282, ENSBTAT00000060539, ENSBTAT00000060553, ENSBTAT00000024326, ENSBTAT00000035337, ENSBTAT00000007538	738	21	13824	8.91986	0.00118252	0.00039433	0.00094718
KEGG_PATHWAY	bta01200:Carbon metabolism	22	2.53456	1.31517e-06	ENSBTAT00000064827, ENSBTAT00000026358, ENSBTAT00000004431, ENSBTAT00000007922, ENSBTAT00000004892, ENSBTAT00000017122, ENSBTAT00000016432, ENSBTAT00000049741, ENSBTAT00000047248, ENSBTAT00000008907, ENSBTAT00000037753, ENSBTAT00000005730, ENSBTAT00000012551, ENSBTAT00000038244, ENSBTAT00000032937, ENSBTAT00000008431, ENSBTAT00000021075, ENSBTAT00000028902, ENSBTAT00000009440, ENSBTAT00000064981,…	452	109	7583	3.38609	0.000341885	4.27421e-05	0.00171905
UP_KEYWORDS	Protein biosynthesis	19	2.18894	1.32979e-06	ENSBTAT00000018947, ENSBTAT00000037985, ENSBTAT00000055320, ENSBTAT00000019596, ENSBTAT00000009044, ENSBTAT00000000144, ENSBTAT00000061515, ENSBTAT00000022496, ENSBTAT00000002616, ENSBTAT00000056740, ENSBTAT00000015716, ENSBTAT00000014281, ENSBTAT00000005581, ENSBTAT00000014888, ENSBTAT00000007021, ENSBTAT00000006675, ENSBTAT00000024487, ENSBTAT00000061457, ENSBTAT00000017232	847	102	17808	3.91638	0.000421454	2.00733e-05	0.00179191
KEGG_PATHWAY	bta04932:Non-alcoholic fatty liver disease (NAFLD)	27	3.1106	2.25758e-06	ENSBTAT00000064827, ENSBTAT00000007761, ENSBTAT00000020160, ENSBTAT00000004245, ENSBTAT00000005522, ENSBTAT00000013507, ENSBTAT00000047463, ENSBTAT00000007369, ENSBTAT00000019529, ENSBTAT00000006474, ENSBTAT00000065323, ENSBTAT00000064981, ENSBTAT00000007189, ENSBTAT00000023213, ENSBTAT00000006405, ENSBTAT00000022949, ENSBTAT00000013078, ENSBTAT00000014801, ENSBTAT00000007918, ENSBTAT00000002852,…	452	160	7583	2.83104	0.000586799	6.52169e-05	0.00295086
UP_KEYWORDS	Protein transport	33	3.80184	3.76936e-06	ENSBTAT00000013405, ENSBTAT00000022455, ENSBTAT00000046975, ENSBTAT00000015829, ENSBTAT00000013451, ENSBTAT00000026064, ENSBTAT00000025142, ENSBTAT00000006494, ENSBTAT00000002616, ENSBTAT00000032159, ENSBTAT00000014894, ENSBTAT00000011353, ENSBTAT00000000733, ENSBTAT00000008607, ENSBTAT00000010644, ENSBTAT00000023702, ENSBTAT00000057267, ENSBTAT00000019763, ENSBTAT00000022422, ENSBTAT00000014162,…	847	279	17808	2.4868	0.00119418	5.43117e-05	0.0050792
GOTERM_CC_DIRECT	GO:0005925~focal adhesion	37	4.26267	5.61812e-06	ENSBTAT00000021838, ENSBTAT00000021272, ENSBTAT00000014850, ENSBTAT00000005677, ENSBTAT00000015924, ENSBTAT00000003962, ENSBTAT00000028602, ENSBTAT00000025963, ENSBTAT00000014894, ENSBTAT00000004190, ENSBTAT00000005600, ENSBTAT00000023912, ENSBTAT00000027889, ENSBTAT00000020326, ENSBTAT00000025683, ENSBTAT00000061210, ENSBTAT00000013079, ENSBTAT00000008015, ENSBTAT00000003653, ENSBTAT00000004101,…	786	318	15461	2.2887	0.00260342	0.000186184	0.008005
UP_KEYWORDS	Oxidoreductase	41	4.7235	6.3296e-06	ENSBTAT00000064827, ENSBTAT00000034095, ENSBTAT00000007922, ENSBTAT00000044338, ENSBTAT00000015769, ENSBTAT00000056276, ENSBTAT00000014645, ENSBTAT00000001550, ENSBTAT00000000630, ENSBTAT00000011403, ENSBTAT00000060577, ENSBTAT00000026118, ENSBTAT00000064981, ENSBTAT00000060571, ENSBTAT00000060552, ENSBTAT00000021342, ENSBTAT00000011505, ENSBTAT00000018869, ENSBTAT00000006405, ENSBTAT00000033470,…	847	397	17808	2.17133	0.00200448	8.72348e-05	0.00852898
GOTERM_CC_DIRECT	GO:0005741~mitochondrial outer membrane	16	1.84332	7.34758e-06	ENSBTAT00000037956, ENSBTAT00000017251, ENSBTAT00000019763, ENSBTAT00000011257, ENSBTAT00000018691, ENSBTAT00000042618, ENSBTAT00000017442, ENSBTAT00000001550, ENSBTAT00000016432, ENSBTAT00000047248, ENSBTAT00000033862, ENSBTAT00000020159, ENSBTAT00000063243, ENSBTAT00000023684, ENSBTAT00000017314, ENSBTAT00000004739, ENSBTAT00000044128	786	78	15461	4.03497	0.00340348	0.00022726	0.0104691
GOTERM_CC_DIRECT	GO:0042470~melanosome	15	1.72811	1.09027e-05	ENSBTAT00000045121, ENSBTAT00000054137, ENSBTAT00000008225, ENSBTAT00000015829, ENSBTAT00000010022, ENSBTAT00000014154, ENSBTAT00000004751, ENSBTAT00000017497, ENSBTAT00000007442, ENSBTAT00000022210, ENSBTAT00000027852, ENSBTAT00000018795, ENSBTAT00000004364, ENSBTAT00000012170, ENSBTAT00000036795	786	71	15461	4.15574	0.00504609	0.000316129	0.0155341
UP_KEYWORDS	mRNA splicing	18	2.07373	1.13073e-05	ENSBTAT00000008022, ENSBTAT00000018840, ENSBTAT00000018533, ENSBTAT00000004528, ENSBTAT00000024299, ENSBTAT00000007527, ENSBTAT00000063035, ENSBTAT00000002033, ENSBTAT00000023094, ENSBTAT00000017497, ENSBTAT00000003524, ENSBTAT00000006026, ENSBTAT00000011016, ENSBTAT00000013734, ENSBTAT00000024057, ENSBTAT00000018681, ENSBTAT00000000541, ENSBTAT00000011658	847	107	17808	3.53688	0.00357803	0.000149341	0.0152359
GOTERM_CC_DIRECT	GO:0005681~spliceosomal complex	13	1.4977	1.57292e-05	ENSBTAT00000009603, ENSBTAT00000017497, ENSBTAT00000018533, ENSBTAT00000019637, ENSBTAT00000006026, ENSBTAT00000006102, ENSBTAT00000024299, ENSBTAT00000018681, ENSBTAT00000063035, ENSBTAT00000001376, ENSBTAT00000011658, ENSBTAT00000002033, ENSBTAT00000000800	786	55	15461	4.64939	0.00727182	0.000429225	0.0224103
GOTERM_CC_DIRECT	GO:0031012~extracellular matrix	19	2.18894	2.13424e-05	ENSBTAT00000005523, ENSBTAT00000025496, ENSBTAT00000009341, ENSBTAT00000023522, ENSBTAT00000011042, ENSBTAT00000003962, ENSBTAT00000028602, ENSBTAT00000000144, ENSBTAT00000021587, ENSBTAT00000004959, ENSBTAT00000004751, ENSBTAT00000018491, ENSBTAT00000017497, ENSBTAT00000017710, ENSBTAT00000005581, ENSBTAT00000014306, ENSBTAT00000000733, ENSBTAT00000004364, ENSBTAT00000065341	786	116	15461	3.22189	0.00985412	0.000550015	0.0304066
GOTERM_BP_DIRECT	GO:0008380~RNA splicing	14	1.6129	3.16331e-05	ENSBTAT00000004528, ENSBTAT00000024299, ENSBTAT00000063035, ENSBTAT00000001040, ENSBTAT00000002033, ENSBTAT00000023094, ENSBTAT00000017497, ENSBTAT00000003524, ENSBTAT00000006026, ENSBTAT00000011016, ENSBTAT00000013734, ENSBTAT00000024057, ENSBTAT00000011658, ENSBTAT00000000541	738	65	13824	4.03452	0.0662828	0.0169993	0.0548854
UP_KEYWORDS	Isomerase	15	1.72811	3.33702e-05	ENSBTAT00000026358, ENSBTAT00000018091, ENSBTAT00000007505, ENSBTAT00000015924, ENSBTAT00000000518, ENSBTAT00000009699, ENSBTAT00000049741, ENSBTAT00000063035, ENSBTAT00000023908, ENSBTAT00000032937, ENSBTAT00000009998, ENSBTAT00000006026, ENSBTAT00000022213, ENSBTAT00000008386, ENSBTAT00000043425	847	83	17808	3.79966	0.0105228	0.000423051	0.0449579
GOTERM_MF_DIRECT	GO:0046933~proton-transporting ATP synthase activity, rotational mechanism	7	0.806452	4.55051e-05	ENSBTAT00000003259, ENSBTAT00000017710, ENSBTAT00000008447, ENSBTAT00000028282, ENSBTAT00000024326, ENSBTAT00000035337, ENSBTAT00000007538	696	14	13095	9.40733	0.0316608	0.00641391	0.0686938
INTERPRO	IPR008991:Translation protein SH3-like domain	7	0.806452	4.57381e-05	ENSBTAT00000002160, ENSBTAT00000002616, ENSBTAT00000002642, ENSBTAT00000001991, ENSBTAT00000016378, ENSBTAT00000033359, ENSBTAT00000023183	822	15	16802	9.53885	0.0663935	0.0663935	0.0759807
UP_KEYWORDS	Endoplasmic reticulum	40	4.60829	4.71699e-05	ENSBTAT00000054491, ENSBTAT00000011257, ENSBTAT00000006231, ENSBTAT00000006102, ENSBTAT00000014645, ENSBTAT00000012940, ENSBTAT00000066230, ENSBTAT00000005462, ENSBTAT00000018626, ENSBTAT00000039803, ENSBTAT00000006494, ENSBTAT00000002616, ENSBTAT00000033862, ENSBTAT00000032159, ENSBTAT00000043893, ENSBTAT00000046359, ENSBTAT00000017314, ENSBTAT00000002582, ENSBTAT00000013200, ENSBTAT00000018091,…	847	418	17808	2.01194	0.014842	0.000574958	0.0635441
INTERPRO	IPR016039:Thiolase-like	6	0.691244	5.64607e-05	ENSBTAT00000003716, ENSBTAT00000024335, ENSBTAT00000017122, ENSBTAT00000005088, ENSBTAT00000015713, ENSBTAT00000004879	822	10	16802	12.2642	0.0813099	0.0415167	0.0937853
D0VSD7(WO_B29)
Category	Term	Count	%	PValue	Genes	List Total	Pop Hits	Pop Total	Fold Enrichment	Bonferroni	Benjamini	FDR
UP_KEYWORDS	Acetylation	116	32.0442	2.14242e-37	ENSBTAT00000009921, ENSBTAT00000019505, ENSBTAT00000005007, ENSBTAT00000008386, ENSBTAT00000017314, ENSBTAT00000033470, ENSBTAT00000034682, ENSBTAT00000057267, ENSBTAT00000020150, ENSBTAT00000042618, ENSBTAT00000021328, ENSBTAT00000014162, ENSBTAT00000023522, ENSBTAT00000002852, ENSBTAT00000037753, ENSBTAT00000043686, ENSBTAT00000017775, ENSBTAT00000007442, ENSBTAT00000027507, ENSBTAT00000009998,…	354	1564	17808	3.73107	5.39891e-35	5.39891e-35	2.7867e-34
GOTERM_CC_DIRECT	GO:0070062~extracellular exosome	124	34.2541	6.78265e-27	ENSBTAT00000013994, ENSBTAT00000021456, ENSBTAT00000017277, ENSBTAT00000026518, ENSBTAT00000021272, ENSBTAT00000005677, ENSBTAT00000012764, ENSBTAT00000000518, ENSBTAT00000044153, ENSBTAT00000051766, ENSBTAT00000008386, ENSBTAT00000012182, ENSBTAT00000034682, ENSBTAT00000039788, ENSBTAT00000020150, ENSBTAT00000042618, ENSBTAT00000023522, ENSBTAT00000037753, ENSBTAT00000043686, ENSBTAT00000017775,…	330	2162	15461	2.68714	1.98732e-24	1.98732e-24	9.03104e-24
UP_KEYWORDS	Phosphoprotein	127	35.0829	1.55982e-23	ENSBTAT00000009921, ENSBTAT00000021456, ENSBTAT00000017277, ENSBTAT00000021272, ENSBTAT00000012764, ENSBTAT00000000518, ENSBTAT00000005007, ENSBTAT00000043731, ENSBTAT00000008386, ENSBTAT00000012182, ENSBTAT00000017314, ENSBTAT00000023213, ENSBTAT00000033470, ENSBTAT00000034682, ENSBTAT00000013200, ENSBTAT00000057267, ENSBTAT00000014490, ENSBTAT00000042618, ENSBTAT00000021328, ENSBTAT00000014162,…	354	2603	17808	2.45438	3.93075e-21	1.96538e-21	2.0289e-20
UP_KEYWORDS	Mitochondrion	52	14.3646	2.97235e-17	ENSBTAT00000004245, ENSBTAT00000000518, ENSBTAT00000019505, ENSBTAT00000001054, ENSBTAT00000012142, ENSBTAT00000060577, ENSBTAT00000023684, ENSBTAT00000007189, ENSBTAT00000017314, ENSBTAT00000033470, ENSBTAT00000001069, ENSBTAT00000042618, ENSBTAT00000002852, ENSBTAT00000020018, ENSBTAT00000009998, ENSBTAT00000010193, ENSBTAT00000008431, ENSBTAT00000021397, ENSBTAT00000063243, ENSBTAT00000060562,…	354	653	17808	4.00592	7.49031e-15	2.49677e-15	3.8662e-14
UP_KEYWORDS	Isopeptide bond	35	9.66851	2.92412e-14	ENSBTAT00000030222, ENSBTAT00000046975, ENSBTAT00000017251, ENSBTAT00000021456, ENSBTAT00000008358, ENSBTAT00000043046, ENSBTAT00000010176, ENSBTAT00000047197, ENSBTAT00000014894, ENSBTAT00000005581, ENSBTAT00000056686, ENSBTAT00000047320, ENSBTAT00000046359, ENSBTAT00000010317, ENSBTAT00000023213, ENSBTAT00000000085, ENSBTAT00000026358, ENSBTAT00000057267, ENSBTAT00000019763, ENSBTAT00000016378,…	354	355	17808	4.95966	7.35811e-12	1.83953e-12	3.79807e-11
UP_KEYWORDS	Cytoplasm	83	22.9282	3.76796e-14	ENSBTAT00000002573, ENSBTAT00000009921, ENSBTAT00000017277, ENSBTAT00000026518, ENSBTAT00000009005, ENSBTAT00000026183, ENSBTAT00000009379, ENSBTAT00000014053, ENSBTAT00000015643, ENSBTAT00000012764, ENSBTAT00000014894, ENSBTAT00000005581, ENSBTAT00000008386, ENSBTAT00000012182, ENSBTAT00000023213, ENSBTAT00000017314, ENSBTAT00000017232, ENSBTAT00000034682, ENSBTAT00000004431, ENSBTAT00000057267,…	354	1728	17808	2.41627	9.48441e-12	1.89693e-12	4.89497e-11
UP_KEYWORDS	Ribosomal protein	24	6.62983	2.98883e-13	ENSBTAT00000014187, ENSBTAT00000057552, ENSBTAT00000028093, ENSBTAT00000016378, ENSBTAT00000010176, ENSBTAT00000001054, ENSBTAT00000065532, ENSBTAT00000023183, ENSBTAT00000018491, ENSBTAT00000020729, ENSBTAT00000005007, ENSBTAT00000054840, ENSBTAT00000004190, ENSBTAT00000047320, ENSBTAT00000018414, ENSBTAT00000004188, ENSBTAT00000006781, ENSBTAT00000020326, ENSBTAT00000049216, ENSBTAT00000031754,…	354	168	17808	7.18644	7.53158e-11	1.25526e-11	3.88745e-10
KEGG_PATHWAY	bta03010:Ribosome	23	6.35359	1.39213e-12	ENSBTAT00000025270, ENSBTAT00000057552, ENSBTAT00000028093, ENSBTAT00000016378, ENSBTAT00000010176, ENSBTAT00000001054, ENSBTAT00000065532, ENSBTAT00000023183, ENSBTAT00000018491, ENSBTAT00000020729, ENSBTAT00000005007, ENSBTAT00000054840, ENSBTAT00000004190, ENSBTAT00000047320, ENSBTAT00000018414, ENSBTAT00000004188, ENSBTAT00000006781, ENSBTAT00000020326, ENSBTAT00000031754, ENSBTAT00000002626,…	191	134	7583	6.81445	2.90951e-10	2.90951e-10	1.75744e-09
UP_KEYWORDS	Ribonucleoprotein	26	7.18232	2.94928e-12	ENSBTAT00000010176, ENSBTAT00000065532, ENSBTAT00000001054, ENSBTAT00000005007, ENSBTAT00000004190, ENSBTAT00000018414, ENSBTAT00000047320, ENSBTAT00000006781, ENSBTAT00000049216, ENSBTAT00000020326, ENSBTAT00000031754, ENSBTAT00000045066, ENSBTAT00000014187, ENSBTAT00000057552, ENSBTAT00000028093, ENSBTAT00000016378, ENSBTAT00000002033, ENSBTAT00000023183, ENSBTAT00000018491, ENSBTAT00000020729,…	354	224	17808	5.83898	7.43225e-10	1.06175e-10	3.83623e-09
UP_KEYWORDS	Ubl conjugation	39	10.7735	9.21743e-12	ENSBTAT00000002573, ENSBTAT00000030222, ENSBTAT00000046975, ENSBTAT00000017251, ENSBTAT00000021456, ENSBTAT00000017277, ENSBTAT00000008358, ENSBTAT00000021272, ENSBTAT00000043046, ENSBTAT00000010176, ENSBTAT00000047197, ENSBTAT00000005581, ENSBTAT00000056686, ENSBTAT00000047320, ENSBTAT00000008386, ENSBTAT00000046359, ENSBTAT00000012182, ENSBTAT00000010317, ENSBTAT00000023213, ENSBTAT00000000085,…	354	534	17808	3.67397	2.32279e-09	2.90348e-10	1.19893e-08
GOTERM_BP_DIRECT	GO:0006412~translation	24	6.62983	9.92764e-12	ENSBTAT00000057552, ENSBTAT00000028093, ENSBTAT00000053663, ENSBTAT00000010176, ENSBTAT00000001054, ENSBTAT00000065532, ENSBTAT00000023183, ENSBTAT00000018491, ENSBTAT00000000538, ENSBTAT00000005007, ENSBTAT00000054840, ENSBTAT00000004190, ENSBTAT00000005581, ENSBTAT00000047320, ENSBTAT00000018414, ENSBTAT00000004188, ENSBTAT00000006781, ENSBTAT00000020326, ENSBTAT00000049216, ENSBTAT00000031754,…	320	172	13824	6.02791	1.03247e-08	1.03247e-08	1.57637e-08
GOTERM_MF_DIRECT	GO:0003735~structural constituent of ribosome	26	7.18232	1.16382e-11	ENSBTAT00000010176, ENSBTAT00000065532, ENSBTAT00000001054, ENSBTAT00000005007, ENSBTAT00000004190, ENSBTAT00000018414, ENSBTAT00000047320, ENSBTAT00000006781, ENSBTAT00000049216, ENSBTAT00000020326, ENSBTAT00000031754, ENSBTAT00000045066, ENSBTAT00000014187, ENSBTAT00000057552, ENSBTAT00000028093, ENSBTAT00000053663, ENSBTAT00000016378, ENSBTAT00000023183, ENSBTAT00000000538, ENSBTAT00000018491,…	296	212	13095	5.42564	4.49232e-09	4.49232e-09	1.61488e-08
GOTERM_MF_DIRECT	GO:0044822~poly(A) RNA binding	51	14.0884	1.9791e-10	ENSBTAT00000013994, ENSBTAT00000011751, ENSBTAT00000026183, ENSBTAT00000003664, ENSBTAT00000001054, ENSBTAT00000014894, ENSBTAT00000005581, ENSBTAT00000004190, ENSBTAT00000018414, ENSBTAT00000031754, ENSBTAT00000021719, ENSBTAT00000020564, ENSBTAT00000019039, ENSBTAT00000016378, ENSBTAT00000004751, ENSBTAT00000004114, ENSBTAT00000023094, ENSBTAT00000018491, ENSBTAT00000009998, ENSBTAT00000007442,…	296	840	13095	2.68599	7.63931e-08	3.81966e-08	2.74614e-07
KEGG_PATHWAY	bta00190:Oxidative phosphorylation	20	5.52486	1.49737e-09	ENSBTAT00000002828, ENSBTAT00000008447, ENSBTAT00000004245, ENSBTAT00000013507, ENSBTAT00000007538, ENSBTAT00000002852, ENSBTAT00000020018, ENSBTAT00000007369, ENSBTAT00000025144, ENSBTAT00000019346, ENSBTAT00000010311, ENSBTAT00000010193, ENSBTAT00000060577, ENSBTAT00000017710, ENSBTAT00000021397, ENSBTAT00000021075, ENSBTAT00000060562, ENSBTAT00000012635, ENSBTAT00000007189, ENSBTAT00000012512	191	140	7583	5.67165	3.12949e-07	1.56475e-07	1.89031e-06
UP_KEYWORDS	Transport	53	14.6409	2.32057e-09	ENSBTAT00000020102, ENSBTAT00000046975, ENSBTAT00000026518, ENSBTAT00000004245, ENSBTAT00000004012, ENSBTAT00000019505, ENSBTAT00000025144, ENSBTAT00000012142, ENSBTAT00000060577, ENSBTAT00000014894, ENSBTAT00000007189, ENSBTAT00000013200, ENSBTAT00000057267, ENSBTAT00000014162, ENSBTAT00000002852, ENSBTAT00000020018, ENSBTAT00000011652, ENSBTAT00000010193, ENSBTAT00000060562, ENSBTAT00000012635,…	354	1079	17808	2.47096	5.84783e-07	6.4976e-08	3.01842e-06
KEGG_PATHWAY	bta05012:Parkinson's disease	20	5.52486	6.10479e-09	ENSBTAT00000017251, ENSBTAT00000008447, ENSBTAT00000004245, ENSBTAT00000013507, ENSBTAT00000007918, ENSBTAT00000007538, ENSBTAT00000002852, ENSBTAT00000020018, ENSBTAT00000007369, ENSBTAT00000017303, ENSBTAT00000010193, ENSBTAT00000060577, ENSBTAT00000017710, ENSBTAT00000021397, ENSBTAT00000021075, ENSBTAT00000060562, ENSBTAT00000022213, ENSBTAT00000012635, ENSBTAT00000007189, ENSBTAT00000012512	191	152	7583	5.22389	1.2759e-06	4.253e-07	7.70685e-06
UP_KEYWORDS	Transit peptide	26	7.18232	1.33634e-08	ENSBTAT00000004245, ENSBTAT00000002419, ENSBTAT00000000518, ENSBTAT00000007538, ENSBTAT00000019505, ENSBTAT00000001054, ENSBTAT00000038244, ENSBTAT00000022675, ENSBTAT00000021342, ENSBTAT00000007189, ENSBTAT00000003690, ENSBTAT00000033470, ENSBTAT00000014187, ENSBTAT00000008447, ENSBTAT00000053663, ENSBTAT00000002852, ENSBTAT00000008431, ENSBTAT00000017710, ENSBTAT00000021075, ENSBTAT00000021397,…	354	333	17808	3.92772	3.36758e-06	3.36758e-07	1.73821e-05
UP_KEYWORDS	Methylation	25	6.90608	5.3932e-08	ENSBTAT00000009921, ENSBTAT00000043046, ENSBTAT00000010176, ENSBTAT00000006450, ENSBTAT00000019575, ENSBTAT00000002674, ENSBTAT00000065532, ENSBTAT00000010682, ENSBTAT00000005581, ENSBTAT00000012182, ENSBTAT00000026358, ENSBTAT00000053663, ENSBTAT00000002852, ENSBTAT00000023407, ENSBTAT00000025170, ENSBTAT00000037753, ENSBTAT00000009857, ENSBTAT00000002033, ENSBTAT00000017775, ENSBTAT00000018491,…	354	332	17808	3.78803	1.35908e-05	1.23553e-06	7.01506e-05
GOTERM_CC_DIRECT	GO:0005743~mitochondrial inner membrane	24	6.62983	7.33967e-08	ENSBTAT00000014187, ENSBTAT00000013405, ENSBTAT00000017251, ENSBTAT00000011257, ENSBTAT00000042618, ENSBTAT00000043317, ENSBTAT00000002419, ENSBTAT00000017442, ENSBTAT00000053663, ENSBTAT00000027927, ENSBTAT00000019505, ENSBTAT00000056623, ENSBTAT00000007369, ENSBTAT00000001054, ENSBTAT00000038244, ENSBTAT00000000538, ENSBTAT00000060577, ENSBTAT00000063243, ENSBTAT00000021075, ENSBTAT00000033539,…	330	292	15461	3.85081	2.1505e-05	1.07526e-05	9.7727e-05
GOTERM_CC_DIRECT	GO:0022625~cytosolic large ribosomal subunit	12	3.31492	7.8682e-08	ENSBTAT00000020729, ENSBTAT00000005007, ENSBTAT00000004190, ENSBTAT00000047320, ENSBTAT00000006781, ENSBTAT00000004188, ENSBTAT00000016378, ENSBTAT00000002626, ENSBTAT00000031754, ENSBTAT00000020452, ENSBTAT00000065532, ENSBTAT00000023183	330	63	15461	8.9241	2.30536e-05	7.68458e-06	0.000104764
KEGG_PATHWAY	bta05010:Alzheimer's disease	20	5.52486	8.28969e-08	ENSBTAT00000008447, ENSBTAT00000004245, ENSBTAT00000013507, ENSBTAT00000007918, ENSBTAT00000005677, ENSBTAT00000007538, ENSBTAT00000002852, ENSBTAT00000020018, ENSBTAT00000037753, ENSBTAT00000007369, ENSBTAT00000046448, ENSBTAT00000061155, ENSBTAT00000010193, ENSBTAT00000046131, ENSBTAT00000017710, ENSBTAT00000021397, ENSBTAT00000021075, ENSBTAT00000012635, ENSBTAT00000007189, ENSBTAT00000012512	191	178	7583	4.46085	1.73253e-05	4.33136e-06	0.000104651
UP_KEYWORDS	Electron transport	13	3.59116	1.84292e-07	ENSBTAT00000004245, ENSBTAT00000013507, ENSBTAT00000007918, ENSBTAT00000002852, ENSBTAT00000020018, ENSBTAT00000060577, ENSBTAT00000010193, ENSBTAT00000021075, ENSBTAT00000060562, ENSBTAT00000000014, ENSBTAT00000012635, ENSBTAT00000007189, ENSBTAT00000012512	354	89	17808	7.34793	4.64406e-05	3.87013e-06	0.000239713
UP_KEYWORDS	Respiratory chain	11	3.03867	2.57833e-07	ENSBTAT00000010193, ENSBTAT00000060577, ENSBTAT00000060562, ENSBTAT00000004245, ENSBTAT00000013507, ENSBTAT00000012635, ENSBTAT00000007918, ENSBTAT00000007189, ENSBTAT00000020018, ENSBTAT00000002852, ENSBTAT00000012512	354	60	17808	9.2226	6.49718e-05	4.99798e-06	0.000335369
KEGG_PATHWAY	bta01130:Biosynthesis of antibiotics	20	5.52486	8.27614e-07	ENSBTAT00000026358, ENSBTAT00000000085, ENSBTAT00000004152, ENSBTAT00000000630, ENSBTAT00000008907, ENSBTAT00000037753, ENSBTAT00000038244, ENSBTAT00000032937, ENSBTAT00000009272, ENSBTAT00000008431, ENSBTAT00000021075, ENSBTAT00000014308, ENSBTAT00000021342, ENSBTAT00000008386, ENSBTAT00000005088, ENSBTAT00000022732, ENSBTAT00000043425, ENSBTAT00000033470, ENSBTAT00000002582, ENSBTAT00000013650	191	206	7583	3.85452	0.000172956	3.45937e-05	0.0010448
UP_KEYWORDS	Mitochondrion inner membrane	17	4.69613	1.57768e-06	ENSBTAT00000008447, ENSBTAT00000013507, ENSBTAT00000053663, ENSBTAT00000017442, ENSBTAT00000019505, ENSBTAT00000002852, ENSBTAT00000020018, ENSBTAT00000027927, ENSBTAT00000038244, ENSBTAT00000010193, ENSBTAT00000060577, ENSBTAT00000017710, ENSBTAT00000021397, ENSBTAT00000021075, ENSBTAT00000012635, ENSBTAT00000012511, ENSBTAT00000012512	354	193	17808	4.43102	0.000397498	2.83979e-05	0.00205211
GOTERM_CC_DIRECT	GO:0005913~cell-cell adherens junction	12	3.31492	3.966e-06	ENSBTAT00000004751, ENSBTAT00000007442, ENSBTAT00000023767, ENSBTAT00000020729, ENSBTAT00000013737, ENSBTAT00000005581, ENSBTAT00000021272, ENSBTAT00000026183, ENSBTAT00000023522, ENSBTAT00000023725, ENSBTAT00000002674, ENSBTAT00000065532	330	92	15461	6.11107	0.00116136	0.000290468	0.00528056
GOTERM_CC_DIRECT	GO:0005747~mitochondrial respiratory chain complex I	9	2.48619	5.89161e-06	ENSBTAT00000010193, ENSBTAT00000010698, ENSBTAT00000060577, ENSBTAT00000004245, ENSBTAT00000013507, ENSBTAT00000007189, ENSBTAT00000020018, ENSBTAT00000002852, ENSBTAT00000012512	330	47	15461	8.97157	0.00172476	0.00034519	0.00784433
KEGG_PATHWAY	bta01100:Metabolic pathways	56	15.4696	8.92818e-06	ENSBTAT00000004152, ENSBTAT00000004245, ENSBTAT00000025144, ENSBTAT00000044153, ENSBTAT00000060577, ENSBTAT00000026862, ENSBTAT00000004193, ENSBTAT00000008386, ENSBTAT00000007189, ENSBTAT00000033470, ENSBTAT00000023689, ENSBTAT00000002582, ENSBTAT00000000085, ENSBTAT00000002852, ENSBTAT00000020018, ENSBTAT00000037753, ENSBTAT00000010193, ENSBTAT00000008431, ENSBTAT00000021397, ENSBTAT00000017780,…	191	1247	7583	1.78291	0.00186426	0.000310951	0.0112706
KEGG_PATHWAY	bta05016:Huntington's disease	18	4.97238	9.18096e-06	ENSBTAT00000017251, ENSBTAT00000008447, ENSBTAT00000004245, ENSBTAT00000013507, ENSBTAT00000014053, ENSBTAT00000007918, ENSBTAT00000007538, ENSBTAT00000002852, ENSBTAT00000020018, ENSBTAT00000007369, ENSBTAT00000010193, ENSBTAT00000017710, ENSBTAT00000021397, ENSBTAT00000021075, ENSBTAT00000022213, ENSBTAT00000012635, ENSBTAT00000007189, ENSBTAT00000012512	191	199	7583	3.5911	0.00191699	0.000274081	0.0115897
GOTERM_CC_DIRECT	GO:0043209~myelin sheath	14	3.8674	9.92285e-06	ENSBTAT00000046362, ENSBTAT00000017251, ENSBTAT00000008447, ENSBTAT00000004245, ENSBTAT00000008358, ENSBTAT00000053663, ENSBTAT00000010176, ENSBTAT00000019575, ENSBTAT00000004751, ENSBTAT00000001646, ENSBTAT00000032937, ENSBTAT00000017710, ENSBTAT00000008431, ENSBTAT00000008386	330	141	15461	4.65192	0.00290319	0.000484451	0.0132114
GOTERM_CC_DIRECT	GO:0005741~mitochondrial outer membrane	10	2.76243	4.02435e-05	ENSBTAT00000012142, ENSBTAT00000020159, ENSBTAT00000019763, ENSBTAT00000063243, ENSBTAT00000017251, ENSBTAT00000011257, ENSBTAT00000042618, ENSBTAT00000017442, ENSBTAT00000023684, ENSBTAT00000017314	330	78	15461	6.0066	0.0117223	0.00168309	0.0535705
UP_KEYWORDS	RNA-binding	17	4.69613	4.78005e-05	ENSBTAT00000037985, ENSBTAT00000043317, ENSBTAT00000015643, ENSBTAT00000043686, ENSBTAT00000065532, ENSBTAT00000061515, ENSBTAT00000002033, ENSBTAT00000020363, ENSBTAT00000002616, ENSBTAT00000023094, ENSBTAT00000018491, ENSBTAT00000022761, ENSBTAT00000011016, ENSBTAT00000006781, ENSBTAT00000033894, ENSBTAT00000002626, ENSBTAT00000011658	354	253	17808	3.38018	0.0119738	0.000802745	0.0621574
D0VSD14
Category	Term	Count	%	PValue	Genes	List Total	Pop Hits	Pop Total	Fold Enrichment	Bonferroni	Benjamini	FDR
UP_KEYWORDS	Acetylation	30	38.4615	7.54144e-13	ENSBTAT00000009921, ENSBTAT00000004245, ENSBTAT00000026183, ENSBTAT00000014053, ENSBTAT00000009379, ENSBTAT00000000630, ENSBTAT00000001045, ENSBTAT00000005581, ENSBTAT00000020326, ENSBTAT00000026582, ENSBTAT00000010644, ENSBTAT00000008447, ENSBTAT00000003072, ENSBTAT00000019928, ENSBTAT00000002852, ENSBTAT00000008609, ENSBTAT00000020363, ENSBTAT00000017775, ENSBTAT00000023094, ENSBTAT00000018491,…	74	1564	17808	4.61602	1.04076e-10	1.04076e-10	8.87601e-10
KEGG_PATHWAY	bta03010:Ribosome	11	14.1026	7.83357e-09	ENSBTAT00000018491, ENSBTAT00000020729, ENSBTAT00000025270, ENSBTAT00000004190, ENSBTAT00000018414, ENSBTAT00000004188, ENSBTAT00000020326, ENSBTAT00000002626, ENSBTAT00000046662, ENSBTAT00000001054, ENSBTAT00000065532	49	134	7583	12.7038	5.95351e-07	5.95351e-07	8.24327e-06
UP_KEYWORDS	Ribonucleoprotein	11	14.1026	2.52309e-08	ENSBTAT00000018491, ENSBTAT00000020729, ENSBTAT00000004190, ENSBTAT00000018414, ENSBTAT00000004188, ENSBTAT00000020326, ENSBTAT00000002626, ENSBTAT00000046662, ENSBTAT00000001054, ENSBTAT00000065532, ENSBTAT00000011658	74	224	17808	11.8176	3.48186e-06	1.74093e-06	2.96948e-05
UP_KEYWORDS	Ribosomal protein	10	12.8205	2.7635e-08	ENSBTAT00000018491, ENSBTAT00000020729, ENSBTAT00000004190, ENSBTAT00000018414, ENSBTAT00000004188, ENSBTAT00000020326, ENSBTAT00000002626, ENSBTAT00000046662, ENSBTAT00000001054, ENSBTAT00000065532	74	168	17808	14.3243	3.81362e-06	1.27121e-06	3.25242e-05
UP_KEYWORDS	Phosphoprotein	31	39.7436	3.31288e-08	ENSBTAT00000009921, ENSBTAT00000026183, ENSBTAT00000014053, ENSBTAT00000009379, ENSBTAT00000004526, ENSBTAT00000000630, ENSBTAT00000065532, ENSBTAT00000001045, ENSBTAT00000004190, ENSBTAT00000005581, ENSBTAT00000018414, ENSBTAT00000020326, ENSBTAT00000026582, ENSBTAT00000011265, ENSBTAT00000010644, ENSBTAT00000008609, ENSBTAT00000020363, ENSBTAT00000017775, ENSBTAT00000023094, ENSBTAT00000018491,…	74	2603	17808	2.86597	4.57177e-06	1.14294e-06	3.899e-05
GOTERM_BP_DIRECT	GO:0006412~translation	10	12.8205	1.96547e-07	ENSBTAT00000018491, ENSBTAT00000004190, ENSBTAT00000005581, ENSBTAT00000018414, ENSBTAT00000004188, ENSBTAT00000020326, ENSBTAT00000002626, ENSBTAT00000046662, ENSBTAT00000001054, ENSBTAT00000065532	71	172	13824	11.32	6.17139e-05	6.17139e-05	0.000264472
GOTERM_CC_DIRECT	GO:0070062~extracellular exosome	28	35.8974	2.07725e-07	ENSBTAT00000013994, ENSBTAT00000026183, ENSBTAT00000014053, ENSBTAT00000000630, ENSBTAT00000065532, ENSBTAT00000001045, ENSBTAT00000005581, ENSBTAT00000004190, ENSBTAT00000020326, ENSBTAT00000026582, ENSBTAT00000023689, ENSBTAT00000010644, ENSBTAT00000008447, ENSBTAT00000028928, ENSBTAT00000003072, ENSBTAT00000043315, ENSBTAT00000020860, ENSBTAT00000025170, ENSBTAT00000009363, ENSBTAT00000017775,…	70	2162	15461	2.8605	2.34727e-05	2.34727e-05	0.000235857
GOTERM_MF_DIRECT	GO:0003735~structural constituent of ribosome	10	12.8205	6.21976e-07	ENSBTAT00000018491, ENSBTAT00000020729, ENSBTAT00000004190, ENSBTAT00000018414, ENSBTAT00000004188, ENSBTAT00000020326, ENSBTAT00000002626, ENSBTAT00000046662, ENSBTAT00000001054, ENSBTAT00000065532	63	212	13095	9.80458	7.65002e-05	7.65002e-05	0.000717175
UP_KEYWORDS	Isopeptide bond	11	14.1026	1.77901e-06	ENSBTAT00000023094, ENSBTAT00000023485, ENSBTAT00000005581, ENSBTAT00000011016, ENSBTAT00000004188, ENSBTAT00000046359, ENSBTAT00000002626, ENSBTAT00000008609, ENSBTAT00000020363, ENSBTAT00000011658, ENSBTAT00000017775	74	355	17808	7.45672	0.000245473	4.90994e-05	0.00209373
GOTERM_MF_DIRECT	GO:0044822~poly(A) RNA binding	16	20.5128	6.12443e-06	ENSBTAT00000013994, ENSBTAT00000026183, ENSBTAT00000008609, ENSBTAT00000065532, ENSBTAT00000001054, ENSBTAT00000023094, ENSBTAT00000018491, ENSBTAT00000020729, ENSBTAT00000027662, ENSBTAT00000004190, ENSBTAT00000005581, ENSBTAT00000018414, ENSBTAT00000020326, ENSBTAT00000046662, ENSBTAT00000000901, ENSBTAT00000011658	63	840	13095	3.95918	0.000753023	0.000376582	0.00706162
UP_KEYWORDS	Cytoplasm	20	25.641	4.84585e-05	ENSBTAT00000009921, ENSBTAT00000010644, ENSBTAT00000026183, ENSBTAT00000009379, ENSBTAT00000014053, ENSBTAT00000003072, ENSBTAT00000019928, ENSBTAT00000008609, ENSBTAT00000020363, ENSBTAT00000023094, ENSBTAT00000023485, ENSBTAT00000005581, ENSBTAT00000011016, ENSBTAT00000004188, ENSBTAT00000020326, ENSBTAT00000028364, ENSBTAT00000002626, ENSBTAT00000026582, ENSBTAT00000004879, ENSBTAT00000006068	74	1728	17808	2.78529	0.00666512	0.00111395	0.057017
UP_KEYWORDS	Ubl conjugation	11	14.1026	6.15458e-05	ENSBTAT00000023094, ENSBTAT00000023485, ENSBTAT00000005581, ENSBTAT00000011016, ENSBTAT00000004188, ENSBTAT00000046359, ENSBTAT00000002626, ENSBTAT00000008609, ENSBTAT00000020363, ENSBTAT00000011658, ENSBTAT00000017775	74	534	17808	4.95718	0.00845762	0.00121263	0.0724107

## Sheet: DYNAMIC_TRANS_NETWORKANAL
D0VSD1 - PROTEIN AND PROTEIN INTERACTION - BP							D0VSD1 - PROTEIN AND PROTEIN INTERACTION - MF							D0VSD1- PROTEIN AND PROTEIN INTERACTION - CC
Pathway	Total	Expected	Hits	P.Value	FDR		Pathway	Total	Expected	Hits	P.Value	FDR		Pathway	Total	Expected	Hits	P.Value	FDR
nucleosome assembly	233	3.17	80	5.55e-98	3.67e-95		RNA binding	165	2.28	64	6.14e-80	2.03e-77		endocytic vesicle	239	2.98	77	3.9e-93	6.78e-91
chromatin remodeling	49	0.667	16	1.4e-18	4.63e-16		transcription cofactor activity	437	6.04	57	5.58e-41	9.21e-39		microtubule organizing center	179	2.23	68	3.3e-87	2.87e-85
regulation of secretion	137	1.87	22	7.43e-18	1.64e-15		RNA helicase activity	46	0.636	16	5.62e-19	6.19e-17		intercalated disc	19	0.237	15	5.19e-26	3.01e-24
DNA-dependent transcription, initiation	22	0.299	12	1.49e-17	2.46e-15		nucleotide binding	1380	19.1	46	5.55e-09	4.58e-07		transcription factor TFIID complex	91	1.13	17	9.32e-16	4.05e-14
Rho protein signal transduction	94	1.28	17	6.46e-15	8.55e-13		transcription corepressor activity	82	1.13	11	1.48e-08	9.8e-07		mitochondrial matrix	22	0.274	10	3.86e-14	1.34e-12
transcription, DNA-dependent	45	0.613	9	7.36e-09	8.12e-07		ATPase activity, coupled	57	0.788	6	0.000128	0.00706		U12-type spliceosomal complex	581	7.23	33	1.51e-13	4.38e-12
base-excision repair	68	0.926	10	2.39e-08	2.26e-06		small conjugating protein binding	40	0.553	5	0.000211	0.00993		spindle	14	0.174	8	1.37e-12	3.41e-11
hemopoiesis	53	0.722	9	3.35e-08	2.77e-06		nucleotidyltransferase activity	24	0.332	4	0.000301	0.0124		mitochondrial envelope	330	4.11	23	1.9e-11	4.14e-10
							carbonate dehydratase activity	82	1.13	6	0.000933	0.0342		synapse	22	0.274	8	1.34e-10	2.6e-09
														chromosome	4000	49.7	88	3.42e-10	5.95e-09
														nuclear matrix	104	1.29	13	4.92e-10	7.79e-09
														nucleus	3770	46.9	83	1.91e-09	2.77e-08
														cell-cell junction	301	3.75	19	6.34e-09	8.49e-08
														nucleoplasm	1440	18	40	7.45e-07	9.26e-06
														nucleolus	1230	15.4	32	4.72e-05	0.000547
														trans-Golgi network transport vesicle	4	0.0498	2	0.00091	0.00989
D0VSD1 - GENE AND MIRNA INTERACTION - BP							D0VSD1 - GENE AND MIRNA INTERACTION - MF							D0VSD1- GENE AND MIRNA INTERACTION - CC
NO SIG							Pathway	Total	Expected	Hits	P.Value	FDR		Pathway	Total	Expected	Hits	P.Value	FDR
							receptor activity	150	0.0532	3	9.11e-06	0.00301		microtubule	106	0.0241	3	5.07e-07	8.82e-05
D0VSD3 - PROTEIN AND PROTEIN INTERACTION - BP							D0VSD3 - PROTEIN AND PROTEIN INTERACTION - MF							D0VSD3- PROTEIN AND PROTEIN INTERACTION - CC
Pathway	Total	Expected	Hits	P.Value	FDR		Pathway	Total	Expected	Hits	P.Value	FDR		Pathway	Total	Expected	Hits	P.Value	FDR
nucleosome assembly	233	2.45	79	1.75e-109	1.16e-106		RNA binding	165	1.71	64	1.35e-90	4.44e-88		microtubule organizing center	179	1.64	68	2.7e-99	4.71e-97
chromatin remodeling	49	0.515	16	1.89e-20	6.24e-18		RNA helicase activity	46	0.477	16	4.71e-21	5.39e-19		endocytic vesicle	239	2.2	60	9.69e-74	8.43e-72
DNA-dependent transcription, initiation	22	0.231	11	6.77e-17	1.49e-14		transcription cofactor activity	437	4.53	34	4.9e-21	5.39e-19		intercalated disc	19	0.175	15	4.3e-28	2.49e-26
base-excision repair	68	0.714	10	1.92e-09	3.19e-07		transcription corepressor activity	82	0.85	9	1.57e-07	1.3e-05		mitochondrial matrix	22	0.202	10	1.73e-15	7.52e-14
transcription, DNA-dependent	45	0.473	8	1.81e-08	2.4e-06		small conjugating protein binding	40	0.415	5	5.41e-05	0.00357		mitochondrial envelope	330	3.03	23	2.51e-14	8.72e-13
hemopoiesis	53	0.557	8	6.95e-08	7.67e-06		nucleotidyltransferase activity	24	0.249	3	0.00187	0.0902		spindle	14	0.129	8	1.15e-13	3.34e-12
							translation initiation factor activity	218	2.26	8	0.00191	0.0902		U12-type spliceosomal complex	581	5.34	25	7.7e-11	1.91e-09
														cell-cell junction	301	2.77	18	2.66e-10	5.79e-09
														chromosome	4000	36.7	66	2.3e-08	4.44e-07
														nucleolus	1230	11.3	30	5.06e-07	8.8e-06
														nuclear matrix	104	0.955	6	0.000387	0.00612
														nucleus	3770	34.6	51	0.000929	0.0135
														integrator complex	36	0.331	3	0.00433	0.0579
D0VSD3- GENE AND MIRNA INTERACTION - BP							D0VSD3- GENE AND MIRNA INTERACTION - MF							D0VSD3- GENE AND MIRNA INTERACTION - CC
NO SIG							Pathway	Total	Expected	Hits	P.Value	FDR		Pathway	Total	Expected	Hits	P.Value	FDR
							receptor activity	150	0.0532	3	9.11e-06	0.00301		microtubule	106	0.0241	3	5.07e-07	8.82e-05
D0VSD7(WO_B29) - PROTEIN AND PROTEIN INTERACTION - BP							D0VSD7(WO_B29)- PROTEIN AND PROTEIN INTERACTION - MF							D0VSD7(WO_B29)- PROTEIN AND PROTEIN INTERACTION - CC
	Total	Expected	Hits	P.Value	FDR		Pathway	Total	Expected	Hits	P.Value	FDR		Pathway	Total	Expected	Hits	P.Value	FDR
nucleosome assembly	233	7.62	77	1.26e-57	8.33e-55		RNA binding	165	5.36	62	2.94e-50	9.71e-48		endocytic vesicle	239	7.1	80	2.45e-63	4.27e-61
chromatin remodeling	49	1.6	18	5.51e-15	1.82e-12		transcription cofactor activity	437	14.2	62	1.59e-23	2.62e-21		microtubule organizing center	179	5.31	66	3e-55	2.61e-53
DNA-dependent transcription, initiation	22	0.72	13	1.51e-14	3.33e-12		GTPase activity	67	2.18	23	4.35e-18	4.78e-16		proteasome complex	53	1.57	40	6.41e-51	3.72e-49
regulation of secretion	137	4.48	23	8.64e-11	1.43e-08		RNA helicase activity	46	1.5	18	1.34e-15	1.1e-13		chromosome	4000	119	243	1.03e-39	4.49e-38
Rho protein signal transduction	94	3.07	19	1.43e-10	1.9e-08		nucleotide binding	1380	44.8	93	1.87e-12	1.23e-10		nucleus	3770	112	223	8.38e-33	2.92e-31
macromolecule biosynthetic process	252	8.24	28	1.37e-08	1.51e-06		lipase activity	267	8.68	31	6.59e-10	3.63e-08		intercalated disc	19	0.564	15	3.27e-20	9.49e-19
G2/M transition of mitotic cell cycle	77	2.52	15	2.19e-08	2.07e-06		phospholipase activity	223	7.25	27	3.49e-09	1.64e-07		spindle	14	0.416	9	2.87e-11	6.99e-10
positive regulation of transferase activity	166	5.43	21	1.03e-07	8.52e-06		acetyltransferase activity	51	1.66	13	5.71e-09	2.35e-07		U12-type spliceosomal complex	581	17.2	49	3.22e-11	6.99e-10
humoral immune response	48	1.57	11	3e-07	2.09e-05		hydrolase activity, acting on carbon-nitrogen (but not peptide) bonds, in cyclic amidines	447	14.5	38	5.15e-08	1.89e-06		nucleoplasm	1440	42.8	86	1.23e-10	2.38e-09
positive regulation of cell adhesion	120	3.93	17	3.38e-07	2.09e-05		collagen binding	314	10.2	29	3.87e-07	1.28e-05		transcription factor TFIID complex	91	2.7	18	1.41e-10	2.46e-09
nucleus organization	70	2.29	13	3.47e-07	2.09e-05		nucleotidyltransferase activity	24	0.78	8	5.39e-07	1.62e-05		mitochondrial matrix	22	0.653	10	2.23e-10	3.53e-09
regulation of pH	12	0.393	6	9.19e-07	5.07e-05		purine nucleotide binding	35	1.14	9	1.23e-06	3.38e-05		nuclear matrix	104	3.09	17	9.89e-09	1.43e-07
actin filament-based process	161	5.27	19	1.24e-06	6.32e-05		structural molecule activity	1110	36	65	1.56e-06	3.97e-05		cell-cell junction	301	8.94	29	2.39e-08	3.19e-07
transcription, DNA-dependent	45	1.47	10	1.42e-06	6.71e-05		exonuclease activity	396	12.9	32	1.88e-06	4.43e-05		synapse	22	0.653	8	1.25e-07	1.55e-06
regulation of transcription from RNA polymerase II promoter	498	16.3	37	2.45e-06	0.000108		steroid dehydrogenase activity	238	7.74	22	1e-05	0.000215		ubiquitin ligase complex	43	1.28	8	3.27e-05	0.00038
positive regulation of immune response	130	4.25	16	5e-06	0.000207		nuclease activity	450	14.6	33	1.04e-05	0.000215		kinesin complex	34	1.01	7	5.18e-05	0.000563
phagocytosis	103	3.37	14	6.11e-06	0.000238		transcription corepressor activity	82	2.67	12	1.24e-05	0.000227		centrosome	833	24.7	45	6.83e-05	0.0007
cation transport	17	0.556	6	1.07e-05	0.000394		carbonate dehydratase activity	82	2.67	12	1.24e-05	0.000227		nuclear replication fork	328	9.74	23	0.000124	0.0012
organic acid metabolic process	13	0.425	5	3.77e-05	0.00131		endonuclease activity	271	8.81	23	2.53e-05	0.000439		mitochondrial envelope	330	9.8	22	0.000352	0.00322
regulation of signal transduction	53	1.73	9	4.81e-05	0.00152		zinc ion binding	370	12	28	2.83e-05	0.000467		spindle pole	72	2.14	8	0.00128	0.0111
hemopoiesis	53	1.73	9	4.81e-05	0.00152		hydrolase activity, acting on acid anhydrides, catalyzing transmembrane movement of substances	77	2.5	10	0.000184	0.00289		DNA-directed RNA polymerase II, core complex	137	4.07	11	0.00256	0.0212
base-excision repair	68	2.22	10	6.63e-05	0.00199		galactosyltransferase activity	153	4.97	14	0.000459	0.00688		adherens junction	64	1.9	7	0.00279	0.0221
transcription initiation from RNA polymerase II promoter	480	15.7	32	0.000101	0.0029		channel regulator activity	55	1.79	7	0.00192	0.0268		trans-Golgi network transport vesicle	4	0.119	2	0.00507	0.0383
intrinsic apoptotic signaling pathway	36	1.18	7	0.000139	0.00377		G-protein coupled receptor binding	41	1.33	6	0.00195	0.0268		Golgi stack	335	9.94	19	0.00539	0.0389
energy reserve metabolic process	206	6.74	18	0.000142	0.00377		amine transmembrane transporter activity	201	6.53	15	0.00236	0.03		mitochondrial membrane	91	2.7	8	0.00558	0.0389
response to hypoxia	105	3.43	12	0.000158	0.00396		ATPase activity, coupled	57	1.85	7	0.00236	0.03		brush border	74	2.2	7	0.00628	0.042
regulation of immune response	90	2.94	11	0.000162	0.00396		ATP-dependent DNA helicase activity	19	0.618	4	0.00289	0.0353		apicolateral plasma membrane	59	1.75	6	0.00788	0.0508
protein tetramerization	27	0.883	6	0.000194	0.00459		SH2 domain binding	60	1.95	7	0.00318	0.0375		Golgi-associated vesicle	124	3.68	9	0.0116	0.0719
regulation of Rho protein signal transduction	28	0.916	6	0.00024	0.00548		3'-5' exonuclease activity	170	5.53	13	0.00366	0.0416
hormone secretion	81	2.65	10	0.000294	0.00648		hydro-lyase activity	47	1.53	6	0.00395	0.0434
positive regulation of DNA binding	5	0.164	3	0.00033	0.00706		oxidoreductase activity, acting on the aldehyde or oxo group of donors, NAD or NADP as acceptor	12	0.39	3	0.00603	0.0641
nitrogen compound metabolic process	227	7.42	18	0.000471	0.00974		monosaccharide binding	72	2.34	7	0.00871	0.0899
lipid biosynthetic process	374	12.2	25	0.000561	0.0113		small conjugating protein binding	40	1.3	5	0.00913	0.0913
growth	23	0.752	5	0.000753	0.0147
positive regulation of T cell proliferation	126	4.12	12	0.000851	0.016
protein import into nucleus, translocation	14	0.458	4	0.000868	0.016
cellular macromolecule catabolic process	2	0.0654	2	0.00107	0.0191
regulation of intracellular transport	153	5	13	0.00152	0.0265
DNA damage response, signal transduction by p53 class mediator	317	10.4	21	0.00171	0.029
immune response	28	0.916	5	0.00192	0.0315
proteoglycan biosynthetic process	70	2.29	8	0.00195	0.0315
alcohol metabolic process	87	2.85	9	0.0021	0.0331
positive regulation of cysteine-type endopeptidase activity involved in apoptotic process	42	1.37	6	0.00228	0.035
actin filament organization	30	0.981	5	0.00264	0.0398
positive regulation of hydrolase activity	59	1.93	7	0.00298	0.0439
glycoprotein metabolic process	10	0.327	3	0.00351	0.0494
protein-DNA complex assembly	10	0.327	3	0.00351	0.0494
cellular carbohydrate metabolic process	79	2.58	8	0.00418	0.0577
behavior	48	1.57	6	0.00452	0.061
positive regulation of cytokine biosynthetic process	11	0.36	3	0.00471	0.0623
cellular homeostasis	23	0.752	4	0.00609	0.0765
negative regulation of cell cycle	23	0.752	4	0.00609	0.0765
regulation of muscle contraction	4	0.131	2	0.00613	0.0765
interleukin-1 secretion	24	0.785	4	0.00712	0.0873
D0VSD7(WO_B29)- GENE AND MIRNA INTERACTION - BP							D0VSD7(WO_B29)- GENE AND MIRNA INTERACTION - MF							D0VSD7(WO_B29)- GENE AND MIRNA INTERACTION - CC
NO SIG							Pathway	Total	Expected	Hits	P.Value	FDR		Pathway	Total	Expected	Hits	P.Value	FDR
							receptor activity	150	0.0797	4	4.4e-07	0.000145		microtubule	106	0.0402	4	1.97e-08	3.43e-06
D0VSD14 - PROTEIN AND PROTEIN INTERACTION - BP							D0VSD14 - PROTEIN AND PROTEIN INTERACTION - MF							D0VSD14- PROTEIN AND PROTEIN INTERACTION - CC
Pathway	Total	Expected	Hits	P.Value	FDR		Pathway	Total	Expected	Hits	P.Value	FDR		Pathway	Total	Expected	Hits	P.Value	FDR
nucleosome assembly	233	2.53	80	1.04e-109	6.88e-107		RNA binding	165	1.75	64	1.33e-89	4.38e-87		microtubule organizing center	179	1.71	68	1.38e-97	2.4e-95
chromatin remodeling	49	0.533	17	6.19e-22	2.05e-19		transcription cofactor activity	437	4.65	38	6.62e-25	1.09e-22		endocytic vesicle	239	2.29	63	7.53e-78	6.55e-76
DNA-dependent transcription, initiation	22	0.239	12	9.14e-19	2.02e-16		RNA helicase activity	46	0.489	17	1.19e-22	1.3e-20		intercalated disc	19	0.182	15	8.18e-28	4.74e-26
base-excision repair	68	0.739	10	2.69e-09	4.46e-07		transcription corepressor activity	82	0.872	9	1.96e-07	1.62e-05		mitochondrial matrix	22	0.21	10	2.62e-15	1.14e-13
hemopoiesis	53	0.576	9	4.64e-09	6.14e-07		small conjugating protein binding	40	0.425	5	6.1e-05	0.00403		mitochondrial envelope	330	3.16	23	6.24e-14	2.17e-12
transcription, DNA-dependent	45	0.489	8	2.37e-08	2.62e-06		nucleotidyltransferase activity	24	0.255	3	0.00201	0.0978		spindle	14	0.134	8	1.6e-13	4.65e-12
Rho protein signal transduction	94	1.02	7	7.05e-05	0.00667		translation initiation factor activity	218	2.32	8	0.00225	0.0978		U12-type spliceosomal complex	581	5.56	27	5.38e-12	1.34e-10
regulation of secretion	137	1.49	8	0.00012	0.00992		nucleotide binding	1380	14.7	26	0.00237	0.0978		cell-cell junction	301	2.88	18	5.26e-10	1.14e-08
														chromosome	4000	38.2	71	1.03e-09	1.99e-08
														nucleolus	1230	11.8	31	3.94e-07	6.85e-06
														nuclear matrix	104	0.995	7	6.11e-05	0.000966
														nucleus	3770	36	55	0.000208	0.00301
														integrator complex	36	0.344	3	0.00485	0.0649
D0VSD14 - GENE AND MIRNA INTERACTION - BP							D0VSD14 - GENE AND MIRNA INTERACTION - MF							D0VSD14- GENE AND MIRNA INTERACTION - CC
NO SIG							NO SIG							NO SIG

## Sheet: DYNAMIC_TRANS_DAVID
D0VSD1
Annotation Cluster 1	Enrichment Score: 28.54640600979008
Category	Term	Count	%	PValue	Genes	List Total	Pop Hits	Pop Total	Fold Enrichment	Bonferroni	Benjamini	FDR
UP_KEYWORDS	Ribosomal protein	32	40.5063	7.10577e-44	ENSBTAT00000064702, ENSBTAT00000025484, ENSBTAT00000027627, ENSBTAT00000027850, ENSBTAT00000014877, ENSBTAT00000065532, ENSBTAT00000025126, ENSBTAT00000004190, ENSBTAT00000055065, ENSBTAT00000024376, ENSBTAT00000012544, ENSBTAT00000047320, ENSBTAT00000018414, ENSBTAT00000003431, ENSBTAT00000000814, ENSBTAT00000006781, ENSBTAT00000020326, ENSBTAT00000009803, ENSBTAT00000031754, ENSBTAT00000033359,…	76	168	17808	44.6316	7.46106e-42	7.46106e-42	7.95934e-41
KEGG_PATHWAY	bta03010:Ribosome	33	41.7722	8.961e-44	ENSBTAT00000064702, ENSBTAT00000025484, ENSBTAT00000027627, ENSBTAT00000027850, ENSBTAT00000014877, ENSBTAT00000065532, ENSBTAT00000025126, ENSBTAT00000004190, ENSBTAT00000055065, ENSBTAT00000024376, ENSBTAT00000012544, ENSBTAT00000047320, ENSBTAT00000018414, ENSBTAT00000003431, ENSBTAT00000000814, ENSBTAT00000006781, ENSBTAT00000020326, ENSBTAT00000009803, ENSBTAT00000031754, ENSBTAT00000033359,…	55	134	7583	33.9537	2.24025e-42	2.24025e-42	7.27026e-41
UP_KEYWORDS	Ribonucleoprotein	32	40.5063	1.00139e-39	ENSBTAT00000064702, ENSBTAT00000025484, ENSBTAT00000027627, ENSBTAT00000027850, ENSBTAT00000014877, ENSBTAT00000065532, ENSBTAT00000025126, ENSBTAT00000004190, ENSBTAT00000055065, ENSBTAT00000024376, ENSBTAT00000012544, ENSBTAT00000047320, ENSBTAT00000018414, ENSBTAT00000003431, ENSBTAT00000000814, ENSBTAT00000006781, ENSBTAT00000020326, ENSBTAT00000009803, ENSBTAT00000031754, ENSBTAT00000033359,…	76	224	17808	33.4737	1.05146e-37	5.25731e-38	1.12168e-36
GOTERM_MF_DIRECT	GO:0003735~structural constituent of ribosome	32	40.5063	6.799e-37	ENSBTAT00000064702, ENSBTAT00000025484, ENSBTAT00000027627, ENSBTAT00000027850, ENSBTAT00000014877, ENSBTAT00000065532, ENSBTAT00000025126, ENSBTAT00000004190, ENSBTAT00000055065, ENSBTAT00000024376, ENSBTAT00000012544, ENSBTAT00000047320, ENSBTAT00000018414, ENSBTAT00000003431, ENSBTAT00000000814, ENSBTAT00000006781, ENSBTAT00000020326, ENSBTAT00000009803, ENSBTAT00000031754, ENSBTAT00000033359,…	74	212	13095	26.7109	4.69131e-35	4.69131e-35	7.01566e-34
GOTERM_BP_DIRECT	GO:0006412~translation	28	35.443	1.91511e-34	ENSBTAT00000064702, ENSBTAT00000025484, ENSBTAT00000027627, ENSBTAT00000027850, ENSBTAT00000014877, ENSBTAT00000065532, ENSBTAT00000025126, ENSBTAT00000004190, ENSBTAT00000055065, ENSBTAT00000012544, ENSBTAT00000047320, ENSBTAT00000018414, ENSBTAT00000003431, ENSBTAT00000006781, ENSBTAT00000000814, ENSBTAT00000020326, ENSBTAT00000009803, ENSBTAT00000031754, ENSBTAT00000033359, ENSBTAT00000001791,…	69	172	13824	32.6148	2.94927e-32	2.94927e-32	2.29737e-31
GOTERM_CC_DIRECT	GO:0022625~cytosolic large ribosomal subunit	18	22.7848	3.29727e-26	ENSBTAT00000064702, ENSBTAT00000016378, ENSBTAT00000027850, ENSBTAT00000057287, ENSBTAT00000026259, ENSBTAT00000055086, ENSBTAT00000065532, ENSBTAT00000002642, ENSBTAT00000025126, ENSBTAT00000024376, ENSBTAT00000004190, ENSBTAT00000047320, ENSBTAT00000004188, ENSBTAT00000006781, ENSBTAT00000009803, ENSBTAT00000031754, ENSBTAT00000002626, ENSBTAT00000033359	74	63	15461	59.695	2.20917e-24	2.20917e-24	3.38178e-23
GOTERM_CC_DIRECT	GO:0022627~cytosolic small ribosomal subunit	13	16.4557	2.37046e-19	ENSBTAT00000018491, ENSBTAT00000001791, ENSBTAT00000025484, ENSBTAT00000012544, ENSBTAT00000028093, ENSBTAT00000018414, ENSBTAT00000003431, ENSBTAT00000027627, ENSBTAT00000000814, ENSBTAT00000020326, ENSBTAT00000015875, ENSBTAT00000014877, ENSBTAT00000046662	74	40	15461	67.903	1.58821e-17	7.94105e-18	2.43122e-16
GOTERM_MF_DIRECT	GO:0044822~poly(A) RNA binding	23	29.1139	4.88681e-10	ENSBTAT00000001791, ENSBTAT00000019318, ENSBTAT00000025484, ENSBTAT00000028093, ENSBTAT00000026183, ENSBTAT00000027627, ENSBTAT00000025561, ENSBTAT00000027850, ENSBTAT00000016378, ENSBTAT00000014877, ENSBTAT00000055086, ENSBTAT00000065532, ENSBTAT00000023094, ENSBTAT00000018491, ENSBTAT00000002642, ENSBTAT00000004190, ENSBTAT00000047320, ENSBTAT00000003431, ENSBTAT00000018414, ENSBTAT00000020326,…	74	840	13095	4.84532	3.3719e-08	1.68595e-08	5.04254e-07
GOTERM_CC_DIRECT	GO:0016020~membrane	21	26.5823	3.81172e-09	ENSBTAT00000060549, ENSBTAT00000010644, ENSBTAT00000001791, ENSBTAT00000025484, ENSBTAT00000028093, ENSBTAT00000027627, ENSBTAT00000006383, ENSBTAT00000027850, ENSBTAT00000016378, ENSBTAT00000014877, ENSBTAT00000055086, ENSBTAT00000018491, ENSBTAT00000002642, ENSBTAT00000004190, ENSBTAT00000012544, ENSBTAT00000003431, ENSBTAT00000047320, ENSBTAT00000020326, ENSBTAT00000015875, ENSBTAT00000031754,…	74	902	15461	4.86428	2.55385e-07	6.38464e-08	3.90942e-06
Annotation Cluster 2	Enrichment Score: 5.394150288051846
Category	Term	Count	%	PValue	Genes	List Total	Pop Hits	Pop Total	Fold Enrichment	Bonferroni	Benjamini	FDR
UP_KEYWORDS	rRNA-binding	6	7.59494	3.36263e-09	ENSBTAT00000018491, ENSBTAT00000003431, ENSBTAT00000006781, ENSBTAT00000027850, ENSBTAT00000002626, ENSBTAT00000065532	76	15	17808	93.7263	3.53077e-07	3.92307e-08	3.76657e-06
GOTERM_MF_DIRECT	GO:0019843~rRNA binding	5	6.32911	2.83991e-05	ENSBTAT00000018491, ENSBTAT00000003431, ENSBTAT00000006781, ENSBTAT00000027850, ENSBTAT00000065532	74	32	13095	27.6499	0.00195765	0.000489771	0.0293002
Annotation Cluster 3	Enrichment Score: 4.816514494920212
Category	Term	Count	%	PValue	Genes	List Total	Pop Hits	Pop Total	Fold Enrichment	Bonferroni	Benjamini	FDR
UP_KEYWORDS	Ubiquinone	8	10.1266	1.95661e-12	ENSBTAT00000060567, ENSBTAT00000060548, ENSBTAT00000060577, ENSBTAT00000060562, ENSBTAT00000060571, ENSBTAT00000060543, ENSBTAT00000060552, ENSBTAT00000060547	76	21	17808	89.2632	2.05449e-10	5.13622e-11	2.1917e-09
UP_KEYWORDS	Formylation	6	7.59494	6.91992e-12	ENSBTAT00000060549, ENSBTAT00000060539, ENSBTAT00000060553, ENSBTAT00000060543, ENSBTAT00000060552, ENSBTAT00000060547	76	6	17808	234.316	7.2659e-10	1.21098e-10	7.75116e-09
GOTERM_CC_DIRECT	GO:0070469~respiratory chain	7	8.86076	4.3473e-11	ENSBTAT00000060567, ENSBTAT00000060549, ENSBTAT00000060548, ENSBTAT00000060569, ENSBTAT00000060577, ENSBTAT00000060562, ENSBTAT00000060547	74	15	15461	97.5018	2.91269e-09	9.70897e-10	4.45872e-08
UP_KEYWORDS	Respiratory chain	9	11.3924	1.44787e-10	ENSBTAT00000060567, ENSBTAT00000060549, ENSBTAT00000060548, ENSBTAT00000060569, ENSBTAT00000060577, ENSBTAT00000060562, ENSBTAT00000060543, ENSBTAT00000060552, ENSBTAT00000060547	76	60	17808	35.1474	1.52026e-08	2.1718e-09	1.62179e-07
KEGG_PATHWAY	bta00190:Oxidative phosphorylation	13	16.4557	1.72539e-10	ENSBTAT00000060567, ENSBTAT00000060549, ENSBTAT00000060548, ENSBTAT00000060566, ENSBTAT00000060569, ENSBTAT00000060577, ENSBTAT00000060562, ENSBTAT00000060539, ENSBTAT00000060553, ENSBTAT00000060571, ENSBTAT00000060543, ENSBTAT00000060552, ENSBTAT00000060547	55	140	7583	12.8025	4.31347e-09	2.15674e-09	1.39985e-07
KEGG_PATHWAY	bta05012:Parkinson's disease	13	16.4557	4.52334e-10	ENSBTAT00000060567, ENSBTAT00000060549, ENSBTAT00000060548, ENSBTAT00000060566, ENSBTAT00000060569, ENSBTAT00000060577, ENSBTAT00000060562, ENSBTAT00000060539, ENSBTAT00000060553, ENSBTAT00000060571, ENSBTAT00000060543, ENSBTAT00000060552, ENSBTAT00000060547	55	152	7583	11.7917	1.13083e-08	3.76945e-09	3.66989e-07
UP_KEYWORDS	Electron transport	9	11.3924	3.6262e-09	ENSBTAT00000060567, ENSBTAT00000060549, ENSBTAT00000060548, ENSBTAT00000060569, ENSBTAT00000060577, ENSBTAT00000060562, ENSBTAT00000060543, ENSBTAT00000060552, ENSBTAT00000060547	76	89	17808	23.6949	3.80751e-07	3.80751e-08	4.06179e-06
GOTERM_MF_DIRECT	GO:0008137~NADH dehydrogenase (ubiquinone) activity	7	8.86076	2.39365e-08	ENSBTAT00000060548, ENSBTAT00000060577, ENSBTAT00000060562, ENSBTAT00000060571, ENSBTAT00000060543, ENSBTAT00000060552, ENSBTAT00000060547	74	33	13095	37.5369	1.65162e-06	5.50539e-07	2.46993e-05
GOTERM_BP_DIRECT	GO:0042773~ATP synthesis coupled electron transport	4	5.06329	2.25293e-06	ENSBTAT00000060549, ENSBTAT00000060577, ENSBTAT00000060543, ENSBTAT00000060552	69	6	13824	133.565	0.000346892	0.000115644	0.00270258
GOTERM_CC_DIRECT	GO:0005747~mitochondrial respiratory chain complex I	6	7.59494	2.68432e-06	ENSBTAT00000060548, ENSBTAT00000060577, ENSBTAT00000060571, ENSBTAT00000060543, ENSBTAT00000060552, ENSBTAT00000060547	74	47	15461	26.6722	0.000179834	2.56925e-05	0.00275309
UP_KEYWORDS	Mitochondrion	14	17.7215	3.00202e-06	ENSBTAT00000060549, ENSBTAT00000060567, ENSBTAT00000060548, ENSBTAT00000060566, ENSBTAT00000060569, ENSBTAT00000060577, ENSBTAT00000060539, ENSBTAT00000060562, ENSBTAT00000060553, ENSBTAT00000060571, ENSBTAT00000060543, ENSBTAT00000060552, ENSBTAT00000005088, ENSBTAT00000060547	76	653	17808	5.02362	0.000315163	2.42468e-05	0.00336258
UP_KEYWORDS	Oxidoreductase	11	13.9241	6.17268e-06	ENSBTAT00000060549, ENSBTAT00000060548, ENSBTAT00000060569, ENSBTAT00000060577, ENSBTAT00000060562, ENSBTAT00000060571, ENSBTAT00000006383, ENSBTAT00000060543, ENSBTAT00000060552, ENSBTAT00000014853, ENSBTAT00000060547	76	397	17808	6.49238	0.000647924	4.62942e-05	0.00691396
UP_KEYWORDS	NAD	7	8.86076	1.25071e-05	ENSBTAT00000060548, ENSBTAT00000060577, ENSBTAT00000060562, ENSBTAT00000060571, ENSBTAT00000060543, ENSBTAT00000060552, ENSBTAT00000060547	76	122	17808	13.4443	0.0013124	8.75467e-05	0.0140087
INTERPRO	IPR001750:NADH:ubiquinone/plastoquinone oxidoreductase	3	3.79747	5.8811e-05	ENSBTAT00000060548, ENSBTAT00000060577, ENSBTAT00000060552	76	3	16802	221.079	0.0113448	0.00227933	0.0733209
Annotation Cluster 4	Enrichment Score: 3.648771452630161
Category	Term	Count	%	PValue	Genes	List Total	Pop Hits	Pop Total	Fold Enrichment	Bonferroni	Benjamini	FDR
SMART	SM01391:SM01391	7	8.86076	4.86414e-08	ENSBTAT00000006445, ENSBTAT00000009478, ENSBTAT00000008948, ENSBTAT00000000815, ENSBTAT00000036393, ENSBTAT00000000396, ENSBTAT00000046815	29	66	8740	31.9645	9.72828e-07	9.72828e-07	3.70206e-05
INTERPRO	IPR018039:Intermediate filament protein, conserved site	7	8.86076	1.75563e-07	ENSBTAT00000006445, ENSBTAT00000009478, ENSBTAT00000008948, ENSBTAT00000000815, ENSBTAT00000036393, ENSBTAT00000000396, ENSBTAT00000046815	76	56	16802	27.6349	3.40586e-05	3.40586e-05	0.000218952
UP_KEYWORDS	Intermediate filament	7	8.86076	3.386e-07	ENSBTAT00000006445, ENSBTAT00000009478, ENSBTAT00000008948, ENSBTAT00000000815, ENSBTAT00000036393, ENSBTAT00000000396, ENSBTAT00000046815	76	66	17808	24.8517	3.55524e-05	2.96275e-06	0.000379273
INTERPRO	IPR001664:Intermediate filament protein	7	8.86076	7.98513e-07	ENSBTAT00000006445, ENSBTAT00000009478, ENSBTAT00000008948, ENSBTAT00000000815, ENSBTAT00000036393, ENSBTAT00000000396, ENSBTAT00000046815	76	72	16802	21.4938	0.0001549	7.74528e-05	0.000995856
UP_SEQ_FEATURE	region of interest:Coil 2	7	8.86076	9.50989e-07	ENSBTAT00000009478, ENSBTAT00000008948, ENSBTAT00000000815, ENSBTAT00000036393, ENSBTAT00000000396, ENSBTAT00000057443, ENSBTAT00000046815	63	35	6267	19.8952	0.000121719	0.000121719	0.00110441
UP_SEQ_FEATURE	region of interest:Tail	7	8.86076	2.16403e-06	ENSBTAT00000009478, ENSBTAT00000008948, ENSBTAT00000000815, ENSBTAT00000036393, ENSBTAT00000000396, ENSBTAT00000057443, ENSBTAT00000046815	63	40	6267	17.4083	0.000276958	0.000138489	0.00251313
UP_SEQ_FEATURE	region of interest:Rod	7	8.86076	2.51559e-06	ENSBTAT00000009478, ENSBTAT00000008948, ENSBTAT00000000815, ENSBTAT00000036393, ENSBTAT00000000396, ENSBTAT00000057443, ENSBTAT00000046815	63	41	6267	16.9837	0.000321944	0.000107326	0.0029214
UP_SEQ_FEATURE	site:Stutter	5	6.32911	5.56001e-05	ENSBTAT00000009478, ENSBTAT00000000815, ENSBTAT00000000396, ENSBTAT00000057443, ENSBTAT00000046815	63	22	6267	22.6082	0.00709174	0.00118547	0.0645512
UP_KEYWORDS	Keratin	5	6.32911	5.77057e-05	ENSBTAT00000009478, ENSBTAT00000008948, ENSBTAT00000000815, ENSBTAT00000036393, ENSBTAT00000046815	76	50	17808	23.4316	0.00604096	0.000378633	0.0646186
Annotation Cluster 7	Enrichment Score: 2.018074217607238
Category	Term	Count	%	PValue	Genes	List Total	Pop Hits	Pop Total	Fold Enrichment	Bonferroni	Benjamini	FDR
SMART	SM01394:SM01394	5	6.32911	7.15682e-07	ENSBTAT00000000589, ENSBTAT00000046849, ENSBTAT00000025561, ENSBTAT00000063314, ENSBTAT00000016774	29	23	8740	65.5172	1.43136e-05	7.1568e-06	0.000544699
INTERPRO	IPR001751:S100/Calbindin-D9k, conserved site	5	6.32911	1.34894e-06	ENSBTAT00000000589, ENSBTAT00000046849, ENSBTAT00000025561, ENSBTAT00000063314, ENSBTAT00000016774	76	19	16802	58.1787	0.00026166	8.72277e-05	0.00168231
INTERPRO	IPR013787:S100/CaBP-9k-type, calcium binding, subdomain	5	6.32911	3.04034e-06	ENSBTAT00000000589, ENSBTAT00000046849, ENSBTAT00000025561, ENSBTAT00000063314, ENSBTAT00000016774	76	23	16802	48.0606	0.000589653	0.000147446	0.00379168
UP_SEQ_FEATURE	calcium-binding region:1; low affinity	5	6.32911	4.05217e-06	ENSBTAT00000000589, ENSBTAT00000046849, ENSBTAT00000025561, ENSBTAT00000063314, ENSBTAT00000016774	63	12	6267	41.4484	0.000518544	0.000129661	0.00470582
UP_SEQ_FEATURE	calcium-binding region:2; high affinity	5	6.32911	5.80983e-06	ENSBTAT00000000589, ENSBTAT00000046849, ENSBTAT00000025561, ENSBTAT00000063314, ENSBTAT00000016774	63	13	6267	38.2601	0.000743384	0.000148721	0.00674694
D0VSD3
Annotation Cluster 1	Enrichment Score: 29.45288187126252
Category	Term	Count	%	PValue	Genes	List Total	Pop Hits	Pop Total	Fold Enrichment	Bonferroni	Benjamini	FDR
UP_KEYWORDS	Ribosomal protein	27	36.9863	1.44678e-35	ENSBTAT00000064702, ENSBTAT00000025484, ENSBTAT00000027627, ENSBTAT00000027850, ENSBTAT00000065532, ENSBTAT00000005007, ENSBTAT00000025126, ENSBTAT00000004190, ENSBTAT00000024376, ENSBTAT00000012544, ENSBTAT00000019298, ENSBTAT00000018414, ENSBTAT00000003431, ENSBTAT00000020326, ENSBTAT00000049216, ENSBTAT00000009803, ENSBTAT00000033359, ENSBTAT00000026278, ENSBTAT00000001791, ENSBTAT00000016378,…	70	168	17808	40.8857	1.37444e-33	1.37444e-33	1.5903e-32
KEGG_PATHWAY	bta03010:Ribosome	27	36.9863	8.75306e-34	ENSBTAT00000064702, ENSBTAT00000025484, ENSBTAT00000027627, ENSBTAT00000027850, ENSBTAT00000065532, ENSBTAT00000005007, ENSBTAT00000025126, ENSBTAT00000004190, ENSBTAT00000024376, ENSBTAT00000012544, ENSBTAT00000019298, ENSBTAT00000018414, ENSBTAT00000003431, ENSBTAT00000020326, ENSBTAT00000009803, ENSBTAT00000033359, ENSBTAT00000026278, ENSBTAT00000001791, ENSBTAT00000025270, ENSBTAT00000016378,…	50	134	7583	30.5584	2.10074e-32	2.10074e-32	7.02159e-31
UP_KEYWORDS	Ribonucleoprotein	27	36.9863	3.80263e-32	ENSBTAT00000064702, ENSBTAT00000025484, ENSBTAT00000027627, ENSBTAT00000027850, ENSBTAT00000065532, ENSBTAT00000005007, ENSBTAT00000025126, ENSBTAT00000004190, ENSBTAT00000024376, ENSBTAT00000012544, ENSBTAT00000019298, ENSBTAT00000018414, ENSBTAT00000003431, ENSBTAT00000020326, ENSBTAT00000049216, ENSBTAT00000009803, ENSBTAT00000033359, ENSBTAT00000026278, ENSBTAT00000001791, ENSBTAT00000016378,…	70	224	17808	30.6643	3.6125e-30	1.80625e-30	4.17987e-29
GOTERM_MF_DIRECT	GO:0003735~structural constituent of ribosome	27	36.9863	8.56714e-30	ENSBTAT00000064702, ENSBTAT00000025484, ENSBTAT00000027627, ENSBTAT00000027850, ENSBTAT00000065532, ENSBTAT00000005007, ENSBTAT00000025126, ENSBTAT00000004190, ENSBTAT00000024376, ENSBTAT00000012544, ENSBTAT00000019298, ENSBTAT00000018414, ENSBTAT00000003431, ENSBTAT00000020326, ENSBTAT00000049216, ENSBTAT00000009803, ENSBTAT00000033359, ENSBTAT00000026278, ENSBTAT00000001791, ENSBTAT00000016378,…	68	212	13095	24.5259	5.56864e-28	5.56864e-28	8.73161e-27
GOTERM_BP_DIRECT	GO:0006412~translation	23	31.5068	6.77824e-27	ENSBTAT00000001791, ENSBTAT00000026278, ENSBTAT00000064702, ENSBTAT00000025484, ENSBTAT00000027627, ENSBTAT00000027850, ENSBTAT00000057287, ENSBTAT00000065532, ENSBTAT00000018491, ENSBTAT00000005007, ENSBTAT00000025126, ENSBTAT00000004190, ENSBTAT00000012544, ENSBTAT00000003431, ENSBTAT00000018414, ENSBTAT00000004188, ENSBTAT00000020326, ENSBTAT00000049216, ENSBTAT00000009803, ENSBTAT00000015875,…	63	172	13824	29.3422	8.4728e-25	8.4728e-25	7.83843e-24
GOTERM_CC_DIRECT	GO:0022625~cytosolic large ribosomal subunit	16	21.9178	6.85662e-23	ENSBTAT00000064702, ENSBTAT00000016378, ENSBTAT00000027850, ENSBTAT00000057287, ENSBTAT00000055086, ENSBTAT00000065532, ENSBTAT00000005007, ENSBTAT00000025126, ENSBTAT00000024376, ENSBTAT00000004190, ENSBTAT00000019298, ENSBTAT00000004188, ENSBTAT00000009803, ENSBTAT00000002626, ENSBTAT00000020452, ENSBTAT00000033359	68	63	15461	57.7442	4.38824e-21	4.38824e-21	6.96566e-20
Annotation Cluster 2	Enrichment Score: 7.382995283188866
Category	Term	Count	%	PValue	Genes	List Total	Pop Hits	Pop Total	Fold Enrichment	Bonferroni	Benjamini	FDR
GOTERM_CC_DIRECT	GO:0022627~cytosolic small ribosomal subunit	10	13.6986	7.58486e-14	ENSBTAT00000018491, ENSBTAT00000026278, ENSBTAT00000001791, ENSBTAT00000012544, ENSBTAT00000025484, ENSBTAT00000018414, ENSBTAT00000003431, ENSBTAT00000027627, ENSBTAT00000020326, ENSBTAT00000015875	68	40	15461	56.8419	4.85301e-12	2.4265e-12	7.70384e-11
GOTERM_CC_DIRECT	GO:0070062~extracellular exosome	27	36.9863	4.21656e-07	ENSBTAT00000019318, ENSBTAT00000009478, ENSBTAT00000060539, ENSBTAT00000008523, ENSBTAT00000025484, ENSBTAT00000026183, ENSBTAT00000025561, ENSBTAT00000027627, ENSBTAT00000027850, ENSBTAT00000065532, ENSBTAT00000004190, ENSBTAT00000024376, ENSBTAT00000012544, ENSBTAT00000003431, ENSBTAT00000020326, ENSBTAT00000036393, ENSBTAT00000000815, ENSBTAT00000060549, ENSBTAT00000010644, ENSBTAT00000037825,…	68	2162	15461	2.83947	2.69856e-05	5.39718e-06	0.00042836
GOTERM_CC_DIRECT	GO:0016020~membrane	16	21.9178	5.45569e-06	ENSBTAT00000060549, ENSBTAT00000010644, ENSBTAT00000001791, ENSBTAT00000025484, ENSBTAT00000027627, ENSBTAT00000006383, ENSBTAT00000016378, ENSBTAT00000027850, ENSBTAT00000055086, ENSBTAT00000018491, ENSBTAT00000004190, ENSBTAT00000012544, ENSBTAT00000003431, ENSBTAT00000020326, ENSBTAT00000015875, ENSBTAT00000020452	68	902	15461	4.03313	0.000349104	4.98795e-05	0.00554231
GOTERM_MF_DIRECT	GO:0044822~poly(A) RNA binding	16	21.9178	1.6837e-05	ENSBTAT00000001791, ENSBTAT00000019318, ENSBTAT00000025484, ENSBTAT00000027627, ENSBTAT00000025561, ENSBTAT00000026183, ENSBTAT00000027850, ENSBTAT00000016378, ENSBTAT00000055086, ENSBTAT00000065532, ENSBTAT00000018491, ENSBTAT00000004190, ENSBTAT00000003431, ENSBTAT00000018414, ENSBTAT00000020326, ENSBTAT00000015875	68	840	13095	3.66807	0.00109381	0.000364738	0.0171589
Annotation Cluster 3	Enrichment Score: 5.034049141088102
Category	Term	Count	%	PValue	Genes	List Total	Pop Hits	Pop Total	Fold Enrichment	Bonferroni	Benjamini	FDR
UP_KEYWORDS	Ubiquinone	8	10.9589	1.068e-12	ENSBTAT00000060567, ENSBTAT00000060548, ENSBTAT00000060577, ENSBTAT00000060562, ENSBTAT00000060571, ENSBTAT00000060543, ENSBTAT00000060552, ENSBTAT00000060547	70	21	17808	96.9143	1.01463e-10	3.38211e-11	1.17399e-09
UP_KEYWORDS	Formylation	6	8.21918	4.50715e-12	ENSBTAT00000060549, ENSBTAT00000060539, ENSBTAT00000060553, ENSBTAT00000060543, ENSBTAT00000060552, ENSBTAT00000060547	70	6	17808	254.4	4.28181e-10	1.07045e-10	4.9543e-09
GOTERM_CC_DIRECT	GO:0070469~respiratory chain	7	9.58904	2.55622e-11	ENSBTAT00000060567, ENSBTAT00000060549, ENSBTAT00000060548, ENSBTAT00000060569, ENSBTAT00000060577, ENSBTAT00000060562, ENSBTAT00000060547	68	15	15461	106.105	1.63598e-09	5.45327e-10	2.59687e-08
KEGG_PATHWAY	bta00190:Oxidative phosphorylation	13	17.8082	5.02115e-11	ENSBTAT00000060567, ENSBTAT00000060549, ENSBTAT00000060548, ENSBTAT00000060566, ENSBTAT00000060569, ENSBTAT00000060577, ENSBTAT00000060562, ENSBTAT00000060539, ENSBTAT00000060553, ENSBTAT00000060571, ENSBTAT00000060543, ENSBTAT00000060552, ENSBTAT00000060547	50	140	7583	14.0827	1.20508e-09	6.02538e-10	4.0279e-08
UP_KEYWORDS	Respiratory chain	9	12.3288	7.28872e-11	ENSBTAT00000060567, ENSBTAT00000060549, ENSBTAT00000060548, ENSBTAT00000060569, ENSBTAT00000060577, ENSBTAT00000060562, ENSBTAT00000060543, ENSBTAT00000060552, ENSBTAT00000060547	70	60	17808	38.16	6.92428e-09	1.38486e-09	8.01179e-08
KEGG_PATHWAY	bta05012:Parkinson's disease	13	17.8082	1.32615e-10	ENSBTAT00000060567, ENSBTAT00000060549, ENSBTAT00000060548, ENSBTAT00000060566, ENSBTAT00000060569, ENSBTAT00000060577, ENSBTAT00000060562, ENSBTAT00000060539, ENSBTAT00000060553, ENSBTAT00000060571, ENSBTAT00000060543, ENSBTAT00000060552, ENSBTAT00000060547	50	152	7583	12.9709	3.18276e-09	1.06092e-09	1.06382e-07
UP_KEYWORDS	Electron transport	9	12.3288	1.84142e-09	ENSBTAT00000060567, ENSBTAT00000060549, ENSBTAT00000060548, ENSBTAT00000060569, ENSBTAT00000060577, ENSBTAT00000060562, ENSBTAT00000060543, ENSBTAT00000060552, ENSBTAT00000060547	70	89	17808	25.7258	1.74934e-07	2.49906e-08	2.02409e-06
GOTERM_MF_DIRECT	GO:0008137~NADH dehydrogenase (ubiquinone) activity	7	9.58904	1.41826e-08	ENSBTAT00000060548, ENSBTAT00000060577, ENSBTAT00000060562, ENSBTAT00000060571, ENSBTAT00000060543, ENSBTAT00000060552, ENSBTAT00000060547	68	33	13095	40.8489	9.21867e-07	4.60934e-07	1.44548e-05
UP_KEYWORDS	Mitochondrion	14	19.1781	1.12166e-06	ENSBTAT00000060549, ENSBTAT00000060567, ENSBTAT00000060548, ENSBTAT00000060566, ENSBTAT00000060569, ENSBTAT00000060577, ENSBTAT00000060539, ENSBTAT00000060562, ENSBTAT00000060553, ENSBTAT00000060571, ENSBTAT00000060543, ENSBTAT00000060552, ENSBTAT00000005088, ENSBTAT00000060547	70	653	17808	5.45421	0.000106552	1.06557e-05	0.00123293
GOTERM_BP_DIRECT	GO:0042773~ATP synthesis coupled electron transport	4	5.47945	1.70184e-06	ENSBTAT00000060549, ENSBTAT00000060577, ENSBTAT00000060543, ENSBTAT00000060552	63	6	13824	146.286	0.000212707	7.09075e-05	0.00196801
GOTERM_CC_DIRECT	GO:0005747~mitochondrial respiratory chain complex I	6	8.21918	1.74956e-06	ENSBTAT00000060548, ENSBTAT00000060577, ENSBTAT00000060571, ENSBTAT00000060543, ENSBTAT00000060552, ENSBTAT00000060547	68	47	15461	29.0257	0.000111966	1.86618e-05	0.00177737
UP_KEYWORDS	Oxidoreductase	11	15.0685	2.85148e-06	ENSBTAT00000060549, ENSBTAT00000060548, ENSBTAT00000060569, ENSBTAT00000060577, ENSBTAT00000060562, ENSBTAT00000060571, ENSBTAT00000006383, ENSBTAT00000060543, ENSBTAT00000060552, ENSBTAT00000014853, ENSBTAT00000060547	70	397	17808	7.04887	0.000270854	2.46261e-05	0.00313431
UP_KEYWORDS	NAD	7	9.58904	7.69924e-06	ENSBTAT00000060548, ENSBTAT00000060577, ENSBTAT00000060562, ENSBTAT00000060571, ENSBTAT00000060543, ENSBTAT00000060552, ENSBTAT00000060547	70	122	17808	14.5967	0.000731164	5.62623e-05	0.00846272
INTERPRO	IPR001750:NADH:ubiquinone/plastoquinone oxidoreductase	3	4.10959	4.9731e-05	ENSBTAT00000060548, ENSBTAT00000060577, ENSBTAT00000060552	70	3	16802	240.029	0.00881327	0.0017689	0.0611246
Annotation Cluster 4	Enrichment Score: 4.695008652087031
Category	Term	Count	%	PValue	Genes	List Total	Pop Hits	Pop Total	Fold Enrichment	Bonferroni	Benjamini	FDR
GOTERM_BP_DIRECT	GO:0000027~ribosomal large subunit assembly	6	8.21918	2.2663e-08	ENSBTAT00000004188, ENSBTAT00000027850, ENSBTAT00000009803, ENSBTAT00000002626, ENSBTAT00000033359, ENSBTAT00000065532	63	20	13824	65.8286	2.83287e-06	1.41644e-06	2.62077e-05
UP_KEYWORDS	rRNA-binding	5	6.84932	2.72789e-07	ENSBTAT00000018491, ENSBTAT00000003431, ENSBTAT00000027850, ENSBTAT00000002626, ENSBTAT00000065532	70	15	17808	84.8	2.59146e-05	2.87944e-06	0.000299851
GOTERM_MF_DIRECT	GO:0019843~rRNA binding	5	6.84932	2.02053e-05	ENSBTAT00000018491, ENSBTAT00000003431, ENSBTAT00000019298, ENSBTAT00000027850, ENSBTAT00000065532	68	32	13095	30.0896	0.00131249	0.000328285	0.0205912
Annotation Cluster 5	Enrichment Score: 3.5162439863982837
Category	Term	Count	%	PValue	Genes	List Total	Pop Hits	Pop Total	Fold Enrichment	Bonferroni	Benjamini	FDR
UP_SEQ_FEATURE	region of interest:Coil 2	7	9.58904	6.36212e-07	ENSBTAT00000009478, ENSBTAT00000008948, ENSBTAT00000000815, ENSBTAT00000036393, ENSBTAT00000000396, ENSBTAT00000057443, ENSBTAT00000046815	59	35	6267	21.2441	6.80724e-05	6.80724e-05	0.000715138
SMART	SM01391:SM01391	6	8.21918	8.00957e-07	ENSBTAT00000009478, ENSBTAT00000008948, ENSBTAT00000000815, ENSBTAT00000036393, ENSBTAT00000000396, ENSBTAT00000046815	25	66	8740	31.7818	1.20143e-05	6.00717e-06	0.000556872
UP_SEQ_FEATURE	region of interest:Tail	7	9.58904	1.45171e-06	ENSBTAT00000009478, ENSBTAT00000008948, ENSBTAT00000000815, ENSBTAT00000036393, ENSBTAT00000000396, ENSBTAT00000057443, ENSBTAT00000046815	59	40	6267	18.5886	0.000155322	7.76638e-05	0.0016318
UP_SEQ_FEATURE	region of interest:Rod	7	9.58904	1.68848e-06	ENSBTAT00000009478, ENSBTAT00000008948, ENSBTAT00000000815, ENSBTAT00000036393, ENSBTAT00000000396, ENSBTAT00000057443, ENSBTAT00000046815	59	41	6267	18.1352	0.000180651	6.02207e-05	0.00189794
INTERPRO	IPR018039:Intermediate filament protein, conserved site	6	8.21918	3.27356e-06	ENSBTAT00000009478, ENSBTAT00000008948, ENSBTAT00000000815, ENSBTAT00000036393, ENSBTAT00000000396, ENSBTAT00000046815	70	56	16802	25.7173	0.000582525	0.000194213	0.0040246
UP_KEYWORDS	Intermediate filament	6	8.21918	5.60864e-06	ENSBTAT00000009478, ENSBTAT00000008948, ENSBTAT00000000815, ENSBTAT00000036393, ENSBTAT00000000396, ENSBTAT00000046815	70	66	17808	23.1273	0.00053268	4.44009e-05	0.00616487
INTERPRO	IPR001664:Intermediate filament protein	6	8.21918	1.13972e-05	ENSBTAT00000009478, ENSBTAT00000008948, ENSBTAT00000000815, ENSBTAT00000036393, ENSBTAT00000000396, ENSBTAT00000046815	70	72	16802	20.0024	0.00202666	0.000507051	0.0140114
UP_KEYWORDS	Keratin	5	6.84932	4.15551e-05	ENSBTAT00000009478, ENSBTAT00000008948, ENSBTAT00000000815, ENSBTAT00000036393, ENSBTAT00000046815	70	50	17808	25.44	0.00394003	0.000219299	0.045668
UP_SEQ_FEATURE	site:Stutter	5	6.84932	4.26787e-05	ENSBTAT00000009478, ENSBTAT00000000815, ENSBTAT00000000396, ENSBTAT00000057443, ENSBTAT00000046815	59	22	6267	24.141	0.0045563	0.00076083	0.0479629
GOTERM_CC_DIRECT	GO:0045095~keratin filament	5	6.84932	8.65345e-05	ENSBTAT00000009478, ENSBTAT00000000815, ENSBTAT00000036393, ENSBTAT00000000396, ENSBTAT00000046815	68	54	15461	21.0526	0.00552314	0.000615194	0.0878758
Annotation Cluster 8	Enrichment Score: 2.0906075483589373
Category	Term	Count	%	PValue	Genes	List Total	Pop Hits	Pop Total	Fold Enrichment	Bonferroni	Benjamini	FDR
SMART	SM01394:SM01394	5	6.84932	3.74018e-07	ENSBTAT00000000589, ENSBTAT00000046849, ENSBTAT00000008523, ENSBTAT00000025561, ENSBTAT00000063314, ENSBTAT00000016774	25	23	8740	76	5.61026e-06	5.61026e-06	0.000260039
INTERPRO	IPR001751:S100/Calbindin-D9k, conserved site	5	6.84932	9.63575e-07	ENSBTAT00000000589, ENSBTAT00000046849, ENSBTAT00000008523, ENSBTAT00000025561, ENSBTAT00000063314, ENSBTAT00000016774	70	19	16802	63.1654	0.000171502	0.000171502	0.00118466
INTERPRO	IPR013787:S100/CaBP-9k-type, calcium binding, subdomain	5	6.84932	2.17426e-06	ENSBTAT00000000589, ENSBTAT00000046849, ENSBTAT00000008523, ENSBTAT00000025561, ENSBTAT00000063314, ENSBTAT00000016774	70	23	16802	52.1801	0.000386944	0.000193491	0.00267311
UP_SEQ_FEATURE	calcium-binding region:1; low affinity	5	6.84932	3.09458e-06	ENSBTAT00000000589, ENSBTAT00000046849, ENSBTAT00000008523, ENSBTAT00000025561, ENSBTAT00000063314, ENSBTAT00000016774	59	12	6267	44.2585	0.000331065	8.27766e-05	0.00347844
UP_SEQ_FEATURE	calcium-binding region:2; high affinity	5	6.84932	4.43915e-06	ENSBTAT00000000589, ENSBTAT00000046849, ENSBTAT00000008523, ENSBTAT00000025561, ENSBTAT00000063314, ENSBTAT00000016774	59	13	6267	40.854	0.000474877	9.49935e-05	0.00498976
D0VSD7(WO_B29)
Annotation Cluster 1	Enrichment Score: 42.535690395706816
Category	Term	Count	%	PValue	Genes	List Total	Pop Hits	Pop Total	Fold Enrichment	Bonferroni	Benjamini	FDR
UP_KEYWORDS	Ribosomal protein	36	44.4444	3.90156e-51	ENSBTAT00000064702, ENSBTAT00000025484, ENSBTAT00000027627, ENSBTAT00000027850, ENSBTAT00000010176, ENSBTAT00000014877, ENSBTAT00000065532, ENSBTAT00000005007, ENSBTAT00000025126, ENSBTAT00000020323, ENSBTAT00000004190, ENSBTAT00000055065, ENSBTAT00000024376, ENSBTAT00000012544, ENSBTAT00000018414, ENSBTAT00000003431, ENSBTAT00000000814, ENSBTAT00000006781, ENSBTAT00000020326, ENSBTAT00000009803,…	79	168	17808	48.3038	4.09664e-49	4.09664e-49	4.37023e-48
KEGG_PATHWAY	bta03010:Ribosome	37	45.679	5.19077e-50	ENSBTAT00000064702, ENSBTAT00000025484, ENSBTAT00000027627, ENSBTAT00000027850, ENSBTAT00000010176, ENSBTAT00000014877, ENSBTAT00000065532, ENSBTAT00000005007, ENSBTAT00000025126, ENSBTAT00000020323, ENSBTAT00000004190, ENSBTAT00000055065, ENSBTAT00000024376, ENSBTAT00000012544, ENSBTAT00000018414, ENSBTAT00000003431, ENSBTAT00000000814, ENSBTAT00000006781, ENSBTAT00000020326, ENSBTAT00000009803,…	60	134	7583	34.8969	1.50532e-48	1.50532e-48	4.38279e-47
UP_KEYWORDS	Ribonucleoprotein	36	44.4444	2.20071e-46	ENSBTAT00000064702, ENSBTAT00000025484, ENSBTAT00000027627, ENSBTAT00000027850, ENSBTAT00000010176, ENSBTAT00000014877, ENSBTAT00000065532, ENSBTAT00000005007, ENSBTAT00000025126, ENSBTAT00000020323, ENSBTAT00000004190, ENSBTAT00000055065, ENSBTAT00000024376, ENSBTAT00000012544, ENSBTAT00000018414, ENSBTAT00000003431, ENSBTAT00000000814, ENSBTAT00000006781, ENSBTAT00000020326, ENSBTAT00000009803,…	79	224	17808	36.2278	2.31075e-44	1.15537e-44	2.46507e-43
GOTERM_MF_DIRECT	GO:0003735~structural constituent of ribosome	36	44.4444	3.50952e-43	ENSBTAT00000064702, ENSBTAT00000025484, ENSBTAT00000027627, ENSBTAT00000027850, ENSBTAT00000010176, ENSBTAT00000014877, ENSBTAT00000065532, ENSBTAT00000005007, ENSBTAT00000025126, ENSBTAT00000020323, ENSBTAT00000004190, ENSBTAT00000055065, ENSBTAT00000024376, ENSBTAT00000012544, ENSBTAT00000018414, ENSBTAT00000003431, ENSBTAT00000000814, ENSBTAT00000006781, ENSBTAT00000020326, ENSBTAT00000009803,…	77	212	13095	28.879	2.42157e-41	2.42157e-41	3.62136e-40
GOTERM_BP_DIRECT	GO:0006412~translation	33	40.7407	5.52549e-43	ENSBTAT00000064702, ENSBTAT00000025484, ENSBTAT00000027627, ENSBTAT00000027850, ENSBTAT00000010176, ENSBTAT00000014877, ENSBTAT00000065532, ENSBTAT00000005007, ENSBTAT00000025126, ENSBTAT00000020323, ENSBTAT00000004190, ENSBTAT00000055065, ENSBTAT00000012544, ENSBTAT00000018414, ENSBTAT00000003431, ENSBTAT00000000814, ENSBTAT00000006781, ENSBTAT00000020326, ENSBTAT00000009803, ENSBTAT00000017905,…	72	172	13824	36.8372	8.56451e-41	8.56451e-41	6.63576e-40
GOTERM_CC_DIRECT	GO:0022625~cytosolic large ribosomal subunit	18	22.2222	7.06652e-26	ENSBTAT00000017905, ENSBTAT00000064702, ENSBTAT00000016378, ENSBTAT00000027850, ENSBTAT00000057287, ENSBTAT00000026259, ENSBTAT00000023183, ENSBTAT00000065532, ENSBTAT00000005007, ENSBTAT00000025126, ENSBTAT00000020323, ENSBTAT00000024376, ENSBTAT00000004190, ENSBTAT00000006781, ENSBTAT00000009803, ENSBTAT00000002626, ENSBTAT00000020452, ENSBTAT00000006866	77	63	15461	57.3692	5.37056e-24	5.37056e-24	7.43611e-23
Annotation Cluster 2	Enrichment Score: 14.444356016524681
Category	Term	Count	%	PValue	Genes	List Total	Pop Hits	Pop Total	Fold Enrichment	Bonferroni	Benjamini	FDR
GOTERM_CC_DIRECT	GO:0022627~cytosolic small ribosomal subunit	16	19.7531	1.97611e-25	ENSBTAT00000001791, ENSBTAT00000013079, ENSBTAT00000025484, ENSBTAT00000028093, ENSBTAT00000027627, ENSBTAT00000033091, ENSBTAT00000014877, ENSBTAT00000021587, ENSBTAT00000018491, ENSBTAT00000012544, ENSBTAT00000003431, ENSBTAT00000018414, ENSBTAT00000000814, ENSBTAT00000020326, ENSBTAT00000015875, ENSBTAT00000046662	77	40	15461	80.3169	1.50184e-23	7.5092e-24	2.07946e-22
GOTERM_MF_DIRECT	GO:0044822~poly(A) RNA binding	24	29.6296	1.79293e-10	ENSBTAT00000017905, ENSBTAT00000001791, ENSBTAT00000019318, ENSBTAT00000013079, ENSBTAT00000025484, ENSBTAT00000028093, ENSBTAT00000026183, ENSBTAT00000025561, ENSBTAT00000027627, ENSBTAT00000033091, ENSBTAT00000027850, ENSBTAT00000016378, ENSBTAT00000014877, ENSBTAT00000021587, ENSBTAT00000065532, ENSBTAT00000023094, ENSBTAT00000018491, ENSBTAT00000020323, ENSBTAT00000004190, ENSBTAT00000003431,…	77	840	13095	4.859	1.23712e-08	6.18559e-09	1.85006e-07
GOTERM_CC_DIRECT	GO:0016020~membrane	22	27.1605	1.31087e-09	ENSBTAT00000060549, ENSBTAT00000017905, ENSBTAT00000010644, ENSBTAT00000001791, ENSBTAT00000025484, ENSBTAT00000028093, ENSBTAT00000027627, ENSBTAT00000033091, ENSBTAT00000006383, ENSBTAT00000027850, ENSBTAT00000016378, ENSBTAT00000014877, ENSBTAT00000021587, ENSBTAT00000018491, ENSBTAT00000020323, ENSBTAT00000004190, ENSBTAT00000012544, ENSBTAT00000003431, ENSBTAT00000020326, ENSBTAT00000015875,…	77	902	15461	4.89737	9.9626e-08	1.99252e-08	1.37943e-06
Annotation Cluster 3	Enrichment Score: 5.8175837735080655
Category	Term	Count	%	PValue	Genes	List Total	Pop Hits	Pop Total	Fold Enrichment	Bonferroni	Benjamini	FDR
UP_KEYWORDS	Isopeptide bond	14	17.284	4.32644e-09	ENSBTAT00000021456, ENSBTAT00000013079, ENSBTAT00000025484, ENSBTAT00000033091, ENSBTAT00000016378, ENSBTAT00000046011, ENSBTAT00000010176, ENSBTAT00000023094, ENSBTAT00000008948, ENSBTAT00000012544, ENSBTAT00000000814, ENSBTAT00000009803, ENSBTAT00000002626, ENSBTAT00000006866	79	355	17808	8.88971	4.54276e-07	5.04751e-08	4.84615e-06
UP_KEYWORDS	Ubl conjugation	15	18.5185	7.04853e-08	ENSBTAT00000019318, ENSBTAT00000021456, ENSBTAT00000013079, ENSBTAT00000025484, ENSBTAT00000033091, ENSBTAT00000016378, ENSBTAT00000046011, ENSBTAT00000010176, ENSBTAT00000023094, ENSBTAT00000012544, ENSBTAT00000008948, ENSBTAT00000000814, ENSBTAT00000009803, ENSBTAT00000002626, ENSBTAT00000006866	79	534	17808	6.33196	7.40093e-06	6.72814e-07	7.89523e-05
Annotation Cluster 4	Enrichment Score: 5.312006954875153
Category	Term	Count	%	PValue	Genes	List Total	Pop Hits	Pop Total	Fold Enrichment	Bonferroni	Benjamini	FDR
UP_KEYWORDS	rRNA-binding	6	7.40741	4.10727e-09	ENSBTAT00000018491, ENSBTAT00000003431, ENSBTAT00000006781, ENSBTAT00000027850, ENSBTAT00000002626, ENSBTAT00000065532	79	15	17808	90.1671	4.31263e-07	5.39079e-08	4.60065e-06
GOTERM_MF_DIRECT	GO:0019843~rRNA binding	5	6.17284	3.33037e-05	ENSBTAT00000018491, ENSBTAT00000003431, ENSBTAT00000006781, ENSBTAT00000027850, ENSBTAT00000065532	77	32	13095	26.5726	0.00229535	0.000574333	0.0343596
Annotation Cluster 5	Enrichment Score: 4.6882459405683
Category	Term	Count	%	PValue	Genes	List Total	Pop Hits	Pop Total	Fold Enrichment	Bonferroni	Benjamini	FDR
UP_KEYWORDS	Ubiquinone	8	9.87654	2.59898e-12	ENSBTAT00000060567, ENSBTAT00000060548, ENSBTAT00000060577, ENSBTAT00000060562, ENSBTAT00000060571, ENSBTAT00000060543, ENSBTAT00000060552, ENSBTAT00000060547	79	21	17808	85.8734	2.72898e-10	5.45797e-11	2.91124e-09
UP_KEYWORDS	Formylation	6	7.40741	8.46298e-12	ENSBTAT00000060549, ENSBTAT00000060539, ENSBTAT00000060553, ENSBTAT00000060543, ENSBTAT00000060552, ENSBTAT00000060547	79	6	17808	225.418	8.88616e-10	1.48103e-10	9.47962e-09
GOTERM_CC_DIRECT	GO:0070469~respiratory chain	7	8.64198	5.57466e-11	ENSBTAT00000060567, ENSBTAT00000060549, ENSBTAT00000060548, ENSBTAT00000060569, ENSBTAT00000060577, ENSBTAT00000060562, ENSBTAT00000060547	77	15	15461	93.703	4.23674e-09	1.41225e-09	5.86621e-08
UP_KEYWORDS	Respiratory chain	9	11.1111	1.99655e-10	ENSBTAT00000060567, ENSBTAT00000060549, ENSBTAT00000060548, ENSBTAT00000060569, ENSBTAT00000060577, ENSBTAT00000060562, ENSBTAT00000060543, ENSBTAT00000060552, ENSBTAT00000060547	79	60	17808	33.8127	2.09637e-08	2.99482e-09	2.23638e-07
KEGG_PATHWAY	bta00190:Oxidative phosphorylation	13	16.0494	5.20491e-10	ENSBTAT00000060567, ENSBTAT00000060549, ENSBTAT00000060548, ENSBTAT00000060566, ENSBTAT00000060569, ENSBTAT00000060577, ENSBTAT00000060562, ENSBTAT00000060539, ENSBTAT00000060553, ENSBTAT00000060571, ENSBTAT00000060543, ENSBTAT00000060552, ENSBTAT00000060547	60	140	7583	11.7356	1.50942e-08	7.54711e-09	4.39473e-07
KEGG_PATHWAY	bta05012:Parkinson's disease	13	16.0494	1.35447e-09	ENSBTAT00000060567, ENSBTAT00000060549, ENSBTAT00000060548, ENSBTAT00000060566, ENSBTAT00000060569, ENSBTAT00000060577, ENSBTAT00000060562, ENSBTAT00000060539, ENSBTAT00000060553, ENSBTAT00000060571, ENSBTAT00000060543, ENSBTAT00000060552, ENSBTAT00000060547	60	152	7583	10.8091	3.92795e-08	1.30932e-08	1.14364e-06
UP_KEYWORDS	Electron transport	9	11.1111	4.97868e-09	ENSBTAT00000060567, ENSBTAT00000060549, ENSBTAT00000060548, ENSBTAT00000060569, ENSBTAT00000060577, ENSBTAT00000060562, ENSBTAT00000060543, ENSBTAT00000060552, ENSBTAT00000060547	79	89	17808	22.7951	5.22761e-07	5.22762e-08	5.57674e-06
GOTERM_MF_DIRECT	GO:0008137~NADH dehydrogenase (ubiquinone) activity	7	8.64198	3.05774e-08	ENSBTAT00000060548, ENSBTAT00000060577, ENSBTAT00000060562, ENSBTAT00000060571, ENSBTAT00000060543, ENSBTAT00000060552, ENSBTAT00000060547	77	33	13095	36.0744	2.10984e-06	7.03281e-07	3.15518e-05
GOTERM_BP_DIRECT	GO:0042773~ATP synthesis coupled electron transport	4	4.93827	2.56811e-06	ENSBTAT00000060549, ENSBTAT00000060577, ENSBTAT00000060543, ENSBTAT00000060552	72	6	13824	128	0.000397978	0.000199009	0.00308409
GOTERM_CC_DIRECT	GO:0005747~mitochondrial respiratory chain complex I	6	7.40741	3.27932e-06	ENSBTAT00000060548, ENSBTAT00000060577, ENSBTAT00000060571, ENSBTAT00000060543, ENSBTAT00000060552, ENSBTAT00000060547	77	47	15461	25.633	0.000249198	4.15373e-05	0.00345078
UP_KEYWORDS	Mitochondrion	14	17.284	4.72663e-06	ENSBTAT00000060549, ENSBTAT00000060567, ENSBTAT00000060548, ENSBTAT00000060566, ENSBTAT00000060569, ENSBTAT00000060577, ENSBTAT00000060539, ENSBTAT00000060562, ENSBTAT00000060553, ENSBTAT00000060571, ENSBTAT00000060543, ENSBTAT00000060552, ENSBTAT00000005088, ENSBTAT00000060547	79	653	17808	4.83285	0.000496174	3.30859e-05	0.00529429
UP_KEYWORDS	Oxidoreductase	11	13.5802	8.83011e-06	ENSBTAT00000060549, ENSBTAT00000060548, ENSBTAT00000060569, ENSBTAT00000060577, ENSBTAT00000060562, ENSBTAT00000060571, ENSBTAT00000006383, ENSBTAT00000060543, ENSBTAT00000060552, ENSBTAT00000014853, ENSBTAT00000060547	79	397	17808	6.24583	0.000926736	5.79462e-05	0.00989038
UP_KEYWORDS	NAD	7	8.64198	1.56895e-05	ENSBTAT00000060548, ENSBTAT00000060577, ENSBTAT00000060562, ENSBTAT00000060571, ENSBTAT00000060543, ENSBTAT00000060552, ENSBTAT00000060547	79	122	17808	12.9338	0.00164605	9.69016e-05	0.0175727
INTERPRO	IPR001750:NADH:ubiquinone/plastoquinone oxidoreductase	3	3.7037	6.36354e-05	ENSBTAT00000060548, ENSBTAT00000060577, ENSBTAT00000060552	79	3	16802	212.684	0.0128981	0.00259304	0.0799895
Annotation Cluster 6	Enrichment Score: 3.5695732362917383
Category	Term	Count	%	PValue	Genes	List Total	Pop Hits	Pop Total	Fold Enrichment	Bonferroni	Benjamini	FDR
SMART	SM01391:SM01391	7	8.64198	1.1427e-07	ENSBTAT00000006445, ENSBTAT00000021456, ENSBTAT00000008948, ENSBTAT00000000815, ENSBTAT00000036393, ENSBTAT00000000396, ENSBTAT00000046815	33	66	8740	28.09	2.6282e-06	2.6282e-06	9.05744e-05
INTERPRO	IPR018039:Intermediate filament protein, conserved site	7	8.64198	2.22236e-07	ENSBTAT00000006445, ENSBTAT00000021456, ENSBTAT00000008948, ENSBTAT00000000815, ENSBTAT00000036393, ENSBTAT00000000396, ENSBTAT00000046815	79	56	16802	26.5854	4.53351e-05	4.53351e-05	0.000279453
UP_KEYWORDS	Intermediate filament	7	8.64198	4.28185e-07	ENSBTAT00000006445, ENSBTAT00000021456, ENSBTAT00000008948, ENSBTAT00000000815, ENSBTAT00000036393, ENSBTAT00000000396, ENSBTAT00000046815	79	66	17808	23.9079	4.49584e-05	3.74661e-06	0.000479619
INTERPRO	IPR001664:Intermediate filament protein	7	8.64198	1.00833e-06	ENSBTAT00000006445, ENSBTAT00000021456, ENSBTAT00000008948, ENSBTAT00000000815, ENSBTAT00000036393, ENSBTAT00000000396, ENSBTAT00000046815	79	72	16802	20.6776	0.000205678	0.000102844	0.00126793
UP_SEQ_FEATURE	region of interest:Coil 2	7	8.64198	1.26257e-06	ENSBTAT00000021456, ENSBTAT00000008948, ENSBTAT00000000815, ENSBTAT00000036393, ENSBTAT00000000396, ENSBTAT00000057443, ENSBTAT00000046815	66	35	6267	18.9909	0.000157809	0.000157809	0.00146004
UP_SEQ_FEATURE	region of interest:Tail	7	8.64198	2.86715e-06	ENSBTAT00000021456, ENSBTAT00000008948, ENSBTAT00000000815, ENSBTAT00000036393, ENSBTAT00000000396, ENSBTAT00000057443, ENSBTAT00000046815	66	40	6267	16.617	0.00035833	0.000179181	0.00331556
UP_SEQ_FEATURE	region of interest:Rod	7	8.64198	3.33157e-06	ENSBTAT00000021456, ENSBTAT00000008948, ENSBTAT00000000815, ENSBTAT00000036393, ENSBTAT00000000396, ENSBTAT00000057443, ENSBTAT00000046815	66	41	6267	16.2118	0.00041636	0.000138806	0.0038526
UP_SEQ_FEATURE	site:Stutter	5	6.17284	6.70149e-05	ENSBTAT00000021456, ENSBTAT00000000815, ENSBTAT00000000396, ENSBTAT00000057443, ENSBTAT00000046815	66	22	6267	21.5806	0.00834215	0.00139522	0.0774693
UP_KEYWORDS	Keratin	5	6.17284	6.73043e-05	ENSBTAT00000021456, ENSBTAT00000008948, ENSBTAT00000000815, ENSBTAT00000036393, ENSBTAT00000046815	79	50	17808	22.5418	0.00704228	0.000392545	0.0753634
Annotation Cluster 10	Enrichment Score: 2.0709782027322485
Category	Term	Count	%	PValue	Genes	List Total	Pop Hits	Pop Total	Fold Enrichment	Bonferroni	Benjamini	FDR
SMART	SM01394:SM01394	5	6.17284	1.24821e-06	ENSBTAT00000000589, ENSBTAT00000046849, ENSBTAT00000025561, ENSBTAT00000063314, ENSBTAT00000016774	33	23	8740	57.5758	2.87085e-05	1.43544e-05	0.000989376
INTERPRO	IPR001751:S100/Calbindin-D9k, conserved site	5	6.17284	1.57969e-06	ENSBTAT00000000589, ENSBTAT00000046849, ENSBTAT00000025561, ENSBTAT00000063314, ENSBTAT00000016774	79	19	16802	55.9694	0.000322205	0.000107413	0.00198638
INTERPRO	IPR013787:S100/CaBP-9k-type, calcium binding, subdomain	5	6.17284	3.55839e-06	ENSBTAT00000000589, ENSBTAT00000046849, ENSBTAT00000025561, ENSBTAT00000063314, ENSBTAT00000016774	79	23	16802	46.2356	0.00072565	0.000181462	0.00447445
UP_SEQ_FEATURE	calcium-binding region:1; low affinity	5	6.17284	4.90286e-06	ENSBTAT00000000589, ENSBTAT00000046849, ENSBTAT00000025561, ENSBTAT00000063314, ENSBTAT00000016774	66	12	6267	39.5644	0.000612671	0.000153203	0.00566957
UP_SEQ_FEATURE	calcium-binding region:2; high affinity	5	6.17284	7.02681e-06	ENSBTAT00000000589, ENSBTAT00000046849, ENSBTAT00000025561, ENSBTAT00000063314, ENSBTAT00000016774	66	13	6267	36.521	0.000877969	0.000175655	0.00812558
D0VSD14
Annotation Cluster 1	Enrichment Score: 32.26373566916647
Category	Term	Count	%	PValue	Genes	List Total	Pop Hits	Pop Total	Fold Enrichment	Bonferroni	Benjamini	FDR
UP_KEYWORDS	Ribosomal protein	35	44.8718	7.25842e-50	ENSBTAT00000040046, ENSBTAT00000064702, ENSBTAT00000025484, ENSBTAT00000027627, ENSBTAT00000027850, ENSBTAT00000065532, ENSBTAT00000005007, ENSBTAT00000025126, ENSBTAT00000004190, ENSBTAT00000024376, ENSBTAT00000012544, ENSBTAT00000018414, ENSBTAT00000003431, ENSBTAT00000000814, ENSBTAT00000020326, ENSBTAT00000049216, ENSBTAT00000009803, ENSBTAT00000031754, ENSBTAT00000020719, ENSBTAT00000001791,…	76	168	17808	48.8158	6.8955e-48	6.8955e-48	7.97849e-47
KEGG_PATHWAY	bta03010:Ribosome	35	44.8718	1.09335e-46	ENSBTAT00000040046, ENSBTAT00000064702, ENSBTAT00000025484, ENSBTAT00000027627, ENSBTAT00000027850, ENSBTAT00000065532, ENSBTAT00000005007, ENSBTAT00000025126, ENSBTAT00000004190, ENSBTAT00000024376, ENSBTAT00000012544, ENSBTAT00000018414, ENSBTAT00000003431, ENSBTAT00000000814, ENSBTAT00000020326, ENSBTAT00000009803, ENSBTAT00000031754, ENSBTAT00000020719, ENSBTAT00000001791, ENSBTAT00000025270,…	58	134	7583	34.1489	2.62403e-45	2.62403e-45	8.77067e-44
UP_KEYWORDS	Ribonucleoprotein	35	44.8718	2.90594e-45	ENSBTAT00000040046, ENSBTAT00000064702, ENSBTAT00000025484, ENSBTAT00000027627, ENSBTAT00000027850, ENSBTAT00000065532, ENSBTAT00000005007, ENSBTAT00000025126, ENSBTAT00000004190, ENSBTAT00000024376, ENSBTAT00000012544, ENSBTAT00000018414, ENSBTAT00000003431, ENSBTAT00000000814, ENSBTAT00000020326, ENSBTAT00000049216, ENSBTAT00000009803, ENSBTAT00000031754, ENSBTAT00000020719, ENSBTAT00000001791,…	76	224	17808	36.6118	2.76064e-43	1.38032e-43	3.19422e-42
GOTERM_MF_DIRECT	GO:0003735~structural constituent of ribosome	33	42.3077	1.25774e-38	ENSBTAT00000064702, ENSBTAT00000025484, ENSBTAT00000027627, ENSBTAT00000027850, ENSBTAT00000065532, ENSBTAT00000005007, ENSBTAT00000025126, ENSBTAT00000004190, ENSBTAT00000024376, ENSBTAT00000012544, ENSBTAT00000018414, ENSBTAT00000003431, ENSBTAT00000000814, ENSBTAT00000020326, ENSBTAT00000049216, ENSBTAT00000009803, ENSBTAT00000031754, ENSBTAT00000020719, ENSBTAT00000001791, ENSBTAT00000003201,…	74	212	13095	27.5456	8.17529e-37	8.17529e-37	1.28188e-35
GOTERM_BP_DIRECT	GO:0006412~translation	30	38.4615	4.35849e-38	ENSBTAT00000064702, ENSBTAT00000025484, ENSBTAT00000027627, ENSBTAT00000027850, ENSBTAT00000065532, ENSBTAT00000005007, ENSBTAT00000025126, ENSBTAT00000004190, ENSBTAT00000012544, ENSBTAT00000018414, ENSBTAT00000003431, ENSBTAT00000000814, ENSBTAT00000020326, ENSBTAT00000049216, ENSBTAT00000009803, ENSBTAT00000031754, ENSBTAT00000001791, ENSBTAT00000003201, ENSBTAT00000028093, ENSBTAT00000025024,…	69	172	13824	34.9444	5.36095e-36	5.36095e-36	5.02561e-35
GOTERM_CC_DIRECT	GO:0022625~cytosolic large ribosomal subunit	18	23.0769	3.29727e-26	ENSBTAT00000064702, ENSBTAT00000027850, ENSBTAT00000057287, ENSBTAT00000026259, ENSBTAT00000055086, ENSBTAT00000015358, ENSBTAT00000021033, ENSBTAT00000023183, ENSBTAT00000065532, ENSBTAT00000002642, ENSBTAT00000005007, ENSBTAT00000025126, ENSBTAT00000004190, ENSBTAT00000024376, ENSBTAT00000009803, ENSBTAT00000031754, ENSBTAT00000002626, ENSBTAT00000020452	74	63	15461	59.695	2.27512e-24	2.27512e-24	3.40235e-23
GOTERM_MF_DIRECT	GO:0044822~poly(A) RNA binding	23	29.4872	4.88681e-10	ENSBTAT00000040046, ENSBTAT00000001791, ENSBTAT00000019318, ENSBTAT00000003201, ENSBTAT00000025484, ENSBTAT00000028093, ENSBTAT00000026183, ENSBTAT00000027627, ENSBTAT00000025561, ENSBTAT00000027850, ENSBTAT00000055086, ENSBTAT00000015358, ENSBTAT00000021033, ENSBTAT00000021587, ENSBTAT00000065532, ENSBTAT00000018491, ENSBTAT00000002642, ENSBTAT00000004190, ENSBTAT00000003431, ENSBTAT00000018414,…	74	840	13095	4.84532	3.17643e-08	1.58821e-08	4.98063e-07
GOTERM_CC_DIRECT	GO:0016020~membrane	21	26.9231	3.81172e-09	ENSBTAT00000060549, ENSBTAT00000010644, ENSBTAT00000001791, ENSBTAT00000025484, ENSBTAT00000028093, ENSBTAT00000027627, ENSBTAT00000006383, ENSBTAT00000027850, ENSBTAT00000055086, ENSBTAT00000015358, ENSBTAT00000021033, ENSBTAT00000021587, ENSBTAT00000018491, ENSBTAT00000002642, ENSBTAT00000004190, ENSBTAT00000012544, ENSBTAT00000003431, ENSBTAT00000020326, ENSBTAT00000031754, ENSBTAT00000046662,…	74	902	15461	4.86428	2.63009e-07	5.26018e-08	3.93319e-06
Annotation Cluster 2	Enrichment Score: 4.825372811149636
Category	Term	Count	%	PValue	Genes	List Total	Pop Hits	Pop Total	Fold Enrichment	Bonferroni	Benjamini	FDR
UP_KEYWORDS	rRNA-binding	6	7.69231	3.36263e-09	ENSBTAT00000018491, ENSBTAT00000003431, ENSBTAT00000027850, ENSBTAT00000025024, ENSBTAT00000002626, ENSBTAT00000065532	76	15	17808	93.7263	3.1945e-07	3.99313e-08	3.69622e-06
GOTERM_MF_DIRECT	GO:0019843~rRNA binding	5	6.41026	2.83991e-05	ENSBTAT00000018491, ENSBTAT00000003431, ENSBTAT00000027850, ENSBTAT00000025024, ENSBTAT00000065532	74	32	13095	27.6499	0.00184426	0.000461385	0.0289405
Annotation Cluster 3	Enrichment Score: 4.763174745091981
Category	Term	Count	%	PValue	Genes	List Total	Pop Hits	Pop Total	Fold Enrichment	Bonferroni	Benjamini	FDR
UP_KEYWORDS	Ubiquinone	8	10.2564	1.95661e-12	ENSBTAT00000060567, ENSBTAT00000060548, ENSBTAT00000060577, ENSBTAT00000060562, ENSBTAT00000060571, ENSBTAT00000060543, ENSBTAT00000060552, ENSBTAT00000060547	76	21	17808	89.2632	1.85882e-10	6.19608e-11	2.15077e-09
UP_KEYWORDS	Formylation	6	7.69231	6.91992e-12	ENSBTAT00000060549, ENSBTAT00000060539, ENSBTAT00000060553, ENSBTAT00000060543, ENSBTAT00000060552, ENSBTAT00000060547	76	6	17808	234.316	6.57391e-10	1.64348e-10	7.60639e-09
GOTERM_CC_DIRECT	GO:0070469~respiratory chain	7	8.97436	4.3473e-11	ENSBTAT00000060567, ENSBTAT00000060549, ENSBTAT00000060548, ENSBTAT00000060569, ENSBTAT00000060577, ENSBTAT00000060562, ENSBTAT00000060547	74	15	15461	97.5018	2.99964e-09	9.99879e-10	4.48583e-08
UP_KEYWORDS	Respiratory chain	9	11.5385	1.44787e-10	ENSBTAT00000060567, ENSBTAT00000060549, ENSBTAT00000060548, ENSBTAT00000060569, ENSBTAT00000060577, ENSBTAT00000060562, ENSBTAT00000060543, ENSBTAT00000060552, ENSBTAT00000060547	76	60	17808	35.1474	1.37547e-08	2.29245e-09	1.5915e-07
KEGG_PATHWAY	bta00190:Oxidative phosphorylation	13	16.6667	3.39363e-10	ENSBTAT00000060567, ENSBTAT00000060549, ENSBTAT00000060548, ENSBTAT00000060566, ENSBTAT00000060569, ENSBTAT00000060577, ENSBTAT00000060562, ENSBTAT00000060539, ENSBTAT00000060553, ENSBTAT00000060571, ENSBTAT00000060543, ENSBTAT00000060552, ENSBTAT00000060547	58	140	7583	12.1403	8.14472e-09	4.07236e-09	2.72233e-07
KEGG_PATHWAY	bta05012:Parkinson's disease	13	16.6667	8.85741e-10	ENSBTAT00000060567, ENSBTAT00000060549, ENSBTAT00000060548, ENSBTAT00000060566, ENSBTAT00000060569, ENSBTAT00000060577, ENSBTAT00000060562, ENSBTAT00000060539, ENSBTAT00000060553, ENSBTAT00000060571, ENSBTAT00000060543, ENSBTAT00000060552, ENSBTAT00000060547	58	152	7583	11.1818	2.12578e-08	7.08593e-09	7.1053e-07
UP_KEYWORDS	Electron transport	9	11.5385	3.6262e-09	ENSBTAT00000060567, ENSBTAT00000060549, ENSBTAT00000060548, ENSBTAT00000060569, ENSBTAT00000060577, ENSBTAT00000060562, ENSBTAT00000060543, ENSBTAT00000060552, ENSBTAT00000060547	76	89	17808	23.6949	3.44489e-07	3.82765e-08	3.98594e-06
GOTERM_MF_DIRECT	GO:0008137~NADH dehydrogenase (ubiquinone) activity	7	8.97436	2.39365e-08	ENSBTAT00000060548, ENSBTAT00000060577, ENSBTAT00000060562, ENSBTAT00000060571, ENSBTAT00000060543, ENSBTAT00000060552, ENSBTAT00000060547	74	33	13095	37.5369	1.55587e-06	5.18624e-07	2.4396e-05
GOTERM_BP_DIRECT	GO:0042773~ATP synthesis coupled electron transport	4	5.12821	2.25293e-06	ENSBTAT00000060549, ENSBTAT00000060577, ENSBTAT00000060543, ENSBTAT00000060552	69	6	13824	133.565	0.000277072	0.000138546	0.00259774
GOTERM_CC_DIRECT	GO:0005747~mitochondrial respiratory chain complex I	6	7.69231	2.68432e-06	ENSBTAT00000060548, ENSBTAT00000060577, ENSBTAT00000060571, ENSBTAT00000060543, ENSBTAT00000060552, ENSBTAT00000060547	74	47	15461	26.6722	0.000185201	2.3152e-05	0.00276983
UP_KEYWORDS	Mitochondrion	14	17.9487	3.00202e-06	ENSBTAT00000060549, ENSBTAT00000060567, ENSBTAT00000060548, ENSBTAT00000060566, ENSBTAT00000060569, ENSBTAT00000060577, ENSBTAT00000060539, ENSBTAT00000060562, ENSBTAT00000060553, ENSBTAT00000060571, ENSBTAT00000060543, ENSBTAT00000060552, ENSBTAT00000005088, ENSBTAT00000060547	76	653	17808	5.02362	0.000285151	2.85188e-05	0.00329978
UP_KEYWORDS	Oxidoreductase	11	14.1026	6.17268e-06	ENSBTAT00000060549, ENSBTAT00000060548, ENSBTAT00000060569, ENSBTAT00000060577, ENSBTAT00000060562, ENSBTAT00000060571, ENSBTAT00000006383, ENSBTAT00000060543, ENSBTAT00000060552, ENSBTAT00000014853, ENSBTAT00000060547	76	397	17808	6.49238	0.000586235	5.33083e-05	0.00678483
UP_KEYWORDS	NAD	7	8.97436	1.25071e-05	ENSBTAT00000060548, ENSBTAT00000060577, ENSBTAT00000060562, ENSBTAT00000060571, ENSBTAT00000060543, ENSBTAT00000060552, ENSBTAT00000060547	76	122	17808	13.4443	0.00118748	9.90105e-05	0.013747
INTERPRO	IPR001750:NADH:ubiquinone/plastoquinone oxidoreductase	3	3.84615	5.8811e-05	ENSBTAT00000060548, ENSBTAT00000060577, ENSBTAT00000060552	76	3	16802	221.079	0.0109959	0.00367881	0.0729416
Annotation Cluster 5	Enrichment Score: 2.7223847547252262
Category	Term	Count	%	PValue	Genes	List Total	Pop Hits	Pop Total	Fold Enrichment	Bonferroni	Benjamini	FDR
SMART	SM01391:SM01391	5	6.41026	2.35775e-05	ENSBTAT00000006445, ENSBTAT00000008948, ENSBTAT00000036393, ENSBTAT00000000396, ENSBTAT00000046815	24	66	8740	27.5884	0.000377173	0.000188604	0.016742
Annotation Cluster 7	Enrichment Score: 2.0250025098164057
Category	Term	Count	%	PValue	Genes	List Total	Pop Hits	Pop Total	Fold Enrichment	Bonferroni	Benjamini	FDR
SMART	SM01394:SM01394	5	6.41026	3.12225e-07	ENSBTAT00000000589, ENSBTAT00000046849, ENSBTAT00000025561, ENSBTAT00000063314, ENSBTAT00000016774	24	23	8740	79.1667	4.99559e-06	4.99559e-06	0.000221722
INTERPRO	IPR001751:S100/Calbindin-D9k, conserved site	5	6.41026	1.34894e-06	ENSBTAT00000000589, ENSBTAT00000046849, ENSBTAT00000025561, ENSBTAT00000063314, ENSBTAT00000016774	76	19	16802	58.1787	0.000253569	0.000253569	0.0016736
INTERPRO	IPR013787:S100/CaBP-9k-type, calcium binding, subdomain	5	6.41026	3.04034e-06	ENSBTAT00000000589, ENSBTAT00000046849, ENSBTAT00000025561, ENSBTAT00000063314, ENSBTAT00000016774	76	23	16802	48.0606	0.000571422	0.000285752	0.00377205
UP_SEQ_FEATURE	calcium-binding region:1; low affinity	5	6.41026	4.32245e-06	ENSBTAT00000000589, ENSBTAT00000046849, ENSBTAT00000025561, ENSBTAT00000063314, ENSBTAT00000016774	64	12	6267	40.8008	0.000527201	0.000527201	0.00497661
UP_SEQ_FEATURE	calcium-binding region:2; high affinity	5	6.41026	6.19655e-06	ENSBTAT00000000589, ENSBTAT00000046849, ENSBTAT00000025561, ENSBTAT00000063314, ENSBTAT00000016774	64	13	6267	37.6623	0.000755696	0.000377919	0.00713427
