# Supplementary material for: Temporal dynamics in meta longitudinal RNA-Seq data
Source: Sci Rep. 2019 Jan 24;9:763. doi: 10.1038/s41598-018-37397-7 (PMC6345883; doi:10.1038/s41598-018-37397-7)
Supplement: Supplementary file 13 — Dataset S6-(1) [file 41598_2018_37397_MOESM13_ESM.xlsx]

## Sheet: (EDGER) D0 VS D1
X	class_code	nearest_ref_id	gene_id	gene_short_name	tss_id	locus	length	coverage	B1_L1_1	B1_L1_2	B1_L1_3	B1_L1_4	B1_L1_5	B1_L5_1	B1_L5_2	B1_L5_3	B1_BATCH_L1_1	B1_BATCH_L1_2	B6_L1_1	B6_L1_2	B6_L1_3	B6_L5_1	B6_L5_2	B6_L5_3	B6_BATCH_L1_1	B6_BATCH_L1_2	B11_L1_1	B11_L1_2	B11_L5_1	B11_L5_2	B11_BATCH_L1_1	B11_BATCH_L1_2	B16_L1_1	B16_L1_2	B16_L1_3	B16_L5_1	B16_L5_2	B16_L5_3	B16_BATCH_L1_1	B16_BATCH_L1_2	B21_L2_1	B21_L6_1	B21_BATCH_L2_1	B26_L2_1	B26_L2_2	B26_L6_1	B26_L6_2	B26_BATCH_L2_1	B26_BATCH_L2_2
TCONS_00029039	=	ENSBTAT00000064128	XLOC_021721	bta-mir-2450a	TSS24019	chr6:107672979-107840568	73	-	0	0	0	0	0	0	0	0	0	0	0	0	0	0	0	0	0	0	0	0	0	0	0	0	0	0	0	0	0	0	0	0	324.676	0	0	0	0	0	0	0	0
TCONS_00009267	=	ENSBTAT00000059923	XLOC_006960	SNORD75	TSS7660	chr16:56694019-56694082	63	-	0	0	0	0	0	0	0	0	0	0	0	0	0	0	0	0	0	0	0	0	0	0	0	0	0	0	0	0	0	0	0	0	0	0	0	0	0	0	0	0	0
TCONS_00006806	=	ENSBTAT00000060226	XLOC_005065	SNORD87	TSS5592	chr14:33116510-33116597	87	-	0	0	0	0	0	0	0	188.966	0	0	149.316	0	0	148.006	0	0	0	0	0	0	0	162.797	0	509.72	0	0	0	0	0	0	0	0	0	0	0	0	0	0	0	0	164.846
TCONS_00027882	=	ENSBTAT00000042338	XLOC_020829	bta-mir-200c	TSS23058	chr5:103859435-103859500	65	-	0	0	0	0	507.857	0	0	0	510.164	510.164	0	0	0	0	0	0	0	0	0	0	0	0	0	0	0	0	0	0	0	0	0	0	601.854	0	0	0	0	0	0	0	0
TCONS_00032331	=	ENSBTAT00000051747	XLOC_024225	ENSBTAG00000045797	TSS26788	chr9:42120207-42120285	78	-	0	0	0	0	432.705	0	0	0	434.734	434.734	0	0	0	0	0	0	0	0	0	0	0	0	0	0	0	0	0	0	0	0	0	0	0	0	0	0	0	0	0	0	0
TCONS_00019364	=	ENSBTAT00000046861	XLOC_014364	SLC14A1	TSS15919	chr24:45900080-45924558	3222	-	0.00562803	0.00705732	0	0	0	0.013962	0	0	0	0	0.011394	0.0119606	239.963	0.00951737	6.27118	0	0	0	0	0	0	0	0	0.94074	0	10.8743	0	0.0221636	0	0.655419	0.00408934	0	0.0058122	0	0	0	0	0.00534193	0	0	0
TCONS_00009835	=	ENSBTAT00000065191	XLOC_007403	bta-mir-2893	TSS8130	chr17:73332327-73399148	61	-	0	0	0	0	0	0	0	0	0	0	0	0	0	0	0	0	0	0	0	0	0	0	0	0	0	0	0	0	0	0	0	0	0	0	0	0	0	0	0	0	0
TCONS_00018432	=	ENSBTAT00000060771	XLOC_013678	ENSBTAG00000043779	TSS15146	chr23:30161122-30171348	81	-	0	0	0	0	0	0	0	0	0	0	0	0	0	0	0	0	0	0	0	0	0	0	0	0	0	0	0	0	0	0	0	0	0	0	0	0	0	0	0	0	0
TCONS_00033065	=	ENSBTAT00000060563	XLOC_024780	ENSBTAG00000043573	TSS27421	chrM:1452-16338	73	-	0	0	0	0	0	0	0	0	0	0	0	0	0	0	0	0	0	0	0	0	0	0	0	0	0	0	0	0	0	0	0	0	0	0	0	0	0	0	0	0	0
TCONS_00017050	=	ENSBTAT00000063524	XLOC_012725	ENSBTAG00000045926	TSS14052	chr21:71492951-71493032	81	-	0	0	0	0	0	0	0	0	0	0	0	0	0	0	0	0	0	0	0	0	0	0	0	0	0	0	0	0	0	0	0	0	0	0	0	0	0	0	0	0	0
TCONS_00020547	=	ENSBTAT00000062313	XLOC_015244	bta-mir-2385	TSS16901	chr25:26690650-26970732	75	-	0	0	0	0	0	0	0	0	0	0	0	0	0	0	0	0	0	0	0	0	0	0	0	0	0	0	0	0	0	0	0	0	0	0	0	0	0	0	0	0	0
TCONS_00009907	=	ENSBTAT00000065792	XLOC_007458	ENSBTAG00000046689	TSS8192	chr17:5105466-5105545	79	-	0	0	0	0	0	0	0	0	0	0	0	0	0	0	0	0	0	0	0	0	0	0	0	0	0	0	0	0	0	0	0	0	0	0	0	0	0	0	0	0	0
TCONS_00010542	=	ENSBTAT00000059425	XLOC_007926	snoU2_19	TSS8712	chr18:18713274-18713356	82	-	0	0	0	0	0	0	0	0	0	0	0	0	0	0	0	0	0	0	0	0	0	0	0	0	0	0	0	0	0	0	0	0	0	0	0	0	0	0	0	0	0
TCONS_00007745	=	ENSBTAT00000065265	XLOC_005833	bta-mir-1260b	TSS6416	chr15:14156931-14157020	89	-	0	0	0	0	0	0	0	0	0	0	0	0	0	0	0	0	0	0	0	0	0	0	0	0	0	0	0	0	0	0	0	0	0	0	0	0	0	0	0	0	0
TCONS_00028708	=	ENSBTAT00000060839	XLOC_021483	ENSBTAG00000043847	TSS23756	chr6:21984883-21985969	78	-	0	0	0	0	0	0	0	0	0	0	0	0	0	0	0	0	0	0	0	0	0	0	0	0	0	0	0	0	0	0	0	0	0	0	0	0	0	0	0	0	0
TCONS_00014560	=	ENSBTAT00000065197	XLOC_010841	ENSBTAG00000046244	TSS11984	chr2:108029960-108042870	69	-	0	0	0	0	0	0	0	0	0	0	0	0	0	0	0	0	0	0	0	0	0	0	0	0	0	0	0	0	368.542	0	0	0	0	0	0	0	0	0	0	0	0
TCONS_00030105	=	ENSBTAT00000059588	XLOC_022501	7SK	TSS24891	chr7:94200002-94200314	312	-	0	0	0	0	0	0	0	0	0	0	0	0	0	0	0	0	0	0	0	0	0	0	0	0	0	0	0	0	0	0	0	9.27329	0	0	0	0	0	3.27251	0	0	0
TCONS_00033882	=	ENSBTAT00000059177	XLOC_025450	SNORD61	TSS28134	chrX:20453990-20462791	72	-	0	0	0	0	0	0	0	0	0	0	0	0	0	0	0	0	0	0	269.597	0	0	0	0	0	0	0	0	0	0	458.128	0	0	0	0	0	0	0	0	0	0	0
TCONS_00018796	=	ENSBTAT00000063081	XLOC_013936	U6	TSS15440	chr23:17525619-17525724	105	-	0	0	0	0	0	0	0	0	0	0	0	0	0	0	0	0	0	0	0	0	0	0	0	0	0	0	0	0	0	0	0	0	0	0	0	0	0	0	0	0	0
TCONS_00019624	=	ENSBTAT00000060255	XLOC_014562	SNORD58	TSS16145	chr24:49617410-49621972	63	-	0	0	0	0	0	0	0	0	0	0	0	0	0	0	0	0	0	0	0	0	0	0	0	0	0	0	0	0	0	0	0	0	0	0	0	0	0	0	0	0	0
TCONS_00032457	=	ENSBTAT00000059267	XLOC_024321	SNORD101	TSS26893	chr9:71974706-71978252	73	-	0	0	0	0	0	0	0	0	0	0	0	0	0	0	0	0	0	0	0	0	0	0	0	0	0	0	0	0	0	0	0	0	311.7	375.549	0	0	0	0	0	0	0
TCONS_00006847	=	ENSBTAT00000046579	XLOC_005102	ENSBTAG00000032812	TSS5630	chr14:45039059-45039371	312	-	2.92153	0	0	0	0	2.90168	0	0	0	0	0	0	0	0	0	0	0	0	0	0	0	0	3.52227	0	0	0	0	0	0	0	0	0	3.47899	0	0	2.8608	0	0	0	0	0
TCONS_00015807	=	ENSBTAT00000060274	XLOC_011767	SNORA70	TSS13007	chr20:66719396-66752908	133	-	0	44.1215	0	0	0	0	0	0	0	0	0	0	0	0	0	0	52.7603	131.608	0	0	0	0	0	0	0	0	0	0	0	0	0	0	0	0	59.5941	0	0	0	0	0	0
TCONS_00017839	=	ENSBTAT00000060132	XLOC_013252	SNORD69	TSS14660	chr22:48725421-48731744	77	-	0	0	0	0	0	0	0	0	0	0	207.675	0	0	0	206.614	0	0	0	0	0	212.132	0	0	0	0	0	0	0	0	0	0	0	0	0	0	0	0	0	0	0	0
TCONS_00033143	=	ENSBTAT00000064074	XLOC_024846	U6	TSS27490	chrX:7580440-7696156	107	-	0	0	0	0	0	0	0	99.211	0	0	0	78.5513	0	0	0	0	0	0	0	0	0	0	0	268.64	0	0	0	0	0	136.425	0	0	0	0	0	0	0	0	0	0	0
TCONS_00023018	=	ENSBTAT00000059476	XLOC_017138	SNORD22	TSS18973	chr29:41852569-41854156	127	-	0	0	0	0	0	0	0	0	0	0	0	0	2413.54	0	38.8375	0	0	0	0	0	0	0	0	0	61.2992	0	74.9716	0	0	0	0	0	46.3021	205.553	0	0	0	0	0	0	31.7437
TCONS_00033265	=	ENSBTAT00000051853	XLOC_024940	ENSBTAG00000037353	TSS27591	chrX:35631518-35631585	67	-	0	0	0	0	0	0	0	0	0	0	0	0	0	0	0	0	0	0	0	0	0	0	0	0	0	0	0	0	0	0	0	0	0	0	0	0	0	687.058	0	0	0
TCONS_00024781	=	ENSBTAT00000059345	XLOC_018433	SNORD45	TSS20413	chr3:69316066-69322906	72	-	0	0	0	347.994	0	0	0	0	0	0	0	0	0	0	0	0	0	0	0	0	0	0	302.871	0	0	0	0	0	0	0	0	0	0	0	0	0	0	0	0	0	0
TCONS_00013290	=	ENSBTAT00000062001	XLOC_009927	U6	TSS10966	chr19:23213825-23249464	101	-	0	0	0	0	0	0	0	0	0	0	0	0	0	91.2819	0	0	0	0	0	0	0	0	0	0	0	0	0	0	0	0	0	0	0	0	0	0	0	0	0	0	0
TCONS_00029873	=	ENSBTAT00000061855	XLOC_022322	bta-mir-2459	TSS24691	chr7:51349450-51358857	70	-	0	0	0	0	0	0	0	0	0	0	0	0	0	0	0	0	0	0	0	0	0	0	0	0	0	0	0	0	0	0	0	0	0	0	0	0	0	0	0	0	0
TCONS_00032623	=	ENSBTAT00000049553	XLOC_024431	ENSBTAG00000035076	TSS27020	chr9:9903137-9933669	96	-	0	0	0	0	0	0	0	0	0	0	0	0	0	0	0	0	0	0	0	0	0	0	0	0	0	0	0	0	0	0	132.517	0	0	0	0	111.491	153.013	0	0	0	0
TCONS_00008456	j	ENSBTAT00000021249	XLOC_006390	GLRX2	TSS7021	chr16:12762909-12806316	685	-	0	16.7204	0.00473206	0	6.80957	5.13588	0.00204749	0	6.84129	6.84129	0	0.00123489	89.99	0	0	0.00114981	0	0	0	0	0	0	0	0	0	0	0	0	0	8.02641	0.00120295	0.00204221	0	0	0	5.07504	0	0	0	0	0
TCONS_00004965	j	ENSBTAT00000015242	XLOC_003705	CARS2	TSS4076	chr12:89251240-89270403	415	-	0	0	0	0	0	0	0	4.62556	0	0	0	0	228.245	0	0	0	0	0	1.99452	0	0	0	0	0	1.73502	1.81155	1.44067	0.516217	5.16558	0	0	0.0033258	0	0	0	0.00833226	0	0	0	0	0.143445
TCONS_00029422	=	ENSBTAT00000059135	XLOC_021996	SNORD105	TSS24326	chr7:15890244-15894250	87	-	0	0	0	0	0	0	0	0	0	0	0	0	0	0	0	0	0	0	0	0	0	0	0	0	0	0	0	0	0	0	0	0	0	0	0	0	0	0	0	0	0
TCONS_00014467	=	ENSBTAT00000062495	XLOC_010763	SNORD11B	TSS11903	chr2:91203325-91227105	86	-	0	0	0	0	0	0	0	0	0	0	0	0	0	0	0	0	0	0	0	0	0	0	0	0	0	0	0	0	0	0	0	0	0	0	0	0	0	0	0	0	0
TCONS_00018873	=	ENSBTAT00000059981	XLOC_013993	SNORD52	TSS15502	chr23:27325235-27325302	67	-	0	0	0	0	0	0	0	0	0	0	0	0	0	0	0	0	0	0	0	0	0	0	0	0	0	0	0	0	0	0	0	0	0	0	0	0	0	0	0	0	0
TCONS_00018450	=	ENSBTAT00000045227	XLOC_013696	H2B	TSS15164	chr23:30767649-30768030	381	-	0	0	0	0	0	1.71695	0	0	0	0	0	0	116.575	0	0	0	0	5.76481	0	0	0	0	0	0	1.82666	0	0	0	0	0	0	0	0	0	5.15099	0	0	0	0	0	0
TCONS_00005717	=	ENSBTAT00000065302	XLOC_004250	ENSBTAG00000047440	TSS4688	chr13:27056506-27057989	81	-	0	0	76.2033	0	11.6487	0	0	0	11.5487	11.5488	0	40.1694	0	90.8569	14.1793	0	0	0	0	0	0	165.528	0	0	0	0	0	0	0	0	0	0	0	0	0	0	0	0	0	0	0
TCONS_00014375	=	ENSBTAT00000064795	XLOC_010692	ENSBTAG00000047445	TSS11826	chr2:66272622-66272679	57	-	0	0	0	0	0	0	0	0	0	0	0	0	0	0	0	0	0	0	0	0	0	0	0	0	0	0	0	0	0	0	0	0	0	0	0	0	0	0	0	0	0
TCONS_00017842	=	ENSBTAT00000059109	XLOC_013255	SNORD19	TSS14663	chr22:48725421-48731744	77	-	0	0	0	0	0	174.616	0	0	0	0	0	0	0	0	179.22	0	0	0	0	0	0	0	0	0	0	0	0	0	0	0	0	0	0	0	0	0	0	0	0	0	0
TCONS_00024782	=	ENSBTAT00000060439	XLOC_018434	SNORD45	TSS20414	chr3:69316066-69322906	83	-	0	0	0	0	0	0	0	0	0	0	0	0	0	0	0	0	0	0	0	0	196.313	0	0	0	0	0	0	0	0	0	0	0	0	0	0	0	0	0	0	0	0
TCONS_00019550	=	ENSBTAT00000042465	XLOC_014510	bta-mir-544b-2	TSS16085	chr24:35566744-35603724	92	-	0	0	0	0	0	0	0	0	0	0	0	0	0	0	0	0	0	0	0	0	0	0	0	560.66	0	0	0	0	0	0	0	0	0	0	0	0	0	0	0	0	0
TCONS_00015338	=	ENSBTAT00000061717	XLOC_011405	bta-mir-2357	TSS12609	chr2:121518938-121519017	79	-	0	0	0	0	0	0	0	0	0	0	0	0	0	0	0	0	0	0	0	0	0	0	0	0	0	0	0	0	0	0	0	0	0	0	0	0	0	0	0	0	0
TCONS_00008677	=	ENSBTAT00000065101	XLOC_006545	C1orf233	TSS7197	chr16:52240500-52373541	728	-	0	0	0	0	0	0	0	0	0	0	0	0	147.822	0	0	0	0	0	0	3.41688	0	0	0	8.50424	0	0	0	0	0	0	0	0	3.73312	0	0	0	4.40186	2.62517	0.743746	0	3.69024
TCONS_00018456	=	ENSBTAT00000061771	XLOC_013701	ENSBTAG00000044338	TSS15170	chr23:31206257-31216020	61	-	0	0	0	0	0	0	0	0	0	0	0	0	0	0	0	0	0	0	0	0	0	0	0	0	0	0	0	524.252	0	0	0	0	0	0	0	0	0	0	0	0	0
TCONS_00032275	=	ENSBTAT00000062384	XLOC_024178	bta-mir-2477	TSS26739	chr9:26285031-26304762	72	-	0	0	0	0	0	0	0	0	0	0	0	0	0	0	0	0	0	0	0	0	0	0	0	0	0	0	0	0	0	0	0	0	0	0	0	0	0	0	0	0	0
TCONS_00005847	=	ENSBTAT00000060787	XLOC_004332	SNORD31	TSS4787	chr13:47041228-47177126	69	-	0	0	0	0	0	0	0	0	0	0	0	0	0	0	0	0	0	0	0	0	0	0	0	0	0	0	0	0	0	0	0	0	0	503.666	0	0	0	0	0	0	0
TCONS_00026595	=	ENSBTAT00000062113	XLOC_019861	bta-mir-2428	TSS21975	chr5:41964061-41964126	65	-	0	0	0	0	0	0	0	0	0	0	0	0	0	0	0	0	0	0	0	0	0	0	0	0	0	0	0	0	0	0	0	0	0	0	0	0	0	0	0	0	0
TCONS_00018612	=	ENSBTAT00000051757	XLOC_013817	ENSBTAG00000037257	TSS15298	chr23:51917493-52015377	74	-	0	0	0	0	0	0	0	0	0	0	0	0	0	0	0	0	492.451	0	0	0	0	0	0	0	0	0	0	0	0	0	0	0	0	0	0	0	0	0	0	0	0
TCONS_00022371	=	ENSBTAT00000051816	XLOC_016670	ENSBTAG00000037316	TSS18451	chr29:27239795-27239877	82	-	0	0	0	0	0	0	0	0	0	0	0	0	0	0	0	0	0	0	0	0	0	0	0	0	0	0	0	0	0	273.647	167.937	0	0	0	0	0	0	0	0	0	0
TCONS_00004863	=	ENSBTAT00000035680	XLOC_003624	IL17D	TSS3989	chr12:36075677-36105865	864	-	0.233332	0	0	0.134076	0	0	0	0	0	0	0	0	0	0	0	0	0	0.000754753	0	0	0	0	0	0	0	0	8.7e-05	0	0	0	0.000648618	0	0	0	0	0	0	0	0	0	0
TCONS_00001566	=	ENSBTAT00000060188	XLOC_001193	snoU6-53	TSS1298	chr10:25785914-25825625	109	-	0	0	0	0	0	0	0	0	0	0	0	0	0	0	0	0	0	0	0	0	0	0	0	0	0	0	0	0	0	0	0	0	0	0	0	0	0	0	0	0	0
TCONS_00030688	=	ENSBTAT00000065951	XLOC_022917	ENSBTAG00000046194	TSS25364	chr7:41154754-41179540	69	-	0	0	0	0	0	0	0	0	0	0	0	0	0	0	0	0	0	0	0	0	0	0	0	0	0	0	0	0	0	0	0	0	0	0	0	0	0	0	0	0	0
TCONS_00021751	-	-	XLOC_016193	-	TSS17939	chr27:13694197-13694517	320	-	0	10.3637	3.54708	0	2.86531	2.5744	0	3.30663	2.87839	2.87839	0	5.27836	0	18.2977	5.22792	0	5.92052	7.3413	7.95636	0	5.2562	11.5017	0	0	2.66547	5.33095	14.5891	10.5502	2.63754	0	2.98636	12.0753	3.07806	3.71659	8.65597	2.54693	10.4512	5.082	11.9031	11.021	2.7873
TCONS_00010854	=	ENSBTAT00000065001	XLOC_008151	ENSBTAG00000046064	TSS8966	chr18:48481123-48494788	93	-	0	0	0	0	0	0	0	0	0	0	0	0	0	0	0	0	0	0	0	0	0	0	0	0	0	0	0	0	0	0	0	0	0	0	0	0	0	0	0	0	0
TCONS_00004894	=	ENSBTAT00000063241	XLOC_003648	ENSBTAG00000046640	TSS4016	chr12:52352245-52352324	79	-	0	0	0	0	0	0	0	0	0	0	0	0	0	0	0	0	0	0	0	0	0	0	0	0	0	0	0	0	0	0	0	0	0	0	0	0	0	0	0	0	0
TCONS_00011167	=	ENSBTAT00000042297	XLOC_008353	bta-mir-99b	TSS9208	chr18:58014867-58014937	70	-	0	0	0	0	0	0	0	0	0	0	0	0	0	0	0	0	0	0	0	0	0	0	0	0	0	0	0	0	0	0	0	0	0	0	0	0	0	0	0	0	0
TCONS_00018727	=	ENSBTAT00000062141	XLOC_013894	bta-mir-2377	TSS15392	chr23:13055370-13095645	69	-	0	0	0	0	0	0	0	0	0	0	0	0	0	0	0	0	0	0	0	0	0	0	0	0	0	0	0	0	0	0	0	0	423.934	0	0	0	0	0	0	0	0
TCONS_00029037	=	ENSBTAT00000062916	XLOC_021719	ENSBTAG00000045519	TSS24017	chr6:107672979-107840568	73	-	0	0	0	0	0	0	0	0	0	0	0	0	0	0	0	0	0	0	0	0	0	0	0	0	0	0	0	0	0	0	0	0	0	0	0	0	0	0	0	0	0
TCONS_00023826	=	ENSBTAT00000042176	XLOC_017744	bta-mir-186	TSS19644	chr3:74448693-74464993	86	-	0	0	0	0	0	0	0	0	0	0	0	0	0	0	217.008	0	0	0	0	0	0	0	0	0	0	0	0	0	0	0	0	0	0	0	0	0	0	0	0	0	0
TCONS_00022581	=	ENSBTAT00000061695	XLOC_016820	bta-mir-2407	TSS18624	chr29:44063111-44089992	73	-	0	0	0	0	0	0	0	0	0	0	0	0	0	0	0	0	0	0	0	0	0	0	0	0	0	0	0	0	0	0	0	0	0	0	0	0	0	0	0	0	0
TCONS_00011686	=	ENSBTAT00000059982	XLOC_008751	U6	TSS9642	chr18:48140548-48244387	105	-	0	0	0	0	93.4941	0	0	0	93.9219	93.9219	0	0	0	0	0	0	0	0	0	0	83.8766	0	0	0	0	0	0	0	0	0	0	0	0	0	0	0	0	0	0	0	0
TCONS_00002446	=	ENSBTAT00000006775	XLOC_001853	PLA2G4F	TSS2031	chr10:37649252-37664761	2969	-	0	0	0	0	0	0	0	0	0	0	0	0	0	0	0	0	0	0	0	0	0	0	0	0	0	0	0	0	0	0	0	0	0	0.00188084	0	0	0	0	0	0	0
TCONS_00016816	=	ENSBTAT00000059181	XLOC_012539	U4	TSS13854	chr21:29064984-29065066	82	-	0	0	0	0	0	0	0	0	0	0	190.019	0	0	0	0	0	0	0	0	0	0	0	0	0	0	0	0	0	192.623	0	0	0	0	0	0	0	0	0	0	0	0
TCONS_00016457	=	ENSBTAT00000061980	XLOC_012272	SNORA27	TSS13562	chr21:62870562-62892534	98	-	0	0	0	0	0	0	0	0	0	0	0	0	0	0	0	0	0	0	0	0	155.753	0	0	0	0	0	0	0	0	0	0	0	0	0	0	0	0	0	0	0	0
TCONS_00017579	=	ENSBTAT00000062361	XLOC_013081	bta-mir-2373	TSS14463	chr22:57366996-57491629	78	-	0	0	0	0	0	0	0	0	0	0	0	0	0	0	0	0	0	0	0	0	0	0	0	0	0	0	0	0	0	0	0	0	0	0	0	0	0	0	0	0	0
TCONS_00029036	=	ENSBTAT00000062082	XLOC_021718	bta-mir-2451	TSS24016	chr6:107672979-107840568	67	-	0	0	0	0	0	0	0	0	0	0	0	0	0	391.033	0	0	0	0	0	0	0	0	0	0	0	0	0	0	0	0	0	0	0	0	0	0	0	0	0	0	0
TCONS_00009355	=	ENSBTAT00000042233	XLOC_007037	bta-mir-205	TSS7739	chr16:75799965-75800034	69	-	0	0	0	0	0	0	0	0	0	0	0	0	0	0	0	0	0	0	0	0	0	0	0	0	0	0	0	0	0	0	0	0	0	0	0	0	0	0	0	0	0
TCONS_00033360	=	ENSBTAT00000063819	XLOC_025023	ENSBTAG00000045891	TSS27678	chrX:55970536-55970635	99	-	0	0	161.733	0	0	0	0	0	0	0	0	0	0	0	0	0	0	0	0	0	0	0	0	0	0	0	0	0	0	0	0	0	0	0	0	0	0	0	0	0	0
TCONS_00013734	j	ENSBTAT00000023522	XLOC_010228	JUP	TSS11310	chr19:42602407-42628790	2731	-	0	0	0	0	0	0	0	0	0	0	0	0	118.331	0	0	0	0	0	0	0	0	0	0	0	0	0	0	0	0	0	0	0	0	0	45.5399	0	0	0	31.1613	0	29.7956
TCONS_00003821	=	ENSBTAT00000062907	XLOC_002870	bta-mir-2297	TSS3147	chr11:37030008-37241384	73	-	0	0	0	0	0	0	0	0	0	0	0	0	0	0	0	0	0	0	0	0	0	0	0	0	0	0	0	0	0	0	0	0	0	0	0	0	0	0	0	0	0
TCONS_00030845	=	ENSBTAT00000060768	XLOC_023026	SNORD63	TSS25491	chr7:51504406-51521556	72	-	0	0	0	0	0	0	0	0	0	0	0	0	0	0	0	0	0	0	0	0	0	0	0	0	0	0	0	0	0	0	0	0	0	0	0	0	0	0	0	0	0
TCONS_00009878	=	ENSBTAT00000063711	XLOC_007437	ENSBTAG00000047896	TSS8166	chr17:74924019-74924274	255	-	32.4618	10.7245	7.55919	7.60426	6.49795	5.34267	5.36025	34.8583	6.52777	6.52777	33.797	5.64734	0	16.6122	5.5328	0	0	0	17.3031	6.59997	11.3822	12.5884	14.0009	0	0	5.67014	10.5378	0	0	9.88613	6.86072	9.23962	23.5242	19.296	15.1312	18.7235	8.60368	31.4626	14.9876	34.8433	21.7733
TCONS_00032866	=	ENSBTAT00000064743	XLOC_024639	ENSBTAG00000046134	TSS27243	chr9:77233381-77296724	83	-	0	0	0	0	0	0	0	0	0	0	0	0	0	0	0	0	0	0	0	0	0	0	0	0	0	0	0	0	0	0	0	0	0	0	0	0	0	0	0	0	0
TCONS_00030352	=	ENSBTAT00000042280	XLOC_022671	bta-mir-23a	TSS25086	chr7:12981969-12982042	73	-	0	0	0	0	0	0	0	0	0	0	0	0	0	0	0	0	0	0	0	0	0	0	0	0	0	0	0	0	0	0	0	0	0	0	0	0	0	0	0	0	0
TCONS_00003978	=	ENSBTAT00000066085	XLOC_002985	SNORD53_SNORD92	TSS3272	chr11:70851864-70890941	76	-	0	0	0	0	0	0	0	0	0	0	0	0	0	0	0	0	0	0	0	0	0	0	0	0	0	0	0	0	0	0	0	0	0	0	0	0	351.346	0	0	0	0
TCONS_00003288	=	ENSBTAT00000052552	XLOC_002485	bta-mir-1301	TSS2724	chr11:73976999-73977079	80	-	0	0	0	0	0	0	0	0	0	0	0	0	0	0	0	0	0	0	0	0	0	0	0	0	0	0	0	0	0	0	0	0	0	0	0	0	0	0	0	0	0
TCONS_00014406	=	ENSBTAT00000065965	XLOC_010715	ENSBTAG00000048035	TSS11852	chr2:73379884-73441557	68	-	0	0	0	0	0	0	0	0	0	0	0	0	0	0	0	0	0	0	0	0	0	0	0	0	0	0	0	0	0	0	0	0	0	0	0	0	0	0	0	0	0
TCONS_00008116	=	ENSBTAT00000059165	XLOC_006119	U6	TSS6725	chr15:54044310-54044418	108	-	0	0	0	0	0	0	0	0	0	0	0	0	0	0	0	0	0	0	0	0	0	0	0	0	0	0	0	0	0	0	0	0	0	0	0	0	0	0	0	0	0
TCONS_00018929	j	ENSBTAT00000011795	XLOC_014031	JSP.1	TSS15544	chr23:28330538-28506342	748	-	0	0	0	0	0	0	0	0	0	0	0	0	0	0	0	0	0	0	0	0	0	0	0	0	0	0	0	0	0	0	0	0	0	0	0	0	0	0	0	0	0
TCONS_00016520	=	ENSBTAT00000059500	XLOC_012319	SNORD113	TSS13614	chr21:67504076-67504151	75	-	0	0	0	368.754	0	0	0	0	0	0	0	0	0	0	0	0	0	0	0	0	0	0	0	0	0	0	0	0	0	0	0	0	0	0	0	0	0	0	0	0	0
TCONS_00004590	=	ENSBTAT00000062532	XLOC_003415	SNORA61	TSS3759	chr12:36656515-36727198	106	-	0	89.8241	0	0	0	0	0	114.711	0	0	0	0	0	0	0	0	0	0	0	0	0	0	0	0	0	0	0	0	0	0	0	0	0	0	0	0	0	0	0	0	0
TCONS_00011941	=	ENSBTAT00000060252	XLOC_008934	SNORD88	TSS9852	chr18:57317722-57324156	91	-	0	0	187.006	0	0	0	0	0	0	0	0	138.988	0	0	0	0	0	0	0	0	0	0	0	0	0	0	0	0	0	0	0	0	0	0	0	0	0	0	0	0	0
TCONS_00028643	=	ENSBTAT00000061807	XLOC_021428	bta-mir-2453	TSS23699	chr6:118328386-118328465	79	-	0	0	0	0	0	0	0	0	0	0	0	0	0	0	0	0	0	0	0	0	0	0	0	0	0	0	0	0	0	0	0	0	0	0	0	0	0	0	0	0	0
TCONS_00010281	=	ENSBTAT00000062805	XLOC_007731	SNORD23	TSS8493	chr17:72509510-72597379	104	-	0	0	0	0	0	0	0	0	0	0	0	0	0	0	0	0	0	0	0	0	0	0	0	0	0	0	0	0	0	0	0	0	0	0	0	0	0	0	0	0	0
TCONS_00028000	=	ENSBTAT00000059448	XLOC_020914	SNORD43	TSS23151	chr5:111261437-111267705	64	-	0	0	0	0	0	0	0	0	0	0	0	0	0	0	0	0	0	0	0	0	0	0	0	0	0	0	0	0	0	0	0	0	0	0	0	0	0	0	0	0	0
TCONS_00024356	=	ENSBTAT00000060820	XLOC_018139	ENSBTAG00000043828	TSS20078	chr3:14745266-14750311	82	-	0	0	0	0	0	0	0	0	0	0	0	0	0	0	0	0	0	0	0	0	0	0	0	0	0	0	0	0	0	0	0	0	0	0	0	0	0	0	0	0	0
TCONS_00028996	=	ENSBTAT00000062153	XLOC_021691	ENSBTAG00000044720	TSS23988	chr6:103374249-103511357	71	-	0	0	0	0	0	0	0	0	0	0	0	0	0	0	0	0	0	0	0	0	0	0	0	0	0	0	0	0	0	0	0	0	0	0	0	0	0	0	0	0	0
TCONS_00009667	=	ENSBTAT00000063637	XLOC_007283	ENSBTAG00000045549	TSS7994	chr17:59486326-59916267	67	-	0	0	0	0	0	0	0	0	0	0	0	0	0	0	0	0	0	0	0	0	0	0	0	0	0	0	0	0	0	0	0	0	0	0	0	0	0	0	0	0	0
TCONS_00018652	=	ENSBTAT00000062770	XLOC_013848	bta-mir-2376	TSS15334	chr23:7415848-7425523	68	-	0	0	0	0	0	0	0	0	0	0	0	0	0	0	0	0	0	0	0	0	0	0	0	0	0	0	0	0	0	0	0	0	0	0	0	0	0	0	0	315.854	0
TCONS_00003706	=	ENSBTAT00000062055	XLOC_002787	bta-mir-2295	TSS3053	chr11:10862185-10862252	67	-	0	0	0	0	0	0	0	0	0	0	0	0	0	0	0	0	0	0	0	0	0	0	0	0	0	0	0	0	0	0	0	0	0	0	0	0	0	0	0	0	0
TCONS_00005727	=	ENSBTAT00000059870	XLOC_004259	SNORD22	TSS4697	chr13:29778731-29803330	124	-	0	0	0	0	0	0	0	0	0	0	0	0	0	0	0	0	0	0	0	0	0	0	0	172.491	52.656	0	0	0	0	0	0	0	0	0	0	0	0	0	0	0	0
TCONS_00025544	=	ENSBTAT00000061932	XLOC_019053	bta-mir-2423	TSS21082	chr4:97791598-98596218	73	-	0	0	0	0	0	0	0	0	0	0	0	0	0	0	0	0	0	0	0	0	0	0	0	0	0	0	0	0	0	0	0	0	0	0	0	0	0	0	0	0	0
TCONS_00010543	=	ENSBTAT00000059431	XLOC_007927	snoU2-30	TSS8713	chr18:18713496-18713566	70	-	0	0	0	0	0	0	0	0	0	0	0	0	0	0	0	0	0	0	0	0	0	0	0	0	0	0	0	0	0	0	0	0	0	0	0	0	0	0	0	0	0
TCONS_00019108	j	ENSBTAT00000020103	XLOC_014184	DSP	TSS15707	chr23:47670449-47714618	7972	-	94.2335	98.7132	91.8752	100.967	96.9274	94.7566	104.657	98.5817	97.3502	97.3503	87.13	85.644	0	91.4472	80.0285	16.9208	81.5804	74.6868	103.567	108.165	104.163	102.091	100.154	110.646	97.7959	106.234	96.4844	95.0292	89.6219	85.8999	86.4347	103.006	71.7458	80.6545	122.422	86.2029	92.0275	91.6364	73.2754	92.9329	114.229
TCONS_00020754	=	ENSBTAT00000064990	XLOC_015406	ENSBTAG00000046498	TSS17082	chr25:42389665-42414962	708	-	0	4.62807	0	0	0	0	0	0	0	0	0	0	90.2267	0	0	0	0	0	0	0	2.64673	0	0	0	0	0	0	0	0	0	0	0	0	0	0	0	2.86461	0	2.51885	0	0
TCONS_00012554	=	ENSBTAT00000059151	XLOC_009406	SNORD86	TSS10377	chr19:36343606-36422982	87	-	0	0	0	0	0	0	0	0	0	0	0	0	0	0	0	0	0	0	0	0	0	0	0	0	0	0	0	0	0	0	0	0	0	0	0	0	0	0	0	0	0
TCONS_00028707	=	ENSBTAT00000051836	XLOC_021482	ENSBTAG00000037336	TSS23755	chr6:21286137-21286215	78	-	0	0	0	0	0	0	0	0	0	0	0	0	0	0	0	0	0	0	0	0	0	0	0	0	0	0	0	0	0	0	0	0	0	0	0	0	0	0	0	0	0
TCONS_00017072	-	-	XLOC_012747	-	TSS14074	chr21:29047488-29047888	400	-	7.89013	6.3121	4.32075	8.28143	6.98055	14.1116	10.9757	12.0836	7.01241	7.01241	8.03705	11.2519	264.212	9.5523	12.7364	0	9.01483	4.47127	9.69176	7.31132	0	14.0103	7.30265	5.47699	11.364	11.364	11.8475	4.81924	11.2449	11.135	9.09433	14.7091	0	2.26362	3.51465	7.75613	2.12179	9.28568	7.24968	6.71244	3.39525
TCONS_00004635	=	ENSBTAT00000042181	XLOC_003454	bta-mir-92a-1	TSS3800	chr12:66227254-66227334	80	-	0	0	0	0	0	0	0	0	0	0	0	0	0	0	0	0	0	0	0	0	0	0	0	0	0	0	0	0	0	0	0	0	0	0	0	0	0	0	0	0	0
TCONS_00011534	=	ENSBTAT00000051822	XLOC_008634	ENSBTAG00000037322	TSS9518	chr18:33396193-33396277	84	-	0	0	0	0	0	0	0	0	0	0	0	0	0	0	0	0	0	0	0	0	0	0	0	0	0	0	0	0	0	0	0	0	0	0	0	0	0	0	0	0	0
TCONS_00029038	=	ENSBTAT00000065915	XLOC_021720	ENSBTAG00000046955	TSS24018	chr6:107672979-107840568	73	-	0	0	0	0	0	0	0	0	0	0	0	0	0	0	293.846	0	0	0	0	0	0	0	0	0	0	0	0	0	0	0	0	0	0	0	0	0	0	0	0	0	0
TCONS_00029042	=	ENSBTAT00000062233	XLOC_021724	bta-mir-2450c	TSS24022	chr6:107672979-107840568	72	-	0	0	0	0	0	0	293.411	0	0	0	0	0	0	0	0	0	0	0	0	0	0	0	0	0	0	0	0	0	0	0	0	0	0	0	0	0	0	0	0	0	0
TCONS_00003072	=	ENSBTAT00000060046	XLOC_002325	SNORD35	TSS2548	chr11:26185556-26284683	87	-	0	0	0	0	0	0	0	0	0	0	0	0	0	0	0	0	0	0	0	0	0	0	0	0	0	0	0	0	0	0	0	0	0	0	0	0	0	0	0	0	0
TCONS_00020469	=	ENSBTAT00000063345	XLOC_015187	ENSBTAG00000046240	TSS16831	chr25:17730045-17730115	70	-	0	0	0	0	0	0	0	0	0	0	0	0	0	0	0	0	0	0	0	0	0	284.81	0	0	0	0	0	0	0	0	0	0	0	0	0	0	0	0	0	0	0
TCONS_00000044	=	ENSBTAT00000042502	XLOC_000033	ENSBTAG00000030124	TSS36	chr1:5378509-5378601	92	-	0	0	0	0	0	0	0	151.031	0	0	0	0	0	0	0	0	0	0	0	0	0	0	0	0	0	0	0	0	0	0	0	0	0	0	0	0	0	0	0	0	0
TCONS_00032945	=	ENSBTAT00000066276	XLOC_024699	ENSBTAG00000045700	TSS27310	chr9:97638102-97740003	79	-	0	0	0	0	0	0	0	0	0	0	0	0	0	0	0	0	0	0	0	0	0	0	0	0	0	0	0	0	0	0	0	0	0	0	0	0	0	0	0	0	0
TCONS_00021342	=	ENSBTAT00000060082	XLOC_015859	U6	TSS17577	chr26:42323742-42485654	101	-	0	0	0	0	89.2476	0	0	0	89.656	89.656	0	0	0	0	0	0	0	0	0	0	0	0	0	0	0	0	0	0	0	0	0	0	0	0	0	0	0	0	0	0	0
TCONS_00001202	=	ENSBTAT00000066285	XLOC_000902	ENSBTAG00000048110	TSS997	chr1:138139495-138305752	72	-	0	0	0	0	0	0	0	0	0	0	0	0	0	0	0	0	0	0	0	0	0	0	0	0	0	0	0	0	0	0	0	0	277.958	0	0	0	0	0	0	0	0
TCONS_00001844	=	ENSBTAT00000062354	XLOC_001407	bta-mir-2292	TSS1539	chr10:67304416-67304486	70	-	0	0	0	0	0	0	0	0	0	0	0	0	0	0	0	0	0	0	0	0	0	0	0	0	0	0	0	0	0	0	0	0	0	0	0	0	0	0	0	0	0
TCONS_00012913	=	ENSBTAT00000051803	XLOC_009659	ENSBTAG00000047060	TSS10661	chr19:54312242-54441590	85	-	0	0	0	0	0	0	0	0	0	0	0	0	0	0	0	0	0	0	0	0	0	0	0	0	0	0	0	0	0	0	0	0	0	0	0	0	0	278.27	0	0	0
TCONS_00020177	=	ENSBTAT00000042196	XLOC_014975	bta-mir-93	TSS16595	chr25:36885891-36893315	77	-	0	0	0	0	0	0	0	0	0	0	0	0	0	0	0	0	0	0	0	0	0	0	0	0	0	0	0	0	0	0	0	0	0	0	0	0	0	0	0	0	277.917
TCONS_00012988	=	ENSBTAT00000062908	XLOC_009697	U6	TSS10711	chr19:56842381-56853762	72	-	0	0	0	0	0	0	0	0	0	0	0	0	0	0	0	0	0	0	0	0	0	0	0	0	0	0	0	0	0	0	0	0	0	0	0	0	0	0	0	0	0
TCONS_00016918	=	ENSBTAT00000061052	XLOC_012615	FOXA1	TSS13936	chr21:48212955-48218142	1407	-	0.00026315	0.00085014	0.000276699	0	0	0.987464	0.00033571	0	0	0	0.000398868	0	0	0.000241831	0	0	0	0	0.14229	0	0	0	0	1.44082	0	0	0	0	0	0.96869	0.00127764	0	0	0.000418582	0	0.730479	0.000347208	0	0.732681	0	0
TCONS_00024967	=	ENSBTAT00000012945	XLOC_018572	CDC20	TSS20574	chr3:103238485-103242373	1778	-	8.02427	9.47315	8.34681	9.22049	7.93768	8.69657	9.2725	8.43158	7.97416	7.97416	8.21253	6.55341	0	6.22014	7.4213	9.15667	8.364	8.70111	8.06486	7.21415	5.69174	6.69155	8.02178	6.94521	5.84094	8.17268	11.2636	6.16626	8.45089	8.3836	5.649	6.97112	12.6162	6.4658	6.89843	9.9665	8.91305	14.2684	12.2234	9.70106	12.4538
TCONS_00012268	=	ENSBTAT00000059672	XLOC_009203	SNORA54	TSS10147	chr19:18570890-18598085	123	-	0	0	89.7801	0	0	0	0	0	0	0	0	0	0	0	0	0	0	0	0	0	0	0	0	0	0	0	0	66.4749	0	0	0	0	0	0	91.5638	0	0	0	0	0	0
TCONS_00022735	j	ENSBTAT00000064149	XLOC_016926	HRAS	TSS18742	chr29:50887354-51115452	726	-	9.93295	0.353288	0	21.7715	0	0	0	0.00875411	0	0	0	0	42.3606	0	0	101.716	0	0	0	13.4507	0	1.14378	0	42.7729	0	12.7126	0	0.0194946	0	0	6.29271	16.9172	0	0	0	0	16.5138	0	0	0	9.42461
TCONS_00031891	=	ENSBTAT00000025687	XLOC_023874	EGR3	TSS26408	chr8:70503687-70506163	1164	-	1.49623	1.26201	0.295021	1.54536	1.05097	1.24938	1.046	0.813465	1.05572	1.05572	2.41698	3.524	0	3.86166	3.431	0	4.0856	4.04647	0.441028	0	0.861547	0.238302	0.557674	0.826996	0	0.214491	0	1.24615	0.209458	1.09873	0.533189	0	5.1603	9.52417	12.0471	10.3558	3.8671	7.69142	10.5909	8.68983	6.15789
TCONS_00026285	=	ENSBTAT00000042256	XLOC_019617	bta-mir-153-2	TSS21713	chr4:119522031-119565916	87	-	0	0	0	0	0	0	0	0	0	0	0	0	0	0	0	0	0	0	0	0	0	0	0	0	0	0	0	0	0	0	0	265.758	0	0	0	0	0	0	0	0	0
TCONS_00004123	=	ENSBTAT00000059321	XLOC_003097	SNORD90	TSS3392	chr11:94010160-94058169	111	-	0	0	0	0	84.1987	0	0	0	84.5789	84.5789	0	0	0	0	0	0	0	0	0	0	0	0	0	0	0	0	0	0	0	0	0	0	0	0	0	0	0	0	0	0	0
TCONS_00008760	j	ENSBTAT00000018869	XLOC_006610	QSOX1	TSS7267	chr16:62804395-62845817	2184	-	0	4.67841	0	0	0	0	5.35813	0	0	0	0	0	60.4764	0	0	0	0	0	0	0.00513452	0	0	0	0.0055694	0	0	0	0	0	0	0	0	0	0	0	0	0	0	0	0	0
TCONS_00027417	j	ENSBTAT00000001069	XLOC_020468	COX14	TSS22658	chr5:29952086-29956385	439	-	0	0	7.48722	0.00650982	0	0	0	22.5633	0	0	14.3091	0	268.587	0	0	245.43	0	0	0	0	0	0	0.00401376	0	0	0	0.00220499	0	0	11.8936	0.00766041	0.00250937	0.00354296	0	0.00292427	0	0	0.00438645	0	0	0
TCONS_00016531	=	ENSBTAT00000059535	XLOC_012330	SNORD113	TSS13625	chr21:67524075-67524143	68	-	0	282.697	0	0	0	0	0	0	0	0	0	0	0	0	0	0	0	0	0	0	0	0	0	0	0	0	0	0	0	0	0	0	0	0	0	0	0	0	0	0	0
TCONS_00014766	=	ENSBTAT00000060441	XLOC_010995	U6	TSS12156	chr2:129652474-129675550	107	-	0	0	0	0	0	0	0	0	0	0	0	0	0	0	0	0	0	0	0	0	0	0	0	0	0	0	0	0	0	0	0	0	0	0	0	0	0	0	0	0	0
TCONS_00030427	=	ENSBTAT00000008128	XLOC_022730	SPC24	TSS25148	chr7:16811451-16817517	705	-	11.4909	11.8847	8.84539	14.01	9.98679	15.8714	13.2765	13.8254	10.0335	10.0335	19.7913	20.5483	0	22.1787	15.1685	0	9.89676	9.62324	5.58375	9.46588	5.59786	9.94191	9.54757	17.2304	19.9423	15.8283	15.3679	12.8749	8.88276	13.2809	11.5942	13.6332	10.774	3.77759	10.1584	16.2566	12.0416	16.9689	10.5401	15.1617	12.983
TCONS_00015896	=	ENSBTAT00000025670	XLOC_011836	CCNB1	TSS13088	chr20:10431452-10441126	1468	-	9.99424	8.92886	7.71207	5.34879	8.12803	8.86032	8.06301	5.84244	8.16554	8.16554	8.34479	7.26663	0	7.75425	4.41772	11.115	6.89989	5.49593	8.47076	7.12925	8.96415	7.4159	6.01873	3.83927	8.21566	9.28949	8.70469	10.3322	10.3272	7.75221	6.06856	8.19314	7.56554	4.86655	6.57078	9.1275	11.511	9.76961	10.8571	11.4937	10.1818
TCONS_00014920	=	ENSBTAT00000038678	XLOC_011081	COL3A1	TSS12260	chr2:7317301-7356965	3457	-	0	0	0	0	0	0	0	0	0	0	0	0	53.4559	0	0	0	0	0	0	0	0	0	0	0	0	0	0	0	0	0	0	0	0	0	0.0238174	0	0	0	0	0	0
TCONS_00004790	=	ENSBTAT00000065710	XLOC_003566	bta-mir-3613a	TSS3923	chr12:19542745-19542831	86	-	0	0	0	274.007	0	0	0	0	0	0	0	0	0	0	0	0	0	0	0	0	0	0	0	0	0	0	0	0	0	0	0	0	0	0	0	0	0	0	0	0	0
TCONS_00011169	=	ENSBTAT00000042223	XLOC_008355	bta-mir-125a	TSS9210	chr18:58015534-58015620	86	-	0	0	0	0	0	0	0	0	0	0	0	0	0	0	0	0	0	0	0	0	0	0	0	0	0	0	0	0	0	0	0	0	0	0	0	0	0	0	0	0	0
TCONS_00007960	=	ENSBTAT00000051767	XLOC_005982	ENSBTAG00000046099	TSS6585	chr15:45953919-46047464	81	-	0	0	0	0	0	0	0	0	0	0	0	0	0	0	0	0	0	0	0	0	0	0	0	0	0	0	0	0	0	0	0	0	0	0	0	0	0	0	0	0	0
TCONS_00012406	=	ENSBTAT00000062295	XLOC_009304	bta-mir-2338	TSS10259	chr19:27281924-27303514	73	-	0	0	0	0	0	0	0	0	0	0	0	0	0	0	0	0	0	0	0	0	0	0	0	0	0	0	0	0	0	0	0	0	0	0	0	0	0	0	0	0	0
TCONS_00030165	=	ENSBTAT00000000317	XLOC_022536	RUFY1	TSS24932	chr7:1612471-1658520	1098	-	0	0	0.00173719	0.00169526	0	0.00269109	0	2.17148	0	0	4.16167	0.00892359	72.5778	2.22576	1.96059	0	0	2.39014	1.6518	8.90316	0	0.000567381	0	0.000709183	0	0	6.7874	4.27417	1.60891	1.16598	0	0.00169141	0.158036	0	6.51526	0.610325	3.89841	3.07983	0	1.20375	2.20304
TCONS_00025021	=	ENSBTAT00000061725	XLOC_018613	bta-mir-2416	TSS20619	chr3:107179323-107389223	82	-	0	0	0	0	0	0	0	0	0	0	126.211	0	0	0	0	0	0	0	0	0	109.296	0	0	0	0	0	0	0	0	0	0	0	0	0	0	0	0	0	0	0	0
TCONS_00003979	=	ENSBTAT00000064618	XLOC_002986	SNORD53_SNORD92	TSS3273	chr11:70851864-70890941	78	-	0	0	0	0	0	0	0	0	0	0	0	0	0	0	0	0	0	0	0	0	0	0	0	0	0	0	0	0	0	0	0	0	0	0	0	0	0	0	0	0	0
TCONS_00020640	=	ENSBTAT00000062013	XLOC_015323	bta-mir-2388	TSS16986	chr25:35218994-35515190	79	-	0	0	0	0	0	0	0	247.702	0	0	0	0	0	0	0	0	0	0	0	0	0	0	0	0	0	0	0	0	0	0	0	0	0	0	0	0	0	0	0	0	0
TCONS_00023359	=	ENSBTAT00000062704	XLOC_017376	ENSBTAG00000045271	TSS19241	chr3:10688899-10688967	68	-	0	0	0	0	0	0	0	0	0	0	0	0	0	0	0	0	0	0	0	0	0	0	0	0	0	0	0	0	0	0	0	0	0	0	0	0	0	0	0	0	0
TCONS_00019813	j	ENSBTAT00000001355	XLOC_014708	AMDHD2	TSS16304	chr25:2019788-2026471	1116	-	0.00336069	6.17153	5.88726	0.0100811	4.5141	0.000619006	1.13383	3.17088	4.53141	4.53141	0.148064	0.0039954	0.000341218	0.00171721	0.00167854	0	0	0.000342076	4.03919	7.86508	5.22395	0.00146911	2.36092	0	1.82438	0.00697768	0	0	1.03672	0	0	8.48248	0.00155308	0.0716497	0.00033983	0.00827113	0.394827	0.00322081	0.00077912	0.00145703	4.95816
TCONS_00027560	=	ENSBTAT00000062651	XLOC_020580	bta-mir-2431	TSS22783	chr5:56655699-56655767	68	-	0	0	0	0	0	0	0	0	0	0	0	0	0	0	0	0	0	0	0	0	0	0	0	0	0	0	0	0	0	0	0	0	0	0	0	0	0	0	0	0	0
TCONS_00010308	=	ENSBTAT00000062527	XLOC_007749	bta-mir-2323	TSS8517	chr17:73595799-73658019	76	-	0	0	0	0	0	0	0	0	0	0	0	0	0	0	0	0	0	0	0	0	0	0	0	0	0	0	0	0	0	0	0	0	0	0	0	0	0	0	0	0	0
TCONS_00006599	=	ENSBTAT00000032123	XLOC_004908	ENSBTAG00000023530	TSS5424	chr14:78599362-78699784	115	-	149.871	0	0	0	0	0	74.9631	0	0	0	0	0	3984.98	0	0	0	0	0	0	0	153.738	83.6582	0	0	78.491	0	0	0	0	0	0	0	81.1834	97.4798	0	67.3619	0	66.0594	153.109	0	0
TCONS_00027394	j	ENSBTAT00000000648	XLOC_020450	NR4A1	TSS22637	chr5:27977006-27992869	2604	-	0.0104393	1.12601	0.0104646	0.00013083	1.47794	1.99266	0.00712331	0.243101	1.50741	1.50741	2.67637	4.17303	0	6.7867	5.89766	0.221175	3.01467	6.32161	0.536422	0.637979	0.231726	0.0321411	1.94481	0	1.67724	0.0232715	1.21059	0.00019378	0.016193	0.865634	0.205445	0.0151601	44.2345	37.7156	43.8194	15.5498	21.2951	11.514	11.0197	13.5446	16.1053
TCONS_00013980	=	ENSBTAT00000018046	XLOC_010387	BIRC5	TSS11502	chr19:54559537-54566816	1651	-	15.2138	16.7975	15.6645	15.1292	14.0644	12.6405	12.8734	14.3011	14.1284	14.1284	12.774	12.7976	0	13.6565	10.9309	6.19125	12.0665	17.5505	11.4496	14.9749	14.2235	14.8105	15.5672	16.8193	14.7293	12.2709	15.5114	12.8731	13.1172	17.4034	9.70593	11.2404	17.0396	13.8004	14.9412	17.0618	17.1721	20.3731	20.5487	17.006	15.8388
TCONS_00031072	=	ENSBTAT00000062697	XLOC_023203	bta-mir-2465	TSS25677	chr7:110106819-110106899	80	-	0	0	0	0	0	233.341	0	0	0	0	0	0	0	0	0	0	0	0	0	0	0	0	0	0	0	0	0	0	0	0	0	0	0	0	0	0	0	0	0	0	0
TCONS_00033618	=	ENSBTAT00000062842	XLOC_025221	ENSBTAG00000045409	TSS27895	chrX:101508727-101508801	74	-	0	0	0	0	0	0	0	0	0	0	0	0	0	0	0	0	0	0	0	0	0	0	0	0	0	0	0	0	0	0	0	0	0	0	0	0	0	0	0	0	0
TCONS_00002803	=	ENSBTAT00000061814	XLOC_002116	U6	TSS2321	chr10:103798514-103798616	102	-	0	0	0	0	0	0	0	0	0	0	0	0	0	0	0	0	0	0	0	0	0	0	0	0	0	0	0	0	0	0	0	0	0	0	0	0	0	0	0	0	0
TCONS_00020788	-	-	XLOC_015439	-	TSS17115	chr25:36935636-36935966	330	-	9.61706	24.0427	13.1661	12.6175	7.97663	4.77786	2.38893	9.2052	8.01303	8.01303	17.1433	19.5923	0	12.1282	29.1076	0	19.2289	6.81239	4.92209	8.3546	7.31627	10.673	11.1263	25.0341	9.89375	24.7344	0	12.2376	9.79007	21.2065	8.31362	18.6755	34.2756	41.3859	32.1294	18.9075	25.8619	21.2214	22.0911	30.6811	31.0378
TCONS_00013900	j	ENSBTAT00000020484	XLOC_010335	TBCD	TSS11440	chr19:50388518-50536976	362	-	24.5359	7.36591	10.9257	9.15754	18.1059	17.9476	28.8032	14.7378	18.1876	18.1876	40.965	46.5839	0	47.125	38.9178	0	32.6936	25.092	14.6061	6.03718	27.1512	8.93499	9.60896	19.4765	8.49965	21.247	25.9688	7.76234	13.0482	19.8966	12.664	21.2485	0.069377	8.5395	8.33431	17.8357	6.23247	21.1643	19.0192	1.50906	17.0646
TCONS_00024235	=	ENSBTAT00000062600	XLOC_018039	SNORD112	TSS19974	chr3:3156421-3156493	72	-	0	0	0	0	0	0	0	0	0	0	0	0	0	0	0	0	0	0	0	0	0	0	0	0	0	0	0	0	0	0	0	0	0	0	0	0	0	0	0	0	0
TCONS_00006339	j	ENSBTAT00000021572	XLOC_004690	LYPD2	TSS5187	chr14:2827706-2831431	521	-	0	16.6165	0	0	0	10.5396	0	0	0	0	0	0	0	0	0.519304	0.018476	0	0.0122916	0	0	0	0	0	0	0	0	0	0.00995146	0	0	0	0	0	10.3263	0	0	0	0	0	0.0232218	0
TCONS_00011347	=	ENSBTAT00000065227	XLOC_008492	CENPBD1	TSS9364	chr18:65988434-65989328	459	-	1.20586	0	0	0	0	1.18444	0	1.54174	0	0	1.26142	0	83.1779	0	2.46117	0	3.08882	0	3.8348	0	0	0	1.58546	4.87358	0	1.25704	0	1.22442	0	0	0	2.09161	1.99886	0	1.94224	3.10475	0	1.57104	3.77243	1.77788	0
TCONS_00012665	=	ENSBTAT00000020265	XLOC_009484	RAPGEFL1	TSS10464	chr19:41109484-41123927	2188	-	0	0	0.867935	1.48481	0	1.01771	0	0.938556	0	0	0	0	0	0	0.00813364	22.7139	0	0	0.251239	0	0	0	0	0	0	0	0	0	0.125137	1.01117	0	0.190566	0	0	0	0	0.00214894	0	0	0	0
TCONS_00008390	=	ENSBTAT00000020860	XLOC_006343	BTG2	TSS6967	chr16:890071-892370	887	-	10.4566	7.85809	11.6274	4.6409	10.1834	8.39927	8.38354	10.1186	10.2303	10.2303	15.948	11.8314	60.186	19.2293	18.719	21.434	23.4804	14.7528	4.82913	6.06042	6.39738	5.26028	4.9555	3.77781	4.19814	6.31879	5.81674	10.4422	6.79609	11.9104	9.07181	7.37631	60.457	53.6978	62.5131	23.0207	26.4931	30.4466	19.8345	31.7909	31.5258
TCONS_00023775	=	ENSBTAT00000064238	XLOC_017698	ENSBTAG00000046356	TSS19597	chr3:54905022-54951326	71	-	0	0	0	0	0	0	0	0	0	0	0	0	0	0	0	0	0	0	0	0	0	0	0	0	0	0	0	0	0	0	0	0	0	0	0	0	0	0	0	0	0
TCONS_00010241	=	ENSBTAT00000062630	XLOC_007705	SNORD125	TSS8463	chr17:70734992-70783377	97	-	0	0	0	0	0	0	0	0	0	0	0	0	0	0	0	0	0	0	0	0	0	0	0	0	0	0	0	0	0	0	0	0	0	0	0	0	0	0	0	0	0
TCONS_00008091	=	ENSBTAT00000061942	XLOC_006101	bta-mir-2317	TSS6707	chr15:52291812-52329773	72	-	0	0	0	0	0	0	0	0	0	0	0	0	0	0	0	0	0	0	0	0	0	0	0	0	0	0	0	0	0	0	0	0	0	0	0	0	0	0	0	0	0
TCONS_00017139	=	ENSBTAT00000028588	XLOC_012807	CRTAP	TSS14136	chr22:7532625-7565896	1333	-	0	0.000435173	0	0	0	0	0	0	0	0	0	0.000558687	63.1708	0	0	8.80414	0.000508473	0	0.717617	0	0.000201668	0.000227118	0.960011	0.000294026	0	0	0	0.000139098	0.642117	0	0	0	0.38919	3.84934	0	0.0183211	7.29944	2.2242	3.27665	5.39733	3.60499
TCONS_00017224	=	ENSBTAT00000063848	XLOC_012856	ENSBTAG00000047883	TSS14196	chr22:15080399-15177705	966	-	0	0.780158	0	0	0.543477	0	0.732816	2.88445	0.545735	0.545735	0	3.07454	0	3.31403	1.34473	7.39425	2.11176	11.2568	0	0.979512	1.10465	0	0.657105	0	2.20749	0	0	1.13774	0	5.36243	2.64425	3.22065	0.892044	3.56881	0	2.4989	0.749591	2.42922	6.42054	3.70319	0.0112927
TCONS_00032396	=	ENSBTAT00000065410	XLOC_024274	bta-mir-2903	TSS26842	chr9:61758629-61758717	88	-	0	0	0	0	0	0	0	0	0	0	0	0	0	0	0	0	0	0	0	0	0	0	0	0	0	0	0	0	0	0	0	0	0	0	0	0	0	0	0	0	0
TCONS_00005003	-	-	XLOC_003734	-	TSS4107	chr12:69738032-69738407	375	-	12.6146	7.20835	12.3356	2.36432	5.97878	8.95295	8.95295	13.7993	6.00606	6.00606	9.17822	3.67129	0	14.5448	9.09052	0	4.11793	5.10614	5.53394	2.08736	3.65588	3.99991	20.8489	6.25466	3.70787	5.5618	3.38242	7.33802	7.33802	9.53702	8.30849	5.5992	4.2818	0	2.00685	3.54296	4.84612	3.53471	8.27905	1.91638	1.93867
TCONS_00030943	=	ENSBTAT00000060840	XLOC_023097	5S_rRNA	TSS25565	chr7:64051499-64051617	118	-	0	0	0	0	0	0	0	0	0	0	0	0	0	0	0	0	0	0	0	0	0	0	0	0	0	0	0	0	0	0	0	0	0	0	0	0	0	0	0	0	0
TCONS_00020616	=	ENSBTAT00000061899	XLOC_015302	SCARNA20	TSS16964	chr25:34072619-34083970	129	-	0	43.0712	0	0	0	0	0	0	0	0	0	45.1795	0	0	0	0	52.5855	0	0	0	0	0	0	0	0	0	0	0	0	0	0	0	0	0	0	0	0	0	0	0	0
TCONS_00027179	=	ENSBTAT00000018956	XLOC_020295	SREBF2	TSS22463	chr5:113377680-113416351	3483	-	1.88377	6.06497	1.94432	0.00137634	3.87246	0.000784244	3.11469	5.70091	3.88896	3.88897	0.343371	0	0.0626653	0	1.96007	0	0.00156883	0	0.447117	0	2.1878	0.176448	0	0	5.83285	3.56841	3.00111	1.38303	0.0112373	1.73851	2.53948	0.00126863	4.51107	0.0839804	0	0.00577458	0.00388801	3.15109	3.78482	4.05763	2.57993
TCONS_00010453	=	ENSBTAT00000064771	XLOC_007866	ENSBTAG00000046525	TSS8643	chr18:8934123-8934199	76	-	0	0	0	0	0	0	0	0	0	0	0	0	0	0	0	0	0	0	0	0	0	0	0	0	0	0	0	0	0	0	0	0	0	0	0	0	0	0	0	0	0
TCONS_00022717	=	ENSBTAT00000013065	XLOC_016909	CHID1	TSS18725	chr29:50539398-50558480	1348	-	22.8486	0.0270292	29.9336	0.0348922	0.0339961	0.37623	0.0289901	0.0303403	0.030696	0.030697	0.0341343	0.0378447	51.9787	22.1572	0.0328862	0.170443	0.0663832	0.0539362	5.37692	12.1456	0.032931	0.0346299	0.0672518	0.130154	26.9175	0.0332028	0.0351486	20.3442	0.0391072	39.3171	0.106076	0.0348501	0.0654085	0.109737	0.0225643	0.0685868	0.0750022	0.106375	0.122849	0.061026	0.0553943
TCONS_00020958	=	ENSBTAT00000046357	XLOC_015581	ENSBTAG00000038540	TSS17266	chr26:25060218-25073503	445	-	2.15787	2.62532	4.18963	3.21678	0	0	0.0100952	5.51287	0	0	2.83285	2.79465	276.215	7.46675	0	0	0	0	2.42914	0	0	0	0	0	0	3.94095	6.56396	0	6.27828	0	7.61382	0	1.70595	10.1184	23.2118	26.5996	25.2643	15.1028	21.3388	13.7215	11.9179
TCONS_00010880	=	ENSBTAT00000066266	XLOC_008166	ZFP36	TSS8988	chr18:49332223-49375317	1716	-	82.3893	87.7768	97.9317	82.0035	78.6197	92.9729	74.9181	89.9171	78.9707	78.9707	157.795	167.531	0	177.9	149.373	157.36	149.786	154.057	73.1846	71.6481	74.1209	73.4071	76.0001	78.5609	73.2423	68.1327	71.9044	76.6965	75.3207	75.9949	75.2752	71.8559	123.886	124.058	142.432	94.7272	116.036	105.11	131.63	103.853	83.3373
TCONS_00022529	=	ENSBTAT00000061782	XLOC_016788	bta-mir-2406	TSS18584	chr29:42665349-42866140	73	-	0	0	0	0	0	0	0	0	0	0	0	0	0	0	0	0	0	0	0	0	0	0	0	0	0	0	0	0	0	0	0	0	0	0	0	0	0	0	0	0	0
TCONS_00023814	=	ENSBTAT00000060003	XLOC_017736	U6	TSS19635	chr3:69180242-69180349	107	-	0	0	0	0	0	0	0	0	0	0	0	0	0	0	0	0	0	0	0	0	0	0	0	0	0	0	0	0	0	0	0	0	0	0	0	0	0	0	0	0	0
TCONS_00000003	=	ENSBTAT00000037243	XLOC_000002	RCAN1	TSS3	chr1:242626-362937	2273	-	61.5723	64.3736	74.5406	74.706	65.7034	69.4712	64.7756	61.4664	66.0048	66.0048	83.3047	74.7134	0.00309174	76.455	77.1092	57.1413	82.7265	84.0378	89.2738	85.3647	81.4064	89.8664	95.4931	91.4752	58.1198	62.438	67.0035	59.105	57.7675	66.7756	61.1324	62.2143	85.5691	74.6215	91.7614	63.3087	54.9456	42.1129	38.1023	61.083	62.1364
TCONS_00002930	=	ENSBTAT00000059171	XLOC_002225	U6	TSS2438	chr11:5754348-5776837	104	-	0	0	0	0	0	0	0	0	0	0	0	0	0	0	0	0	0	0	0	0	0	0	0	0	0	0	0	0	0	0	0	0	0	0	0	0	0	0	0	0	0
TCONS_00003187	=	ENSBTAT00000060084	XLOC_002408	U6	TSS2638	chr11:49866378-49866485	107	-	0	0	0	0	0	0	0	0	0	0	0	0	0	0	0	0	0	200.368	0	0	0	0	0	0	0	0	0	0	0	0	0	0	0	0	0	0	0	0	0	0	0
TCONS_00012689	=	ENSBTAT00000025588	XLOC_009502	ATP6V0A1	TSS10486	chr19:43201173-43251926	3152	-	0	0	0	0	0	0	0	0	0	0	0	0	0	0	0	0	0	0	0	0	0	0	0	0	0	0	0	0	0	0	0	0	0.00669116	0	0	0.000466222	0	1.34552	0.00536894	0	0
TCONS_00017020	=	ENSBTAT00000044628	XLOC_012698	ANKRD9	TSS14024	chr21:68907265-68911854	1355	-	3.0605	1.23798	0.00416298	1.16942	2.36952	5.37751	5.08588	0.128444	2.37677	2.37678	8.2314	9.0051	0	6.66649	5.15286	33.8078	0.00116422	7.65497	3.5721	0	7.18137	0.005776	0.91616	0	7.47679	11.8947	5.80851	0	0.0951078	0.00376597	2.59644	2.53763	0	0.00136968	0	2.39659	0	0.0114077	9.54405	0	0
TCONS_00013231	=	ENSBTAT00000062917	XLOC_009889	5S_rRNA	TSS10917	chr19:20734087-20786835	97	-	0	0	0	0	0	0	0	0	0	0	0	0	0	0	0	0	0	0	0	0	0	0	0	0	0	0	0	0	0	0	0	0	0	0	0	0	0	0	0	0	0
TCONS_00027371	=	ENSBTAT00000059290	XLOC_020430	U6	TSS22617	chr5:26702514-26724111	107	-	0	0	0	0	0	0	0	0	0	0	0	0	0	0	0	0	0	0	0	0	0	0	0	0	0	0	0	0	0	0	0	0	0	0	0	0	0	91.3837	0	0	0
TCONS_00027967	=	ENSBTAT00000055486	XLOC_020888	BID2	TSS23123	chr5:109639239-109656755	650	-	0	0	0	0	0	0.587669	0	0	0	0	0	0	0	0	2.77244	12.7634	7.86602	0	0	1.41785	0	0	0	0	0.961681	0	0	0	0	0	4.48637	0	0	0	13.9238	0	0	0	8.11388	8.89911	0
TCONS_00011646	=	ENSBTAT00000060675	XLOC_008716	ENSBTAG00000043683	TSS9605	chr18:45932690-45957028	89	-	0	0	0	0	0	0	0	0	0	0	0	0	0	0	0	0	0	0	0	0	0	0	0	0	0	0	0	0	0	0	0	0	0	0	0	0	0	0	0	0	0
TCONS_00029041	=	ENSBTAT00000066079	XLOC_021723	bta-mir-2450d	TSS24021	chr6:107672979-107840568	73	-	0	0	0	0	0	0	0	0	0	0	0	0	0	0	0	0	0	0	0	0	0	0	0	0	0	0	0	0	0	0	0	0	0	0	0	0	0	0	0	0	0
TCONS_00028078	=	ENSBTAT00000042583	XLOC_020976	HDAC10	TSS23218	chr5:119813994-119819432	773	-	0	0	4.18986	0	0	6.55571	0.00608825	0	0	0	5.38408	0	0	0	0	0	7.71261	2.83129	2.7262	3.93441	0	0.0361074	0.0178689	0	3.4939	0	3.93734	1.94949	0	0	0.0104015	0	1.26988	5.20242	0	0	0	0	0.00773782	0	0
TCONS_00025176	-	-	XLOC_018742	-	TSS20755	chr3:92086506-92086860	354	-	12.2597	10.2164	13.9866	5.36154	22.5966	8.12099	10.1512	13.0385	22.6998	22.6998	8.32533	12.488	114.068	4.12289	6.18433	0	9.33818	11.5791	4.18307	7.10022	8.29038	4.53527	4.72786	0	4.20414	6.30621	3.83513	4.16008	2.08004	3.60449	4.71026	3.17431	2.42744	5.86202	2.27545	10.0429	0	14.0273	0	6.51863	4.39628
TCONS_00023102	=	ENSBTAT00000008136	XLOC_017192	FOSL1	TSS19034	chr29:44673878-44679325	824	-	6.69859	3.98996	3.6187	6.07752	7.47495	8.01821	9.89818	4.74795	7.50989	7.50989	17.1652	26.1519	0	25.4356	22.0647	0	23.9345	17.7374	5.73513	3.90423	4.95543	6.29782	6.42916	4.2114	5.35579	5.37385	2.87692	4.87342	7.21288	5.37641	4.52716	4.87206	17.8315	12.3274	17.219	13.8776	13.0869	16.9188	14.9155	12.7886	11.6664
TCONS_00027218	=	ENSBTAT00000042151	XLOC_020325	bta-let-7a-3	TSS22495	chr5:117119384-117119458	74	-	0	0	0	0	0	0	0	0	0	0	0	0	0	0	0	0	0	0	0	0	0	0	0	0	0	0	0	0	0	0	0	0	0	0	0	0	0	0	0	0	0
TCONS_00031711	=	ENSBTAT00000042335	XLOC_023718	bta-mir-491	TSS26239	chr8:23386996-23662561	84	-	0	0	0	0	0	0	0	0	0	0	0	0	0	0	0	0	0	0	0	0	0	0	0	0	0	0	0	0	0	0	0	0	0	0	0	0	0	0	0	0	0
TCONS_00025773	=	ENSBTAT00000043641	XLOC_019224	5S_rRNA	TSS21274	chr4:120133800-120207828	119	-	0	55.5605	0	0	0	0	0	0	0	0	0	0	0	0	0	0	0	0	0	0	0	0	0	0	0	0	0	0	0	0	0	0	0	0	0	0	0	0	0	0	0
TCONS_00018803	j	ENSBTAT00000015619	XLOC_013938	MRPL14	TSS15443	chr23:17609117-17798269	307	-	2.48512	0	20.8348	17.286	0	0	26.5005	0	0	0	10.5176	0	197.98	2.9064	28.5556	147.045	26.5035	0	16.3987	0	6.26822	0	15.156	0.859176	5.69862	0	11.575	8.33405	46.8881	17.1021	0	12.229	23.2538	16.4805	0	0	2.39601	51.3457	16.8573	17.8544	0
TCONS_00028090	=	ENSBTAT00000052338	XLOC_020983	LMF2	TSS23227	chr5:119926268-120034058	2184	-	3.07232	0.111096	0	0.21587	0	0.00152126	0	2.71484	0	0	0	0	0	0	0	14.8919	0.0308261	0.819769	0	0	0.561045	0.0030609	0	5.60733	0.0465672	2.34563	0	0	4.14168	0.00356367	0	3.70234	0	0.0178697	0	0	0.774979	0	3.94769	0	0
TCONS_00020684	=	ENSBTAT00000037204	XLOC_015358	AZGP1	TSS17026	chr25:36982286-36986566	1240	-	26.3112	24.3644	29.2055	22.8234	23.4466	21.0566	25.2926	28.9097	23.556	23.556	22.68	19.3921	0	18.0404	19.0965	6.76524	26.4638	22.8926	22.4103	23.6473	23.6185	31.6205	24.8297	27.4414	20.5658	20.0649	23.5523	25.0033	23.5275	26.8962	23.214	30.292	29.2175	30.4844	24.7765	20.494	28.2231	23.661	18.318	22.9579	20.7156
TCONS_00020627	=	ENSBTAT00000053616	XLOC_015313	ENSBTAG00000037454	TSS16975	chr25:34863904-34864017	113	-	0	0	0	0	0	0	0	0	0	0	71.6226	0	0	0	0	0	0	0	0	0	0	0	0	0	0	0	0	0	0	0	0	0	0	0	0	0	0	0	0	0	0
TCONS_00007953	=	ENSBTAT00000060388	XLOC_005978	U6	TSS6581	chr15:45632508-45632615	107	-	0	0	0	0	0	0	0	0	0	0	0	0	0	0	0	0	0	0	0	0	0	0	0	0	0	0	0	0	0	0	0	0	0	0	0	0	0	0	0	0	0
TCONS_00002085	=	ENSBTAT00000062551	XLOC_001571	ENSBTAG00000045118	TSS1722	chr10:4619382-4866585	84	-	0	0	0	0	0	0	0	0	0	0	0	0	0	0	0	0	0	0	0	0	0	0	0	0	0	0	0	0	0	0	0	0	0	0	0	0	0	0	0	0	0
TCONS_00016160	=	ENSBTAT00000064579	XLOC_012041	U6	TSS13313	chr21:4987949-4988052	103	-	0	0	0	0	0	0	0	0	0	0	0	0	0	0	0	0	0	0	0	0	0	0	0	0	0	0	0	0	0	0	0	0	0	0	0	0	0	0	0	0	85.2623
TCONS_00016794	=	ENSBTAT00000065307	XLOC_012523	ENSBTAG00000045607	TSS13837	chr21:25902416-25902501	85	-	0	0	0	0	0	0	0	0	0	0	0	0	0	0	0	0	0	0	0	0	0	0	0	0	0	0	0	0	0	0	0	0	0	0	0	0	0	0	0	0	0
TCONS_00010916	=	ENSBTAT00000063872	XLOC_008181	LTBP4	TSS9009	chr18:50173267-50202313	3840	-	0	0	0	0	0	0	0	0	0	0	0	0	0	0	0	0	0	0	0	0	0.449147	0.679185	0.476184	0	0.552952	0	0	1.23794	0	0	0	0	0	0	0	0	0	0	0	0	0
TCONS_00014271	j	ENSBTAT00000007231	XLOC_010613	ENSBTAG00000005501	TSS11745	chr2:31630685-31682792	812	-	1.20388	0.472164	1.68368	0.000291475	0	2.08826	3.86387	0.000512595	0	0	0.00274011	2.87106	0	0.492784	0.262738	0	0.00237604	4.10715	1.10923	1.31604	0.000434215	0.00115714	2.4751	0	4.62828	1.40082	0	0.302088	0.000131638	1.61527	1.00288	3.12135	0.259969	1.821	2.23877	1.87949	0	1.0853	0.000304092	1.60577	1.15068
TCONS_00014465	=	ENSBTAT00000060253	XLOC_010761	SNORD70	TSS11901	chr2:91203325-91227105	89	-	0	0	196.77	0	0	0	0	0	0	0	0	0	0	0	0	0	0	0	0	0	0	0	0	0	0	0	0	0	0	0	0	0	0	0	0	0	0	0	0	0	0
TCONS_00007494	=	ENSBTAT00000062220	XLOC_005645	ENSBTAG00000044787	TSS6213	chr15:65135403-65135481	78	-	0	0	0	0	0	0	0	0	0	0	0	0	0	0	0	0	0	0	0	0	0	0	0	0	0	0	0	0	0	0	0	0	0	0	0	0	0	0	0	0	0
TCONS_00009338	=	ENSBTAT00000011265	XLOC_007023	ATF3	TSS7725	chr16:72820025-72832974	1994	-	4.01857	3.22657	3.15619	3.77192	3.20227	3.22017	2.08283	2.19784	3.21704	3.21704	32.1892	33.9323	11.9937	34.6134	35.0284	42.1575	37.7903	32.3332	2.59623	2.93543	3.38032	4.78854	3.18165	4.84817	2.62005	3.84353	2.98237	3.97778	1.39245	1.74431	3.18387	3.97991	150.726	147.612	144.62	96.5495	85.2536	97.0187	94.7934	89.3572	102.948
TCONS_00032256	=	ENSBTAT00000062228	XLOC_024161	ENSBTAG00000044795	TSS26721	chr9:22263094-22343685	83	-	0	0	0	0	0	0	0	0	0	0	0	0	0	0	0	0	0	0	0	0	177.794	0	0	0	0	0	0	0	0	0	0	0	0	0	0	0	0	0	0	0	0
TCONS_00009407	-	-	XLOC_007077	-	TSS7779	chr16:43175018-43175400	382	-	19.0672	6.93353	4.74612	11.3709	13.4186	5.16697	3.44465	4.4244	13.4799	13.4799	3.53132	1.76566	96.7499	1.74879	3.49758	0	1.98047	4.91147	0	0	1.75825	1.92371	2.0054	18.0486	3.5665	3.5665	9.7604	3.52913	1.76457	3.05781	7.99173	0	2.05928	4.97294	3.86067	8.51972	2.33068	1.69998	0	3.68664	1.86475
TCONS_00006532	=	ENSBTAT00000019142	XLOC_004853	TIEG1	TSS5364	chr14:63951757-63957275	2839	-	38.8128	37.2361	36.3737	34.7931	37.4789	41.4206	41.5585	34.1578	37.6518	37.6518	46.9215	46.535	57.2909	51.5502	48.5538	50.5292	47.7725	51.4943	53.0202	57.7109	50.2153	55.2051	54.79	48.911	39.2447	39.093	37.6776	38.8707	40.2087	41.7282	41.143	45.5328	63.0317	60.2121	64.6055	48.9703	47.6139	44.1581	44.9774	51.9658	45.8521
TCONS_00020968	j	ENSBTAT00000044947	XLOC_015588	ECHS1	TSS17273	chr26:25856450-25866519	761	-	4.85217	5.61518	1.91079	12.1521	1.73085	8.07163	3.71274	1.61869	1.73894	1.73894	1.82287	4.8111	0	2.11322	2.18361	18.3462	0	9.69642	1.40644	1.39257	1.31413	0	0	0	1.60079	3.25969	0	5.71523	3.805	2.10878	1.80796	2.37585	0	4.56111	6.3607	0	0	7.84822	13.3704	2.6145	0
TCONS_00009666	=	ENSBTAT00000059702	XLOC_007282	U6	TSS7993	chr17:59486326-59916267	107	-	0	0	0	0	0	0	0	0	0	0	0	0	0	0	0	0	0	0	0	0	0	0	0	0	0	0	0	0	0	0	0	0	0	0	0	0	0	0	174.877	0	0
TCONS_00018713	=	ENSBTAT00000061764	XLOC_013884	SNORD112	TSS15380	chr23:11060138-11060210	72	-	0	0	0	0	0	0	0	0	0	0	0	0	0	0	0	0	0	0	0	0	0	0	0	0	0	0	0	0	0	0	0	0	0	0	0	0	0	0	0	0	0
TCONS_00009191	=	ENSBTAT00000050895	XLOC_006909	bta-mir-429	TSS7601	chr16:52497888-52526215	84	-	0	0	0	0	0	0	0	0	0	0	0	0	0	0	0	0	0	0	0	0	0	0	0	0	0	0	0	0	0	0	0	0	0	0	0	0	0	0	0	0	0
TCONS_00014462	=	ENSBTAT00000060186	XLOC_010759	SNORD103	TSS11899	chr2:91155251-91180862	85	-	0	0	0	0	0	0	0	0	0	0	0	0	0	0	0	0	0	0	0	0	0	0	0	0	0	0	0	0	0	0	0	0	0	0	0	0	0	172.972	0	0	0
TCONS_00013426	x	ENSBTAT00000064781	XLOC_010028	CNTROB	TSS11079	chr19:28223850-28238427	283	-	57.7369	47.4251	57.5546	27.2338	38.9934	66.4995	57.2755	49.1148	39.1762	39.1762	40.2234	53.9848	442.084	39.513	65.3617	145.624	77.3271	92.876	49.5521	30.1001	55.9544	28.9839	32.5943	62.6674	50.4973	16.9481	56.1965	46.3055	43.3542	17.6086	45.3315	66.9633	27.8641	11.3465	18.4588	18.3105	15.1355	18.4305	0	21.2869	35.409
TCONS_00010149	=	ENSBTAT00000001720	XLOC_007636	HSPB8	TSS8389	chr17:58405436-58418688	1906	-	24.2375	23.0029	20.7989	25.7202	27.3682	25.9532	20.9767	20.9773	27.4904	27.4904	33.3302	34.99	50.8936	32.102	30.2721	17.7322	36.5493	43.0174	19.1957	20.45	19.9196	20.4877	20.9474	11.5545	22.3663	26.1689	21.3233	21.2986	21.3159	22.6604	20.6338	19.0782	27.6793	22.2221	24.6565	27.4802	21.8356	22.4966	28.2535	28.4807	21.336
TCONS_00012284	j	ENSBTAT00000009025	XLOC_009214	LGALS9	TSS10160	chr19:19738611-19757359	1593	-	9.47244	0.00334846	0	0.00852072	0.0332241	0.00102529	0.00540313	0	0.0297056	0.029705	0.00373193	0	109.35	0.000607345	5.88429	71.5567	0.0129225	0.00246797	0.00221454	0	0	0.00980295	0.00372317	0.00548613	0.00218658	0.0067013	0.0190643	0.00735127	0	0.00704122	6.95308	0.00190375	0.00729509	0.00718671	0	0	0.004572	0.00982443	0	0.00102583	0
TCONS_00027066	=	ENSBTAT00000059916	XLOC_020223	SNORA70	TSS22382	chr5:107865784-107865917	133	-	0	0	0	0	0	0	0	0	0	0	0	0	0	0	0	0	0	0	0	0	0	0	0	0	0	0	0	0	0	0	0	0	0	0	0	0	0	0	0	0	0
TCONS_00000360	j	ENSBTAT00000032097	XLOC_000278	DNAJC19	TSS309	chr1:86666780-86672081	516	-	0	7.12076	0	0	6.45422	0	0	0	6.48361	6.4836	0	7.76812	0	2.43049	0	0	0	0.000858374	3.92607	0	0	0	0	0	0	0	0	11.0155	0	0.00361533	3.33397	0	0	0.00039386	0	3.55625	0	0	0	0	4.46176
TCONS_00025316	o	ENSBTAT00000012129	XLOC_018868	KMT2E	TSS20885	chr4:46474530-46565717	528	-	6.64927	1.58934	2.14791	0	0	1.52859	2.13493	1.88173	0	0	0	2.65406	0	0	0	4.45063	0	0	4.03122	8.653	1.51285	0	0	0	0	0	0	1.81685	0	0	5.34434	2.72686	3.37611	0	4.48048	5.65627	0	4.27803	4.34942	2.79777	0
TCONS_00024915	-	-	XLOC_018540	-	TSS20534	chr3:100850858-100854381	274	-	6.93409	20.8998	9.45351	8.95933	11.3001	10.3593	13.8464	4.41223	11.3518	11.3518	21.1017	24.4572	0	24.3218	20.9109	67.6455	19.3462	9.53023	21.0675	19.8172	0	7.579	19.5367	11.5577	10.715	7.11514	6.44135	24.7524	14.1437	18.2753	23.4559	5.2664	22.3029	4.47648	24.1556	3.09052	12.6222	18.4798	7.14092	19.7511	16.4644
TCONS_00026111	=	ENSBTAT00000063432	XLOC_019487	PRRT4	TSS21564	chr4:93349758-93359424	2477	-	0	0.000352238	0	3.5772	0	0	0.00100419	2.95254	0	0	0	0	0	0	0.000256179	20.8774	0.00395567	0	0	0.000313315	0.0792427	0	0.00140922	0.353085	0.000289615	0.00106566	2.58533	0	0	0.000207429	0.766667	0	1.2034	1.69462	0	0	0	0.00017321	0	0	0
TCONS_00027349	=	ENSBTAT00000050881	XLOC_020419	bta-mir-615	TSS22601	chr5:26156552-26158878	93	-	0	0	0	0	0	0	0	0	0	0	0	0	0	0	0	0	0	0	0	0	0	0	0	0	0	0	0	0	0	0	0	0	0	0	0	0	0	0	0	0	0
TCONS_00002624	=	ENSBTAT00000062762	XLOC_001991	ENSBTAG00000045329	TSS2181	chr10:71730187-71916529	78	-	0	0	0	0	0	0	0	0	0	0	0	0	0	0	0	0	0	0	0	0	0	0	0	0	0	0	0	0	0	0	0	0	0	0	0	0	0	0	0	0	0
TCONS_00024034	=	ENSBTAT00000059730	XLOC_017902	U6	TSS19818	chr3:106752649-106752756	107	-	0	0	0	0	0	0	0	0	0	0	0	0	0	0	0	0	0	0	0	0	0	0	0	0	0	0	0	0	0	0	0	0	0	0	0	0	0	0	0	0	0
TCONS_00013073	=	ENSBTAT00000064046	XLOC_009762	bta-mir-378d	TSS10783	chr19:8651762-8720657	91	-	0	0	0	0	0	0	0	0	0	0	0	0	0	0	0	0	0	0	0	0	0	0	0	0	0	0	0	0	0	0	0	0	0	0	0	0	0	0	0	0	0
TCONS_00001278	=	ENSBTAT00000061350	XLOC_000960	TDRP	TSS1056	chr1:148301329-148303092	450	-	14.4358	9.16061	12.5475	14.0614	7.48664	13.053	6.52433	6.68056	7.52178	7.52178	8.21017	10.9884	156.149	6.79964	8.11493	0	10.9968	11.9234	4.1645	7.80516	9.71245	6.02572	11.3417	5.02092	11.1442	8.36072	17.8573	12.4713	4.12902	9.64455	6.451	6.5528	5.15519	1.55428	4.92399	4.23428	0	7.38982	4.95942	2.33949	4.7365
TCONS_00022076	j	ENSBTAT00000061228	XLOC_016440	ANK3	TSS18205	chr28:15818094-16073196	5403	-	0	0	0	0	0	0	0.0139005	0.00139569	0	0	0.0578772	0	50.4975	0	0	0	0	0	0	0	2.00957	0	0.0263094	0	0	0	0	0	0.139015	7.53715	0.0111732	0	0	0	0	0	0	0	0.00132971	0.00285507	0
TCONS_00010460	=	ENSBTAT00000055672	XLOC_007870	OSGIN1	TSS8647	chr18:10294995-10305608	1592	-	9.83754	7.32775	8.59371	9.18382	7.85309	8.95015	8.58692	9.25903	7.8889	7.8889	14.2885	13.1684	13.8941	10.6442	13.4271	4.36772	13.1704	13.1702	8.40188	8.41698	8.15877	7.71188	9.72271	10.095	8.55435	9.24557	7.31857	6.56206	9.1164	10.471	9.75153	7.56289	35.8893	30.3672	31.8431	24.72	16.7387	19.4119	19.1834	19.0111	20.5697
TCONS_00030289	=	ENSBTAT00000005982	XLOC_022616	TPM4	TSS25029	chr7:7923142-7948265	2239	-	172.181	154.458	168.073	189.712	168.271	176.838	179.962	166.185	169.078	169.078	133.545	158.241	200.041	125.806	141.376	62.2683	153.866	112.741	155.059	136.101	179.805	148.5	145.707	152.927	169.661	151.773	164.197	138.957	134.831	156.316	165.274	143.506	119.19	133.307	154.599	119.125	115.794	119.764	87.9419	120.237	111.435
TCONS_00009192	=	ENSBTAT00000042377	XLOC_006910	bta-mir-200a	TSS7602	chr16:52497888-52526215	86	-	0	0	0	0	0	0	0	0	0	0	0	0	0	0	0	0	0	0	0	0	0	0	0	0	0	0	0	0	0	0	0	0	0	0	0	0	0	0	0	0	0
TCONS_00013076	j	ENSBTAT00000016409	XLOC_009765	MRPS23	TSS10786	chr19:8886027-8891010	824	-	0.000652532	0.00265202	0.0175405	0.0066618	0.000281717	0.000882078	0	0	0.000283001	0.000283001	0.00115657	0	0	0.00104287	0.00176802	22.0811	11.9633	0	0.000750103	0	0.00361061	1.92519	0.00171056	0.00295722	0.00444065	0.00183085	0.00460735	0.00456849	0.00103852	0.0179037	9.3169	0.00355046	0	11.0552	0.00219049	0.000735322	0.00232743	0.00164896	0.0251912	0	0.000828399
TCONS_00006197	=	ENSBTAT00000065715	XLOC_004587	ENSBTAG00000047987	TSS5066	chr13:80553197-80553283	86	-	0	0	0	0	0	0	0	0	0	0	0	0	0	0	0	0	0	0	0	0	0	0	0	0	0	0	0	0	0	0	0	0	0	0	0	0	0	0	0	0	0
TCONS_00019177	-	-	XLOC_014232	-	TSS15763	chr23:28701898-28702090	192	-	23.3985	23.3985	80.0833	30.6986	51.7527	69.7476	46.4984	44.7928	51.9889	51.9889	0	0	656.012	23.6064	59.0161	0	26.7338	33.1493	47.9021	0	35.6012	38.9514	40.6055	0	72.2149	12.0358	87.8354	71.4582	59.5485	61.9148	53.9391	36.3503	0	0	0	11.5005	15.7306	22.9475	0	0	25.1718
TCONS_00019483	=	ENSBTAT00000054995	XLOC_014456	ENSBTAG00000039565	TSS16024	chr24:12878018-12878100	82	-	0	0	0	0	0	0	0	0	0	0	0	0	0	0	0	0	0	0	0	0	0	0	0	0	0	0	0	0	0	0	0	0	0	0	0	0	0	0	0	0	0
TCONS_00031356	=	ENSBTAT00000060148	XLOC_023447	U6	TSS25932	chr8:61954946-61981732	107	-	0	0	0	0	0	0	0	0	0	0	0	0	0	0	0	0	0	0	0	0	0	0	0	0	0	0	0	0	0	0	0	0	0	0	0	0	0	0	0	0	0
TCONS_00019783	=	ENSBTAT00000063538	XLOC_014684	EME2	TSS16278	chr25:1351232-1354061	1148	-	0	0.00286577	0.101944	0	0	0	1.64349	7.17104	0	0	0.00013277	0	0	0	0.000408254	0.357247	0	0	0.0110942	0.000352979	0.000162114	0	0	0.0541631	0.00018856	0.000313995	9.16553	0	0	0	0	0.000556435	0.000373915	0.000200654	0	0	0	0	7.91909	0	0
TCONS_00010582	=	ENSBTAT00000042317	XLOC_007957	bta-mir-138-2	TSS8743	chr18:24992695-24992779	84	-	0	0	0	0	0	0	0	0	0	0	0	0	0	0	0	0	0	0	0	0	0	0	0	0	0	0	0	0	0	0	0	0	0	0	0	0	0	0	0	0	0
TCONS_00025656	-	-	XLOC_019139	-	TSS21181	chr4:106996333-106996686	246	-	44.1234	38.595	53.6159	36.7727	37.4337	16.4521	38.395	49.3812	37.6039	37.6039	96.2487	67.9112	684.398	55.7189	33.5954	120.151	64.7891	129.16	57.1599	39.0631	45.119	31.0098	58.8062	59.0887	22.7454	34.091	83.8712	67.2148	61.7309	69.1565	65.0663	43.5961	126.94	154.573	202.067	116.181	142.088	129.481	87.0728	76.5916	177.19
TCONS_00021817	=	ENSBTAT00000064732	XLOC_016250	ENSBTAG00000047407	TSS18000	chr28:13051113-13051204	91	-	0	0	0	0	0	0	0	0	0	0	157.143	0	0	0	0	0	0	0	0	0	0	0	0	0	0	0	0	0	0	0	0	0	0	0	0	0	0	0	0	0	0
TCONS_00022266	=	ENSBTAT00000062513	XLOC_016581	SNORD5	TSS18359	chr29:1064934-1065005	71	-	0	0	0	0	0	0	0	0	0	0	0	0	0	0	0	0	0	0	0	0	0	0	0	0	0	0	0	0	0	0	0	0	0	0	0	0	0	0	0	0	0
TCONS_00013890	=	ENSBTAT00000016216	XLOC_010330	KPNA2	TSS11435	chr19:49569374-49579204	1963	-	31.083	32.7031	36.3059	30.441	32.61	34.808	33.5299	34.6098	32.7597	32.7597	30.1552	31.6522	13.17	28.9684	25.9607	34.3697	24.7487	29.1235	30.4142	29.7247	40.6026	35.514	28.3915	29.0842	27.2222	31.6766	36.6287	30.9645	32.7894	30.2813	29.1742	30.9864	28.6952	28.4424	32.6318	40.3506	37.4717	37.7516	32.4903	36.5994	32.7109
TCONS_00030481	=	ENSBTAT00000066092	XLOC_022777	bta-mir-3432b	TSS25198	chr7:19075176-19075273	97	-	0	0	0	0	0	0	0	0	0	0	0	0	0	0	0	0	0	0	0	0	0	0	0	0	0	0	0	0	0	0	0	0	0	0	0	0	0	0	0	0	0
TCONS_00016118	=	ENSBTAT00000052997	XLOC_012000	ENSBTAG00000039698	TSS13272	chr21:1050188-1050299	111	-	0	0	0	0	0	0	0	0	0	0	0	0	0	0	0	0	0	0	70.7318	0	0	0	74.9534	0	0	0	0	0	0	0	0	0	0	0	0	0	0	0	0	0	0
TCONS_00009918	x	ENSBTAT00000061161	XLOC_007467	LRBA	TSS8202	chr17:6871711-7543428	342	-	14.2785	7.73467	1.29864	17.9461	7.81038	16.7574	18.5931	14.4469	7.84679	7.84678	10.8868	10.8527	0	2.75887	2.88618	0	11.0105	10.0085	8.09781	5.09861	5.42613	6.04243	15.0999	3.65417	10.2721	2.44715	6.52075	9.93509	5.84918	10.7922	0	7.42966	19.0639	9.83256	6.57764	9.74928	5.16445	3.72153	13.8238	7.02402	7.69768
TCONS_00022563	=	ENSBTAT00000042319	XLOC_016808	bta-mir-192	TSS18609	chr29:43731659-43731765	106	-	0	0	0	0	0	0	0	0	0	0	0	0	0	0	0	0	0	0	0	0	0	0	0	0	0	0	153.64	0	0	0	0	0	0	0	0	0	0	0	0	0	0
TCONS_00026900	=	ENSBTAT00000029983	XLOC_020101	EPS8	TSS22239	chr5:94673754-94749093	1048	-	0	0	0	0	0	0	0	2.12506	0	0	0	0	0	0	0	0	0	0	0	0	0	0	0	0	0	0	0	0	0	0	0	0	0.836226	0	0	0.0023012	0.00629659	1.55268	0.761574	0	0
TCONS_00032350	=	ENSBTAT00000009737	XLOC_024242	ENSBTAG00000030490	TSS26807	chr9:48476203-49218551	625	-	0	0	0	3.80109	0	0	1.46889	0.945822	0	0	0	0.762607	0	0	0	0	2.50623	0	1.52008	0	1.51572	0	0	0	1.52983	1.52155	0	0	0	0	0	0	0.786882	0	1.49509	1.27594	0	0.636943	0	0.698313	1.40658
TCONS_00031305	=	ENSBTAT00000059251	XLOC_023403	snoU2_19	TSS25886	chr8:51238434-51238514	80	-	0	0	0	0	0	0	0	0	0	0	0	0	0	0	0	0	0	0	0	0	0	0	0	0	0	0	0	0	0	0	0	0	0	0	0	0	0	0	0	0	0
TCONS_00026926	=	ENSBTAT00000060828	XLOC_020119	5S_rRNA	TSS22262	chr5:97722663-97808562	103	-	0	0	0	0	0	0	0	0	0	0	0	0	0	0	0	0	0	0	0	0	0	0	0	0	0	0	0	0	0	0	0	0	0	0	0	0	0	0	0	0	0
TCONS_00000658	=	ENSBTAT00000012144	XLOC_000501	ETS2	TSS556	chr1:152880453-152891542	2928	-	17.9083	16.3601	17.7792	14.6543	16.7391	17.4776	11.9846	18.9249	16.8159	16.8159	23.3934	22.4215	16.0001	25.0105	21.029	25.7171	21.6706	20.5052	18.1757	18.5908	19.281	20.6227	21.0333	24.4775	16.1575	14.3729	10.9263	13.9596	15.8179	13.7911	16.9671	16.068	24.4746	24.0979	32.2695	16.5847	13.062	15.6552	12.291	20.0175	16.9813
TCONS_00002586	=	ENSBTAT00000050901	XLOC_001959	bta-mir-147	TSS2148	chr10:65243194-65246838	80	-	0	0	0	0	0	0	0	0	0	0	0	0	0	0	0	0	0	0	0	0	0	0	0	0	0	0	0	0	0	0	0	0	0	0	0	0	0	0	0	0	0
TCONS_00014466	=	ENSBTAT00000059173	XLOC_010762	SNORD70	TSS11902	chr2:91203325-91227105	87	-	0	163.444	0	0	0	0	0	0	0	0	0	0	0	0	0	0	0	0	0	0	0	0	0	0	0	0	0	0	0	0	0	0	0	0	0	0	0	0	0	0	0
TCONS_00005591	=	ENSBTAT00000060264	XLOC_004157	U5	TSS4586	chr13:75284531-75305658	106	-	0	0	0	0	0	0	0	0	0	0	0	0	0	0	0	0	0	0	0	0	0	0	0	0	0	0	0	0	0	0	0	0	0	0	0	0	0	0	0	0	0
TCONS_00030212	j	ENSBTAT00000002374	XLOC_022563	SLC25A42	TSS24971	chr7:4047845-4092180	1593	-	0	2.89346	0	1.25882	0.0173896	0	0	0.00810409	0.0155614	0.0155623	0	0	61.2357	0.462542	0.0013932	39.7934	0.00256465	0	0	0.0651845	0	0	7.17079	0	0	0.00701909	16.379	0	0	0	0	0	0	0.00922047	0	0	0	0	0	0	10.5903
TCONS_00014688	=	ENSBTAT00000059767	XLOC_010935	SNORD103	TSS12088	chr2:123070707-123196529	85	-	0	0	0	0	0	0	0	0	0	0	0	0	0	0	0	0	0	0	0	0	0	0	0	0	0	0	0	0	0	0	0	0	0	0	0	0	0	0	0	0	0
TCONS_00015590	-	-	XLOC_011588	-	TSS12816	chr2:130074628-130075025	397	-	4.80601	9.61202	6.5796	4.20364	8.85828	7.95892	6.36714	6.13359	8.8987	8.8987	21.2139	9.79102	0	16.1624	14.5462	0	10.9822	13.6176	9.83903	0	4.87496	10.6674	11.1204	0	6.59238	3.29619	3.00688	8.15412	8.15412	14.1302	7.38602	2.48877	7.6128	2.29801	0	1.5748	4.30806	4.71339	3.67992	1.70361	6.89368
TCONS_00016464	=	ENSBTAT00000021001	XLOC_012275	PAPOLA	TSS13565	chr21:62980436-63033867	2509	-	0	0	0.264543	0.251404	0	0	0	0	0	0	0	0	48.0924	0	0	8.14262	0	0	0	0	0	0	0	0	0	0	0	0	0	0	0	0	0	0	0.661258	0	0	0	0	0	0
TCONS_00028147	-	-	XLOC_021029	-	TSS23277	chr5:38812846-38813148	302	-	32.9955	23.9967	16.4262	3.93544	9.95174	5.96091	17.8827	11.4845	9.99716	9.99716	21.3882	21.3882	0	15.1313	9.07876	0	6.85435	33.9969	12.2817	3.47444	9.12788	6.6579	6.94063	20.8219	6.17179	15.4295	11.2602	30.5356	9.16067	15.8745	10.3722	13.9799	14.2542	8.6056	23.3829	17.6919	24.1993	20.5925	0	15.9492	19.3616
TCONS_00018903	-	-	XLOC_014019	-	TSS15529	chr23:27991015-27991565	223	-	41.0071	143.873	56.7576	105.415	110.468	71.3911	112.073	39.335	110.966	110.966	42.0098	136.413	0	41.5016	73.3608	0	68.9213	85.6087	54.3598	49.4694	0	58.7361	36.0679	36.117	63.4551	53.0093	0	52.3105	52.4964	73.5588	57.8039	62.5442	24.3538	44.4425	21.7845	10.0904	27.6661	0	119.535	10.414	42.0028
TCONS_00010722	=	ENSBTAT00000063917	XLOC_008057	bta-mir-2901	TSS8859	chr18:40424604-40434171	83	-	0	0	0	0	0	0	0	146.726	0	0	0	0	0	0	0	0	0	0	0	0	0	0	0	0	0	0	0	0	0	0	0	0	0	0	0	0	0	0	0	0	0
TCONS_00000090	=	ENSBTAT00000064983	XLOC_000070	ENSBTAG00000046755	TSS77	chr1:23993691-23995967	393	-	3.46155	1.73029	4.71808	0	3.72805	1.71581	12.0058	0	3.74518	3.74518	10.6326	1.77357	0	3.51747	1.75701	0	5.84324	4.82532	7.21332	4.06847	7.09749	3.89767	4.00828	11.9208	8.88382	10.6998	6.47906	7.00671	8.805	3.04525	3.89877	13.1794	10.0998	4.86147	9.42941	8.48734	6.92725	6.62807	7.96048	9.05497	3.68019
TCONS_00027097	=	ENSBTAT00000062211	XLOC_020236	U6	TSS22400	chr5:109867101-109867200	99	-	0	0	0	0	0	0	0	0	0	0	0	0	0	0	0	0	0	0	0	0	0	0	0	0	0	0	0	0	0	0	0	0	0	0	0	0	0	0	0	0	0
TCONS_00016311	=	ENSBTAT00000042431	XLOC_012157	bta-mir-631	TSS13437	chr21:33855756-33861985	75	-	0	0	0	0	0	0	0	0	0	0	0	0	0	0	0	0	0	0	0	0	0	0	0	0	0	0	0	0	0	0	0	0	0	0	0	0	0	0	0	0	0
TCONS_00033299	=	ENSBTAT00000064323	XLOC_024971	NAA10	TSS27623	chrX:40058808-40063513	210	-	256.39	292.245	266.502	182.866	235.947	262.565	254.491	294.014	237.033	237.033	208.028	341.351	2281.09	384.085	205.435	0	236.804	212.597	284.735	246.472	340.876	268.004	306.508	310.566	201.857	192.462	477.983	265.661	294.466	248.801	330.05	223.608	137.638	103.152	139.741	212.225	219.122	93.5198	100.235	137.168	140.969
TCONS_00027063	=	ENSBTAT00000026400	XLOC_020221	ENSBTAG00000023274	TSS22380	chr5:107729838-107791602	511	-	1.98948	1.97931	1.3535	0	1.09272	0	0	0	1.09779	1.09779	1.02755	1.03076	0	0	0	0	0	5.68685	0	0	1.02937	0	0	0	0	3.11325	1.90541	1.02976	0	3.57867	1.15673	0	0	1.39206	4.34172	0	3.85584	0	0	1.02062	3.1373
TCONS_00002114	=	ENSBTAT00000002123	XLOC_001597	SERINC5	TSS1748	chr10:11050784-11157013	1618	-	0	0	0	0	0	0.0883309	0	2.59552	0	0	0	0	48.8204	0	0	14.1825	0	0	0	0.0696368	0	0	0	0	0	0	0	0	0	0	0	0	1.69221	0	1.51477	2.07883	0.818084	0	0.000996663	0.000419139	0.0151952
TCONS_00013728	=	ENSBTAT00000059819	XLOC_010227	U6	TSS11309	chr19:42497765-42497869	104	-	0	0	0	0	0	0	0	0	0	0	0	0	0	0	0	0	0	0	0	0	0	0	0	0	0	0	0	0	0	0	0	0	0	0	0	0	0	0	0	0	0
TCONS_00010192	=	ENSBTAT00000059254	XLOC_007666	U4	TSS8421	chr17:64875356-64891606	141	-	0	0	0	0	0	0	0	0	0	0	0	0	0	0	0	0	0	0	0	0	0	0	0	0	0	0	0	0	0	0	0	0	0	0	0	0	0	0	0	0	0
TCONS_00014127	-	-	XLOC_010500	-	TSS11624	chr19:39991968-39992451	483	-	0	0	1.52585	4.38681	3.69771	6.64459	5.53716	4.26724	3.71459	3.71459	3.40589	1.1353	0	3.37334	7.87113	0	5.09366	0	1.14086	3.87293	6.78319	3.71076	2.57889	0	6.87964	4.58643	6.27581	6.80755	10.2113	5.89839	2.56929	3.46295	5.29636	6.39507	6.2059	7.66929	4.49579	9.83756	2.56018	7.11138	3.59704
TCONS_00033091	-	-	XLOC_024802	-	TSS27443	chrUn_GJ060119v1:3864-6584	476	-	5.81876	10.4815	10.738	5.40502	11.5558	11.3696	8.55133	3.6588	11.6091	11.6091	13.3278	16.5528	134.557	9.05149	17.0241	22.027	11.1151	6.25503	4.03901	6.85664	3.96733	10.9074	0	3.73942	13.8543	15.9604	11.1164	11.6549	11.6583	8.64495	7.22827	3.2697	6.48212	7.95448	19.0677	11.5122	10.6397	20.7353	3.08872	10.1864	10.5841
TCONS_00016227	=	ENSBTAT00000060685	XLOC_012091	U6	TSS13367	chr21:22530901-22636122	98	-	0	0	0	0	0	0	0	0	0	0	0	0	0	0	0	0	0	0	0	0	0	0	0	0	0	0	0	0	0	0	0	0	0	0	0	0	0	0	0	0	0
TCONS_00032005	=	ENSBTAT00000062636	XLOC_023961	SNORA84	TSS26505	chr8:85268889-85350117	133	-	0	0	0	0	0	0	0	0	0	0	0	0	0	0	0	0	0	0	0	0	42.2791	0	0	0	0	0	0	0	0	0	0	0	0	0	0	0	0	0	0	0	0
TCONS_00000644	j	ENSBTAT00000024873	XLOC_000491	CBR3	TSS546	chr1:150144148-150153934	869	-	13.7109	12.9526	6.91402	12.7536	13.0591	20.358	13.0144	6.2305	13.112	13.112	11.5194	4.14078	0.00273052	0.00197113	7.55169	0	11.4827	10.4083	6.02066	10.4037	12.8833	9.16469	23.9766	24.9457	8.68699	8.26478	8.96043	8.19791	2.52501	5.69059	18.1448	5.58605	10.2888	10.4323	14.9177	9.19805	2.55894	9.75098	2.98406	11.3838	6.27804
TCONS_00004962	=	ENSBTAT00000045319	XLOC_003704	RAB20	TSS4075	chr12:89182099-89212365	956	-	0.467728	1.36748	1.304	0	1.70164	1.3764	0	0.590673	1.70965	1.70965	1.54177	2.58704	0	2.00699	1.97775	0	0.623033	3.14847	0	0.578708	0.504173	0.557556	0.633262	0	0.499125	2.02008	0	0.97285	1.97261	2.63521	1.22773	0.826777	0.810155	2.02186	0	3.76581	2.6153	0.63315	6.2112	2.15424	0
TCONS_00010089	=	ENSBTAT00000063474	XLOC_007597	SETD8	TSS8346	chr17:54456707-54476577	1920	-	0	0	0.00672397	0.0067493	0	0.00458028	0	0	0	0	0.000959798	0.00618258	0	0	0.00107233	0.00616537	0.00433224	0.0770471	0.00216088	0.00164939	0.0082636	0.00684164	0.0250737	0.0242523	0.00507395	0.00392882	0.0119304	0.00376386	0.00163605	0.00154666	0.00303529	0.0025585	0.00112629	0.0144692	0.0299204	0.0289658	0.117225	0	0.110851	0.111883	0.113021
TCONS_00024109	=	ENSBTAT00000051777	XLOC_017954	ENSBTAG00000037277	TSS19876	chr3:113064292-113194137	95	-	0	0	0	0	0	0	0	0	0	0	0	0	0	0	0	0	0	0	0	0	139.276	0	0	0	0	0	0	0	0	0	0	0	0	0	0	0	0	0	0	0	0
TCONS_00003765	=	ENSBTAT00000060383	XLOC_002828	U6	TSS3101	chr11:21579431-21761348	110	-	67.4611	0	0	0	0	0	0	0	0	0	0	0	0	0	0	0	0	0	0	0	0	0	0	0	0	0	0	68.7973	0	0	0	0	0	0	0	0	0	0	0	0	0
TCONS_00020675	j	ENSBTAT00000019980	XLOC_015351	LAMTOR4	TSS17017	chr25:36788619-36791965	588	-	6.95331	0.0030984	0	0.00211527	0.00162128	0.000937828	0.00271959	0.00468959	0.0015051	0.00150512	0.00548879	0.00137654	0	0.00199474	5.40996	123.656	0	0	7.40647	0.00124625	0.022725	0.00194217	0.00287817	0.00213232	0	0.00107236	0.0112268	0.00148782	0.0022449	0	0.00102337	0.00158779	0.00248505	18.7293	0.00296137	0.00175108	0	0.0538181	0	0.520903	9.49041
TCONS_00022604	=	ENSBTAT00000016791	XLOC_016833	OVOL1	TSS18640	chr29:44574559-44585598	2890	-	62.6559	63.6783	66.3851	58.6086	63.3028	62.6114	63.2309	60.9326	63.5938	63.5938	79.6961	87.6913	88.4747	86.5931	83.8625	107.481	79.6486	83.9861	65.7413	69.6734	73.0726	71.2506	72.3344	69.0457	63.9351	60.4567	57.5635	66.5375	59.3871	61.5686	64.3368	58.5097	108.248	105.914	109.236	79.1161	85.0167	83.2929	82.5707	84.5571	83.9651
TCONS_00022831	=	ENSBTAT00000011447	XLOC_016992	LDHA	TSS18814	chr29:26543811-26555955	1763	-	0	0	0.00660932	0.00337902	0	0	4.77153	0	0	0	0	4.52863	0	0	4.65467	0	0	0	0	0	0	0	0	0	0	0	0	0	0	0	0	0	0	4.88223	0	0	0	0.00525434	0	0	0
TCONS_00024874	=	ENSBTAT00000063734	XLOC_018505	ENSBTAG00000046893	TSS20496	chr3:93488722-93580869	79	-	0	0	0	0	0	0	0	0	0	0	0	0	0	0	0	0	0	0	0	0	0	0	0	0	0	0	0	0	0	0	0	0	0	0	0	0	0	0	0	0	0
TCONS_00017795	=	ENSBTAT00000050942	XLOC_013228	ENSBTAG00000036442	TSS14635	chr22:42636103-42636210	107	-	0	0	0	0	0	0	0	0	0	0	0	0	0	0	0	0	0	0	0	0	0	0	0	0	0	0	0	0	0	0	0	0	0	0	0	0	0	0	0	0	0
TCONS_00029373	=	ENSBTAT00000015996	XLOC_021963	PRDX2	TSS24289	chr7:13844501-13848480	1013	-	6.17342	0	0	4.73677	18.0488	8.71386	15.6307	5.10261	18.1315	18.1315	17.2366	6.01413	0	16.3386	0	0	7.33189	0	0	0	9.70935	0	0	0	0	8.84128	5.27197	4.18781	8.51735	0	7.52302	0	9.37724	5.94312	4.38754	6.95916	0	3.54659	0	4.94133	12.2066
TCONS_00012052	=	ENSBTAT00000064815	XLOC_009019	CDC42EP5	TSS9948	chr18:63119872-63125140	673	-	3.57232	4.35279	0.628206	0.00736935	6.41228	6.01199	0.0159891	7.92682	6.44215	6.44216	10.5745	10.6714	0	11.9651	1.58696	0	17.5253	0.0051147	4.72742	0.38716	9.16541	11.911	0.00078834	4.05767	0.000579627	0.0272348	0.0513476	8.53224	8.69565	4.76512	5.24344	8.87486	6.23633	0	11.2345	10.8224	17.4071	0.00143825	11.7102	0.000210184	0.00196926
TCONS_00016177	=	ENSBTAT00000013301	XLOC_012054	ENSBTAG00000027075	TSS13328	chr21:14304504-14304970	466	-	8.66181	4.88532	1.70265	3.44501	1.47514	3.67176	6.11943	1.56574	1.48208	1.48207	6.42683	3.89043	78.5247	11.4078	10.1148	0	4.63581	3.91231	2.63354	4.45974	3.91232	1.42918	1.60178	9.83867	3.90299	1.3009	2.40125	3.84481	3.84333	4.53183	3.14039	2.13404	0	3.93691	0	3.86792	3.55239	2.60314	3.09669	2.96343	3.05668
TCONS_00030970	=	ENSBTAT00000060015	XLOC_023115	U6	TSS25583	chr7:67287093-67321469	103	-	0	0	0	0	0	0	0	0	0	0	0	0	0	0	0	0	0	0	0	0	0	0	0	0	0	0	0	0	0	0	0	0	0	0	0	0	0	0	0	0	0
TCONS_00016224	=	ENSBTAT00000024808	XLOC_012088	PRC1	TSS13364	chr21:22100871-22122836	1934	-	11.3706	9.90731	9.22925	11.7263	7.52789	9.7406	10.1176	7.27274	7.56353	7.56353	10.2012	8.02214	0	8.68801	7.46328	4.58645	7.02994	10.655	16.5139	13.7972	13.0362	14.383	14.5661	16.1881	11.8408	10.4208	6.63243	14.0471	10.8838	10.2348	12.4794	7.4995	8.83913	8.47316	8.21904	10.4149	9.70778	11.7181	9.74738	11.0418	11.9356
TCONS_00017380	=	ENSBTAT00000042240	XLOC_012967	bta-let-7g	TSS14327	chr22:49182444-49227366	83	-	0	0	0	0	0	0	0	0	0	0	0	0	0	0	0	0	0	0	0	0	0	0	0	0	0	0	0	0	0	0	0	0	0	0	0	0	0	0	0	0	0
TCONS_00033861	=	ENSBTAT00000062324	XLOC_025434	snoU109	TSS28116	chrX:18407390-18436265	140	-	0	0	0	0	0	0	0	0	0	0	0	0	0	0	0	0	0	0	0	0	0	0	0	0	0	0	0	0	0	0	0	0	0	0	0	0	0	0	0	0	0
TCONS_00002659	=	ENSBTAT00000023939	XLOC_002019	MAX	TSS2212	chr10:77514373-77541673	674	-	9.68314	3.94634	2.29523	0.0289137	4.36952	0.100797	1.16404	10.5308	4.38995	4.38996	10.1561	6.13369	77.9345	5.95629	2.07457	49.4297	5.49159	0.465714	0.469981	3.58227	0	4.83158	0	0.870964	4.77205	3.52965	0	7.406	9.30247	1.0862	1.49657	2.66744	0	6.16077	1.01838	6.76832	3.05856	0	0.0140499	0	0
TCONS_00005132	=	ENSBTAT00000059882	XLOC_003833	SNORD62	TSS4212	chr13:32390174-32446173	86	-	0	0	0	0	0	0	0	0	0	0	0	0	0	0	0	0	0	0	0	0	0	0	0	0	0	0	0	0	0	0	0	0	0	0	0	0	0	0	0	0	0
TCONS_00010752	j	ENSBTAT00000008386	XLOC_008081	GPI	TSS8884	chr18:44977883-45007685	2043	-	0.00286168	0.00946994	5.85859	0	0.0340597	5.52834	3.68826	0.142384	0.0306319	0.0306304	7.59511	9.64493	0	15.3909	3.69018	0.00224902	11.9425	0.122699	0	0	0	2.76373	5.66106	0.00347537	4.11694	3.98511	0.00222321	0.00152148	4.71437	17.1512	7.54139	0	0.00313564	0.00221709	0.00273335	12.3392	0.00230583	0.00604056	50.8732	23.457	0
TCONS_00023884	=	ENSBTAT00000015460	XLOC_017787	PPAP2B	TSS19691	chr3:90185368-90274217	1565	-	0	0	0	0	0	0.962595	0	0	0	0	0	0	14.7591	0	0	0	0	0	0	0	0	0	0	0	0	0.000367878	0	0.000700935	0	0	0	0	0.000687682	0	0	0	0	0.00051549	0	0	0
TCONS_00021957	=	ENSBTAT00000062915	XLOC_016350	U6	TSS18108	chr28:41492639-41565133	90	-	0	0	0	0	0	0	135.229	0	0	0	0	0	0	0	0	0	0	0	0	0	0	0	0	0	0	0	0	0	0	0	0	0	0	0	0	0	0	0	0	0	0
TCONS_00025848	-	-	XLOC_019290	-	TSS21345	chr4:26315791-26321110	202	-	68.862	173.534	78.201	120.106	62.7122	57.2986	57.3889	0	62.9997	62.9998	46.6961	11.6366	0	46.2415	34.8147	0	77.902	64.04	47.1292	80.0521	70.0002	89.3339	53.0853	79.8259	83.1774	59.3945	42.9627	105.886	70.2853	40.5075	105.399	53.4709	91.1368	78.6763	86.4792	0	0	42.8987	75.5652	82.5518	94.186
TCONS_00013656	j	ENSBTAT00000061367	XLOC_010180	TOP2A	TSS11256	chr19:41281161-41307291	5441	-	12.7967	4.6394	7.31021	7.72844	10.1226	14.6982	6.7737	7.7347	10.1732	10.1732	7.04271	7.21454	0.000434227	5.95624	3.24429	0.000377536	2.00868	3.06147	13.3305	14.2785	11.3202	12.9416	14.5637	11.8794	10.2519	7.60101	10.1058	11.5201	10.9943	2.38923	8.64787	12.4352	11.2288	9.61744	9.55154	10.3251	10.1911	10.2759	8.87438	12.2625	10.6779
TCONS_00021370	j	ENSBTAT00000063103	XLOC_015881	MKI67	TSS17601	chr26:47851177-47879459	3990	-	7.08358	5.19158	8.09024	7.19058	7.11026	7.09907	7.10914	5.27071	7.14413	7.14412	7.28716	5.03137	12.516	5.2215	4.60549	10.3674	6.84554	7.20349	6.99415	8.30129	7.83092	8.36253	5.62544	8.98855	6.67378	9.40924	8.01479	6.60376	7.80853	6.52391	8.68308	6.3779	6.5117	4.47065	5.27942	6.52732	4.56022	6.6579	6.18583	5.01936	4.67727
TCONS_00032964	j	ENSBTAT00000040201	XLOC_024711	MPC1	TSS27324	chr9:102880276-102893601	915	-	0	0	0	0	0	0	0.00127399	0.00562885	0	0	0	0	121.486	0	0	0.000691998	0	0	0	0.000918353	0	0	0.000880965	0.00188735	0.00103366	0	0	0	0.0158476	0.00164966	0	0	0	0.00196807	0.164643	0.00183807	0.000911051	0.00130036	0.0610856	0	0.00132505
TCONS_00004276	=	ENSBTAT00000042893	XLOC_003192	SURF1	TSS3504	chr11:104315243-104334584	2372	-	4.77237	0	0.00286682	0.0257521	2.98514	8.33637	3.12292	2.76888	3.00248	3.0025	0.00441216	0.104365	82.3953	0	6.95429	52.1553	0	19.1225	0	2.62176	3.12504	3.98696	0.0928558	0	0.511219	0	7.36999	2.82049	0.653856	5.4035	3.01279	0.00100709	1.99427	0	0.0820086	0	0	0.122319	4.49166	0	0
TCONS_00018469	=	ENSBTAT00000053239	XLOC_013711	H2B	TSS15180	chr23:31519197-31519765	568	-	3.06883	1.01445	5.6138	4.30858	6.09774	1.00987	1.00732	2.58944	6.12598	6.12598	2.14245	7.55616	0	3.15756	2.10602	0	7.76213	9.6062	3.22467	1.2187	2.12288	2.32042	6.60507	7.94836	0	3.21733	0	2.09654	2.10314	5.51732	6.45339	1.74999	7.98467	1.6136	13.381	4.23952	1.44668	4.22156	2.51512	12.357	10.0956
TCONS_00031809	=	ENSBTAT00000059450	XLOC_023804	RNase_MRP	TSS26331	chr8:60244065-60244343	278	-	0	0	0	0	0	0	0	0	0	0	0	4.07801	0	8.07101	0	0	0	0	0	0	0	0	0	0	4.10639	12.4248	0	8.13273	8.14877	7.13914	13.8637	6.2166	0	0	0	4.35628	0	8.68997	0	0	4.83827
TCONS_00021396	-	-	XLOC_015899	-	TSS17623	chr26:13814470-13814814	344	-	21.8071	17.4457	11.9419	8.58321	4.82328	15.1676	10.834	11.1323	4.8453	4.8453	8.88526	17.7705	121.749	13.2005	13.2005	0	7.47467	6.17895	11.161	17.6814	11.06	12.1007	7.56877	0	13.4607	8.97379	12.2792	15.5396	11.0997	15.3877	7.54059	10.1634	12.9535	6.25628	2.42849	8.57468	2.93215	6.41604	5.00924	0	2.34598
TCONS_00030809	=	ENSBTAT00000060452	XLOC_023002	U6	TSS25463	chr7:47713712-47747828	106	-	0	0	0	0	0	0	0	0	0	0	0	0	0	0	0	0	0	0	0	0	0	0	0	0	0	0	0	0	0	0	0	0	0	0	0	0	0	0	0	0	0
TCONS_00026651	=	ENSBTAT00000042248	XLOC_019901	bta-mir-26a-2	TSS22022	chr5:55959647-55982542	84	-	0	0	0	0	0	0	0	0	0	0	0	0	0	0	0	0	0	0	0	0	0	0	0	0	0	0	0	0	0	0	0	0	0	0	0	0	0	0	0	0	0
TCONS_00033094	-	-	XLOC_024805	-	TSS27446	chrUn_GJ060127v1:41-2106	457	-	7.36551	7.36551	5.04183	6.44233	4.07276	4.87902	10.9778	12.5335	4.09135	4.09135	6.25223	8.75312	0	16.1005	4.95399	0	8.41544	3.47832	5.02631	2.84383	11.2068	5.4495	9.94161	4.26069	3.78871	6.31452	18.4329	3.74901	4.99868	4.3311	5.65977	3.81419	2.91677	0	4.10121	0	1.65059	3.61178	2.81986	2.61089	2.64125
TCONS_00030860	=	ENSBTAT00000029015	XLOC_023039	HBEGF	TSS25504	chr7:53216664-53227848	1602	-	18.722	23.4302	20.5305	20.5762	21.7495	17.866	17.0782	19.6966	21.8519	21.8519	35.6224	31.9778	63.3302	34.8629	31.7405	39.1949	32.3308	34.4524	16.044	15.3179	15.4616	10.8891	12.5246	10.553	14.8145	13.7009	13.6952	10.0486	16.3144	15.7322	15.959	11.2119	43.1315	46.3134	45.7069	38.3427	42.1727	37.0752	40.3566	41.5883	37.053
TCONS_00009577	=	ENSBTAT00000012083	XLOC_007225	SLC15A4	TSS7933	chr17:49336514-49365966	1543	-	2.61366	13.3193	3.49333	10.5856	1.16655	1.05246	2.88245	3.32793	1.14689	1.14689	0.213599	0	0	6.37075	1.40905	22.8285	5.28244	0	0	0.00721851	3.03185	0	5.56784	0	3.69882	0.136032	0.00819016	0.0632614	1.3789	7.28598	5.01524	0.0363185	0	0	0	5.32115	1.48476	0	0	0.385461	0
TCONS_00020548	=	ENSBTAT00000018167	XLOC_015245	KIF22	TSS16902	chr25:26690650-26970732	2087	-	8.97556	11.7267	11.1343	11.3555	9.94728	10.5209	6.89419	9.07239	9.99388	9.99388	11.614	8.73194	12.0684	10.8643	12.293	12.6716	10.7694	9.47857	6.40184	7.01784	8.59048	7.21349	9.8619	7.08857	10.1688	10.0089	9.84287	11.7983	8.74442	8.54422	10.03	12.6306	7.43124	9.67311	11.0614	13.332	14.2586	13.0532	18.6903	11.9719	13.2998
TCONS_00019437	=	ENSBTAT00000031553	XLOC_014419	SERPINB2	TSS15984	chr24:62591412-62609170	2098	-	50.7689	56.4887	48.6765	55.4306	56.3801	56.098	52.6337	55.1985	56.639	56.639	66.6444	61.6645	51.0314	63.4067	64.5875	89.9212	58.7772	62.2036	58.0986	55.1325	58.4016	61.4852	54.2742	59.2522	55.4369	44.266	56.3226	48.6253	50.2797	53.4483	53.1966	52.4471	50.253	48.5524	48.452	38.2687	35.3511	37.8589	35.8367	39.1464	38.5312
TCONS_00006971	=	ENSBTAT00000060932	XLOC_005201	U4	TSS5737	chr14:83201038-83231084	143	-	0	0	0	0	0	0	0	0	0	0	0	0	0	0	0	0	0	0	0	0	0	0	0	0	0	0	0	0	0	0	0	0	0	0	0	0	0	0	0	0	0
TCONS_00020046	=	ENSBTAT00000023537	XLOC_014875	CTF1	TSS16483	chr25:27222529-27226056	609	-	2.97309	0.965398	2.77986	1.47047	5.08673	0.960377	0	1.25909	5.10999	5.10999	5.27766	1.06212	73.7441	3.06649	2.04115	0	6.75132	3.37168	1.03786	2.36311	1.01068	1.11677	3.98366	0	2.02446	2.04621	0	2.91561	5.92518	5.28005	0	3.52249	0	2.53117	4.14371	1.50001	4.21412	1.51424	0	1.82295	0
TCONS_00002147	=	ENSBTAT00000059225	XLOC_001625	SNORD18	TSS1780	chr10:13318874-13323526	72	-	0	0	0	0	318.121	0	0	0	319.551	319.551	0	0	0	0	0	5963.97	0	0	0	0	0	0	0	0	0	0	0	0	0	0	0	0	0	0	0	0	0	0	0	0	0
TCONS_00015669	=	ENSBTAT00000017109	XLOC_011648	ENSBTAG00000012876	TSS12881	chr20:17609459-17610173	714	-	0	0	0	0	0	0	0	0	0	0	0	0	46.2063	0	0	0	0	0	0	0	0	0	0	0	0	0	0	0	0.798238	0	0	0	0	0	0.6068	0	0	0	0	0.575143	0
TCONS_00014135	-	-	XLOC_010508	-	TSS11632	chr19:52879427-52879895	468	-	11.7708	7.06245	4.83438	1.54432	5.20691	7.0174	8.18697	3.00444	5.23067	5.23067	3.59699	1.199	0	0	3.56261	0	5.37945	6.6704	3.61462	6.81705	2.38793	1.30632	2.72359	4.08538	9.68753	4.84376	2.20931	5.99126	4.79301	0	4.07017	1.82863	2.79676	6.75388	6.5541	1.15709	0	1.15439	2.70383	3.75519	1.26629
TCONS_00011794	=	ENSBTAT00000017446	XLOC_008825	PLAUR	TSS9728	chr18:52202331-52215619	1313	-	10.6286	10.0716	9.61595	10.8515	11.3154	11.544	9.06458	10.4845	11.3678	11.3678	17.9952	14.7115	31.8712	18.0896	11.7816	16.2901	18.8352	19.5385	8.9033	7.3129	7.76485	7.3284	6.7577	5.91804	9.22538	8.48694	9.96027	9.16987	9.92644	12.5811	11.3239	8.26823	13.9422	10.9812	8.01472	12.5656	13.5837	16.3605	11.3962	10.3674	15.3565
TCONS_00002499	=	ENSBTAT00000060005	XLOC_001895	U6	TSS2075	chr10:45899488-45936333	107	-	0	0	0	0	0	0	0	0	0	0	0	0	0	0	0	0	0	0	0	0	0	0	0	0	0	0	0	0	0	0	0	0	0	0	0	0	0	0	0	0	0
TCONS_00007237	=	ENSBTAT00000063636	XLOC_005418	ENSBTAG00000046636	TSS5976	chr15:42331672-42351530	105	-	0	0	0	0	0	0	0	0	0	0	0	0	0	0	0	0	0	0	0	0	0	0	0	0	0	0	0	0	0	0	0	0	0	0	0	0	0	0	0	0	0
TCONS_00031315	=	ENSBTAT00000018554	XLOC_023413	PSAT1	TSS25896	chr8:54501517-54529786	2245	-	7.60975	9.81554	7.49622	9.18073	7.95953	9.31855	5.92527	4.2494	7.99583	7.99583	4.91952	5.89943	0	4.41046	6.13007	0	6.21062	3.35972	7.30824	6.50984	10.3007	10.1291	8.42326	13.7086	7.09301	7.10889	3.68292	6.07274	8.03622	3.91617	6.99339	7.89386	8.00525	10.5064	9.63586	13.2231	12.731	12.1885	7.08964	12.9612	12.2232
TCONS_00011088	=	ENSBTAT00000001702	XLOC_008295	PPP1R15A	TSS9143	chr18:55925890-55929294	2316	-	11.9984	11.0897	14.4997	10.2792	12.2813	12.5513	12.1105	12.4569	12.3397	12.3397	25.8638	26.7538	8.08102	26.2418	27.3754	29.6474	23.0186	22.0017	8.55861	8.17012	8.4848	10.1309	10.9294	11.3529	10.629	9.82336	13.2299	9.07446	9.90221	9.9207	9.06974	11.2523	26.1962	27.3489	22.4734	19.821	22.3747	19.3182	21.3005	18.4441	18.8017
TCONS_00004338	=	ENSBTAT00000013869	XLOC_003226	TRAF2	TSS3547	chr11:106295635-106311429	1633	-	0.03977	3.31761	0	3.1869	4.86125	0.368157	3.12697	4.00569	4.88405	4.88405	6.69257	7.84974	0	0.279688	2.22347	7.66407	0.00195152	4.96675	3.84747	0.0353075	3.61834	3.80698	1.90846	3.94386	0.0254776	5.48883	1.91628	1.34617	2.9452	5.13144	1.82687	4.61642	0	1.21724	0	0.988606	0.000397292	0.890593	0	2.09728	4.56129
TCONS_00025666	=	ENSBTAT00000024166	XLOC_019148	CASP2	TSS21190	chr4:107494886-107513146	2005	-	4.278	1.37069	3.92135	0.00621988	0.000175921	0.874478	0.000417098	4.13343	0	0	0.00968521	4.59104	45.6425	1.62237	0	0	0.000445039	0.160022	0.79447	0.36553	0.833344	0.715191	0.000838155	5.41971	0.000176665	0.0306257	2.46523	0.406249	1.9752	1.06788	0.00124376	3.96437	0	0.00230878	0	0	0	0	0.000372687	0	0
TCONS_00031082	-	-	XLOC_023212	-	TSS25687	chr7:13546354-13546574	220	-	30.1367	30.1367	30.9436	98.8477	33.3281	52.4027	37.4305	28.846	33.4802	33.4802	69.0702	15.3489	421.748	53.2079	60.809	152.47	34.4325	42.6955	38.5605	69.8147	15.2845	41.8071	61.0154	52.2989	31.0037	23.2528	56.5649	23.0091	30.6788	53.1632	26.0521	58.5229	0	0	25.1707	22.2186	0	7.38896	0	16.024	8.10518
TCONS_00003503	=	ENSBTAT00000059342	XLOC_002641	SNORD62	TSS2892	chr11:101592524-101648691	86	-	0	0	0	0	0	0	0	0	0	0	0	0	0	0	0	0	0	0	0	0	0	0	0	0	0	0	0	0	0	0	0	0	0	0	0	0	0	0	0	0	0
TCONS_00006336	=	ENSBTAT00000048872	XLOC_004688	LY6D	TSS5184	chr14:2801382-2803020	695	-	1.51365	0.982684	2.10351	0	0	0	0.493293	0.641289	0	0	0.530064	0	0	0	0.516347	0	0.6513	0	3.17012	3.62451	7.29512	5.74201	5.93621	2.04434	0.519425	1.57314	3.92258	2.01811	3.06525	0.911663	1.93269	0.870885	11.6509	11.5273	19.9197	13.4519	8.71137	14.5567	17.5391	12.1986	18.1484
TCONS_00004473	=	ENSBTAT00000041558	XLOC_003340	5S_rRNA	TSS3667	chr12:19083249-19083355	106	-	0	0	0	0	0	0	0	0	0	0	0	0	0	0	0	0	0	0	0	0	0	0	0	0	0	0	0	0	0	0	0	0	0	0	0	0	0	0	0	0	0
TCONS_00013130	=	ENSBTAT00000060429	XLOC_009810	U6	TSS10835	chr19:12591389-12591494	105	-	0	0	0	0	0	0	0	0	0	0	0	0	0	0	0	0	0	0	0	0	0	0	0	0	0	0	0	0	0	0	0	0	0	0	0	0	0	0	0	0	0
TCONS_00010095	j	ENSBTAT00000002087	XLOC_007599	ARL6IP4	TSS8349	chr17:54802291-54804869	1048	-	0	0	0	0	2.75678	0	0	0.00015963	2.77712	2.77712	0	0	0	0	0	0	0	0.000591405	0	0	0	0.000335031	0	0	0.000435469	0	0.0017242	0	0	0	0	0	0	0.000962273	0	0	0	0	2.21774	0	0
TCONS_00002853	-	-	XLOC_002165	-	TSS2371	chr10:70033907-70034228	321	-	10.2844	15.4267	14.0798	20.2397	17.0604	12.7736	10.2188	9.84401	17.1382	17.1382	13.095	15.7139	0	5.18793	10.3759	0	11.7505	7.28515	28.9502	17.8688	13.04	19.974	8.92378	26.7714	5.29017	18.5156	9.65169	26.1737	20.9389	22.6781	17.7811	7.98862	12.2181	7.37633	17.1795	20.2196	13.8283	10.0862	23.6241	19.1393	13.8299
TCONS_00020408	=	ENSBTAT00000060821	XLOC_015143	ENSBTAG00000043829	TSS16785	chr25:7961233-7961359	126	-	44.4071	0	0	0	0	0	0	0	0	0	0	0	0	0	0	0	0	0	0	0	0	0	0	0	0	0	0	0	0	77.5104	0	0	0	0	0	0	0	0	0	0	0
TCONS_00013675	=	ENSBTAT00000060109	XLOC_010193	U6atac	TSS11272	chr19:41720558-41789063	126	-	0	0	0	0	0	0	0	0	0	0	0	0	0	0	0	0	0	0	0	0	0	0	0	0	0	0	0	0	0	0	0	0	0	0	0	0	0	0	0	0	0
TCONS_00033621	=	ENSBTAT00000060861	XLOC_025224	bta-mir-1468	TSS27898	chrX:101747193-102063219	97	-	0	0	0	0	0	0	0	0	0	0	0	0	0	0	0	0	0	0	0	0	0	0	0	0	0	0	0	0	124.577	0	0	0	0	0	0	0	0	0	0	0	0
TCONS_00008854	=	ENSBTAT00000022534	XLOC_006675	NEK7	TSS7341	chr16:79057370-79138991	956	-	0	3.11862	4.31524	2.67498	0	1.91821	6.67019	0	0	0	0	0	45.1547	0	0	0.802777	0	0.164308	0	0	0	0	0	0	1.05488	1.60532	0	1.91944	4.57799	1.58099	4.42578	0	0	0	0.786497	0	0.654286	1.09112	0	1.11783	0
TCONS_00024157	=	ENSBTAT00000015322	XLOC_017978	RAMP1	TSS19908	chr3:117913715-117955245	869	-	0.916876	1.79002	1.92115	0.638769	1.65061	1.79588	0.897555	3.50667	1.65815	1.65815	2.41211	3.39019	0	0.470754	1.40574	0	1.73817	1.45877	0.957312	0	0.949915	1.57534	2.33216	1.77866	0.942039	1.89842	0	0.458166	1.86727	0.83021	1.14079	0.770936	0	1.07305	0.790591	1.33786	3.71305	2.04207	3.28222	2.18063	2.30686
TCONS_00005535	=	ENSBTAT00000042469	XLOC_004114	bta-mir-544b-1	TSS4536	chr13:70727511-70859012	85	-	0	0	0	0	0	0	0	0	0	0	0	0	0	0	0	0	0	0	0	0	0	0	0	0	0	0	0	0	0	0	0	0	0	0	0	0	0	0	0	0	0
TCONS_00031005	=	ENSBTAT00000060899	XLOC_023142	U2	TSS25614	chr7:74190854-74190951	97	-	0	0	0	0	0	0	0	0	0	0	0	0	0	0	0	0	0	0	0	0	0	0	0	0	0	0	0	0	0	0	0	0	0	0	0	0	0	0	0	122.658	0
TCONS_00017079	-	-	XLOC_012754	-	TSS14081	chr21:34340251-34340388	137	-	324.648	505.008	345.687	567.914	797.84	752.679	931.889	368.29	801.481	801.481	1249.29	1543.24	4076.18	946.208	1419.31	1459.99	1566.13	1430.92	36.9239	208.911	219.537	160.131	292.129	250.396	148.439	0	203.116	183.605	146.884	63.6336	415.773	280.195	85.708	0	40.1706	70.9187	145.506	106.13	82.86	76.7197	0
TCONS_00021929	=	ENSBTAT00000022213	XLOC_016329	PPIF	TSS18084	chr28:35167467-35174347	637	-	0	0	0	0	0	0	0	0	0	0	0.0193869	0	122.846	0	0	0	0	0	0	16.3134	0	4.70628	2.50279	0	0	16.2348	0	0	0	0	0.058483	0	0	0	0	0	0	0	5.64636	0	0
TCONS_00010357	=	ENSBTAT00000025997	XLOC_007781	COMT	TSS8554	chr17:74927011-74927547	327	-	39.3769	25.86	21.8535	44.279	28.5845	31.0318	25.9871	30.2145	28.7166	28.7166	30.0217	27.4986	0	34.8946	34.8419	58.6931	16.6127	16.5725	13.8226	31.4559	54.5962	27.1065	23.7666	10.2163	16.3743	16.4822	15.291	21.4686	10.7939	38.2283	23.3983	18.021	8.05737	14.8774	20.0833	21.981	13.0176	22.1746	7.58447	10.8932	30.2108
TCONS_00016776	=	ENSBTAT00000062020	XLOC_012508	U5	TSS13821	chr21:23119314-23262118	93	-	0	0	0	0	0	0	0	0	0	0	0	0	0	0	0	0	0	0	0	0	0	0	0	0	0	0	0	0	0	0	0	0	0	0	0	0	0	0	0	0	0
TCONS_00021513	=	ENSBTAT00000065200	XLOC_016000	snoU13	TSS17731	chr27:28427577-28427682	105	-	0	0	0	0	0	0	0	0	0	0	0	0	0	0	0	0	0	0	0	122.394	0	0	0	0	0	0	0	0	0	0	0	0	0	0	0	0	0	0	0	0	0
TCONS_00027224	=	ENSBTAT00000056392	XLOC_020328	TTC38	TSS22498	chr5:117650255-117674092	1430	-	3.33344	9.53633	0	0.505564	5.83386	0	8.75943	0.818932	5.86223	5.86223	0.160407	0	51.3281	2.87755	0.0732044	0	0.0499864	4.27706	0	0.753223	2.12914	0	6.52792	1.0527	0.259911	2.83568	1.16006	0.235449	0.00201817	2.913	0.215797	3.42626	0	0.0046123	0	2.47803	2.30462	0.00264843	0	0	0
TCONS_00020055	=	ENSBTAT00000044722	XLOC_014881	ZNF646	TSS16489	chr25:27443253-27447066	1002	-	0.826461	0.821908	2.83713	0	1.33379	0	1.23983	0.617742	1.34006	1.34006	1.17983	1.62315	0	0.503675	0	0	0	0	0	0.852034	1.60129	0	0	0	1.53378	1.19151	0	0	1.58719	0	0.700104	0	2.9906	1.49857	0.000749016	2.60527	1.54709	1.25407	0	2.6288	2.05638
TCONS_00005082	=	ENSBTAT00000061579	XLOC_003793	ARL5B	TSS4172	chr13:20592074-20613350	757	-	3.33341	6.71407	1.80608	7.44659	7.59343	6.00978	4.66512	5.09846	7.62835	7.62835	3.40274	3.40625	69.0663	4.08354	4.07299	0	3.6061	3.56286	4.86086	2.34204	6.22489	5.26151	5.96269	9.00821	4.92823	4.2187	5.09179	7.02988	2.80244	3.59727	3.72985	5.02988	4.41019	6.60324	4.9882	4.22492	1.91294	4.65844	0	3.88293	3.85819
TCONS_00020120	=	ENSBTAT00000062308	XLOC_014933	U6	TSS16548	chr25:34393879-34528240	102	-	0	0	0	0	0	0	0	0	0	0	0	0	0	0	0	0	0	0	0	0	0	0	0	0	0	0	0	0	0	0	0	0	0	0	0	0	0	0	0	0	0
TCONS_00023590	=	ENSBTAT00000019129	XLOC_017550	PRKAB2	TSS19439	chr3:22634775-22650853	846	-	1.7945	0	0.947912	0.00456499	0.016606	4.84195	0.235289	1.87463	0.0151065	0.0151073	1.3961	0	62.1542	2.85599	4.82991	14.0827	2.99606	4.7275	0	0.220416	1.56752	0.934778	0	5.14088	0	2.59028	2.68089	5.22209	0	0.00153134	0.00589153	0.00555468	0	0	0	0	0	0	0	0	0
TCONS_00021991	j	ENSBTAT00000031279	XLOC_016380	CXCL12	TSS18138	chr28:45410664-45439538	331	-	16.4357	23.9033	38.0003	15.3852	18.577	27.0268	12.947	21.417	18.6617	18.6617	26.6219	20.6096	188.133	10.0534	13.0246	0	16.6145	33.3197	13.169	7.21129	12.9609	11.8098	19.758	0	2.08677	15.1388	3.64453	7.37133	8.35088	13.3089	12.2608	10.0987	0	25.3946	7.94597	21.3062	15.2082	0.00199687	9.05143	21.9531	10.4928
TCONS_00016255	j	ENSBTAT00000016368	XLOC_012115	FAH	TSS13393	chr21:26609972-26643313	1194	-	12.2264	0.00923532	3.65304	0.0376066	2.98069	0.00447599	0.000824015	6.06722	2.98526	2.98525	8.07893	0	0	0.00866149	0.00139549	0	0.00110376	20.7138	0	10.7422	4.14143	3.53959	0.215099	0.0051812	0	0.00891008	2.25096	0.000449959	0.0147886	0	8.23155	7.52373	0.00357996	7.04819	4.2967	0	2.79067	7.17238	0	0.1168	0
TCONS_00007215	=	ENSBTAT00000060317	XLOC_005401	SNORD14	TSS5956	chr15:35943264-35945982	90	-	0	0	0	0	0	0	0	0	0	0	0	0	0	0	0	0	0	0	0	0	0	0	0	0	0	0	0	0	0	0	0	0	0	0	0	0	0	139.707	0	0	0
TCONS_00005519	=	ENSBTAT00000000862	XLOC_004103	FAM83D	TSS4524	chr13:68368928-68391896	2222	-	3.66484	3.04832	4.79948	4.86742	4.58417	5.72677	4.36227	3.18289	4.60519	4.60519	6.01385	4.62519	0	4.7306	4.90057	4.19924	2.98223	5.74489	3.14143	4.25581	3.7316	3.40673	3.8395	2.19435	3.43221	2.03927	2.25156	2.78883	4.20661	5.98104	1.86031	5.02173	8.63794	6.12383	9.10611	6.53277	9.48815	8.04148	10.0192	9.74961	9.07906
TCONS_00023095	=	ENSBTAT00000064872	XLOC_017187	ENSBTAG00000047811	TSS19029	chr29:44574559-44585598	186	-	556.394	624.283	404.69	614.097	568.03	391.343	563.997	476.193	570.619	570.618	792.792	438.521	883.299	684.496	697.593	584.484	664.067	1046.45	592.035	402.07	512.868	596.852	599.394	585.307	529.002	549.831	587.116	377.384	475.21	555.995	484.705	653.717	269.503	131.69	282.012	99.4892	351.287	171.858	102.59	137.066	251.722
TCONS_00011241	j	ENSBTAT00000055412	XLOC_008410	TMEM150B	TSS9271	chr18:62608570-62615876	364	-	22.4776	17.3768	37.9792	13.8009	26.2854	32.1193	17.2231	28.8651	26.4066	26.4066	0	5.23075	171.455	0	2.56339	0	0	0	15.8828	12.1112	15.6928	2.87926	6.34044	28.9365	2.64149	16.0379	14.8305	2.59069	10.4341	9.23257	6.30359	4.2481	1.92667	3.93731	0	5.28983	0	2.64715	0	2.96449	3.02866
TCONS_00002857	-	-	XLOC_002169	-	TSS2375	chr10:84341225-84441777	305	-	20.4677	23.3917	4.003	26.8535	38.8032	29.053	11.6212	26.1215	38.9803	38.9803	2.97841	5.95681	163.313	2.94995	5.89989	0	3.34076	8.28493	17.9581	10.1605	20.7613	19.4701	16.9141	10.1484	12.0323	9.02424	10.9762	11.9062	5.95312	5.15807	16.8511	4.54247	6.9474	4.19431	3.25619	0	0	2.86762	0	3.10941	3.14557
TCONS_00018499	=	ENSBTAT00000059579	XLOC_013737	U6	TSS15207	chr23:33038550-33077190	111	-	0	0	0	0	0	0	0	0	0	0	0	0	0	0	0	0	0	0	0	0	0	0	0	0	0	0	0	0	0	0	0	0	0	0	0	0	0	0	0	0	0
TCONS_00027537	j	ENSBTAT00000022496	XLOC_020566	TSFM	TSS22766	chr5:56003066-56018873	1380	-	3.37294	0	0.00156795	4.69168	0	0.00786234	0.00094757	0.000662975	0	0	0.0132591	0	0	0.000943493	0.919147	0.00124723	0.0119039	2.75513	0	0	0.00072092	0	0.00140623	0.00310514	0.00739456	0.0519753	0.00576814	0	0.00187451	4.95735	0.00118211	0	0.669864	0.00481504	0	0	0	0.0253806	0	0	0.0132883
TCONS_00034322	=	ENSBTAT00000015231	XLOC_025802	MID1IP1	TSS28511	chrX:109949359-109951670	1779	-	0.00578279	0.00371445	0.00398953	0.00363839	0.000582698	3.9388	1.22762	0.0121019	0	0	0.00501544	11.0722	0	14.3116	0.0933218	0	0.00649154	0	0.211927	16.0054	8.69476	11.9495	1.94158	3.12232	5.22683	1.654	13.9819	0.113923	0.011571	0.12367	0	0	5.84326	0.192354	8.4045	9.9057	0.00635485	30.4165	0	8.91683	0.698094
TCONS_00019741	j	ENSBTAT00000047964	XLOC_014653	NME4	TSS16247	chr25:383453-386626	856	-	4.53983	0	0	0.00193189	0	0	0.000755118	0	0	0	4.90289	13.8482	0.614413	7.17466	4.23292	0.0013599	0	0.00106503	0.002318	0	0.00158167	5.95699	0.00173794	0.00135353	0.00267776	0.000450242	0.00195426	0.000270022	0.000833861	4.12996	5.2986	0.000928125	0.000544738	0.0208971	0.000911319	18.2285	0.00149174	0.2965	0.00273104	0.00132408	0.000459154
TCONS_00027881	=	ENSBTAT00000050910	XLOC_020828	bta-mir-141	TSS23057	chr5:103859004-103859094	90	-	0	0	0	0	0	0	0	0	0	0	0	0	0	0	0	0	0	0	0	0	0	0	0	0	0	0	0	0	0	0	0	0	0	0	0	0	0	0	0	0	0
TCONS_00029869	=	ENSBTAT00000011539	XLOC_022319	KIF20A	TSS24688	chr7:51214236-51222637	2995	-	6.35127	5.38575	3.85103	5.42721	5.75026	5.9205	5.39472	6.09805	5.77678	5.77678	4.66012	5.07862	0	3.87762	4.59667	2.21648	3.42854	4.75651	5.68427	5.88655	4.57231	5.58312	5.43717	6.05253	5.64239	4.95979	4.23873	5.84006	4.62251	4.59034	4.22158	5.22815	4.47452	4.28599	4.32002	5.16065	3.96774	4.7011	7.68878	5.2156	6.12737
TCONS_00013486	o	ENSBTAT00000060434	XLOC_010076	SNORD65	TSS11131	chr19:33813166-33815163	887	-	3.95403	7.99077	11.5134	8.99519	7.3534	4.25567	5.91454	4.50484	7.38733	7.38733	8.77095	9.8469	0	5.56469	5.16981	0	11.2668	0.0117916	4.65408	7.10225	4.25496	0.000170594	0.00153955	0.00147097	5.4847	0.000282982	7.65076	0.0517447	7.35258	6.52788	6.57295	5.49567	14.3649	9.98473	7.41977	6.42206	3.91717	8.18391	9.68208	6.48575	12.7024
TCONS_00019185	-	-	XLOC_014240	-	TSS15771	chr23:45287762-45287931	169	-	35.7431	178.716	122.334	46.8947	59.2924	106.545	0	0	59.563	59.563	36.4087	72.8174	1004.33	72.1216	90.152	0	142.934	101.277	18.2936	20.7007	36.2559	59.5016	62.0284	62.0284	183.857	110.314	0	36.3861	72.7723	94.5801	20.5991	0	21.2316	0	19.9022	17.568	24.0299	17.5271	0	0	19.226
TCONS_00004274	j	ENSBTAT00000042893	XLOC_003192	SURF1	TSS3504	chr11:104315243-104334584	3103	-	0.00190348	6.47427	0	0	1.6867	7.05821	0.0128833	2.29431	1.68852	1.68852	0	0	0	0.001701	0.0499691	0	0	0.024863	0.000974564	3.01992	0.356301	0	0	0	6.25469	0.000673868	0	1.85268	0	0.00207278	0.700575	5.44199	9.93092	1.37058	11.6962	0.253213	8.78921	8.87719	14.1571	0.0161825	11.3557
TCONS_00010493	=	ENSBTAT00000026006	XLOC_007891	ZC3H18	TSS8672	chr18:13879225-13922305	1799	-	0	0	0	0	0	0	0	0	0	0	0	0	48.6268	0	0	0	2.72862	0	0	0	0	0	0	0	0	0	0	0	0	0	0	0	1.28542	2.68591	1.27536	0	0	0	2.62292	2.35704	0
TCONS_00008903	j	ENSBTAT00000049041	XLOC_006704	NUAK2	TSS7374	chr16:2894912-2914084	655	-	4.18311	3.24119	5.60047	2.48884	6.56992	5.72483	13.4133	8.82653	6.60078	6.60079	5.06204	6.37528	0	4.51773	4.56902	0	1.88193	3.85698	4.6066	4.76789	8.14109	7.0452	2.27773	0	7.92367	6.49945	8.56093	2.45567	10.3329	4.43308	0.000952975	5.55354	1.92702	2.12046	1.43269	2.5835	5.26143	3.70665	0	5.48487	2.06126
TCONS_00030223	=	ENSBTAT00000059773	XLOC_022568	U6	TSS24977	chr7:4363529-4447524	104	-	0	0	0	121.514	0	0	0	0	0	0	0	0	0	0	0	0	0	0	0	0	0	0	0	0	0	0	0	0	0	0	0	0	0	0	0	0	0	0	0	0	0
TCONS_00028183	-	-	XLOC_021065	-	TSS23313	chr5:114487368-114487811	443	-	9.08952	16.8805	3.55539	6.81451	5.74405	2.58044	9.03153	11.6003	5.77027	5.77027	6.61342	5.29073	0	5.24018	11.7904	0	2.9672	3.67926	7.97501	3.00812	2.63426	12.9697	6.0091	4.50683	6.67931	2.67172	0	3.96559	1.32186	4.5813	7.48341	2.01727	7.71319	1.86265	4.33813	6.38225	3.4919	3.82043	11.931	4.14258	4.19075
TCONS_00018071	-	-	XLOC_013422	-	TSS14856	chr22:54895707-54896206	499	-	12.6572	12.6572	8.6641	13.8385	9.33175	12.5765	8.38432	9.42291	9.37433	9.37433	19.3394	6.44646	117.698	17.0263	5.32072	42.691	15.6666	23.9092	4.31872	2.44348	5.34951	12.8764	9.76234	0	8.68092	5.42558	3.95949	9.6637	9.6637	18.6069	6.07875	1.63862	8.77155	9.07816	7.0477	4.14742	11.3458	5.17221	7.26865	6.73	5.67355
TCONS_00001193	j	ENSBTAT00000023484	XLOC_000895	ENSBTAG00000035556	TSS990	chr1:136947181-136961474	3294	-	2.6147	0.00222618	6.36733	0.00134236	27.5815	0	0.00631816	0.0109971	27.7243	27.7244	0.00901581	0.0924362	50.6391	0.0132265	2.70951	0.494635	17.4648	7.07707	12.6128	8.03829	13.2298	0.00145232	3.00603	0.00499161	4.27162	0.000985572	0.0049397	12.2633	10.4336	21.7307	6.81678	0.0016088	0.0176595	5.34279	0.0019229	0.0163077	0.000867674	0.00177798	1.36052	0.0123731	1.4365
TCONS_00000581	=	ENSBTAT00000043762	XLOC_000450	FAM3B	TSS496	chr1:143048203-143155057	722	-	19.823	20.4946	20.0073	25.7852	30.8143	25.197	23.1396	24.3001	30.9567	30.9567	23.3571	18.2616	168.478	25.2321	20.2926	13.1682	19.6832	18.0077	20.5747	15.3637	22.8571	18.5813	11.5091	9.58195	12.8388	17.6497	17.5656	22.4878	17.0912	16.5536	14.9776	11.3297	32.9533	32.1519	28.5949	21.3212	21.815	22.1982	34.169	30.624	27.1263
TCONS_00021093	-	-	XLOC_015677	-	TSS17370	chr26:49403910-49436747	293	-	22.6458	81.7574	42.0095	36.7292	13.5097	52.0277	22.3473	29.0559	13.5715	13.5715	23.4498	55.0749	0	30.8553	49.9363	0	42.0527	47.0004	23.8909	18.2607	27.613	13.0612	28.967	29.2299	35.2102	43.3649	29.4233	26.7137	27.0108	41.4244	9.39042	12.7812	27.2681	26.9432	47.7586	43.4457	24.0063	52.5422	52.4465	24.7773	51.4641
TCONS_00009466	=	ENSBTAT00000060792	XLOC_007132	U6	TSS7835	chr17:6371340-6371447	107	-	0	0	0	0	0	0	0	0	0	0	0	0	0	0	0	0	0	0	0	0	0	0	0	0	0	0	0	0	0	0	0	0	0	0	0	0	0	0	0	0	0
TCONS_00001261	=	ENSBTAT00000015200	XLOC_000946	ENSBTAG00000011437	TSS1042	chr1:146207249-146216697	2319	-	19.6946	19.8873	21.2929	19.9067	16.9002	20.7929	19.2291	21.0554	16.9779	16.9779	27.4787	24.6379	49.1629	24.9425	25.2528	16.1109	23.4248	21.956	25.0702	19.7889	23.6085	18.7147	19.9121	21.8477	22.7667	18.5163	22.2111	21.4906	22.3208	20.5807	22.55	21.3627	51.4061	41.3178	33.8545	28.5025	25.0999	31.346	28.7647	28.7861	24.9638
TCONS_00002663	j	ENSBTAT00000021699	XLOC_002022	ATP6V1D	TSS2215	chr10:79536642-79599928	927	-	0	0	0	5.61113	0	0.235341	0	0.0169355	0	0	0.0188146	0	0	0	2.16262	0	0.00161391	0	0.00646315	0	0	0	0	21.3451	0.00193108	0	0.0248126	0.293523	0.0771224	0.0326117	3.92975	0	0.0301218	0.00659204	1.31987	0.00225999	15.364	0.00197393	4.73886	0	10.655
TCONS_00003300	j	ENSBTAT00000029334	XLOC_002493	ITSN2	TSS2733	chr11:74895798-74982364	1040	-	0	0	2.05255	0.240739	0	0	2.22212	0.540594	0	0	2.1004	0	0	0.631214	0	0.00629978	4.91958	0	0	0.996146	0	0	0.17028	0	0	0	0	0	0	0	0.0168163	0	6.26554	3.47088	0.00738029	3.80682	8.89674	2.95774	5.274	5.65885	4.32478
TCONS_00023222	=	ENSBTAT00000040570	XLOC_017270	5S_rRNA	TSS19125	chr29:50787208-50787314	106	-	0	0	0	0	0	0	0	0	0	0	0	0	0	0	0	0	0	0	0	0	0	0	0	0	0	0	0	0	0	0	0	0	0	0	0	0	0	0	0	0	0
TCONS_00016442	=	ENSBTAT00000065763	XLOC_012260	5S_rRNA	TSS13550	chr21:60869326-60869445	119	-	0	0	0	0	0	0	0	0	0	0	0	0	0	0	0	0	0	0	0	0	0	0	0	0	0	0	0	0	0	0	0	0	0	0	0	0	0	0	0	0	0
TCONS_00023260	-	-	XLOC_017303	-	TSS19159	chr29:46312250-46312736	486	-	8.82259	11.0282	6.03922	2.89379	1.21961	2.19158	6.57473	8.44475	1.22518	1.22518	2.24672	1.12336	0	4.4505	4.4505	22.318	1.26003	0	7.90208	3.83221	1.11864	7.34348	8.93122	7.65533	4.53821	6.80731	2.06994	8.98131	3.36799	1.94546	6.35569	3.42655	13.1017	9.49175	7.36878	8.67275	2.96568	5.40785	7.5998	7.03662	4.74562
TCONS_00006276	=	ENSBTAT00000037359	XLOC_004655	CYHR1	TSS5139	chr14:1663922-1677519	922	-	1.73081	3.18513	0	2.27266	2.62779	2.90289	1.0782	0.109396	2.63987	2.63986	3.75781	3.26313	0	1.98437	1.68081	0	4.68499	0	0.976573	6.83436	2.89249	2.82329	0.955023	0	1.52845	1.48382	0.00979366	1.144	0	3.3281	0.303758	3.789	3.40054	3.26734	3.67305	6.14046	5.08756	2.47631	1.35438	7.13259	2.73047
TCONS_00028019	=	ENSBTAT00000020105	XLOC_020931	TOB2	TSS23168	chr5:113060939-113070989	4344	-	36.5153	36.7266	37.0975	34.9933	34.9471	34.2329	35.4066	34.9432	35.1043	35.1042	40.1367	47.037	35.3862	38.3752	40.6295	39.1839	40.2362	40.9824	23.4862	26.3264	27.9275	26.6208	26.4082	23.5628	33.3784	34.6512	32.8544	31.4896	36.1525	35.5701	30.5893	33.0107	46.6428	46.9015	42.5234	33.1931	35.1048	36.9052	33.3948	34.0286	31.3866
TCONS_00029085	=	ENSBTAT00000060175	XLOC_021756	U6	TSS24056	chr6:115682605-115682712	107	-	0	0	0	0	0	0	0	0	0	0	0	0	0	0	0	0	0	0	0	0	0	0	0	0	0	0	0	0	0	0	0	0	0	0	0	0	0	0	0	0	0
TCONS_00000335	=	ENSBTAT00000059631	XLOC_000261	U6	TSS291	chr1:82706096-82987709	107	-	0	0	0	0	0	0	0	0	0	0	0	0	0	0	0	0	0	0	0	0	0	0	0	0	0	0	0	0	0	0	0	0	0	0	0	0	0	0	0	0	0
TCONS_00028467	=	ENSBTAT00000062782	XLOC_021291	5S_rRNA	TSS23553	chr6:86241886-86241979	93	-	0	0	0	0	0	0	0	0	0	0	0	0	0	0	0	0	0	0	0	0	0	0	0	0	0	0	0	0	0	0	0	0	0	0	0	0	0	0	0	0	0
TCONS_00006348	j	ENSBTAT00000064860	XLOC_004697	PTK2	TSS5195	chr14:3870892-4065010	1119	-	0.515987	0	0	0	0	0.691371	0.538558	0.793536	0	0	0	0.705666	0	0.637608	0	0	0	1.69955	0	0	0.995291	0	0	0	0	0.613126	0	0	0	0	0	0	0.669037	0	0	0	0	0	1.33705	0	0
TCONS_00019976	=	ENSBTAT00000019217	XLOC_014828	PLK1	TSS16430	chr25:21587068-21597613	2170	-	10.2493	8.77359	9.80711	7.24349	6.33856	8.01561	9.80299	8.29189	6.36746	6.36746	8.86908	10.112	0	7.94953	8.0639	3.29461	6.93654	7.7685	8.41218	8.46272	6.43167	7.78464	7.00683	8.00384	7.56842	8.56155	6.62649	8.05062	7.51595	8.62849	7.5075	6.4312	7.76674	8.92685	7.84642	8.17009	12.7013	9.4901	11.3438	8.84882	8.02332
TCONS_00006208	-	-	XLOC_004594	-	TSS5075	chr13:6253997-6254164	167	-	297.558	390.544	356.446	219.596	226.235	425.01	332.617	118.673	227.267	227.267	227.324	340.986	2090.73	412.778	375.253	0	42.4967	52.6949	247.475	150.79	188.642	350.869	86.0633	129.095	133.927	172.192	244.344	208.251	340.775	426.492	150.05	57.7832	88.3756	240.095	82.8418	146.252	175.04	145.912	42.7195	39.5538	60.0205
TCONS_00006688	=	ENSBTAT00000066224	XLOC_004975	TIGD5	TSS5494	chr14:2310719-2313733	1944	-	0	0	0.148464	0	0.000186649	0.771098	0	0	0.000167028	0.000167027	0	0.00074016	0	0	0.000171433	0	0	0.0320993	0	0	0.143659	0.000148271	0	0.183627	0	0	0	0	0.00171187	0	0.000123217	0	0	0.00132273	0	0	0	0	0.73313	0	0
TCONS_00013498	=	ENSBTAT00000009974	XLOC_010082	ADORA2B	TSS11139	chr19:34084459-34104983	1783	-	30.8991	28.067	30.0613	25.9918	34.4041	31.2354	30.4624	22.2997	34.5615	34.5615	44.9117	48.9622	0	43.994	40.1856	12.1094	46.4027	56.6634	23.8364	19.0532	20.5812	22.239	24.107	31.8318	25.0206	21.9149	23.8915	27.4913	21.5456	31.7312	22.328	25.8666	26.0455	30.0262	26.7349	27.2559	23.3273	30.6323	28.4086	31.5438	23.7961
TCONS_00021918	=	ENSBTAT00000042464	XLOC_016322	bta-mir-584-3	TSS18076	chr28:30807699-30986965	85	-	0	0	0	0	0	0	0	0	0	0	0	0	0	0	0	0	0	0	0	0	0	0	0	0	0	0	0	0	0	0	0	0	0	0	0	0	0	0	0	0	0
TCONS_00031724	=	ENSBTAT00000061785	XLOC_023730	SNORA31	TSS26252	chr8:30260471-30260561	90	-	0	0	0	0	0	0	0	0	0	0	0	0	0	0	0	0	0	0	0	0	0	0	0	0	0	0	0	0	0	0	0	0	0	0	0	0	0	0	0	0	0
TCONS_00024093	=	ENSBTAT00000062620	XLOC_017939	U6	TSS19861	chr3:110338487-110456098	98	-	0	0	0	0	0	0	0	0	0	0	0	0	0	0	0	0	0	0	0	0	107.027	0	0	0	0	0	0	0	0	0	0	0	0	0	0	0	0	0	0	0	0
TCONS_00031976	j	ENSBTAT00000063377	XLOC_023938	ISCA1	TSS26479	chr8:80824027-80836135	228	-	4.65683	27.8255	106.996	0	194.66	77.9011	25.4926	35.7516	195.577	195.577	25.9925	20.0468	0	64.4848	165.368	76.3333	139.116	86.1973	0.0294864	0	0.0641083	30.5665	33.8565	30.9036	95.4271	84.0262	0	16.8913	21.0005	44.2772	3.04969	47.2402	28.2423	40.8056	16.2928	43.1182	43.8449	13.9349	0	31.569	68.857
TCONS_00011938	=	ENSBTAT00000059776	XLOC_008931	SNORD88	TSS9849	chr18:57317722-57324156	92	-	0	0	0	0	0	0	0	0	0	0	0	0	0	0	0	0	0	0	0	0	0	0	0	0	0	0	0	0	0	0	0	0	0	0	0	0	0	0	0	0	0
TCONS_00028613	=	ENSBTAT00000054961	XLOC_021409	TACC3	TSS23678	chr6:109636202-109645418	3057	-	5.77027	5.47725	5.8682	7.31749	7.36707	5.96937	6.50168	6.3308	7.40148	7.40148	7.41606	6.73202	0	6.7053	6.21267	8.10493	5.54123	5.58813	4.4352	4.61969	4.47256	5.43001	4.38824	4.27989	5.3696	4.86634	6.38136	5.59644	5.38095	7.6756	6.59765	6.24547	6.79923	5.17922	7.12309	8.04007	10.4115	8.5425	8.39881	9.83149	7.68689
TCONS_00011020	=	ENSBTAT00000010762	XLOC_008246	FOSB	TSS9086	chr18:53501994-53508395	3218	-	2.02936	1.81342	1.4778	1.32037	1.56531	1.60836	1.80167	2.58636	1.57237	1.57237	94.8987	91.4177	75.9593	93.1313	97.115	106.647	96.9507	95.4091	2.68189	3.73865	3.40958	3.00431	3.37324	4.92546	2.22956	2.15452	0.907677	1.60982	1.14385	2.35623	0.457005	1.08173	211.677	225.747	212.787	136.625	132.039	144.416	132.973	143.45	132.324
TCONS_00020700	j	ENSBTAT00000037140	XLOC_015368	BUD31	TSS17039	chr25:37513720-37532400	1081	-	1.39118	1.86635	0	2.58298	2.97266	2.04179	3.37405	1.70298	2.98641	2.98641	0	3.99686	76.7346	5.09781	3.03553	0	7.38663	4.0612	6.63591	4.28346	2.99471	1.76407	0	5.56148	1.25076	1.56254	5.26298	4.74721	1.83569	3.22345	2.81753	3.66954	1.25378	0	6.58103	4.99481	4.10939	1.48787	2.52596	7.46441	3.44366
TCONS_00008564	x	ENSBTAT00000046426	XLOC_006472	VPS13D	TSS7111	chr16:42079561-42349474	281	-	25.9006	4.7037	0	0.30288	41.2453	23.7158	40.1541	9.73918	41.4319	41.4319	3.95226	15.6043	244.207	31.7677	22.1781	0	37.4202	28.1962	11.5235	0	0	0	0	21.4764	13.2028	11.6364	0	4.81881	0	23.0518	0	15.5195	36.859	16.837	10.1798	30.4353	11.9627	1.22091	27.6856	21.0831	14.4912
TCONS_00012930	j	ENSBTAT00000024299	XLOC_009667	SRSF2	TSS10673	chr19:55665996-55674680	2127	-	0	4.9324	0	0.00448293	0.164798	0.0123249	0	0.0824044	0.156534	0.156535	0.195342	4.85947	97.0025	7.99136	5.9155	24.7384	0.0309111	7.07037	0.54299	0	0	0	0.00995525	0.0078414	0	3.93474	0	0.142473	0	22.8013	0	0.0194699	0.0132985	0.00403328	0.00907512	0.00689306	6.74051	1.97447	0.0131791	0.0180608	0.00357748
TCONS_00003143	=	ENSBTAT00000002696	XLOC_002379	IL36B	TSS2604	chr11:46575177-46585418	603	-	2.74332	0.00289273	1.45848	0	0	5.582	0.000351004	0.000927554	0	0	0	0	0	0.0538112	1.66985	0	0	0	0	0.00400661	0	0	3.58715	1.11755	0	0	4.94289	3.67768	0	0	0.000487448	1.40922	0.00103703	0	0	2.574	0	2.09531	0.91839	0.377614	2.72935
TCONS_00009316	=	ENSBTAT00000017756	XLOC_007003	IVNS1ABP	TSS7704	chr16:67765815-67785616	1107	-	2.51616	0	3.58347	0	0	0	1.24476	1.67994	0	0	0	1.80017	54.4038	0	0	0.0015143	1.08567	0	1.16276	0	0	5.86518	0	0	0	1.06846	2.65574	0	0	1.6297	1.2284	0	2.5624	3.44845	2.27813	0	0	1.01045	0	0	1.67018
TCONS_00026501	j	ENSBTAT00000016988	XLOC_019790	RACGAP1	TSS21899	chr5:30042570-30060273	2890	-	6.81332	10.3242	3.29471	7.27537	8.87547	9.05069	7.2332	7.61447	8.9156	8.9156	6.7609	5.90344	0	5.14396	8.27636	5.21222	8.38952	2.58955	5.00213	7.63434	9.22412	6.3502	11.1832	10.8785	5.72817	9.90989	3.34862	9.0619	7.59208	6.27915	12.298	8.05065	9.57588	10.6918	10.5523	8.91587	12.476	13.857	10.887	11.3858	12.0094
TCONS_00023192	j	ENSBTAT00000000112	XLOC_017256	MRPL23	TSS19106	chr29:50182519-50187374	364	-	0	0.263784	0	0	0	0	6.53154	0	0	0	3.80224	0	0	0	0	0	0	0	0	0	5.32728	0	0.00280768	0	0	0.0007697	0	0	0	0	4.20805	0	0.00279185	0	0.00140981	9.93251	0	0	0	0	0
TCONS_00004565	j	ENSBTAT00000011704	XLOC_003400	MIPEP	TSS3740	chr12:34552572-34638185	1271	-	8.91775	3.71163	0.770558	15.2015	10.7122	8.7461	9.64906	4.40185	10.7619	10.7619	5.79265	9.3656	33.772	6.89212	4.98271	52.3179	9.06802	0.00678409	4.45487	9.06378	8.35886	3.94625	0.0696831	3.81477	7.79947	0.000992922	0.0184666	0.00085555	6.02293	4.70473	2.04797	5.68587	0.865178	0.000568693	3.5842	7.87053	4.38159	8.37878	0.319125	13.6884	10.9753
TCONS_00002518	=	ENSBTAT00000060808	XLOC_001907	SNORA19	TSS2088	chr10:50655753-50687544	127	-	0	0	0	0	0	0	0	0	0	0	0	0	0	0	0	0	0	0	0	0	0	0	0	0	0	0	0	0	0	0	0	0	0	0	0	0	0	0	0	0	0
TCONS_00014802	=	ENSBTAT00000059817	XLOC_011018	U6	TSS12182	chr2:131791679-131857642	108	-	0	0	0	0	0	0	0	0	0	0	0	0	0	0	0	0	0	0	0	0	0	0	0	0	0	0	0	0	0	0	0	0	0	0	0	0	0	0	0	0	0
TCONS_00025697	=	ENSBTAT00000060453	XLOC_019177	Y_RNA	TSS21220	chr4:112970774-112970876	102	-	0	0	0	0	0	0	0	0	0	0	0	0	0	0	0	0	0	0	0	0	0	0	0	0	0	0	0	0	0	0	0	0	0	0	0	0	0	0	0	0	0
TCONS_00031266	j	ENSBTAT00000023306	XLOC_023371	C8H9ORF46	TSS25851	chr8:39532005-39568029	720	-	0.000650414	0.00237038	0.000591133	0.00156909	0	0.0157863	0.0122684	8.33886	0	0	0.00202443	0.112067	0	11.0031	0.00367622	0	0.184638	12.4262	7.05184	0.00349704	0	0	0.0101872	0.000857058	0	0	25.644	0	0.799366	0.000562206	0.404931	7.41429	0.00515101	0.0175579	0	7.46969	0	0.000708125	0.00313117	0.0134248	0
TCONS_00017712	j	ENSBTAT00000021429	XLOC_013172	C22H3ORF10	TSS14568	chr22:16769772-16777323	1070	-	0.000890101	0	0.000728518	0	0.00053807	0	0.000737581	0.000497012	0.000487753	0.000487759	0.281931	0.00122163	0	0.000981381	0.00596539	0	0.002468	25.0071	0	0	0	0	0.000432425	0	0.00111942	0.000488935	0.000374422	0	0.000395272	0.000503576	0.00130083	0.000512973	0.00166628	0.00170363	0.00882203	0	0	0.00125984	0.00205491	0.00157797	0
TCONS_00022694	j	ENSBTAT00000044244	XLOC_016892	OSBPL5	TSS18707	chr29:49076491-49157918	3181	-	10.9935	6.49177	0.00343562	15.2286	0	6.78457	3.36836	3.23946	0	0	3.38417	10.0801	40.7885	0.00315577	13.1135	32.5287	6.48791	12.4888	0.344657	0.00624757	3.77371	0.368233	5.63493	25.7287	17.7005	6.15451	20.6544	0.0766428	0.745783	1.92297	0.00375733	0.0102725	17.2426	0	2.65861	6.77388	0.103149	0.00115567	15.6462	14.3614	0
TCONS_00027957	o	ENSBTAT00000022601	XLOC_020885	CECR5	TSS23119	chr5:109152547-109430265	260	-	89.5227	53.2953	123.43	70.9028	60.5405	88.8195	66.4959	86.0772	60.8185	60.8185	41.5774	55.472	0	13.705	68.2627	0	36.6928	66.1123	42.6349	37.5364	23.5553	46.5292	38.0426	16.6654	27.9574	79.1789	51.4235	36.8062	60.1378	24.3789	42.4247	36.2745	23.5288	43.025	5.4982	14.1285	19.4153	23.8786	11.1677	20.3383	26.1719
TCONS_00029617	j	ENSBTAT00000005939	XLOC_022122	LSM7	TSS24473	chr7:22533095-22537819	448	-	0.00147101	0	0.00113605	0	0.00108484	0	0	31.2471	0.000975596	0.000975592	0	0.002433	147.756	22.0529	0	0.00302799	0.00114866	0	0	0.00110342	0.000714998	0.00160933	9.11175	0	0	0	0.00321145	0	0	0.00230086	0	0.0872012	0	0.00587562	0.00074385	22.0772	0	0.00101275	0.016094	0.00092352	0.0060437
TCONS_00018480	=	ENSBTAT00000044998	XLOC_013722	ENSBTAG00000039812	TSS15191	chr23:31665561-31667068	1507	-	6.79942	9.23749	5.92605	6.40954	7.183	5.81752	5.78262	7.09951	7.21561	7.21561	3.80708	3.80555	0	5.32858	5.015	0	8.26175	10.1501	5.97274	3.54751	4.34216	5.42202	6.76568	7.78389	9.07079	7.83714	7.46646	7.12912	4.65755	3.77613	5.95142	7.00825	13.5325	12.3564	11.7611	12.1657	10.3983	11.7376	7.15486	8.21431	11.0296
TCONS_00015293	-	-	XLOC_011365	-	TSS12568	chr2:111797169-111888354	972	-	0	0.654254	0	0	0	0	0	0.104769	0	0	1.67437	1.75874	44.2906	1.04007	0	0	0	1.08658	0.100458	0	2.97981	0	0.214105	4.16099	0.395887	1.68945	2.05084	1.22559	0	3.18364	0	0	1.87072	0.0316376	0.368228	1.45765	1.98857	0.283651	0.199023	0.457803	0
TCONS_00017468	=	ENSBTAT00000018886	XLOC_013018	PRKAR2A	TSS14390	chr22:51658043-51731522	1550	-	0	0	0.00259095	0	0	0	0	0	0	0	0	0	0.00398497	0	0	22.8911	0	0	0	0	0	0	0	0	0	0	0.00123976	0	0	0	0	0	0	0	0	0	0	0	0	0	0
TCONS_00025029	=	ENSBTAT00000019049	XLOC_018620	CDCA8	TSS20627	chr3:108785460-108800524	2196	-	3.07575	5.59711	3.54117	4.01909	3.60827	3.73926	3.55647	2.60467	3.62483	3.62484	3.74066	4.28613	0	4.05318	3.51105	0	3.59867	6.56492	4.61934	4.02775	4.07792	3.48789	4.2709	5.62782	3.75013	4.64773	3.9661	4.42354	3.54237	3.70569	3.63244	1.35693	5.40472	3.87616	5.34956	3.25032	5.56198	2.77477	3.86179	6.49277	4.29012
TCONS_00001951	=	ENSBTAT00000064616	XLOC_001481	ENSBTAG00000045679	TSS1623	chr10:82557429-82587611	102	-	0	0	0	0	0	0	0	0	0	0	0	0	0	0	0	0	0	0	0	0	0	0	0	0	0	0	0	0	0	0	0	0	0	0	0	0	0	0	0	0	100.834
TCONS_00016974	=	ENSBTAT00000065230	XLOC_012657	5S_rRNA	TSS13981	chr21:57844280-57844399	119	-	0	0	0	0	0	0	0	0	0	0	0	0	0	0	0	0	0	0	0	0	0	0	0	0	0	0	0	0	0	0	0	0	0	0	0	0	0	0	0	0	0
TCONS_00013490	=	ENSBTAT00000059439	XLOC_010076	SNORD49	TSS11133	chr19:33813166-33815163	67	-	0	0	0	0	0	0	0	0	0	0	0	0	0	0	423.523	0	0	0	0	0	0	0	0	0	0	160.159	0	0	0	0	0	0	0	0	0	0	170.216	0	0	0	1.18769
TCONS_00031167	j	ENSBTAT00000007761	XLOC_023287	NDUFB6	TSS25764	chr8:11372917-11389199	311	-	63.7339	43.54	81.7342	46.7477	63.6148	88.0286	71.3253	128.583	63.9121	63.9122	54.7215	84.4837	499.307	91.6383	117.155	380.889	66.0486	60.4811	110.691	88.7558	49.8211	100.98	26.4879	152.532	104.735	81.9978	41.9667	71.3025	73.3577	60.9024	53.6512	55.9283	47.7454	69.2781	57.108	64.6554	46.1965	79.931	84.3873	25.2692	0
TCONS_00002145	=	ENSBTAT00000059398	XLOC_001623	SNORD18	TSS1778	chr10:13318874-13323526	71	-	291.823	0	0	0	321.351	0	0	376.815	322.804	322.804	0	0	0	0	294.602	0	0	0	0	348.726	0	0	0	0	306.587	0	0	0	0	0	0	0	0	0	0	0	366.585	268.308	0	0	0
TCONS_00022491	-	-	XLOC_016764	-	TSS18553	chr29:41324560-41329159	635	-	10.0418	9.85856	11.5683	10.7872	8.55379	12.5424	10.982	13.4908	8.59289	8.59289	13.8458	9.81243	0	10.158	10.7071	24.5707	13.6377	6.85991	4.49344	4.49413	6.66412	11.673	6.00765	4.05924	8.40904	5.60599	3.13662	6.59008	9.43443	9.75038	5.34112	3.6003	6.45821	10.5635	9.24604	7.59844	14.0029	17.043	4.07149	11.3188	16.6601
TCONS_00018259	=	ENSBTAT00000035955	XLOC_013539	SLC29A1	TSS14997	chr23:17845968-17856246	2187	-	3.99134	7.46021	4.05491	6.22486	7.52726	0	0	6.45616	7.56243	7.56243	12.61	0	0.00611991	3.86518	2.69808	2.78163	4.975	0	0	4.15817	0	0	0.00122937	0.000846573	16.1328	7.60066	6.84309	10.0389	10.7614	0	5.39988	0	0.00171355	13.6011	0.00853544	12.9985	0.205898	0.0028895	0.238182	20.6359	0.295241
TCONS_00019027	=	ENSBTAT00000056983	XLOC_014115	HIST1H2AC	TSS15632	chr23:31579046-31589230	722	-	0.630992	1.86713	1.72708	0.88998	3.02315	3.10938	1.85125	0	3.03721	3.03721	0	1.99788	0	0.649478	1.93929	0	0.804397	0	1.3138	3.71018	3.24098	4.25981	1.62824	0	1.95196	1.95823	2.40794	1.92124	1.28096	1.12761	0.796914	5.36893	6.9471	9.54331	6.93267	7.77268	1.93763	5.63307	10.1386	9.86219	3.37707
TCONS_00029243	j	ENSBTAT00000052388	XLOC_021869	PLVAP	TSS24185	chr7:5685198-5704120	1351	-	4.27548	14.2552	5.09932	11.4203	6.88719	0.678974	0.0256196	11.8426	6.9127	6.91269	12.9919	7.71866	101.852	6.66842	16.8698	0	11.9655	14.8396	22.7608	22.7345	8.19758	15.4632	19.0727	21.4563	10.0653	15.7322	25.856	13.2403	18.4061	9.80174	11.1773	18.9392	0	7.81331	0	13.6232	0	0	4.4875	2.37185	2.82297
TCONS_00008510	=	ENSBTAT00000060173	XLOC_006435	U6	TSS7068	chr16:32961374-33072297	107	-	0	0	0	0	0	0	0	0	0	0	0	0	0	0	0	0	0	0	0	0	0	0	0	0	0	0	0	0	0	0	0	0	0	0	0	0	0	0	0	0	0
TCONS_00033856	=	ENSBTAT00000042403	XLOC_025429	bta-mir-542	TSS28111	chrX:18180132-18180229	97	-	0	0	0	0	0	0	0	0	0	0	0	0	0	0	0	0	0	0	0	0	0	0	0	0	0	0	0	0	0	0	0	0	0	0	100.385	0	0	0	0	0	0
TCONS_00030370	j	ENSBTAT00000003818	XLOC_022682	BEST2	TSS25098	chr7:13877081-13882909	2106	-	0	3.95226	0.000377376	2.26049	3.23715	0.00421597	0	1.48194	3.25044	3.25043	5.49823	0	0	2.22592	2.75202	0	0.000414664	2.81703	2.43463	3.62313	0	0	0.0024625	4.08009	6.46076	1.47502	2.51163	1.99657	1.99475	4.64642	1.29391	3.32492	5.06522	4.45404	3.57554	1.31356	1.37175	5.77878	0.000387755	3.0302	2.86105
TCONS_00004489	=	ENSBTAT00000059979	XLOC_003355	U8	TSS3683	chr12:21669545-21697383	132	-	0	0	0	0	0	0	0	0	0	0	0	0	0	0	0	0	0	0	0	47.9347	0	46.3146	0	0	0	0	0	0	0	0	0	0	0	0	0	0	0	0	0	0	0
TCONS_00005174	j	ENSBTAT00000001522	XLOC_003864	NAA20	TSS4246	chr13:39883213-39901761	767	-	8.6102	0	0	0	0	0	0	0.00674736	0	0	0	3.02748	0	0	0	0	8.54794	0	6.07776	0	0	0	0	0	10.0887	0	0	0	0	0	0	0	13.6663	14.7602	8.92614	0.983686	6.92857	9.22647	15.9006	11.0309	7.88834
TCONS_00029809	j	ENSBTAT00000004477	XLOC_022277	CIRBP	TSS24640	chr7:45354485-45359172	651	-	29.7129	24.883	22.7766	41.5798	33.754	23.3521	39.4558	23.4558	33.9071	33.9071	43.7418	27.3036	0	23.3418	34.0039	2.91789	35.4484	13.03	31.3588	38.5429	34.6961	33.2185	34.9651	43.2545	44.8072	32.1792	13.2442	30.8738	28.8391	38.6912	36.8486	39.6718	23.7774	25.4483	29.4296	29.6694	32.2915	34.5802	4.44285	30.5277	21.1321
TCONS_00031972	=	ENSBTAT00000044756	XLOC_023936	GOLM1	TSS26477	chr8:80641484-80687987	1232	-	1.85707	4.09042	1.92063	1.2038	1.8223	3.89812	2.74679	2.05869	1.83104	1.83104	2.99986	3.51694	0	4.44728	2.91423	0	2.53732	3.58959	3.52203	2.83284	2.78502	1.9358	3.44333	0.899766	3.45147	3.93463	1.37446	2.91589	3.66994	1.72775	4.44472	2.61878	2.093	2.97632	1.61901	2.50725	1.52812	3.08282	4.0167	2.13303	4.17615
TCONS_00003411	=	ENSBTAT00000064536	XLOC_002579	U5	TSS2824	chr11:96264483-96264596	113	-	0	0	0	0	0	0	0	0	0	0	0	0	0	0	0	0	0	0	0	0	0	0	97.5799	0	0	0	0	0	0	0	0	0	0	0	0	0	0	0	0	0	0
TCONS_00002199	=	ENSBTAT00000054992	XLOC_001658	LTB4R2	TSS1817	chr10:20692298-20704721	1250	-	3.6145	2.51106	5.08155	3.25398	2.82072	4.9982	3.4942	2.61737	2.83381	2.83381	8.2495	5.56219	0	9.53294	2.11999	12.2529	2.99022	3.74283	3.39641	5.80362	4.94023	1.82695	5.39047	4.62731	8.56652	3.82363	5.10443	8.23376	3.65222	2.80744	3.70052	3.99328	6.26785	7.90657	12.2173	6.9965	9.78219	10.9714	13.6772	7.77397	9.35724
TCONS_00008823	j	ENSBTAT00000050813	XLOC_006654	NEK2	TSS7315	chr16:73674451-73686725	1805	-	6.00702	4.80143	6.16409	8.06929	7.38881	3.2507	5.2324	6.03563	7.42371	7.42371	5.8415	5.60638	0	5.81368	4.96755	0	3.81289	5.15595	8.08488	5.15026	7.00845	4.40298	6.05801	5.57779	4.90018	3.80468	7.48119	4.05184	6.20457	7.04879	6.65111	5.29016	4.05977	4.03048	3.87628	5.06062	5.80058	4.59165	2.60994	0.760665	6.65618
TCONS_00019804	=	ENSBTAT00000051848	XLOC_014701	bta-mir-940	TSS16296	chr25:1792864-1792957	93	-	0	0	0	0	0	0	0	0	0	0	0	0	0	0	0	0	0	0	0	0	0	0	0	0	0	0	0	0	0	0	0	0	0	0	0	0	0	0	0	0	0
TCONS_00006026	=	ENSBTAT00000011856	XLOC_004455	DUSP15	TSS4922	chr13:61941883-61950327	885	-	1.41758	1.39628	1.3118	0.648014	1.0994	2.79642	1.40249	1.80509	1.10437	1.10437	1.95169	0.486856	0	0.479849	0.956575	0	3.98843	1.42286	0.499635	0	0.492549	1.08785	0.591278	1.78689	2.43535	0	0	0.961898	0.483425	0	0	0	0.697642	0.851633	0.647675	4.94818	1.51666	1.66833	1.31793	1.19548	0.618739
TCONS_00027258	j	ENSBTAT00000063193	XLOC_020347	PIM3	TSS22523	chr5:120969930-120973246	1964	-	49.1526	44.0376	46.7643	48.895	54.9634	46.3902	54.9923	46.2821	55.2101	55.2101	64.4431	68.3761	130.133	61.2644	63.6411	51.9495	63.8786	85.2669	43.0895	38.8897	43.3014	36.4712	35.2985	41.6548	39.0029	39.4603	44.1057	37.6984	36.2267	38.7452	42.4836	47.7622	59.2071	61.3271	57.9996	48.3302	51.8472	51.3883	52.6286	47.152	45.8099
TCONS_00012483	=	ENSBTAT00000042488	XLOC_009366	bta-mir-744	TSS10331	chr19:31284736-31363093	100	-	0	0	0	0	0	0	0	0	0	0	0	0	0	0	0	0	0	0	0	0	0	0	0	0	0	0	0	0	0	0	0	0	0	0	0	0	0	0	0	0	0
TCONS_00014522	=	ENSBTAT00000007349	XLOC_010812	IGFBP2	TSS11954	chr2:105338357-105367369	1141	-	9.44482	8.46505	11.3433	10.2414	9.4934	11.6599	6.91207	10.0552	9.53704	9.53704	5.45036	5.47368	0	6.46016	5.56835	6.47514	7.22804	7.85138	2.63789	3.67354	1.75455	3.22398	1.78497	5.48414	4.77799	6.52285	5.86982	5.25288	5.88825	2.5002	6.16218	7.38979	14.6688	11.956	12.2107	16.6213	16.3429	16.9207	20.3544	13.2104	15.0384
TCONS_00017944	=	ENSBTAT00000030613	XLOC_013320	ENSBTAG00000022598	TSS14745	chr22:53073617-53077228	1240	-	2.32057	4.99545	5.24085	0.295018	5.1181	2.78754	4.89477	0	5.13883	5.13883	2.42193	3.68909	0	6.34714	8.12114	13.8648	4.66775	4.51456	3.24001	4.95689	3.24035	0.00117698	3.02563	9.94697	2.30591	2.51149	2.33334	4.08304	4.18506	4.02352	0.000195087	0	3.08613	3.37934	5.41479	5.07992	7.75161	7.66199	1.14204	7.59974	11.1678
TCONS_00021565	=	ENSBTAT00000039742	XLOC_016043	HGSNAT	TSS17778	chr27:37453106-37479968	1781	-	0	0	0	0	0	0	0	0	0	0	0.82736	0.0028001	36.5749	0	0	17.4376	0	2.45464	0	0	0	0	0	0	0	0	0	0	0	0	0	0	0	0.260622	0	0	0	0	0	0	0
TCONS_00026229	j	ENSBTAT00000005523	XLOC_019577	RARRES2	TSS21668	chr4:113564406-113567744	716	-	53.6191	50.032	39.1136	44.1869	42.9386	42.8453	35.8785	29.3649	43.1414	43.1414	73.9696	71.3788	253.72	71.5757	64.8442	143.144	69.7737	18.5066	28.1118	35.0762	23.9306	14.8327	33.0114	19.8832	10.4311	15.6541	20.9473	13.8409	13.1653	17.9603	12.5129	7.07864	35.7209	57.0107	34.8974	46.5062	57.9453	47.7448	63.534	50.4733	39.8101
TCONS_00029602	j	ENSBTAT00000011581	XLOC_022111	ENSBTAG00000008789	TSS24462	chr7:21574778-21577227	1578	-	8.37779	11.4787	11.7734	8.34079	14.8045	11.8986	11.1873	7.50673	14.868	14.868	10.2832	9.89076	53.5116	11.7056	11.2404	7.35172	11.5871	16.2016	9.30308	7.51415	6.79716	9.11424	6.9412	12.7397	7.64086	9.86292	6.49003	8.88388	8.16302	12.6787	4.97569	13.9436	8.33021	0	2.4859	2.992	2.7252	5.20029	2.41847	3.53788	6.39492
TCONS_00024935	=	ENSBTAT00000020322	XLOC_018556	KIF2C	TSS20552	chr3:101832372-101851108	2841	-	4.05165	3.74752	4.28007	4.10871	3.51246	2.02347	3.35713	3.78384	3.52872	3.52872	4.14166	3.71782	0	3.69232	4.49319	0	4.19964	3.53992	3.28525	2.41906	2.4467	2.50458	4.10248	2.44346	3.4576	3.72943	3.18735	3.00744	2.436	3.76984	3.29872	3.17608	3.37478	2.37373	3.484	3.51392	3.40972	3.75284	4.28786	3.53736	1.99923
TCONS_00007544	j	ENSBTAT00000007723	XLOC_005674	CD82	TSS6248	chr15:75507139-75567303	1867	-	0	6.51215	0.0011122	0	4.92387	13.7468	0	0	4.94267	4.94267	7.55837	15.7762	0.014183	7.87882	5.38632	0.00813311	10.1078	0.00124696	8.63311	17.5999	7.56353	6.26559	0.00131104	0.0022977	3.73435	0	23.9595	3.96691	4.14225	8.35733	14.4653	0	8.66242	4.48744	0	3.27202	5.20591	6.74724	8.45394	0	7.72344
TCONS_00010371	-	-	XLOC_007793	-	TSS8567	chr17:17823233-17823749	516	-	7.98325	7.98325	4.09851	6.54623	15.4502	13.8816	5.94924	7.64136	15.5207	15.5207	9.14841	7.11543	0	10.0678	8.05421	0	9.12124	5.65506	3.06442	10.4029	12.1467	12.1823	12.6996	0	4.10647	4.10647	11.2381	7.11101	8.12687	3.52076	12.6523	4.65084	7.11315	2.86292	5.55646	3.92384	5.36709	4.89337	2.29227	5.30599	3.22061
TCONS_00010326	=	ENSBTAT00000060957	XLOC_007763	THAP7	TSS8531	chr17:74333155-74335433	760	-	9.55977	8.14876	6.69698	2.72564	6.29953	4.64162	5.24847	9.1478	6.32795	6.32795	11.9233	11.3798	0	7.86449	6.66417	41.9358	10.6388	10.3617	5.18937	2.95949	3.81042	4.21363	5.11396	7.8061	6.08256	4.93403	16.2144	4.71623	3.58579	10.7836	4.82424	7.63915	6.61995	8.31266	13.3058	17.1222	5.63736	12.2008	5.03807	15.6214	12.8587
TCONS_00021192	=	ENSBTAT00000057282	XLOC_015760	bta-mir-1287	TSS17459	chr26:19334010-19359393	91	-	0	0	0	0	0	0	0	0	0	0	0	0	0	0	0	0	0	0	0	0	121.339	0	0	0	0	0	267.295	0	0	0	0	0	0	0	0	0	0	0	0	0	0
TCONS_00018114	=	ENSBTAT00000002136	XLOC_013453	KIFC1	TSS14891	chr23:7512779-7527613	2271	-	8.56198	5.47889	6.36803	6.77261	9.52238	6.66879	5.80225	7.13598	9.56686	9.56686	7.88188	7.13327	10.9306	6.17993	9.03318	3.55487	7.16255	2.33766	4.95955	5.6271	5.41864	4.03746	5.8609	4.09889	3.43449	5.03563	4.70158	6.44164	5.43026	2.75308	6.60916	5.9559	7.36443	8.50082	8.51686	10.0492	9.01133	12.7676	11.6116	7.20385	11.7711
TCONS_00006522	=	ENSBTAT00000008157	XLOC_004844	IFT27	TSS5355	chr14:58850047-58851086	1039	-	2.11168	0.347369	0.492369	0.927953	0.397119	1.39054	1.7325	1.79238	0.398924	0.398924	0.73369	0.368007	0	0.721017	1.0803	0	1.66188	2.12043	0.740961	0	0.365026	0	0.420462	1.29998	1.07481	0.361848	2.02116	0.708509	0.707729	1.25538	0.820015	1.10958	0.587905	0	0.535565	2.34257	1.93113	0.472439	2.24388	0.500382	1.03387
TCONS_00015575	-	-	XLOC_011573	-	TSS12801	chr2:96331583-96331968	385	-	15.3492	18.7601	2.33484	15.6629	3.77214	3.38916	11.8621	6.5297	3.78935	3.78935	13.8978	5.21166	95.19	12.0443	13.765	34.5136	11.6914	14.4971	15.7117	5.92632	13.8394	15.1418	5.91929	17.7579	8.77264	10.5272	9.60319	8.68072	12.153	9.02567	13.7603	5.29898	6.07833	7.33926	9.49622	8.38249	6.87942	3.34519	7.83515	7.25452	7.33887
TCONS_00008209	j	ENSBTAT00000004065	XLOC_006192	PEX16	TSS6809	chr15:76816892-76825892	1096	-	2.95469	6.74556	8.68563	0.00654369	6.77331	0.000817542	17.3039	9.76267	6.80428	6.80427	14.9167	0.000544593	110.286	4.64916	3.50511	0.00115315	0	12.1717	0.0010321	5.50716	0.000834578	15.7193	0.00222257	0.00139597	0.00105126	3.7812	0.00671076	0.000813903	0.000669542	0	0.00919269	0.00184894	0	3.98969	7.40763	11.9223	6.27471	0	0.0051647	11.7268	0.00056611
TCONS_00033628	=	ENSBTAT00000042283	XLOC_025231	bta-mir-222	TSS27905	chrX:103538140-103538250	110	-	0	0	0	0	0	0	0	0	0	0	0	0	0	0	0	0	0	0	0	0	0	0	0	0	0	0	0	0	0	0	0	0	0	0	0	0	0	0	0	0	0
TCONS_00017884	j	ENSBTAT00000013382	XLOC_013283	SEMA3B	TSS14694	chr22:50655303-50661989	2771	-	13.7512	15.2194	16.1325	14.4773	18.0869	15.0103	13.9067	15.7781	18.171	18.171	21.5871	17.4332	65.2233	19.3558	19.0118	35.4759	17.4993	18.0119	7.59681	7.65876	9.14961	8.64453	7.70384	8.56153	14.5847	15.1192	15.6935	16.6183	15.9992	17.2279	12.5873	8.06387	10.7788	9.9422	14.4059	8.55749	10.9598	10.2259	8.91504	8.56591	9.2772
TCONS_00031710	=	ENSBTAT00000060387	XLOC_023717	SNORA30	TSS26238	chr8:23386996-23662561	108	-	0	0	0	0	0	0	0	0	0	0	0	0	0	0	0	0	0	0	0	0	0	0	0	0	0	0	0	0	0	0	0	0	0	0	0	0	0	0	0	0	0
TCONS_00001402	=	ENSBTAT00000049319	XLOC_001069	F2RL1	TSS1167	chr10:7956083-7965562	1962	-	14.8106	15.3105	16.2939	19.4176	15.1848	17.3445	16.0572	14.7747	15.2538	15.2538	30.2134	30.9539	86.2885	30.3996	29.8634	0	28.4193	28.3484	17.4273	10.4554	16.074	19.1575	25.5231	8.76981	15.4889	22.0261	21.3572	17.5267	19.4919	20.5779	11.5799	21.4525	24.9651	24.6957	25.3759	24.7719	20.0681	21.2949	21.7452	21.8584	23.684
TCONS_00016838	=	ENSBTAT00000046326	XLOC_012555	NEIL1	TSS13871	chr21:33855756-33861985	1037	-	1.50936	3.02628	2.7217	0.504111	2.70931	2.07698	1.95312	0.000345995	2.72177	2.72177	3.48465	3.15197	0	1.88898	2.17535	0	0.988121	2.04687	2.12142	0.584593	3.09296	1.28557	1.70309	2.77243	1.93933	3.52112	1.97983	1.86074	1.72093	3.28922	0	1.92791	0.000542303	2.91297	2.18053	1.85308	2.12106	1.35815	3.18147	1.901	2.12152
TCONS_00020576	o	ENSBTAT00000037413	XLOC_015267	PRSS8	TSS16928	chr25:27485085-27489683	310	-	90.6886	59.233	73.8523	111.676	88.456	111.724	80.6733	88.0165	88.8603	88.8603	45.0026	77.1679	407.393	63.3397	66.5831	203.799	61.7855	45.6121	52.4355	81.7503	90.716	89.3709	86.4739	45.5589	80.6738	122.73	107.992	82.5077	63.8016	56.5673	88.6762	69.4932	38.3616	51.6271	42.9537	37.5423	42.2652	34.4999	32.5441	40.473	30.058
TCONS_00015044	=	ENSBTAT00000062572	XLOC_011182	5S_rRNA	TSS12369	chr2:35076259-35186366	117	-	0	0	80.8047	73.4967	0	0	0	0	0	0	0	0	0	0	0	0	0	0	0	0	0	0	0	0	0	0	0	0	0	0	0	0	0	0	0	0	0	0	0	0	0
TCONS_00006241	-	-	XLOC_004627	-	TSS5108	chr13:70530818-70531303	485	-	4.42681	5.53351	6.06046	17.4238	3.6717	3.29893	8.79714	7.06204	3.68846	3.68846	4.50924	9.01849	0	7.81577	6.69923	0	12.6446	0	0	3.84569	6.73547	2.45644	8.96263	0	2.27708	7.9698	0	2.25322	2.25322	3.9046	1.27561	1.7193	6.57388	6.35009	6.16225	5.43953	1.48806	8.68299	7.62653	4.70757	7.14347
TCONS_00019258	j	ENSBTAT00000048327	XLOC_014293	DSC3	TSS15832	chr24:26339850-26449040	4084	-	10.29	4.71286	15.44	0	0	1.61181	0	2.39011	0	0	1.00271	0	0	0	0	0	0	0	0	0.0287234	0	0	0	0	1.39817	0	13.7269	0.35809	5.84061	0	0	0	0	0	0	0	0	0	0	0	0
TCONS_00025069	j	ENSBTAT00000011773	XLOC_018647	NGEF	TSS20657	chr3:113218870-113266447	1674	-	7.01475	1.4578	5.37136	4.85247	5.98341	1.85598	0	3.18194	6.00848	6.00847	3.45827	5.15444	0	1.35197	1.31255	0	1.75051	0	2.56982	0	0	1.42365	0	0	2.8867	0	0	3.77387	1.92692	5.64813	3.31736	0	0	2.90502	2.16246	3.79557	0	0.00307425	1.67195	0	1.56422
TCONS_00026221	=	ENSBTAT00000060078	XLOC_019571	Y_RNA	TSS21661	chr4:112975141-112975253	112	-	0	0	0	0	0	0	0	0	0	0	0	0	0	0	0	0	0	0	0	0	0	0	0	0	0	0	0	0	0	0	0	0	0	0	0	0	0	0	0	0	0
TCONS_00005369	=	ENSBTAT00000044590	XLOC_004000	AURKA	TSS4404	chr13:60092042-60107177	1932	-	6.88991	5.5548	4.92895	7.29662	6.00828	5.04576	3.74017	5.62975	6.0362	6.0362	5.07954	5.07663	0	5.04162	3.68109	0	5.87329	6.60177	5.34793	3.51978	4.64275	4.50895	4.69741	5.98247	6.15477	6.14111	6.56078	4.74436	4.75139	7.08243	4.22192	5.43461	6.52225	6.44367	5.41155	7.04172	5.23841	5.62226	7.10124	6.65831	6.93084
TCONS_00033064	=	ENSBTAT00000060559	XLOC_024779	ENSBTAG00000043547	TSS27420	chrM:1452-16338	69	-	0	0	0	0	0	0	0	0	0	0	0	0	0	0	0	0	0	0	0	0	0	0	0	0	0	0	0	0	0	0	0	0	0	0	0	0	0	0	0	0	0
TCONS_00012968	=	ENSBTAT00000062351	XLOC_009684	U6	TSS10696	chr19:56326150-56347610	103	-	0	0	0	0	0	0	0	0	0	0	0	0	0	0	0	0	0	0	0	0	0	0	0	0	0	0	0	0	0	0	0	0	0	0	0	0	0	0	0	0	0
TCONS_00010770	=	ENSBTAT00000044563	XLOC_008093	FXYD1	TSS8897	chr18:46053082-46057378	672	-	3.35187	4.42814	0.769848	3.66374	3.12134	3.85544	3.86109	3.55008	3.13566	3.13566	1.76521	5.30522	0	8.08053	3.44904	0	4.63056	6.60267	2.88339	1.97673	4.00319	4.39211	1.31652	1.98824	1.75211	1.74908	2.15959	3.9949	5.18527	1.01414	0	0.88562	3.67936	4.50808	3.35068	4.46183	2.05096	5.97405	3.57859	4.77058	10.7389
TCONS_00011939	=	ENSBTAT00000059734	XLOC_008932	SNORD88	TSS9850	chr18:57317722-57324156	94	-	0	0	0	0	0	0	0	0	0	0	0	0	0	0	0	0	0	0	0	0	0	0	0	0	0	0	0	0	0	0	0	0	0	0	0	0	0	0	0	0	0
TCONS_00019825	=	ENSBTAT00000064224	XLOC_014717	FLYWCH2	TSS16314	chr25:2322583-2328849	629	-	0.000358006	5.30049	3.4e-05	2.8166	3.21626	1.45482	3.32899	0.000377242	3.23165	3.23165	4.1341	1.44309	49.9628	0.985695	0.00020631	0	0.00386953	2.13233	4.22897	1.9009	0	0	0.00277025	3.31092	2.36935	2.2653	0	0	0.00120297	0.000531625	7.45e-05	0.000213451	0	0	0	0.000241661	0	0	5.49927	9.82042	0.00266909
TCONS_00030169	=	ENSBTAT00000062194	XLOC_022539	U2	TSS24936	chr7:2241642-2256881	132	-	0	0	0	0	0	0	0	0	0	0	0	0	0	0	0	0	0	0	0	0	0	0	0	0	0	0	0	0	0	0	0	0	0	0	0	0	0	0	0	43.0387	0
TCONS_00031163	=	ENSBTAT00000028055	XLOC_023284	PBK	TSS25761	chr8:10819982-10852941	1956	-	8.51698	9.70527	5.97977	7.70327	6.71357	7.22773	8.94516	10.4761	6.74422	6.74422	4.52246	7.25093	16.5628	8.02722	6.64512	12.7544	6.27238	10.9161	7.42354	7.95579	5.99605	6.53355	10.6995	4.60541	6.26363	9.9208	10.583	8.5027	6.95796	7.47544	10.1855	8.45468	8.03646	9.30819	7.76012	9.35391	10.1184	10.6831	6.93777	11.2744	10.8759
TCONS_00015638	=	ENSBTAT00000048408	XLOC_011623	ENSBTAG00000034138	TSS12854	chr20:6760172-6794112	724	-	0	0	0	0.844663	0	0	0	0	0	0	0.171555	0	45.0098	0	0	0	0.000881913	0	0	0	0	0.326339	0	0.0094294	2.01494	0.00111512	0	0	0.33037	0	0	1.24339	0	3.47876	1.59112	1.39371	0.174189	1.31137	0	0.0333764	1.04031
TCONS_00013661	=	ENSBTAT00000055258	XLOC_010183	SMARCE1	TSS11260	chr19:41488357-41511043	2243	-	0.00363676	0.0787061	1.17608	0.0115708	2.12403	0.0277864	0.000762477	3.98449	2.13644	2.13644	6.24224	1.56368	36.7455	6.56838	5.30119	13.5899	2.07432	0	0	1.22448	3.20786	1.9272	0.0149448	8.77521	2.47661	0	1.55465	0.929032	0	1.89262	4.05674	1.42276	4.92678	3.25423	2.8463	6.01686	0.670736	6.49098	10.7808	5.89913	0
TCONS_00002666	o	ENSBTAT00000021623	XLOC_002023	PLEK2	TSS2216	chr10:79600114-79644198	221	-	35.3324	0	60.6717	43.5298	12.4703	0	0	0	12.5157	12.5159	27.9884	24.1274	0	39.3006	9.47631	0	0	45.9393	43.422	36.7499	20.2956	18.0228	48.4627	50.6792	0	17.1915	43.0896	0	15.0602	24.1424	17.6002	25.1878	43.0361	114.232	106.383	110.621	112.25	136.775	93.8451	224.284	134.678
TCONS_00026336	-	-	XLOC_019665	-	TSS21762	chr4:104863770-104864216	446	-	2.56525	10.261	0	1.68279	5.67382	1.27444	2.54889	0	5.69971	5.69971	5.22604	2.61302	71.5716	2.58805	10.3522	0	8.79275	7.26853	3.93875	4.457	5.2041	2.84692	10.3873	0	10.5562	6.59763	4.81484	5.2228	7.8342	0	5.91352	0	7.61887	9.19938	14.2836	7.56505	12.0722	7.54744	14.7314	8.18385	8.27901
TCONS_00027186	j	ENSBTAT00000012511	XLOC_020301	SMDT1	TSS22470	chr5:113570338-113574038	419	-	10.6414	12.3712	28.9627	18.4697	39.9507	53.6292	61.5671	3.77454	40.1384	40.1385	68.729	56.9841	0.00185982	48.6231	65.4918	158.822	52.8663	50.5679	1.7202	4.51677	38.2974	15.5244	49.4194	69.1519	43.7437	18.7022	4.77797	37.1503	0.0157665	47.6372	3.93464	111.34	67.8635	35.747	118.362	77.6605	56.9798	87.7643	12.2002	130.099	129.957
TCONS_00025739	=	ENSBTAT00000050855	XLOC_019205	bta-mir-671	TSS21252	chr4:114610855-114615162	118	-	0.947397	0	0	0	0	0	0	0	0	0	0.0355251	2.69454	0	0	0	0	0	0	0	0	0	0	0	0	0	0	0	0	0	0	0	0	0	0	0	0	0	0	0	0	0
TCONS_00000521	=	ENSBTAT00000064836	XLOC_000404	SNORA48	TSS447	chr1:130413416-130413546	130	-	0	0	0	0	0	0	0	0	0	0	0	0	0	0	0	0	0	0	0	0	0	0	0	0	0	0	0	0	0	0	0	0	0	0	0	0	0	0	0	0	0
TCONS_00026822	j	ENSBTAT00000043315	XLOC_020045	MPST	TSS22173	chr5:75810520-75827375	1222	-	1.57285	0.00513197	30.8139	0	19.1908	4.68576	0	0.00577067	19.2836	19.2836	0.00439196	0.0200226	151.546	0.0441783	0.0723642	79.6236	0.0129971	0.0456066	10.8587	15.4626	16.9588	0.0158739	1.73005	0.0199741	18.0681	9.53775	0.0102621	0.0215014	8.72341	0.286671	0.015266	0	11.4778	0.138005	0	0.0102345	0.0185305	0.00854625	52.833	0.0098293	0.762603
TCONS_00000339	j	ENSBTAT00000016291	XLOC_000265	CLCN2	TSS295	chr1:83443045-83457808	1446	-	6.8093	4.76956	16.1161	21.4747	7.7385	0.581413	8.05687	12.5278	7.77433	7.77432	5.15174	1.85337	63.2446	2.80455	0.554866	0	0.00208968	9.75426	4.14527	0	4.40608	5.15186	2.3492	1.28684	3.22934	9.35708	13.5869	6.34296	11.6834	13.2618	5.54456	2.93797	5.23906	4.97957	0	2.49549	0.00305792	2.28577	7.73302	0	5.06061
TCONS_00003430	j	ENSBTAT00000032762	XLOC_002594	FPGS	TSS2839	chr11:98498178-98506303	1309	-	0.00285777	0.00687692	0.00419972	5.81463	0.00625376	0.00418406	0	0.00489322	0.00557964	0.00557964	0.00151653	0.0520565	0.00145548	0.00187859	0.00103396	0.00950175	0.0037496	0.000937901	0.00378597	0.00442626	0.0422809	0.00138948	0.0120455	1.46318	0.0146302	0.00915694	0.00284128	0.22245	0.00278828	16.0917	0.00208965	0.0119358	0.335145	0	1.57587	7.05286	20.8795	0.0512203	0.0061262	0	0.003232
TCONS_00029777	=	ENSBTAT00000050202	XLOC_022257	MISP	TSS24614	chr7:44942016-44951962	2781	-	5.7139	3.96641	3.84683	5.40798	7.29035	5.24111	4.17996	5.41677	7.32395	7.32394	6.4029	7.33601	21.0301	8.10746	7.35078	16.1539	8.55813	7.37258	0.954162	0.72036	0.739297	0.581311	0.360362	0	3.26568	4.52577	4.4159	5.43536	5.0779	6.49075	5.7725	4.52543	1.05959	1.74156	1.8994	0.838276	0.967341	2.69541	3.05602	1.18579	1.86133
TCONS_00012128	-	-	XLOC_009084	-	TSS10020	chr18:36900755-36901076	321	-	46.28	20.5689	14.0798	23.613	11.3736	10.2188	17.883	29.532	11.4255	11.4255	20.9519	20.9519	0	18.1578	15.5638	52.0319	26.4385	36.4257	36.8457	14.8906	23.472	25.6808	35.6951	17.8476	23.8058	34.3861	19.3034	28.791	7.8521	31.7494	23.7082	27.9602	18.3271	36.8816	14.3163	25.2745	6.91416	7.56469	11.8121	10.9367	5.53195
TCONS_00012915	=	ENSBTAT00000011106	XLOC_009660	SOCS3	TSS10662	chr19:54458828-54460209	700	-	5.83099	4.83987	0.000191957	0.000447577	3.17022	2.89486	1.70553	0.0423349	3.18434	3.18435	1.15174	0	0	2.44124	3.03865	2.40238	0.44047	0	0.282886	3.1564	0.0003463	0.737148	0.00704739	4.53303	4.27212	3.35249	8.04488	1.00616	0.813149	6.11715	0.00272602	3.88359	0.213691	0.100114	15.2702	2.86791	6.56542	1.47621	0	1.0056	2.13594
TCONS_00033252	j	ENSBTAT00000012167	XLOC_024937	NSDHL	TSS27586	chrX:35387190-35413328	2220	-	3.7525	5.57058	0.278567	0	7.44405	15.4241	0.0463232	8.73472	7.47318	7.47318	16.7587	0.00527346	103.043	3.13435	4.7091	41.0425	7.87863	0.00139109	10.2279	15.9606	4.60645	11.5651	0.0198429	0.00146529	22.119	6.56762	20.7811	1.26399	10.3235	7.11848	5.07362	0.00242459	2.83103	0	0.000974111	3.92239	5.77136	2.86315	10.6163	0.0362851	0.00439304
TCONS_00021330	j	ENSBTAT00000005331	XLOC_015852	TIAL1	TSS17569	chr26:40041203-40060847	1798	-	0.0020318	0.000730472	5.39067	0	12.5455	0	4.94692	0.0873413	12.6018	12.6018	0.142837	0.00126968	0	8.31231	0	0	0.00239831	0.0146279	0	0.0522028	0.000828225	0	0.01287	0	0.0991821	7.91899	0.00480894	0	0.00755871	0.430002	5.40932	0.00153472	0.000439572	0	0.000549226	0.00104207	0.00178025	0.00105206	3.84938	0	0.000915659
TCONS_00003364	=	ENSBTAT00000064264	XLOC_002538	MRRF	TSS2782	chr11:93121980-93138808	558	-	22.8511	16.6012	24.104	17.7237	21.7861	27.9045	15.4789	33.1669	21.8875	21.8875	11.7654	35.4005	176.012	27.6244	27.5255	0	19.2356	8.99427	26.6243	12.0284	26.4896	18.5308	23.2077	14.7047	25.9874	20.5293	35.5418	16.0419	24.5187	22.3219	30.3801	16.4147	16.6578	11.9626	22.0398	21.6969	35.7316	16.1364	27.3538	24.7294	24.9633
TCONS_00026685	=	ENSBTAT00000027860	XLOC_019929	PRIM1	TSS22052	chr5:57042182-57060735	1628	-	0	3.9464	0.000184234	0	0.00035281	0.00513445	0.00119663	1.06955	0.000321455	0.000321452	0	0.000137201	0	0.000747322	0.000276223	0	0.688869	0.000484584	0.00257443	1.72348	0	0.00413597	0.000164437	0	0.000215436	0	3.21644	0.000368267	0	0	0	0	2.80927	0.0617448	0.0208415	5.26552	0.197596	5.91955	0.723729	5.44181	1.55441
TCONS_00006809	=	ENSBTAT00000041081	XLOC_005067	5S_rRNA	TSS5594	chr14:33207210-33207319	109	-	0	0	0	94.7404	0	0	0	0	0	0	0	0	0	0	0	0	0	0	0	0	0	0	0	0	0	0	0	0	0	0	0	0	0	0	0	0	0	0	0	0	0
TCONS_00022547	j	ENSBTAT00000018091	XLOC_016797	FKBP2	TSS18594	chr29:43159738-43162658	577	-	0	0	0	0	0	0	0	0	0	0	0	0	0.011826	0	0	0	0	0	6.3955	0	6.29003	0	0	0.0148535	0	0	0	5.43399	0	0	0	0	0.00331115	0.0024762	0	0	0	0	0	0	0
TCONS_00017948	-	-	XLOC_013324	-	TSS14749	chr22:53085682-53086374	386	-	11.4371	11.2959	7.62687	5.17198	14.7508	11.4925	9.08418	15.9711	14.817	14.8169	9.47416	0.00419302	0	3.90706	0.00128621	0	12.694	0	13.6338	17.5152	18.2015	14.8168	11.0176	11.846	4.40685	13.3307	0.21345	4.40947	10.3473	0.000566415	20.4346	15.5709	9.93603	6.94817	29.4287	20.2387	0	11.4566	3.77318	0	15.293
TCONS_00028319	=	ENSBTAT00000063799	XLOC_021177	ENSBTAG00000045605	TSS23430	chr6:28869173-28869276	103	-	0	0	0	0	0	0	0	0	0	0	0	0	0	0	0	0	0	0	0	0	0	0	0	0	0	0	0	0	0	0	0	0	0	0	0	0	0	0	0	0	0
TCONS_00007194	=	ENSBTAT00000047079	XLOC_005384	SC5DL	TSS5936	chr15:32412524-32424510	1542	-	1.27861	0	0	0	0	0	0	0	0	0	0	1.46751	0	0.0173358	0.0208754	0	0	4.0572	0	0	0	0	0	0	1.05484	0	0	0.802626	0	0.00776693	1.15462	0	0	0.00502487	0.0371605	0	7.08201	0.0101893	0.0687858	0	0.132908
TCONS_00026638	=	ENSBTAT00000023218	XLOC_019891	GNS	TSS22010	chr5:49283645-49333346	4329	-	51.7498	39.7065	38.4887	28.6821	27.0759	46.6557	41.0473	33.7906	27.1956	27.1956	44.1866	55.0934	75.3269	33.1955	46.8378	65.9175	22.5159	41.5375	16.0906	18.0356	10.0572	19.7412	16.96	27.7934	45.5406	36.1699	34.1628	35.9381	33.1265	39.3896	18.0162	39.5956	16.5663	35.7198	25.2799	31.2139	29.7723	38.57	30.2302	14.7015	22.7353
TCONS_00011461	=	ENSBTAT00000004555	XLOC_008580	C18H16orf87	TSS9457	chr18:15186659-15219204	836	-	5.33292	5.92865	8.04732	8.23488	2.55676	4.73995	6.52314	4.51163	2.56861	2.56861	3.72394	4.38393	65.1029	4.98674	6.77099	24.5671	4.73579	6.78577	6.04073	4.04858	10.8435	3.26104	6.63387	10.0722	5.57329	4.30532	10.0839	9.24574	7.32073	7.44554	6.72436	5.43688	3.51345	5.35984	3.81432	2.46079	3.89585	5.67564	6.60059	4.05534	6.38832
TCONS_00026717	j	ENSBTAT00000027539	XLOC_019951	CIP29	TSS22076	chr5:57774485-57823736	849	-	0.000849979	6.16063	0.00570872	0.00363352	0.000737789	0.000542189	0.00115561	0.00184206	0.000616467	0.000616469	0.000681241	0.00279012	31.693	0.00739412	0.000926116	47.4948	0.0269086	0.000815068	0.00378009	0.00236929	0.00220809	3.01918	0.0552841	0.000481848	0.00457903	0	0.000580945	24.7756	0	0.000720488	6.38198	0.00330709	0.0102813	0.00140386	0.00193323	11.7355	0.0351702	0.00155442	54.8476	0.00826292	0.000945827
TCONS_00002346	j	ENSBTAT00000016346	XLOC_001771	PNP	TSS1944	chr10:26647352-26673944	862	-	7.59885	8.29249	6.49257	8.58881	2.17003	7.58691	1.94185	8.4556	2.17966	2.17966	11.2644	14.6414	57.0859	13.417	8.60591	0	18.6008	13.848	7.75556	9.55493	6.12993	9.12906	10.9023	13.5717	5.12784	7.28062	5.98135	2.27491	4.19737	10.9609	8.69609	16.7665	3.11179	8.47605	4.40289	3.29342	3.38582	5.49745	8.30914	3.18361	8.0204
TCONS_00027578	=	ENSBTAT00000044205	XLOC_020593	MYL6B	TSS22799	chr5:57489468-57492173	750	-	4.57267	2.24093	3.15817	6.73686	0.637747	3.39112	3.38908	2.18364	0.640739	0.640738	3.56798	7.72997	0	2.92953	5.82762	0	4.6734	5.07645	6.24483	2.12185	4.98408	5.47055	4.31056	0	1.20934	1.21265	2.25072	5.96338	4.20181	1.05905	1.37361	4.66325	4.65896	6.6613	10.1168	9.46561	4.35941	8.87484	7.5901	7.52719	9.93271
TCONS_00001944	j	ENSBTAT00000015408	XLOC_001476	SFRS5	TSS1616	chr10:81860043-81865204	1425	-	11.5733	0	9.13741	3.60331	0	11.1484	6.17538	0	0	0	0	11.1499	0	0	4.83225	0	4.2212	0	0	0	3.08239	0	0	0	0	2.6676	4.40735	16.651	2.04162	12.5826	0	0	8.02648	14.7708	15.2686	19.9819	0.0528018	0.0124467	20.7565	0.0363387	10.6147
TCONS_00009671	=	ENSBTAT00000061490	XLOC_007287	TESC	TSS7998	chr17:60134728-60396323	802	-	2.03735	1.50378	2.11791	1.37553	3.54295	1.50558	0.998021	2.57061	3.55942	3.55942	3.24116	1.63023	0	3.16945	2.08998	0	1.87833	1.57389	2.23042	0.629677	1.64516	2.40629	0.658049	7.95939	1.61374	0	0.996809	2.10228	2.12014	1.84944	0.630606	0.855609	1.40459	1.71218	1.31447	1.11026	1.53639	2.24082	1.33888	2.44881	1.92505
TCONS_00012146	-	-	XLOC_009102	-	TSS10038	chr18:65636112-65636442	330	-	26.4469	9.61706	6.58305	12.6175	15.9533	14.3336	21.5003	15.342	16.0261	16.0261	19.5923	12.2452	134.248	12.1282	14.5538	0	24.7229	20.4372	9.84418	5.56974	9.75503	8.00477	25.0341	8.34469	22.2609	14.8406	22.5634	17.1326	19.5801	42.4129	5.54242	7.47021	8.56889	0	16.0647	0	0	4.71586	0	2.55675	2.58648
TCONS_00031643	=	ENSBTAT00000020096	XLOC_023653	HMGB2	TSS26174	chr8:5583683-5586018	1149	-	18.2905	25.966	25.5223	19.6091	21.273	27.5378	24.489	19.7553	21.3727	21.3727	25.2128	19.5403	22.836	20.5547	18.2909	25.2208	23.2397	27.3129	25.0397	21.0264	28.6456	26.7248	29.7761	23.1184	24.2975	27.3853	29.2875	23.6465	27.1665	20.5225	23.625	25.3264	22.6011	19.6074	21.8975	28.4103	28.3097	24.9211	26.2576	26.0768	28.7319
TCONS_00012289	=	ENSBTAT00000009522	XLOC_009217	ENSBTAG00000007238	TSS10163	chr19:19758763-19956549	636	-	1.96995	0.654432	0.90292	0	3.46889	1.30831	0.651585	0	3.48465	3.48465	1.35994	0.684822	38.9908	4.04735	2.0161	14.7736	3.641	1.84251	1.36471	3.84063	2.71819	1.47768	2.18537	2.26408	0.679829	3.39189	2.4896	2.70294	2.02486	0	0	1.95551	0.752829	1.80424	0.664331	1.22908	2.51816	0	0	0.636732	0.650418
TCONS_00018645	=	ENSBTAT00000064765	XLOC_013843	bta-mir-219-2	TSS15329	chr23:7335322-7335432	110	-	0	0	0	0	0	0	0	0	0	0	0	0	0	0	0	0	0	0	0	0	0	87.8143	0	0	0	0	0	0	0	0	0	0	0	0	0	0	0	0	0	0	0
TCONS_00028047	j	ENSBTAT00000003130	XLOC_020954	MCAT	TSS23192	chr5:114576426-114588012	1803	-	0	0.000928778	1.52824	0	0.000736577	0	0	0.00023909	0.000693854	0.000693857	0.012461	0.000402399	17.3623	0.00050503	0.00137216	0.00041165	0.0306157	1.4518	0.00199356	0	0.000147397	0.000964632	0	0	0.000123686	0.000650134	0.000508444	0.000452235	0.668068	0.000602091	9.59e-05	0	1.75006	0.00841543	0.000328365	0.000517802	0.00933827	0	5.62895	0.000252867	12.719
TCONS_00029115	-	-	XLOC_021783	-	TSS24083	chr6:60096657-60096824	167	-	185.974	167.376	203.684	146.398	226.235	147.83	221.745	261.08	227.267	227.267	170.493	189.437	1045.37	75.0506	75.0506	376.357	169.987	52.6949	171.329	86.1655	282.962	268.312	215.158	129.095	133.927	153.059	209.438	189.319	94.6596	229.649	150.05	144.458	0	106.709	165.684	109.689	125.029	72.9558	128.159	79.1075	60.0205
TCONS_00018659	j	ENSBTAT00000002142	XLOC_013851	CUTA	TSS15338	chr23:7534223-7535766	699	-	0	0	27.2298	0.0150802	34.8213	63.9111	30.1178	14.4374	34.9853	34.9853	0.0503513	28.1352	0	35.859	0.00240774	0.019569	0.0166592	0	0	0.00172669	24.5622	0	0.00834248	0.00219919	0.00187765	1.78262	0.0039444	41.9674	20.5032	0.00753306	2.98579	0.00210042	0	0	0	0	0	0	0	0.0239382	0
TCONS_00024284	=	ENSBTAT00000005677	XLOC_018077	NCSTN	TSS20014	chr3:9453299-9468330	2281	-	0	0.757059	2.33104	0	0	1.50654	0.619594	0	0	0	0	0	41.5772	0	1.05633	0	0.7238	1.3988	0	1.16784	0	0.634842	1.63383	0	0.798717	0	0	0	0	3.52725	0.799305	2.56864	0	1.83425	0	0	0	0	0	0	1.83835
TCONS_00027576	=	ENSBTAT00000014304	XLOC_020592	MYL6	TSS22798	chr5:57486016-57489133	691	-	421.517	271.993	312.809	389.911	548.126	356.292	362.772	449.177	550.718	550.717	405.42	449.4	1110.08	488.834	451.401	579.094	513.24	623.309	412.58	355.811	431.451	488.103	485.347	381.623	304.446	397.804	430.343	356.195	411.692	409.36	391.916	407.265	437.171	349.281	333.198	437.025	495.455	448.611	435.993	454.085	481.034
TCONS_00007657	=	ENSBTAT00000003111	XLOC_005764	TMX2	TSS6344	chr15:82363843-82372527	1492	-	0	0	0	0	0.000703144	0	0	0	0.000618689	0.000618682	0	0.00232867	0	0.000489124	0	0	0.0008117	17.1449	0	0.00034868	0	0	0.00156946	0.000418758	0	0	0	0	0.000439032	0	0	0	0.001156	0	2.90993	0	0.000571254	0.00247907	12.1781	0	0.00681131
TCONS_00024048	=	ENSBTAT00000062432	XLOC_017912	ACA59	TSS19829	chr3:107466834-107466971	137	-	0	0	0	0	0	0	0	0	0	0	0	0	0	0	0	0	0	0	0	0	0	0	0	0	0	0	0	0	0	0	0	0	0	0	0	0	0	39.5999	0	0	0
TCONS_00024222	=	ENSBTAT00000057251	XLOC_018026	SFT2D2	TSS19961	chr3:324454-345847	1316	-	0	0	0	0.75465	0	0	0	0	0	0	0	0	0	0	0	0	0	0	0	0	0	0	0	0	0	0	0	0	0.398682	0	0	0	1.66221	7.98684	1.50875	0	3.25129	3.09858	0	2.58433	5.40317
TCONS_00003185	=	ENSBTAT00000007150	XLOC_002406	CAPG	TSS2636	chr11:49423730-49438680	1239	-	7.11645	8.57002	10.9812	5.93185	11.3601	7.79195	6.24752	7.72045	11.4125	11.4125	11.0843	10.2614	0	7.62148	9.471	12.1544	11.3678	14.4394	9.40051	11.6297	9.62791	11.2185	12.7773	16.1716	9.45239	8.10558	9.90154	7.93222	10.201	10.2445	6.9962	10.8031	13.4106	9.03643	13.6905	19.8449	22.2052	15.6431	19.9454	12.3518	17.5727
TCONS_00001756	j	ENSBTAT00000015043	XLOC_001339	SLTM	TSS1462	chr10:51410148-51453823	4039	-	1.96922	3.21521	2.19109	0.00100505	2.18276	0	0.000519307	3.15637	2.19161	2.19161	0.00051193	2.99857	54.2622	0.000224029	1.22621	16.5795	0.00229355	0.000279481	1.62373	0	0	1.56231	1.33321	0.00173537	0.000221759	6.20347	0	4.18498	0.000498249	3.59568	0.00115475	0	0.00118689	5.11212	0.000919338	1.48042	1.1886	0.000788242	0.000208025	0.0020431	0.00033722
TCONS_00016365	=	ENSBTAT00000059192	XLOC_012200	U6	TSS13483	chr21:46402384-46402491	107	-	0	0	0	0	0	0	0	0	0	0	0	0	0	0	0	0	0	0	0	0	0	0	87.3329	0	0	0	0	0	0	0	0	0	0	0	0	0	0	0	0	0	0
TCONS_00029219	=	ENSBTAT00000062639	XLOC_021850	U6	TSS24163	chr7:4484107-4484207	100	-	0	0	0	0	0	0	0	0	0	0	0	0	0	86.5509	0	0	0	0	0	0	0	0	0	0	0	0	0	0	0	0	0	0	0	0	0	0	0	0	0	0	0
TCONS_00022091	=	ENSBTAT00000064240	XLOC_016449	EGR2	TSS18216	chr28:19012869-19015927	1739	-	0.767404	0.757768	0.636414	0.421484	0.893521	0.452372	0.453174	0.590267	0.897552	0.897552	1.08488	1.54385	0	1.06513	0.915151	3.27479	1.27665	1.3666	0.814943	0.555947	0.321121	1.24081	0.782464	0	0.464669	0.782201	2.31052	0.917132	1.38701	0.540378	1.10753	0.998064	7.56547	5.33944	5.59994	2.97905	4.43496	4.64114	2.19545	4.46288	2.55161
TCONS_00011021	=	ENSBTAT00000018867	XLOC_008247	MGC148938	TSS9087	chr18:53523391-53528749	869	-	0.940342	2.05711	1.30415	0	0.504562	0.94	1.19153	0	0.506904	0.506904	0.00152105	0.486591	0	0.484036	2.41162	0	1.05362	2.67594	1.72239	1.12638	0.512797	0.939282	1.02729	0	0	0.984995	5.55288	2.47484	0	0.87384	0	1.45521	2.14896	0.000253923	0.526603	0.82294	0.648911	1.42581	1.12825	2.99944	2.55754
TCONS_00027433	=	ENSBTAT00000011203	XLOC_020480	TROAP	TSS22672	chr5:30658594-30665306	2569	-	5.06214	3.68786	3.51058	4.39906	4.23039	4.38604	5.08767	5.57239	4.24972	4.24972	4.69455	4.58255	13.7326	3.78226	3.68529	4.54717	3.88578	3.07598	2.84342	2.63391	3.03075	4.13717	4.85566	4.95659	3.71507	3.94127	3.47119	3.45719	4.39249	5.4103	3.16746	2.95064	3.94574	2.30684	6.01703	4.00905	4.50912	3.77009	5.03218	4.83155	2.8371
TCONS_00012409	=	ENSBTAT00000066066	XLOC_009307	ENSBTAG00000047925	TSS10262	chr19:27388082-27388880	783	-	1.51637	3.00511	0.70077	6.55999	3.33613	5.02332	3.02352	3.24812	3.35145	3.35144	4.72811	4.73537	0	3.6324	5.18014	0	3.48836	7.40695	1.05049	2.3902	2.63019	2.88379	1.7709	0	1.57481	4.20839	1.96042	2.60252	4.70443	3.69806	1.16953	2.3738	8.21043	10.0188	3.39011	3.63005	14.1152	6.68652	5.79599	8.99984	2.6626
TCONS_00010518	=	ENSBTAT00000064626	XLOC_007906	SPIRE2	TSS8692	chr18:14694451-14723126	1464	-	2.13791	0	0	0.000420858	0	2.09197	0	0	0	0	0	0	59.5806	2.26875	0	0	0	0	0.000171123	0	0	0	0	0	0.00155255	0	4.69594	3.33275	0	0	5.64592	0	0	0	0	0	0	0	0	0	2.46659
TCONS_00002544	=	ENSBTAT00000060364	XLOC_001925	U6	TSS2108	chr10:53089214-53481049	104	-	0	0	0	0	0	0	0	0	0	0	0	0	0	0	0	0	0	0	86.4687	0	0	0	0	0	0	0	0	0	0	0	0	0	0	0	0	0	0	0	0	0	0
TCONS_00017416	=	ENSBTAT00000059152	XLOC_012990	U6	TSS14355	chr22:50815489-50815595	106	-	0	0	0	0	0	0	0	0	0	0	0	0	0	0	0	0	0	0	0	0	0	0	0	0	0	0	0	0	0	0	0	0	0	0	0	0	0	0	0	0	0
TCONS_00010991	j	ENSBTAT00000012490	XLOC_008228	BCL3	TSS9065	chr18:52922333-52931634	1387	-	20.3924	20.2617	18.3613	19.4671	6.05132	10.0244	15.5784	18.4079	6.07782	6.07782	13.7001	19.3653	67.5293	18.3275	28.8622	32.5002	38.6376	27.9576	20.6579	15.0649	16.9588	15.775	14.7814	19.2705	22.6	6.145	13.5844	22.3854	0.424296	24.1143	19.1314	24.5292	21.5596	23.2196	22.9339	15.6793	30.7381	17.7785	17.9063	15.101	19.5583
TCONS_00026306	-	-	XLOC_019635	-	TSS21732	chr4:26301479-26301891	412	-	8.93255	17.8651	4.07633	7.81296	3.29283	2.95852	17.7511	1.9	3.30786	3.30786	9.09889	6.06593	0	16.5219	7.50995	0	5.10293	12.655	9.14351	17.2443	9.0607	11.5656	13.7791	5.16716	9.18955	1.53159	2.79432	9.09325	1.51554	5.25255	10.2959	2.31284	37.1419	29.8979	19.895	13.1713	20.0176	16.0607	17.0989	18.9982	6.40637
TCONS_00014005	=	ENSBTAT00000018321	XLOC_010405	UBALD2	TSS11522	chr19:56071855-56078554	786	-	143.506	126.421	130.75	123.372	142.204	122.797	114.863	112.871	142.855	142.855	141.308	166.081	392.799	143.269	156.093	178.037	183.761	169.342	123.343	101.458	107.843	106.111	101.62	123.442	120.406	137.523	130.011	119.063	130.643	155.65	140.987	144.38	40.3301	30.1624	38.8211	31.9903	27.8436	29.6741	4.25245	35.131	45.6781
TCONS_00010099	j	ENSBTAT00000028783	XLOC_007601	HIP1R	TSS8351	chr17:54916751-54946160	4117	-	0.0273457	0.0780414	0.0320644	0.0019216	0.125488	0.00438128	2.44308	0.00212539	0.11325	0.11325	0.000545826	0.00457857	63.758	0.00698168	0.0445997	20.6353	0.00406748	0.00895788	15.8136	0.00112147	0.027331	0.00374719	8.57085	0.111859	0.622771	0.138774	5.02801	0.0753048	0.0347274	0.02137	0.00254653	0.00817839	0.0108485	0.00299096	0	0.0358041	0.00168052	0	0.00100506	0.00324254	0.00772866
TCONS_00017093	-	-	XLOC_012768	-	TSS14095	chr21:58452763-58453215	452	-	6.26003	5.00803	8.57021	9.85574	12.4613	9.95215	11.1962	12.7828	12.5182	12.5182	8.92725	8.92725	0	6.31567	3.7894	0	8.58285	10.6425	20.5052	8.70122	10.1597	16.6737	15.9333	13.0363	6.44014	7.72816	9.3998	14.0198	5.09812	11.0431	7.21545	11.6702	26.7732	12.5717	25.0968	25.8456	13.4674	29.4691	28.7595	17.3084	28.2848
TCONS_00028189	-	-	XLOC_021071	-	TSS23319	chr5:120911399-120911926	527	-	5.78562	5.78562	1.32012	6.32558	5.33193	7.66495	6.70683	3.6919	5.35626	5.35626	14.7334	11.7867	0	13.6198	17.5111	19.5141	5.50862	10.9289	4.93522	3.35075	4.89052	7.49103	3.34678	0	7.9361	7.9361	7.23954	5.88971	3.92647	1.70104	10.0029	4.49408	4.58226	5.53284	5.36917	5.68736	2.59309	3.78275	4.43	8.20343	8.29882
TCONS_00005874	=	ENSBTAT00000011100	XLOC_004353	CDC25B	TSS4809	chr13:51853964-51863562	2966	-	6.3353	5.68787	3.64605	3.29259	4.38464	5.57875	6.03797	4.58575	4.40471	4.40471	5.29082	3.56594	0	4.49139	5.83205	5.23261	4.14721	3.47886	3.1832	3.59106	4.55837	6.10683	4.32737	3.08625	5.31605	5.46578	4.36699	4.91939	5.65577	4.10609	7.01296	4.53787	3.88793	5.12641	3.70511	4.43166	5.71945	5.62957	2.17219	3.61357	4.12581
TCONS_00029785	=	ENSBTAT00000066209	XLOC_022262	PTBP1	TSS24620	chr7:45016209-45026949	3029	-	0.00690936	0.00435013	0.021182	0.00408689	0.0135461	0.00718166	0.00897382	2.38164	0.0122326	0.0122325	8.55812	0.00752602	0	0.015762	23.8471	61.9367	0.0175931	0.0238059	0.0114362	0.0045127	0.0195584	0.199007	8.35078	15.9473	0.0426792	0.00340115	0.00101009	0.00455524	0.00498641	0.00781764	0.0192838	0.00293245	0.036879	0	0	0.133509	0.00298782	0.00411722	0	0.0156768	0
TCONS_00028026	=	ENSBTAT00000013133	XLOC_020937	CENPM	TSS23174	chr5:113444185-113456257	1082	-	2.71716	3.33646	3.31452	2.41649	1.65681	3.97867	2.32463	3.45977	1.6644	1.6644	4.55826	5.63323	0	1.71084	2.39258	7.74188	5.57053	6.4892	2.89975	3.29376	0	2.36075	4.94187	2.73068	2.4244	2.10143	5.20668	1.35454	3.06802	1.20553	4.73581	3.47314	4.21141	2.94438	3.94644	6.59092	5.84616	2.38314	3.41876	7.7829	5.90125
TCONS_00028961	j	ENSBTAT00000019699	XLOC_021670	HNRPDL	TSS23965	chr6:98983242-98990087	2340	-	0	0	0	0	0	0	0	0	0	0	0	0	55.1906	0	0	0.012192	0	0	0	0	0	0	0.00680384	0	0	0.00207833	0.021801	0	0	0	0	0	0.526905	0	0.00281183	0.138432	0.00622649	1.69875	0.0025925	6.76204	0.22079
TCONS_00000067	=	ENSBTAT00000054428	XLOC_000050	ENSBTAG00000038900	TSS55	chr1:10956250-10956659	409	-	4.32345	2.88561	9.73095	0	1.60361	2.87405	10.0512	1.82541	1.61103	1.61103	1.4684	5.8919	75.9554	2.94383	2.92338	0	0	4.1416	8.73276	4.92494	2.90456	9.4927	3.35432	15.2715	4.49976	2.98431	0	2.97059	2.96303	2.53257	5.08165	6.8428	13.3164	7.09114	11.4218	12.2075	6.63719	6.09106	2.82533	10.8844	2.72907
TCONS_00028212	=	ENSBTAT00000049824	XLOC_021092	ENSBTAG00000035319	TSS23340	chr6:6013171-6020467	1408	-	5.58552	8.93347	6.91986	9.24315	5.77917	5.15742	12.6511	5.92773	5.80584	5.80584	3.82693	5.72677	0	5.77882	8.17168	0	4.03639	4.96607	10.1185	8.12325	9.16101	7.3446	8.79569	9.36562	8.51936	10.9757	6.28055	10.5484	9.93183	10.1745	4.74302	10.693	7.57769	10.0539	9.16709	8.46653	7.01681	9.77422	10.1839	11.948	8.82903
TCONS_00024870	=	ENSBTAT00000059372	XLOC_018501	SNORA42	TSS20492	chr3:92701748-92745663	130	-	0	0	0	0	0	0	0	0	0	0	0	0	0	0	0	0	0	0	0	0	0	0	0	0	0	0	0	0	0	0	0	0	0	0	0	0	0	0	0	0	0
TCONS_00004054	=	ENSBTAT00000063331	XLOC_003036	RHOB	TSS3329	chr11:78464205-78466417	2212	-	22.9373	22.1028	22.4984	21.7364	23.2363	18.6814	20.6799	19.7018	23.3423	23.3423	31.0398	32.2097	36.7076	31.757	37.4101	16.4825	38.0479	35.2269	15.3324	17.8492	13.392	16.1863	17.5376	18.5267	17.1293	19.6768	21.2386	16.534	15.7499	17.3848	15.6972	16.423	55.1868	56.0149	53.1265	43.5806	55.1563	50.97	46.6593	45.7491	53.6931
TCONS_00013163	=	ENSBTAT00000059297	XLOC_009834	snoZ30	TSS10861	chr19:15087727-15087824	97	-	0	0	0	0	0	0	0	0	0	0	0	0	0	0	0	0	0	0	0	0	0	0	0	0	0	0	0	0	0	0	0	0	0	0	0	0	0	0	0	0	0
TCONS_00005593	j	ENSBTAT00000022264	XLOC_004158	UBE2C	TSS4587	chr13:75306756-75311307	588	-	12.0697	8.46637	4.26614	31.4926	25.0093	10.6499	14.1576	5.32194	25.1211	25.1212	12.5971	14.796	0	13.7018	17.966	0	7.01259	24.7391	17.0522	12.4949	10.1382	12.4254	9.80375	0.076677	0.983665	17.6478	23.8918	24.1188	27.1645	19.1579	22.3161	23.0662	13.1452	13.8109	7.49143	12.3049	32.311	11.5718	1.69817	18.7713	12.237
TCONS_00005893	=	ENSBTAT00000059623	XLOC_004364	SNORD86	TSS4822	chr13:52978728-52988922	86	-	390.216	175.279	814.777	522.481	209.8	155.693	203.339	0	210.707	210.707	0	379.998	7956.23	109.637	0	5677.31	477.118	119.702	312.554	743.045	566.48	668.563	955.055	0	712.787	141.609	1302.13	107.964	405.315	0	735.867	335.707	828.598	304.065	45.3552	764.472	1464.89	535.875	614.16	930.444	158.108
TCONS_00006072	=	ENSBTAT00000007322	XLOC_004487	SCAND1	TSS4957	chr13:65744268-65745100	832	-	44.277	44.7414	43.4619	28.8027	31.0468	47.422	51.7242	40.0664	31.1896	31.1896	48.8798	30.9748	0	37.7143	37.6584	60.1227	19.6431	31.0287	39.7589	40.8081	40.9681	33.2512	21.9782	27.2596	32.2629	37.5326	29.2529	38.3368	41.0832	34.5552	18.5765	30.084	35.472	39.2839	18.251	41.502	44.0329	34.921	43.6818	35.5476	30.0325
TCONS_00005950	=	ENSBTAT00000021795	XLOC_004402	SLCO4A1	TSS4863	chr13:55148514-55172423	3180	-	4.86601	6.63234	5.75453	6.23469	5.00835	5.24761	4.99939	2.65117	5.03267	5.03267	9.28218	7.72342	23.4703	7.57821	7.57037	18.293	8.96094	9.6503	4.17384	4.46116	5.19257	8.13205	7.91063	7.59753	3.82801	3.14848	0.935212	4.00188	4.26341	2.50704	4.58123	5.5859	14.848	11.0095	14.3524	7.59429	8.73139	7.76978	6.79473	9.09525	5.80906
TCONS_00017618	j	ENSBTAT00000043777	XLOC_013100	HMCES	TSS14488	chr22:59818308-59832821	1773	-	0.00172113	0.0056577	0.00539748	0.000849654	0.0159751	0.0017795	13.0341	0.0879737	0.0144125	0.0144124	0.00412561	8.8135	64.7329	17.2225	22.8006	10.7668	0.116615	0.00212441	0.035418	4.55199	5.95385	5.95548	17.2106	0.00247145	0.0176884	5.34837	0.00850068	0.0126921	15.9512	13.3579	2.67826	0.0360238	0.00688805	0.00375556	0.811413	4.22408	0.0575155	0.0094523	0.0473031	0.0197139	3.4682
TCONS_00012677	=	ENSBTAT00000002948	XLOC_009493	EIF1	TSS10476	chr19:42545776-42548334	1279	-	153.935	147.796	156.423	158.464	149.449	170.723	159.646	167.043	150.14	150.14	188.927	195.914	93.138	194.508	213.033	194.2	197.609	203.784	157.05	157.316	158.679	154.99	169.205	169.316	152.581	166.765	159.906	156.032	144.903	140.278	152.303	149.916	178.422	182.254	169.044	185.956	185.885	202.152	196.873	191.88	198.981
TCONS_00029056	=	ENSBTAT00000063333	XLOC_021733	ENSBTAG00000048119	TSS24032	chr6:108898928-108930463	204	-	159.982	201.048	103.445	122.554	216.743	191.417	183.061	171.294	217.747	217.747	173.763	226.819	509.13	197.412	222.903	181.785	227.571	223.949	147.655	334.938	104.105	246.164	180.774	122.183	96.7397	192.574	193.699	164.757	157.23	137.105	180.642	203.402	83.7725	164.928	118.3	100.527	91.7182	59.4437	59.0902	146.495	121.062
TCONS_00003488	=	ENSBTAT00000027649	XLOC_002629	ASS1	TSS2880	chr11:100791338-100843336	1497	-	10.6117	10.2579	12.5779	8.27822	11.5279	11.6401	11.4224	9.8698	11.5816	11.5816	5.48164	5.71471	0	6.9984	3.76982	4.30232	5.60212	4.1125	11.0459	9.7634	11.3606	10.0273	13.7116	10.9938	4.36913	4.60257	2.60058	4.10332	3.14867	3.81448	4.85646	6.5731	15.2302	14.0857	17.2884	19.2545	23.8165	14.1712	15.6598	17.9252	19.5873
TCONS_00005420	=	ENSBTAT00000059078	XLOC_004033	U6	TSS4442	chr13:62848411-62848518	107	-	0	0	0	0	0	0	0	0	0	0	0	0	0	0	0	0	0	0	0	0	0	0	0	0	0	0	0	0	0	0	0	0	0	0	0	0	0	0	0	0	83.0898
TCONS_00005528	=	ENSBTAT00000059513	XLOC_004110	U6	TSS4531	chr13:70383805-70480943	107	-	0	0	0	0	0	0	0	0	0	0	0	0	0	0	0	0	0	0	0	0	0	0	0	0	0	0	0	0	0	0	0	0	0	0	0	0	0	0	0	0	0
TCONS_00019201	=	ENSBTAT00000059645	XLOC_014252	U6	TSS15786	chr24:1114873-1265108	107	-	0	0	0	0	0	0	0	0	0	0	0	0	0	0	0	0	0	0	0	82.7699	0	0	0	0	0	0	0	0	0	0	0	0	0	0	0	0	0	0	0	0	0
TCONS_00019703	-	-	XLOC_014622	-	TSS16212	chr24:54110475-54110569	94	-	492.747	369.56	674.588	0	136.232	244.802	244.802	471.644	136.854	136.854	627.403	752.884	7085.81	1242.82	994.252	0	140.746	349.044	252.192	570.75	1124.59	273.425	427.555	427.555	126.731	126.731	462.43	627.014	376.208	651.93	283.975	0	878.084	176.707	137.184	121.095	0	241.625	1131.88	261.999	132.523
TCONS_00030144	=	ENSBTAT00000065467	XLOC_022519	C7H5orf30	TSS24915	chr7:104690241-104706724	2323	-	26.778	29.2244	31.9509	29.6452	28.4105	22.8301	28.9139	21.7953	28.5406	28.5406	20.0962	19.4724	12.44	21.4992	27.5707	33.8424	21.6645	22.3873	21.1699	16.9181	24.4934	25.9875	24.4573	22.2982	27.1432	27.3162	25.5875	27.6471	26.5687	25.1596	20.7207	22.166	9.25425	15.9206	12.0324	13.7734	12.7923	12.0852	12.2499	13.7587	13.565
TCONS_00028441	=	ENSBTAT00000062661	XLOC_021275	ENSBTAG00000045228	TSS23534	chr6:72991324-72991419	95	-	0	0	0	0	0	0	0	0	0	0	0	0	0	0	0	0	0	0	0	0	0	0	0	0	0	0	0	0	0	0	0	0	0	0	0	0	0	0	0	0	0
TCONS_00032996	-	-	XLOC_024738	-	TSS27354	chr9:30124492-30124962	470	-	21.03	9.34668	7.99747	12.2628	14.2127	15.0915	9.28706	13.4196	14.2775	14.2775	13.091	21.4217	0	20.0382	11.7872	0	18.6883	33.1043	10.7633	6.76643	11.851	2.59324	20.2752	16.2202	10.8175	10.8175	6.57872	11.8935	8.32548	6.18308	5.38659	10.8903	5.55199	15.0834	9.10761	2.29699	10.9965	14.8956	5.36751	4.96975	17.5964
TCONS_00019256	=	ENSBTAT00000011306	XLOC_014293	DSC2	TSS15832	chr24:26339850-26449040	5976	-	6.58545	0	7.98586	0	0	0	2.30166	0	0	0	4.44142	0	0.00588892	10.8162	0	0	0.0254456	0.0103599	0	4.69647	0	2.92993	0	0	0	0	0	0	2.84918	6.71768	0	0	0	0	3.73153	0	0	0	0	0	0
TCONS_00009244	j	ENSBTAT00000040283	XLOC_006939	ADIPOR1	TSS7639	chr16:55521269-55527457	1938	-	0.11247	7.87154	0.014871	0.0194497	0.00125764	0.00134533	0.00803466	0.362596	0.00116036	0.00116039	10.5321	12.2639	0	0.00248702	0.00762352	34.2116	0.0267525	8.13888	4.69332	0.0112408	15.6931	17.1271	0.0157872	0.00356976	0.0130907	0.000640963	0.0660235	0.00254912	2.20147	15.9818	0.00442934	6.94779	0.00347124	0.0116494	0.0212476	0.00239619	0.00256147	0.0263727	13.5238	0.00607244	0.00166858
TCONS_00021182	=	ENSBTAT00000059683	XLOC_015754	SNORA28	TSS17451	chr26:18538603-18574348	122	-	0	0	0	0	0	0	0	0	0	0	0	0	0	0	0	0	0	0	0	0	0	0	0	0	0	0	0	0	0	0	0	0	0	0	0	0	0	0	0	0	0
TCONS_00024678	=	ENSBTAT00000059932	XLOC_018360	U6	TSS20332	chr3:45563731-46487165	107	-	0	0	0	0	0	0	0	0	0	0	0	0	0	0	0	0	0	0	0	0	0	82.1584	0	0	0	0	0	0	0	0	0	0	0	0	0	0	0	0	0	0	0
TCONS_00030929	=	ENSBTAT00000061768	XLOC_023088	U6	TSS25556	chr7:62923951-62978224	105	-	0	0	0	0	0	0	0	0	0	0	0	0	0	0	0	0	0	0	0	0	0	0	0	0	0	0	0	0	0	0	0	0	0	0	81.6673	0	0	0	0	0	0
TCONS_00031776	=	ENSBTAT00000060097	XLOC_023775	SNORA65	TSS26300	chr8:48526947-48527063	116	-	0	0	0	0	0	0	0	82.4386	0	0	0	0	0	0	0	0	0	0	0	0	0	0	0	0	0	0	0	0	0	0	0	0	0	0	0	0	0	0	0	0	0
TCONS_00026542	=	ENSBTAT00000060241	XLOC_019816	SNORA2	TSS21928	chr5:31266939-31285052	136	-	0	0	0	0	0	0	0	0	0	0	35.0789	0	0	0	0	0	0	0	0	0	0	0	0	0	0	0	0	0	0	0	0	0	0	0	0	0	0	0	0	0	0
TCONS_00011180	=	ENSBTAT00000041696	XLOC_008363	5S_rRNA	TSS9218	chr18:58425824-58448791	126	-	0	0	65.6686	0	0	47.2206	0	0	0	0	0	0	0	0	48.2332	0	0	0	0	0	0	0	0	0	0	0	0	0	0	0	0	0	0	0	0	0	0	0	0	0	0
TCONS_00020297	=	ENSBTAT00000047510	XLOC_015071	CCSMST1	TSS16700	chr25:1116676-1117637	885	-	31.5672	27.1243	31.0918	31.9377	34.9315	31.6651	28.3209	29.2973	35.0925	35.0925	43.0368	40.81	157.848	44.5108	50.7761	13.1243	30.8227	41.7226	25.9957	30.0597	25.7371	31.0939	27.7473	25.2718	27.583	21.6388	16.1133	28.9804	35.142	33.1835	31.7896	30.2157	40.2553	38.5895	39.8447	48.2445	41.2412	48.3927	35.3398	51.0311	40.2627
TCONS_00021089	=	ENSBTAT00000065644	XLOC_015673	ENSBTAG00000046675	TSS17366	chr26:46735225-47296160	76	-	0	0	0	0	0	0	0	0	0	0	0	0	0	0	0	0	0	0	0	0	360.308	0	0	1267.59	0	0	0	0	0	0	0	0	0	0	0	0	0	0	0	0	0
TCONS_00016839	=	ENSBTAT00000009665	XLOC_012556	COMMD4	TSS13872	chr21:33872673-33878166	859	-	0.19578	4.64081	29.7713	0.00115895	0.00531582	0.00206625	0.00402936	0.000692869	0.00481723	0.00481722	13.8704	0.0255289	0	36.6094	3.07476	12.0725	0.0315244	0.000850741	0.00496953	0.00377924	0	19.9442	0.0267844	18.0822	0.0468443	0.00179022	18.7575	0.00187301	0.00498557	20.3024	0.00330367	22.005	2.475	28.3986	0.013739	11.081	0.0909854	12.7062	26.881	33.4088	50.3218
TCONS_00003342	=	ENSBTAT00000005575	XLOC_002526	ODC1	TSS2767	chr11:87178097-87182503	1750	-	14.7532	15.794	14.6326	16.9921	14.0488	18.1383	15.4633	18.5691	14.1136	14.1136	14.8361	15.1001	15.0477	14.786	16.5569	21.4988	16.349	13.3341	24.781	19.4571	19.9099	19.7613	26.4723	23.5357	24.8869	25.2537	22.0151	31.3884	20.9924	24.0484	26.8228	26.3547	32.9588	28.3992	26.5855	28.3454	30.2518	27.1329	27.033	30.0658	29.0307
TCONS_00006225	-	-	XLOC_004611	-	TSS5092	chr13:48083918-48084334	416	-	8.76703	8.76703	4.00079	9.58523	8.07954	11.6148	5.8074	13.0536	8.11642	8.11642	13.3954	5.95352	0	19.1641	13.2674	29.5699	13.3556	16.5607	17.9481	15.2323	8.8928	8.10804	8.45236	20.2857	4.50963	4.50963	10.9702	2.97492	5.94983	0	13.4734	9.07991	19.0948	16.768	32.5439	14.3636	13.7527	11.4641	16.7821	21.7538	9.43148
TCONS_00029830	j	ENSBTAT00000022345	XLOC_022289	CSNK1G2	TSS24654	chr7:45878836-45887704	449	-	41.0972	24.1482	34.4091	33.5583	35.5412	28.0221	38.3171	27.7511	35.7043	35.7043	37.6817	24.2859	185.719	34.0942	41.049	89.9416	30.7202	34.6575	28.3052	36.0033	42.1308	27.3801	48.6541	31.9992	54.0711	27.7336	29.6415	25.9602	33.7459	38.9737	51.2363	39.973	35.1359	44.9948	31.2961	49.7654	25.8432	29.0834	34.4583	36.4365	23.9709
TCONS_00005672	j	ENSBTAT00000016423	XLOC_004218	ECHDC3	TSS4652	chr13:12576088-12590757	1053	-	8.90653	9.57378	14.1181	8.56315	13.3239	11.8615	9.51121	8.15228	13.3856	13.3856	10.4835	9.48153	51.4123	5.67948	12.5026	33.6171	8.29936	9.3488	7.49411	7.51049	6.33661	7.68966	6.85572	3.80048	7.6977	7.88571	9.6893	11.6123	6.76209	9.95805	7.99923	4.749	15.9442	7.03837	12.6985	10.376	9.69683	9.32427	15.3238	6.4149	10.5817
TCONS_00030890	j	ENSBTAT00000016618	XLOC_023056	PCDH1	TSS25523	chr7:54616785-54639999	4117	-	8.3733	2.1881	4.2527	1.57223	10.7498	6.0323	3.64584	1.75981	10.7946	10.7946	4.29079	9.40865	50.8845	3.2271	2.98567	0.000541245	3.67515	1.15734	7.07995	0.0151401	1.27428	0	8.95797	0	3.25292	1.24054	7.0459	1.1525	2.592	1.64814	3.81168	5.60154	0.000687499	1.62292	3.21228	0	1.7521	0.000412159	0.000570603	1.41122	0
TCONS_00028619	=	ENSBTAT00000062047	XLOC_021412	SCARNA23	TSS23681	chr6:109784641-109827533	124	-	121.047	0	0	0	0	0	0	0	0	0	0	0	0	0	0	0	73.5437	0	0	0	0	0	0	0	0	0	0	0	0	0	73.7942	0	0	0	0	0	0	0	0	0	0
TCONS_00023407	=	ENSBTAT00000008358	XLOC_017414	CCT3	TSS19284	chr3:14538747-14553305	1873	-	11.3514	75.6224	63.702	43.3962	61.5697	26.4652	21.4226	1.28271	61.8021	61.802	74.7815	2.00096	218.594	28.7343	82.6342	236.952	93.3238	3.31824	48.5427	3.11115	89.5443	122.586	33.2879	48.0323	33.2143	38.7934	18.986	55.8827	40.9121	76.4004	1.20764	21.0756	2.48023	0.213945	0.00321707	0.578035	0.120153	2.1146	24.6593	0.0497972	1.55867
TCONS_00018551	=	ENSBTAT00000060125	XLOC_013776	U6	TSS15248	chr23:41165797-41393799	105	-	0	0	0	0	0	0	0	0	0	0	0	0	0	0	0	0	0	0	0	0	0	0	0	0	0	79.7298	0	0	0	0	0	0	0	0	0	0	0	0	0	0	0
TCONS_00012676	=	ENSBTAT00000059889	XLOC_009492	SNORA26	TSS10475	chr19:42516885-42517005	120	-	0	0	0	84.5254	0	0	0	0	0	0	0	0	0	0	0	0	0	0	0	0	0	0	0	0	0	0	0	0	0	0	0	0	0	0	0	0	0	0	0	0	0
TCONS_00008678	j	ENSBTAT00000065101	XLOC_006545	C1orf233	TSS7197	chr16:52240500-52373541	1685	-	3.35	2.5794	3.21894	3.84275	3.58479	2.11088	4.35409	3.50176	3.60108	3.60108	2.31186	5.48411	0	3.11761	1.54777	0	4.76783	5.68589	0	0	2.98158	0.753785	2.04977	0	3.39363	2.91166	0	2.78973	2.52335	5.73198	4.18337	3.27241	7.93696	7.42331	6.70971	9.32001	1.40515	3.38404	2.65059	9.77968	5.28855
TCONS_00012024	=	ENSBTAT00000065669	XLOC_008997	ZNF581	TSS9923	chr18:62347608-62348205	597	-	0.800121	0	7.79245	5.56991	1.89363	3.13117	0	2.03028	1.90231	1.90231	0	2.5078	54.1118	5.71609	4.10944	18.5156	1.99293	2.50189	4.31477	0.978593	5.07909	1.87909	5.17374	3.14389	1.62653	0.819548	4.5767	0.801663	2.42523	5.7072	6.82965	0	7.03984	1.73838	3.9832	6.60433	1.5323	2.22448	2.69092	3.63546	1.2751
TCONS_00013878	=	ENSBTAT00000025884	XLOC_010322	ICAM2	TSS11424	chr19:48857449-48867609	993	-	0.745246	1.47832	0.51677	0.977067	0.417448	1.47472	0.733928	2.38232	0.419347	0.419347	1.90096	1.90441	0	2.63423	2.99925	0	0	1.09164	2.01054	1.35564	1.59575	0.872556	0.923685	0	0.769122	1.54731	0.712699	2.29172	2.68665	3.36743	1.32518	2.38158	3.27272	2.65094	2.00231	1.73896	1.79332	1.75623	4.14811	1.4008	1.44145
TCONS_00032989	-	-	XLOC_024731	-	TSS27347	chr9:10649630-10650187	557	-	5.29854	1.76618	4.83593	6.95164	4.88304	6.14219	7.89711	4.50811	4.90533	4.90533	1.79907	8.09581	98.5311	4.45469	6.23657	0	3.02691	5.0044	10.8473	12.2746	12.5406	10.7806	8.17338	12.2601	6.35948	4.54248	4.97254	4.49488	5.39386	3.11567	4.07147	8.23145	12.5895	10.1341	14.7514	9.54901	10.6865	10.3928	12.1711	11.2692	5.70011
TCONS_00029155	j	ENSBTAT00000012357	XLOC_021819	HNRNPH1	TSS24120	chr7:1593446-1602470	2195	-	0.486237	13.9607	0	28.485	19.0287	0.058197	0.254065	7.75555	19.1175	19.1176	16.6194	19.6625	132.335	5.0851	15.8193	96.3664	0.231223	26.6449	0.049008	0.490361	21.8002	1.11502	17.954	0	0.0146035	20.8507	0	19.6545	0.423497	4.43135	0	9.89502	0	0	0	0	0	0	0	0	0
TCONS_00011814	=	ENSBTAT00000009288	XLOC_008836	TRAPPC6A	TSS9742	chr18:53221120-53230745	963	-	13.2934	11.9703	10.0127	13.069	12.9987	15.4731	11.6529	10.9587	13.0593	13.0593	14.0897	15.6949	0	15.5991	16.6708	8.44879	12.8116	18.4778	9.19198	13.9997	11.3562	12.5491	10.8376	11.5307	13.0722	14.3474	8.45831	11.6861	13.2946	13.7261	13.2189	11.0697	17.7551	20.1666	17.4397	14.4157	20.0517	13.5708	19.5451	21.5984	20.064
TCONS_00014335	=	ENSBTAT00000045869	XLOC_010656	RND3	TSS11790	chr2:45800465-45822011	2747	-	19.6063	22.0889	21.4661	21.305	17.7038	22.0068	20.6692	21.4966	17.7857	17.7858	17.2752	19.0507	34.9517	16.2578	20.2676	3.36384	19.5873	17.8412	34.3037	32.2639	32.7846	28.457	29.5711	41.9987	24.8982	24.2413	22.4719	22.9194	25.154	19.7765	24.9038	22.4713	44.9516	43.9592	42.9655	31.8778	29.8822	32.8902	30.119	28.4038	30.6337
TCONS_00009821	=	ENSBTAT00000031209	XLOC_007391	IGLL1	TSS8118	chr17:72826679-73152862	909	-	16.1689	22.724	15.7663	17.8254	13.3469	17.976	17.875	18.7852	13.4071	13.4071	36.6266	31.671	0	57.0347	29.5085	90.3635	47.8974	64.5352	10.146	25.5946	5.9624	19.7426	30.2244	57.0988	13.8229	14.0634	13.6731	13.5875	9.77425	14.3966	12.727	15.5953	215.124	221.387	214.665	62.5653	65.3693	76.2783	65.8632	67.8156	69.1272
TCONS_00018860	=	ENSBTAT00000035701	XLOC_013983	RNF5	TSS15492	chr23:27012066-27014380	1045	-	39.7839	44.3548	40.4707	44.3778	46.5819	39.6713	36.7279	36.8608	46.7939	46.7939	51.753	47.1306	157.358	41.5359	48.604	76.5918	43.9405	36.7743	37.8254	39.437	35.4015	41.5209	44.4553	52.8025	39.5751	39.9394	39.3186	39.587	38.687	38.6792	44.3486	45.4077	42.3135	37.1506	36.9341	38.2009	39.6232	39.7871	40.7558	33.3184	36.1404
TCONS_00018722	=	ENSBTAT00000001425	XLOC_013891	SAYSD1	TSS15388	chr23:12964406-12971106	908	-	2.77421	0.769803	4.37767	2.87046	1.49896	1.9129	1.92487	3.00416	1.50589	1.50589	4.67271	5.13617	0	5.33791	2.04129	9.25919	5.28856	5.33856	2.01683	5.98407	2.77698	1.30573	3.05809	0	3.63775	2.8435	4.53122	1.553	2.35596	2.8075	1.52882	2.73592	3.15781	10.7972	6.16573	4.29586	5.1104	7.39691	4.52314	6.34395	3.76722
TCONS_00009070	=	ENSBTAT00000061954	XLOC_006833	ACA59	TSS7512	chr16:42079561-42349474	144	-	0	0	0	0	0	0	0	0	0	0	0	0	0	0	0	0	0	0	0	0	0	0	0	0	0	0	0	0	0	0	0	0	0	0	0	0	0	0	0	0	0
TCONS_00015558	-	-	XLOC_011556	-	TSS12784	chr2:44496817-44497160	343	-	10.977	10.977	12.0223	0	7.28366	8.72556	10.907	16.811	7.3169	7.3169	4.47256	6.70883	122.57	13.2894	13.2894	44.4285	7.52502	18.6617	22.4724	12.7147	4.45378	7.30935	10.1597	0	6.77567	2.25856	0	11.1745	8.93956	7.74567	15.1828	13.6425	13.0408	9.44763	17.1139	19.423	14.7595	19.3778	35.3009	9.33855	23.6178
TCONS_00019199	j	ENSBTAT00000018067	XLOC_014250	TXNL4A	TSS15784	chr24:776266-787228	578	-	0.0275377	0	0	0	0	0	0.013219	0	0	0	0	0	44.9874	0.0152955	0	0	0	0.0237208	0.023106	0.00227274	0.00079574	0.073084	0	0	0	0	0	0.00510248	0	11.2806	0	0	0	0	0	0.0353332	0	0	0	0	0
TCONS_00001432	=	ENSBTAT00000059156	XLOC_001093	U6	TSS1192	chr10:12721324-12807326	107	-	0	0	0	0	0	0	0	0	0	0	0	0	0	0	0	0	0	0	0	0	0	0	0	0	0	0	0	0	0	0	0	0	0	0	0	0	0	0	0	0	0
TCONS_00007686	=	ENSBTAT00000017032	XLOC_005789	STX3	TSS6370	chr15:84312813-84343926	929	-	9.35904	1.90012	7.68009	13.4966	2.96021	6.5909	6.45101	4.95273	2.97484	2.97483	2.405	0	0	0.940755	8.74485	0	7.50376	10.8264	7.0922	10.538	4.60371	4.59814	7.71722	10.9434	6.77707	8.59125	0.340489	5.43663	9.0841	2.44436	9.85835	6.74147	0	4.24898	2.26775	0.0161253	0.0400713	2.23254	2.24465	1.58517	1.2688
TCONS_00016219	j	ENSBTAT00000028346	XLOC_012084	SEMA4B	TSS13360	chr21:22014591-22042216	3078	-	24.1712	23.8603	10.0297	18.0861	24.1804	23.955	20.2409	34.243	24.2886	24.2886	38.4277	32.6462	61.6649	36.0679	18.4767	62.1935	28.9496	33.4121	12.4308	22.4728	27.2332	23.6097	23.807	34.6603	13.4335	13.8462	27.496	19.7137	24.8716	29.5452	26.5896	24.5945	18.7013	26.0385	27.4662	23.0602	7.22943	11.5109	20.087	5.40185	24.7722
TCONS_00033489	=	ENSBTAT00000060862	XLOC_025127	U6	TSS27791	chrX:84623893-84624016	123	-	0	0	0	0	0	0	0	0	0	0	0	0	0	0	0	0	0	0	0	0	0	0	0	0	0	0	0	0	0	0	0	0	0	0	0	0	0	0	0	0	0
TCONS_00028149	-	-	XLOC_021031	-	TSS23279	chr5:38814893-38815248	355	-	8.12171	20.3043	0	15.9834	6.73634	20.1747	4.03495	10.3652	6.76709	6.76709	14.4777	12.4094	113.349	8.19389	10.2424	41.09	16.239	5.75313	8.31351	4.7037	20.5956	15.7736	21.1415	14.0944	6.26653	12.5331	11.433	18.6026	10.3348	21.4909	21.0628	12.6173	16.8852	17.4754	13.5668	21.9554	30.0309	21.9043	9.32808	23.7513	30.5804
TCONS_00018533	=	ENSBTAT00000060647	XLOC_013766	5S_rRNA	TSS15238	chr23:39166818-39208654	117	-	0	0	0	0	0	0	0	0	0	0	0	0	0	0	0	0	0	0	0	0	0	0	0	0	0	0	0	0	0	0	0	0	0	0	0	0	0	0	0	0	0
TCONS_00000750	=	ENSBTAT00000062204	XLOC_000573	5S_rRNA	TSS633	chr1:41758530-41824958	99	-	0	0	0	0	0	0	0	0	0	0	0	0	0	0	0	0	0	0	0	0	0	0	0	0	0	0	0	0	0	0	0	0	0	0	0	0	0	0	0	0	0
TCONS_00009921	-	-	XLOC_007469	-	TSS8204	chr17:6871711-7543428	706	-	0	0	0	0	0	0	0.909631	0	0	0	0	0	0	0.184275	0	3.97891	1.19538	0	0	0	0	0	0.489296	0	0	0	1.4796	0	0	3.45227	0	0	8.74986	8.92009	4.45862	1.87855	3.5361	0	1.93871	8.16014	0
TCONS_00030972	=	ENSBTAT00000063194	XLOC_023117	SMIM15	TSS25585	chr7:67407604-67407826	222	-	67.6632	93.2634	92.4886	57.4108	48.05	67.1888	126.143	53.9959	48.271	48.271	94.7642	43.206	0	68.5679	102.636	0	90.1321	49.8886	76.2678	96.3469	33.6626	55.1134	59.9038	0	122.132	78.8452	48.0303	77.7893	77.3162	74.4508	121.375	95.4849	146.296	188.538	121.28	155.531	141.045	137.266	141.309	193.434	213.615
TCONS_00004657	j	ENSBTAT00000030532	XLOC_003473	MBNL2	TSS3821	chr12:78283445-78446885	237	-	69.269	84.5011	110.736	61.2472	18.3216	63.4587	64.8833	56.9025	18.4254	18.4254	83.1862	54.9016	0	35.7854	0	0	6.41676	32.5703	59.0144	56.9121	58.5636	66.9575	0	27.3222	86.6924	125.928	0.780423	62.2587	61.815	64.7514	0	0.675201	40.7276	7.37055	0	0	0	0	0	0	3.07079
TCONS_00003892	=	ENSBTAT00000024336	XLOC_002925	RNF181	TSS3205	chr11:49239504-49246356	581	-	32.5715	26.0076	31.9796	23.7065	4.51373	16.1819	64.1041	27.6736	4.52572	4.52583	25.0958	11.0189	0.00862293	21.7176	28.483	0	24.8977	33.6627	2.10518	10.4496	0.00411701	7.84423	0.0056161	0	20.7628	50.2736	46.6182	33.3129	24.2393	31.16	10.1564	13.2127	89.2436	72.2777	17.8974	72.7812	73.4729	53.7172	69.9343	59.7812	35.7849
TCONS_00008101	j	ENSBTAT00000001687	XLOC_006106	CLPB	TSS6712	chr15:52661472-52804186	1023	-	0.00298464	0	0.150588	0	0	0.315801	0	1.74142	0	0	0	0	24.0598	0	0	0	0.00307975	0	0	0	0	0	0	0	0.317283	0.000192148	0	0	0	0	0.00148005	0	0	0	1.59555	0.00107963	1.44513	2.83267	0	0.000347594	0.00195727
TCONS_00010957	=	ENSBTAT00000007572	XLOC_008202	DEDD2	TSS9034	chr18:51380802-51395993	1903	-	27.1232	30.9555	26.6769	31.1081	26.8467	29.4933	21.6475	27.8131	26.9691	26.969	37.7259	38.259	71.5858	27.8607	35.0214	29.4462	36.9353	35.409	18.1787	26.7296	21.1152	22.2696	20.7818	17.4118	23.2437	30.415	25.9188	26.5904	26.4633	28.9632	27.1409	25.9828	23.7873	28.3086	29.1304	21.8104	24.4311	22.2568	35.6663	21.9713	26.318
TCONS_00013760	=	ENSBTAT00000046079	XLOC_010245	FAM134C	TSS11332	chr19:43296446-43316234	1487	-	0.00262302	5.28988	0	1.65208	0	5.14827	0.00254848	5.86973	0	0	1.20947	0	2.88843	0	4.03253	17.7638	0	0	0.156165	2.70276	0	0.0630703	0	0	2.18648	4.62398	8.07434	5.79067	4.46142	0.00139212	1.07378	0	0	0	0	0	0	0	0	0	0
TCONS_00020396	=	ENSBTAT00000002822	XLOC_015133	PPL	TSS16775	chr25:3965886-4014242	5238	-	0	0	0	0	0	0	0	0	0	0	0	0	0	0	0	0	0	2.06598	0	0	0	0	0	0	0	0	0	0	0	0	0	0	0	0	0	0	0	0	0	0	0
TCONS_00026311	-	-	XLOC_019640	-	TSS21737	chr4:48087720-48088413	693	-	8.94815	7.66984	7.00019	9.22421	9.18891	8.25599	5.08061	6.52566	9.23085	9.23085	7.16161	8.46372	0	3.22417	5.80351	0	6.57236	9.05508	7.85098	8.14367	6.48323	7.80266	6.6551	0	7.23296	7.23296	3.59897	7.80782	11.0611	4.51005	5.15691	2.97884	22.0203	23.8379	20.6415	21.9904	19.7661	23.1929	23.4909	14.2735	19.9402
TCONS_00027032	=	ENSBTAT00000062893	XLOC_020197	SCARNA11	TSS22353	chr5:104185186-104214653	138	-	0	0	0	0	0	0	0	0	0	0	0	0	0	40.9217	0	0	0	0	0	0	0	0	0	0	0	0	0	0	0	0	0	0	0	0	0	0	0	0	0	0	0
TCONS_00007009	-	-	XLOC_005237	-	TSS5773	chr14:45990809-45991236	427	-	22.2442	9.73184	1.90332	10.9441	10.7624	6.90697	12.4325	19.5173	10.8115	10.8115	2.8323	7.08076	77.5828	9.81833	8.41571	28.1349	7.94219	19.6963	18.5002	11.2724	4.23062	6.17165	14.4759	9.65061	10.0118	14.3026	7.82835	9.90691	11.3222	9.81008	17.6269	8.63927	13.2132	3.98856	3.09646	1.36665	5.60798	10.9078	12.7741	2.95688	2.99126
TCONS_00010253	=	ENSBTAT00000060517	XLOC_007710	U6	TSS8470	chr17:71099539-71099640	101	-	0	0	0	0	0	0	0	0	0	0	0	0	0	0	0	0	0	0	0	0	0	0	0	0	0	0	0	0	0	0	0	0	0	0	0	0	0	0	0	0	0
TCONS_00031772	=	ENSBTAT00000056904	XLOC_023771	ENSBTAG00000038593	TSS26296	chr8:47569779-47569889	110	-	81.8579	0	0	0	0	0	0	0	0	0	0	0	0	0	0	0	0	0	0	0	0	0	0	0	0	0	0	0	0	0	0	0	0	0	0	0	0	0	0	0	0
TCONS_00034306	=	ENSBTAT00000021570	XLOC_025793	MAOA	TSS28500	chrX:105377138-105462564	5117	-	68.1587	66.0751	67.4054	58.8855	68.5038	70.9529	64.5918	68.9628	68.8134	68.8134	70.5191	67.4105	41.0746	67.1198	69.003	72.9293	62.5661	63.74	60.8548	66.5007	60.9319	60.9808	67.5895	58.1709	62.8812	67.1096	60.2289	62.0691	62.2254	53.4227	49.4182	56.0043	75.5499	73.6416	75.0233	76.4375	77.1455	75.456	75.0953	76.3526	72.0731
TCONS_00012349	=	ENSBTAT00000060778	XLOC_009262	U6	TSS10213	chr19:23660848-23858491	108	-	0	0	0	0	0	0	0	0	0	0	0	0	0	0	0	0	0	0	0	0	0	77.1856	0	0	0	0	0	0	0	0	0	0	0	0	0	0	0	0	0	0	0
TCONS_00008833	=	ENSBTAT00000003694	XLOC_006660	IRF6	TSS7322	chr16:75401072-75418181	2031	-	72.939	70.4356	68.786	53.2067	69.3784	69.9394	77.5205	57.1324	69.6925	69.6926	62.7981	70.6518	73.2061	78.0107	66.0404	79.104	64.2657	59.5455	49.221	44.4079	50.2816	48.4643	53.7121	44.1389	49.2238	53.5881	43.9988	54.1249	55.5632	59.5141	49.1898	60.7269	42.5605	38.9388	38.6818	47.8789	44.2165	23.36	36.8797	32.28	50.5364
TCONS_00011419	=	ENSBTAT00000003419	XLOC_008547	ZDHHC7	TSS9423	chr18:11114918-11133140	1078	-	8.21597	13.2049	2.12507	2.65516	3.43462	10.8396	5.0665	7.83113	3.45213	3.45217	1.97571	3.32963	59.6836	2.38753	4.04045	0	1.25849	0	0	0	0.000912287	3.94729	0	0	1.15923	1.21487	4.30788	9.56897	6.32228	13.8243	7.17687	2.78021	0.0100276	7.96239	0	0	0	0.743374	3.18799	0	3.9831
TCONS_00025451	=	ENSBTAT00000022576	XLOC_018979	H2AFV	TSS21001	chr4:77389254-77401664	748	-	45.1344	39.0317	42.5183	48.3397	39.9572	44.8457	42.5807	50.8206	40.1462	40.1461	42.6344	40.7486	0.022904	47.5547	53.64	0	53.0006	76.3509	44.2016	35.846	44.2528	57.5136	28.6002	39.4726	39.3383	41.5149	45.5221	45.0983	36.4208	22.8619	39.6292	35.0045	97.2853	108.843	108.87	133.649	125.139	112.917	107.892	115.353	105.458
TCONS_00000754	j	ENSBTAT00000027961	XLOC_000577	CLDND1	TSS637	chr1:42451744-42459005	1980	-	43.3924	14.8993	42.4508	53.5928	42.9123	40.0115	18.2962	34.0712	43.1091	43.1091	26.7948	34.6135	45.1101	42.4643	46.9653	69.3107	43.6409	47.1491	43.6928	41.0549	40.5041	38.2815	38.6701	34.8262	22.9651	40.125	47.3372	0.131028	41.2557	25.1751	23.8384	36.9937	30.1796	24.2717	33.7362	21.1363	34.8763	33.1225	18.1135	29.4608	28.8296
TCONS_00028571	j	ENSBTAT00000006298	XLOC_021380	TRMT44	TSS23646	chr6:106483715-107356158	1642	-	6.74408	4.56895	6.23825	5.50855	6.85265	4.39855	4.90618	4.86993	6.8845	6.88449	6.04141	6.63822	0	8.47669	7.43285	13.8246	6.70652	6.42376	5.10581	2.76913	3.19767	2.43923	6.45285	1.41129	2.92396	4.81093	0	3.37346	1.96857	3.01807	5.54371	3.0279	6.56409	5.20398	4.3179	3.96115	4.46907	2.67452	5.08228	4.67384	3.70803
TCONS_00019017	=	ENSBTAT00000045039	XLOC_014105	H2B	TSS15622	chr23:31472338-31472719	381	-	0	0	0	7.1836	0	0	0	0	0	0	0	1.79448	0	0	0	0	0	5.43245	3.58564	0	0	5.82259	2.19571	0	0	1.78348	0	0	1.75497	3.10959	2.16276	2.92782	2.40842	0	0	1.92305	0	1.93642	0	0	2.29491
TCONS_00012671	=	ENSBTAT00000016586	XLOC_009487	RARA	TSS10470	chr19:41210899-41249293	3247	-	15.2711	13.3085	15.9121	15.9262	14.222	14.3346	11.0489	15.1847	14.2866	14.2866	20.2795	19.5839	17.5864	21.5995	19.6698	26.4922	19.9728	21.0539	10.2625	9.28062	9.0987	9.64627	10.008	11.2622	9.70908	9.91108	11.8318	11.8123	13.258	12.4688	11.6371	9.51557	13.1481	10.5854	10.1734	11.35	9.08933	10.5173	11.9489	11.7168	9.71692
TCONS_00003468	=	ENSBTAT00000060219	XLOC_002612	U6	TSS2862	chr11:99292405-99292509	104	-	0	0	0	0	0	0	0	0	0	0	0	0	0	0	0	0	0	0	0	0	0	0	0	0	0	0	0	0	0	0	0	0	0	0	0	0	0	0	0	0	0
TCONS_00004264	=	ENSBTAT00000035230	XLOC_003184	AGPAT2	TSS3495	chr11:104134194-104155941	834	-	154.668	197.423	163.422	215.867	223.51	209.457	190.377	177.075	224.554	224.554	243.592	257.613	483.984	253.584	218.706	284.758	287.613	255.075	140.972	144.692	142.692	158.169	192.534	216.21	169.163	172.974	188.343	161.662	179.824	213.984	221.541	227.104	141.962	145.447	147.743	175.075	183.502	195.331	185.124	191.009	173.881
TCONS_00010452	=	ENSBTAT00000061670	XLOC_007865	U6	TSS8642	chr18:8636041-8729601	104	-	0	0	0	0	0	0	0	0	0	0	75.5084	0	0	0	0	0	0	0	0	0	0	0	0	0	0	0	0	0	0	0	0	0	0	0	0	0	0	0	0	0	0
TCONS_00019396	=	ENSBTAT00000059212	XLOC_014390	U6	TSS15947	chr24:54290444-54290551	107	-	0	0	0	0	0	75.7757	0	0	0	0	0	0	0	0	0	0	0	0	0	0	0	0	0	0	0	0	0	0	0	0	0	0	0	0	0	0	0	0	0	0	0
TCONS_00027395	=	ENSBTAT00000046887	XLOC_020450	NR4A1	TSS22637	chr5:27977006-27992869	1066	-	0.663044	0	2.31513	1.34238	0	9.71e-05	0.681867	1.15796	0	0	1.21689	1.04881	0	0	0	0	0.39488	0	0.88635	0	0	0	0	0.406279	0	0	0	0	0.740449	0.147987	1.05613	0	0	3.13811	4.26363	0.00273712	0	5.57759	0	0.219201	10.2847
TCONS_00006859	=	ENSBTAT00000002689	XLOC_005112	NOV	TSS5641	chr14:47005559-47013935	2353	-	72.9104	66.2223	70.8699	72.2748	72.1284	70.1583	71.18	64.5148	72.4602	72.4602	51.1572	53.221	36.5361	51.0592	52.2663	53.1979	50.8797	56.6136	21.8263	20.5929	21.1465	21.479	19.7496	22.6231	42.4382	46.7919	43.6874	48.2097	43.0846	37.7714	47.2104	48.5385	34.0623	38.9928	36.3836	32.4179	39.8418	39.8454	35.9809	37.2797	35.3935
TCONS_00001647	=	ENSBTAT00000009521	XLOC_001262	BUB1B	TSS1373	chr10:35903020-35958915	3721	-	6.42208	6.8524	5.57412	5.68906	5.52987	5.90568	4.70695	6.58437	5.55553	5.55553	3.15107	3.62414	12.5697	3.8893	4.96998	2.40087	4.38252	4.83872	5.53093	4.69926	3.09488	6.31217	4.50294	6.51045	4.90351	5.36708	3.18584	3.03607	4.51889	7.1597	5.08207	4.5161	5.17587	6.19309	4.93946	6.33325	5.01113	4.87578	5.72393	5.37971	4.91844
TCONS_00031679	=	ENSBTAT00000062066	XLOC_023687	bta-mir-2469	TSS26208	chr8:11389882-11390525	67	-	0	0	0	0	0	361.7	0	0	0	0	0	0	0	0	0	0	0	0	0	0	0	0	0	0	0	0	0	0	0	0	0	0	0	0	0	0	0	208.103	0	0	0
TCONS_00031669	=	ENSBTAT00000059299	XLOC_023678	U6	TSS26199	chr8:10139600-10139707	107	-	0	0	0	0	0	0	0	0	0	0	0	0	0	0	0	0	0	0	0	0	0	0	0	0	0	0	0	0	0	0	0	0	0	0	0	0	0	0	0	0	0
TCONS_00031408	j	ENSBTAT00000016672	XLOC_023488	SFTPC	TSS25976	chr8:69976551-69979463	688	-	0.000709924	4.53961	0.248233	0.545429	0.00178504	0.00261631	0	1.18236	0.00156923	0.00156922	3.27201	0	0	5.08e-05	0.00457466	0	0.00096913	0.000251649	5.11863	0.000178474	0.00285214	5.87311	3.65118	0.00014024	6.90037	0.00302664	9.30238	6.67265	0	0.0651457	13.5055	13.4388	5.39607	1.83064	10.0287	5.41769	0.00787071	0.000174087	3.45128	7.72676	6.37533
TCONS_00010930	=	ENSBTAT00000053332	XLOC_008188	ENSBTAG00000037966	TSS9018	chr18:50368467-50369398	931	-	0	0	0	0	0	0	0	0	0	0	0	0	0	0	0.570705	0	0	0	0	0	0	0	0	0	0	0	0	0	0	0	0.634776	0	0	0	0	0	0	0	0	0	0
TCONS_00007931	=	ENSBTAT00000060532	XLOC_005960	U6	TSS6562	chr15:43696404-43696511	107	-	0	0	0	0	0	0	0	0	0	0	0	0	0	0	0	0	0	0	0	0	0	0	0	0	0	0	0	0	0	0	0	0	0	0	0	0	0	0	0	0	0
TCONS_00009717	=	ENSBTAT00000009843	XLOC_007323	UNC119B	TSS8036	chr17:65206653-65218295	806	-	5.8342	9.18626	5.87278	7.10399	9.77984	7.97362	5.26577	5.61373	9.82728	9.82729	4.33225	0.00200397	40.5953	10.6557	13.8822	0	0.00743253	16.7891	10.9501	0	3.92412	1.28151	10.6825	0.384463	6.42904	0.00345756	14.9118	4.03625	8.40304	17.5357	5.81511	4.68104	0	0	1.74405	0	0	0	0	0	0
TCONS_00033293	j	ENSBTAT00000028556	XLOC_024967	SSR4	TSS27618	chrX:39925592-39929391	643	-	16.4216	110.958	92.5478	109.023	83.2742	0	66.8455	37.0175	83.6439	83.6439	51.4698	86.4555	553.397	60.82	78.0154	17.0427	176.999	304.943	35.2417	111.412	8.07155	78.3785	8.5171	202.755	62.1819	104.092	130.08	15.1621	39.6458	27.7698	154.257	144.928	89.0436	91.1624	0	41.171	67.9255	16.9453	0.0388291	77.6011	135.625
TCONS_00001842	=	ENSBTAT00000043712	XLOC_001405	CDKN3	TSS1537	chr10:67155090-67171864	690	-	2.03129	1.35741	4.57896	5.10721	2.86141	4.72285	3.38129	4.30644	2.87481	2.87481	0.699668	1.39686	0	2.7903	3.46785	0	0.749757	0	2.09553	3.16385	2.79835	1.53198	2.32363	0	4.30087	2.13688	5.18212	2.85026	5.69812	3.66871	4.62316	2.09474	4.5466	7.00515	1.19755	2.68891	1.45895	5.85396	4.94117	5.11593	5.72024
TCONS_00024736	=	ENSBTAT00000012977	XLOC_018405	CYR61	TSS20380	chr3:58678778-58681686	2007	-	9.22328	8.15744	6.65079	6.95618	5.2206	7.9319	3.95825	7.45281	5.24464	5.24464	13.4946	13.7565	0	14.145	9.53949	0	11.3021	11.4022	17.2768	15.0996	15.6504	17.6255	18.5166	15.2673	10.199	9.41625	10.8088	8.60411	10.0669	8.29377	8.12136	8.35377	30.0891	33.0249	33.8121	47.6809	45.2171	47.9168	46.3785	48.2708	48.0858
TCONS_00015679	=	ENSBTAT00000059936	XLOC_011658	U6	TSS12891	chr20:20900430-20900534	104	-	0	0	0	0	0	0	0	0	0	0	0	0	0	0	0	0	0	0	0	0	0	0	0	0	0	0	0	0	0	0	0	0	0	0	0	0	0	0	0	0	0
TCONS_00023417	=	ENSBTAT00000002028	XLOC_017419	UBQLN4	TSS19292	chr3:14767914-14782369	1856	-	0.00116064	0.00237618	0.00189907	0.487903	0.000959343	0.663311	0.000212772	4.04869	0.000885287	0.000885284	0.070355	0.00211679	0.00165739	0.886511	0.670335	3.28618	2.62934	8.3122	5.5331	0.0007567	2.01436	0.000311289	0.171414	0.000617024	3.39525	0.000458355	0.000252828	0.428826	4.78715	5.09072	4.04169	0.00189877	0.426149	0	0.000791635	0	0	1.03367	0	0	0.393783
TCONS_00013307	=	ENSBTAT00000059379	XLOC_009941	SNORD91	TSS10981	chr19:23859291-23886659	94	-	0	0	0	0	116.954	0	0	0	117.484	117.483	0	0	0	0	0	0	0	0	0	0	0	0	0	0	0	115.129	0	0	0	0	0	0	0	0	0	0	0	0	0	0	0
TCONS_00000921	=	ENSBTAT00000062787	XLOC_000699	ACA64	TSS773	chr1:72120734-72297319	127	-	0	0	0	0	0	0	0	0	0	0	0	0	0	0	0	0	0	0	0	0	0	0	0	0	0	0	0	0	0	0	0	0	0	0	0	0	0	0	0	0	0
TCONS_00032992	-	-	XLOC_024734	-	TSS27350	chr9:13555416-13556196	780	-	4.34537	10.8634	9.66708	12.1148	7.80901	5.93677	8.0956	4.85249	7.84465	7.84465	6.08615	9.40587	0	7.12399	10.96	10.9922	5.58539	3.07811	12.788	10.0665	18.1818	8.43937	12.5682	11.3114	8.38198	8.38198	6.11703	5.52943	7.18826	1.91639	8.765	5.06301	14.8418	16.3623	17.5418	14.4166	11.6855	10.1214	16.2202	8.08671	16.9458
TCONS_00032404	=	ENSBTAT00000062875	XLOC_024282	5S_rRNA	TSS26850	chr9:63302748-63334395	101	-	0	0	0	0	0	0	0	0	0	0	0	0	0	0	0	0	0	0	0	0	0	0	0	0	0	0	0	0	0	0	0	0	0	0	0	0	0	0	0	0	0
TCONS_00024149	j	ENSBTAT00000007057	XLOC_017976	LRRFIP1	TSS19905	chr3:117707633-117869819	4274	-	0	0	0	0	0	0	0	0	0	0	0	0	34.0598	0	0.00131013	0	0	0	0	0	0	0	0	0.0584167	0	0	0	0	0	0.975786	0	0	0.0409055	0	0	0	0	0.452691	0	0	0
TCONS_00027271	=	ENSBTAT00000011655	XLOC_020358	PHLDA1	TSS22534	chr5:5557938-5559917	1553	-	31.9222	34.4773	34.2891	35.2937	31.8363	30.1278	35.4956	35.6109	31.9807	31.9807	15.6934	16.0206	33.5995	20.5511	15.7675	25.0472	19.8699	18.9319	27.2695	34.1708	29.7175	30.8303	37.0726	30.9976	29.1581	26.2943	35.4839	25.9487	29.4461	27.6841	27.3066	28.7352	30.4087	39.0514	37.992	26.4997	24.1206	26.5719	32.1854	29.2776	28.078
TCONS_00003131	=	ENSBTAT00000010384	XLOC_002374	SLC20A1	TSS2598	chr11:46218715-46232124	2734	-	39.1024	41.2053	42.4952	47.0191	48.6875	41.0478	43.399	47.2613	48.9114	48.9114	54.5473	59.1563	52.6348	54.7063	58.4653	46.9484	61.1412	56.9999	29.0853	27.507	25.1648	30.4999	25.9	26.1382	27.0941	31.8554	32.8458	27.7736	30.7915	26.4215	31.3651	33.6903	36.5651	36.4726	38.4499	28.1656	32.4592	24.83	27.5513	29.609	27.8422
TCONS_00005004	-	-	XLOC_003735	-	TSS4108	chr12:69743992-69744214	222	-	168.403	109.828	170.406	134.487	113.362	130.953	109.127	121.477	113.879	113.879	141.706	67.124	409.827	132.965	96.0304	296.347	66.9246	124.477	97.4323	144.176	96.5499	130.013	110.122	76.238	233.508	225.976	96.1994	104.35	134.165	167.912	92.8328	147.872	86.9848	73.5206	73.3843	86.3703	167.363	43.0846	67.2756	70.0763	94.5216
TCONS_00026537	=	ENSBTAT00000064647	XLOC_019813	ENSBTAG00000047525	TSS21925	chr5:31160698-31176231	81	-	224.22	0	0	0	252.812	0	0	0	253.971	253.971	0	0	0	0	0	0	264.826	0	0	0	0	0	0	0	0	0	0	0	0	0	0	0	0	0	0	0	0	0	0	0	0
TCONS_00019510	=	ENSBTAT00000062812	XLOC_014478	U1	TSS16049	chr24:25388381-25428221	147	-	0	0	0	37.3192	0	0	0	0	0	0	0	0	0	0	0	0	0	0	0	0	0	0	0	0	0	0	0	0	0	0	0	0	0	0	0	0	0	0	0	0	34.5718
TCONS_00014744	=	ENSBTAT00000018284	XLOC_010978	STMN1	TSS12137	chr2:127773910-127779431	982	-	24.6141	34.3335	23.1731	23.7257	26.2774	24.7643	24.5688	29.4568	26.401	26.401	30.6402	30.3525	24.6854	26.2594	25.4546	9.27965	19.1308	33.1135	32.5916	33.6648	24.6821	29.5561	22.7034	26.0422	23.807	27.1348	25.7884	20.2774	19.7242	20.6871	25.0024	29.7214	27.7867	36.2041	34.0521	42.4094	40.6523	39.5228	36.8127	36.3936	28.2867
TCONS_00028201	=	ENSBTAT00000006503	XLOC_021082	CCNA2	TSS23330	chr6:3413085-3419194	1807	-	7.06014	4.50217	4.65848	5.0962	4.53914	6.16471	4.2453	5.42921	4.56036	4.56036	3.54401	3.10034	0	3.74033	3.0746	0	5.01664	6.20782	5.81057	5.29918	5.77952	5.34433	6.6359	3.83889	5.42224	3.81663	6.14136	4.46932	6.70277	2.69797	2.79967	3.10614	5.38474	5.95693	4.72392	6.77362	6.29478	6.88465	6.59367	5.86477	7.59469
TCONS_00019162	-	-	XLOC_014217	-	TSS15748	chr23:11055964-11056295	331	-	45.3516	45.3516	52.2846	62.6326	58.0734	49.8057	37.9472	39.6016	58.3385	58.3385	58.353	68.0786	133.278	48.1629	48.1629	0	73.6337	74.3959	73.299	77.414	79.8987	82.1194	88.3682	124.268	34.3784	27.0116	35.8411	48.5974	31.5883	37.8964	57.7757	33.3735	62.3854	44.5114	15.9488	35.1959	44.932	63.205	38.3807	30.4598	43.6532
TCONS_00003341	=	ENSBTAT00000065919	XLOC_002525	SNORA42	TSS2766	chr11:87176850-87176982	132	-	0	0	64.998	0	0	0	0	0	0	0	0	48.1476	0	0	0	0	0	0	47.8451	0	0	0	0	0	0	0	0	0	0	0	0	0	0	0	0	53.9868	0	0	0	0	0
TCONS_00011232	j	ENSBTAT00000021209	XLOC_008404	ISOC2	TSS9263	chr18:62502066-62508467	891	-	0	0.000452541	0	0	0	0.000667688	3.29974	0.00840522	0	0	3.38475	0.000649411	0	3.28416	0.00094984	25.2391	5.18313	0.0013452	0.0296292	0.00038726	7.0077	0	0.000180116	2.2352	0.000603713	0	0.0012141	0.000410774	0	0.00272265	0	0.000435833	4.45779	0.00277622	0	0.00103741	0.000819807	0.0101477	0.0011321	0	0
TCONS_00024377	j	ENSBTAT00000014101	XLOC_018155	ADAM15	TSS20095	chr3:15592949-15603332	2984	-	3.13781	10.3159	8.00859	5.55565	7.4036	2.5646	0.0128239	15.6687	7.44996	7.44996	21.0335	8.89579	0	4.21793	0.00355774	0.00138903	4.25942	1.47948	11.5231	0	0.164747	0.0482641	3.46089	0	0.18969	0.0110013	0.000876234	0.10085	11.6696	3.55093	4.58471	14.0465	0.00396392	6.7526	1.54117	0.130562	0	0	0	0.106503	2.5698
TCONS_00029909	=	ENSBTAT00000043199	XLOC_022344	SLC35A4	TSS24719	chr7:53423150-53426458	1873	-	0.141893	0	0	3.17505	0	0	0.000417875	0.00202889	0	0	0	3.63622	0	0.0339514	0.185209	0.0120096	0.000575282	0.00230436	0	0	0	0	0	0	0	0	0.0672885	0	0	7.47573	0	0.00777586	10.4762	2.86666	0	0.000988964	0	8.3094	0.000580526	2.23144	3.90732
TCONS_00016650	=	ENSBTAT00000066289	XLOC_012424	ENSBTAG00000046364	TSS13726	chr21:71187493-71383753	85	-	0	0	654.084	887.511	482.941	551.913	526.865	1116.85	485.331	485.332	1597.54	1110.78	6234.07	1894.95	781	0	524.249	2450.97	915.767	85.5544	53.9014	137.974	607.435	1212.98	927.367	1306.36	1631.62	1018.25	681.344	672.056	0	0	153.349	1283.32	1445.03	1471.72	598.26	1174.84	1395.18	520.35	555.158
TCONS_00033793	=	ENSBTAT00000042486	XLOC_025374	ENSBTAG00000030107	TSS28053	chrX:3819816-3889945	113	-	0	0	0	0	0	0	0	0	0	0	0	0	0	0	0	0	0	0	0	0	0	0	0	0	0	0	0	72.6087	0	0	0	0	0	0	0	0	0	0	0	0	0
TCONS_00009324	=	ENSBTAT00000033913	XLOC_007010	CENPF	TSS7712	chr16:70439847-70501645	9359	-	3.4249	3.71574	3.15739	3.28762	3.11399	3.07838	3.2146	3.44034	3.12884	3.12884	1.61358	2.23073	0	2.27493	2.56959	3.28408	1.47085	1.80854	3.85039	3.33519	3.58031	3.03436	4.12199	3.12722	3.42214	3.9147	3.64204	3.18683	2.95024	4.17596	3.16376	3.65327	2.57908	2.067	2.38033	2.37144	2.5016	2.20572	2.24875	2.27386	2.11
TCONS_00005813	j	ENSBTAT00000010066	XLOC_004318	NET1	TSS4763	chr13:43526439-43538233	3159	-	28.6158	0.0285253	0.0112947	19.8934	0.0157274	0.0168825	0.0328231	0.596724	0.0141983	0.0141983	28.9083	14.9776	138.627	10.9148	0.022129	84.6289	0.047481	0.012867	16.7221	0.0500194	0.0631413	0.0211816	6.32233	0.0935114	0.0356319	0.0535136	0.0103441	0.0189451	0.00743155	26.0367	0.0231711	0.00879258	0.00497795	0.00556579	0.00431797	0.00239155	5.24916	0.00466537	0.00529865	0.00262695	0.00463043
TCONS_00008950	=	ENSBTAT00000028880	XLOC_006741	RGS1	TSS7414	chr16:13314191-13318292	1320	-	8.38359	7.81116	4.23107	5.53446	7.30114	6.53585	6.52395	7.11555	7.33471	7.3347	7.95803	8.60294	33.3077	9.25794	7.62587	12.545	11.103	8.68502	10.6563	8.70266	8.70059	11.2171	11.4796	14.315	6.27485	9.53577	7.75076	9.53287	9.79078	9.0148	10.4275	8.29798	13.6892	14.8077	13.2554	6.47857	7.07982	7.06419	5.28934	6.8451	6.42047
TCONS_00008382	-	-	XLOC_006336	-	TSS6960	chr15:75858540-75858872	332	-	7.10945	14.2189	3.24436	15.5459	2.62078	9.41879	4.7094	15.1222	2.63274	2.63274	21.7255	21.7255	132.321	11.9544	26.2997	0	13.5381	6.71478	14.5547	16.4698	12.0191	10.5201	16.4502	0	21.942	9.75199	8.89604	9.6498	9.6498	4.18052	10.926	3.68159	5.63074	10.1982	0	2.32957	9.55926	4.64829	0	2.52012	2.54942
TCONS_00014515	=	ENSBTAT00000025662	XLOC_010805	ATIC	TSS11947	chr2:103847179-103870755	2042	-	24.1171	24.2085	23.4184	23.1615	24.0659	24.076	20.4024	16.9922	24.1766	24.1766	23.641	18.5298	12.7906	21.8934	16.2515	0	21.3173	22.4349	27.1229	25.3048	26.8234	28.767	27.2842	29.1674	15.5223	20.9941	23.0546	18.0532	24.6463	19.2447	21.7014	20.834	22.1842	17.4266	23.9624	21.5318	22.624	21.0404	24.3305	23.612	23.2273
TCONS_00003432	=	ENSBTAT00000011844	XLOC_002594	FPGS	TSS2840	chr11:98498178-98506303	1162	-	0	10.9029	8.2868	8.5549	11.9277	10.8199	0.0107682	2.71661	11.9816	11.9816	0	0.0041113	112.469	4.94897	15.0386	0	7.73144	5.9153	0	9.3772	10.1504	0	0	0	0	4.11131	0	0	0.00239303	0.000927168	10.4928	15.2781	0	0.00529918	8.7078	0.00109481	22.1801	7.4931	14.4265	0.0298816	0.0111504
TCONS_00009222	j	ENSBTAT00000024919	XLOC_006925	PLEKHM2	TSS7622	chr16:53075568-53115375	3808	-	0	0	0.00211557	0.000294865	0	0.000261467	0	0.000249866	0	0	0.000657135	0.00277609	14.7262	1.57825	0.000250048	0	0	0.000554434	0	0.000515463	0	1.85702	0	0.00286659	0	0.000291374	0.000984819	0	0.000354854	0	0.000562401	0.000240539	0.000818663	1.27257	0.00197494	0.0078418	19.1326	0.00352357	12.154	0.0141426	9.39373
TCONS_00005275	j	ENSBTAT00000018273	XLOC_003935	DDRGK1	TSS4331	chr13:52465222-52475836	1123	-	0	0.00185882	0	0.00036549	0.00190042	0	0	0.00205341	0.00168216	0.00168216	0	0.00168171	0.00354543	0	0.0158192	59.719	0.0202759	0.0118641	0	0	0	0	0	0.00455447	0.00667122	0	0	0.000541456	0	0.000451073	0.000702599	0.0031944	0	0	0	0.000582232	0.00256762	0.00046608	0	0.0112502	0.0139806
TCONS_00012581	j	ENSBTAT00000022759	XLOC_009427	PHB	TSS10400	chr19:37828779-37840193	1805	-	0.0163257	0.0022497	0.00496361	0.00367499	0.00774634	0.00187274	0.00173293	0.00319058	0.0066862	0.00668617	0.00566596	0.01799	1.10453	0.00714541	0.00343308	0.00635638	0.00775452	2.48787	0.149974	0.0027831	0.00191844	0.0145382	3.80081	0.00257263	0.00379929	0.0245703	0.00240687	0.00718341	0.00416941	0	0.010273	0.00388423	0.0021016	0.00250643	0.0157621	0.00981576	0.00234225	0.00374543	0.00528758	0.00931906	0.0015764
TCONS_00030499	=	ENSBTAT00000002344	XLOC_022790	SAFB	TSS25212	chr7:19845918-19908016	2835	-	8.75742	12.2499	6.54028	5.87039	5.54165	15.2251	7.85865	24.4963	5.57762	5.57764	13.2099	20.3712	102.821	11.631	18.7982	46.9608	1.56301	0.74368	10.0477	16.0746	14.5961	10.2935	10.6095	17.9701	15.5404	6.34531	11.227	7.95784	12.7174	5.4899	8.18456	11.304	0.261883	4.45119	0.0134574	12.007	8.90683	9.20188	9.82272	5.49308	3.11781
TCONS_00004688	=	ENSBTAT00000062841	XLOC_003489	U6	TSS3840	chr12:84414064-84414170	106	-	0	0	0	0	0	0	0	0	0	0	0	0	0	0	0	0	0	0	0	0	0	0	0	0	0	0	0	0	0	0	0	0	0	0	0	0	0	0	0	0	0
TCONS_00012322	=	ENSBTAT00000042201	XLOC_009243	bta-mir-423	TSS10191	chr19:21799219-21844511	109	-	0	0	0	0	0	0	0	0	0	0	0	0	0	0	0	0	0	0	0	0	0	0	0	0	0	0	0	0	0	0	0	0	0	0	0	0	0	0	0	0	0
TCONS_00012108	-	-	XLOC_009064	-	TSS10000	chr18:1853415-1853587	172	-	320.175	202.216	230.701	176.87	167.723	301.389	184.182	150.543	168.488	168.488	343.302	240.312	0	221.014	357.023	0	134.774	238.738	206.991	97.5946	273.489	205.718	214.453	233.949	138.689	104.017	158.145	154.39	223.008	118.908	116.539	130.895	20.0196	169.208	131.362	281.607	158.606	115.686	38.7087	71.6804	18.1285
TCONS_00022827	j	ENSBTAT00000011447	XLOC_016992	LDHA	TSS18812	chr29:26543811-26555955	2267	-	19.3794	17.8572	14.9287	12.7983	15.2339	11.8951	18.2893	16.5947	15.3028	15.3028	21.2306	7.31091	0	16.3744	20.6958	47.8364	16.3014	9.18917	19.2386	13.3224	13.6167	8.37114	15.3961	10.3024	20.8409	17.4722	17.9837	20.3576	19.5222	29.9705	15.7891	14.7256	14.5066	21.3227	10.9857	11.453	13.017	20.2177	12.5516	8.23283	19.9851
TCONS_00030539	=	ENSBTAT00000019942	XLOC_022813	MFSD12	TSS25242	chr7:21593881-21604031	1529	-	0	1.3558	1.63071	0	0	1.60236	0	0	0	0	0	0	0	0	0.00049034	0	0	0	0	0	0	0	0	0.000330385	0	2.97568	0	3.26128	0	0	0.872243	0	0	0.622672	7.38618	0.0916075	0.0702977	0	0	0	3.9102
TCONS_00023445	=	ENSBTAT00000014051	XLOC_017436	MUC1	TSS19312	chr3:15482855-15486936	2035	-	8.74509	8.63414	9.71219	8.71285	7.44897	8.32553	8.98175	8.92054	7.48205	7.48205	2.30556	3.76481	0	3.31758	4.50978	2.89311	4.27982	4.37357	3.0493	3.46263	3.73858	5.84738	3.40732	2.06861	7.88406	7.36609	8.21093	9.53629	10.799	8.67328	6.31394	10.0117	5.72739	7.01618	7.02713	3.77395	3.63016	2.66751	5.86439	3.88903	3.76928
TCONS_00002344	=	ENSBTAT00000016346	XLOC_001771	PNP	TSS1944	chr10:26647352-26673944	2062	-	33.9512	36.7084	36.76	23.6459	42.5242	27.0689	35.4866	33.6096	42.7176	42.7176	36.7449	33.4127	104.693	32.4334	39.8317	43.6674	42.415	29.1951	27.3215	26.4564	27.1995	26.9596	31.7281	28.7047	25.1394	23.3667	27.7141	36.0014	25.9239	23.6471	28.3666	29.9376	13.0576	20.1873	22.3141	21.3412	15.7277	12.586	14.9458	15.6673	19.2828
TCONS_00004380	-	-	XLOC_003263	-	TSS3587	chr11:44129978-44131900	1922	-	12.4312	10.4203	11.763	10.3135	13.1412	11.807	13.2602	14.6986	13.2011	13.2011	13.0352	11.9179	0	11.2507	12.7262	22.1976	12.1145	12.9498	12.3506	9.31708	12.4241	9.12983	7.82553	13.959	9.77973	9.40359	11.3233	13.5854	9.67725	12.5773	13.6964	10.2242	21.2839	20.4545	20.3584	20.4866	19.9103	15.5981	23.5163	16.719	14.7501
TCONS_00022124	=	ENSBTAT00000001550	XLOC_016471	AIFM2	TSS18239	chr28:26451330-26521488	1427	-	43.1702	42.8863	41.9067	38.7908	35.5487	32.3693	27.3473	45.4482	35.7292	35.7292	13.8117	24.7687	139.889	28.5302	32.3775	0.000515293	30.8427	41.9513	26.8573	32.0056	21.9714	7.19855	20.5369	4.91927	39.4444	42.1361	28.5175	33.9794	16.4457	0.0102517	39.8387	36.8489	16.7446	20.6876	16.9974	30.3695	34.2333	34.7018	37.7168	12.5651	27.0603
TCONS_00022548	j	ENSBTAT00000018091	XLOC_016797	FKBP2	TSS18595	chr29:43159738-43162658	522	-	85.9143	115	175.814	204.759	206.73	108.827	123.164	76.1661	207.7	207.7	137.296	127.475	375.442	191.597	158.57	0	234.937	172.406	125.889	181.733	111.171	81.0976	254.344	239.833	117.016	131.818	72.4903	123.635	117	119.231	172.768	191.426	156.847	129.721	159.094	162.833	97.9687	152.864	96.5563	174.321	185.116
TCONS_00024349	=	ENSBTAT00000012411	XLOC_018135	PMF1	TSS20073	chr3:14605970-14627746	1096	-	8.02055	7.92084	3.67983	10.7268	7.49342	12.4386	10.9336	7.2584	7.52862	7.52861	11.7291	10.1699	0	8.01785	11.8662	26.7092	9.31923	11.2061	6.54898	7.39109	8.99706	6.29008	5.91459	9.79222	7.34945	11.8444	6.82431	10.0369	9.75375	17.2129	7.14856	13.9391	7.25021	6.50678	6.76368	8.09401	8.98295	8.10793	13.0158	8.91585	8.83778
TCONS_00002739	=	ENSBTAT00000008796	XLOC_002068	RPS6KL1	TSS2268	chr10:86553659-86569205	1423	-	0.966654	1.57707	0.000588593	0	0	0	2.16549	1.01379	0	0	1.90033	0	0	0.0198502	0	0	1.25958	8.8e-05	1.07413	0.493309	0	0	0.336068	0	0.926905	0.000475355	0.260407	0.518133	1.033	0	2.59039	0	0	0	0	0	1.54472	0	0.800057	0	0
TCONS_00021389	=	ENSBTAT00000012098	XLOC_015893	INPP5A	TSS17616	chr26:51125103-51221695	1135	-	10.6945	2.82319	9.3267	15.1821	12.583	4.75197	12.2498	5.83702	12.6423	12.6423	8.45638	6.35142	30.652	20.2238	10.7557	32.7009	25.7125	14.4807	8.96297	5.76215	7.77482	0.550242	8.0343	17.749	12.5076	15.588	21.8285	19.0814	17.1692	12.7492	17.3597	18.2574	13.6416	2.69847	9.15853	10.5209	13.2956	6.85341	11.5398	8.38565	11.2335
TCONS_00020716	j	ENSBTAT00000012175	XLOC_015381	KDELR2	TSS17054	chr25:38870074-38887051	2705	-	0.00356916	0.00423197	0.012273	0.00367973	0.00277374	0.00145018	0.0267506	0.00766577	0.00254482	0.00254482	0.0134115	0.090834	0.00107744	0.0827848	0.00891426	3.92291	0.0223342	0.00443169	0.00920236	0.0142567	0.0130982	0.0111525	0.126366	0.0263224	0.00454733	0.00333753	0.00974973	0.0167375	0.00345276	0.0121781	0.00526121	0.00716248	0.00687866	0.007175	0.00139225	0.00203106	0.00461734	0.00449397	0.0147859	0.00111398	0.00587953
TCONS_00001729	j	ENSBTAT00000002607	XLOC_001322	FAM96A	TSS1443	chr10:45936693-45952110	831	-	15.5145	0	5.10828	17.7642	6.80571	0.000883817	5.64543	0	6.83138	6.83138	0	9.52971	0	0.00280693	4.25638	49.5506	0.00338061	0.00124086	0.00127044	0.000648178	0.018742	0.000347096	0.00126904	0	8.66869	5.57027	0.0208952	14.6385	4.73789	0	12.7672	27.3585	3.91727	15.7066	8.06255	4.24879	6.75872	7.80597	0.000731094	8.07109	0.00106182
TCONS_00018350	=	ENSBTAT00000027554	XLOC_013610	LTB	TSS15074	chr23:27529855-27531864	912	-	1.83025	4.48452	1.9108	1.93409	3.29341	4.02095	4.03737	2.32436	3.30865	3.30865	2.42709	4.4065	65.5082	2.83068	2.35874	0	2.35204	5.91173	2.92051	3.33384	2.87305	5.84222	5.96157	0	0.957412	1.94424	5.42195	2.32574	4.72744	2.50789	1.75349	1.576	0	2.19808	4.28395	2.75503	2.88233	2.80114	5.08428	3.90047	1.64496
TCONS_00031924	=	ENSBTAT00000023720	XLOC_023902	BAG1	TSS26438	chr8:76351052-76364094	1706	-	26.3463	32.1962	20.323	39.8799	37.8763	27.4441	33.5631	23.7207	38.0572	38.0571	29.3709	34.4896	116.405	21.8677	23.4872	35.4517	32.2817	31.2575	18.1582	21.0308	16.5243	17.8063	23.5333	21.6274	34.6384	21.5075	22.6965	21.2003	18.4989	22.3623	20.1501	8.38194	30.8584	39.6849	39.4793	32.5859	34.8196	41.7256	23.5892	24.8728	48.8661
TCONS_00031020	=	ENSBTAT00000062676	XLOC_023156	snoU109	TSS25628	chr7:85222950-85267629	138	-	0	0	0	0	0	0	0	0	0	0	0	0	0	0	0	0	0	0	0	0	0	0	0	0	0	0	0	0	0	0	0	0	0	0	0	0	0	0	0	0	0
TCONS_00001677	=	ENSBTAT00000014263	XLOC_001281	NUSAP1	TSS1395	chr10:36906001-36936265	2275	-	9.19232	7.41921	7.76458	8.45191	9.4649	8.13506	9.95755	7.98629	9.50864	9.50864	3.80096	4.54966	0	9.29775	6.26283	11.1447	5.98471	6.17605	6.12059	6.90532	7.67162	7.49954	8.8525	9.6211	8.14928	7.70289	7.3711	7.18981	7.88959	7.99462	6.31557	6.5275	5.77867	9.55425	9.27538	10.9635	10.9299	11.2292	9.80198	12.3564	9.57984
TCONS_00025419	=	ENSBTAT00000060101	XLOC_018955	U6atac	TSS20975	chr4:71394902-71488446	126	-	0	0	0	0	0	0	0	0	0	0	0	0	0	0	0	0	0	0	0	0	0	0	0	0	0	0	0	0	0	0	0	0	0	0	0	0	0	0	0	0	0
TCONS_00013193	=	ENSBTAT00000059961	XLOC_009859	U6	TSS10886	chr19:18708751-18708858	107	-	0	0	0	0	0	0	0	0	0	0	0	0	0	0	0	0	0	0	0	0	0	0	0	0	0	0	0	0	0	0	0	0	0	0	0	0	0	0	0	0	0
TCONS_00025077	=	ENSBTAT00000042677	XLOC_018653	HJURP	TSS20665	chr3:114124352-114135056	2013	-	3.62091	2.89841	2.86575	3.86432	2.51052	2.73825	2.90199	2.42635	2.52212	2.52212	3.06264	2.88019	0	2.31343	2.48127	0	1.41866	3.07451	3.56328	1.91427	3.36448	1.84505	2.78153	2.62458	2.1844	4.56213	2.36842	2.70486	2.16956	4.76228	4.74286	2.2314	4.46806	2.29143	2.39058	3.9539	2.58256	3.60262	4.03589	1.83119	3.33615
TCONS_00029880	=	ENSBTAT00000041662	XLOC_022327	5S_rRNA	TSS24697	chr7:51688097-51880519	114	-	0	0	0	0	0	0	0	0	0	0	0	0	0	0	0	0	0	0	0	0	0	0	0	0	0	0	0	0	0	0	0	0	0	0	0	0	0	0	0	0	0
TCONS_00007449	=	ENSBTAT00000059311	XLOC_005605	SNORA57	TSS6171	chr15:54840265-54923335	137	-	0	0	0	0	0	0	0	0	0	0	0	0	0	0	0	0	0	0	0	0	0	0	0	0	0	0	0	0	0	0	0	0	0	0	0	0	0	0	0	0	0
TCONS_00021815	=	ENSBTAT00000024349	XLOC_016248	ZNF33B	TSS17998	chr28:12902004-12921748	411	-	19.6375	20.9911	19.1888	21.9814	18.5295	18.1924	13.9925	17.7964	18.6166	18.6166	12.8998	15.7978	0	14.2268	8.47959	29.142	11.2364	8.02223	15.6681	19.3031	25.5643	29.4281	22.6478	14.8144	18.9725	18.9545	23.9233	18.807	20.2678	15.1084	22.956	13.1943	29.0345	38.805	16.3494	32.1736	21.9789	28.3186	18.9371	30.2073	15.9724
TCONS_00002402	=	ENSBTAT00000060473	XLOC_001823	SNORA70	TSS1998	chr10:33950023-34069008	134	-	0	0	0	0	0	0	0	0	0	0	0	0	0	0	0	0	0	0	0	0	0	0	0	0	0	0	0	0	0	0	0	0	0	0	0	0	0	0	0	0	0
TCONS_00003535	=	ENSBTAT00000060008	XLOC_002667	snR47	TSS2919	chr11:104311807-104315125	61	-	0	0	0	0	0	0	0	0	0	0	0	0	0	0	0	0	0	0	0	0	0	0	0	0	0	0	0	0	0	0	0	0	0	0	0	473.928	0	0	0	0	0
TCONS_00010385	-	-	XLOC_007807	-	TSS8581	chr17:53141498-53141574	76	-	5994.65	6953.79	6237.23	8808.73	7955.37	6909.43	6671.17	6120.45	7991.68	7991.68	7816.04	3908.02	28060.7	3870.67	5080.26	0	5479.33	8153.09	4663.53	5277.15	2675.49	3459.49	3883.81	8322.46	3206.9	4687.01	3600.53	3661.5	4149.69	2961	4698.5	5587.73	7121.72	4471.53	6675.78	3064.28	5158.6	4232.97	2754.03	4334.9	3869.39
TCONS_00004211	j	ENSBTAT00000027065	XLOC_003152	C11H9ORF78	TSS3460	chr11:100228240-100236777	1389	-	0.00203452	4.31124	0	0.00294885	0.00236776	0.00532026	0.00750041	0.00106697	0.00214853	0.00214852	0	0.00262736	0	0.00846818	11.1798	0	0	0.00520129	0.00242558	0.0177689	0.0020341	0.00403961	0.00157971	0	0.0521988	0.00126659	0.00150418	0.0140007	0.000505692	0.0880929	0.00063212	0.00212481	0	0	0	0.0174009	2.19457	0.0474574	0.00060589	0.00119223	0.00314338
TCONS_00021868	j	ENSBTAT00000016432	XLOC_016292	HK1	TSS18044	chr28:25854740-25925054	2517	-	0.00196892	0	0.0751431	0.735892	0	0.00410808	0.00200875	0.870707	0	0	0	0.000913595	0.00142986	0	0	25.4583	0	3.78318	0	0	0	0	0.00973432	0	0.00106799	0	0	0	0.00190928	0	0	0.00111305	12.2441	0.423025	0	2.05311	0.81725	0	0.00173754	0.175355	0.000786665
TCONS_00002392	=	ENSBTAT00000035838	XLOC_001813	ENSBTAG00000020100	TSS1988	chr10:30138489-30159344	2961	-	8.40013	5.67389	5.66745	5.71503	5.8951	5.35413	4.69972	6.96928	5.92227	5.92227	2.85772	4.60276	0	2.72425	2.56044	6.08864	2.32605	4.9112	6.35347	4.28595	4.31307	6.06743	4.20803	3.57224	3.64316	4.92155	3.55369	3.99186	5.43415	4.22887	5.84981	5.80921	4.7282	4.60987	5.22698	5.65948	5.49292	4.55413	4.81217	4.75311	3.9611
TCONS_00009458	-	-	XLOC_007126	-	TSS7828	chr17:4966021-4990831	298	-	10.9482	16.3005	11.2576	14.5268	21.5083	18.9874	27.0141	13.9284	21.6085	21.6085	8.36358	5.61253	170.677	22.1244	13.834	0	15.9526	7.98828	30.9412	25.4416	27.981	12.2936	26.1007	0	11.3463	31.3047	20.7893	22.3466	25.3134	29.3665	32.4018	17.4303	44.0323	71.0391	72.6049	44.9632	49.5841	41.9139	42.6015	56.0787	43.9472
TCONS_00021552	=	ENSBTAT00000029899	XLOC_016036	VDAC3	TSS17769	chr27:36921256-36933273	1369	-	0.00160375	0.00290237	0.00132227	0.00211512	4.73682	0.00273158	0.000313442	0.0355561	4.75586	4.75586	0.0011927	0.000334766	34.0893	0.00136115	0.297422	50.3962	0.0202511	0.00531511	0	0.000609042	0.000433701	4.09633	0.0866087	0.000659836	0.00114337	0.00046688	0.00406227	0.127464	3.60865	0.012962	9.07003	11.2311	0.128039	5.93591	10.3254	16.6788	0.00626318	15.5447	0.77338	0.139333	19.0051
TCONS_00033904	=	ENSBTAT00000064191	XLOC_025472	U6	TSS28156	chrX:28466653-28466760	107	-	0	0	0	0	0	0	0	0	0	0	0	0	0	0	0	0	0	0	0	0	0	0	0	0	0	0	0	0	0	0	0	0	0	0	0	0	0	0	0	0	0
TCONS_00015078	=	ENSBTAT00000064259	XLOC_011203	LYPD6	TSS12395	chr2:46722079-46852754	516	-	18.3624	18.1933	6.39348	20.1315	22.8232	26.4949	19.3473	14.9766	22.926	22.926	3.47262	14.5545	50.248	10.1351	8.52515	32.7688	8.95275	15.7627	8.99607	25.8345	16.1877	9.83676	8.05893	12.2162	0.385581	15.1141	8.8489	11.1576	12.0224	13.4973	35.2927	20.8218	0	3.47056	3.58192	6.33554	0	0.831955	1.40077	0.0013308	6.77252
TCONS_00028396	=	ENSBTAT00000061481	XLOC_021242	SLC30A9	TSS23499	chr6:62509247-62596004	1824	-	0	0.00428362	0	0.0054876	0.000398303	0.000581063	0	5.21825	0.00036816	0.000368158	0.000574284	0.000564268	0	5.43099	0	0	0	3.91205	0.00043308	0	0.000659569	0.0641827	0.00228386	0.000584557	0.503356	3.26072	7.46114	0.00165243	0.426914	0	0.000980518	4.19454	3.87646	0	0.604868	0.989679	0.000474483	0.000331154	0	2.62258	0
TCONS_00031975	=	ENSBTAT00000063377	XLOC_023938	ISCA1	TSS26479	chr8:80824027-80836135	815	-	60.5386	33.4157	50.7835	46.307	34.8236	37.6864	41.9183	41.4157	34.9867	34.9867	36.3508	46.8268	206.603	27.1062	30.407	0	26.228	28.0744	34.9006	49.4025	42.4031	43.2624	61.7173	52.4804	26.5531	29.0553	46.0693	23.4717	44.9785	49.7533	39.0391	30.719	39.1571	40.1578	42.4827	31.7635	34.075	31.8027	46.7305	42.7226	29.2529
TCONS_00012262	=	ENSBTAT00000059343	XLOC_009197	U6	TSS10141	chr19:17665143-18023500	107	-	0	0	0	0	0	0	0	0	0	0	0	0	0	0	70.3067	0	0	0	0	0	0	0	0	0	0	0	0	0	0	0	0	0	0	0	0	0	0	0	0	0	0
TCONS_00014698	=	ENSBTAT00000060372	XLOC_010943	U6	TSS12096	chr2:125334329-125334436	107	-	0	0	0	0	0	0	0	0	0	0	0	0	0	0	0	0	0	0	0	0	0	0	0	0	0	0	0	0	0	0	0	0	0	0	0	0	0	0	0	0	0
TCONS_00030643	=	ENSBTAT00000014220	XLOC_022890	CLTB	TSS25331	chr7:39210051-39230781	1172	-	0	2.8289	0	8.04277	6.44749	4.24845	3.49638	9.51177	6.4778	6.4778	0	0	0	3.35039	0	29.316	5.37174	0	5.8356	3.33683	2.38197	10.0991	3.33866	0	0	0	0	3.1232	5.58705	9.1636	2.88452	7.07637	3.36248	0	0	2.91404	0	2.53039	0	0	0
TCONS_00018601	=	ENSBTAT00000064182	XLOC_013808	BPHL	TSS15288	chr23:50394683-50417050	330	-	70.219	57.3113	75.9027	71.7429	48.3271	57.1448	78.0278	71.2037	48.5515	48.5515	78.7591	72.5994	0	80.3581	56.2875	0	80.0841	69.4735	45.2411	63.7324	53.6187	49.1206	65.627	7.99987	44.4792	42.6061	61.831	50.6829	28.563	30.7769	28.3368	38.5098	36.0474	26.9874	34.9676	34.0796	46.909	33.9508	59.0691	43.0516	54.406
TCONS_00033746	=	ENSBTAT00000019102	XLOC_025336	PRKX	TSS28013	chrX:138693467-138752769	1094	-	0.00546945	0.0241697	0.0022487	2.48235	0.00545368	3.79647	0.332177	2.2917	0.00492942	0.00492936	0	0	36.3899	1.52015	0	0	0	0	0	0	0.00146999	0	0	0	0.0839797	0	0.242718	0	0	0	0	0.0038921	0	0	0	0	0	0	0	0	0
TCONS_00025855	=	ENSBTAT00000047621	XLOC_019297	TWISTNB	TSS21352	chr4:28446102-28456952	1220	-	5.45251	7.24929	6.60974	4.58536	8.49238	5.75952	10.2483	3.86688	8.53224	8.53223	8.28454	5.44897	54.4824	8.26314	12.2918	19.8795	10.3291	6.99821	5.72266	9.29529	9.55987	7.60406	9.78384	9.66147	4.52115	10.9638	8.29877	4.81499	6.71192	4.47515	6.28289	7.57966	8.1833	6.28746	7.74482	5.66885	6.26361	6.19138	6.95631	8.30256	6.37596
TCONS_00027112	=	ENSBTAT00000051866	XLOC_020246	H1F0	TSS22411	chr5:110122672-110124878	2206	-	89.7843	80.421	93.5502	77.303	83.8568	94.7347	90.5316	86.6462	84.2467	84.2467	80.6268	77.916	23.7978	83.5798	75.9524	115.297	73.5135	73.319	93.7172	94.64	89.8338	89.0855	82.0619	83.2591	82.5827	91.1206	89.568	85.0601	79.6769	93.3482	83.3331	83.1637	98.9201	97.1457	90.59	90.1006	80.4193	91.8449	88.7897	93.6409	83.7454
TCONS_00030373	=	ENSBTAT00000003818	XLOC_022682	BEST2	TSS25099	chr7:13877081-13882909	1676	-	0.000281753	1.52037	3.47344	0	2.91538	1.1246	0.00906334	4.78697	2.92622	2.92622	0.564281	0.671037	55.1848	0.259979	2.40598	0	0.181503	1.68107	0.000706625	0.561807	0.752706	0	0	0.0580986	3.41125	0.000430644	0.000763503	3.04419	0.000457637	0	0.000613378	0	0.0519862	8.3656	6.00012	7.16759	1.83101	4.6356	0.301141	0.95118	10.674
TCONS_00019146	j	ENSBTAT00000044289	XLOC_014202	WRNIP1	TSS15732	chr23:50703506-50714364	1595	-	5.69744	10.3478	5.64493	6.09845	4.7453	4.09834	5.91322	4.46487	4.76727	4.76727	6.37622	8.0553	0	2.9655	6.03653	6.08934	2.40831	4.56329	4.51148	4.87918	2.42652	6.43015	6.36993	9.16288	7.35077	5.71007	5.41633	5.06023	2.49143	4.49101	6.6053	2.66455	2.11476	3.56719	4.70483	0	2.89612	3.63092	1.8099	1.8887	2.10503
TCONS_00032752	=	ENSBTAT00000001081	XLOC_024542	PRDM1	TSS27137	chr9:44355219-44377512	4924	-	37.9179	36.2037	36.08	36.8919	36.5918	38.16	35.7564	37.9354	36.7599	36.7599	28.6798	27.0554	24.5346	27.4955	28.401	25.1189	27.4642	30.2744	33.7458	35.2261	36.5329	31.5985	36.282	37.7631	32.2835	29.8477	31.2082	30.8458	28.5783	32.2142	27.9503	28.7442	31.9193	29.436	34.0644	22.8433	25.2608	22.9247	24.221	23.4028	21.2202
TCONS_00018346	j	ENSBTAT00000035789	XLOC_013607	BAG6	TSS15071	chr23:27463437-27474655	3491	-	1.35612	0	0.00180622	5.22456	0	1.9988	1.59207	9.38183	0	0	5.33125	0	0.00110231	0	1.50358	0.446615	0	0	2.76684	0.000734528	0	0	2.2851	0	1.92594	0	4.66128	0	4.20096	0	0	0	0	0.00157428	5.6329	0.00833384	0.014919	0.00217957	0.00881324	0.0113606	0.00251172
TCONS_00023885	=	ENSBTAT00000015460	XLOC_017787	PPAP2B	TSS19691	chr3:90185368-90274217	2919	-	23.1124	21.5425	22.6852	19.7886	28.0677	23.6573	23.7453	25.9755	28.1965	28.1965	19.8596	25.2462	0	22.5303	24.6672	19.4568	23.2474	22.2502	18.9122	22.1583	21.458	20.9113	18.9396	19.9207	18.0511	17.5541	14.5861	14.3823	16.84	19.7006	18.4691	20.0377	21.0915	21.1316	19.845	21.9201	27.2199	19.8089	26.1507	26.9647	20.3509
TCONS_00011030	=	ENSBTAT00000007652	XLOC_008253	CCDC61	TSS9095	chr18:53924001-53944868	1607	-	0.00156929	0.0110455	0	0	0	0.00023414	1.65684	0.000207474	0	0	1.13733	1.84243	19.9095	0.000475393	0.000245034	0	0.000388375	0.00260936	0	0	0.000190331	0.0132924	0	0	0.000950154	0	1.62244	0	0.000376391	0	0	0	0.000867406	0.00146517	2.81353	0.00434205	0.0110663	5.9899	5.43318	6.88814	0
TCONS_00011333	=	ENSBTAT00000060425	XLOC_008480	U6	TSS9351	chr18:65645366-65667374	105	-	0	0	0	0	0	0	0	0	0	0	0	0	0	0	0	0	0	0	0	0	0	0	0	0	0	0	0	0	0	0	0	0	0	0	0	0	0	0	0	0	0
TCONS_00021159	=	ENSBTAT00000060407	XLOC_015733	U6	TSS17429	chr26:15746439-15746542	103	-	0	0	0	0	0	0	0	0	0	0	0	0	0	0	0	0	0	0	0	0	0	0	0	0	0	0	0	0	0	0	0	0	0	0	0	0	0	0	0	0	0
TCONS_00019373	=	ENSBTAT00000059084	XLOC_014368	U6	TSS15925	chr24:46370313-46370417	104	-	0	0	0	0	0	0	0	0	0	0	0	0	0	0	0	0	0	0	0	0	0	0	0	0	0	0	0	0	0	0	0	0	0	0	0	0	0	0	0	0	0
TCONS_00012107	=	ENSBTAT00000056154	XLOC_009063	MZF1	TSS9999	chr18:65971579-65980686	2320	-	0	0.570635	0	0	0	0	0	0	0	0	0.0625128	0.362591	0	0	0	0	0	0.00039041	0	0	0	0	0.00140939	0	0	0	0	0	9.79e-05	0	0	0	0.00288277	3.7467	0.423361	0.0735536	0	2.32016	4.12046	0	0
TCONS_00029786	=	ENSBTAT00000066124	XLOC_022262	PTBP1	TSS24620	chr7:45016209-45026949	3131	-	2.086	5.19982	2.94958	0	5.94294	3.18923	0	0	5.96991	5.96991	2.17453	0	0.00238514	2.62979	2.45704	0	4.98961	0	4.86373	0	0	0	0	0	1.80848	0	0	2.58789	0	0	0	0	9.46954	0.00547321	0.00561377	15.9248	0.00206677	13.6668	0.02258	4.70638	0.00176484
TCONS_00016486	=	ENSBTAT00000027744	XLOC_012287	YY1	TSS13582	chr21:66817738-66843138	1183	-	23.0286	16.1127	13.7864	29.749	17.5332	13.7347	27.0456	23.4592	17.6165	17.6165	19.2991	30.1905	97.064	19.1765	25.1111	29.3477	21.0707	23.5106	14.7985	23.4637	29.2939	12.7624	29.12	31.8217	29.7496	19.8699	22.3676	25.145	22.2	21.3751	16.8979	21.9997	0.609322	4.99403	1.47578	10.2828	0	1.4388	0.00233515	6.99648	0.65381
TCONS_00021760	-	-	XLOC_016202	-	TSS17948	chr27:37366703-37367231	528	-	6.72927	11.5359	14.477	16.3963	10.6313	5.73115	7.64154	15.9494	10.6798	10.6798	7.83381	17.6261	0	12.6083	9.69869	0	7.6885	13.6194	8.85625	11.1351	10.7263	13.8694	20.0193	6.67311	10.8788	6.92288	10.8261	10.7648	5.87171	3.39169	16.6206	8.9607	12.5627	11.0319	16.0583	17.01	9.04809	18.856	15.4576	12.2676	26.8888
TCONS_00017740	=	ENSBTAT00000066273	XLOC_013184	SETD5	TSS14587	chr22:17174842-17220627	4026	-	0	0	3.87731	0.0143839	0.21521	4.60567	0.01018	1.14543	0.217998	0.217998	1.03896	0	24.9779	0	0	7.8688	0	3.08088	0	1.55665	0.341072	2.62617	0	1.87577	2.95892	4.81806	5.89862	4.16463	3.49029	1.90212	3.10061	1.77265	0	1.76871	0	0	0	0	0	0	0
TCONS_00021129	=	ENSBTAT00000029208	XLOC_015708	ACTA2	TSS17404	chr26:10662361-10748014	1347	-	26.8529	0.00427145	29.1292	13.5741	0.004848	0.00430086	43.5998	41.7992	0.00427172	0.00427174	43.9193	55.9422	0.0156157	20.3563	48.9643	0.0078932	37.4502	0.0129938	0.00740938	23.1731	26.1027	53.1634	47.1314	0.0268125	23.4808	19.0259	32.7781	10.7515	0.00715174	0.00590364	27.2156	0.00502672	10.8027	39.5308	31.5163	73.8759	82.3905	29.9029	63.0719	89.0471	70.1092
TCONS_00007024	-	-	XLOC_005252	-	TSS5788	chr14:84116975-84117806	831	-	6.48992	3.9938	2.05037	3.27489	1.10418	2.97624	3.96832	2.5485	1.10922	1.10922	1.01704	1.52556	0	1.00732	0.503661	0	1.71116	4.2436	0.511014	0.578253	1.01277	0.55404	2.31027	3.4654	1.02717	0	0	1.01641	1.52462	0	0	0	0.593085	1.43224	2.22379	0.490746	0	1.95841	3.44027	1.06177	2.14824
TCONS_00001758	=	ENSBTAT00000060137	XLOC_001340	U6	TSS1463	chr10:51500300-51570991	107	-	0	0	0	0	0	0	0	0	0	0	0	0	0	0	0	0	0	0	0	0	0	0	0	0	0	0	0	0	0	0	0	0	0	0	0	0	0	0	0	0	0
TCONS_00004016	=	ENSBTAT00000032931	XLOC_003015	ENSBTAG00000023938	TSS3305	chr11:72781246-72787611	1656	-	3.52186	2.91161	7.34862	0.000256884	4.16004	3.2928	3.55849	6.95595	4.17943	4.17943	4.66835	7.6306	0	0.895281	5.88272	0	5.74321	2.09312	6.5762	3.94322	4.96613	6.34634	5.32134	6.95315	6.92141	5.49066	6.16726	4.858	0.317113	6.7704	2.9035	3.84221	9.25484	5.96195	8.1656	11.5735	11.0074	6.61491	10.0589	11.8247	12.9878
TCONS_00009908	=	ENSBTAT00000060430	XLOC_007459	U6	TSS8193	chr17:5220659-5220766	107	-	0	0	0	0	0	0	0	0	0	0	0	0	0	0	0	0	0	0	0	0	0	0	0	0	0	0	0	0	0	0	0	0	0	0	0	0	0	0	0	0	0
TCONS_00019916	=	ENSBTAT00000060165	XLOC_014782	U6	TSS16383	chr25:13695951-13696058	107	-	0	0	0	0	0	0	0	0	0	0	0	0	0	0	0	0	0	0	0	0	0	0	0	0	0	0	0	0	0	0	0	0	0	0	0	0	0	0	0	0	0
TCONS_00030728	=	ENSBTAT00000003422	XLOC_022950	SH3BP5L	TSS25400	chr7:43937475-43943848	1313	-	3.6671	6.63085	1.58303	3.49168	3.51702	5.54108	0.000542121	5.17202	3.53186	3.53185	2.03233	3.87177	73.4841	2.56006	0.224196	0.0169613	4.82747	0.000234832	8.58479	2.59518	3.60776	3.33001	4.90072	6.40804	2.84954	8.40174	8.93604	6.26431	1.62452	2.98203	5.44937	3.32705	2.85135	2.2043	0.124319	0	0.284186	0	0.000635338	0	0
TCONS_00032819	=	ENSBTAT00000060872	XLOC_024602	U6	TSS27199	chr9:71381756-71455585	114	-	0	0	0	0	0	0	0	0	0	0	0	0	0	0	0	0	0	0	0	0	0	0	0	0	0	0	0	0	0	0	0	0	0	0	0	0	0	0	0	0	0
TCONS_00019865	j	ENSBTAT00000013207	XLOC_014746	DNAJA3	TSS16345	chr25:3569973-3601240	1230	-	20.1755	16.8152	11.095	9.1074	12.1017	10.1942	20.989	18.9275	12.1504	12.1504	21.4084	15.4137	91.8532	18.5024	18.7736	0	22.4958	33.7232	7.63338	0.00977304	15.788	9.00623	9.90091	21.5717	6.33516	4.13572	0	1.43374	8.941	6.637	10.2327	7.1856	7.14357	8.51938	9.57212	12.8035	22.7579	5.86542	0	16.7184	12.3179
TCONS_00027335	=	ENSBTAT00000032405	XLOC_020409	ENSBTAG00000023670	TSS22590	chr5:25408217-25408935	669	-	1.84902	3.63488	5.0892	0	0	7.3029	4.56639	5.83987	0	0	3.99378	0	63.6969	3.93767	2.90687	21.5642	3.62467	9.22049	2.93207	5.52653	9.7891	5.35055	7.29432	0	3.99551	2.99379	11.1339	1.95108	0	3.47669	4.88928	4.94125	9.10496	5.53964	6.81736	9.08602	4.98061	11.7734	0	6.41159	3.33796
TCONS_00029810	=	ENSBTAT00000064761	XLOC_022278	C7H19orf24	TSS24641	chr7:45360211-45363064	767	-	18.0308	13.4711	15.4707	13.2401	15.3297	14.6803	13.9154	12.0956	15.4008	15.4008	14.0093	19.5974	0	19.9645	12.3532	49.2402	19.3436	21.1015	11.6202	8.93634	11.4367	10.0874	13.5647	13.1913	15.0305	16.1438	10.8743	19.1286	14.465	10.144	12.4052	13.3089	10.6569	13.1108	21.8438	23.0785	16.7626	26.8724	17.667	18.4697	25.115
TCONS_00027382	=	ENSBTAT00000028615	XLOC_020440	IGFBP6	TSS22627	chr5:27044008-27047853	945	-	8.93505	6.00427	5.90446	2.67034	5.73546	5.08874	6.95195	7.19431	5.76207	5.76207	6.46737	6.98664	0	6.80764	10.2147	11.1447	6.02657	16.8033	6.51801	5.75214	5.47721	7.14136	8.04696	5.70689	3.92891	5.97274	5.57902	5.29983	3.40937	7.82208	4.22671	3.26499	8.69949	11.8548	7.55535	11.4344	11.2432	15.7141	19.9295	19.9895	14.5217
TCONS_00032440	=	ENSBTAT00000016461	XLOC_024307	ARG1	TSS26877	chr9:70499607-70516610	2568	-	27.92	29.1498	29.4895	28.366	28.9737	27.0722	27.4177	26.0316	29.106	29.106	22.9339	24.1662	23.6593	30.3553	27.0897	24.2485	23.0937	25.1262	26.7025	30.1039	26.0999	26.2445	26.7255	19.8693	26.9242	20.6394	23.0784	21.9049	27.2867	22.7724	23.8788	24.7341	20.1108	18.3309	20.4144	21.8311	19.9662	19.3326	22.3639	17.4879	19.1228
TCONS_00024463	j	ENSBTAT00000046403	XLOC_018206	TUFT1	TSS20158	chr3:19238264-19289324	2543	-	0	6.61338	0	0.125141	0.00550965	6.91528	7.35886	0	0.00479145	0.00479148	6.0693	0	45.3637	5.48354	1.73183	0	0.167657	0.0134862	0	0	0	0.000876975	0	3.68033	0	0.766849	0	3.7824	0.00461988	1.77047	0.00550219	0.000631576	0	13.5377	0.252996	0.197781	0	0.00817436	0.082341	0.000798445	0
TCONS_00002959	=	ENSBTAT00000002235	XLOC_002239	SLC9A2	TSS2454	chr11:7324734-7416697	2545	-	11.88	9.78622	5.4943	7.98382	10.9561	7.07258	0.144044	9.22335	11.0084	11.0083	0	0	6.44285	0.137314	2.88645	0	0.371122	0.0165766	0	0	0	0	0	0	1.24791	4.24697	3.41733	0	0	0	0.559971	0.92657	0	0	0	1.4308	0	13.5759	0	1.0624	0
TCONS_00004279	j	ENSBTAT00000042893	XLOC_003192	SURF1	TSS3504	chr11:104315243-104334584	2526	-	0	0	0	0	0	0	0	0	0	0	0	0	32.2438	0	0	0	0	0	0	0.00123584	0	0	0	0.000927651	0	0	0.00163583	0	0	0	0	0	0	0	0	0	0	0	0	0	0
TCONS_00002885	=	ENSBTAT00000063490	XLOC_002194	LINC00116	TSS2401	chr11:1666001-1667014	414	-	26.3122	28.7988	40.663	14.4951	23.3	34.7436	37.6167	28.1426	23.4084	23.4084	38.3506	40.2325	0	51.2258	24.0334	0	24.2598	14.1179	18.1095	23.8465	23.905	24.5859	24.1211	11.3207	36.3114	28.9966	25.5975	22.3326	22.4059	29.2902	13.0974	25.2017	37.4234	18.8983	33.0651	51.6196	47.479	53.9681	29.0568	16.2515	61.106
TCONS_00009309	=	ENSBTAT00000041499	XLOC_006999	5S_rRNA	TSS7700	chr16:66901986-66902096	110	-	71.349	0	0	0	0	0	0	0	0	0	0	0	0	0	0	0	0	0	0	0	0	0	0	0	0	0	0	0	0	0	0	0	0	0	0	0	0	0	0	0	0
TCONS_00019187	-	-	XLOC_014242	-	TSS15773	chr23:47785441-47785845	404	-	9.28275	12.377	2.11807	14.2087	11.9768	9.22354	13.8353	9.87246	12.0314	12.0314	9.45562	6.30374	86.3444	9.36526	9.36526	0	8.83831	13.1512	9.50198	14.3363	3.13864	8.585	3.57983	10.7395	1.59164	12.7331	14.5194	1.57496	9.44975	8.18772	5.34975	4.80702	9.19002	4.43859	5.16875	7.60425	0	7.58655	7.10773	9.87151	1.66438
TCONS_00018209	=	ENSBTAT00000041552	XLOC_013514	5S_rRNA	TSS14966	chr23:16376205-16390351	115	-	0	0	0	0	0	0	0	0	0	0	0	0	0	0	0	0	0	0	0	0	0	0	0	0	0	66.622	0	0	0	0	0	0	0	0	0	0	0	0	0	0	0
TCONS_00023933	=	ENSBTAT00000062835	XLOC_017822	SNORA31	TSS19732	chr3:95937278-96434760	129	-	0	0	0	0	0	0	0	0	0	0	0	0	0	0	0	0	0	0	0	0	0	0	0	0	0	0	0	0	0	0	0	0	0	0	0	0	0	0	0	0	0
TCONS_00024354	=	ENSBTAT00000023373	XLOC_018138	LMNA	TSS20077	chr3:14695374-14715318	3026	-	61.3466	47.193	61.0249	64.5904	68.9517	54.3584	62.2578	54.495	69.2655	69.2655	86.9647	91.0391	85.5705	85.4331	81.9771	123.563	92.121	85.9081	56.4468	56.7314	53.2058	56.8501	59.0271	66.0472	52.8894	59.1228	55.6851	59.3486	62.8687	53.3847	45.4321	65.6852	62.2181	77.0941	75.6861	63.1483	73.3032	78.2425	95.0166	71.7337	77.1114
TCONS_00034520	-	-	XLOC_025979	-	TSS28696	chrX:148798587-148799228	641	-	16.4365	27.156	20.5455	19.6894	24.4996	17.7518	18.4619	17.3287	24.6114	24.6114	21.8382	22.5661	79.7273	29.5603	24.5134	28.9241	26.128	26.3234	11.7041	14.0719	19.5718	11.1034	15.7088	17.3623	14.7038	16.9094	22.8025	14.5497	13.8223	17.6492	16.474	18.8734	12.7349	9.226	10.3458	12.6449	8.64795	9.81202	8.2078	12.9193	9.9943
TCONS_00008769	=	ENSBTAT00000053957	XLOC_006615	IER5	TSS7273	chr16:63689466-63691526	975	-	0	0	0	0	0	0	0	0.000659334	0	0	0	0	34.0617	1.05259	0	0	0	0	0	0	0	0	0	0	0	0	0	0	0	0	0	0	0	0	0	0	0	0	0	0	0
TCONS_00026868	=	ENSBTAT00000043161	XLOC_020075	KRAS	TSS22211	chr5:85167395-85208093	1376	-	0.000530652	0	0	0	1.10807	0.0017674	0.000221063	0	1.11052	1.11052	0	0.963527	21.7002	0	0.000204633	8.4362	0	3.26585	0	0	0	0.000822483	3.49496	0	0	0.548723	0.000372038	2.20635	0	0	0.794844	0	0.00411113	0.324961	0	0	0	0	1.77256	0	0.000404867
TCONS_00018595	=	ENSBTAT00000035445	XLOC_013805	SLC22A23	TSS15284	chr23:50234184-50325874	1687	-	0	0	0.357037	0.292086	0	0	0	0	0	0	0	0	0	0.000344004	0.15901	5.11711	0	0	0.242804	0.353731	0.000211889	0	0	0	0	0	0	1.60986	0	0	0	0.000209319	0.00222322	0	1.31794	0.446744	0	0.140061	0	0.00109697	0
TCONS_00017027	=	ENSBTAT00000023084	XLOC_012703	BAG5	TSS14030	chr21:69841703-69847179	1794	-	6.82473	6.72377	3.92288	7.15949	6.69777	9.48195	9.67485	9.34486	6.73074	6.73074	7.02445	5.88731	33.379	4.3599	6.70917	0.000560021	4.82861	8.2073	6.95506	3.58343	4.52443	1.96919	4.62946	10.8991	7.55759	6.33382	6.67962	3.77588	5.20393	10.6621	4.01229	6.612	9.16353	10.6446	3.45794	8.48137	4.83293	6.32281	2.94201	6.62901	6.45862
TCONS_00013014	=	ENSBTAT00000052723	XLOC_009713	ENSBTAG00000039449	TSS10730	chr19:57464898-57465001	103	-	0	0	0	0	0	0	83.0141	0	0	0	0	86.7361	0	0	0	0	0	0	0	0	0	0	0	0	0	0	0	0	85.2723	0	0	135.079	0	0	0	0	0	0	0	0	0
TCONS_00003138	j	ENSBTAT00000065203	XLOC_002378	IL36A	TSS2602	chr11:46569031-46573717	1788	-	93.2768	13.2658	52.4121	51.6676	34.6625	93.9768	52.2529	79.1036	34.8207	34.8208	78.4162	129.7	54.653	91.9416	69.3406	0	81.614	185.506	70.538	45.3661	59.8347	53.5365	29.6994	23.7461	47.0966	35.4429	42.4783	42.6864	28.111	0	39.7145	0	62.9947	68.6367	102.266	47.0042	27.6698	37.1063	25.4624	41.0588	37.5392
TCONS_00023717	=	ENSBTAT00000059403	XLOC_017646	U6	TSS19544	chr3:42465566-42559234	106	-	0	0	0	0	0	0	0	0	0	0	0	0	0	0	0	0	0	0	0	0	0	0	0	0	0	0	0	0	0	0	0	0	0	0	0	0	0	0	0	0	0
TCONS_00017012	=	ENSBTAT00000057495	XLOC_012691	bta-mir-1247	TSS14017	chr21:68149405-68149541	136	-	0	0	0	0	0	0	49.1089	0	0	0	0	0	0	0	0	0	0	0	0	0	0	0	0	0	0	0	0	0	0	0	0	0	0	0	0	0	0	0	0	0	0
TCONS_00016322	=	ENSBTAT00000061300	XLOC_012164	CYP1A1	TSS13444	chr21:34342784-34346339	1834	-	0	0	0.000627012	0	0.00221244	0	2.0647	0	0.001934	0.00193397	0	0	0	0	0	0	0	0.00422242	0.0001976	0.00984085	0.000528772	0	0.00204802	0	0.00015448	0	0.00163187	0.000371757	0.000233117	0.000650906	0.000374402	0.00106957	0	0.0107859	0.000345873	0	0.000206889	0.00048395	0.000215794	0.000632098	0.000950131
TCONS_00025990	=	ENSBTAT00000033703	XLOC_019393	FKBP9	TSS21459	chr4:64208713-64252100	2239	-	4.67797	0	0.00598155	0.926075	1.57827	0.000653554	0.279299	0	1.5853	1.58533	0.00394567	1.74721	0	0	0	0.00208892	0.00136	4.9624	0.000648287	0.000845055	0	0	0.000615946	0.000630845	0.00155903	0	0	0	1.32517	0	0	0.00433949	0	0.000209955	0.00204729	0.801529	0.000255477	0	8.77782	2.65575	3.1301
TCONS_00002248	=	ENSBTAT00000022154	XLOC_001695	ABHD4	TSS1859	chr10:22044788-22056411	1036	-	5.36068	0.0296632	12.7308	4.77419	2.22864	1.97656	10.2171	0.85262	2.23176	2.23176	5.84342	0	13.8475	8.31891	0	8.82577	0.00177867	0.00412069	0.000506234	0	0.948392	10.485	7.24979	13.8501	4.31601	8.35295	0.0161393	3.10057	2.37626	0.0107883	2.52739	0.824298	1.9699	0	0	1.04525	2.61282	0.817863	0.00029738	1.20839	1.50269
TCONS_00010871	-	-	XLOC_008163	-	TSS8982	chr18:49321024-49321764	659	-	20.9653	28.7172	20.9477	25.5243	21.4697	26.5435	25.7386	26.683	21.5732	21.5732	33.2604	28.3843	103.214	33.4214	33.2319	16.7302	39.4656	58.5834	36.3446	31.7787	38.98	42.7718	35.3823	51.8949	31.6623	34.6721	35.7406	24.8688	28.6662	23.6148	26.5943	45.0333	32.0044	24.2914	40.0598	29.3742	36.0131	32.9071	27.9577	35.6294	39.7585
TCONS_00027963	j	ENSBTAT00000042737	XLOC_020888	BID2	TSS23123	chr5:109639239-109656755	1227	-	0	0.000555592	0	0	0.00111193	0	0	0.071637	0.000995447	0.000995455	0.00160217	0	0	0.0065768	0	0	0	0	0	0.000925917	0	0.000694967	0.00166946	0.00200126	0	0	0.22357	0	0	0.000317825	0	0.00734878	0.0168966	0.00133505	0.000327772	0.000958468	0.000990408	0.00138911	0.000516652	0.00129574	0.000632267
TCONS_00000833	j	ENSBTAT00000038997	XLOC_000635	ENSBTAG00000040393	TSS703	chr1:62162777-62171235	1139	-	28.6872	21.8842	0.0101028	49.8986	26.3336	30.6532	25.1565	11.141	26.4488	26.4488	21.46	22.4274	0	35.2049	30.0731	15.3724	42.8409	25.0002	19.8537	18.8276	16.8854	12.9407	21.7045	30.923	20.0666	17.6368	12.9138	12.9324	15.7065	0	25.1837	22.3675	59.3953	86.2268	59.9388	55.8601	63.7363	56.177	34.9157	76.5472	70.0666
TCONS_00020738	=	ENSBTAT00000025702	XLOC_015399	MAFK	TSS17073	chr25:41960756-41961974	474	-	19.5278	16.6186	10.1748	20.5605	23.0144	17.8947	19.0972	20.0962	23.1234	23.1233	37.1635	22.7871	0	42.5891	25.4555	0	24.76	40.4846	28.0728	7.57952	22.5047	10.18	18.1403	5.62733	18.2382	13.1562	17.1308	20.3135	26.9159	13.8011	19.3421	23.8474	18.0133	11.2681	16.883	18.9412	28.7785	13.8592	8.49716	8.71289	13.9521
TCONS_00026302	-	-	XLOC_019631	-	TSS21728	chr4:15230619-15230958	339	-	24.8162	2.25602	18.5314	8.87965	4.98986	8.96652	8.96652	0	5.01264	5.01264	9.19213	11.4902	125.959	2.27607	9.10429	45.6554	2.57761	6.39235	23.093	10.4526	22.8839	15.0224	26.1006	15.6603	13.9256	2.32093	4.23443	11.483	0	7.95956	13.0017	10.5144	29.482	32.3618	42.7101	17.7417	33.3676	30.9756	5.18225	19.1929	26.697
TCONS_00021734	=	ENSBTAT00000047081	XLOC_016177	LRRC3B	TSS17923	chr27:39139084-39139864	780	-	7.36901	7.89577	4.34834	10.3594	5.82416	5.7831	7.82139	10.0353	5.85084	5.85084	3.23797	4.86764	0	6.93928	3.75191	0	2.42556	6.04393	5.5118	4.95917	2.18088	6.53283	3.13677	5.69534	4.8945	6.5237	5.95262	7.55785	6.47495	7.51064	4.28788	6.62414	3.24349	0	1.21156	2.09713	1.43561	1.0524	0	2.85484	1.15842
TCONS_00023552	=	ENSBTAT00000020159	XLOC_017516	MCL1	TSS19403	chr3:20172324-20176960	3754	-	129.446	127.129	124.808	130.002	123.945	127.365	125.809	130.042	124.513	124.513	133.487	136.094	155.964	128.606	142.88	121.685	134.892	143.976	135.839	135.652	138.357	137.937	134.422	129.105	130.281	123.167	121.042	126.602	128.714	125.368	129.854	128.555	116.618	115.821	119.863	110.796	107.76	112.084	117.664	105.488	106.647
TCONS_00019207	=	ENSBTAT00000002256	XLOC_014257	ZADH2	TSS15792	chr24:3761517-3762444	927	-	21.129	23.2469	27.1505	16.2267	20.3508	18.4328	28.6923	26.8366	20.444	20.444	31.5995	24.7436	0	32.1247	29.0263	10.6651	23.7716	21.7726	12.1347	18.9547	19.9562	19.7595	13.6485	14.4063	19.3595	22.5053	24.8458	24.824	15.1514	23.297	9.83188	20.2918	37.2165	33.7491	32.6125	23.3366	25.4309	31.7752	21.5567	27.0132	25.9433
TCONS_00025669	=	ENSBTAT00000023912	XLOC_019150	ZYX	TSS21192	chr4:107598855-107607834	2235	-	91.1146	89.6168	89.7012	90.0855	94.8382	92.0388	89.0768	85.4479	95.264	95.264	148.475	148.027	137.008	144.162	143.445	153.258	149.51	150.562	88.9411	86.9114	86.592	89.2084	97.2293	101.444	73.178	75.0703	74.447	73.0113	69.9142	76.0623	70.0675	74.0368	87.541	77.1126	72.9772	73.106	84.2188	75.5989	79.8913	67.7416	76.6763
TCONS_00016621	=	ENSBTAT00000010558	XLOC_012408	TRMT61A	TSS13707	chr21:69817754-69824185	1455	-	5.27818	0.00666382	4.92413	1.5931	0.000926662	3.87407	0.000785819	5.09284	0.000823105	0.0008231	2.81415	4.96044	39.5191	0.000300058	0	0	8.35514	8.31247	3.82077	0.611636	1.87691	0.00497566	0.98965	6.05565	3.87095	3.28498	0	0.0239786	4.64683	5.76414	0	5.95054	7.87763	1.72719	17.7115	6.21658	13.9646	0.00109034	0.621997	10.0309	11.6989
TCONS_00017081	-	-	XLOC_012756	-	TSS14083	chr21:45351676-45352275	599	-	7.89979	3.15992	4.32604	11.4009	4.36819	6.27952	0.78494	9.07377	4.38812	4.38812	4.02345	2.41407	0	6.37601	4.782	0	2.70776	2.23838	8.08636	6.40525	2.40394	4.3836	2.74185	2.74185	4.87625	5.68895	2.9655	4.82515	1.60838	2.78716	3.64219	3.68178	10.3236	2.26639	5.27844	9.31876	7.43537	2.32426	5.44392	5.88058	6.79881
TCONS_00003893	j	ENSBTAT00000024336	XLOC_002925	RNF181	TSS3205	chr11:49239504-49246356	470	-	71.8951	88.7221	64.6223	63.2537	84.5966	81.8504	32.3378	60.416	84.9957	84.9956	68.6277	88.1106	237.015	61.1119	77.5867	148.231	84.9079	51.5327	44.1348	53.9282	48.0619	56.0755	41.9223	43.6811	61.069	32.9596	20.9625	59.4669	64.3272	21.1757	96.9936	80.3734	5.07116	35.7278	88.5447	51.2393	65.525	55.5059	90.3829	39.4249	82.146
TCONS_00030237	=	ENSBTAT00000059410	XLOC_022577	U6	TSS24986	chr7:4760643-4798974	103	-	0	0	0	0	0	0	0	0	0	0	0	0	0	0	0	0	0	0	0	0	0	0	0	0	0	0	0	0	0	0	0	0	0	0	0	0	0	0	0	0	0
TCONS_00034478	=	ENSBTAT00000060356	XLOC_025937	U6	TSS28654	chrX:145883944-145884049	105	-	0	0	0	0	0	0	0	0	0	0	0	0	0	0	0	0	0	0	0	0	0	0	0	0	0	0	0	0	0	0	0	0	0	0	0	0	0	0	0	0	0
TCONS_00031623	=	ENSBTAT00000026534	XLOC_023638	GSN	TSS26156	chr8:112578065-112639758	2638	-	0	0	0	0	0	0	1.86884	0	0	0	0	0	110.688	0	2.83675	0.00183359	0	0	0	0	0	2.69688	0.00113251	0.000980136	0	2.02979	0	0	0	0	3.20559	0	0.00262774	0.00405839	0.00230002	11.7443	0.0023576	0.00404487	0.00665937	0.00177826	7.24349
TCONS_00000946	j	ENSBTAT00000020544	XLOC_000712	TP63	TSS788	chr1:78010640-78283420	4675	-	0	0.00178055	0.00175925	0	12.9872	10.9166	3.63815	2.69123	13.0481	13.0481	7.65589	0	0	6.25343	4.44409	56.3521	4.09199	14.9205	7.70435	0	4.03042	2.5759	8.77284	0	0	0	0	0	7.11546	9.89058	6.26937	4.23804	0	0	0.0113795	8.1992	0.00417682	0	0	0	0.00324057
TCONS_00016409	=	ENSBTAT00000022876	XLOC_012233	C21H15orf63	TSS13521	chr21:55974567-55975823	454	-	128.914	140.766	132.12	157.066	143.954	118.613	160.197	137.773	144.641	144.641	140.614	137.39	368.769	152.867	145.38	60.8286	141.203	172.828	140.153	129.691	173.548	130.062	165.018	196.41	124.485	151.324	161.177	150.567	151.467	131.564	150.445	154.914	119.673	149.019	125.579	147.75	188.8	167.432	139.097	210.36	176.832
TCONS_00017387	=	ENSBTAT00000029212	XLOC_012970	DUSP7	TSS14332	chr22:49379907-49386816	1333	-	18.1644	20.1608	19.8114	16.8501	18.2202	21.1026	21.9234	24.4293	18.3036	18.3036	27.0466	30.1068	22.2474	28.7702	20.9143	28.981	28.8495	31.9183	21.0941	17.4739	17.2965	19.2306	10.2759	15.415	17.4994	22.1901	25.0853	23.0468	22.8351	34.1394	22.7753	13.8112	9.50658	16.8213	6.91294	13.4042	15.3399	25.9563	4.19368	4.36844	10.8328
TCONS_00009900	=	ENSBTAT00000000351	XLOC_007454	MND1	TSS8186	chr17:4212633-4296899	855	-	3.83507	3.29252	2.95927	1.40124	0.592692	3.29142	1.09812	1.39007	0.595492	0.595491	0.572476	2.30684	0	0	2.2801	0	2.50961	1.57368	1.68375	1.26095	3.38141	1.8288	0.628596	3.85456	2.33169	2.30814	4.20816	1.74019	2.3006	3.96177	1.27218	3.45329	1.29458	1.53873	2.92644	4.61239	3.37696	2.82803	3.28628	3.14811	1.59539
TCONS_00023242	-	-	XLOC_017285	-	TSS19141	chr29:587901-588696	795	-	2.64731	4.76517	5.07398	2.77861	5.85533	4.20868	4.20868	5.40574	5.88205	5.88205	4.31458	4.31458	0	4.80752	3.20501	0	6.04936	3.00042	4.8777	6.74606	5.90765	7.05118	6.12551	3.67531	6.53635	3.81287	4.96887	4.85089	4.85089	2.80203	10.3746	5.75777	5.03207	4.55697	9.43396	8.84801	12.8144	7.78889	7.2973	6.75653	6.83509
TCONS_00026187	j	ENSBTAT00000006954	XLOC_019545	MRPS33	TSS21629	chr4:105101879-105110529	651	-	27.828	0.00159087	0.00728318	0.00105745	0.0114804	0.00211564	0.00184403	0.00135414	0.0103194	0.0103194	0.00476503	0.00118966	88.7402	0.00289222	0.00242409	65.8135	0.978498	85.2316	0.0530553	0.00491986	0.0132152	0.0131349	13.9031	68.8632	0.00235247	0.00378674	37.8229	0.0138637	1.77259	0.0114859	0.0084306	1.83794	24.1765	0.00742097	21.3901	0.0361898	0.0117294	9.2048	0.00412806	0.0251767	0.00883162
TCONS_00011757	=	ENSBTAT00000031968	XLOC_008802	B9D2	TSS9701	chr18:50787087-50794673	951	-	1.8769	1.10611	1.04778	1.03581	0.88833	1.84328	3.32065	0	0.89237	0.892369	1.96691	4.72979	56.6355	3.08999	1.53498	17.8551	4.20932	2.38269	1.1961	0.91364	1.98059	0.438583	1.90715	0	0.782695	1.97541	2.21129	0.765594	2.32673	2.75674	1.87473	1.90458	3.61248	1.79007	2.09934	5.06043	5.44204	5.70262	6.81787	7.03411	4.02246
TCONS_00034274	=	ENSBTAT00000042249	XLOC_025762	bta-mir-98	TSS28468	chrX:96362668-96520246	119	-	0	0	0	0	0	0	0	0	0	0	0	0	0	0	0	0	0	0	0	0	0	0	0	0	0	0	0	0	0	0	0	0	0	0	0	0	0	0	0	0	0
TCONS_00005557	=	ENSBTAT00000027735	XLOC_004134	ENSBTAG00000020813	TSS4557	chr13:74217758-74219386	556	-	1.66787	4.13831	5.71968	14.2155	11.0537	4.95274	5.74702	7.37903	11.1043	11.1043	6.0463	5.21222	50.7776	6.81352	7.66525	0	8.72384	12.2246	7.72426	5.81452	13.6434	13.043	8.83335	9.03942	19.7023	30.7609	25.2301	28.6556	20.1875	23.7468	24.9859	23.3734	42.4823	44.6676	40.2891	17.23	18.8111	18.2659	14.1926	24.116	15.957
TCONS_00006726	=	ENSBTAT00000031530	XLOC_005001	TRIB1	TSS5524	chr14:16353387-16361545	3486	-	7.56747	4.91137	4.48077	5.3912	5.9888	5.81629	6.33354	5.08633	6.01617	6.01617	13.4477	9.36692	6.25649	11.1245	11.0528	10.9458	11.3792	12.4577	4.36856	5.69475	4.62283	4.83929	5.35159	5.74436	6.18721	4.80727	5.20551	5.97579	7.06634	7.29921	6.93006	4.9458	15.3442	14.3912	13.6376	17.792	16.6874	14.2462	12.9676	13.7476	17.8493
TCONS_00025770	-	-	XLOC_019223	-	TSS21273	chr4:119504144-119510122	5462	-	0	0	9.26558	0.0131336	0.00772788	10.0755	0.0110108	1.99035	0.00703451	0.00703445	0.00063905	0.0122353	60.8688	0.00435739	4.7488	0.00322997	4.41933	3.41534	0.235941	0.000369701	1.93166	4.92418	0.00022643	0	4.838	2.21914	2.21831	4.07791	1.64277	2.08656	0	0.253802	0	0.68747	0.129682	0.00695913	3.17612	0	0.0304084	5.81405	0.000399839
TCONS_00033403	j	ENSBTAT00000053988	XLOC_025060	TMEM164	TSS27718	chrX:62882392-63058456	2645	-	0	0	0	1.99948	0	0	0	0	0	0	0	0	0	0	0	0	0	0.000395826	0	0	0	0	0	0	0	0	0	0	0	0	0	0	0	0	1.92917	0.000410756	0.25586	0	0	0	0
TCONS_00018212	j	ENSBTAT00000005214	XLOC_013516	RPL7L1	TSS14968	chr23:16519967-16525530	349	-	27.0295	14.4689	48.3335	40.2945	6.4019	20.525	27.8054	16.3161	6.43765	6.43786	26.2638	22.661	0	6.90994	29.535	0	7.8576	0	38.4076	51.7017	34.7853	36.8069	30.2332	15.7231	6.74066	17.4837	10.4345	10.5419	11.7264	28.4413	30.6139	17.4418	1.56932	12.8812	3.3979	11.2119	18.7291	6.71298	24.1107	0	17.273
TCONS_00031190	=	ENSBTAT00000002652	XLOC_023306	CDKN2B	TSS25784	chr8:22114511-22119419	2667	-	34.8518	38.5917	43.2826	36.4024	33.0019	30.334	34.4761	32.9839	33.1531	33.1531	28.3842	25.5097	10.2181	23.5784	28.6954	17.0441	24.9544	23.7631	34.6348	34.2061	35.5374	34.6992	34.0259	39.0772	34.4292	33.9779	34.0505	38.6721	36.2567	39.5489	36.5801	37.2931	36.5951	46.2337	39.8968	37.9751	37.1251	37.6557	38.3622	36.3186	36.4313
TCONS_00034477	=	ENSBTAT00000024105	XLOC_025936	TBL1X	TSS28653	chrX:144430536-144579011	1587	-	4.17526	0	0	0	0.00114995	0	0	0	0.00101402	0.00101403	0	0	90.4802	0	0.742221	3.91195	0	0	0	3.09732	0	0	0.000662581	6.0689	0	0.000617394	0	0	0.00103043	0.000558941	1.06014	0	0	8.88125	0.00344779	0.00239675	0	3.5628	0.00969549	0	0.00889887
TCONS_00028318	=	ENSBTAT00000062852	XLOC_021176	7SK	TSS23429	chr6:27777684-27778005	321	-	37.6921	21.595	25.8498	14.3797	12.1093	29.4167	34.8385	44.7287	12.1643	12.1643	44.024	43.8744	154.723	40.8675	46.3801	0	21.9127	15.4711	27.2199	24.8127	32.4275	35.503	28.2986	0	16.8256	25.297	46.2855	24.7939	33.2757	24.0838	9.60104	21.5	20.8715	29.3222	9.92564	36.4911	3.81377	19.4685	19.6457	9.36019	3.11158
TCONS_00005382	=	ENSBTAT00000014499	XLOC_004010	SRXN1	TSS4416	chr13:60944182-60950486	853	-	0.00297125	0.0011485	0.00157158	9.7152	0	0	0.56409	11.5014	0	0	5.33912	3.13278	0	0	1.65788	26.6341	0.014758	0.750726	0.0375763	0.00655411	1.0401	4.763	0	0	6.41474	0.00147377	0	8.41373	2.20683	8.09123	0	7.86113	0	0	0.364277	0	8.96734	0	3.21795	1.68437	2.71764
TCONS_00027211	=	ENSBTAT00000013993	XLOC_020320	FAM118A	TSS22490	chr5:116447251-116460623	2313	-	17.1998	16.6294	18.6141	17.5849	19.4801	14.5307	18.0036	16.0223	19.57	19.57	13.4989	14.4994	19.4284	15.1641	15.2139	3.43222	16.6687	15.0425	13.7289	15.1279	15.8587	16.2361	16.4519	21.4114	19.0814	14.7185	14.9264	13.5209	13.4435	15.4878	15.3143	17.4724	11.1545	12.3551	10.7031	7.58858	8.48683	8.51667	7.3331	8.82573	9.18655
TCONS_00003402	=	ENSBTAT00000062244	XLOC_002573	U6	TSS2818	chr11:95816938-95817043	105	-	0	0	0	0	0	0	0	0	0	0	0	0	0	0	0	0	0	0	0	0	0	0	0	0	0	0	0	0	0	0	0	0	0	0	0	0	0	0	0	0	0
TCONS_00010832	=	ENSBTAT00000059174	XLOC_008136	U6	TSS8946	chr18:47280907-47330516	107	-	0	0	0	0	0	0	0	0	0	0	0	0	0	0	0	0	0	0	0	0	0	0	0	0	0	0	0	0	0	0	0	0	0	0	0	0	0	0	0	0	0
TCONS_00029131	-	-	XLOC_021799	-	TSS24099	chr6:101272777-101273187	410	-	18.0353	15.0294	22.6334	9.85924	11.6347	17.9202	19.4136	9.59051	11.6878	11.6878	27.5567	33.6804	167.753	33.3586	16.6793	0	20.6061	29.8097	15.3843	17.4086	12.196	11.6758	13.9104	31.2983	20.1004	13.9156	8.46283	9.17987	15.2998	10.6052	20.7879	11.6743	16.0696	15.0914	23.432	17.729	18.1875	26.5316	24.1666	27.1705	16.1685
TCONS_00022783	j	ENSBTAT00000000576	XLOC_016961	TMEM126A	TSS18778	chr29:9962192-9970745	644	-	0	0.00134511	0.00282098	0.00408273	0.000957663	0.00106752	0	0	0.000864751	0.000864746	0.00498028	4.0858	0	0	0.00300621	0	0	0	0.000634116	0	0	0	0.00170931	0	0	0	0	0	0	0	0.16492	0.00104521	0	16.961	0.00372939	22.8309	45.7481	7.41653	3.46802	17.9836	0.103425
TCONS_00000830	=	ENSBTAT00000050873	XLOC_000632	bta-mir-568	TSS700	chr1:59398272-59398366	94	-	0	0	0	0	0	0	0	0	0	0	0	0	0	0	0	0	0	0	0	0	140.48	0	0	847.382	0	0	0	0	0	0	0	0	0	0	0	0	0	0	0	0	0
TCONS_00003029	=	ENSBTAT00000010857	XLOC_002290	YIPF4	TSS2510	chr11:14919595-14937163	942	-	16.4816	15.9369	22.2194	25.3163	20.8542	19.1321	15.7487	21.028	20.9493	20.9493	18.3745	9.93118	0	26.0018	20.1923	15.3998	14.4258	11.0377	19.4736	21.7945	12.6347	33.8831	25.883	22.1881	16.5499	17.3901	14.0297	15.7243	22.467	10.3351	21.7672	12.6536	24.6091	22.9372	28.0699	23.4652	20.4211	26.2344	20.0247	20.5932	19.3185
TCONS_00018061	-	-	XLOC_013412	-	TSS14846	chr22:43549452-43549815	363	-	11.5969	7.73129	18.5227	7.60755	14.9626	17.2844	17.2844	9.86692	15.0308	15.0308	5.90645	3.93763	107.894	19.5	17.55	0	22.0834	16.4297	17.8062	22.3879	33.3294	21.4505	29.0698	20.1252	5.96529	17.8959	10.8834	7.87038	13.7732	6.81927	11.1391	18.0162	32.147	19.4079	21.5244	22.8	25.9885	17.0602	26.639	16.4433	14.5552
TCONS_00001250	=	ENSBTAT00000057179	XLOC_000937	POFUT2	TSS1033	chr1:145596460-145610047	1970	-	0	0.0674392	0	0.0201175	0	0.000510923	0	0	0	0	0.0064828	0	0	1.80718	0	0	0	0.661411	0	0	9.44e-05	0.000108649	0	0	0	0.0020223	0.00778073	0.00410115	0.109875	0	0	0	1.87721	0.000305458	0.0124482	2.92666	0	0	5.46945	1.10499	0
TCONS_00008587	j	ENSBTAT00000007790	XLOC_006487	CTNNBIP1	TSS7126	chr16:44536715-44560002	775	-	3.68457	5.24874	0.563823	0.00066866	0	13.4566	0.190123	18.666	0	0	6.77287	3.45973	0	0.000543585	0	0	0	0	0	6.9371	9.75467	2.51005	22.679	0	0	0.0046068	0.000292639	5.1408	0	0.000669187	11.5443	1.31066	0	0	0	0	0	0.00555213	0	0	0
TCONS_00006224	-	-	XLOC_004610	-	TSS5091	chr13:48083310-48083646	336	-	16.1248	16.1248	6.30726	24.1778	30.5698	18.3108	16.0219	26.4587	30.7093	30.7093	32.8501	23.4644	128.616	27.8882	16.2681	0	28.9509	19.581	14.1477	26.682	18.6927	25.5647	10.6601	23.9853	9.47927	16.5887	12.9709	21.1049	14.0699	8.12722	18.5858	7.15726	19.1565	33.0434	28.2181	22.6442	27.8758	18.0732	21.1656	12.2482	19.825
TCONS_00018390	=	ENSBTAT00000050226	XLOC_013638	TRIM26	TSS15105	chr23:28563003-28580758	1739	-	0	0	0	0	0	0	0	0	0	0	0	0	0	0	0	0	0	0	0	0	0	0	0	0	0	0	0.994496	0	0	0	0	0	0	0	0	0.882623	0	0	0	0	0
TCONS_00033530	=	ENSBTAT00000006653	XLOC_025153	TIMP1	TSS27822	chrX:91232234-91236073	808	-	12.8452	12.7223	11.1177	13.7697	11.6617	7.91785	8.42959	13.7331	11.715	11.715	11.9736	18.0309	0	14.5042	9.68745	22.9307	17.744	11.1124	8.57655	11.0061	12.9835	9.29351	10.0854	20.3056	8.34534	9.48962	12.3755	10.9731	9.91351	5.80354	8.43976	9.66902	16.0249	15.1495	16.4898	19.1598	28.8191	23.4066	29.0086	24.7633	25.3819
TCONS_00030700	j	ENSBTAT00000026183	XLOC_022928	GNB2L1	TSS25376	chr7:41761726-41766634	1754	-	11.0168	13.7119	11.9746	10.0687	10.1548	9.32857	14.6366	13.2494	10.1969	10.1969	16.6469	16.0543	83.4882	15.1815	15.9893	16.5253	10.6809	24.6822	8.02273	13.0915	17.6999	9.61229	15.5502	7.13989	14.7694	7.66353	6.84129	5.33919	9.50244	12.9686	11.3617	5.55792	10.8489	16.8016	12.2349	9.65398	6.04616	7.88584	13.4107	10.9296	12.2913
TCONS_00005241	j	ENSBTAT00000000072	XLOC_003913	CRLS1	TSS4302	chr13:48552756-48575435	1856	-	0.000994176	0.00157378	0.00146899	1.67366	0.000309421	0.000235379	0.00113006	0.00026844	0.000278849	0.000278847	0.00917077	0.000230209	0	0.000340723	0.000657133	18.3206	0.00172109	0	0.00029451	0.000435407	0	0.000385964	0.000232195	0.0019138	0.00131872	0	0.0369188	0.000303335	0.178958	0.00207382	0.000736322	0.00452182	0.000596928	0.000274355	0.000613069	0.000950802	0.00557833	0.0015911	0.00167187	0.00211457	0.00497663
TCONS_00004698	=	ENSBTAT00000015238	XLOC_003497	CARKD	TSS3848	chr12:89236912-89250104	2072	-	17.554	15.115	21.4107	21.5468	18.1398	16.2224	12.9287	18.7604	18.2242	18.2242	21.4674	23.4177	0	24.7477	20.9316	13.907	21.6342	22.0582	16.2443	19.4912	16.3546	16.1616	12.9629	9.29496	18.0327	18.3084	21.0587	18.3073	16.0441	19.454	15.3186	19.7765	28.4341	37.2814	29.6284	35.6604	31.5583	30.1533	35.498	35.0041	33.0164
TCONS_00030424	=	ENSBTAT00000014563	XLOC_022727	TMED1	TSS25145	chr7:16465941-16527426	1500	-	8.03023	8.20146	8.30554	8.04815	7.19793	8.56735	7.9692	6.88673	7.23116	7.23115	9.5044	8.56268	0	6.56968	9.03179	21.697	10.8136	8.89193	5.26542	4.60035	8.71492	4.46847	5.89212	3.24218	6.62535	7.31847	7.1409	4.99983	5.69595	5.62624	10.4856	6.15237	10.5368	6.25813	9.7171	13.0399	11.0388	10.0887	13.8168	12.371	12.9162
TCONS_00004252	=	ENSBTAT00000017114	XLOC_003177	DNLZ	TSS3486	chr11:103874071-103875832	629	-	7.46068	9.76678	14.9534	3.64402	8.35308	6.4891	6.51068	5.27405	8.39181	8.39181	14.8385	11.4068	0	11.0323	11.0291	18.8761	8.7818	8.29426	4.55288	16.5812	9.81355	11.7945	8.10642	7.107	8.68168	4.37382	11.41	6.77609	10.2058	7.59244	2.21219	1.5046	12.9948	22.3657	12.6137	10.2466	12.739	12.3692	7.44482	19.8222	12.2318
TCONS_00003112	=	ENSBTAT00000063237	XLOC_002357	ENSBTAG00000046259	TSS2581	chr11:38297997-38298497	500	-	5.85267	16.4409	4.78083	3.08979	2.5885	11.7047	16.3286	13.4725	2.60041	2.60041	14.5544	18.1738	0	10.8551	11.9733	0	5.44942	0	4.8108	8.14262	6.00538	15.7224	4.12516	8.35943	12.4761	14.9047	13.5839	11.1106	8.60085	8.52456	8.42296	9.49594	15.2074	26.6612	11.0286	17.534	27.8404	17.5064	22.4387	22.2792	17.1194
TCONS_00012926	=	ENSBTAT00000061876	XLOC_009666	SCARNA16	TSS10672	chr19:55419631-55419819	188	-	0	0	0	0	0	0	11.1925	0	0	0	0	0	0	11.3502	0	242.282	12.6858	31.8463	0	0	0	0	0	0	0	0	0	0	0	0	12.6669	0	0	0	0	0	0	0	0	0	0
TCONS_00028051	j	ENSBTAT00000063243	XLOC_020957	SAMM50	TSS23195	chr5:114915780-114953922	942	-	0.00225305	0	0	3.9713	0	4.3955	0	0	0	0	25.3543	9.15173	0.143435	25.9599	20.1024	59.6674	7.39739	2.82068	0	0	0	3.52282	0	0	0	0	0	0	0.137897	0	0	0	24.4011	0	0	8.00909	0	11.6911	1.28555	1.56618	0
TCONS_00032892	j	ENSBTAT00000001172	XLOC_024660	KATNA1	TSS27266	chr9:87948434-87999503	1524	-	0	0.989104	3.5353	0	4.28634	5.81219	0	5.88919	4.30639	4.30639	1.5206	0	43.3267	0	2.41258	10.6389	1.63049	3.9599	0	0	1.70394	7.70166	7.34337	5.86238	0.00110566	3.20528	0	1.70468	3.1557	0.0142741	3.35524	3.99998	0	1.50137	2.89374	1.78869	0	0	0	2.75481	1.6156
TCONS_00034063	=	ENSBTAT00000048145	XLOC_025594	TCEAL8	TSS28293	chrX:57476263-57477875	591	-	37.1219	31.1313	39.4317	43.664	35.336	32.5072	37.9645	42.3912	35.5033	35.5033	23.8982	34.7403	129.631	25.3385	33.4872	111.598	28.8326	31.1232	28.2398	25.8687	25.3664	32.561	35.7629	38.3697	30.5163	38.0656	37.1156	30.9246	31.1866	16.1704	25.7829	28.1087	53.8825	44.8558	41.3832	40.6134	61.5704	45.3842	50.0848	44.0952	41.5465
TCONS_00004414	-	-	XLOC_003297	-	TSS3621	chr11:106196354-106196703	349	-	31.6487	42.1983	34.6626	27.6819	32.6669	27.2539	48.2184	16.1564	32.816	32.816	38.6857	53.7301	0	29.8013	44.702	42.6986	43.3921	41.8485	32.3961	19.5513	34.2429	25.7574	31.7332	21.9692	36.9005	28.218	19.801	42.9574	25.7744	48.3865	36.479	42.6116	32.5858	21.1861	35.2447	35.2594	28.3696	18.6233	48.4663	51.6058	20.4284
TCONS_00018111	j	ENSBTAT00000022382	XLOC_013452	PFDN6	TSS14890	chr23:7405831-7407102	507	-	113.287	99.1493	72.7392	122.662	101.26	90.6147	96.1839	94.4885	101.728	101.728	110.701	94.3162	289.691	124.906	123.289	14.016	144.342	90.6859	95.3992	77.504	93.9829	83.0922	127.661	104.312	94.4503	104.173	85.2332	81.4383	98.3756	87.0636	107.193	107.852	121.417	113.853	91.5	115.674	125.374	104.09	112.038	134.997	106.673
TCONS_00033534	=	ENSBTAT00000065414	XLOC_025157	ENSBTAG00000045636	TSS27826	chrX:91452107-91466900	83	-	0	0	0	0	0	0	0	0	0	0	0	0	0	0	0	0	0	0	0	0	240.833	0	0	0	0	0	0	0	0	0	0	0	712.252	0	0	0	0	0	673.593	0	319.294
TCONS_00016321	=	ENSBTAT00000061300	XLOC_012164	CYP1A1	TSS13444	chr21:34342784-34346339	2514	-	32.7539	35.0365	37.2573	37.6447	38.2214	36.1454	32.8603	37.8211	38.3978	38.3978	87.5062	82.929	84.4062	82.6029	81.0503	70.7778	89.754	94.1346	13.0111	13.6649	12.1546	14.378	16.0902	13.4341	10.0671	12.4146	9.89029	11.4787	11.044	12.4898	9.69301	10.5991	14.5017	10.723	14.3007	9.25149	9.72272	10.3805	12.1519	11.3423	12.4885
TCONS_00003705	=	ENSBTAT00000060156	XLOC_002786	U6	TSS3052	chr11:10856503-10856607	104	-	0	0	0	0	0	0	0	0	0	0	0	0	0	0	0	0	0	0	0	0	0	0	0	0	0	0	0	0	0	0	0	0	0	0	0	0	0	0	0	0	0
TCONS_00013277	=	ENSBTAT00000041674	XLOC_009920	5S_rRNA	TSS10955	chr19:22856213-22856325	112	-	67.3029	0	0	0	0	0	0	0	0	0	0	0	0	0	0	0	0	0	0	0	0	0	0	0	0	0	0	0	0	0	0	0	0	0	0	0	0	0	0	0	0
TCONS_00034194	j	ENSBTAT00000017095	XLOC_025699	GDPD2	TSS28403	chrX:85309753-85319165	2448	-	0.0411637	0.0233733	0	0.0660084	0.208362	1.67414	0.0436673	0.00341674	0.203585	0.203583	0.123685	0.000763972	36.7422	0.000172203	4.72909	0	1.68894	0.000267178	3.90702	0.000245592	6.46394	4.07851	0.00019542	0	4.95086	1.64344	3.2492	0.000517092	0.000569809	2.52387	3.80743	0	0.0590023	0.000373973	0.408304	0.000585513	0.00827598	0.990747	3.77869	2.5912	0.243379
TCONS_00020851	=	ENSBTAT00000012347	XLOC_015493	KIF11	TSS17172	chr26:14042392-14087768	3809	-	5.83267	4.97185	3.93328	3.85184	3.4561	5.18497	4.81169	5.33809	3.47216	3.47216	3.12578	2.53058	0	2.90993	3.9816	9.12589	4.0189	2.48651	4.36905	6.49424	7.1118	5.12161	5.9965	8.36281	5.01037	6.21407	2.68299	4.39378	4.4706	5.29942	3.89432	4.2005	6.39049	5.10638	4.09203	3.94775	5.25622	5.30832	5.14913	4.61569	4.43122
TCONS_00023169	=	ENSBTAT00000015782	XLOC_017239	ORAOV1	TSS19087	chr29:47565662-47572524	784	-	0	0.11495	2.65972	5.82178	4.89995	0	4.80501	2.14703	4.92287	4.92287	0.427697	6.80847	32.211	6.57994	5.67984	22.8035	5.13628	1.73372	2.84322	5.35837	1.19972	4.22994	0.000785402	5.65661	6.64618	4.53417	8.25139	2.72763	2.92101	8.63924	0.880599	5.9488	0.00028521	0.0275225	0	0.84988	1.90345	3.31747	0.000113478	4.63002	1.25415
TCONS_00024611	=	ENSBTAT00000045071	XLOC_018313	GSTM1	TSS20278	chr3:33805753-33816442	703	-	0	0	0	2.91186	0.122837	0	0	0.00275275	0.119597	0.119597	0	0	0	0	0	0	0	7.59593	0	0	0	0	0	0	0	0	0	0	0	0	0	0	0.000828281	0.0026016	0	0.000945013	0.00195988	0	5.94665	0.00098155	0.00100075
TCONS_00025876	-	-	XLOC_019312	-	TSS21369	chr4:33261802-33262786	418	-	30.3639	20.7781	57.6982	36.1948	50.4747	26.3766	26.2346	19.2872	50.7088	50.7088	23.6735	35.7243	125.054	25.3077	25.344	0	29.9911	23.0639	22.0202	22.7579	33.8236	34.8068	47.6646	7.26869	45.9268	30.1024	25.8946	21.5785	17.6803	41.4922	54.0379	44.3008	44.9038	37.3739	43.1773	44.7017	37.4125	31.1029	27.8335	52.2713	30.9717
TCONS_00016631	=	ENSBTAT00000022852	XLOC_012414	ASPG	TSS13714	chr21:70269909-70292666	1716	-	0.233613	0.454662	0.655462	1.6819	1.16483	1.36621	0.45429	0.296977	1.17025	1.17025	1.25494	1.01245	0	0.728982	1.2075	0	0.934859	0	1.01537	1.15064	0.248642	0.274937	1.27117	0	1.21539	0.49338	0.925829	1.41659	0.23898	1.28387	1.53884	0	0.495861	0	0.482075	1.11973	1.56449	1.13813	1.86169	0.859918	0
TCONS_00023207	j	ENSBTAT00000025806	XLOC_017264	TSPAN4	TSS19115	chr29:50560712-50685038	1001	-	7.11441	3.87267	10.1006	0.00626466	24.6228	15.3886	18.5855	0.1937	24.7367	24.7367	5.63418	16.9954	53.8947	12.1805	5.22724	42.7811	18.3572	31.3582	0.00641299	0.00440455	17.6364	9.80042	4.64571	20.4588	1.86503	4.31586	0	0.0198413	2.90685	10.423	1.48337	0.00378016	6.83016	0.00174951	14.9296	6.13624	8.0391	20.418	31.2755	19.4636	10.2425
TCONS_00023825	=	ENSBTAT00000003402	XLOC_017743	ZRANB2	TSS19643	chr3:74448693-74464993	969	-	0	0	0	0.0112329	0.000846753	0	0.00543395	0	0.000733758	0.000733756	0.000394885	0	0	0.00593907	5.4598	0	0	0.00218886	0	0	0.0381669	0	0	0	0	0	0	1.311	0.00222919	2.75647	0.000579916	0.00664078	0.00338663	9.2505	1.47681	7.74478	0.000836351	2.95574	0.385574	0.00405095	3.31388
TCONS_00032138	=	ENSBTAT00000043692	XLOC_024067	MEGF9	TSS26619	chr8:111914834-111995270	1761	-	11.9532	7.25159	14.1986	4.32718	9.87974	13.6539	4.12588	13.086	9.92413	9.92414	0	0.730005	37.7379	3.17905	0.597819	0	1.45177	12.4299	3.13482	0	0	5.39423	5.72142	0.985483	6.60458	8.34631	11.7576	13.584	10.1122	10.9187	9.3491	13.3051	0	0	0	0	0	0	0	0	0
TCONS_00001331	-	-	XLOC_001003	-	TSS1101	chr1:67458795-67458945	150	-	639.471	719.405	620.116	174.788	294.663	741.29	635.391	850.118	296.007	296.007	868.505	678.52	3002.94	779.561	779.561	539.21	243.542	150.993	845.49	462.938	621.618	680.115	61.6519	92.4778	575.635	740.102	650.137	840.843	759.471	799.051	214.978	82.7866	538.12	573.31	445.081	759.571	752.346	444.229	367.228	425.018	429.96
TCONS_00001656	=	ENSBTAT00000056746	XLOC_001266	C10H15ORF23	TSS1378	chr10:36117897-36127741	1631	-	20.4033	19.9092	22.8816	22.7708	23.9385	18.8806	22.0091	19.0603	24.0503	24.0503	29.0199	17.2682	0.00635801	25.7258	24.8239	25.7421	23.9264	12.1449	15.7904	15.5208	18.5646	15.4071	14.147	27.7369	16.0519	18.9475	8.26042	20.4582	17.1995	18.8281	20.6537	20.8597	15.3144	19.197	18.4595	20.6035	17.3993	19.355	23.9017	21.6262	19.2709
TCONS_00033120	j	ENSBTAT00000065949	XLOC_024829	UBE2A	TSS27470	chrX:3777209-3806381	991	-	0	0.00308559	0.0116843	12.344	0	8.6946	1.59182	0.00320169	0	0	0.000584775	18.2893	26.497	4.64071	0.00314806	23.8571	4.28014	0	0.00142134	4.29989	0.00268862	0.0278278	0	9.85773	3.38459	0.00171479	15.8299	5.70725	2.55625	8.23001	0.00328752	1.8258	0	0.0312689	0.189751	0.106612	5.22311	0	15.504	0	0.000664459
TCONS_00002852	-	-	XLOC_002164	-	TSS2370	chr10:61085387-61085502	115	-	1479.12	771.715	1232.59	759.364	995.68	1341.89	1277.99	820.74	1000.22	1000.22	262.029	196.522	3658.07	259.525	64.8812	0	73.4767	182.219	0	148.98	65.2322	71.3709	74.4017	0	0	132.32	120.706	65.4666	261.866	113.447	0	0	76.4006	184.499	0	63.2174	172.94	189.211	0	0	0
TCONS_00010593	=	ENSBTAT00000034627	XLOC_007965	CX3CL1	TSS8754	chr18:25464285-25476319	1128	-	0	0	0	0	0	0	0	0.000533981	0	0	0	0	0	0.160496	0	0	0	0	0	0	0	0.843882	0	0	0	0	0.00819038	0	0	0	0	0	0.000610781	0.0198731	1.49002	0.0195016	0	3.29089	0.00151526	0	0.003768
TCONS_00011601	=	ENSBTAT00000010016	XLOC_008677	TERF2	TSS9564	chr18:36618461-36640451	2060	-	0.178306	4.72561	6.53555	8.12926	0.0265342	0.0262731	1.61763	4.9153	0.0240691	0.0240686	0.00333347	1.31143	20.7707	3.69951	4.0782	18.7763	4.46019	6.52847	4.60549	4.96051	2.28505	5.70766	8.06563	0.000403818	6.47803	1.65538	0.287388	0.05025	3.30466	8.61526	7.82889	3.24759	0.0506189	0.000350454	0	2.62057	0	0	0	0.000161861	0
TCONS_00016751	j	ENSBTAT00000024799	XLOC_012497	UNC45A	TSS13808	chr21:22139035-22153826	2949	-	6.91087	5.43842	0.0117513	2.70679	4.68266	10.1417	6.36729	1.89758	4.70716	4.70716	3.05137	5.22369	24.0893	7.21055	10.9235	0.00562377	5.4816	3.47783	10.1857	1.65349	7.52563	6.04616	9.91978	0	5.76433	6.36492	0.00034486	5.18408	0.00427313	0.0285204	7.18704	5.68169	0	0.00314308	3.21303	6.51938	1.57038	0	0	0.00880685	0
TCONS_00024550	=	ENSBTAT00000008907	XLOC_018263	PHGDH	TSS20223	chr3:23672338-23703529	1840	-	26.6371	22.3705	25.555	26.2152	25.5548	25.3508	21.6763	24.8192	25.6741	25.6741	29.2835	26.5051	14.4271	24.7959	29.6418	38.6292	25.3442	31.3137	18.2704	20.4603	21.7356	19.7463	17.6823	25.0101	18.7431	19.1067	20.2813	19.9689	20.5663	15.9486	19.8956	20.354	37.196	34.2444	34.2153	45.7055	38.6771	38.7596	42.7065	47.1776	45.321
TCONS_00012179	=	ENSBTAT00000016986	XLOC_009132	LPO	TSS10069	chr19:9441747-9471520	2709	-	25.2726	26.07	19.1855	20.673	25.7611	19.5197	25.039	17.7686	25.8784	25.8784	0.000479298	4.15197	0	0.0145631	2.87128	0	0.0591072	3.66486	14.1895	19.6311	20.9105	18.7009	21.4408	22.1766	19.8954	16.9486	18.8463	19.2137	18.2385	17.8784	15.8274	18.6991	13.659	15.6804	16.2245	7.37133	8.14903	9.96204	0.0160494	9.19546	5.32901
TCONS_00009207	=	ENSBTAT00000019320	XLOC_006918	PLEKHN1	TSS7612	chr16:52742636-52756007	1971	-	2.06632	0.158592	0.00224469	0	4.18944	2.6094	0	0	4.20768	4.20768	0	0.0117141	0.0214646	0.528715	1.08875	0	0	0	0	0	2.02309	2.23026	0.123744	0	0.00354032	0.0337226	3.00436	3.25759	1.9857	0	2.27886	0	0	0	0	0	0	0	0	0	0
TCONS_00027378	=	ENSBTAT00000011761	XLOC_020436	ESPL1	TSS22623	chr5:26891700-26913470	6568	-	5.30327	6.26501	6.10769	6.34118	6.60137	5.97224	5.79983	6.8423	6.63177	6.63176	5.31309	4.76798	7.13646	4.64381	5.53302	6.05782	4.93814	4.84538	4.10248	4.83479	3.63673	5.17896	5.17713	5.58557	5.84357	6.25267	5.66584	5.17623	6.41578	6.78184	5.56711	5.64496	5.29346	3.84389	4.64983	6.05304	5.86889	5.86961	6.285	4.73429	6.16527
TCONS_00030543	=	ENSBTAT00000044471	XLOC_022815	FZR1	TSS25245	chr7:21613063-21631292	1830	-	0.0366279	2.68714	0.000820452	2.7189	3.70804	2.98022	2.02904	0.0001369	3.72539	3.72539	0.374306	0.000173719	0	1.25652	2.00544	16.5781	1.98924	0.00764662	2.89665	3.80704	2.35411	1.88366	2.66151	5.55809	1.962	3.46473	0.111447	1.11614	0.000159142	7.59116	4.95437	2.66804	0.104657	0.00304989	0.000282834	0.00163421	2.31725	4.88427	0.0037996	1.73904	2.78879
TCONS_00001787	j	ENSBTAT00000008516	XLOC_001359	MYO5A	TSS1487	chr10:58026027-58152621	1979	-	3.51232	1.98995	1.25707	0.617755	3.68157	4.18137	2.80335	1.76644	3.69808	3.69808	3.26408	0.743068	0	2.85076	1.77056	0	3.79613	6.06672	4.26848	6.13373	2.9893	6.04859	1.19414	0.000384174	4.13031	6.33109	2.89856	5.34337	2.91034	0	3.12821	4.79105	3.779	4.13705	4.05962	2.24635	3.04088	2.33421	4.37396	3.62713	2.98686
TCONS_00020573	=	ENSBTAT00000044725	XLOC_015265	PRSS53	TSS16925	chr25:27450079-27455629	1919	-	41.9645	38.4874	36.626	40.1904	30.059	44.5991	30.6664	35.6494	30.1905	30.1905	17.1668	14.2298	60.603	17.7239	13.3628	43.841	8.65203	12.182	73.3563	67.0703	68.8036	68.7245	70.0907	70.7721	37.0517	46.9458	42.2113	43.959	43.951	41.0168	47.717	45.7628	90.2951	102.652	116.714	69.2877	78.7662	69.1863	82.9064	84.3617	79.4121
TCONS_00032062	j	ENSBTAT00000027125	XLOC_024010	KLF4	TSS26557	chr8:98843588-98848325	2915	-	149.44	144.486	127.387	124.682	129.705	146.216	141.285	132.717	130.298	130.298	190.362	175.653	124.167	196.963	161.313	150.176	163.203	179.775	110.847	111.247	107.496	110.747	117.8	130.607	137.684	139.626	144.929	144.485	119.941	117.323	127.268	125.984	194.816	177.199	187.952	158.201	167.106	183.803	175.43	195.643	180.013
TCONS_00002397	=	ENSBTAT00000060315	XLOC_001818	U6	TSS1993	chr10:30914417-30914523	106	-	0	0	0	0	0	0	0	0	0	0	0	0	0	0	0	0	0	0	0	0	0	0	0	0	0	0	0	0	0	0	0	0	0	0	0	0	0	0	0	0	0
TCONS_00033003	-	-	XLOC_024745	-	TSS27361	chr9:64749329-64749593	264	-	13.0062	21.677	17.806	17.064	28.7671	0	30.1542	27.6649	28.8984	28.8984	22.0807	26.4968	242.326	26.2436	26.2436	87.7361	24.767	36.8526	39.9401	55.2388	57.1688	33.68	60.189	60.189	13.3804	26.7608	40.6866	26.4804	26.4804	7.64796	9.99415	6.73519	36.0536	43.5328	48.2801	38.356	40.8053	34.0148	39.835	41.4933	41.9758
TCONS_00034205	=	ENSBTAT00000020985	XLOC_025708	EFNB1	TSS28412	chrX:86943394-86956220	3179	-	19.7356	15.489	13.9848	16.1882	14.5377	19.6573	18.3355	15.5511	14.605	14.605	26.4216	26.4431	46.2502	25.9214	25.7494	12.7622	22.0354	26.4219	9.6778	11.0135	9.27341	10.3245	10.0929	10.9589	11.0687	13.4714	7.28931	13.4829	17.5403	10.9741	13.7909	18.5477	22.4886	21.9946	21.1464	22.9666	19.7079	26.2183	21.9051	24.9567	27.6687
TCONS_00003398	=	ENSBTAT00000042220	XLOC_002570	bta-mir-181a-2	TSS2815	chr11:95709410-95709520	110	-	0	0	0	0	0	61.9406	0	0	0	0	0	0	0	0	0	0	0	0	0	0	0	0	0	0	0	0	0	0	0	0	0	0	0	0	0	0	0	0	0	0	0
TCONS_00003960	j	ENSBTAT00000000163	XLOC_002972	NFU1	TSS3258	chr11:67752715-67781632	777	-	0.000257683	0.00114651	0.000560282	0.000494174	0.000649307	2.61229	0	0	0.000588442	0.000588444	0.000278419	2.36237	34.917	6.10118	0.0037849	25.8602	4.69764	0.00169593	0	0.0449857	0	0.00075781	0.00850379	0.000574797	0	0.000512408	0.0235881	0	0.000502925	0.000766812	0.00159641	5.18624	10.2753	0.0109794	0.00176123	5.80519	10.3602	0.000683242	0.00415043	0.00134827	13.9953
TCONS_00009398	-	-	XLOC_007068	-	TSS7770	chr16:28255564-28256052	488	-	9.85633	8.76118	8.99578	2.87365	16.9557	5.44081	5.44081	11.1813	17.0331	17.0331	7.80879	3.34662	0	12.1537	9.94393	0	15.0151	6.20611	8.96809	3.80554	6.66515	6.07698	7.60205	7.60205	6.75993	12.3932	12.3332	5.57425	4.4594	5.79575	3.78687	1.70135	15.6126	6.28379	13.4154	4.30619	8.83512	8.59233	15.0938	4.65843	7.06889
TCONS_00014789	-	-	XLOC_011010	-	TSS12173	chr2:130896819-130980121	3547	-	0.645897	0	0	0.596825	0.270089	0.000881226	0	0.254684	0.270747	0.270748	1.06222	1.00151	0.00153413	0.969934	0.0812145	3.4501	1.45544	2.15316	0.135517	0.607914	0	0	0.00299497	0	1.48449	0.0678285	0.171934	0.581107	0	0	0.620661	0.143598	0	0.834225	0	0	2.46606	0.989316	1.91812	0.981096	1.83974
TCONS_00030268	=	ENSBTAT00000062901	XLOC_022601	5S_rRNA	TSS25011	chr7:5766036-5766170	134	-	0	0	0	0	0	0	0	0	0	0	0	0	0	0	0	0	0	0	0	0	0	0	0	0	0	0	0	0	0	0	0	0	0	0	0	0	0	0	0	0	0
TCONS_00019541	=	ENSBTAT00000008875	XLOC_014502	RBBP8	TSS16077	chr24:33888635-33948196	2271	-	3.32083	11.1604	0.000246343	3.68812	0.00762705	0.00889467	8.30329	0.00124269	0.00690298	0.00690298	0.0175568	6.69124	31.9717	3.37208	0.00029204	0	10.2392	7.8009	7.27691	3.52832	4.87256	6.00991	7.48305	15.6058	6.47931	1.30604	3.58619	0.00156996	0.00206728	7.8431	5.83393	0.00205031	0.000543737	0.000329174	0.0014379	1.52446	0.680093	0.000601014	0.00159821	1.19628	2.689
TCONS_00006829	=	ENSBTAT00000064930	XLOC_005085	ENSBTAG00000047607	TSS5612	chr14:38745908-38775000	141	-	0	0	0	0	0	0	0	0	0	0	0	0	0	0	0	0	0	0	0	0	0	0	0	0	0	0	0	0	0	0	0	0	0	0	0	0	0	0	0	0	0
TCONS_00020080	=	ENSBTAT00000065463	XLOC_014899	ENSBTAG00000014448	TSS16512	chr25:28101589-28157501	559	-	4.38816	9.95727	4.4393	2.80193	5.84948	6.59132	5.48166	8.34992	5.87595	5.87595	7.75062	2.199	52.8095	3.30606	7.72068	0	7.2288	2.92969	0.0082761	8.98148	7.91102	4.89091	0.00401191	3.69781	0.00365115	3.40423	4.07573	0.00111291	6.73529	11.538	7.41774	0.000366118	4.49481	7.55165	4.17364	4.23991	6.18034	8.9905	3.49139	6.53901	0.000139655
TCONS_00028424	=	ENSBTAT00000040332	XLOC_021261	ENSBTAG00000035480	TSS23520	chr6:69952425-70003063	110	-	0	0	0	0	0	0	0	0	0	0	0	0	0	0	0	0	0	0	0	0	83.2546	0	0	0	0	0	0	0	0	0	0	0	0	0	87.1397	0	0	0	0	0	0
TCONS_00030227	j	ENSBTAT00000036534	XLOC_022571	C19orf60	TSS24980	chr7:4531209-4533862	1073	-	9.01391	6.30109	7.10349	4.50423	4.6931	6.74002	6.44679	6.8779	4.71371	4.71371	4.38394	5.45661	39.2141	6.44111	4.20587	7.05186	2.6775	7.16025	2.5469	4.46205	4.26166	1.2204	4.49945	4.22468	3.83893	3.69392	2.12668	3.38726	3.7803	2.76154	4.29031	3.76173	2.30618	0.912037	2.21898	2.53184	0.948779	1.26621	1.34809	0.679902	1.4114
TCONS_00015304	=	ENSBTAT00000011864	XLOC_011375	ENSBTAG00000009013	TSS12578	chr2:115488209-115488855	646	-	0	1.40553	0.973428	3.81314	1.60983	0	0.695995	0.902283	1.61704	1.61704	0.719828	0.721215	42.7671	0	0.715625	0	5.02303	4.19949	0	0	0	0.797067	1.73194	2.65751	0	0	0	0	0	0	3.4096	3.47175	0	0	4.35651	0	1.03076	2.2739	0	3.3036	5.86826
TCONS_00032016	=	ENSBTAT00000060225	XLOC_023970	SNORA27	TSS26515	chr8:85913463-85928906	127	-	0	0	0	0	0	0	0	71.5424	0	0	0	0	0	0	0	0	62.4448	0	0	64.5578	0	0	0	0	0	0	0	0	0	0	63.6659	0	0	0	0	0	0	0	0	0	0
TCONS_00010662	=	ENSBTAT00000008406	XLOC_008014	THAP11	TSS8810	chr18:35472608-35474389	1674	-	13.6035	16.0086	14.9944	16.9474	14.1456	14.5623	14.247	15.0329	14.2101	14.2101	17.2361	17.6543	0	15.0672	15.623	0	20.6672	24.39	11.6331	12.6793	12.1211	14.5004	11.0997	10.0598	12.0085	10.404	8.87626	16.304	14.6543	14.1034	12.6529	17.8314	10.9829	19.1281	14.8422	23.9747	19.5427	23.4713	26.3112	21.557	15.334
TCONS_00007002	-	-	XLOC_005230	-	TSS5766	chr14:43743728-43743954	226	-	34.6122	83.0693	66.3395	190.726	153.111	55.0263	61.9046	132.52	153.809	153.809	14.1027	42.3081	387.401	34.9199	27.9359	0	31.6368	156.916	28.3437	40.0914	0	61.4603	104.114	48.0527	0	21.3648	12.9931	21.1409	21.1409	48.8467	63.8317	150.559	57.5677	59.5799	30.836	27.2195	46.5391	54.3123	47.7041	22.0845	59.5768
TCONS_00028065	=	ENSBTAT00000050917	XLOC_020968	bta-mir-3596	TSS23209	chr5:117120187-117120270	83	-	0	0	246.329	0	0	0	0	0	0	0	0	0	0	0	0	0	0	0	0	0	0	0	0	0	0	0	0	0	0	0	0	0	0	0	0	0	0	0	0	0	0
TCONS_00017783	=	ENSBTAT00000063177	XLOC_013217	ATXN7	TSS14623	chr22:37587793-37675105	366	-	0	3.80439	7.34305	0	13.0465	8.57169	2.12047	1.93083	13.1059	13.1059	8.82467	7.75647	0	6.91607	1.06271	49.0435	0	14.9438	3.15034	0	0	1.25768	9.20699	10.159	0.726615	1.16724	0	0	11.7027	0.00300807	0	0	4.40626	0	0	1.03819	5.06057	0	0	0	2.99326
TCONS_00001398	=	ENSBTAT00000001190	XLOC_001067	IQGAP2	TSS1165	chr10:7554264-7868125	4972	-	0.00290525	0.00289653	0	0	0.00047119	0.00208241	0.0032657	0.00121137	0.000418335	0.000418332	0	0	0	0	0	0	0.000732928	0.000263823	0	0.000336742	1.4689	0.000476251	0	0	0.798789	0	0.000400902	0.0034874	0.000347175	0	0.00234144	0.00751425	0.014963	0.00082432	0.00415014	0	0	0.0225511	0.000434051	1.36392	0.00842562
TCONS_00027127	=	ENSBTAT00000060091	XLOC_020256	U6	TSS22422	chr5:110757758-110799142	107	-	0	0	0	0	0	0	0	0	0	0	0	0	0	0	0	0	0	0	0	0	0	0	0	0	0	0	0	0	0	0	0	0	0	0	0	0	0	0	0	0	0
TCONS_00023873	=	ENSBTAT00000005279	XLOC_017780	JUN	TSS19683	chr3:87841041-87843087	1950	-	56.4245	54.5868	57.8591	57.7903	58.8817	53.9229	57.5379	54.0557	59.154	59.154	172.073	171.288	189.609	181.205	173.29	144.643	175.697	189.341	71.7111	74.4665	73.5386	77.1378	67.6736	81.8074	55.6521	54.6084	59.4574	56.7858	56.6572	59.1374	57.8681	60.8155	245.711	260.213	231.679	216.561	206.453	207.267	214.021	203.207	212.865
TCONS_00007821	=	ENSBTAT00000065056	XLOC_005886	TMPRSS13	TSS6475	chr15:28999409-29032147	1029	-	3.06559	0	0	3.22366	0	0	0	0	0	0	0	0	0	0	0	0	0	0	0	0.53665	0	0	0	5.55559	2.43537	0	0	0	2.50706	0	0	0	0	0	0	0	0	0	0	1.75261	0
TCONS_00007536	=	ENSBTAT00000060080	XLOC_005668	U6	TSS6240	chr15:74652042-74830690	102	-	0	0	0	0	0	0	0	0	0	0	0	0	0	0	0	0	0	0	81.3476	0	0	0	0	0	0	0	0	83.5736	0	0	0	131.121	0	0	0	0	0	0	0	0	0
TCONS_00002226	=	ENSBTAT00000047156	XLOC_001676	PABPN1	TSS1839	chr10:21427136-21434016	1097	-	40.4263	46.4113	53.5508	66.7043	40.6817	42.3239	53.0217	49.5185	40.877	40.877	40.8834	40.0487	180.128	45.5227	35.9934	73.6311	52.1373	65.8547	45.0841	52.4567	47.7238	41.3673	64.724	35.2349	47.2254	50.933	45.5206	48.8879	35.5707	30.5157	57.6631	61.4085	50.3497	48.2112	50.8767	35.2833	47.0248	46.1701	50.819	49.4611	46.9814
TCONS_00029338	-	-	XLOC_021938	-	TSS24261	chr7:12715555-12716711	944	-	21.3879	24.5331	18.633	19.4016	19.906	22.7412	22.7866	19.3722	19.9948	19.9948	30.136	32.696	61.9009	27.6961	31.4353	42.1607	25.0084	18.1169	20.0663	25.5729	14.4954	18.5642	21.428	15.0418	20.7327	23.4854	20.1447	19.7285	16.2856	20.5971	15.0039	18.2494	17.2128	25.9734	15.8978	21.8823	26.2065	22.012	20.9632	18.8506	23.2774
TCONS_00010048	j	ENSBTAT00000017270	XLOC_007567	PUS1	TSS8311	chr17:46156466-46166824	1506	-	0.0315259	0.152717	0.00415873	0.0472075	0.00198767	0.0404184	0.00090331	3.60402	0.00177772	0.00177771	4.1787	25.954	0	3.13972	0.00976069	0	0.0100565	0.00324153	0.0372497	12.0876	0.000485172	3.81993	3.19094	0.00186434	1.3036	0.00489665	0.0278098	0.345256	16.465	0.0156644	0.0376013	17.815	0.00256639	0.218693	4.90862	0.0474632	0.0348829	0.0749621	0.00124606	2.1432	0.52513
TCONS_00015353	j	ENSBTAT00000016877	XLOC_011413	HDAC1	TSS12619	chr2:122053748-122087843	2067	-	0.998319	0	18.8255	4.83544	19.9693	0.00437559	0.00694804	0.00222826	20.0555	20.0555	4.68095	12.8557	81.9667	13.3735	20.0571	8.01666	16.7218	0.00920135	0	0.0016935	0.00141834	0.00579637	6.58647	0.00971305	0.00483148	0.00788168	0	0.0110534	0.0438509	0.0136805	0.019602	0.00545022	0.0643684	2.49218	16.7095	0	0.408456	0.0107417	8.86575	5.78455	1.38661
TCONS_00024269	=	ENSBTAT00000034054	XLOC_018063	FCER1G	TSS19999	chr3:8305543-8308776	619	-	7.14945	7.14569	5.78427	5.4915	6.69678	8.88561	7.72141	10.7565	6.72748	6.72747	7.23337	9.62531	0	8.95965	7.15674	0	8.16551	17.1582	8.7545	8.52544	11.1441	11.5797	8.56402	15.0597	6.1345	3.69203	9.0805	7.31119	6.70327	4.2703	9.0447	11.2986	8.45266	8.01573	5.13782	7.64308	6.30383	6.15152	3.60759	7.30289	9.92099
TCONS_00001725	=	ENSBTAT00000054209	XLOC_001319	PAF	TSS1440	chr10:45700242-45709247	1343	-	7.30796	7.49383	6.74594	4.51493	10.2522	7.85562	6.01794	5.83219	10.299	10.299	6.06562	5.56597	0	5.17465	3.29361	16.8003	6.81454	5.95348	11.4306	4.95502	10.0976	9.06531	9.65888	2.76564	5.23713	7.55866	8.44972	8.11419	5.65479	5.61314	6.90053	9.88742	9.97522	11.1739	8.03345	9.58794	11.0531	13.994	11.259	12.3869	13.5493
TCONS_00032014	j	ENSBTAT00000065971	XLOC_023969	BICD2	TSS26514	chr8:85688501-85743426	2361	-	4.64613	3.15413	5.59194	3.37482	3.65996	2.11914	2.87373	3.65622	3.67793	3.67792	1.41951	2.77396	18.2765	0.0107478	0.00644791	28.1044	3.62535	1.65255	0	0	0	0	1.43411	0	0.282445	2.4176	0.00264996	1.66752	0.00477167	6.28093	0.000736765	0	0	0	2.73184	0	2.88054	0.968309	0	0.715112	1.07611
TCONS_00018244	j	ENSBTAT00000007026	XLOC_013535	ENSBTAG00000005339	TSS14990	chr23:17255519-17270965	3194	-	24.4871	16.0818	18.7811	0.495751	18.9805	0.109858	2.66325	13.4396	19.069	19.069	21.9537	18.4928	70.4359	24.1734	24.9018	9.61649	25.5804	39.8504	21.2575	0.0395976	21.9988	20.6406	26.0363	18.7283	23.0822	17.0638	0.154316	14.5461	7.41786	14.7349	18.7782	22.1208	27.7326	0.203334	24.3584	0.0354038	0.0293855	0.0751578	0.0558886	3.16867	7.79211
TCONS_00008365	-	-	XLOC_006319	-	TSS6943	chr15:40300519-40301141	622	-	8.96228	2.24057	3.06742	2.93961	4.12974	3.71046	3.71046	2.85949	4.14859	4.14859	1.52153	5.32535	0	0.753495	3.01398	0	1.70664	4.23238	4.58697	1.73017	6.06057	1.65772	4.3203	5.18436	3.84172	5.37841	1.40181	4.56176	3.04117	5.27003	5.16506	8.12186	7.98547	6.42802	8.31717	5.87338	10.0421	7.32463	10.2935	5.55958	6.42768
TCONS_00027192	=	ENSBTAT00000051610	XLOC_020305	U12	TSS22474	chr5:114006210-114006360	150	-	27.7114	0	0	0	0	0	27.6581	0	0	0	0	0	0	28.0027	0	0	0	0	29.1713	0	0	0	0	0	0	0	0	0	0	0	0	44.1196	0	0	0	0	0	0	0	0	0
TCONS_00006879	=	ENSBTAT00000053824	XLOC_005130	OXR1	TSS5659	chr14:60000393-60075278	1686	-	0.00293048	0	0	0.000455235	0	0	0	0	0	0	1.708	1.10004	47.3151	0	0	0	0.231634	1.59259	2.26716	0.0102417	0.0892426	5.58366	7.27202	0.000545428	0.000957966	0	1.90543	0	0	0	0	0	3.35928	0	1.92482	1.19977	3.18433	4.11888	0.0166011	1.69795	0
TCONS_00009634	j	ENSBTAT00000005496	XLOC_007260	DIABLO	TSS7969	chr17:55400570-55418222	1346	-	0.00184633	0.00102641	0.00454344	0	0.000675422	0.000610169	0.000527096	0.000506195	0.000633634	0.000633632	0.00279743	0.00126395	35.529	0	0.0165772	0.00395305	0.00700874	0.0036533	0	0.000967235	0.00069084	0.0132758	0.00110251	19.7132	0.000360104	0.00343892	0.00113267	0.0242059	0.464568	0.000386032	0.00109493	0.000988332	0.000670456	0.0023405	0	0.00107814	3.30868	2.84378	11.1723	0.000362208	0.000978802
TCONS_00001101	=	ENSBTAT00000022561	XLOC_000830	RAP2B	TSS914	chr1:115476358-115480295	3937	-	9.60638	9.04626	9.92203	8.38201	10.2844	9.43046	8.98909	9.19735	10.3313	10.3313	14.2497	12.9726	15.6995	11.9764	13.5351	11.4363	12.711	13.7146	10.0177	12.9375	11.7839	8.40111	9.43161	7.86113	10.9199	10.9622	10.8054	8.46683	10.0357	8.34326	10.1156	10.927	9.85337	10.6075	7.65789	7.56606	8.15526	7.65243	6.71896	5.73436	6.03018
TCONS_00005802	j	ENSBTAT00000005603	XLOC_004309	APMAP	TSS4754	chr13:42951020-43076853	2820	-	0.00237058	0	8.51714	0.0039094	0.000702882	2.98968	0	0	0.000603424	0.000603433	0.000962854	0.000797941	0	0.003065	0.00296702	0.0170358	0	0.00379182	0.000293646	0.0015818	0	0.000585543	0.00791699	0	0.0381119	3.27886	8.88574	4.05074	0.00048564	13.3602	1.28478	0.00376362	0.17441	3.18732	0.0805695	0.233043	3.80727	0.0021369	7.44712	0.00144649	3.68411
TCONS_00010047	=	ENSBTAT00000017270	XLOC_007567	PUS1	TSS8310	chr17:46156466-46166824	1567	-	20.3091	21.5868	15.0547	5.60373	21.7819	14.6554	5.82607	11.178	21.8831	21.8831	18.2456	5.83316	0	22.5102	17.0801	33.3653	21.2091	25.2551	14.4175	10.0474	18.476	13.8918	0	14.5818	13.6147	19.0631	23.2323	19.2494	1.08044	16.1915	4.77648	0	18.3273	0	0	16.7721	0	14.3466	17.5025	11.0638	10.3434
TCONS_00005948	=	ENSBTAT00000044971	XLOC_004400	C13H20orf20	TSS4861	chr13:55053689-55056880	738	-	5.63734	2.5652	6.5744	6.40462	3.47841	4.71238	4.69997	1.64284	3.49452	3.49452	8.24333	7.38252	0	1.8044	7.18667	9.8033	3.1707	6.68727	4.05103	6.11484	4.49641	6.84411	7.97584	6.56487	4.48727	4.92747	4.95247	7.51383	4.40727	3.86724	6.79716	7.73893	9.60172	3.81249	7.53307	8.2098	6.31576	7.24723	4.85811	7.16221	5.11343
TCONS_00003439	=	ENSBTAT00000018807	XLOC_002598	C11H9orf16	TSS2845	chr11:98801790-98805189	611	-	85.0874	87.9093	70.5697	88.9977	103.435	89.1865	67.0202	87.8321	103.906	103.906	107.68	108.641	190.22	90.3262	116.049	157.216	107.441	94.9549	67.0208	71.8875	64.6206	69.4863	70.6341	63.3803	62.9642	68.4432	98.6841	77.4357	60.7923	55.9815	83.3241	93.0696	73.7957	62.5386	57.5039	69.3162	57.43	62.7479	45.766	75.4505	79.0232
TCONS_00005961	=	ENSBTAT00000028723	XLOC_004408	ENSBTAG00000021558	TSS4870	chr13:55509350-55517065	1444	-	4.93712	6.38986	3.55228	1.90198	5.40975	7.86278	7.11195	6.99641	5.43479	5.43479	6.21951	5.25566	0.0152284	8.76031	8.23391	17.551	5.25679	0	4.94142	5.56052	6.72068	0.0131986	7.69343	10.8101	5.72765	9.3739	2.66735	8.54432	3.31183	4.33708	2.80371	5.64994	0	5.74894	2.49744	4.92134	2.23835	5.72513	3.06979	3.11977	0.00029972
TCONS_00001544	=	ENSBTAT00000049348	XLOC_001173	ENSBTAG00000037924	TSS1278	chr10:23978359-23978755	396	-	0	0	0	0	0	0	0	0	0	0	0	0	0	0	0	0	0	0	0	0	0	0	0	0	0	1.73145	3.14944	0	0	0	0	0	3.67235	4.42085	3.41404	4.62417	6.29341	7.61856	7.12271	3.28495	0
TCONS_00002753	=	ENSBTAT00000015904	XLOC_002077	C10H14ORF1	TSS2277	chr10:87913059-87921648	651	-	27.5351	23.1772	15.3921	16.2744	21.5106	25.6919	20.4261	20.8891	21.6082	21.6082	14.7937	18.3391	0	14.6427	18.1385	0	15.1463	17.4769	21.7331	35.7994	25.949	17.6131	32.705	28.5808	34.9528	17.0892	21.3931	27.5555	34.688	27.8007	27.9469	31.0421	38.6962	26.7628	29.1434	34.6343	23.2106	31.4421	35.9264	29.9072	40.851
TCONS_00015573	-	-	XLOC_011571	-	TSS12799	chr2:92064566-92065039	473	-	12.7101	5.77733	1.58187	7.57981	6.38914	9.18476	11.4809	8.84785	6.4183	6.4183	3.53095	7.0619	64.4711	9.32588	4.66294	0	2.64035	9.8219	5.91377	9.36865	3.51613	2.56467	4.01037	20.0519	0	7.13225	4.3375	10.5863	8.23377	8.15329	13.3181	8.97527	2.74542	1.65747	1.28675	5.67921	1.55362	5.66599	0	0	2.48608
TCONS_00007125	=	ENSBTAT00000062371	XLOC_005340	SNORA3	TSS5885	chr15:25536647-25536760	113	-	0	0	88.4571	0	70.7882	0	64.4865	0	71.1093	71.1093	0	0	0	0	0	0	0	0	0	0	0	0	0	0	0	0	0	0	0	0	0	0	0	0	74.2206	0	0	0	0	0	0
TCONS_00023298	=	ENSBTAT00000012145	XLOC_017334	NR1I3	TSS19193	chr3:8290359-8298900	1261	-	0.295834	0.875032	0.407686	0	1.00109	0.291206	0.29063	0.374019	1.00569	1.00569	0.308809	0.308458	0	0	0.301464	0	0.704785	0.883239	0	0.356949	0	0.681705	0	0	0	0.619064	0	0	0.306831	0	0.353889	0.955598	0.399	0	0	0	0.436478	0.318886	0	0.695305	0.356007
TCONS_00017687	=	ENSBTAT00000005016	XLOC_013149	CSRNP1	TSS14545	chr22:12519600-12532848	2082	-	0.00132784	3.58902	0.0191457	1.14843	0.173547	2.46348	7.29293	3.81068	0.170232	0.170227	3.10337	0.0047881	13.9346	2.71056	2.02432	18.279	2.29704	3.60451	0.804075	1.88218	0.000428678	0.526857	0.0126485	0	1.88172	0.000359503	0.85391	2.82042	0.000168174	5.79298	0.000347292	0.156279	6.656	3.69373	6.87607	0.205809	2.37696	1.10662	8.41715	5.92444	4.31651
TCONS_00011610	j	ENSBTAT00000032311	XLOC_008686	IST1	TSS9573	chr18:39300315-39339672	2166	-	10.8085	25.6985	4.39611	47.879	2.22358	27.4991	5.34773	10.6283	2.23154	2.23158	29.9109	16.3987	136.878	17.2917	34.1669	0	28.0945	39.9746	25.1623	24.7792	0.799096	0.807768	22.4609	43.7397	29.4041	0.00472174	22.339	12.0588	15.282	29.7652	27.9342	29.8738	0	0	0	0	3.06051	0	0	0	0
TCONS_00013703	=	ENSBTAT00000006440	XLOC_010219	KRT36	TSS11298	chr19:42325913-42329903	1635	-	2.01483	2.18511	3.71296	3.59319	2.0738	1.75904	3.2849	2.84687	2.08359	2.08359	11.1909	14.3304	31.584	11.6734	13.3703	15.808	13.5016	18.8631	16.5273	20.3924	19.5941	17.8618	20.6138	9.8172	15.0956	13.4443	15.18	11.716	14.2058	15.0737	15.6908	16.3051	3.12923	3.47657	3.46122	2.23977	3.78264	2.7685	3.01031	1.6354	1.1474
TCONS_00006508	=	ENSBTAT00000063606	XLOC_004831	ENSBTAG00000048026	TSS5341	chr14:53855845-53855965	120	-	0	0	0	0	0	0	0	0	0	0	0	0	0	0	0	0	0	0	0	0	0	0	0	0	0	0	0	0	0	0	0	0	0	0	0	0	0	0	0	0	0
TCONS_00010284	=	ENSBTAT00000032988	XLOC_007733	ENSBTAG00000047529	TSS8496	chr17:72826679-73152862	459	-	8.35236	10.6942	11.6673	7.94702	14.8695	9.46243	17.7403	18.4327	14.9373	14.9373	4.93776	16.0825	78.9557	13.3512	13.3826	26.5802	9.85815	7.06216	5.06517	2.88331	6.28323	9.66167	5.82353	4.48727	12.2679	12.3673	16.0275	18.1981	24.3255	23.6224	16.9117	19.0953	62.3872	83.891	66.1799	52.2666	36.9068	40.64	51.0691	51.6156	31.1954
TCONS_00010451	j	ENSBTAT00000004193	XLOC_007864	HSD17B2	TSS8641	chr18:8636041-8729601	1119	-	28.7875	14.8351	32.5863	8.87792	24.3615	22.2898	27.7576	32.9951	24.4694	24.4694	38.3362	22.2054	133.724	44.327	31.17	76.5831	21.3895	48.0318	19.5515	24.1153	22.4145	33.2517	23.4066	31.061	25.1516	32.0666	27.3895	16.88	25.5789	12.9412	17.1698	31.0262	19.792	29.7662	29.7428	37.7102	23.107	24.1222	30.3155	37.4616	37.6838
TCONS_00022141	=	ENSBTAT00000028655	XLOC_016485	PSAP	TSS18253	chr28:28123709-28157099	2628	-	61.6747	99.6031	69.7964	67.9458	78.3849	86.1272	86.9279	111.771	78.7282	78.7282	76.3168	74.7356	0.0329783	98.4011	66.2431	0.758292	131.278	63.377	50.3533	57.9963	57.3472	37.4695	49.5205	38.2729	85.7596	66.8788	163.195	87.5547	57.4232	114.179	20.8927	69.2534	21.7406	147.817	51.3345	93.2168	71.844	52.0482	46.6411	54.9565	60.064
TCONS_00027107	=	ENSBTAT00000020080	XLOC_020242	LGALS1	TSS22406	chr5:110014542-110017878	507	-	111.722	135.52	149.49	116.254	102.063	96.8157	128.818	96.662	102.526	102.526	120.698	112.586	59.7299	136.534	114.02	86.1805	102.757	137.825	117.277	133.666	122.854	114.693	121.449	160.188	126.073	116.232	124.362	116.182	113.385	115.574	131.482	107.318	119.899	140.389	122.161	256.498	253.862	267.322	283.218	226.566	281.136
TCONS_00031443	j	ENSBTAT00000065559	XLOC_023499	TNFRSF10D	TSS25999	chr8:70935040-70946952	681	-	6.64648	3.9278	8.47223	3.55614	5.40671	0.00120198	6.68128	6.11895	5.43173	5.43173	0.000468258	4.37686	0	0	1.98572	0	0	0.00463052	6.11161	4.35688	10.4488	5.0118	8.97171	15.3365	0	0	0	0	2.66196	0.000743584	3.27929	1.6803	1.97482	0.000701043	2.25655	6.11026	2.03293	0	0.910881	3.08749	5.63332
TCONS_00034467	=	ENSBTAT00000063715	XLOC_025929	U6	TSS28643	chrX:143667399-143667506	107	-	0	0	0	0	0	0	0	0	0	0	0	0	0	0	0	0	0	0	0	0	0	0	0	0	0	0	0	0	0	0	0	0	0	0	0	0	0	0	0	0	0
TCONS_00026893	=	ENSBTAT00000050980	XLOC_020097	5S_rRNA	TSS22233	chr5:92496479-92496597	118	-	0	0	0	0	0	59.9282	0	0	0	0	0	0	0	0	0	0	0	0	0	0	0	0	0	0	0	0	0	0	0	0	0	0	0	0	0	0	0	0	0	0	0
TCONS_00020378	j	ENSBTAT00000012120	XLOC_015123	PAM16	TSS16763	chr25:3499857-3505936	527	-	27.2533	25.6802	11.8049	21.4134	18.2716	21.3791	19.2839	21.8846	18.3536	18.3536	28.3615	20.9847	82.6089	23.9244	26.7835	88.6636	23.6669	19.9887	18.36	16.2813	14.5421	25.0438	17.0262	14.7977	40.0883	22.7398	9.90323	20.8342	21.3305	8.69389	18.6255	10.4732	7.80104	9.0738	6.23562	14.8164	8.59505	19.3044	9.8992	8.50243	13.6959
TCONS_00026445	=	ENSBTAT00000001108	XLOC_019745	KRT8	TSS21853	chr5:27213749-27221177	1695	-	3.94887	3.89074	5.48427	6.05291	3.80355	3.30099	2.2588	2.65588	3.82151	3.82151	5.98023	5.33903	0	4.3553	3.66409	4.79363	5.5494	3.20355	0.886435	0.500975	0.665	0	1.02782	2.37455	3.56033	3.55597	4.53259	2.4146	4.84971	2.7081	3.82601	3.44595	0.269394	1.31593	2.73564	2.35749	2.94348	2.81877	1.54266	3.96792	1.95224
TCONS_00015426	=	ENSBTAT00000054735	XLOC_011462	ENSBTAG00000038104	TSS12676	chr2:127251766-127256026	1206	-	77.5914	56.1081	70.2975	72.8382	79.1528	80.6976	70.4487	57.8081	79.5166	79.5166	78.7265	84.7989	53.9257	77.6376	80.3067	71.4651	72.8658	88.0245	80.7851	82.2017	84.1965	85.9264	86.3941	94.3908	68.3042	79.0553	97.163	84.0729	77.6864	74.6599	88.4568	84.8331	78.8691	74.1879	92.3676	102.14	106.288	114.345	108.217	104.171	105.523
TCONS_00023725	=	ENSBTAT00000004475	XLOC_017654	FRRS1	TSS19552	chr3:43651195-43676797	1466	-	2.91069	6.29098	3.93416	3.61545	2.14666	2.92857	6.69438	2.65892	2.15646	2.15646	2.13631	2.12852	0	7.28532	3.84491	0	4.06296	2.2134	2.57084	4.82263	3.43215	5.61438	2.7676	4.14996	3.57441	3.11842	5.62806	5.36629	7.09231	6.84106	6.5705	8.83981	2.52559	4.39329	3.93091	5.69197	7.4182	3.50642	5.97028	4.28444	4.24731
TCONS_00000495	=	ENSBTAT00000025515	XLOC_000382	ENSBTAG00000048150	TSS424	chr1:119944593-119985509	318	-	0	0	0	3.63319	0	0	0	0	0	0	0	0	0	0	0	0	0	0	0	0	0	0	0	0	0	0	0	0	0	0	0	0	0	0	0	0	0	0	0	0	0
TCONS_00008349	j	ENSBTAT00000017187	XLOC_006304	THYN1	TSS6928	chr15:84856109-84860720	914	-	0	0	0.208644	0	0	0.0034376	0	0	0	0	0.000930111	0	0	0	0	0.00863331	0	0	0	0	0	0	0	0	0	0	0.866981	0	0	0	0	0	0.000302853	0.0918473	0.000936528	0.0227151	0	0	0	0.208249	0
TCONS_00023066	j	ENSBTAT00000012838	XLOC_017169	CDC42BPG	TSS19011	chr29:43678394-43696730	5868	-	0	0	0	0	0	0	0	0	0	0	0	0	9.57966	0	0	27.6526	0.0110106	0	0	0.00270079	0	2.02839	0	0	0	0	0	0	0	0.0101431	0	0	0	0	0	0	0	0.00195555	0.000366026	0	0
TCONS_00030522	j	ENSBTAT00000019653	XLOC_022803	ANKRD24	TSS25230	chr7:21041313-21063285	4556	-	0.00127308	0	0.00204984	0.0273063	9.50865	8.71767	0.0084766	0	9.5553	9.5553	0.00410677	0.00102149	0	0.00563307	0.0290821	30.6062	0.0101759	0.00394986	7.39969	0.0017396	0	0.00170721	0.0167061	6.50181	0.00772195	1.58782	0.0334268	0.0171136	0.000954925	0.765469	0.0467216	6.6479	0.138589	0.000823556	8.95232	0.000461605	0.00155832	0	0	0	0
TCONS_00006342	=	ENSBTAT00000048865	XLOC_004691	SLURP1	TSS5189	chr14:2834780-2835985	568	-	210.149	184.286	207.911	223.505	206.183	179.416	181.695	174.682	207.129	207.129	204.663	187.166	0	200.109	179.544	241.741	220.887	212.164	218.039	197.936	179.054	191.392	203.364	171.914	230.461	239.156	241.936	237.439	217.947	246.655	224.117	243.677	114.648	103.264	132.299	100.196	100.364	104.704	106.004	100.207	114.11
TCONS_00009025	=	ENSBTAT00000001935	XLOC_006797	PPPDE1	TSS7474	chr16:33290069-33331173	670	-	7.19963	12.9483	7.44954	8.28205	8.89035	7.32555	3.66451	9.38469	8.93171	8.93171	10.2502	5.57263	46.0036	8.37311	16.6177	0	9.0633	7.52205	7.37066	6.24607	7.32093	11.9701	11.2713	0.00582375	6.7151	1.90687	5.2082	0.000888554	11.3862	4.87324	0.00177278	7.06358	5.11072	4.81311	6.11863	4.85329	6.56072	8.8171	8.31717	6.60049	6.55192
TCONS_00021322	=	ENSBTAT00000061515	XLOC_015846	EIF3A	TSS17562	chr26:39584900-39616179	4276	-	17.9118	12.1099	14.7517	16.914	12.6777	16.9816	8.02443	17.7652	12.7438	12.7438	19.4819	25.6524	106.63	24.503	16.409	28.7838	18.4777	17.1554	18.7242	27.5117	13.4715	22.5876	9.66542	30.8563	17.9341	14.3258	25.8196	20.5388	6.40858	15.1768	13.9093	19.8954	6.17047	1.54175	4.81043	0	0.0217291	0.00506736	8.10164	0.556211	0
TCONS_00024436	j	ENSBTAT00000017959	XLOC_018191	SPRR3	TSS20141	chr3:17796514-17798541	986	-	18.1127	6.09297	0.0268971	25.6336	24.2897	0.00339212	0.0612465	18.7469	24.3997	24.3997	15.918	17.7686	70.078	15.4282	17.477	0	23.6881	29.4671	13.7306	1.82877	0.0321885	26.2742	25.3776	18.4957	0.00273043	18.0821	1.37609	25.5922	17.6905	27.9535	27.1867	25.9577	0.788425	0	0	0.00721824	18.4363	0	0	20.3591	4.54532
TCONS_00021371	j	ENSBTAT00000063103	XLOC_015881	MKI67	TSS17602	chr26:47851177-47879459	8154	-	2.85934	1.93704	3.04973	2.36681	2.67871	2.18837	2.20066	3.7681	2.69137	2.69137	1.95753	1.90311	0	1.34417	1.45041	0.913566	0.838409	0.997173	3.32583	2.75287	2.67715	2.23293	3.62698	1.41237	3.32648	2.43634	2.8633	1.64674	3.80977	3.66116	2.25476	1.57921	1.47611	1.292	2.02643	1.39739	1.59364	2.08855	2.19989	1.53363	1.89936
TCONS_00032312	-	-	XLOC_024212	-	TSS26773	chr9:39803393-39840649	615	-	0.00127471	6.14042	5.16783	0.0376199	2.13767	3.30521	2.67338	2.92235	2.15046	2.15047	0	0.000521744	0	3.67019	0	0	1.48963	7.74182	0	0	0	4.34698	0	8.75193	0	0.000481099	0	1.28686	7.9794	4.47754	3.91167	0	4.86028	0.0427149	2.34242	2.74571	3.97037	5.86053	6.31188	8.20207	4.37672
TCONS_00009729	j	ENSBTAT00000000034	XLOC_007331	TRPV4	TSS8044	chr17:65662465-65699847	3228	-	7.75147	3.60897	8.39714	0.00147171	0.633079	2.69369	6.24587	1.84339	0.618226	0.618228	3.56781	0.00264998	0	0.0017789	0.00698671	0	0	15.7906	0	0.00107218	5.91691	0.00123974	0	0.00244933	0.692966	2.97775	0	5.72398	1.93894	0.0147445	4.29545	0.00142793	6.32558	0.00281296	0.00241032	12.9644	0.00201938	0.00392755	0.000939778	0.00150395	7.60972
TCONS_00013946	-	-	XLOC_010366	-	TSS11477	chr19:52088454-52090374	504	-	41.109	41.6979	41.9479	36.5714	37.3865	33.2952	29.8365	33.9715	37.5593	37.5593	40.823	46.1874	86.1543	46.1208	49.8737	84.0208	44.2409	47.8734	39.4153	33.4523	23.8875	30.4736	32.2052	44.3691	27.8593	28.0561	40.4207	23.4415	28.6514	24.5063	41.1432	40.6774	27.9788	34.4736	35.3693	42.5836	38.5106	42.8023	67.9065	56.6537	60.6633
TCONS_00008592	=	ENSBTAT00000045695	XLOC_006488	CLSTN1	TSS7128	chr16:44633319-44672888	2967	-	4.25998	5.47619	9.91309	4.36098	5.97783	5.42619	8.55794	9.65215	6.00857	6.00858	2.73199	1.13449	0	4.04847	2.32926	20.1831	0.0382076	0	1.81915	0	0	0	0	3.43422	4.20404	0.384599	1.12057	12.8209	0	5.42969	0.0114564	0	6.90969	8.10743	10.4352	2.42856	12.6633	4.12669	16.2515	13.2976	10.1332
TCONS_00014675	=	ENSBTAT00000062780	XLOC_010925	SNORA70	TSS12076	chr2:122620932-122638734	122	-	0	0	0	0	0	0	0	0	0	0	0	0	0	0	0	0	0	0	0	0	0	0	0	0	0	0	0	0	0	0	0	0	0	0	0	0	0	0	0	0	0
TCONS_00018265	=	ENSBTAT00000061915	XLOC_013544	U6	TSS15003	chr23:19167357-19333272	107	-	0	0	0	0	0	0	0	0	0	0	0	0	0	0	0	0	0	0	0	0	0	0	0	0	0	0	0	0	0	0	0	0	0	0	0	0	0	0	0	0	0
TCONS_00018709	j	ENSBTAT00000054161	XLOC_013882	MTCH1	TSS15377	chr23:10854137-10873802	1992	-	47.3661	30.2635	23.4255	36.5408	45.864	42.6459	38.7203	47.8889	46.0637	46.0637	39.9416	52.81	0.00238179	50.1195	39.7701	0.0160566	59.2978	26.8293	22.3658	22.3387	33.3581	0.0190443	35.0003	0.00897113	28.9137	30.9222	13.1459	40.4246	32.596	37.3038	37.0907	0.00414646	34.1783	0.0278914	60.1485	30.7449	56.3058	48.4913	79.3434	97.8646	80.4353
TCONS_00032568	j	ENSBTAT00000003660	XLOC_024402	ACAT2	TSS26985	chr9:97466404-97492748	1340	-	25.2888	0.124139	43.9625	4.3989	42.735	13.3953	8.15368	16.1753	42.9406	42.9406	12.4695	24.7722	91.0157	24.9216	15.6814	58.665	14.2349	35.6383	30.6742	45.7259	37.906	27.1375	40.0652	32.4664	42.4796	38.6917	41.3413	29.9149	34.3633	18.9638	42.222	42.6115	7.22615	34.0777	10.5186	16.1749	3.18931	8.64151	14.2033	2.67749	17.5892
TCONS_00020765	-	-	XLOC_015416	-	TSS17092	chr25:9917180-9917569	389	-	8.34782	16.6956	4.57138	8.76182	14.771	9.95348	13.2713	14.9153	14.8384	14.8384	11.9046	10.2039	93.1843	15.1596	6.73761	0	17.168	14.1919	17.0899	15.4709	11.8546	12.9702	5.7947	17.3841	18.8936	6.87039	9.40105	16.996	16.996	11.7809	15.395	15.5623	1.98346	4.78985	1.85927	6.56484	2.24487	6.54955	3.83511	8.87727	5.3883
TCONS_00008682	=	ENSBTAT00000006406	XLOC_006548	MRPL20	TSS7201	chr16:52383423-52386462	709	-	46.4819	37.487	52.6187	53.1049	46.5413	53.8569	45.6137	42.125	46.7566	46.7566	65.4014	48.1421	0	61.9663	55.9901	0	51.6484	74.5883	50.6248	40.6886	50.5369	45.7462	45.9549	42.6698	44.293	44.3752	52.3748	38.9169	38.3585	29.0017	47.6055	40.675	65.5203	53.4253	55.4711	59.0458	78.7928	60.7664	89.6079	60.8281	70.9359
TCONS_00003471	=	ENSBTAT00000017322	XLOC_002615	LLRC8A	TSS2865	chr11:99411363-99438771	4284	-	33.8751	32.2453	33.605	34.7025	30.8385	33.161	28.9981	23.6687	30.9802	30.9802	29.7278	30.6558	21.3195	31.138	30.5297	32.5834	28.2506	33.2611	27.495	29.7552	27.58	29.8715	24.5599	19.7418	32.0061	29.9338	30.405	26.5671	31.3157	29.6122	29.0483	30.503	36.3196	36.2011	31.625	33.7932	30.1961	35.1945	36.3333	34.9244	30.6049
TCONS_00010249	j	ENSBTAT00000003186	XLOC_007709	ASCC2	TSS8469	chr17:71057818-71093887	2678	-	3.62038	0	9.13772	0.0333325	0	0	0	0	0	0	0	0	0.00874391	0	0	74.1562	0	0	0	0.0108118	0.00068934	5.52574	13.9213	0	0	6.56674	11.3765	0.014307	0	0	0	0.00936527	0	0	0	0	0.0021639	0	0.000756306	0	0
TCONS_00019346	=	ENSBTAT00000063184	XLOC_014349	ENSBTAG00000046547	TSS15903	chr24:43189758-43227186	345	-	200.956	139.421	178.435	161.487	190.762	175.098	155.731	186.764	191.637	191.637	199.511	213.242	319.334	216.884	197.103	213.928	183.514	160.475	189.772	210.848	226.084	179.949	188.254	202.205	50.3106	75.9161	51.4159	51.9246	94.4731	57.3271	41.1554	64.0631	52.0326	55.6943	108.649	57.2187	68.0019	52.1138	105.855	57.5301	74.2842
TCONS_00004598	=	ENSBTAT00000026496	XLOC_003423	BORA	TSS3767	chr12:47782114-47809879	2117	-	4.72097	3.78865	3.53397	3.25292	3.22781	4.49807	2.35663	3.60999	3.24281	3.24281	3.63472	1.45274	0	1.93711	2.17599	4.76034	3.11077	3.21515	4.25922	3.38692	3.25651	3.00421	3.53146	4.94597	3.05125	2.02759	5.52218	4.30932	3.5326	3.90555	1.35702	2.56047	3.52401	3.16368	2.94036	2.76641	4.15589	2.31713	1.00598	2.64249	3.10321
TCONS_00019858	=	ENSBTAT00000063394	XLOC_014742	DNASE1	TSS16340	chr25:2992451-3044580	1068	-	0	0	0	0	0	0	0.179611	0	0	0	4.69166	1.52667	26.8729	0	0	18.7413	0	0.404281	0	0	0.227682	0	0.814833	5.17683	0	1.59154	1.02782	0.68596	0	0	0.0109078	0	0.314099	0	2.87036	0	3.25251	0	0	0.432264	0
TCONS_00012138	-	-	XLOC_009094	-	TSS10030	chr18:53694398-53695110	712	-	12.3081	9.23106	9.26762	9.68887	10.2086	9.78365	12.2296	12.5664	10.2552	10.2552	17.5522	10.0298	34.3266	13.0384	10.5549	24.908	9.84379	13.9498	11.9688	14.2565	9.3635	16.3914	12.8156	12.8156	11.396	12.6622	15.0161	8.14418	10.6501	6.5137	7.80261	7.64841	7.31108	5.29664	8.22395	7.86439	4.13732	7.24253	5.65452	7.19879	4.63432
TCONS_00028774	=	ENSBTAT00000060325	XLOC_021537	U6	TSS23815	chr6:47318292-47430107	104	-	0	0	0	0	0	0	0	0	0	0	0	0	0	0	0	0	0	0	0	0	0	0	0	0	0	0	0	0	0	0	0	0	0	0	0	0	0	0	0	0	0
TCONS_00018093	j	ENSBTAT00000049040	XLOC_013440	GCLC	TSS14876	chr23:6922379-6965163	670	-	1.33143	3.14041	9.12137	0.00056231	3.10763	1.37465	3.4195	0.881857	3.12198	3.12198	2.22881	4.70911	0	0	12.0061	0	11.2102	7.51597	0.0280888	1.11702	1.95871	0	3.04905	4.28604	2.45304	3.23762	2.66135	4.341	0.887885	0	2.71571	2.53261	1.02778	2.12946	2.37763	1.13852	0.000260293	0.00119143	0.000519863	0.325	0.0412613
TCONS_00016708	-	-	XLOC_012461	-	TSS13770	chr21:14507599-14512754	523	-	13.3155	8.90961	6.83807	6.09263	3.88024	10.7615	3.12545	0	3.89788	3.89788	6.15734	9.38551	0	4.95064	4.41035	0	8.9889	13.0596	10.2837	21.3647	19.8764	15.9693	12.2712	0	0	10.9427	9.09172	3.93885	7.64609	8.7031	7.46208	6.20762	6.84884	4.80108	8.07067	5.19916	12.4106	14.6849	4.31233	9.1175	5.86958
TCONS_00007303	=	ENSBTAT00000000926	XLOC_005474	TAF10	TSS6037	chr15:47073271-47082075	764	-	139.846	116.232	130.515	135.457	138.6	131.727	122.007	127.123	139.236	139.236	159.757	151.163	196.596	152.002	144.023	205.773	182.351	149.484	128.217	107.706	124.244	107.804	127.513	130.357	122.942	129.398	112.128	117.847	112.766	112.215	146.927	139.949	136.921	126.3	127.515	128.834	144.065	131.332	133.77	146.544	142.868
TCONS_00014879	=	ENSBTAT00000001080	XLOC_011055	EPHA2	TSS12230	chr2:136525536-136551769	3191	-	12.5646	12.1906	14.0673	12.1454	12.6331	13.7229	10.7583	14.5049	12.6911	12.6911	17.2019	19.071	26.1929	19.888	17.8822	21.168	16.0146	21.386	11.0544	10.1806	12.7917	11.0886	11.2857	11.644	13.6957	12.5179	10.9085	12.6335	9.91194	10.6802	11.3531	12.7389	21.3968	27.9407	22.9047	16.5129	24.7447	17.2091	15.7506	18.15	14.1732
TCONS_00011694	=	ENSBTAT00000032204	XLOC_008757	MAP4K1	TSS9649	chr18:48633597-48647723	1191	-	1.41e-05	0	0.0382601	0	0.00023757	0	0.485283	0.0726997	0.000211706	0.000211705	0	1.13372	0	0	0	0	0	0.818621	4.86e-05	0	0	0	0.540745	0	0	1.00199	1.44931	1.42695	0.48125	0	0.00584464	0.000195728	0	0.000353051	1.98055	8.44e-05	0.219256	0	0.404574	0.000407226	0.000304022
TCONS_00022553	j	ENSBTAT00000036417	XLOC_016801	ESRRA	TSS18600	chr29:43220234-43229598	2157	-	0	0	0	0	0.0648392	0	0.00866913	0	0.0600543	0.0600547	0	0	0	0	0	0	0	0	0	1.13798	0	0	0	0.00131326	0.0639126	0.00186297	0	0	0	0	0	0	0.00567126	0.00568829	0	0	0.00350094	0	0	0.0149618	0
TCONS_00034228	=	ENSBTAT00000060104	XLOC_025729	U6	TSS28433	chrX:91819201-91819308	107	-	0	0	0	0	0	0	0	0	0	0	0	0	0	0	0	0	0	0	0	0	0	0	0	0	0	0	0	0	0	0	0	0	0	0	0	0	0	0	0	0	0
TCONS_00020485	=	ENSBTAT00000025119	XLOC_015201	IGSF6	TSS16845	chr25:20310720-20357106	755	-	1.19937	0	1.64913	2.41458	0.680557	0	1.7799	0.759058	0.683725	0.683725	0	0.626046	0	0.616475	0	0	1.44073	1.79778	1.25147	1.41475	0.620367	4.04597	2.21597	2.25288	1.90279	1.89084	0	1.24705	2.49015	0	0.730005	0	0.621012	1.4979	1.16178	0	2.06804	1.0159	0	0.548229	0
TCONS_00007939	j	ENSBTAT00000002500	XLOC_005966	AKIP1	TSS6569	chr15:44250290-44267719	509	-	4.64052	2.92943	5.66563	1.62644	4.75616	11.912	6.44773	5.29411	4.77861	4.77861	3.40632	10.907	62.0127	9.40013	5.35975	0	7.92915	8.51951	3.87771	0	3.90088	0.635595	3.3932	10.0053	7.8134	0.579924	3.29416	0.000631406	3.81886	4.22454	1.69882	1.58679	10.0222	9.98794	11.3366	4.43666	0.000742871	8.31548	10.3035	6.01655	18.9018
TCONS_00014749	j	ENSBTAT00000020254	XLOC_010982	RSRP1	TSS12141	chr2:128302951-128306994	1272	-	6.0458	5.42863	0.00120497	0	0.00038759	0.19201	0	0.147957	0.00035248	0.000352479	0	0.000478332	39.305	0.0018781	0.00150465	14.401	13.61	9.54268	0.0022946	0.00140963	3.4702	1.98079	0	0.000613936	0.000487303	0.0285828	0.00545533	8.02383	1.0456	0	2.0405	0	0	0	0	0.000550951	0.0375889	5.89274	0.206449	0	0.000848217
TCONS_00010520	=	ENSBTAT00000016057	XLOC_007907	TCF25	TSS8693	chr18:14741932-14755152	1839	-	18.3013	21.1469	16.563	26.7684	17.5259	22.1406	15.688	18.0374	17.6087	17.6087	25.9152	21.3133	66.2166	21.0483	17.2779	30.6735	23.8046	17.5032	23.5065	17.2486	20.8367	21.2208	23.4723	10.884	15.1609	19.3843	15.1584	16.2338	12.8418	21.5193	21.8183	21.0958	16.9558	16.4843	9.79277	18.7655	11.7906	22.5028	8.99703	19.1758	5.92179
TCONS_00006534	=	ENSBTAT00000028260	XLOC_004855	RRM2B	TSS5366	chr14:64315459-64352488	1270	-	1.5755	2.12452	0.710307	2.65725	2.22633	2.63375	1.57814	3.33013	2.23669	2.23669	1.07859	1.07953	0	1.08251	1.61801	0	2.33679	0	1.09473	0.614429	0.545903	1.78642	1.79532	0	2.26705	1.69234	4.07827	1.13252	0.562854	0.960616	1.21693	0	2.52178	3.77621	1.21495	2.11207	4.28968	1.29172	4.84187	3.78264	2.02071
TCONS_00012855	=	ENSBTAT00000000043	XLOC_009625	SIRT7	TSS10619	chr19:51585608-51591804	1700	-	18.9193	15.7856	18.0797	13.1844	17.5786	15.2528	16.7904	16.8552	17.6597	17.6597	16.9371	20.2939	81.0653	20.0602	19.2637	27.2012	19.6862	20.9856	12.95	18.5801	19.0448	19.8863	15.1496	21.1021	15.8083	18.3643	16.9216	17.7154	14.9054	13.6649	21.1697	15.2502	13.3639	14.102	12.0543	16.4803	8.94319	9.05903	15.1003	12.2538	14.2017
TCONS_00008607	=	ENSBTAT00000008675	XLOC_006499	ERRFI1	TSS7141	chr16:46201191-46215455	3054	-	25.5558	24.4802	14.4971	17.7339	21.1779	23.3281	15.2096	17.4465	21.2787	21.2787	25.6071	20.4616	0.00145527	17.2135	24.9732	0	21.2914	13.2646	19.8473	14.7823	13.6656	16.0733	12.2416	18.9722	16.7974	15.5286	7.23431	21.2244	15.2904	15.2004	16.257	6.07627	53.0964	56.452	35.1092	40.0931	38.8859	28.2524	35.584	26.9843	32.2067
TCONS_00012413	=	ENSBTAT00000029239	XLOC_009309	RNASEK	TSS10264	chr19:27436498-27438226	652	-	125.15	108.483	132.917	129.854	137.634	148.838	125.166	114.809	138.253	138.253	77.1885	125.399	251.364	147.108	132.095	70.5326	82.669	80.1438	117.228	118.739	143.528	157.783	167.384	135.546	120.897	121.771	113.256	123.786	102.005	120.318	97.47	132.981	87.118	89.6399	82.0951	89.3452	80.8421	106.855	81.7991	102.748	99.8918
TCONS_00003731	j	ENSBTAT00000012183	XLOC_002805	DPY30	TSS3075	chr11:14683783-14696398	471	-	15.021	0.00242055	6.40525	6.61964	0.00154547	10.9549	16.7512	0	0.00141298	0.00141297	6.56761	24.447	67.499	7.44083	0.00100182	47.7457	17.2976	0.00767771	16.4726	7.89123	4.88766	12.6388	9.1633	0	18.6918	0.014063	14.3217	20.4159	18.4958	10.4466	17.7021	0.00129027	0.00177899	0.353135	0.893128	0.0103435	0.00593215	4.83888	0	3.98721	0
TCONS_00006340	=	ENSBTAT00000021572	XLOC_004690	LYPD2	TSS5188	chr14:2827706-2831431	551	-	193.875	157.014	148.47	202.086	180.026	180.777	181.405	221.373	180.857	180.857	251.305	189.225	389.402	244.409	221.334	324.547	205.991	317.119	230.523	239.99	228.051	197.568	220.87	148.559	267.339	236.679	242.301	229.785	299.968	262.326	225.374	177.436	183.204	198.134	190.562	176.432	170.928	142.487	159.429	161.023	155.264
TCONS_00021130	=	ENSBTAT00000029208	XLOC_015708	ACTA2	TSS17404	chr26:10662361-10748014	1290	-	50.3405	74.9448	46.9588	53.4759	79.7801	75.1428	30.9759	30.2441	80.1461	80.1461	52.1246	34.8785	163.815	83.5902	50.8472	78.2958	79.233	111.67	73.9726	54.1558	55.777	25.0057	34.2635	80.4709	29.3117	38.3849	31.0579	50.1954	58.1466	60.5608	34.306	60.3238	30.9669	0.00784565	11.9562	7.88089	0.0207562	47.8062	0.0322696	0.00660481	9.87153
TCONS_00025143	-	-	XLOC_018709	-	TSS20722	chr3:20159213-20159754	541	-	5.54763	11.0953	12.6582	7.27845	3.06756	4.59353	5.51224	5.90005	3.08156	3.08156	0.941823	7.53458	51.5828	7.46258	13.0595	0	8.45123	2.61983	2.83932	5.35486	2.81361	3.07838	4.27881	6.41821	4.75603	5.70724	6.94174	5.64743	4.70619	9.78641	6.39432	7.18202	3.29533	2.65262	5.14831	1.8178	2.48642	4.53393	2.12389	0.983247	3.97872
TCONS_00006956	=	ENSBTAT00000060503	XLOC_005190	SNORA61	TSS5726	chr14:78968453-78968579	126	-	0	0	0	60.8629	0	0	0	0	0	0	0	0	0	0	0	0	0	0	0	0	0	0	0	0	0	0	0	0	0	0	0	0	0	0	0	0	0	0	0	0	0
TCONS_00017133	=	ENSBTAT00000002243	XLOC_012801	CMTM7	TSS14130	chr22:6894654-6942330	1152	-	2.95805	1.16743	1.64892	2.17804	0.744587	0.865057	1.45044	3.79505	0.747931	0.747931	2.42706	1.21912	0	2.36102	0.893143	0	0.761412	2.85547	1.80247	2.06578	1.76454	3.56785	1.13969	2.26896	2.66206	2.67645	3.31531	3.72314	2.59863	3.07088	1.50801	1.52304	1.86826	4.59287	1.1738	2.43683	2.02203	1.96757	1.1781	2.68963	2.77938
TCONS_00005836	j	ENSBTAT00000023326	XLOC_004321	ENSBTAG00000039722	TSS4772	chr13:43706394-44116989	1564	-	0.0156371	6.71903	7.22376	15.3383	1.39349	0	0	0	1.38946	1.38947	0	0	84.089	4.9301	0	0	0.178861	11.6049	0.0476214	0.0551622	27.2053	0.0300835	0.140842	0.0582429	0	4.38887	0.0494932	0	0.009411	0.00877032	0.0430082	0.0111235	0	13.5103	0	0	0	0	0	0	3.54545
TCONS_00012283	j	ENSBTAT00000009025	XLOC_009214	LGALS9	TSS10160	chr19:19738611-19757359	1524	-	0.00117049	11.9317	0	0	0	0.00288098	0	0	0	0	0	0.00437444	0	0.00771072	0.00420399	0	0.000973411	0	0.0369534	0.029618	0	0.00605071	0	0	0.00430626	0	0	0	0.00692695	0	0	0	0	0	0	0.00161281	0	0	0	0	0.0170607
TCONS_00013238	=	ENSBTAT00000013288	XLOC_009892	FLOT2	TSS10920	chr19:20809947-20817296	1173	-	0	0	0	4.59049	0	0	0	0	0	0	0.749528	0	33.2225	0	0	0	0	0	2.37817	0	7.29594	0	9.40911	0	0.0478558	0.0430479	0	0	0	0	0	0.00243574	2.4129	0.437288	0.777633	2.98428	4.1173	0.0457023	8.2604	0	3.84726
TCONS_00019467	j	ENSBTAT00000031107	XLOC_014443	CNDP2	TSS16010	chr24:4267544-4281394	1924	-	0.0326247	0	0.0161872	0	0	9.15957	0	0.00443278	0	0	0.00185439	5.91921	62.5947	0.0526537	0.658735	0.0541465	0	0.0659928	0.0222399	6.7577	25.2301	16.6037	0	0	0.0144542	0.00229216	11.0485	0	0.000553727	19.167	0	0	0	0	0	0	0.00322219	0	0	0.00214367	0.587689
TCONS_00011713	=	ENSBTAT00000002336	XLOC_008766	FBXO17	TSS9663	chr18:48909649-48919627	1067	-	1.03249	0	0	0.721436	1.24303	0	0.506552	0.658688	1.24877	1.24877	2.72795	1.64754	37.2659	1.06793	1.06452	0	0.659478	0	0.551906	0.625597	0	0	0.678605	2.06547	1.63506	1.64972	2.04445	1.59377	1.60981	0.952819	2.00237	0.900059	2.89422	1.7921	1.38904	1.13235	3.13868	3.98344	0	0.637055	2.67311
TCONS_00010595	j	ENSBTAT00000002419	XLOC_007967	COQ9	TSS8756	chr18:25525187-25537106	1389	-	0	8.19161	14.743	0	0	7.87846	2.06507	5.32639	0	0	4.27828	0.000807242	0	0	2.84166	40.4077	0.00131683	0	0	2.53692	0.000411713	0.00514075	0.0347524	4.06658	7.57328	11.8259	0.000578838	8.63246	0	6.28963	4.15222	0.00415611	7.43352	17.4063	11.7185	0.00104314	4.20578	12.9459	0.00144757	8.64473	0.000873935
TCONS_00020923	j	ENSBTAT00000032873	XLOC_015557	PPRC1	TSS17238	chr26:22677210-22691109	4356	-	0	0	0	0.000591464	0.000166443	0	0	0.000968121	0	0	0	0	37.2225	0	0	0.145666	0	0	0	0	0	0	0	1.67512	0	0	0	1.39167	0.203428	0	0	0	0.0805593	0	0.0149054	1.00388	2.28118	0.651593	4.04169	0	0.00900434
TCONS_00023404	j	ENSBTAT00000066030	XLOC_017413	MEF2D	TSS19283	chr3:14380071-14413740	2959	-	11.1181	8.88988	10.8462	9.69354	8.5306	8.46099	8.25425	7.35422	8.56678	8.56678	11.251	10.1548	17.2631	10.2892	11.7488	16.4785	10.5406	7.37852	4.76716	7.66207	7.43132	7.23537	7.41024	12.9155	7.82655	8.51326	7.30387	8.57274	3.45031	9.27909	3.36813	11.2169	8.67853	11.1365	12.829	8.34623	6.03628	9.15892	7.70167	5.86364	6.49205
TCONS_00024437	j	ENSBTAT00000017959	XLOC_018191	SPRR3	TSS20141	chr3:17796514-17798541	745	-	0.00430387	0.0354978	25.7061	0.0156741	0.00460181	30.0218	20.5059	0.0181642	0.00417234	0.0041722	0	0.00355324	0	0	0	0	0	0	12.5906	27.6794	46.2743	0.00369809	0.00670164	6.93051	31.4909	9.02245	0.185584	0.00209693	5.45454	0.00328082	0.0739211	5.30037	24.7531	39.8085	42.2867	50.1123	30.7317	52.194	8.19481	41.4307	42.2733
TCONS_00027419	j	ENSBTAT00000001069	XLOC_020468	COX14	TSS22659	chr5:29952086-29956385	562	-	37.8677	19.5499	25.1529	38.7925	18.6335	47.1322	55.2596	31.9545	18.718	18.718	50.7897	48.8663	0	31.4419	71.1821	0	45.0999	13.6899	38.0003	34.432	36.041	32.5835	43.2069	30.025	27.0921	41.409	42.1893	41.6045	29.7334	19.2411	25.237	27.3205	65.5414	59.1	40.4011	82.97	29.1157	84.9591	123.345	53.4031	45.7939
TCONS_00010867	=	ENSBTAT00000018545	XLOC_008160	PAK4	TSS8978	chr18:49122952-49170496	1785	-	0	1.71034	0	0	0	0.000315023	0	0	0	0	0	0	15.8049	1.89881	0.0149373	0	0.000727257	0	0	0	0	0	0	0	0	0	0	0	0	0	0	0.000765551	4.83896	0.745697	1.65629	2.56541	0	0	0	1.88562	0
TCONS_00018103	j	ENSBTAT00000010771	XLOC_013447	SLC39A7	TSS14884	chr23:7327195-7331690	1870	-	5.30063	4.24054	0.00275153	6.72085	6.02319	8.53736	2.6205	0.000573548	6.04726	6.04725	7.18103	0.00359722	45.5201	4.81565	0.00307947	0	0.00077118	19.1366	5.00192	0.00214354	0.00359614	6.13233	3.42539	0.00177115	0.0511723	9.98022	0.00101149	0.000878709	0.0730362	7.1155	0.0031873	6.3814	7.1305	0	8.08403	4.16719	0	0.00120177	1.75663	0.000607702	2.85892
TCONS_00020514	j	ENSBTAT00000045493	XLOC_015224	ATXN2L	TSS16871	chr25:26232184-26243916	4428	-	0.000787826	0.00157509	0.00150277	0.00920343	2.95969	3.75435	0.0200319	0.00109209	2.9703	2.9703	0.000956078	0.00143509	0	0.000979234	2.78765	0	0.000759092	0	0	0	0.00087946	0.000578416	0.00355949	0	0.00123158	0	0.000463179	0.000476793	0.000248264	0.000271047	0.000941838	0	0.00592618	0.00583906	0.0631632	0.00333108	1.9996	7.76386	0.0246743	0.000746356	0.00261513
TCONS_00027118	j	ENSBTAT00000026064	XLOC_020250	MICALL1	TSS22416	chr5:110213000-110240434	2422	-	14.0785	9.79482	4.36235	13.1713	4.149	8.56648	10.5271	4.21957	4.17012	4.17012	5.869	14.7162	0	12.2627	14.4247	2.63055	5.93701	12.4667	17.4771	13.8186	13.1699	8.90582	23.8136	19.2273	7.88183	10.8551	7.64156	13.0154	9.91035	11.7282	13.7713	17.1079	16.9764	23.8042	22.4393	20.9096	16.0553	25.7813	16.9342	21.9113	28.4842
TCONS_00016769	j	ENSBTAT00000017366	XLOC_012503	IQGAP1	TSS13816	chr21:22530901-22636122	7389	-	0	2.20753	39.1277	13.9019	0.00498767	0	0.0081621	0	0.00410966	0.00410967	0.000825873	0.0175503	0	1.5171	0.0167189	0	0	0	0.147999	0.0861828	0	0.030926	0.00392306	0	0.0589094	0.000581241	0	0.00149449	0	20.5048	0	0.000955363	0.679733	0.00554848	0	0	0	0.0343831	0	0	0
TCONS_00003837	=	ENSBTAT00000042282	XLOC_002879	bta-mir-216a	TSS3158	chr11:38494725-38494834	109	-	0	0	0	0	0	0	0	0	0	0	0	0	0	0	0	0	0	0	0	0	0	0	0	0	0	0	0	0	0	0	0	0	0	0	0	0	0	0	0	0	0
TCONS_00015415	=	ENSBTAT00000013540	XLOC_011454	TMEM222	TSS12668	chr2:126531506-126541901	1611	-	5.1431	6.41875	10.4513	6.55062	4.19904	4.81576	9.99199	9.28194	4.21827	4.21827	8.2454	8.52323	0	7.60719	8.58032	0.0612944	15.6814	0.00582357	8.68418	0.000905076	6.6191	6.44276	3.00836	4.41583	6.57386	11.1213	1.15934	3.66706	8.03619	11.3861	1.41727	4.79039	9.97661	5.32888	13.8712	21.3439	15.3307	14.4691	4.06982	14.1643	22.811
TCONS_00025010	=	ENSBTAT00000017353	XLOC_018609	MFSD2	TSS20613	chr3:106724608-106737437	2091	-	1.59448	2.17277	2.20451	1.5674	1.99807	2.77241	1.37807	1.52715	2.00724	2.00724	4.74934	3.29486	0	4.48783	3.05039	0	4.4004	4.64301	1.07842	0.9738	0.641794	0.469913	0.971743	2.96586	0.416213	1.25145	1.16009	0.61922	0.830009	1.45329	0.702315	0.631641	2.52986	2.786	1.88039	3.86047	2.78887	1.83465	1.93377	1.53879	1.80552
TCONS_00033235	=	ENSBTAT00000008956	XLOC_024923	TMEM185A	TSS27571	chrX:32950184-32963985	1550	-	0.000249681	0	0	0	0	0	0	0	0	0	0	0	35.2461	0	0.000268037	0	0	0.000501301	0	0.000852765	0	0	0.000956981	0	0	0	0	0	0	1.5588	0	0	1.339	6.55071	0.00831883	2.01252	0	0	0.000292545	0.00154968	0
TCONS_00017585	=	ENSBTAT00000015785	XLOC_013087	GRIP2	TSS14469	chr22:58380247-58426772	3303	-	6.03291	1.95037	0.112214	5.34867	3.61296	0	4.05217	6.8042	3.63191	3.63192	2.54308	1.70046	19.8817	0	0	0	1.01703	0	0	0.000209846	0	1.40657	0	0	0	0	0	2.93322	1.18035	1.73862	1.14626	2.94212	1.63934	0.218092	0.908331	0.644235	3.12354	0	0	0	4.89686
TCONS_00005894	=	ENSBTAT00000060069	XLOC_004367	SNORA51	TSS4825	chr13:52978728-52988922	136	-	121.775	0	0	0	43.983	40.3678	119.955	51.4304	44.178	44.178	81.8274	81.5512	0	40.5592	40.6434	0	0	112.964	40.4719	0	0	43.9468	0	0	0	0	0	0	0	0	0	61.5578	0	0	46.0345	83.4781	0	82.5786	0	0	0
TCONS_00004510	=	ENSBTAT00000015727	XLOC_003367	ALG5	TSS3698	chr12:24719247-24745360	1106	-	7.56654	0.000276583	10.1505	0.000346603	2.89186	11.6437	7.55488	0.000278699	2.90512	2.90512	0.000240795	11.6095	0	0.000273567	3.96712	0	4.2543	0.000532651	14.6023	0.000280728	4.11423	12.6219	12.9058	0.000576022	4.10149	8.14603	12.4595	4.1056	8.12662	13.7272	8.63678	0.000345059	18.6095	12.9974	13.1196	9.28353	15.7335	2.29396	22.3337	19.5505	7.43821
TCONS_00025208	=	ENSBTAT00000062364	XLOC_018774	U6	TSS20787	chr4:7612874-7652099	104	-	0	0	0	0	0	0	0	0	0	0	0	0	0	0	0	0	0	0	0	0	0	0	0	0	0	0	0	0	0	0	0	0	0	0	0	0	0	0	0	0	0
TCONS_00031399	=	ENSBTAT00000041455	XLOC_023482	5S_rRNA	TSS25970	chr8:69500591-69604707	108	-	0	0	0	0	0	0	0	0	0	0	0	0	0	0	0	0	0	0	0	0	0	0	0	0	0	0	0	0	0	0	0	0	0	0	0	0	0	0	0	0	0
TCONS_00010989	=	ENSBTAT00000012490	XLOC_008228	BCL3	TSS9063	chr18:52922333-52931634	1523	-	10.6052	9.53637	14.6895	7.57357	12.3225	11.5901	10.3741	8.99063	12.3792	12.3792	17.8186	12.2199	0	17.9341	16.3376	24.6546	16.4809	20.6038	7.13482	10.9016	10.225	11.9293	12.8452	3.64692	11.1266	14.6171	18.1748	13.3215	13.338	9.46776	9.11043	10.6821	14.2292	13.6162	11.6811	12.0298	9.81623	13.1608	18.7127	10.0727	11.3007
TCONS_00016191	=	ENSBTAT00000023454	XLOC_012065	AEN	TSS13341	chr21:20002741-20007367	978	-	5.27484	5.48817	6.34591	4.44507	6.3727	4.77547	3.77061	4.89811	6.40202	6.40202	6.32319	5.61982	25.3032	6.15049	8.63376	8.24709	5.41999	9.14755	4.89106	4.7305	6.69043	3.70345	5.09566	4.28367	2.19438	2.57773	4.81339	3.90711	3.25079	1.28081	3.58115	3.01725	6.14427	9.24875	4.5158	6.85608	8.03168	7.49584	7.73462	5.36206	6.88005
TCONS_00004017	j	ENSBTAT00000032931	XLOC_003015	ENSBTAG00000023938	TSS3306	chr11:72781246-72787611	1223	-	1.21149	2.20602	1.34885	1.56679	1.21156	1.71428	1.62591	3.24772	1.21709	1.21709	2.30069	1.70286	0	1.71979	0.991233	0	0.706829	3.50249	1.29008	2.71085	0.393885	3.46032	1.19608	2.32252	2.263	4.09406	1.50314	2.87071	1.06944	2.09619	0.557962	0.723884	0.91019	1.8828	0.748537	0.491841	0.489778	1.59484	3.26917	0.468116	0.448303
TCONS_00025772	-	-	XLOC_019223	-	TSS21273	chr4:119504144-119510122	5848	-	0.00267177	0.0112029	0	0	0.00181344	0.0117807	0.0017105	0.215545	0.00158625	0.00158625	0.00150664	0.0039535	0	0	0.00432408	31.5954	0	0.00488974	0.0025759	0.00728233	0.0227637	5.69725	4.21664	0.00237149	0.565037	0.0116338	0.0182375	4.39009	5.29591	3.51196	0.00359783	1.58244	0.000912058	0.00825903	5.55757	6.34784	0.0202371	0.010766	2.79467	0.00354322	0
TCONS_00032783	=	ENSBTAT00000025441	XLOC_024572	PNRC1	TSS27167	chr9:61921604-61925635	1765	-	23.7351	25.1628	26.6142	25.1896	24.5064	22.3081	26.9206	22.5355	24.6174	24.6174	31.8875	35.7268	27.2286	29.7722	27.8207	44.0399	25.7571	25.7335	26.8859	29.8065	26.4985	27.6979	30.6912	20.7869	24.0227	25.851	22.9689	27.5397	25.1708	26.9734	24.0333	24.9472	46.4604	46.7716	48.4018	39.89	37.3825	40.0804	35.8301	42.0232	35.6868
TCONS_00009402	-	-	XLOC_007072	-	TSS7774	chr16:33162811-33163085	274	-	120.93	113.128	149.535	117.715	73.3392	100.778	77.5215	129.442	73.6739	73.6739	67.5512	111.261	0	110.198	102.326	0	53.4843	110.532	115.799	121.999	146.406	103.903	85.7495	108.315	148.488	100.33	117.15	123.105	91.3362	130.75	157.371	72.7232	97.3222	128.703	112.949	72.8595	78.6776	107.122	89.6079	74.6707	58.7526
TCONS_00023969	j	ENSBTAT00000011603	XLOC_017851	ENSBTAG00000008810	TSS19765	chr3:101022181-101055154	2231	-	0.00376155	13.4778	0.00160332	0.0138534	0.013957	0.0115378	0.000885086	0.004597	0.0125777	0.0125778	0.00421487	0.00148197	0	0.00398157	0.0009157	0.00210195	0.0407607	0.00155618	0.083913	16.3474	0.228785	0.0505818	0.0154941	2.44251	0.0588749	0.301179	0.0175983	9.84772	0.0016295	0.0224769	1.38436	0.00207281	3.48325	15.1891	0.0365819	5.72817	14.6756	9.34599	0.00395668	9.1857	4.13876
TCONS_00010105	=	ENSBTAT00000062459	XLOC_007604	SNORA70	TSS8355	chr17:54995288-55006706	131	-	0	0	0	0	0	0	0	0	0	0	0	0	0	0	0	0	0	0	0	0	0	50.2803	0	154.721	0	0	0	0	46.5734	0	0	0	0	0	0	0	0	44.137	0	0	0
TCONS_00009416	-	-	XLOC_007086	-	TSS7788	chr16:52470352-52470550	198	-	264.414	211.531	173.756	152.64	245.629	147.127	241.709	242.966	246.75	246.75	215.47	215.47	0	224.082	160.058	214.039	205.431	239.746	205.7	269.519	278.935	234.757	159.072	183.545	369.949	184.974	277.923	236.87	236.87	335.84	170.671	98.5861	163.346	151.717	141.34	187.145	241.758	238.572	291.541	224.947	227.563
TCONS_00029496	j	ENSBTAT00000052616	XLOC_022041	EVI5L	TSS24381	chr7:17832595-17865097	3860	-	17.2161	15.3583	0.000455943	0	0.00146152	0.450158	0.479452	0.0192559	0.00131373	0.00131373	0.00805322	19.0819	0.0398953	0.0026461	17.0195	0.0174887	0.00449861	0	0.0285739	0	10.8989	11.8202	0.00486114	0.00517791	18.0662	0	0.0035836	0.556176	0.658074	0.000394858	5.35029	0.00305804	0.605664	0.00461104	0.00364464	0.00370028	0.00419565	0.00418183	21.3661	0.00617908	18.1466
TCONS_00017754	=	ENSBTAT00000013008	XLOC_013193	BHLHE40	TSS14597	chr22:21492895-21498539	2920	-	66.3358	65.6533	60.085	69.9167	59.0258	63.5377	62.9924	62.7667	59.2954	59.2954	87.7728	83.4281	59.1702	81.6803	79.4287	91.4955	85.8861	82.7561	73.5332	71.1286	69.7078	68.7689	68.3581	71.3639	62.726	60.4734	62.7462	62.2394	62.9814	62.5491	62.9385	60.8276	120.151	117.857	124.13	89.5751	96.5397	95.5703	102.225	98.0423	100.869
TCONS_00006269	j	ENSBTAT00000006544	XLOC_004652	C14H8orf82	TSS5134	chr14:1602471-1609477	2001	-	10.8106	8.6485	4.90715	8.42028	10.539	4.32088	0.0032006	8.90295	10.5873	10.5873	5.4349	7.6524	0	5.25819	3.6948	0	4.56483	6.8819	0.202862	2.86467	5.62204	5.99336	3.75887	3.73693	7.21254	1.44	0.000471875	5.15795	2.97417	2.20569	6.59387	0.0036713	2.19445	23.371	14.2431	15.6834	17.2599	15.4108	2.91614	16.8802	8.73964
TCONS_00029122	-	-	XLOC_021790	-	TSS24090	chr6:62597088-62597490	402	-	23.4364	20.3115	19.2512	28.6985	20.7346	17.077	26.3918	5.98205	20.8293	20.8293	36.605	25.4643	0	14.1868	26.7973	31.619	21.4217	39.8436	19.1919	19.9074	14.2636	20.8078	18.0762	32.5371	20.8959	14.4664	14.663	22.2675	17.4959	19.2936	16.208	33.9819	14.8495	11.2062	17.3995	13.823	18.9073	10.7262	32.3011	18.2767	23.5318
TCONS_00022067	j	ENSBTAT00000011658	XLOC_016435	HNRNPF	TSS18198	chr28:13902261-13920905	2911	-	15.1787	11.974	12.7896	9.66879	13.5768	10.6514	9.33072	8.89471	13.6361	13.6361	11.3328	11.7636	0	11.9026	13.1471	6.88893	9.69581	20.222	10.0319	6.74789	8.50487	8.75249	9.53152	9.02637	8.12341	8.19881	12.1232	9.72073	9.38602	17.8447	8.3426	10.4104	8.66327	8.16091	9.30001	4.17084	4.101	5.77753	5.09685	6.2851	5.65932
TCONS_00024960	j	ENSBTAT00000024046	XLOC_018570	PTPRF	TSS20570	chr3:102997096-103074318	7292	-	0.000715862	0.000916	0.00233107	3.5985	0.00117598	0.00144091	0	0.000552412	0.00106752	0.00106752	0.00066244	0	0	0	0.00130513	32.2745	0.00241425	0.00267109	0.00109092	0	0	0	0	0	0	0	0	0	0	0.000788495	0	0	0.00825673	28.3929	0.00163743	0.00611941	0	0.00637332	0.0198476	0.00563814	0
TCONS_00013209	j	ENSBTAT00000010668	XLOC_009872	IFT20	TSS10900	chr19:20372703-20379655	864	-	6.77092	4.84086	4.2788	0.0639075	5.70653	8.20244	0.000239952	8.48415	5.7301	5.7301	6.73304	2.28324	0	5.59675	5.45224	7.84969	4.33916	2.55358	8.52594	12.9622	2.46074	6.93498	8.64696	7.37761	7.629	4.86428	0.102736	4.43014	2.2111	1.02167	1.84398	0.00314656	10.5849	8.00464	3.91328	8.30534	2.63228	13.0839	10.3251	8.36482	0.934631
TCONS_00017049	=	ENSBTAT00000030542	XLOC_012724	ENSBTAG00000048049	TSS14051	chr21:71488885-71492946	1335	-	1.45323	1.43739	1.21662	1.18606	0.675233	1.15512	0.287385	1.1153	0.678324	0.678324	4.25592	2.74205	0	4.50132	3.88293	0	1.4156	6.26101	1.59912	2.17278	3.49257	4.52917	2.98964	4.62928	2.12669	3.06265	1.13668	1.80764	0.604	1.60556	2.85698	2.90131	2.50092	4.58393	6.20472	3.92212	4.94001	4.32056	3.14828	3.59	2.22764
TCONS_00027010	j	ENSBTAT00000054491	XLOC_020185	LPCAT3	TSS22337	chr5:103841284-103847397	1702	-	5.78664	6.99348	9.08363	8.71215	11.1183	2.62545	7.8448	11.2725	11.1682	11.1682	7.27731	4.93355	18.8045	10.8176	11.8959	27.0584	7.03897	9.70787	6.44313	11.2243	6.46662	4.69713	5.28734	22.8955	6.40556	6.24085	10.6845	11.2851	10.8588	7.00517	10.6298	6.09336	2.47208	4.06617	8.84772	5.37287	10.9272	9.91946	3.3574	9.90037	4.49391
TCONS_00015563	-	-	XLOC_011561	-	TSS12789	chr2:65864602-65864863	261	-	255.409	161.311	269.916	170.487	173.438	213.709	169.186	234.463	174.23	174.23	209.958	173.443	500.949	113.017	198.91	90.6796	179.185	126.963	275.201	228.368	177.26	179.023	145.153	139.969	212.049	189.001	260.72	260.003	173.336	221.327	139.448	174.029	175.669	199.256	149.7	158.571	186.772	202.147	102.929	104.831	86.7682
TCONS_00022523	j	ENSBTAT00000023992	XLOC_016786	C29H11orf84	TSS18578	chr29:42665349-42866140	990	-	0.109164	3.77951	4.04132	0	1.77879	1.13806	2.2863	6.60256	1.78727	1.78727	0.389106	4.26957	20.4348	4.72727	0	6.64957	2.37642	0	0	0.282588	2.94407	0	0	4.65701	5.09123	2.25169	7.33384	0	1.38132	0	4.07272	0	1.94312	7.50542	0	1.90585	0	0	7.46099	0	0
TCONS_00010886	=	ENSBTAT00000054197	XLOC_008168	SUPT5H	TSS8991	chr18:49403487-49430177	1298	-	0	3.16949	0.0111806	1.91261	1.15924	0	0	0	1.1647	1.1647	2.84904	3.78719	64.0539	3.09027	3.25535	3.66697	2.3683	0	1.22991	0.256378	0	4.22412	0	0.339302	5.17871	0.909597	2.50264	3.66401	0	0.753601	0.244359	0.70706	6.15508	5.4264	7.01006	4.52829	5.70544	2.39709	6.88447	10.976	2.5123
TCONS_00012991	=	ENSBTAT00000034689	XLOC_009698	MIF4GD	TSS10713	chr19:56854729-56862920	764	-	0	0	0	0	0.0136091	5.26477	0	0.174854	0.0121787	0.0121781	3.02627	1.87078	83.0464	0	6.54317	0	0	0	0	1.82917	0	0	0	0	6.15667	5.91531	3.23297	2.99544	0	2.89769	0	0	0	0.560181	0	0	0	0.00265829	0	0	0
TCONS_00022040	=	ENSBTAT00000061477	XLOC_016415	ARID4B	TSS18174	chr28:7972345-8109684	3978	-	2.08029	1.58176	3.58488	0	1.07179	0.215274	4.4461	0.0337693	1.07664	1.07664	0	0	10.1184	0	1.44747	0.00144961	0.000235495	6.06076	0	0	7.02667	0.0140622	4.61219	0	3.53562	0	1.95919	0	3.86175	0	0.0431778	6.40181	0	0	1.40183	0	0	0	0	0	0
TCONS_00027124	=	ENSBTAT00000009931	XLOC_020254	CSNK1E	TSS22420	chr5:110570717-110582589	587	-	14.4208	20.1623	8.19292	7.77732	10.3876	11.8114	12.59	14.1018	10.435	10.435	19.4528	17.6792	0	12.2267	16.5005	37.4828	20.8224	17.4591	12.4215	13.0957	8.85151	11.6398	17.091	9.24762	11.4974	7.97295	9.80341	8.74785	20.2269	7.69986	11.9302	13.5019	5.64478	9.67752	8.48303	9.05948	8.70959	5.48138	15.1315	8.91623	4.0806
TCONS_00029812	=	ENSBTAT00000053067	XLOC_022280	NDUFS7	TSS24643	chr7:45427273-45433438	1139	-	2.645	1.23427	1.75109	3.62697	1.5216	5.03115	0.658998	2.45742	1.52845	1.52845	2.56878	0.658633	0	5.13096	3.15765	0	1.6042	2.02871	0.658707	3.16116	0.681925	1.48847	0.840481	0	1.9528	1.28807	0	1.28218	1.26882	3.48201	0	0	2.69246	1.58349	3.54972	2.07748	1.37848	2.05943	4.92236	3.28042	3.5166
TCONS_00020326	=	ENSBTAT00000054195	XLOC_015093	bta-mir-1225	TSS16726	chr25:1627977-1666088	93	-	0	0	0	0	0	121.37	0	0	0	0	0	0	0	0	0	0	0	0	0	0	0	143.763	0	0	0	0	0	0	0	0	0	0	0	0	0	0	0	0	0	0	0
TCONS_00005263	j	ENSBTAT00000024937	XLOC_003928	C20orf27	TSS4322	chr13:51888451-51901836	1491	-	4.60591	0.917891	2.84784	0	2.95107	2.17324	1.62511	0	2.96456	2.96456	2.03667	2.43497	0.000935092	4.63632	1.71935	0.00128309	3.6067	2.04916	2.20618	1.68803	2.27935	2.06921	3.38631	0	2.93166	1.02216	1.44672	3.17902	2.87215	3.04617	2.43159	0	2.07018	3.35641	4.4704	0.990315	3.92322	1.39827	0	1.98089	2.07891
TCONS_00030764	=	ENSBTAT00000005375	XLOC_022974	GAMT	TSS25426	chr7:45433858-45436865	949	-	19.1252	17.6793	23.7467	20.8795	19.1545	19.1306	16.8351	15.4297	19.2413	19.2413	33.3171	34.0664	0	34.9164	34.4577	34.5764	34.7885	39.441	22.2386	20.4366	24.4224	17.2918	17.9686	24.3058	26.7701	30.1438	20.3229	23.4157	29.2061	26.2129	25.465	30.7042	20.747	18.9832	25.1225	21.5685	22.5988	22.3683	25.3829	22.5857	24.8811
TCONS_00001303	=	ENSBTAT00000030369	XLOC_000980	COLQ	TSS1077	chr1:154218713-154285761	637	-	3.0256	0.0317401	6.98328	0	1.69942	1.39508	1.73937	0	1.70621	1.70621	0	2.27408	38.8684	0	0	0	0.0016833	4.58936	2.73641	0	1.60515	7.20327	0.0127844	0	0	0	0	4.35284	0	0	1.93796	2.78363	4.50146	0	3.23441	3.97788	0	6.17135	0	0	0
TCONS_00033725	=	ENSBTAT00000027212	XLOC_025320	AP1S2	TSS27995	chrX:134965646-134991291	603	-	0.969442	2.93255	5.28859	1.28054	3.21536	3.87977	5.82738	1.23877	3.23048	3.23048	2.00522	6.04375	53.5765	0.998259	1.99726	0	2.25264	0	4.00618	3.40389	1.98366	3.26337	1.14418	3.41498	3.08735	0	3.73793	2.03291	4.06289	1.74803	9.19335	4.66213	4.47215	4.3243	2.64204	1.48011	2.00883	4.36044	3.44116	2.47957	5.0121
TCONS_00000272	=	ENSBTAT00000046493	XLOC_000218	APOD	TSS241	chr1:72670962-72684269	906	-	38.5146	32.9289	32.4306	38.4557	29.6456	46.4536	30.8389	37.618	29.7828	29.7828	39.3775	47.8001	29.493	43.07	45.051	43.1043	39.7686	34.0966	47.9158	49.7583	56.6118	50.4787	62.596	37.7451	29.5115	29.5099	27.4671	28.4511	29.8969	40.8731	41.2907	34.5861	17.7957	19.0802	16.7269	20.4231	22.2163	17.5789	23.8196	23.5277	23.3595
TCONS_00032192	-	-	XLOC_024114	-	TSS26667	chr8:71126169-71126821	652	-	7.66936	6.97214	7.63609	10.9769	8.48154	6.92766	4.1566	12.4573	8.52024	8.52024	9.23257	3.55099	0	2.81364	7.73752	14.1096	7.96599	3.95106	3.5684	8.88344	7.07217	10.059	6.45302	19.3591	5.02091	7.17273	6.54317	5.67806	6.38781	12.2994	7.23262	2.16629	13.2528	14.0018	13.1994	6.16836	7.49972	13.6755	11.2109	9.63865	5.25039
TCONS_00002819	-	-	XLOC_002131	-	TSS2337	chr10:12713017-12713456	439	-	10.5624	7.92177	7.23013	3.46444	10.2208	3.93562	13.1187	10.11	10.2674	10.2674	12.1039	8.06929	73.6752	7.99218	7.99218	26.719	9.05099	7.48201	8.10885	4.5879	4.01771	10.2568	7.63744	0	5.43312	14.9411	7.43438	14.7845	12.0964	2.32909	9.1308	14.3579	10.9797	5.68174	7.35156	7.78723	10.6515	3.88455	6.06563	7.02017	11.3629
TCONS_00021786	=	ENSBTAT00000059570	XLOC_016224	SNORA25	TSS17971	chr28:4845472-4845594	122	-	0	0	0	0	0	0	0	0	0	0	0	0	0	0	0	0	0	0	0	0	0	0	0	0	0	56.43	0	0	0	0	0	0	0	0	0	0	0	0	0	0	0
TCONS_00009414	-	-	XLOC_007084	-	TSS7786	chr16:51763509-51764069	560	-	4.37859	2.62715	11.9889	5.74467	4.84228	6.09091	6.09091	2.23524	4.86437	4.86437	3.5681	7.1362	0	8.835	3.534	35.444	3.00164	2.48131	4.48199	2.02869	5.32968	0.971871	4.05257	0	4.50456	2.70274	1.64368	0.891471	1.78294	3.08965	3.02811	2.72091	4.16145	5.02473	5.85132	0.860845	1.17748	5.15304	2.01159	6.51881	9.42087
TCONS_00001241	-	-	XLOC_000933	-	TSS1029	chr1:145020381-145029016	215	-	192.991	318.134	107.095	23.2706	40.0334	166.632	83.6588	226.236	40.2219	40.2218	195.109	73.8902	574.422	79.5822	197.954	356.856	147.87	53.1323	229.448	197.032	162.42	134.309	86.2861	0	163.73	288.259	107.525	135.619	128.798	186.92	32.1757	57.8844	47.4636	131.263	86.7436	46.2603	89.6702	139.849	67.2377	45.5294	11.8856
TCONS_00022247	-	-	XLOC_016563	-	TSS18340	chr28:246859-247060	201	-	0	100.703	55.1467	13.2122	22.2736	20.0122	10.0061	25.7042	22.3752	22.3752	20.5157	0	0	10.1599	20.3197	0	0	0	20.6163	0	0	55.8804	0	0	31.0802	0	0	30.7545	20.503	35.5296	11.6073	15.6446	0	0	0	0	27.0809	0	46.2647	10.7091	10.8336
TCONS_00027423	=	ENSBTAT00000016984	XLOC_020472	AQP6	TSS22663	chr5:30070403-30072958	846	-	22.0201	17.1333	17.5473	20.9625	19.685	16.1381	15.4844	20.7831	19.7754	19.7754	33.1554	35.2513	70.6329	34.0485	33.0362	47.1062	37.6832	45.0754	9.6097	10.2247	7.26349	7.98236	14.0612	14.3738	14.5438	15.8262	10.1229	9.6619	16.0917	14.2311	14.2338	13.0896	22.2249	25.3149	25.3655	17.973	23.8469	24.2315	24.1057	20.2449	22.4605
TCONS_00011008	=	ENSBTAT00000014112	XLOC_008239	GEMIN7	TSS9078	chr18:53160658-53167519	698	-	4.35186	5.5314	8.61945	6.82853	6.5759	6.15456	3.68409	9.55744	6.60583	6.60583	6.39948	3.212	0	10.0887	8.14472	13.774	6.73931	16.9268	10.4666	6.70127	7.15292	7.83777	7.00762	2.35393	3.19657	5.1646	8.34832	4.41165	7.63719	6.70421	4.54495	11.2612	9.22646	7.94295	11.4038	13.2398	14.1892	15.5847	10.6654	9.84519	11.9216
TCONS_00017511	=	ENSBTAT00000065210	XLOC_013037	SMARCC1	TSS14416	chr22:52521860-52619906	2876	-	0	0	0	0	0	0	0	0	0	0	0	0	0	0	0	0	0	0	0	0	0	0	0	0	0	0	0	0	0	0	0	0	0	0	0	0	0	0	0	0	0
TCONS_00000361	=	ENSBTAT00000032097	XLOC_000278	DNAJC19	TSS309	chr1:86666780-86672081	536	-	37.2094	30.8448	49.5913	37.0592	33.8002	54.2195	44.8006	52.5981	33.9546	33.9546	55.3149	39.5353	107.46	42.4347	29.8007	0	39.6113	26.8873	30.1063	52.783	39.4964	31.727	42.8252	57.4799	62.008	45.3263	69.124	28.8672	47.3783	50.5504	48.5837	57.6319	36.0083	25.7295	31.3466	41.6992	41.1236	44.9239	31.9913	30.6022	41.1486
TCONS_00026614	=	ENSBTAT00000000231	XLOC_019876	ENSBTAG00000000198	TSS21992	chr5:44421168-44559920	444	-	0	64.4483	0	8.31536	11.1553	0	12.9738	0	11.2375	11.2389	0	2.74718	59.6411	0	0	0	0	0	0	0	0	0	0	8.9491	0	0	0	0	0	23.0396	0	0	0	0	0	8.63271	3.79534	36.4653	0	0	54.6332
TCONS_00010921	=	ENSBTAT00000011963	XLOC_008183	SNRPA	TSS9011	chr18:50299425-50310253	1149	-	17.3759	19.3613	20.3865	24.9977	19.6105	23.5783	20.4791	23.6967	19.7008	19.7008	23.8157	17.6117	19.7562	23.9168	19.8954	26.5953	22.0682	27.2632	14.7438	10.7862	20.4134	15.4333	17.6841	11.1434	16.9524	15.47	18.2418	19.4248	17.5007	16.4469	16.1181	16.7497	22.349	27.2384	22.0154	28.8723	30.6834	28.179	30.6625	29.3645	24.2014
TCONS_00005834	j	ENSBTAT00000023326	XLOC_004321	ENSBTAG00000039722	TSS4775	chr13:43706394-44116989	3540	-	18.1332	15.3551	10.1546	16.2235	14.3556	8.20576	17.5826	2.50035	14.4195	14.4195	13.9404	15.5848	0	16.6511	14.635	11.7987	12.9053	23.2985	7.21998	6.59148	11.4545	9.94956	6.23435	8.98153	10.172	14.4423	26.3597	21.0207	16.5215	7.72961	19.1816	9.96522	12.6771	18.2605	9.0342	2.20585	6.92794	5.08863	8.07029	6.90804	5.12455
TCONS_00013935	=	ENSBTAT00000000534	XLOC_010359	MRPL12	TSS11470	chr19:51717156-51731674	1428	-	0.0182568	0.00916401	0	0.00179739	0.0769093	0	3.832	11.4809	0.0691952	0.0691968	0	0	143.74	2.7661	0	0	0	0	0	0.00154344	0	0.00327095	0.224085	7.37495	0.597751	0.894813	1.5338	11.0027	0.35499	14.4346	0.00312526	0.0158272	12.818	0.00296792	5.95443	0.119762	11.184	24.2473	4.79375	0.00262155	6.10147
TCONS_00023015	=	ENSBTAT00000060294	XLOC_017138	SNORD31	TSS18975	chr29:41852569-41854156	68	-	0	0	0	0	0.248413	0	0	230.803	0.221504	0.221492	0	0	0	0	0	0	0	0	0	0	0.217257	0	0	0	0	0	0	0	129.187	0	0	0	0	0	0	55.6177	0	0	674.932	0	0
TCONS_00030354	=	ENSBTAT00000021755	XLOC_022673	IER2	TSS25088	chr7:13543663-13545435	1772	-	42.5286	45.0231	45.7319	39.4018	35.2959	37.749	37.6517	42.5438	35.4603	35.4603	51.0794	56.6454	62.9053	51.9344	48.4492	97.0041	48.1865	40.3672	37.2268	39.0486	35.4511	36.5778	44.5521	38.3863	38.8999	40.8282	35.3182	39.167	38.6504	45.7594	38.2203	32.3691	77.5016	81.9761	83.0385	75.621	74.9869	78.354	81.1952	77.9766	76.8789
TCONS_00007570	j	ENSBTAT00000027965	XLOC_005691	DDB2	TSS6269	chr15:78289540-78317153	1818	-	0	2.87554	0	0.000613628	0.819276	4.79486	0.0184449	3.57587	0.819797	0.819798	0.437749	0.000873718	73.2562	3.73763	0	0	1.52547	2.6501	7.11748	3.45559	1.93873	2.81459	1.95556	3.90938	0.000794495	0.00213122	0.000435526	0.772434	0.102521	0.277682	0	1.70725	0.0304863	1.36239	0	0.000707623	0.118877	0	7.5563	1.37602	3.05693
TCONS_00019967	=	ENSBTAT00000056259	XLOC_014820	ENSBTAG00000039989	TSS16422	chr25:20377459-20446651	144	-	0	0	0	0	0	0	0	0	0	0	0	0	0	0	0	0	0	0	0	0	0	0	0	0	0	0	0	0	0	0	0	0	0	0	0	0	0	0	0	0	0
TCONS_00013723	-	-	XLOC_010225	-	TSS11306	chr19:42484206-42491095	2060	-	7.29223	6.47995	0	3.42949	9.649	4.25369	0.1232	0	9.68529	9.68529	0.0220451	11.6439	0	7.34962	5.71792	0.882292	7.11871	0	5.61611	0.527768	3.77964	0	0.0160358	6.11539	1.19043	0.206299	4.67067	0.0103887	1.79345	0.246413	2.68742	8.01303	20.9768	26.4299	4.07981	0.000557164	10.6673	0.0221921	4.34343	2.38104	8.94254
TCONS_00017577	=	ENSBTAT00000005930	XLOC_013079	ENSBTAG00000004514	TSS14461	chr22:57122411-57204951	1215	-	29.4762	28.9791	30.0242	36.8772	32.3669	29.815	27.2466	31.684	32.5141	32.5141	22.9683	29.2161	0	28.8209	25.4235	34.0194	21.513	40.707	26.2544	31.4455	34.213	28.4783	27.3197	22.6583	31.0591	28.7309	29.8722	21.7308	30.3644	29.5488	30.3569	23.8522	19.899	22.1159	23.8805	25.552	30.3316	26.6511	37.6864	25.9326	29.0787
TCONS_00022503	=	ENSBTAT00000013832	XLOC_016773	UQCC3	TSS18563	chr29:41698904-41699788	793	-	8.01754	12.4267	13.9283	5.8239	5.04257	11.763	7.19867	6.78426	5.06587	5.06587	7.16075	11.509	0	11.852	14.5258	0	8.92062	2.25244	11.6032	13.1638	8.58135	7.07617	12.905	11.2962	9.93605	8.57972	9.32442	9.65373	8.34788	8.67439	5.39353	6.07114	16.5745	19.1988	14.8107	23.2856	25.5868	20.932	17.665	21.2947	24.3432
TCONS_00020153	=	ENSBTAT00000001510	XLOC_014956	UFSP1	TSS16574	chr25:36305261-36306273	1012	-	2.17416	3.8525	2.43981	4.24131	5.18003	6.42668	9.43006	5.01466	5.20373	5.20373	7.73817	8.67605	0	4.45417	4.90124	0	8.13244	5.48416	4.58242	8.89254	6.76079	4.49501	2.72852	6.67665	4.01965	5.44614	5.10004	4.82298	3.98335	7.87815	10.8192	8.02197	6.22514	13.5166	9.62843	7.25714	6.72353	7.97916	5.94479	14.1926	10.6629
TCONS_00013062	=	ENSBTAT00000012241	XLOC_009752	TMEM100	TSS10773	chr19:6237390-6239838	910	-	3.10264	3.52139	2.44645	3.3322	2.85679	4.43373	4.38952	1.1315	2.86991	2.8699	3.26876	4.24527	0	5.55619	5.10279	9.83388	3.53892	1.27362	4.57839	3.6149	2.73863	2.49934	1.49342	1.48154	3.23108	4.6341	6.81878	5.96709	3.65906	2.41052	2.49006	3.98003	2.89965	4.24455	2.5876	2.42331	3.32687	2.43083	1.15328	2.53878	3.11646
TCONS_00026333	-	-	XLOC_019662	-	TSS21759	chr4:104364389-104365054	665	-	17.6201	12.1985	13.9168	10.6696	13.4903	8.75383	10.7739	10.3787	13.5519	13.5519	16.5675	14.4966	75.6048	10.9395	12.9906	13.7146	10.0659	15.3618	13.1803	19.6244	21.3099	12.0337	14.1128	16.4649	9.0635	12.5495	13.992	16.5573	14.4876	22.7145	10.1546	18.9508	17.7124	13.6098	12.0752	8.66041	20.958	13.9573	17.1239	10.8102	12.394
TCONS_00009157	j	ENSBTAT00000027769	XLOC_006891	ARHGEF16	TSS7578	chr16:50811084-50834864	1667	-	11.1007	7.8422	5.21596	4.63075	9.18385	6.35586	5.60364	9.53074	9.22519	9.22519	15.2991	15.1176	30.3886	17.962	14.7056	21.1922	16.7194	19.4885	3.0331	2.7429	2.47808	5.89997	7.99398	0	8.29124	8.79169	0.329379	8.0262	9.47425	10.9853	5.0203	3.92803	6.04974	8.13838	0.652038	4.88353	9.29082	3.78684	5.20285	7.39501	3.4155
TCONS_00020523	=	ENSBTAT00000011388	XLOC_015230	SULT1A1	TSS16879	chr25:26381256-26385303	1311	-	169.986	168.474	147.424	211.028	164.892	172.334	145.077	153.69	165.64	165.64	191.904	175.268	351.669	188.858	185.554	113.238	200.416	198.256	75.281	102.2	99.7501	96.1917	103.848	115.438	113.531	99.1616	111.511	122.057	116.988	103.36	124.821	115.143	151.235	179.207	172.692	207.676	199.617	187.601	189.316	177.698	195.743
TCONS_00003436	=	ENSBTAT00000015802	XLOC_002596	SLC25A25	TSS2843	chr11:98724536-98760803	3338	-	18.2402	13.4906	9.31489	20.771	22.817	5.83456	10.8428	20.6629	22.9215	22.9215	22.9213	31.008	0	21.6738	19.7249	0.0789222	39.2303	0.00742549	4.9281	4.87387	11.4373	15.5786	13.045	22.0176	14.3184	15.1318	17.2612	15.2704	16.5842	0.367526	15.8823	0.00402118	38.1992	46.2037	34.7725	33.3809	20.3302	34.0136	31.9601	22.4791	30.3079
TCONS_00025117	=	ENSBTAT00000043731	XLOC_018685	THAP4	TSS20697	chr3:121118652-121153701	729	-	46.7752	56.1825	53.5967	32.7979	58.3606	57.0623	46.3128	48.0002	58.6278	58.6277	65.1767	83.4013	104.338	76.3367	58.5182	38.263	63.916	76.6503	44.2936	45.1058	35.843	38.6855	25.8582	18.5873	49.6402	42.0646	46.7371	48.0856	54.6662	49.7002	38.5071	44.3884	59.9578	56.7856	57.4422	54.5602	57.9864	65.1912	55.3503	54.7243	54.3139
TCONS_00027932	=	ENSBTAT00000021104	XLOC_020869	RHNO1	TSS23100	chr5:107374653-107377720	1483	-	5.67283	12.284	7.49259	8.23012	10.2747	8.66899	8.64944	12.0733	10.3216	10.3216	7.99675	10.4198	0	11.2837	9.57382	4.87934	8.52696	4.00886	8.79399	7.67853	7.71939	11.1826	11.4665	14.5181	9.56172	9.55784	8.12581	5.10053	7.29835	7.19269	8.08545	7.28184	9.02133	7.84177	7.82365	8.59287	12.3922	7.6997	13.7563	15.0352	12.4778
TCONS_00027307	=	ENSBTAT00000006022	XLOC_020386	DUSP6	TSS22566	chr5:19276347-19280028	2055	-	21.3394	24.3678	19.2173	21.0512	24.2611	22.5479	18.7022	24.7565	24.3717	24.3717	28.1721	28.173	10.1488	30.0966	27.183	41.728	27.1512	33.0766	7.23883	11.0552	9.93728	9.27285	9.62791	12.1825	16.7287	12.3064	14.8574	15.7669	10.2555	13.8396	9.93848	12.8635	20.5388	27.5677	19.1834	31.4438	22.3644	25.4862	20.84	24.3266	23.8767
TCONS_00016800	j	ENSBTAT00000014559	XLOC_012529	STARD5	TSS13843	chr21:27608606-27617311	941	-	17.6609	4.33272	19.3094	12.0006	5.38149	13.8775	1.95657	7.44322	5.40298	5.40297	7.40798	11.6792	0	15.7782	13.2186	0	0.9802	7.24052	16.0113	12.9713	14.6371	16.7593	9.00998	0.0334178	8.367	6.08551	10.6598	18.2728	7.82764	20.8546	10.5275	22.9988	13.5268	14.2967	2.93579	4.64811	9.45428	6.10839	13.4571	0.00242524	0
TCONS_00006337	j	ENSBTAT00000007573	XLOC_004689	LYNX1	TSS5185	chr14:2814206-2816706	736	-	35.6929	0.00181387	11.0676	2.16552	0.0433377	0.00141456	0.0151932	0.000988127	0.0392427	0.0392431	23.7813	0.00571603	0	0.00411371	0.0143787	11.777	0.0013196	0.00197433	0.00129954	0.000470392	0.00496583	0.00296625	40.402	0.00266713	0.0215512	16.5317	22.0286	0.0116964	0.00763301	0.0976511	0.00719884	2.8587	0.00747417	0.00833292	5.99624	0.000212996	0.011644	0.0124038	18.4234	12.9996	14.1513
TCONS_00011116	=	ENSBTAT00000031878	XLOC_008319	FCGRT	TSS9168	chr18:56415699-56421861	1465	-	0	0	1.5892	17.9773	0.0194958	0	0	0	0.0148479	0.014848	0	0	0	0	0	21.2814	0	20.7533	0	0	0	0	0.991028	15.4519	0.00810689	0.64679	0	0	0	0	7.42479	0	0	0	0	0.0024755	0.0306318	0	0	0	0
TCONS_00030535	=	ENSBTAT00000024404	XLOC_022811	ZO3	TSS25240	chr7:21447986-21478598	3088	-	28.9516	11.4612	19.5696	21.9906	11.2387	16.2969	21.0333	14.0743	11.2908	11.2908	17.3402	25.1422	0	18.8729	15.7898	48.2386	18.7986	7.9832	10.0408	9.05516	9.06764	24.0023	11.6421	9.64834	16.4984	14.7372	26.3804	9.93199	18.2621	5.53442	15.3306	0	10.0268	13.2996	0	7.9311	20.406	13.973	24.8733	5.77047	20.4032
TCONS_00031784	=	ENSBTAT00000026242	XLOC_023782	NMRK1	TSS26307	chr8:51416627-51435476	600	-	7.74278	0.00582726	7.02402	5.28029	6.22416	9.51557	16.4572	0.00186428	6.25424	6.25424	10.6595	0.000886277	0	7.10566	11.5188	0	0.000161014	11.6413	18.1904	10.7072	8.61724	12.3078	0.0217335	0.000395879	9.89956	14.3671	4.87347	0.000885837	11.6245	9.14736	4.63177	1.49445	10.0037	17.7281	6.16431	14.465	9.36921	12.2875	6.27975	11.0438	12.4878
TCONS_00026126	=	ENSBTAT00000001205	XLOC_019497	UBE2H	TSS21575	chr4:94463608-94565790	1118	-	0	0	0	2.94957	0	0	0	0	0	0	0	0	40.8817	0	0	6.53829	0	0	0	0	0	0	0	0	0.5634	0	0	1.16378	0	0	0	1.48834	0	0	0.403186	0	0	0	0	0	0
TCONS_00012239	j	ENSBTAT00000007997	XLOC_009179	MMP28	TSS10120	chr19:14904919-14930074	806	-	8.14424	9.81708	9.64826	15.2341	7.76954	3.64142	11.7902	10.6433	7.80538	7.80539	9.39142	8.50728	0	3.82461	6.67941	0	4.86097	7.92573	2.25523	2.20189	5.64504	8.34147	1.39044	6.15211	4.81438	7.57587	2.47287	6.15328	3.46527	13.0309	11.0633	5.36615	13.3639	6.88385	18.9301	21.4962	11.3886	20.2979	10.9348	21.1429	8.87405
TCONS_00019559	=	ENSBTAT00000061736	XLOC_014519	SNORA70	TSS16094	chr24:37318413-37318537	124	-	0	0	0	0	0	0	0	0	0	0	0	0	0	0	0	0	0	0	0	0	0	0	0	0	0	0	0	0	0	0	0	0	0	0	0	0	0	0	0	0	0
TCONS_00025580	=	ENSBTAT00000064974	XLOC_019079	ADCK2	TSS21114	chr4:104831472-104846320	2407	-	0	0	0	0	0	0	0	0.0029562	0	0	0	0	35.025	1.03248	0	15.6952	0	0	0.000745814	0	0	0	9.58e-05	0	0	0	0	0	0	0.000252038	0	0	0.778102	0	0.00252935	0.000615151	0.00104006	0.0155104	0.000768158	0.00076279	0.0303661
TCONS_00003560	=	ENSBTAT00000064804	XLOC_002686	NRARP	TSS2939	chr11:105790353-105790698	345	-	50.6141	28.1579	45.6388	21.8602	18.8888	43.3587	34.6596	28.0028	18.9756	18.9756	45.8913	57.7958	147.977	49.6805	24.6938	49.4061	47.9688	14.1274	21.0866	23.8836	18.5095	22.784	26.1324	8.79065	34.2967	23.0189	63.7832	20.2115	38.3852	24.0038	16.9447	30.666	12.5963	23.0967	9.58571	12.2505	30.4862	27.184	47.3086	17.5036	15.156
TCONS_00033473	-	-	XLOC_025113	-	TSS27776	chrX:82024620-82029152	530	-	3.05355	2.67919	0.00173229	0.001842	0	0	3.66221	0	0	0	0	4.31578	77.3809	0.0152831	1.06472	0	2.76819	9.72503	0	5.47945	0	0	0.00732912	0	6.16506	0	6.86927	6.22755	10.8593	0	0.00851159	0	11.347	10.9958	14.7717	15.7513	5.26073	6.29691	8.96402	6.36648	1.22284
TCONS_00029808	=	ENSBTAT00000004477	XLOC_022277	CIRBP	TSS24639	chr7:45354485-45359172	3101	-	11.0375	12.9926	13.2219	12.3404	10.5552	13.3631	11.3155	13.0774	10.6035	10.6035	11.0786	10.2043	9.75294	12.8363	11.2833	19.875	12.6767	13.1924	12.6269	13.5523	14.7195	9.46244	12.6292	14.4281	9.47699	10.9602	11.7369	9.93744	10.2573	10.5249	11.0552	15.1331	15.0279	17.2295	16.3841	12.4145	12.6334	13.2223	15.3362	15.1728	13.6787
TCONS_00000180	=	ENSBTAT00000016779	XLOC_000146	PLCXD2	TSS159	chr1:56844454-56894475	1023	-	1.51474	1.88722	1.05164	2.02066	2.13848	1.13918	0.752204	0.488225	2.14828	2.14828	1.16346	0.38623	23.251	1.53545	1.5357	8.05694	1.76239	2.20831	1.22929	0.461605	0.813975	0.891216	0.468019	0	0	1.18665	4.36842	1.17755	0.783608	0.68775	1.80528	3.07223	0.986322	0.598163	2.7225	0.795813	1.63646	0	0.942065	1.27758	0
TCONS_00016858	=	ENSBTAT00000020952	XLOC_012570	PML	TSS13887	chr21:34970952-35025051	2666	-	3.84916	4.4888	4.15269	5.16826	4.97927	4.17814	5.23036	3.93982	5.00208	5.00208	6.21577	4.54176	0	4.97037	4.38122	0	4.57711	5.11866	3.557	3.39711	3.18933	3.00821	4.3088	5.15403	4.33923	5.0291	4.16705	4.99771	3.19908	4.69175	5.08031	3.42888	3.53997	3.35052	3.93384	4.64107	2.44294	3.41668	3.52068	3.43439	4.76262
TCONS_00008442	=	ENSBTAT00000033461	XLOC_006377	ENSBTAG00000039196	TSS7008	chr16:4939774-4950977	956	-	0.628557	0.629007	1.71847	0	2.64839	1.2606	3.76882	0	2.66076	2.66076	2.59755	0.64949	36.9314	0.648954	1.94147	0	1.39769	1.74546	3.31667	0	0	0.728381	2.19085	0	0.680826	2.0441	2.49081	0	1.35728	0	0.733057	0	2.08618	0.630931	2.8095	2.17228	1.18115	1.29173	2.02382	1.79524	0.899719
TCONS_00030240	=	ENSBTAT00000003033	XLOC_022580	PIK3R2	TSS24989	chr7:4987070-4999686	3673	-	25.7974	27.6186	27.6371	27.2338	25.6212	25.0149	27.769	26.6264	25.7382	25.7381	32.651	32.6222	21.3817	30.4285	32.5494	32.8858	33.1619	38.0578	26.2271	27.5218	26.3178	25.1259	26.7948	29.1817	28.9555	30.3209	29.7101	28.3383	29.0154	30.8497	29.0244	30.6996	33.3219	31.5098	33.6998	29.8024	36.2198	38.3045	32.1031	37.3521	34.5532
TCONS_00025790	j	ENSBTAT00000002582	XLOC_019237	CYP51A1	TSS21290	chr4:9306346-9323252	2540	-	7.90793	3.26173	3.51073	0	0	0	0	4.07917	0	0	2.57156	0	0	0.0034288	4.40646	0.00113673	0.000773481	0.0244914	8.58473	5.60824	0	3.50303	2.75581	0.00114166	10.7344	0	0.00849855	2.61257	0	6.12189	0	0	5.71763	0.0141933	4.76448	11.3814	7.17268	9.89907	0.00789961	0.00121636	0.00192666
TCONS_00029195	=	ENSBTAT00000002311	XLOC_021842	NR2C2AP	TSS24146	chr7:3984605-3992136	1327	-	12.8898	7.88502	16.8856	17.4742	12.6552	15.2292	16.5404	11.6388	12.7139	12.7139	18.2969	10.803	69.3352	22.3649	16.5725	23.5782	18.6336	22.4227	12.1485	12.8224	12.8165	19.3133	2.28558	12.0115	8.66722	10.957	19.6838	11.5457	13.0965	11.1813	5.19991	15.7941	11.8322	14.4256	14.3932	15.0058	19.5753	9.76662	21.7413	14.5513	17.4918
TCONS_00031079	-	-	XLOC_023209	-	TSS25684	chr7:6615634-6616163	529	-	11.5008	19.1679	11.8087	13.8315	11.6588	10.4751	7.61826	12.2314	11.712	11.712	29.2873	29.2873	53.4691	28.0405	29.9744	38.7904	28.4703	35.3025	9.81031	5.55057	1.94429	7.4454	4.43519	6.65278	11.8316	6.90179	10.7932	9.75638	9.75638	6.76272	8.83735	11.9112	15.9402	17.8722	16.0094	17.9003	27.0616	12.219	28.6196	13.2494	17.5276
TCONS_00010584	=	ENSBTAT00000022472	XLOC_007959	HERPUD1	TSS8745	chr18:25048852-25059249	1358	-	52.2757	51.5925	49.8157	58.7501	52.7342	53.1963	50.1286	53.1715	52.9728	52.9728	41.9599	50.7637	45.8065	42.9425	46.0693	51.8594	54.339	46.8988	64.8095	64.7275	67.2614	53.4853	58.5918	55.6437	51.7989	52.6067	59.5857	52.8042	52.9488	60.553	61.2495	57.8043	63.103	73.8492	65.2401	76.6612	69.5782	64.6878	75.3342	77.7349	76.0476
TCONS_00013533	j	ENSBTAT00000013929	XLOC_010102	M-RIP	TSS11164	chr19:35556935-35646258	4585	-	0.000725537	6.27066	3.87052	0.00288895	14.3571	0.00182311	0.00765541	0.0626773	14.4372	14.4372	14.6964	0.000928544	0	11.2316	0	0	0	0	0	0.0629926	0.00199551	9.42395	0.00186003	0.0295235	12.9484	0	0.000378966	2.08894	0.0203627	0.0152675	7.30416	14.3392	3.71814	0	0	0.0340059	0	0	0	0	10.4373
TCONS_00015248	=	ENSBTAT00000009285	XLOC_011328	IGFBP5	TSS12530	chr2:105374683-105397840	982	-	30.9026	41.4316	33.6311	37.3154	41.3494	34.2369	32.5965	44.994	41.5415	41.5415	57.4981	53.5779	111.558	67.8208	49.5838	27.3367	51.5598	82.3644	14.183	25.6057	28.9041	22.4886	38.0973	24.8364	64.4148	49.2118	46.8537	71.0299	45.7519	42.1792	67.0544	58.283	48.3268	49.2501	50.8417	89.8384	73.7182	95.8598	77.232	99.5514	93.1442
TCONS_00017069	-	-	XLOC_012744	-	TSS14071	chr21:27352692-27353338	646	-	10.5991	6.35947	10.6411	7.41651	7.81437	5.6168	2.8084	2.70539	7.85003	7.85003	8.63719	9.35696	0	3.56444	9.26754	14.2997	8.88065	12.0129	2.89318	5.72926	7.88419	4.70516	5.72246	4.90497	4.36162	5.08856	5.30506	6.47388	7.1932	6.23253	8.95896	7.68417	9.23405	11.1496	14.1641	6.25146	8.55085	16.6318	16.2313	14.277	9.12193
TCONS_00019647	-	-	XLOC_014575	-	TSS16164	chr24:54433353-54445422	1419	-	12.43	9.64935	12.2503	6.43466	1.6888	19.6812	13.8552	10.7343	1.6963	1.6963	4.74797	0	0	0	0	0	0	0	0	10.6943	0	0	0	0	21.7855	7.83637	17.3127	4.67462	9.14198	6.87132	4.43896	5.73236	0	0	0	0	0	0	0	0	0
TCONS_00031104	-	-	XLOC_023234	-	TSS25709	chr7:64940096-64940623	527	-	12.5355	6.74989	6.6006	3.79535	6.39832	5.74871	5.74871	4.92253	6.42752	6.42752	6.87559	7.85781	0	13.6198	5.83704	0	7.71206	5.46444	4.93522	8.93534	8.80294	9.63133	4.46237	13.3871	7.9361	6.94409	10.8593	17.6691	5.88971	0	2.22288	14.9803	2.29113	0	4.29534	0.947894	2.59309	0	2.215	1.02543	4.14941
TCONS_00005777	=	ENSBTAT00000046602	XLOC_004294	5S_rRNA	TSS4736	chr13:38990409-38990528	119	-	0	0	0	0	0	0	0	0	0	0	0	0	0	0	0	0	0	0	0	0	0	0	69.5243	0	0	0	0	0	0	0	0	0	0	0	0	0	0	0	0	0	0
TCONS_00018343	=	ENSBTAT00000032323	XLOC_013606	C23H6ORF47	TSS15069	chr23:27457505-27459147	1642	-	10.0772	10.6724	8.56104	8.41452	12.4698	8.82711	11.7495	10.4241	12.5281	12.5281	12.6939	12.7087	69.9813	8.45966	12.5115	11.7847	10.9789	15.1845	7.1719	8.44984	10.9511	5.59828	8.50237	10.2172	5.31229	8.29924	5.99379	8.71739	6.90762	7.07129	7.56	8.68705	7.65079	12.3783	9.18371	12.8266	11.2199	11.4588	7.72671	9.68402	12.4328
TCONS_00011547	=	ENSBTAT00000016776	XLOC_008645	TRADD	TSS9529	chr18:34912744-34922481	1530	-	9.00902	8.54681	6.77769	9.00812	4.35353	6.54236	10.0692	11.1304	4.37391	4.37391	10.3836	6.8551	0	10.3978	8.70812	12.0327	10.856	10.7532	5.55094	5.02424	6.31231	6.01563	7.46677	4.15602	8.13831	6.82106	11.1592	5.81326	7.46605	7.58624	8.59463	7.14491	11.992	12.1335	9.14809	11.0847	16.3482	13.5827	16.0108	11.6397	12.6328
TCONS_00023233	j	ENSBTAT00000011892	XLOC_017276	TMEM80	TSS19132	chr29:50887354-51115452	381	-	3.3269	24.88	23.1334	11.1753	15.1534	8.20687	13.1936	10.6898	15.2215	15.2215	8.33156	14.9308	105.595	14.7448	16.5125	0	13.3844	19.2733	15.3487	11.6576	10.0843	11.0747	5.88998	0	13.3595	16.7744	9.33588	13.1464	8.26236	11.7236	7.72939	5.19324	5.43243	3.28776	4.84374	11.0008	9.06835	2.22695	5.22255	6.91079	4.71022
TCONS_00031429	j	ENSBTAT00000009697	XLOC_023495	PDLIM2	TSS25990	chr8:70387366-70401996	1950	-	0.0017634	0.077311	22.1624	25.784	25.3512	2.68192	1.50248	0.288971	25.4658	25.4658	13.2695	21.1904	83.1975	15.3291	15.3071	0	18.3632	14.6197	0.827902	16.4678	15.0043	23.2109	36.9109	31.4345	0.104966	10.3431	0.430439	19.541	14.2632	21.5341	0.0116947	0.00861184	3.35651	6.58151	1.77171	0	0.00244315	8.55385	0	7.53478	4.44345
TCONS_00008522	j	ENSBTAT00000028902	XLOC_006444	FH	TSS7079	chr16:36059725-36086831	1666	-	4.93557	0.0892091	0.00337363	15.4706	0.619885	35.6896	0.00511823	0.0810707	0.573487	0.573502	0.0185062	0.00484377	0.539162	0.0210282	8.95012	1.7033	0.00473324	0.0126539	8.50845	1.26819	0.190783	0.00337484	0.0689712	0.00440405	0.0156074	0.00198693	1.95456	0	7.28136	0.00140269	0.0203408	0.00272235	2.1938	19.1372	15.5689	36.1956	28.9876	0.527554	7.79134	46.5163	22.1502
TCONS_00024610	=	ENSBTAT00000023627	XLOC_018313	GSTM1	TSS20278	chr3:33805753-33816442	1138	-	15.4903	15.8664	21.0042	15.283	15.8537	18.5506	16.5783	12.2389	15.9269	15.9269	35.8716	35.3878	0	27.0123	33.1171	7.83696	34.4657	18.342	29.159	29.4574	27.4664	23.9867	33.2199	26.4138	24.5097	28.1207	18.9651	27.9231	23.983	17.8589	24.041	33.328	34.0465	30.7841	38.3703	32.4813	33.6681	40.7444	33.5646	43.3502	40.7573
TCONS_00008218	=	ENSBTAT00000043933	XLOC_006198	ARHGAP1	TSS6816	chr15:77496429-77516101	2952	-	0.000824925	0.000717789	0.00275389	6.58637	0.00108371	0.000566299	3.38906	0.000889639	0.000977783	0.000977781	0.00237935	0.00164748	0.0395165	0.00103634	3.87169	0.0179004	0.00215975	0.0025053	7.90245	0.000852247	0.000695071	0.000955996	5.65151	0.00884306	0.000789195	0.000970516	0.00223919	0.00107632	5.12003	0.0049847	0.00138641	0.0044333	9.90252	0.0053975	0.00284073	4.81112	0.00507105	0.00352986	0.00578559	0.00398802	0.00388512
TCONS_00017065	-	-	XLOC_012740	-	TSS14067	chr21:14507599-14512754	357	-	14.0362	14.0362	10.9806	13.1538	28.8277	9.96187	11.9542	12.7953	28.9592	28.9592	2.04251	22.4676	111.937	14.1609	6.06896	0	4.58199	11.3631	12.3151	25.5485	10.1697	24.4787	2.31983	0	6.18858	12.3771	15.0544	12.2474	14.2887	17.6863	9.24479	9.34528	9.52865	5.75267	11.165	5.91334	13.4806	7.86609	18.4241	10.6617	4.31427
TCONS_00012535	=	ENSBTAT00000050937	XLOC_009392	bta-mir-33b	TSS10362	chr19:35234561-35250757	94	-	0	0	0	0	0	0	0	0	0	0	0	0	0	0	0	0	0	0	0	0	0	0	0	0	143.178	0	0	0	0	0	0	0	0	0	0	0	0	0	0	0	0
TCONS_00017666	=	ENSBTAT00000060117	XLOC_013134	U11	TSS14527	chr22:7389768-7389898	130	-	0	0	0	0	0	0	0	0	0	0	0	0	0	0	0	0	0	0	0	0	0	0	0	0	0	0	0	0	0	0	0	0	55.7166	0	0	0	0	0	0	0	0
TCONS_00012588	j	ENSBTAT00000025031	XLOC_009432	SNF8	TSS10407	chr19:38222249-38246268	1696	-	0	0	0	0	0	0	0	0	0	0	0	0.365462	0	0	0	0	0.4	0	0	0	0	0	0	0	0	0	0	0	0	0	0	0	0	0	0	0	0	0.271669	0	0	0
TCONS_00008206	j	ENSBTAT00000004065	XLOC_006192	PEX16	TSS6806	chr15:76816892-76825892	965	-	0	0	0.0225411	13.2251	0.0042051	0.00117223	6.57696	4.67407	0.00377327	0.00377326	0.000780824	0.00884835	0	0.00243854	0.00110751	32.7726	5.83113	0.000885602	0.0055267	0.000229888	9.59233	0	12.7641	0	0	0.000440185	0.0734275	0.00286505	0.00179395	0.0169979	11.9832	0	1.36244	0.00060541	11.548	0.0286949	0.00291191	0.156801	7.70548	0.00152273	12.4433
TCONS_00017097	-	-	XLOC_012772	-	TSS14099	chr21:61509354-61510056	702	-	14.4366	5.64911	9.45247	10.7056	9.02395	6.23675	9.35513	20.0266	9.06514	9.06514	12.7874	10.8693	0	8.86561	4.43281	0	11.4744	8.89252	12.8501	18.1761	14.0071	12.5388	11.6189	10.8927	7.10312	7.74886	10.6031	7.66766	7.66766	6.64363	14.4695	5.85072	8.94829	7.20306	12.582	6.78721	8.43969	9.84932	7.20913	11.3473	8.10301
TCONS_00009460	-	-	XLOC_007128	-	TSS7830	chr17:5237319-5238508	549	-	10.6482	16.1013	5.90039	9.10037	11.8304	11.9964	7.04706	18.0139	11.886	11.886	9.10773	8.38795	0	14.9665	8.10067	0	13.4049	8.52253	12.816	10.2262	15.1965	14.8825	16.032	7.88209	12.8558	6.78972	12.6408	9.71634	8.30224	3.9658	10.0457	10.1783	7.13339	11.1711	10.2591	9.88624	9.01438	7.49085	15.7918	10.7053	6.54253
TCONS_00014551	j	ENSBTAT00000027458	XLOC_010836	ZFAND2B	TSS11979	chr2:107881188-107884050	1078	-	11.9746	13.9208	10.8896	2.98883	0.346859	5.80273	6.45997	0	0.32891	0.328911	0.0141916	0.00686653	35.4508	0	0	29.8894	3.31315	9.90787	14.4182	6.40687	6.73316	2.49797	16.4865	20.0588	15.2956	11.1639	10.1408	23.4099	9.54986	15.9179	3.16231	2.35553	0	3.64651	0.00122229	15.2301	0.101568	4.51168	0.00329788	7.01595	5.35315
TCONS_00004015	j	ENSBTAT00000032931	XLOC_003015	ENSBTAG00000023938	TSS3304	chr11:72781246-72787611	1955	-	3.54023	3.36608	0	5.41926	3.83963	2.09961	3.46589	1.45461	3.85688	3.85688	1.81857	0	0	5.99851	0	0	3.28308	6.40277	2.34734	1.79991	1.32215	2.82454	8.97e-05	0	2.37089	3.20693	0	2.11534	5.2548	1.46834	2.01207	2.7655	2.24515	0	0	1.38533	2.62537	4.76593	1.6477	2.75689	1.79115
TCONS_00002825	-	-	XLOC_002137	-	TSS2343	chr10:20768865-20769050	185	-	224.821	211.596	253.472	104.105	73.1263	197.106	183.966	253.168	73.46	73.46	215.537	134.71	741.978	253.504	226.819	267.631	45.3297	224.831	297.816	260.411	228.046	264.183	61.2004	91.8007	136.052	244.894	124.111	296.179	255.791	303.282	106.702	82.1804	157.112	208.675	147.274	260.003	231.164	246.428	151.891	140.635	170.725
TCONS_00010296	=	ENSBTAT00000023658	XLOC_007743	GGT5	TSS8507	chr17:73425745-73435597	2052	-	0.000368477	0.00577862	0.00159473	8.31578	0	0.000243676	2.5941	1.42543	0	0	0.0629558	3.48686	11.444	0.0501767	6.88256	6.7645	0	1.4707	0.00197241	2.0313	0.000176814	0.00154894	2.40963	1.25075	0.0252111	0.523665	0	1.83353	0.00130391	0	0.0722762	0.866539	0.00444133	3.57618	0.494134	3.88168	4.57042	2.72397	1.80377	2.11076	1.68128
TCONS_00020631	j	ENSBTAT00000019617	XLOC_015316	DKFZP434K1815	TSS16978	chr25:35096075-35102361	989	-	2.11299	4.08483	3.70712	1.63149	0.709726	3.89095	2.13866	1.84211	0.712932	0.712931	3.03111	3.51528	0	2.93632	2.29125	2.95006	0.0103966	0.234883	1.2613	2.07444	3.37216	3.16361	2.03591	0	4.16989	2.48696	1.82459	2.56799	3.71498	5.18432	3.00223	2.97841	0.00475283	0.000455971	0.00121712	2.48789	0.317078	2.36864	6.12762	1.93599	1.77397
TCONS_00025767	=	ENSBTAT00000033330	XLOC_019222	DNAJB6	TSS21272	chr4:119417947-119462726	807	-	4.18931	7.73923	7.6891	1.53654	9.19876	5.2311	7.85172	11.0457	9.2424	9.2424	10.1992	4.97099	0	5.30776	4.81034	17.6627	5.77953	17.3626	5.14273	6.7772	3.48109	4.07657	4.13575	3.67108	14.3019	4.35301	11.8863	11.7268	12.5893	7.18233	9.65986	8.60494	7.85348	7.33801	5.96244	2.76759	1.24376	2.78003	5.1967	1.05978	7.26968
TCONS_00025186	-	-	XLOC_018752	-	TSS20765	chr3:110117131-110118439	1308	-	17.3349	12.2197	17.8963	16.4049	18.8563	16.9419	14.9654	11.9683	18.9424	18.9424	19.684	20.2629	0	14.9086	19.2092	11.5019	18.8318	28.1822	16.2898	13.4957	15.854	17.9767	14.1373	15.7811	13.1559	11.6942	19.2019	18.5146	13.5966	15.0393	15.0673	12.8029	13.5043	9.78342	15.8234	7.82185	7.64204	10.8693	5.875	6.64844	7.94861
TCONS_00022147	=	ENSBTAT00000018144	XLOC_016489	DNAJB12	TSS18257	chr28:28526411-28544426	1115	-	4.58304	5.64859	7.03745	4.50588	7.77905	9.86058	6.86719	5.1963	7.8148	7.81479	3.61256	5.66826	44.9465	2.25615	4.87146	4.81112	5.68802	0.16318	0.0723266	8.08906	2.93784	1.53405	0.43107	9.31823	9.31013	10.1293	7.85966	7.63987	7.94597	8.11993	5.12824	10.6478	13.2442	6.9148	6.38822	1.78565	1.85559	4.32832	12.3568	3.73878	6.91974
TCONS_00030660	=	ENSBTAT00000006596	XLOC_022898	MXD3	TSS25341	chr7:40136163-40140496	1055	-	6.99889	8.41891	5.7588	8.42912	6.35562	6.88487	5.67591	4.19538	6.38527	6.38527	5.72863	5.74878	0	6.48039	4.26641	20.6629	6.7763	5.34498	4.07664	2.06167	4.55588	2.50734	4.8797	8.48131	3.98436	4.88852	6.65335	5.63717	8.38864	5.50308	6.80211	8.49031	2.74376	7.71919	9.45348	6.35643	7.32084	14.4756	0	13.9898	5.61286
TCONS_00022520	=	ENSBTAT00000025564	XLOC_016785	RTN3	TSS18576	chr29:42665349-42866140	692	-	97.8881	99.8451	86.7055	117.139	124.803	113.464	104.25	91.3972	125.37	125.37	102.761	84.7494	353.733	72.2198	87.7255	117.051	88.7471	106.246	69.2989	64.7311	106.159	94.6317	76.8436	109.191	68.2016	77.6353	89.7503	82.2768	76.8728	75.1843	85.7907	88.6833	114.648	147.32	122.33	128.565	121.075	99.9543	112.253	107.852	94.4802
TCONS_00014599	=	ENSBTAT00000044848	XLOC_010869	MGC127538	TSS12015	chr2:118596200-118598002	1802	-	39.7496	50.8066	59.8928	37.7372	45.1606	46.7871	43.9782	43.0526	45.3663	45.3663	56.4564	64.8867	77.8566	63.8378	63.5324	24.6886	53.9293	68.0609	26.2503	32.3568	29.302	28.8325	29.4184	27.4969	52.0469	55.8508	51.7538	54.9719	45.4914	56.5012	43.5011	48.2233	26.3634	24.8518	22.6863	29.1058	24.8121	29.2181	24.2521	28.6451	27.6585
TCONS_00018468	=	ENSBTAT00000053914	XLOC_013710	HIST1H1D	TSS15179	chr23:31490461-31494121	3660	-	1.48687	1.28718	1.5905	1.39656	1.16539	1.90235	1.79568	0.95277	1.17067	1.17067	0.972355	0.429483	0	0.754494	1.18572	0	0.720344	0.893955	2.02047	1.4348	1.99552	2.18047	1.77544	1.41122	1.62807	1.40822	1.75771	1.7152	1.93015	1.66595	2.05472	1.15209	1.72162	2.61187	2.72729	2.55769	2.31584	2.23865	2.39344	1.85128	1.02396
TCONS_00025754	=	ENSBTAT00000002084	XLOC_019217	INSIG1	TSS21266	chr4:117906797-117920021	2762	-	37.6173	39.5077	36.5896	38.1517	41.4933	41.2437	33.1793	41.5881	41.6807	41.6807	35.0128	30.4371	32.4255	31.8703	27.2284	3.83639	28.6554	32.1269	26.0227	30.1868	24.4033	29.3161	27.8933	26.9478	27.2941	29.4408	33.3103	27.5556	28.9673	26.8071	29.0756	32.3011	28.7755	34.1169	32.3662	28.8525	27.9207	29.1849	24.5524	31.0134	30.0688
TCONS_00012304	=	ENSBTAT00000064634	XLOC_009229	snoZ17	TSS10176	chr19:20703987-20706890	71	-	0	0	0	0	0	0	0	0	0	0	0	0	0	0	0	0	0	0	0	0	0	0	0	0	0	0	0	0	0	0	0	0	0	0	0	318.989	0	0	0	343.752	0
TCONS_00023690	=	ENSBTAT00000025034	XLOC_017629	PSRC1	TSS19526	chr3:34239155-34242726	1757	-	0.00167273	0.000808631	0.00168415	0.0156575	4.78542	5.77849	7.04135	2.31649	4.81309	4.81309	6.21148	5.33551	0	6.26202	0.0457174	0.00424295	0.005379	0.00170535	0.00107544	3.87706	3.74745	0.0481465	0.130061	0.00211328	4.52815	4.5435	2.32335	2.4723	0.0014439	0.0011925	0.0573916	0.00121451	8.4455	8.12517	0.00430218	0.0341298	0.0013699	0.00459413	8.48838	4.63914	10.5419
TCONS_00029086	=	ENSBTAT00000044642	XLOC_021757	FGFBP1	TSS24057	chr6:115940218-115943190	1125	-	154.541	146.373	146.187	138.948	166.202	157.365	137.908	146.091	166.97	166.97	199.606	197.016	170.816	201.376	187.929	206.848	225.143	187.75	145.333	153.148	163.828	133.068	149.765	145.338	133.785	135.647	136.018	129.396	138.224	126.107	131.267	138.041	208.238	217.526	200.467	258.243	258.398	260.065	220.084	249.317	248.113
TCONS_00001593	=	ENSBTAT00000060581	XLOC_001211	SNORA79	TSS1321	chr10:26825619-26825767	148	-	0	0	0	0	0	0	0	0	0	0	0	0	0	31.916	0	0	0	0	0	0	0	0	0	0	0	0	0	0	0	0	0	47.6096	0	0	0	0	0	0	0	0	0
TCONS_00006741	=	ENSBTAT00000047857	XLOC_005012	WDYHV1	TSS5535	chr14:18015439-18033296	1200	-	0.0037575	0.00025713	0.015989	0	4.06204	0.001137	0.00038102	0	4.07657	4.07657	0	0.000380698	0	0.000637637	4.57416	0	0.000261873	0.000387546	0	0.000795229	0.00117347	0.00124648	0.000349894	0.00201448	0.00169761	0.000440973	0.00134347	0	0	0	2.96381	0	0.00555113	12.2536	0.00139889	0.0175374	0	0.000881036	9.80145	0.00536018	10.4046
TCONS_00029615	=	ENSBTAT00000018110	XLOC_022120	LMNB2	TSS24471	chr7:22428166-22448331	4442	-	17.3986	15.8715	15.1641	17.4615	17.4465	18.2217	15.7643	16.1702	17.5272	17.5272	15.7584	17.1123	8.90395	15.9076	17.1533	9.20023	17.5351	14.3777	12.679	13.0907	13.5524	14.6341	13.6571	9.86262	13.4673	11.204	14.4884	11.0046	11.0896	13.3778	8.89724	8.77262	12.1834	13.0548	10.9435	17.1472	14.1357	16.3818	15.6503	15.2159	18.3878
TCONS_00017277	=	ENSBTAT00000030766	XLOC_012896	RYBP	TSS14243	chr22:29324614-29392548	669	-	26.7645	27.2302	27.6034	24.5843	25.2125	27.674	27.1565	17.372	25.3301	25.3301	21.5001	22.2642	31.6094	21.9836	22.3255	11.6883	23.8395	23.8977	22.7275	20.4037	29.4738	25.7923	28.6306	31.5499	23.9405	26.5659	36.3104	25.3956	20.8338	28.4077	34.6451	25.5598	24.0654	30.6106	25.9187	19.9669	19.3953	22.0655	23.173	26.0266	21.8638
TCONS_00021618	=	ENSBTAT00000013193	XLOC_016088	IRF2	TSS17824	chr27:13909015-13950375	1050	-	0	0	0	0.00031335	0	0	0	0.002279	0	0	0.0029691	0	0	0	0	0	3.63003	0	0	0	0	0	0	0	0	0.000387554	1.34645	0	0.00107229	0	0	0	0.00208666	0	1.22355	0.00760965	0	0	0.00180045	0.266503	4.01973
TCONS_00005139	=	ENSBTAT00000060831	XLOC_003838	ENSBTAG00000043839	TSS4218	chr13:33451678-33518904	83	-	0	0	0	0	0	0	0	0	0	0	0	0	0	0	0	0	0	0	0	0	0	0	0	0	0	0	0	0	0	0	0	0	0	0	0	0	0	0	0	0	0
TCONS_00007470	=	ENSBTAT00000063600	XLOC_005622	B3GNT6	TSS6189	chr15:57234743-57235883	1140	-	12.4725	15.946	18.0176	18.1787	15.1135	16.5942	19.5966	22.2824	15.1822	15.1822	2.87578	2.90469	0	6.3705	3.94951	0	5.30566	2.63919	3.23234	5.98045	5.50218	6.07833	3.67771	6.2685	3.15664	5.59908	2.97427	6.07153	4.25217	2.06607	5.6563	4.86645	10.7196	7.22353	10.8386	9.35979	5.24529	11.3724	7.73133	4.50632	7.93995
TCONS_00004358	=	ENSBTAT00000004215	XLOC_003242	IFITM2	TSS3566	chr11:107191849-107193047	616	-	22.3818	23.023	20.1351	16.9322	19.0403	23.1177	19.5765	17.5659	19.1272	19.1272	30.0225	28.3377	0	38.5333	39.5093	0	23.8826	32.1398	19.3951	14.5411	18.1743	14.9431	17.6063	9.39911	19.4487	15.1105	30.9303	11.4048	22.7948	12.2998	10.9675	12.1116	38.0671	25.9947	26.075	33.3656	37.1522	29.0303	38.5922	30.0582	38.6713
TCONS_00033561	=	ENSBTAT00000017659	XLOC_025173	MAGIX	TSS27844	chrX:92287780-92291652	1232	-	0.00609616	9.74458	8.83581	0.0230432	10.2435	11.8134	0.0158138	0.0215842	10.3657	10.3657	7.28012	0.0213772	0.182964	0.0179647	0.0195181	0.0702691	0.930059	25.4706	0.0162316	0.0496854	0.000292809	0.0162954	0.045628	0	4.07925	0.273939	0.18935	4.13464	2.76509	0.0201797	0.0285348	1.81401	8.0353	0	0.0242804	0.0197702	0	14.344	0	0.0292137	17.7741
TCONS_00002794	=	ENSBTAT00000065076	XLOC_002110	FOXN3	TSS2312	chr10:102020146-102300271	781	-	3.07851	0.584819	0.000185015	0	0	0.000206426	0	0	0	0	0.000156315	0	27.6803	0	0	0	0.000152026	0	0	0.000243604	0	0	0.000143674	0.000111663	0.641929	0	0	0.00220636	0	0.0012004	0	0.073933	0	0	0.000334924	0	2.39915	0	0	0	1.70923
TCONS_00012286	=	ENSBTAT00000009025	XLOC_009214	LGALS9	TSS10160	chr19:19738611-19757359	1623	-	61.1947	65.7786	72.6377	63.8929	77.0565	63.3508	71.1683	73.9456	77.4137	77.4137	53.4073	40.7418	0.0350515	39.3667	32.075	0.0203443	43.8357	47.2024	66.7867	59.4422	61.6477	50.8662	70.3963	70.673	63.9482	74.946	64.4993	70.433	63.3102	78.6487	63.5696	77.1255	53.7337	69.8217	62.9318	40.9938	41.2757	46.9483	56.3305	43.9337	19.4082
TCONS_00033640	=	ENSBTAT00000015650	XLOC_025241	CXorf38	TSS27915	chrX:108305476-108325933	1223	-	6.37635	2.98836	5.18205	5.41165	7.57093	4.87577	5.58956	5.26937	7.60626	7.60626	3.58876	6.44052	44.9772	4.75662	6.29759	16.4584	4.93912	6.76916	4.00188	3.59125	3.16913	3.02011	2.73262	5.57738	3.16574	3.96909	5.09634	5.8909	4.29671	8.9457	6.30282	3.66044	5.12378	4.10004	4.19765	3.91427	7.63068	3.89754	4.55557	5.50087	4.34708
TCONS_00011573	=	ENSBTAT00000008396	XLOC_008662	CENPT	TSS9547	chr18:35463581-35467533	1507	-	5.93149	0.000510327	0.00134724	3.83706	1.91398	0.000235928	1.35031	0.000695742	1.91909	1.91909	5.53486	9.36e-05	0	3.0516	3.87446	6.15e-05	3.7358	3.72662	2.18258	0.0653168	1.37348	0.646099	3.04575	5.62987	3.63892	0.000770078	0.00133453	3.73756	0.00192368	0.00824379	1.94507	0.000860193	0.31182	3.08616	4.13207	0.00340629	3.63336	1.59965	1.81e-05	2.75018	2.69124
TCONS_00010741	=	ENSBTAT00000065603	XLOC_008074	LRP3	TSS8876	chr18:43834324-43846316	2358	-	0.551127	0.267472	0.192189	0.210437	0	0.132434	0.265394	0	0	0	0.588117	0.296631	0	0.282421	0.564696	0	0.386696	0.968419	0	0.323653	0	0.151862	0.188283	0	0.276442	0.280621	0.262214	0	0.269751	0.240573	0.184837	0.248691	0.729364	0.920002	0.365644	1.3663	1.14739	1.94087	1.36948	0.324713	1.04278
TCONS_00012023	=	ENSBTAT00000015303	XLOC_008996	CCDC106	TSS9922	chr18:62342040-62345590	1412	-	12.5032	0.000289467	11.885	8.93564	7.88674	0.0143003	4.50417	4.37745	7.92358	7.92358	13.7023	13.7299	19.6965	12.4478	11.2441	13.9703	10.8765	5.81477	0.00194154	10.0912	2.29373	7.48971	0.00395219	13.4267	9.42858	9.00886	8.69925	0.0118735	7.7054	4.10813	0.0200093	4.53322	13.7525	7.07104	3.62956	9.50899	10.413	2.66298	4.92666	6.88803	2.63758
TCONS_00006753	=	ENSBTAT00000017600	XLOC_005023	SNAI2	TSS5547	chr14:21577308-21580910	1988	-	22.9846	23.1882	27.4405	27.0236	24.414	23.4785	25.5557	24.7874	24.5246	24.5246	26.5315	20.9366	19.7331	23.2769	24.6875	24.9243	26.2193	30.3778	27.0533	28.4725	26.5273	23.3685	27.0382	24.9844	27.7415	25.2108	27.1421	29.2606	23.4513	26.9742	26.2521	28.6401	23.0558	27.0709	25.4915	24.8435	23.4123	26.9477	21.0245	25.1493	24.3403
TCONS_00002866	-	-	XLOC_002178	-	TSS2384	chr10:86297439-86298258	819	-	9.66934	4.58021	5.57376	8.67997	9.0049	7.07933	6.57366	5.84542	9.046	9.046	8.81262	9.33101	0	10.2687	8.72841	0	6.97748	2.88397	11.9814	5.30528	8.25942	8.47187	8.24286	10.598	8.37687	4.71199	3.82081	9.32523	6.21682	6.28431	6.45242	7.11551	3.62757	7.30016	6.23411	8.50459	4.10566	5.49015	0	4.87071	4.37986
TCONS_00028024	=	ENSBTAT00000063207	XLOC_020935	DESI1	TSS23172	chr5:113205338-113227792	817	-	33.2394	23.2134	20.141	23.241	16.7955	23.7681	21.601	30.7031	16.8706	16.8706	22.3754	16.3332	30.3724	24.4654	24.8533	25.7403	22.525	31.6961	23.997	28.8081	17.2937	29.8719	26.1397	7.99391	29.8313	17.449	33.6442	26.0367	25.8267	17.0921	25.0727	12.7624	12.052	9.92244	17.637	11.7952	22.3971	15.2741	10.8547	13.9034	3.17229
TCONS_00033753	-	-	XLOC_025338	-	TSS28015	chrX:139011550-139033626	213	-	0	22.4575	12.802	0	25.5165	0	1.7641	0	25.6332	25.6333	0	0	0	0	5.22028	0	0	0	27.0034	0	0	0	61.342	0	0	0	22.4973	12.6517	11.9211	0	0	10.9657	0	0	0	7.31008	6.81402	12.8551	0	0	0
TCONS_00031820	=	ENSBTAT00000056113	XLOC_023809	MSMP	TSS26341	chr8:60328032-60333812	420	-	3.48248	13.5222	24.7396	14.332	10.6544	11.6837	9.61561	17.1924	10.7023	10.7023	0	17.839	92.8595	9.34677	7.47514	31.833	3.8017	0	27.8739	8.22848	15.8532	8.35268	8.15948	12.089	4.33346	10.8461	11.6827	11.5626	7.53361	2.60223	14.9414	9.31615	7.53498	11.7415	9.72732	3.65264	7.08389	6.8843	26.7646	4.467	13.5081
TCONS_00010135	j	ENSBTAT00000057594	XLOC_007628	PPP1CC	TSS8380	chr17:56814812-56833870	1553	-	4.80603	15.2329	9.52137	13.2666	13.2854	6.58095	17.1252	9.14072	13.3485	13.3485	7.90333	16.9097	16.476	2.06782	2.20712	0	11.7476	15.9755	13.7468	17.7966	11.478	14.6995	14.5205	19.5057	12.4601	12.8871	16.4817	11.7566	3.55392	0.0175082	18.644	12.1414	0.00181151	0.0140268	3.5033	0	6.55409	0.47159	3.68696	0	0.00711139
TCONS_00022103	j	ENSBTAT00000018639	XLOC_016457	HERC4	TSS18225	chr28:24587723-24715446	2397	-	0	8.32066	0.00121149	5.27775	5.45636	4.05938	2.0766	0	5.48205	5.48204	0	1.95572	24.132	0	0.0020699	0	0	0	0.00106605	0	9.42226	2.79237	2.44322	5.91916	7.63151	0	0.000984996	0	0.000682913	0	3.00731	5.41176	0	0	0.000399319	0	0.00224196	0.00362521	0	0	0
TCONS_00002183	=	ENSBTAT00000054014	XLOC_001646	PARP6	TSS1805	chr10:18999157-19024358	1286	-	0	0	0	0	0	0	0	0.701972	0	0	0.842792	0	34.7373	0	1.52867	0	0.661592	0	0	0	0.871194	0	0.759464	0	0	0	0.311665	0	0	0.917662	0.96068	0	0	1.11444	1.2188	3.60313	0	2.17497	1.63509	0	0
TCONS_00004089	=	ENSBTAT00000028235	XLOC_003066	ID2	TSS3360	chr11:88584861-88587166	1179	-	10.8257	9.76932	12.4475	12.2096	13.1006	10.7373	10.7462	11.5388	13.1603	13.1603	16.1147	13.639	0	15.5607	12.3379	13.909	18.8525	16.2739	10.366	13.0265	9.88913	11.2451	16.0803	16.9536	14.9557	14.185	11.2874	12.2288	14.0782	13.1228	14.2378	10.7794	11.6129	9.84784	8.20311	12.822	12.4202	11.7196	14.0885	10.3697	12.4114
TCONS_00002608	=	ENSBTAT00000003008	XLOC_001976	DLGAP5	TSS2165	chr10:67863305-67908834	3023	-	3.60267	4.25216	3.1165	3.19036	3.57114	2.92466	3.77948	1.83867	3.58781	3.58781	2.37888	1.64019	0	2.55539	1.49607	5.70823	1.40583	1.16085	4.02277	4.49263	2.54381	3.55081	2.21115	2.41134	3.54039	3.35244	5.76168	3.57307	3.35486	1.83216	3.0518	2.82445	2.30489	2.28897	1.88979	4.09111	3.71439	3.89713	3.3686	3.31322	3.84308
TCONS_00034224	=	ENSBTAT00000030053	XLOC_025725	UXT	TSS28429	chrX:91468064-91474474	541	-	58.1609	66.0843	61.4054	96.8013	85.4509	77.1158	70.1965	94.5349	85.8445	85.8445	85.2573	85.231	196.447	100.658	86.6292	93.0378	81.3474	74.6616	45.2526	48.5423	47.2681	51.8582	47.9401	33.2039	43.9531	71.2672	58.5432	63.5314	37.6681	63.4168	70.2147	67.4758	64.099	65.287	63.0184	90.6348	99.3616	84.9298	95.7557	94.0427	80.0037
TCONS_00027855	=	ENSBTAT00000062056	XLOC_020809	bta-mir-2284r	TSS23033	chr5:101493809-101545720	63	-	0	0	0	534.265	0	0	0	0	0	0	0	0	0	0	0	0	0	0	0	0	0	0	0	0	0	0	0	0	0	0	0	0	0	0	0	0	0	0	0	0	0
TCONS_00004585	=	ENSBTAT00000052057	XLOC_003410	GJB6	TSS3754	chr12:36310778-36318420	1528	-	11.0567	11.2238	10.4795	8.27947	7.57239	10.6869	10.4141	10.628	7.60706	7.60706	10.0236	11.0823	0	8.8872	9.36187	21.1878	12.1408	9.5605	15.5512	15.5839	15.3921	19.9795	18.235	11.9433	9.04326	10.3855	8.57517	10.903	12.0136	8.48021	11.955	10.9248	6.1131	7.46657	16.2595	7.44935	6.06019	5.78991	8.48446	7.18879	6.40528
TCONS_00025663	j	ENSBTAT00000012969	XLOC_019146	GSTK1	TSS21188	chr4:107468120-107473271	632	-	3.36331	15.417	10.3477	18.9652	16.6074	15.4187	25.6366	10.3404	16.6856	16.6856	29.1481	28.4435	0	40.736	21.0736	0.000636875	28.125	0.00434286	18.9932	0.00722997	15.3377	9.59089	4.73596	0	16.0673	22.4142	12.0167	25.4618	23.1973	26.911	9.0529	23.2457	8.94323	10.4295	11.1124	39.4079	13.8272	31.5916	43.8191	11.4931	11.2813
TCONS_00006116	=	ENSBTAT00000043285	XLOC_004527	WFDC5	TSS4999	chr13:74202931-74205250	384	-	10.1479	6.04534	11.3056	5.47126	9.3067	10.031	2.00539	2.59733	9.34969	9.3497	4.19933	6.28661	0	2.06444	2.06872	0	2.42206	6.14156	8.55524	19.493	16.977	7.00161	20.138	15.4357	6.29894	6.35599	11.8578	8.27378	2.07837	3.71613	9.84393	6.64726	34.3145	30.4419	46.4343	12.3946	37.4628	5.00294	17.9226	8.13835	16.7153
TCONS_00008654	=	ENSBTAT00000012258	XLOC_006533	MORN1	TSS7179	chr16:51699102-51749791	1476	-	1.05232	1.44908	0.292142	1.10329	0.235054	1.24492	0.829494	0.268587	0.236139	0.236139	1.12326	0.675115	0	1.10311	1.09319	4.99086	1.25492	0	1.37663	1.03862	1.13757	1.50326	0.26076	0.798542	0.440497	0.222858	2.07616	1.08512	0.219232	0.777552	1.24654	0.672012	0.782835	0	0.366278	0	0.861313	0.314436	0.759649	0.684803	0.713675
TCONS_00032080	=	ENSBTAT00000062919	XLOC_024022	U2	TSS26572	chr8:100603366-100681999	118	-	0	0	0	0	0	0	0	0	0	0	0	0	0	0	0	0	0	0	0	0	0	0	0	0	0	0	0	0	0	0	0	0	0	0	0	0	0	0	0	0	0
TCONS_00026428	j	ENSBTAT00000000558	XLOC_019737	TARBP2	TSS21843	chr5:26681458-26686845	859	-	4.10827	2.58559	1.76911	3.78349	7.32365	2.40355	1.91342	2.54875	7.35725	7.35725	3.03114	2.4626	0	1.97554	1.54697	0	0	6.56863	2.27188	5.97853	5.60519	5.66537	4.28055	4.23063	8.38891	2.70119	1.6846	2.73592	6.02167	9.72731	6.30349	1.52445	7.2024	3.92498	2.89613	4.22328	0	7.77906	2.07599	1.47517	7.16875
TCONS_00017891	=	ENSBTAT00000024362	XLOC_013287	SEMA3F	TSS14701	chr22:50732720-50760591	2379	-	6.51389	6.45178	8.96279	1.50178	6.37004	3.94699	5.25909	2.36841	6.39905	6.39905	3.00591	9.19276	49.243	2.30491	0.0582708	3.19848	1.02623	1.1152	6.01064	3.07463	4.94562	5.83504	4.53665	3.07794	2.12733	6.04324	1.90846	6.08991	0.00221921	5.75182	10.1525	5.56697	0.837152	2.88592	0.00046223	2.585	1.91577	1.84883	12.8564	1.19624	0.0307817
TCONS_00005146	=	ENSBTAT00000015413	XLOC_003844	MAP3K8	TSS4224	chr13:35600312-35626614	2509	-	11.813	8.38071	11.2006	10.2896	7.48427	10.1235	9.78355	9.10049	7.5183	7.5183	8.35565	7.85421	8.91211	7.82128	7.33166	3.23098	7.67455	10.0128	7.33487	6.80484	5.84845	7.26046	6.89984	5.89487	6.32279	6.3484	8.8133	5.97048	4.79144	5.43147	5.51286	5.78241	7.38131	8.12637	10.0239	5.59674	6.03985	6.85554	4.52755	5.74473	5.20378
TCONS_00024673	=	ENSBTAT00000066195	XLOC_018355	ENSBTAG00000048022	TSS20327	chr3:43619569-43629406	795	-	7.13059	5.87353	1.76909	6.73338	7.0053	8.45734	3.24106	4.15632	7.037	7.03699	5.91346	3.26552	0	3.94692	3.29615	0	3.60604	1.78955	6.08238	5.31814	4.03688	4.39206	2.2518	9.0031	8.09081	6.0571	10.9561	6.09629	8.72209	6.94079	6.68478	9.0051	4.83614	7.93201	2.80228	3.51307	4.08569	5.99861	1.15316	2.68273	7.44899
TCONS_00019774	=	ENSBTAT00000009534	XLOC_014680	TMEM204	TSS16274	chr25:1182104-1237269	1531	-	5.32787	4.50918	5.43327	3.11482	5.92102	3.53709	4.24621	3.72356	5.94806	5.94806	7.56844	5.06798	0	10.5615	7.34742	5.44387	7.7255	5.40463	3.85465	4.07237	3.50036	4.7077	3.7868	4.70945	5.38463	3.98471	5.08751	2.13402	4.0994	3.8626	3.04341	3.71373	5.56766	6.27221	6.02335	3.83937	6.55285	7.79394	7.35973	8.87532	5.72647
TCONS_00027956	=	ENSBTAT00000042747	XLOC_020885	CECR5	TSS23118	chr5:109152547-109430265	1436	-	0.10696	16.1386	10.3461	14.4131	19.3615	15.6105	8.17542	7.41649	19.4498	19.4498	14.4839	13.3005	40.3984	17.7952	17.474	19.1876	22.5116	24.2556	7.3342	11.9178	8.29735	14.7658	12.362	15.6601	17.5156	7.57612	20.999	15.338	6.35076	9.34797	13.3314	21.3115	17.5039	22.6365	17.1262	22.9311	30.929	21.1067	23.3232	23.1	16.6806
TCONS_00016354	=	ENSBTAT00000051513	XLOC_012191	U1	TSS13473	chr21:45387108-45387272	164	-	20.6595	20.5855	28.0968	0	0	0	20.4647	0	0	0	0	0	0	20.7255	0	0	0	0	0	0	0	0	0	0	0	0	0	0	0	0	0	0	51.3483	0	0	42.1441	0	0	0	0	0
TCONS_00020453	-	-	XLOC_015176	-	TSS16819	chr25:16541806-16543768	1539	-	17.1022	16.9108	16.8624	19.7718	21.6866	14.9421	16.2471	12.9918	21.7845	21.7845	13.0127	12.4735	0	19.5839	14.5558	0	16.458	17.0352	18.4165	13.8128	15.5254	10.2671	18.541	13.8126	19.2707	18.2148	13.2528	16.8031	12.7628	15.8261	17.9368	13.4178	21.9429	20.9687	19.2282	23.5806	24.3661	26.49	25.9956	24.2278	27.1705
TCONS_00002528	=	ENSBTAT00000051726	XLOC_001914	5S_rRNA	TSS2095	chr10:51758912-51921260	119	-	0	0	0	0	0	0	0	0	0	0	0	0	0	0	0	0	0	0	0	0	0	0	0	0	0	0	0	0	0	0	0	0	0	0	0	0	0	0	0	0	0
TCONS_00021234	=	ENSBTAT00000007599	XLOC_015791	LDB1	TSS17491	chr26:22650617-22663974	3005	-	0.000952426	0	0.00117989	0.00146648	0.000832819	0.00101798	0	0	0.000749002	0.000749002	0.00126815	0.00119635	0	0.00166979	0.00161631	0	0.00125432	0.00682464	0	0.00231789	0	0	0.000843225	0.00088575	0	0.000676332	0.000962424	0	0	0.000758348	0	0.000521417	0.032405	0.178422	4.64194	0.00403914	2.28262	0.00850387	0.00465184	14.8324	8.00064
TCONS_00009103	=	ENSBTAT00000017996	XLOC_006853	APITD1	TSS7534	chr16:44017900-44032550	742	-	14.9362	17.1194	15.4422	17.909	19.8749	19.0266	17.0428	16.0933	19.9725	19.9725	11.1645	16.1121	0	16.1089	21.8794	0	27.8928	27.1612	16.5093	16.2337	17.4395	15.3601	23.1618	28.5604	22.8854	16.3447	24.6447	12.4385	11.6657	18.4087	26.0996	25.5357	37.5303	36.5804	25.0789	41.5996	33.9119	35.4772	37.4428	49.3436	40.9577
TCONS_00018697	=	ENSBTAT00000022396	XLOC_013872	SRPK1	TSS15367	chr23:9751128-9824614	2285	-	3.46252	5.67106	6.46595	12.5534	2.96288	2.3675	3.72611	0.000539967	2.97759	2.9776	0	0	22.5836	0	1.11004	3.40056	0.62721	0.0280443	1.24471	0	2.19675	2.34086	0.904995	7.42852	0	0	2.78057	1.90148	1.69664	0.00242268	0	11.7052	0.773562	0	0	0	0	0.626729	0.00578574	2.72987	0
TCONS_00010772	j	ENSBTAT00000044557	XLOC_008095	FXYD5	TSS8899	chr18:46067129-46078935	826	-	12.2577	16.7046	12.775	13.6006	10.8581	12.994	15.3475	13.3645	10.9069	10.9069	9.90652	11.1895	45.8619	17.7321	15.3222	0	14.1665	8.3656	13.1086	12.1009	16.5874	20.5688	19.1892	10.8887	12.3381	17.5738	27.6101	14.7083	14.4435	15.545	13.0058	9.26269	18.3341	13.0286	15.6623	13.6889	20.4205	10.1834	25.552	23.3275	14.4012
TCONS_00000598	=	ENSBTAT00000022620	XLOC_000462	C1H21ORF70	TSS510	chr1:145154623-145178772	915	-	12.8894	9.63486	11.1027	14.3935	9.58719	13.018	11.1379	10.035	9.63225	9.63225	14.7006	9.89165	79.1278	11.1457	6.24686	12.4903	11.7016	9.96551	12.3651	8.53208	9.59119	8.83188	11.8159	2.0343	6.31901	5.84456	11.0094	11.2202	9.32635	11.1194	9.60378	12.0917	7.66097	10.607	8.96477	13.6263	11.754	11.1624	6.45928	9.63768	14.358
TCONS_00004583	-	-	XLOC_003409	-	TSS3753	chr12:36282592-36285480	1352	-	45.6022	49.1284	50.0975	44.0941	50.1655	43.9098	56.1706	51.6183	50.3928	50.3928	24.9148	32.8872	78.1283	23.0317	27.039	15.9707	26.3931	25.8044	37.0201	44.1599	42.3753	35.6204	47.4356	50.2854	47.9131	40.2553	46.2433	40.0825	36.479	32.029	44.9414	42.7567	82.4943	87.152	88.778	54.7573	51.6362	63.4478	58.9697	53.7219	53.4887
TCONS_00029285	j	ENSBTAT00000013781	XLOC_021895	AKAP8L	TSS24214	chr7:8754253-8787049	2109	-	0	0	0	2.61702	6.74198	0	0	0	6.77454	6.77454	3.10291	0	0	2.5137	0	0	3.32673	3.84072	0	0	0	0	1.57754	0	3.02297	0	0	1.43054	0	5.18997	3.13375	0	2.53281	0	0	0	0	0	0	0	0
TCONS_00029376	=	ENSBTAT00000046060	XLOC_021964	HOOK2	TSS24290	chr7:13864083-13874728	2553	-	12.034	5.36976	9.08154	6.904	7.06031	4.49307	7.97838	8.83214	7.09342	7.09342	13.7915	6.99228	0	9.08452	5.81515	32.4185	6.60371	8.6034	4.75143	9.8254	6.71205	6.64541	5.45489	6.79992	6.21373	7.53055	9.35256	6.7927	5.67037	5.83489	2.07485	4.91574	14.664	15.4249	13.5795	9.02391	7.58707	3.51621	23.0407	6.03436	13.9948
TCONS_00031098	-	-	XLOC_023228	-	TSS25703	chr7:52986474-52986955	481	-	12.3474	6.73496	15.3673	16.1997	9.93091	11.1533	10.038	11.4605	9.97623	9.97623	8.00377	14.8641	62.6301	7.92729	9.05975	22.716	8.9775	12.7222	11.49	11.7017	11.386	13.7032	11.6878	0	10.3931	9.2383	8.42744	14.8549	18.283	17.8214	10.3505	5.23149	6.66768	17.7119	7.50021	16.5514	6.03715	17.6138	12.8922	7.16212	4.83026
TCONS_00015163	=	ENSBTAT00000016708	XLOC_011264	HSPD1	TSS12462	chr2:86438917-86449372	2551	-	31.7008	24.842	31.9338	28.6761	22.6552	13.9803	20.4243	24.9351	22.7583	22.7583	25.6143	28.597	0	27.8483	17.8565	0	20.2255	15.38	13.7333	37.8325	18.8008	20.7423	10.4929	6.71088	39.6468	38.8101	25.3383	18.1887	19.7443	22.3468	23.1907	23.3954	26.5029	23.6545	16.4722	32.92	33.2388	19.8719	36.1174	22.638	15.4343
TCONS_00013024	o	ENSBTAT00000025446	XLOC_009721	CDC42EP4	TSS10739	chr19:58602449-58622767	2786	-	0.00193429	0.00108989	8.70021	0.00530306	0.130322	0.00129092	0.00111999	0.000710869	0.119299	0.119299	0.000442441	5.34055	58.0267	4.80263	0.00189217	0.00840127	0.00106893	0.00100037	6.04282	0.0200706	0.00031418	0	0.000280731	11.9253	0.000395361	0.000666562	0.00112953	0.000275505	0.000386946	0	0.0202332	8.65701	7.14983	24.421	5.3244	0.00321749	11.618	0.0979005	1.95793	0.0207394	3.86031
TCONS_00001868	j	ENSBTAT00000019138	XLOC_001422	ACTR10	TSS1557	chr10:70761696-70788174	1070	-	4.72767	0.000440632	0.000566166	0.00375872	1.97206	5.52053	0	0	1.97836	1.97837	0.227097	0.00163382	22.5727	0	3.77794	16.3744	5.03379	8.47194	4.62398	2.74049	0	3.75625	0.000522275	2.16867	7.23456	2.81728	4.65571	7.61073	4.08587	0.035825	5.85761	3.35156	0.00460887	2.56899	2.71766	2.17315	3.63376	0.00196635	3.36657	0	2.91667
TCONS_00003141	=	ENSBTAT00000002694	XLOC_002378	IL36A	TSS2603	chr11:46569031-46573717	634	-	82.512	102.413	151.776	128.857	116.965	91.2607	138.758	0	117.505	117.505	74.634	113.654	0	111.823	90.8315	0	11.209	87.1196	56.8113	47.0219	61.5543	52.2375	72.503	34.4913	90.6297	53.5263	90.8345	88.7598	78.2283	0	60.6711	38.5548	300.52	252.317	268.522	230.392	178.195	141.531	214.546	241.086	213.153
TCONS_00029070	j	ENSBTAT00000026785	XLOC_021743	LETM1	TSS24043	chr6:109709097-109736356	4277	-	0.00132323	0.0019042	0.00418608	0.00163071	0.00299657	0.00247293	0.00240938	0.00262098	0.00267991	0.00267991	0.0338622	7.11514	0.00137732	0.00512143	4.53426	0.429795	0.00850559	0.0611641	0.00124653	0.000509833	0.00139183	0.00709139	0.00482204	0.0148371	0.00138373	0.00342338	0.00147548	0.00781199	0.00124553	0.000697321	0.00277904	0.00307151	0.00443723	0.183057	0.0046952	0.000839051	0.0110895	0.0607908	5.84919	0.011914	0.0191578
TCONS_00004987	-	-	XLOC_003718	-	TSS4091	chr12:11376782-11376854	72	-	2266.49	4532.99	775.728	2973.62	3133.14	3378.05	2533.54	3254.14	3147.44	3147.44	3751.64	2597.29	16667.6	2572.47	1143.32	0	3560.66	0	4060.04	2625.29	2586.39	4087.45	2622.17	3933.26	3789.02	4080.48	2127.05	2884.09	3172.49	3498.47	3918.61	2640.81	2692.62	0	1262.01	2228	1904.69	2500.67	2603.15	2108.96	1828.7
TCONS_00014669	j	ENSBTAT00000038016	XLOC_010923	COL16A1	TSS12073	chr2:122557457-122611951	5014	-	0	0.00616199	0.0120532	0.000344956	0.0120836	0.00703795	0.00673259	0.000986237	0.0109505	0.0109505	0.00549477	0	0	0.0197859	0.00152644	0.0063899	0.0189707	0	0.00792994	0.00238882	4.61766	0.000122765	0.0908228	0	0.0050392	4.42911	0.00784741	0.00799364	0.0236281	0.011202	0.0142607	0.000120469	0.0153385	0.0158239	0	0	0	0.0207774	0	5.90777	0.000129226
TCONS_00017493	=	ENSBTAT00000017844	XLOC_013029	CCDC51	TSS14405	chr22:51994140-52003709	1585	-	6.79017	10.2059	12.6301	17.3495	15.7391	15.9704	15.0632	15.6228	15.8155	15.8155	15.8677	17.0387	0	20.5781	13.282	19.1645	27.5555	12.5619	10.1576	8.90781	14.4437	10.4391	14.5451	12.38	12.6792	8.99314	11.6635	10.0843	14.1623	14.0854	10.664	11.5347	24.4619	13.9735	26.063	24.3402	34.068	26.907	29.2078	33.0789	31.5319
TCONS_00012914	o	ENSBTAT00000011106	XLOC_009660	SOCS3	TSS10662	chr19:54458828-54460209	1381	-	3.48086	5.17686	4.86516	6.39079	5.24076	6.77983	4.87806	5.21581	5.26486	5.26486	9.88678	9.54651	59.614	8.04288	6.50538	8.67503	7.21144	10.6936	6.50862	5.7631	6.15927	4.65448	7.9165	2.79712	6.15109	3.55172	5.09341	4.57336	7.73698	4.62798	5.05214	5.93397	35.8695	32.1388	27.733	28.3121	17.5674	18.3207	23.9053	22.4095	25.7831
TCONS_00016101	-	-	XLOC_011983	-	TSS13255	chr20:23273795-23274376	581	-	11.5831	4.96419	10.1942	7.59849	8.23485	9.04297	6.5767	7.39138	8.27243	8.27243	16.0127	6.74218	0	11.6861	8.34719	16.7435	11.3436	2.34431	10.1629	3.83336	6.71388	9.18211	7.65763	8.61483	13.6187	9.36287	6.21169	9.26475	7.58025	7.29766	8.58276	5.14136	29.4876	33.2311	41.4619	37.4125	40.0487	42.1939	38.0104	38.713	35.6029
TCONS_00005023	=	ENSBTAT00000025703	XLOC_003752	BTBD3	TSS4126	chr13:5582215-5614965	1635	-	5.89314	7.09476	5.92976	8.05085	1.46297	5.17113	3.02789	8.06956	1.46893	1.46893	7.69541	3.09594	33.4415	4.47714	1.37077	0.0161223	2.51293	2.37857	3.17025	2.27648	5.11442	1.88995	2.44689	0	5.33284	3.06259	4.90595	3.88585	7.35699	4.01872	0	5.37934	0.00159084	3.55233	0	3.94469	4.60216	4.19603	3.92712	2.72101	5.63598
TCONS_00004576	j	ENSBTAT00000010916	XLOC_003407	N6AMT2	TSS3748	chr12:36055181-36075367	1528	-	0.000476967	0	0.000547219	5.25705	3.29403	6.76155	0.0337126	2.83371	3.30654	3.30655	0.000144049	2.36243	0.0017272	0.000440748	2.23265	0.0010258	0.00032774	0.000432958	0.946767	10.7868	2.57004	2.89956	6.73333	0.000254134	4.30614	4.67814	0.000308991	2.35218	0.000149685	4.28497	3.1213	1.55005	3.51957	3.60456	0.00446054	5.46428	3.68446	2.25619	0.0001641	0.000400473	2.05177
TCONS_00017711	=	ENSBTAT00000030804	XLOC_013171	VHL	TSS14567	chr22:16760054-16764930	829	-	10.6545	3.87292	6.97625	4.58984	6.57489	9.41499	9.41306	2.86609	6.60527	6.60527	8.27166	7.71141	0	4.64762	8.09065	12.6222	6.22853	5.21048	3.01989	4.78355	10.189	6.57819	5.74905	4.37494	11.3199	6.6073	6.65996	7.61825	4.71269	8.30537	2.82872	10.4997	7.87252	13.9993	14.4292	10.9672	12.6693	6.32405	10.9956	9.04712	11.3267
TCONS_00005410	=	ENSBTAT00000063422	XLOC_004028	POFUT1	TSS4437	chr13:62237056-62276100	1412	-	0	0	0	0	0.0245239	0	0	0	0.0231417	0.0231415	0	0	29.3204	0	0	0	0	0	0	0	0	0	0	0	0	0	0	0	0	0.029186	0	0	0	0	0	0	0	0	0	0	0
TCONS_00019871	j	ENSBTAT00000066205	XLOC_014750	MGRN1	TSS16349	chr25:3754934-3791613	3202	-	4.67649	0.00178402	0.00331257	2.03823	2.5094	0.00254804	0.0149526	0.00756272	2.48011	2.48011	0.00238181	5.42028	33.0662	0.0158681	0.0111714	17.4938	3.67282	1.18576	1.78178	4.61444	2.87912	11.1375	0.80725	12.1984	0.00514687	0.00386364	14.5629	3.55057	0.00467757	0.000889774	0.0245174	13.3485	0.00403068	10.125	0.464832	0.149758	7.73476	3.70161	0.00258502	0.192631	3.33112
TCONS_00013164	=	ENSBTAT00000040802	XLOC_009835	U1	TSS10862	chr19:15193840-15194001	161	-	0	0	28.1908	0	0	0	0	0	0	0	20.813	0	0	0	0	0	0	0	0	0	0	0	0	0	0	0	0	0	0	0	0	0	0	0	0	0	0	0	0	0	0
TCONS_00027011	=	ENSBTAT00000054491	XLOC_020185	LPCAT3	TSS22337	chr5:103841284-103847397	1722	-	10.7873	9.58579	10.0506	11.4281	6.02967	11.837	8.53183	4.12816	6.05715	6.05714	8.11697	10.6645	18.6497	4.87019	2.70509	0.0387807	5.6625	7.37516	9.58972	6.76335	10.2533	9.61382	11.1862	0.000292087	8.64281	6.07964	6.98906	6.53151	4.47643	7.61593	6.18613	8.05087	16.4927	9.36052	9.15739	9.22419	11.1719	11.4152	20.716	11.6907	13.0358
TCONS_00027116	=	ENSBTAT00000026064	XLOC_020250	MICALL1	TSS22415	chr5:110213000-110240434	4253	-	28.0472	28.7961	32.7287	28.3609	32.8292	27.1623	30.5864	32.8252	32.9774	32.9774	28.8826	27.0978	31.6722	29.0402	27.0171	43.7616	31.2663	26.7548	20.649	20.4786	21.8245	22.9178	21.3767	24.6509	26.3358	25.7993	26.9925	26.6975	27.655	27.4733	29.8276	27.197	29.398	26.282	27.9234	28.8875	29.5101	24.7282	31.1693	26.6416	24.5684
TCONS_00018476	=	ENSBTAT00000015499	XLOC_013718	HIST1H1C	TSS15187	chr23:31636946-31637588	642	-	4.36015	7.13348	3.03511	6.05413	4.36312	6.42877	2.86763	3.6966	4.38359	4.38358	3.93843	2.37972	0	0.774258	2.30004	0	3.77217	0	6.85759	3.46229	3.03503	2.48778	4.60724	0	0.754466	5.28908	7.04476	5.17484	1.48243	2.66185	2.72573	1.22834	6.84073	5.54489	10.0187	6.29004	3.7005	7.26103	2.16144	1.04642	7.66177
TCONS_00002900	=	ENSBTAT00000015354	XLOC_002202	ENSBTAG00000011553	TSS2413	chr11:2119289-2130742	1261	-	23.0925	11.9814	15.637	22.6909	23.1931	14.8019	22.0606	20.2353	23.3024	23.3024	26.8275	21.8911	94.6126	29.4482	24.6865	13.0668	24.4087	27.0425	17.1481	20.1768	18.6588	16.8738	17.0215	16.0746	19.8845	22.0648	14.3565	16.7665	16.8512	16.1186	18.6288	12.9033	23.5522	30.9248	23.9641	29.109	26.6359	27.6763	32.4765	20.5411	31.6926
TCONS_00028106	=	ENSBTAT00000066270	XLOC_020993	IL17REL	TSS23239	chr5:120992688-121010301	957	-	1.51642	0.000219873	7.68e-05	1.67356	0.000246409	0.177049	4.24e-05	0.000114268	0.000215178	0.000215177	0	0.000230232	30.1343	0.000209974	0.000768065	0	0.00704871	0.000226005	0.000113689	2.32187	0.000175156	0.0109574	1.59911	1.96816	0.0634376	4.41989	0.00023744	0.000766226	1.86575	0.0517124	4.45989	5.37485	9.2354	0	7.93883	4.7546	7.60418	0.000299526	0	8.66157	5.14768
TCONS_00006998	-	-	XLOC_005226	-	TSS5762	chr14:25541787-25542203	416	-	11.6894	8.76703	8.00158	21.0875	17.775	20.3259	18.874	14.9183	17.8561	17.8561	11.907	14.8838	0	8.84495	10.3191	29.5699	18.364	24.841	23.9309	13.5398	16.3035	22.7025	27.0475	25.3571	21.0449	12.0257	13.7127	8.92475	10.4122	18.0433	18.5259	11.3499	36.4537	20.9599	17.8992	4.30907	33.3994	22.9282	23.4949	24.8615	17.291
TCONS_00021417	=	ENSBTAT00000049493	XLOC_015919	ENSBTAG00000035013	TSS17644	chr27:3150949-3151920	459	-	2.23997	1.10629	0	0	3.90701	2.20467	2.21727	2.87352	3.92472	3.92472	1.1531	2.31691	0	3.40487	1.1368	0	1.34776	3.38589	0	1.34209	0	0	2.78739	0	4.5754	0	0	2.24549	4.52511	0	1.34845	1.82439	3.18086	1.93708	0	1.26825	5.2571	1.27066	0	2.77847	5.76875
TCONS_00006777	=	ENSBTAT00000024714	XLOC_005041	SDR16C5	TSS5567	chr14:25105061-25191875	1120	-	0.0152034	8.1657	31.7348	0.0413263	0.0265619	0.39125	0.0195037	0.0204397	0.0238108	0.0238108	6.66254	28.9248	202.185	46.9672	21.6159	47.9591	54.6582	107.961	43.3231	0.0487258	7.24167	2.51114	0.0997378	0.205455	36.7342	25.22	0.339032	24.4744	0.00503666	0.0699645	0.0648567	0.00818782	0.0566282	1.41833	0.0367959	0.00986439	19.7317	0.0431398	88.5816	1.10278	0.00354428
TCONS_00004314	=	ENSBTAT00000066145	XLOC_003214	NDOR1	TSS3530	chr11:105883824-105892426	2373	-	2.65711	0.0230612	3.52301	0.777158	8.06075	5.91514	6.39451	0.0282471	8.09699	8.097	0.897737	5.06316	0	6.79401	7.27407	0	10.35	3.49456	2.22098	0.000172992	0.00963935	0	1.27829	0	0	0.00116621	0	0	1.06362	0.000646809	6.19629	2.72908	1.01993	1.3176	0.00864268	6.24224	4.03737	7.69481	6.70019	6.17907	0.0200272
TCONS_00005244	=	ENSBTAT00000006739	XLOC_003915	BMP2	TSS4304	chr13:49550049-49561303	2579	-	9.63726	9.31856	11.3151	9.06386	8.79647	12.3708	9.80166	10.8029	8.83681	8.83681	13.6823	13.53	18.9819	16.647	13.0824	10.5696	11.5751	16.7738	6.64176	7.8958	7.30304	7.59667	6.74786	5.97719	6.62714	9.13083	7.17699	8.52271	8.50861	8.62042	8.67432	9.50741	9.65833	9.26277	7.21431	9.87239	10.951	8.98475	8.3402	10.2862	10.0091
TCONS_00018912	=	ENSBTAT00000009133	XLOC_014024	ATAT1	TSS15534	chr23:28156648-28169424	1170	-	1.25307	0.000134881	1.45355	0.0498033	0	0.000844957	0.365074	0.621697	0	0	0	0.84146	0	0.45677	0.0643773	6.09248	0.00888764	0.367989	5.52209	2.043	0.95261	0.000111543	2.05422	0	0	0	0	0	0	0	1.98435	0.734294	0	0	0.00552114	0	0	8.76e-05	3.57314	0.975961	1.91296
TCONS_00025024	=	ENSBTAT00000006186	XLOC_018616	AKIRIN1	TSS20622	chr3:107574784-107586950	3726	-	15.1709	14.6906	13.6042	14.6269	13.9299	16.4223	14.844	15.8744	13.9938	13.9938	17.3842	15.5165	6.64261	17.5454	15.1932	22.4449	16.1703	13.3408	10.9437	10.9121	12.1134	12.3615	12.4186	14.2989	13.2091	12.1295	11.8371	12.3794	12.3345	10.9666	11.2417	14.4044	10.6185	10.2579	12.1815	11.4566	12.4901	10.0889	8.64657	11.8796	9.74869
TCONS_00033089	-	-	XLOC_024801	-	TSS27442	chrUn_GJ060032v1:1996-8794	579	-	24.2974	29.7104	21.7696	23.2523	16.1091	15.1851	9.80264	19.318	16.1835	16.1835	38.2034	25.6908	0	34.7646	32.0156	41.072	21.378	12.3087	23.0397	11.6043	25.9419	21.4018	13.4637	13.2351	18.1884	15.7379	14.1762	16.268	32.3955	16.6272	17.281	22.4364	65.3828	64.4222	52.8784	68.0135	64.6877	75.5671	53.16	60.8674	61.8505
TCONS_00007784	=	ENSBTAT00000000556	XLOC_005860	CRYAB	TSS6446	chr15:22566928-22570256	711	-	150.419	144.058	146.384	158.981	144.692	150.432	167.873	141.61	145.351	145.351	161.821	149.776	84.6299	137.967	135.84	72.8706	154.929	121.814	135.895	130.664	107.906	122.394	124.414	106.814	173.011	164.685	145.649	164.871	187.051	193.166	154.412	166.694	158.935	133.292	184.433	190.597	186.63	198.385	184.603	180.379	176.075
TCONS_00000940	=	ENSBTAT00000017575	XLOC_000710	IL1RAP	TSS786	chr1:77198181-77343656	1921	-	5.64281	6.37693	2.56926	3.54472	7.47907	7.63463	3.75345	9.03293	7.51266	7.51266	2.8215	6.64999	43.5771	7.12393	4.09084	25.0079	2.59788	6.99039	4.51436	5.20506	6.15527	2.54523	1.72462	7.14407	0	0.000474838	4.22716	3.71713	0.018772	3.21915	2.89868	4.75227	1.66462	6.11607	6.93573	6.84949	5.99334	7.86011	5.60061	7.26401	6.61951
TCONS_00007837	j	ENSBTAT00000011952	XLOC_005896	DDX6	TSS6487	chr15:29887448-29918570	6113	-	42.5786	40.7229	0.754947	43.0661	36.5269	0.795776	28.071	0.0787744	36.8817	36.8817	0.515983	31.2648	3.651	28.7234	0.610461	3.42041	1.26471	0.46214	44.0996	0.18882	0.547728	0.63999	39.8098	0.690645	0.611186	40.9752	46.9098	0.0807346	46.678	0.652753	39.073	0.37584	30.2268	0.0708854	0.0332129	0.135051	34.0873	16.8853	31.5142	0.0348235	0.0607688
TCONS_00015384	=	ENSBTAT00000059715	XLOC_011432	U11	TSS12643	chr2:125390298-125390431	133	-	0	0	0	0	0	0	0	0	0	0	0	0	0	0	0	0	0	0	0	0	0	0	0	0	0	0	0	0	0	0	49.5524	0	0	0	0	0	0	0	0	0	0
TCONS_00017672	=	ENSBTAT00000005181	XLOC_013137	UBP1	TSS14530	chr22:7721359-7785516	1707	-	4.60609	1.53891	3.32472	3.98563	0.839178	0.589927	0.453803	4.76106	0.839567	0.83956	2.02117	0	0	0	0	0	0	0.413075	0	0	0.797585	0.00775201	0	0	3.37909	2.89052	3.37732	0.00165973	6.06577	1.11292	0	0	0.00105698	0	0	0.0153673	0	2.33181	0	0	0
TCONS_00018263	=	ENSBTAT00000062788	XLOC_013542	5S_rRNA	TSS15001	chr23:18299316-18623680	132	-	0	0	0	0	0	0	0	0	0	0	0	0	0	0	0	0	0	0	0	0	0	0	0	0	0	0	0	0	0	0	0	0	0	0	0	0	0	0	0	0	49.7059
TCONS_00013532	j	ENSBTAT00000013929	XLOC_010102	M-RIP	TSS11164	chr19:35556935-35646258	4165	-	0	0	0	0	0	0	0	0	0	0	0	0	0.00099936	0	0	0	0	0	0	0	0	0	0	0	0	0	0.00103876	0	0	0	0	0	0.000813446	0	0	0	0	0	0	0	0
TCONS_00027240	j	ENSBTAT00000024829	XLOC_020337	PPP6R2	TSS22509	chr5:119926268-120034058	3935	-	0	0	0.00625826	0	0.000614965	0	0.540793	0	0.00054663	0.000546631	0.00373436	3.52751	0	0.188049	3.49043	0	0	0.0172049	0.00407287	0.00112551	0.915453	0	0.0368498	0	0	0.00506275	5.74309	0.000895099	0	0.00151706	2.22854	0	2.95164	4.87598	0.00100223	0.99467	4.3814	4.33179	0	0.000546562	0.0025117
TCONS_00018710	=	ENSBTAT00000054161	XLOC_013882	MTCH1	TSS15377	chr23:10854137-10873802	1989	-	42.8955	50.5976	57.9142	66.3107	46.4895	39.632	50.5626	40.7747	46.7112	46.7112	55.5832	42.5311	120.461	41.9553	54.2407	88.6803	41.4047	83.764	49.31	47.5614	37.0176	74.2658	51.678	74.1975	45.0691	53.2053	56.102	37.9065	47.1051	45.643	57.8604	82.6949	101.064	127.57	74.7549	117.366	82.2997	101.535	67.7856	53.1547	83.6562
TCONS_00017206	=	ENSBTAT00000025437	XLOC_012847	EIF1B	TSS14183	chr22:13214223-13216690	959	-	23.8656	29.525	21.2291	27.6528	32.2414	28.0965	29.2014	28.9141	32.3883	32.3883	31.9405	29.6573	86.7416	38.3378	26.579	21.664	28.7561	23.5951	35.1464	24.0463	33.3513	39.0744	23.0932	39.2302	34.6703	27.7977	32.6302	24.4322	30.1044	34.439	27.879	24.492	30.7583	23.7913	27.977	33.8121	29.3261	35.3512	27.2463	28.9082	31.5468
TCONS_00017356	=	ENSBTAT00000045935	XLOC_012947	SELK	TSS14305	chr22:47582814-47590574	861	-	16.9005	20.564	25.3432	27.8047	25.1168	18.9168	23.5016	19.6472	25.2342	25.2342	20.3233	19.3788	0	20.2567	21.7262	31.9629	20.8118	24.4962	20.0844	27.0823	23.1898	24.7151	23.1687	17.601	22.2941	24.4351	19.9269	19.8784	21.4857	17.6688	24.0617	18.9512	21.3704	16.0774	22.2184	25.2105	21.0989	28.5451	17.4847	27.4136	16.8969
TCONS_00027541	=	ENSBTAT00000009419	XLOC_020568	TSPAN31	TSS22768	chr5:56039259-56045192	988	-	38.7128	50.9009	35.043	41.8142	50.6	40.2752	47.6233	36.649	50.8349	50.8349	48.8371	40.5192	151.561	43.8877	46.7319	36.5912	54.7349	48.3568	43.7345	47.839	39.9563	47.3501	46.0428	65.4904	35.1155	45.7548	36.6072	49.4459	45.3354	35.4229	57.1275	51.4997	54.6322	48.7731	51.5962	56.5938	43.7053	49.2725	41.7293	55.1714	47.9368
TCONS_00008163	=	ENSBTAT00000062110	XLOC_006154	7SK	TSS6764	chr15:60877670-60877942	272	-	0	4.71732	0	6.04034	0	0	4.6613	6.03316	0	0	4.7614	0	0	0	0	0	0	0	0	0	4.82371	5.30365	5.4109	0	0	0	0	0	9.61672	0	0	0	0	0	0	4.5958	0	0	0	0	0
TCONS_00007088	=	ENSBTAT00000015660	XLOC_005309	FDX1	TSS5851	chr15:20772022-20808149	907	-	0.461964	0	0	0	0	0.727913	0	0	0	0	0	0	0	0	0	5.93951	0	0	0	0	0	0	0	0	0	1.89511	0	0	0	0	0.00437431	0	1.75414	8.60316	0	4.19452	8.912	8.27505	0	0	0
TCONS_00029691	=	ENSBTAT00000061163	XLOC_022180	GRK6	TSS24535	chr7:40282468-40297018	1996	-	2.22085	0	0.00143844	0.000232321	0.000125873	0.11926	0	0	0.000126548	0.000126548	0	0	0	0.000219572	0	0	0.00281052	0	0.000372798	0.000401185	0	0.000133163	0.000232796	0.951758	0	0	0.250941	1.04938	0	0	0	0.234855	0.000763535	2.39622	0.000103169	0.00358616	1.36381	2.74974	0.00608641	0	1.92376
TCONS_00016934	j	ENSBTAT00000045466	XLOC_012630	TGM5	TSS13951	chr21:55515263-55549510	2970	-	30.4502	35.2246	37.818	44.6663	41.6772	35.3081	31.2318	36.1279	41.8742	41.8742	33.2868	35.3121	56.0229	36.7149	42.4899	36.114	38.4411	28.5185	27.5571	30.1395	31.1989	26.9695	31.8208	26.4084	46.671	48.0943	44.1881	47.6227	55.7291	47.7173	56.3881	49.1708	38.2549	29.8362	42.7597	36.464	36.2335	32.4119	41.6984	41.3933	38.4095
TCONS_00033067	=	ENSBTAT00000060536	XLOC_024782	ENSBTAG00000043580	TSS27423	chrM:1452-16338	68	-	0	0	0	0	0	2127.97	0	0	0	0	0	0	17210	0	0	5910.65	0	0	0	0	0	0	0	0	0	0	0	2606.32	0	0	0	0	0	0	2009.16	0	1514.15	2321.02	0	0	0
TCONS_00029897	j	ENSBTAT00000022077	XLOC_022341	CYSTM1	TSS24713	chr7:53047782-53118491	392	-	34.2685	30.3754	43.3991	12.4202	37.3316	38.1995	17.6981	5.42356	37.5041	37.5041	52.6058	57.6727	117.976	57.7855	53.7467	0	49.2548	51.3783	5.2425	21.0888	2.5466	35.0888	15.9162	43.5206	24.4671	39.0203	61.9241	11.1295	23.2394	22.1935	33.7733	19.1998	37.7603	39.345	24.228	66.0815	77.4711	48.2038	44.3002	24.1039	37.5319
TCONS_00016115	-	-	XLOC_011997	-	TSS13269	chr20:71562111-71562643	532	-	4.7486	7.59775	6.501	6.23012	10.5029	4.7183	9.43661	2.42412	10.5509	10.5509	15.4785	11.6089	52.9847	9.5816	16.2887	0	22.7871	18.8369	3.88859	2.20013	3.85338	2.108	7.6913	3.29627	7.81635	7.81635	7.1303	10.6349	6.76763	8.37686	6.568	8.85252	14.6676	10.8987	12.6916	13.0703	17.8777	23.2854	10.9079	15.1493	7.15189
TCONS_00024418	j	ENSBTAT00000033894	XLOC_018181	CHTOP	TSS20127	chr3:16801897-16811389	1818	-	1.5892	1.81214	7.45317	8.8621	6.95685	5.18576	2.05362	1.91152	6.98864	6.98863	5.81464	4.76042	61.2489	5.15487	3.41257	13.3484	6.15062	9.08942	2.23285	2.88237	0.908538	2.60342	0	6.9584	6.33171	5.90677	0	4.34328	2.52288	4.04401	5.42747	6.23674	15.87	8.57227	10.7512	4.5974	12.1744	10.5255	19.1306	8.67254	5.7432
TCONS_00027194	-	-	XLOC_020307	-	TSS22476	chr5:114489254-114490471	672	-	13.3899	12.1666	13.3078	10.0854	16.6831	11.1898	11.7145	8.92507	16.7605	16.7605	13.5124	14.0984	0	12.2483	8.29687	0	6.64215	12.3708	11.6988	7.56204	6.69177	7.32688	11.5877	5.69136	8.39386	10.6817	11.4257	9.43417	13.94	9.79488	10.8744	18.806	5.93554	13.4989	7.22196	7.72742	1.64062	4.21557	7.08451	4.93844	5.1421
TCONS_00018224	=	ENSBTAT00000016981	XLOC_013524	SRF	TSS14978	chr23:16747957-16754754	1905	-	16.5493	14.1123	20.9546	16.7956	18.2927	14.8848	17.0766	15.4106	18.3769	18.3769	15.168	15.5555	0	13.7231	14.5992	14.3063	17.2804	18.908	13.3575	15.1789	15.0409	14.088	17.637	13.6996	11.5783	15.0143	14.0185	15.3235	13.8629	8.9503	12.3378	15.0246	16.7772	15.5052	15.6196	12.6039	12.6861	12.0396	21.1103	17.64	15.8221
TCONS_00005888	j	ENSBTAT00000025042	XLOC_004364	NOP56	TSS4821	chr13:52978728-52988922	2267	-	15.6604	12.453	22.1161	14.8799	13.9821	12.9646	20.6912	22.5288	14.0464	14.0464	27.8951	26.4327	77.5364	25.1468	33.1698	51.1842	23.6647	23.2641	19.5699	14.6716	12.7673	14.5502	18.4774	13.7919	10.3944	10.3161	14.1842	11.0277	9.28752	6.35029	10.8785	13.9263	15.0526	13.2612	11.3302	18.2894	14.8798	10.5785	21.9329	15.5258	14.6254
TCONS_00011233	=	ENSBTAT00000021209	XLOC_008404	ISOC2	TSS9263	chr18:62502066-62508467	1009	-	41.097	33.5926	29.7574	30.987	29.5644	36.3391	31.1967	36.6829	29.7006	29.7005	37.562	40.2366	0	37.0729	45.3682	0.000821698	33.1665	34.1662	18.7415	20.6617	15.5476	25.3866	9.4395	13.5178	27.5424	27.8687	29.6023	27.3425	27.724	17.5506	32.5858	19.2461	43.9233	50.4996	47.6644	55.9943	53.8138	55.9536	43.9003	55.5422	59.1148
TCONS_00013289	=	ENSBTAT00000046430	XLOC_009926	PITPNA	TSS10965	chr19:23213825-23249464	1421	-	22.8061	32.1412	29.5774	22.1822	28.5841	31.9019	28.1448	29.4153	28.7173	28.7173	26.5746	28.0052	74.3061	28.7989	27.8173	11.8478	18.4037	22.8773	32.9963	31.354	32.9279	33.2402	25.9719	35.5202	28.1764	24.3765	29.3098	24.3085	18.5314	21.3568	17.7913	29.4832	23.4348	21.2492	18.1709	21.6673	19.7015	18.4153	11.1842	22.5532	19.8889
TCONS_00005849	j	ENSBTAT00000003338	XLOC_004333	ZMYND11	TSS4788	chr13:47195711-47256126	3673	-	3.89618	0.00126512	0.00128979	0.128355	2.02342	0.00146909	2.24289	0.37212	2.03442	2.03442	0.000196709	0.0343062	28.8458	0	0.0183844	0.00335245	0.00299379	0	10.9559	0.00168991	0	2.39836	0.0111892	0	0.00205644	1.48843	0.0408943	0.00287341	3.80167	0.000905507	0	0.00758274	0	0.10108	0.00062823	0.00999512	0.00963364	0	0	0.263159	0.000204694
TCONS_00015329	=	ENSBTAT00000059427	XLOC_011397	SNORA75	TSS12601	chr2:120039584-120049214	134	-	0	0	0	0	0	0	0	0	0	0	0	0	0	0	0	0	0	0	44.9595	0	0	0	0	0	0	0	0	0	0	0	0	0	0	0	0	0	0	0	0	0	0
TCONS_00027259	=	ENSBTAT00000063193	XLOC_020347	PIM3	TSS22523	chr5:120969930-120973246	1269	-	0	2.53571	9.94114	2.63098	1.24995	0	0.00320379	3.44965	1.25578	1.25579	9.38474	0	0	0	0	46.271	4.77935	0	0	0.00397353	0	0	0	2.49603	0	3.67478	0	7.16746	3.44595	0	2.14971	0	28.2345	29.949	26.2758	13.3873	10.3742	19.6979	3.51867	16.9226	11.1642
TCONS_00012933	=	ENSBTAT00000025492	XLOC_009668	JMJD6	TSS10674	chr19:55675234-55681075	1646	-	11.6816	11.3815	13.7632	11.6247	15.3814	11.7277	15.2701	16.4039	15.4539	15.4539	21.1256	21.8956	39.6917	18.5244	17.3324	0	16.5316	23.9988	8.63723	9.48464	11.3615	3.33396	5.73115	13.3396	15.6778	13.3906	10.1013	12.0786	11.6551	13.908	12.6328	10.4841	11.9192	5.38486	11.14	5.25032	11.8437	11.4499	16.6155	4.21288	11.8691
TCONS_00026298	-	-	XLOC_019627	-	TSS21724	chr4:9787372-9787844	472	-	10.4375	15.0764	15.877	13.6939	15.3905	19.5895	17.2849	14.8008	15.4607	15.4607	18.9011	8.26924	0	7.02019	14.0404	23.4695	17.2255	13.1441	24.9294	14.7764	25.88	20.593	21.4675	24.1509	26.248	13.124	13.0605	15.3476	15.3476	6.13751	14.7039	10.81	12.3999	11.6451	16.7895	6.84017	4.67805	9.09899	10.6559	6.16639	13.7238
TCONS_00027909	=	ENSBTAT00000019603	XLOC_020846	NCAPD2	TSS23077	chr5:104244558-104272651	4578	-	6.71279	8.04547	7.07535	7.40393	8.90136	7.56049	7.84663	8.66393	8.94265	8.94264	6.28767	7.52604	0	6.73659	6.15134	6.49431	5.73728	5.52506	7.45462	6.15458	6.26331	8.05116	8.81543	8.11099	6.48206	6.89283	6.66859	7.05935	6.81792	7.17451	9.06208	7.5127	5.91888	7.25113	7.11182	8.79899	7.25939	6.67538	8.05223	5.7123	8.33283
TCONS_00019116	j	ENSBTAT00000044565	XLOC_014187	RREB1	TSS15711	chr23:47897775-47959504	831	-	10.9955	4.30039	0.0364366	7.73909	4.50004	0.145828	8.23945	0	4.52273	4.52272	0	0	38.3538	1.93191	0	0	3.47565	0	1.81051	1.55644	4.14834	0	2.98506	0	4.7462	6.83927	8.79226	4.73746	0.0253995	0	2.2634	4.10077	0	0	0.870875	1.98369	4.73862	0	0.682398	0.98591	0
TCONS_00013364	=	ENSBTAT00000029147	XLOC_009983	TXNDC17	TSS11027	chr19:25847058-25849237	539	-	58.1556	43.649	47.9649	53.2777	45.9688	41.5011	60.0449	39.667	46.1821	46.1821	46.0239	40.7327	0	52.3254	58.4607	87.0327	51.7561	50.8635	40.178	50.0055	42.2021	43.7801	32.5812	33.0282	64.505	55.7499	49.5741	64.0797	67.2143	43.1198	46.6353	58.0575	121.232	116.899	132.989	146.859	156.253	142.519	146.234	132.791	145.929
TCONS_00029120	-	-	XLOC_021788	-	TSS24088	chr6:62481494-62482214	720	-	10.3007	13.3303	12.443	17.4893	14.742	13.8474	13.2453	13.1461	14.8093	14.8093	10.4925	11.727	33.7976	9.78096	7.33572	36.7865	11.769	10.3012	12.4047	12.6332	12.907	9.41438	10.5152	6.3091	8.727	10.5971	17.0593	13.5702	7.4019	5.34447	9.77762	15.0612	17.2763	19.991	19.5684	13.1039	16.2944	5.94247	18.0941	16.1089	18.2517
TCONS_00002417	=	ENSBTAT00000062793	XLOC_001835	SNORA26	TSS2011	chr10:36288596-36288712	116	-	0	0	0	0	0	0	0	0	0	0	0	0	0	0	0	0	0	0	0	0	0	0	0	0	0	0	0	0	0	0	0	0	0	0	0	0	0	0	0	0	0
TCONS_00005006	-	-	XLOC_003737	-	TSS4110	chr12:69746123-69746545	422	-	4.26489	8.52979	5.83879	5.59551	4.71654	8.47537	9.88794	5.44299	4.73807	4.73807	5.79242	2.89621	0	7.17133	7.17133	0	6.49712	4.02814	14.5521	13.1734	21.6304	25.2436	14.8025	29.6051	11.7003	11.7003	0	13.0249	8.68324	10.0314	13.1088	8.83421	5.06675	0	17.4148	12.5774	13.3805	4.1827	3.26559	6.04719	3.05875
TCONS_00011346	j	ENSBTAT00000008424	XLOC_008491	TRIM28	TSS9363	chr18:65954143-65960263	2201	-	17.899	20.6721	20.2466	15.98	21.5666	22.468	17.4189	16.7573	21.6672	21.6672	32.343	28.3446	20.9962	24.244	31.5417	5.15764	41.7701	38.8747	21.6097	32.0181	22.7106	14.859	22.5343	25.8332	29.2863	25.6028	18.2102	24.7119	16.8956	19.8995	24.866	33.2779	31.8671	20.8521	19.7089	32.529	23.339	30.5504	29.5007	32.0979	33.0782
TCONS_00020302	=	ENSBTAT00000022012	XLOC_015076	NME3	TSS16705	chr25:1348414-1349600	813	-	12.0581	15.1114	18.3564	13.8861	19.5999	15.557	14.3519	15.9286	19.6896	19.6896	22.1348	26.1166	0	13.6638	21.1828	13.208	28.123	18.0354	9.24316	13.2793	15.6055	11.9061	15.4165	19.4905	14.7539	10.113	11.0689	11.8804	14.3395	11.246	17.235	13.7408	33.1767	20.8276	27.7673	34.4775	38.0359	37.5823	15.7284	31.4832	35.7437
TCONS_00025976	=	ENSBTAT00000046371	XLOC_019382	ANLN	TSS21448	chr4:61164775-61242549	4369	-	0.721693	12.9386	3.35369	0.790273	4.42714	0.774233	11.7267	0.842447	4.44846	4.44846	0.800137	7.03053	0.000252365	7.06696	6.72668	0.000263385	7.08983	2.39986	1.11884	1.1945	10.5052	1.37399	2.23361	2.72759	0.899581	11.9045	7.59146	11.3653	10.7826	1.51768	11.758	1.13592	4.38049	0.176225	9.42397	6.09592	11.4708	7.22344	0.00222654	9.24447	0.26541
TCONS_00006432	=	ENSBTAT00000047298	XLOC_004764	CHCHD7	TSS5271	chr14:25052884-25058935	353	-	75.9624	57.9619	72.9945	65.6187	99.9888	72.1661	90.4366	54.703	100.461	100.461	109.084	99.2239	153.474	96.3166	88.7089	50.4563	104.508	91.047	105.504	92.455	87.0888	92.1067	86.9109	73.5198	72.3859	88.0338	119.825	98.1815	95.8465	127.544	115.835	65.1144	79.7288	72.0152	98.5794	95.3771	79.5728	96.1242	110.922	57.0091	97.3695
TCONS_00029066	=	ENSBTAT00000011166	XLOC_021740	CTBP1	TSS24040	chr6:109255640-109277042	1391	-	0.624509	4.75016	5.89969	0.00192847	3.99042	3.19274	5.01115	6.20652	4.0076	4.0076	0.482214	4.60431	52.1792	0.0757172	0.00267734	22.7683	0.0116531	12.5495	2.11459	3.8919	0.0197907	0	0.0452015	7.92195	7.59488	4.93559	12.0849	4.77632	5.23295	0.012395	3.86709	7.48247	8.8175	12.9752	13.2805	11.7181	20.2994	8.87254	20.5885	11.0094	17.0989
TCONS_00004388	-	-	XLOC_003271	-	TSS3595	chr11:67678895-67679324	429	-	17.9152	9.64666	16.98	14.4644	9.14421	6.84652	17.8009	10.5526	9.18594	9.18594	19.6526	9.8263	76.9032	13.9034	18.0745	0	18.8944	15.6191	45.1405	33.5213	39.1402	35.1764	47.8307	33.4815	24.1016	12.7597	15.5197	9.82021	11.2231	21.8795	22.2379	12.8455	4.91158	1.97682	10.7428	13.5469	3.70593	6.75768	6.33117	11.724	7.4127
TCONS_00003701	=	ENSBTAT00000020520	XLOC_002783	ACTB	TSS3048	chr11:10717553-10740088	1220	-	0.00169429	2.52904	7.24779	0.00197808	4.50313	6.5711	0.000566332	5.20128	4.52618	4.52618	0.153896	0.337188	0	0.0730081	7.00934	11.8512	2.6265	8.85904	1.98809	4.29084	4.62302	0.000369214	1.18523	5.08521	6.28477	2.30257	0.00729605	0.000323748	0.000971014	5.46967	4.87599	6.19044	0.00456796	5.18226	0.000319265	5.01071	4.7253	2.32462	3.70625	4.75229	0.00201936
TCONS_00014773	=	ENSBTAT00000015440	XLOC_010999	LYPLA2	TSS12161	chr2:129726529-129728612	269	-	109.351	95.1877	96.5226	149.194	142.169	112.523	86.7342	145.729	142.826	142.826	109.044	155.717	0	130.504	89.5367	0	117.21	161.263	69.6604	131.838	101.256	86.5904	88.0157	67.9534	124.374	111.313	76.7974	139.859	104.707	96.0962	108.052	102.6	62.6011	145.37	91.971	29.7289	74.6233	64.1438	59.2378	117.961	75.5423
TCONS_00001660	=	ENSBTAT00000005794	XLOC_001268	BAHD1	TSS1380	chr10:36180754-36189230	2458	-	1.12931	1.1277	1.44158	0	1.74366	1.29169	0.00137153	0	1.75194	1.75193	0	0	8.19136	0	0	0	0	0	0	1.84617	0	0	0	0	0	0.203754	1.61054	0.783483	0.292406	4.80299	1.19746	0	0	0	0	0	0	0	0	0.000861944	0
TCONS_00002156	=	ENSBTAT00000007315	XLOC_001633	CLN6	TSS1788	chr10:15025101-15041930	1644	-	11.5295	10.7346	2.96934	8.19652	5.17793	3.27404	9.27205	9.64873	5.19863	5.19863	6.11677	7.87512	0	5.14444	0.00133113	14.4258	6.84588	11.4431	7.26562	7.95493	8.30545	3.74322	10.7618	6.83474	11.3185	12.9064	11.3976	11.8262	7.37955	10.8131	9.93533	12.6707	0.0049746	6.06794	4.13649	3.4275	14.0916	6.97051	0.000756515	4.65989	4.73466
TCONS_00012514	j	ENSBTAT00000008130	XLOC_009382	MFAP4	TSS10350	chr19:34685356-34693036	1486	-	6.19364	2.67849	4.44349	10.2529	3.42298	2.7572	4.44132	8.19218	3.4368	3.4368	10.862	16.6024	0	2.27272	8.6627	13.7022	15.5724	13.9564	5.66386	5.64492	6.97705	10.9179	5.46036	19.4988	4.71592	5.2562	5.69807	10.3628	6.45167	9.72583	5.69114	6.3216	7.41943	4.91893	5.79519	5.82654	10.9304	4.2965	0.390696	6.1625	7.98317
TCONS_00021966	=	ENSBTAT00000046544	XLOC_016357	C28H10ORF116	TSS18115	chr28:41912321-41914565	382	-	51.462	60.2816	55.4963	46.4699	60.7921	55.3915	53.965	38.7377	61.0703	61.0703	91.1184	96.557	104.82	79.5091	72.4342	71.4448	94.3596	101.182	46.1087	41.1396	32.5784	44.9015	47.5066	30.1855	47.9805	51.1507	61.1235	40.663	27.8366	51.6686	51.1977	61.2706	39.5262	39.2748	55.436	64.0825	77.8001	84.1039	74.915	70.864	67.096
TCONS_00000536	=	ENSBTAT00000009083	XLOC_000416	PIK3CB	TSS460	chr1:131429579-131531710	3310	-	0	0	0.000494346	0.397893	0.000533918	0	0	0	0.000507622	0.00050762	0	0	0.00204334	0	0	0	0	0	0	0	0	0	0	0.00162484	0	0	0	0	0	0	0	0	0.000431177	0	0	0	0.000335652	0	0.00842298	0	0.00144587
TCONS_00012140	-	-	XLOC_009096	-	TSS10032	chr18:54722599-54722988	389	-	26.713	28.3826	20.5712	24.095	14.771	31.5193	29.8604	19.1768	14.8384	14.8384	27.2105	28.9111	93.1843	30.3192	28.6348	33.7872	40.0586	33.1145	18.7989	21.2725	15.2416	16.6759	17.3841	11.5894	6.87039	15.4584	31.3368	15.2964	20.3952	23.5618	11.5462	28.5309	15.8677	19.1594	11.1556	19.6945	6.73462	11.4617	15.3404	5.32636	7.1844
TCONS_00000556	=	ENSBTAT00000001747	XLOC_000430	SLCO2A1	TSS476	chr1:136435601-136528516	1939	-	8.78884	8.29149	9.1597	9.43756	9.01075	8.52975	8.05271	6.78267	9.0508	9.0508	7.52647	10.7982	0	10.0376	11.3831	23.0262	8.62839	10.7635	5.97896	6.27191	6.39346	7.7621	6.63078	5.59515	6.03898	6.51712	9.94914	7.98666	7.58065	4.69846	9.30737	7.3159	7.11807	10.8738	8.68819	9.49112	7.17519	9.0817	5.09561	7.3828	6.22398
TCONS_00003702	j	ENSBTAT00000020520	XLOC_002783	ACTB	TSS3049	chr11:10717553-10740088	1295	-	5.22651	4.41866	0.000384772	3.91068	2.85603	0.0109442	3.7069	3.62312	2.86717	2.86717	5.51004	7.15086	0	7.30732	0.000282312	0.00238191	3.10864	0.000637827	2.67584	0.000351102	0.000248322	4.55596	1.62423	0.000507284	0.000281502	0.000325661	5.2429	3.5712	2.55492	0.000375108	0.000253106	0.000328318	3.61597	0.000710726	1.99956	0.000656661	0.000615467	4.04265	0.000882556	0.000494981	4.82844
TCONS_00004079	j	ENSBTAT00000032875	XLOC_003057	ATP6V1C2	TSS3351	chr11:86858115-86918126	1848	-	28.4352	15.6759	23.0719	20.2575	35.7419	27.2158	23.5506	30.0262	35.8982	35.8982	17.3693	6.72155	43.8316	12.7211	15.7245	29.6952	20.0828	12.9711	19.7863	10.2389	11.9504	13.7042	13.8653	14.0419	22.2355	12.1488	26.5806	21.9508	20	33.9232	20.2993	28.9772	11.5435	17.6544	17.2423	17.7588	5.56117	16.7255	6.73091	14.1598	9.46965
TCONS_00014014	=	ENSBTAT00000042566	XLOC_010410	ITGB4	TSS11528	chr19:56472333-56506801	5924	-	0.0427402	0.207994	11.9208	0.299784	0.0082249	0.197349	0.246353	0.221314	0.00739509	0.00739511	0.0488754	6.74016	0.00401723	0.239115	0.261094	0.00165968	0.447834	0.379915	0.231993	0.229597	0.109484	0.208197	0.407598	0	0.330034	0.0875082	0	4.06221	0.286038	0.356295	0.363419	0.0842591	0.00104501	0.656159	7.02496	0.496032	0.543498	0.546275	0.479104	0.583827	0.553308
TCONS_00020763	-	-	XLOC_015414	-	TSS17090	chr25:2990949-2991677	728	-	5.96732	6.56406	4.08474	10.9607	3.95956	6.52218	6.52218	5.33098	3.97763	3.97763	5.4706	6.68629	0	9.03054	5.41833	24.1523	4.09077	5.07245	10.384	6.22077	8.47411	3.97352	8.9749	12.4268	6.13901	7.98071	10.0803	6.07468	9.11202	7.36875	2.75123	10.1975	2.8357	5.13594	7.30989	1.75979	4.01179	3.51139	4.11222	6.3458	1.92588
TCONS_00030182	=	ENSBTAT00000036545	XLOC_022548	GUK1	TSS24949	chr7:2895657-2909524	1073	-	0	0	0	0	0	0	4.04742	0	0	0	2.28651	2.30695	0	2.14555	0	0	0	0	2.33693	2.68136	0	2.77676	0	0	0	4.34151	0	0	2.28663	0	0	3.4668	3.50709	0	0	0	3.83804	0	0	0	0
TCONS_00003724	=	ENSBTAT00000014039	XLOC_002800	ATP6V1B1	TSS3069	chr11:13462750-13490576	3271	-	82.099	83.2222	76.696	75.827	71.1785	74.1748	80.0106	78.9217	71.5	71.5	111.114	93.3722	136.303	106.018	88.8658	122.107	93.2893	98.0774	80.3808	73.4311	83.173	85.1628	85.5618	80.456	74.1154	90.0794	79.882	81.3853	91.3619	89.1888	87.6612	79.4969	56.966	50.3198	45.594	45.3046	38.8323	44.4673	39.4775	34.7584	40.8483
TCONS_00004329	j	ENSBTAT00000054490	XLOC_003221	C11H9ORF142	TSS3540	chr11:106229011-106233455	555	-	31.9922	27.1876	58.2906	31.475	62.8984	56.6212	57.7809	39.0219	63.1998	63.1998	36.9409	49.1032	0	87.7584	60.4224	40.1785	0.00966564	21.5594	48.6934	66.14	25.0211	47.1041	42.2484	0.0172984	48.8465	41.9827	49.8623	17.5707	32.3954	27.6523	0.167217	33.0429	67.862	45.9269	31.7521	0.139039	18.2345	0	47.8431	0	46.1935
TCONS_00002334	=	ENSBTAT00000046671	XLOC_001766	ENSBTAG00000032873	TSS1939	chr10:26111765-26336436	432	-	5.8985	9.43569	4.84359	12.1439	7.68397	7.04908	11.7221	4.53703	7.7191	7.7191	2.41514	3.62217	0	2.39587	2.39685	0	1.32452	0	18.6131	5.57452	12.2782	10.7129	8.32066	4.18963	23.2211	18.3767	13.4066	15.8763	15.7308	18.9382	28.4051	22.1039	8.01912	6.43009	4.97675	3.30155	4.52844	1.11148	7.69882	3.53668	0
TCONS_00011801	=	ENSBTAT00000053674	XLOC_008829	LYPD5	TSS9732	chr18:52330451-52334826	687	-	13.5052	6.94741	5.88247	21.1155	16.2176	12.4923	8.21664	23.4784	16.2939	16.2939	0	5.63285	38.2975	0.319954	7.5028	25.0802	0.0817592	0	5.66806	8.78176	12.1737	5.24721	3.71568	22.4479	20.4961	12.4039	6.31493	8.63477	2.74444	8.55841	14.7487	10.5161	0	0	0.00643108	9.52402	0	16.9386	3.88095	0	2.06192
TCONS_00000928	=	ENSBTAT00000062965	XLOC_000704	HES1	TSS779	chr1:73973532-73976728	1134	-	8.8185	0	5.00193	9.87409	2.18887	7.93225	0.651918	12.2633	2.20217	2.20219	7.6087	5.48374	0	11.4973	3.74557	12.8469	0.000644862	12.2421	0	5.09511	5.40972	5.10108	12.7962	0	10.8424	11.3059	8.20663	9.63259	17.9061	3.16646	5.28194	0.0400086	0.213686	0	0	0.434959	0	0	2.45459	0.132664	0.0213323
TCONS_00001800	=	ENSBTAT00000056282	XLOC_001372	TNFAIP8L3	TSS1500	chr10:59543077-59543674	597	-	4.24747	2.82827	2.88844	9.12529	2.31261	4.23093	2.80919	2.70527	2.3234	2.3234	2.92563	5.11857	0	3.63619	6.49762	0	2.41986	0	7.26564	4.10058	2.91002	3.94169	7.39063	4.97077	1.4715	4.37059	3.99288	6.59775	3.63353	2.50772	6.53916	5.49115	3.66309	4.39086	2.02918	3.70878	5.02091	6.12959	5.72148	4.58322	3.30814
TCONS_00022901	=	ENSBTAT00000062878	XLOC_017056	U6atac	TSS18879	chr29:36102282-36102397	115	-	0	0	0	0	0	0	0	0	0	0	0	0	0	0	0	0	0	0	0	0	0	0	0	0	0	0	0	0	0	0	0	0	0	0	0	0	0	0	0	0	0
TCONS_00032931	=	ENSBTAT00000051585	XLOC_024687	5S_rRNA	TSS27296	chr9:94882292-95272051	125	-	0	0	0	0	0	0	0	0	0	0	0	0	0	0	0	0	0	0	0	0	0	0	0	0	0	0	0	0	0	0	0	0	0	0	0	0	0	0	0	0	0
TCONS_00017169	=	ENSBTAT00000017828	XLOC_012823	CTDSPL	TSS14156	chr22:11345922-11468206	1173	-	0.00152417	0.00683776	0.000712897	0	0.00474325	0	0.000328728	0.00369606	0.00420149	0.00420143	0.00052764	4.51426	0.00592781	0.101356	0	32.7664	0.00192959	0.000380971	0	0.000674599	0	0.000391328	1.07414	4.49329	0.00216383	0	0	2.61698	0	0.000490337	2.75822	2.31526	0	3.01976	0	0	0.00133228	2.53438	8.05644	0.00787229	0.0280286
[truncated: 285 more rows]
[truncated: 81 more columns]

## Sheet: (EDGER) D0 VS D3
X	class_code	nearest_ref_id	gene_id	gene_short_name	tss_id	locus	length	coverage	B1_L1_1	B1_L1_2	B1_L1_3	B1_L1_4	B1_L1_5	B1_L5_1	B1_L5_2	B1_L5_3	B1_BATCH_L1_1	B1_BATCH_L1_2	B6_L1_1	B6_L1_2	B6_L1_3	B6_L5_1	B6_L5_2	B6_L5_3	B6_BATCH_L1_1	B6_BATCH_L1_2	B11_L1_1	B11_L1_2	B11_L5_1	B11_L5_2	B11_BATCH_L1_1	B11_BATCH_L1_2	B16_L1_1	B16_L1_2	B16_L1_3	B16_L5_1	B16_L5_2	B16_L5_3	B16_BATCH_L1_1	B16_BATCH_L1_2	B21_L2_1	B21_L6_1	B21_BATCH_L2_1	B26_L2_1	B26_L2_2	B26_L6_1	B26_L6_2	B26_BATCH_L2_1	B26_BATCH_L2_2
[truncated: 1,310 more rows]
[truncated: 86 more columns]

[truncated: 8 more sheets: (EDGER) D0 VS D7 W B29, (EDGER) D0 VS D7 WO B29, (EDGER) D0 VS D14, (DESEQ) D0 VS D1, (DESEQ) D0 VS D3, (DESEQ) D0 VS D7(W_B29), (DESEQ) D0 VSD7(WO_B29), (DESEQ) D0 VS D14]
