# Supplementary material for: Temporal dynamics in meta longitudinal RNA-Seq data
Source: Sci Rep. 2019 Jan 24;9:763. doi: 10.1038/s41598-018-37397-7 (PMC6345883; doi:10.1038/s41598-018-37397-7)
Supplement: Supplementary file 14 — Dataset S6-(2) [file 41598_2018_37397_MOESM14_ESM.xlsx]

## Sheet: (EDGER) D0 VS D1
X	class_code	nearest_ref_id	gene_id	gene_short_name	tss_id	locus	length	coverage	B1_L1_1	B1_L1_2	B1_L1_3	B1_L1_4	B1_L1_5	B1_L5_1	B1_L5_2	B1_L5_3	B1_BATCH_L1_1	B1_BATCH_L1_2	B6_L1_1	B6_L1_2	B6_L1_3	B6_L5_1	B6_L5_2	B6_L5_3	B6_BATCH_L1_1	B6_BATCH_L1_2	B11_L1_1	B11_L1_2	B11_L5_1	B11_L5_2	B11_BATCH_L1_1	B11_BATCH_L1_2	B16_L1_1	B16_L1_2	B16_L1_3	B16_L5_1	B16_L5_2	B16_L5_3	B16_BATCH_L1_1	B16_BATCH_L1_2	B21_L2_1	B21_L6_1	B21_BATCH_L2_1	B26_L2_1	B26_L2_2	B26_L6_1	B26_L6_2	B26_BATCH_L2_1	B26_BATCH_L2_2
TCONS_00013704	o	ENSBTAT00000006445	XLOC_010220	KRT15	TSS11299	chr19:42343663-42434559	1669	-	834.502	805.759	856.637	815.736	821.034	852.36	856.045	835.967	824.937	824.937	1050.5	1046.24	1067.23	1030.73	1003.43	1175.86	1003.58	1116.29	1086.52	1089.54	1100.6	1091.47	1055.41	1123.83	1049.23	1047.64	1038.86	997.898	1025.21	1053.71	992.014	995.813	882.628	914.874	846.621	765.636	737.034	740.634	729.712	685.464	720.272
TCONS_00023552	=	ENSBTAT00000020159	XLOC_017516	MCL1	TSS19403	chr3:20172324-20176960	3754	-	129.446	127.129	124.808	130.002	123.945	127.365	125.809	130.042	124.513	124.513	133.487	136.094	155.964	128.606	142.88	121.685	134.892	143.976	135.839	135.652	138.357	137.937	134.422	129.105	130.281	123.167	121.042	126.602	128.714	125.368	129.854	128.555	116.618	115.821	119.863	110.796	107.76	112.084	117.664	105.488	106.647
TCONS_00006806	=	ENSBTAT00000060226	XLOC_005065	SNORD87	TSS5592	chr14:33116510-33116597	87	-	0	0	0	0	0	0	0	188.966	0	0	149.316	0	0	148.006	0	0	0	0	0	0	0	162.797	0	509.72	0	0	0	0	0	0	0	0	0	0	0	0	0	0	0	0	164.846
TCONS_00009267	=	ENSBTAT00000059923	XLOC_006960	SNORD75	TSS7660	chr16:56694019-56694082	63	-	0	0	0	0	0	0	0	0	0	0	0	0	0	0	0	0	0	0	0	0	0	0	0	0	0	0	0	0	0	0	0	0	0	0	0	0	0	0	0	0	0
TCONS_00013706	j	ENSBTAT00000036393	XLOC_010220	KRT14	TSS11300	chr19:42343663-42434559	1812	-	0	0	0	0	0	0	0	0	0	0	0	0	0	0	0	0	0	0	0	0	0	0	0	0	0	0	0	0	0	0	0	0	303.571	243.43	333.111	193.043	194.611	142.832	249.403	317.555	303.096
TCONS_00027882	=	ENSBTAT00000042338	XLOC_020829	bta-mir-200c	TSS23058	chr5:103859435-103859500	65	-	0	0	0	0	507.857	0	0	0	510.164	510.164	0	0	0	0	0	0	0	0	0	0	0	0	0	0	0	0	0	0	0	0	0	0	601.854	0	0	0	0	0	0	0	0
TCONS_00028301	=	ENSBTAT00000005802	XLOC_021160	H2AFZ	TSS23412	chr6:26103021-26104344	719	-	36.3667	47.3127	34.4408	37.7124	47.6273	35.8688	38.0702	57.7056	47.8451	47.8451	47.7522	48.5929	0	42.2095	33.6804	46.52	39.3598	47.4694	44.5516	33.8903	52.5814	32.6627	51.8745	44.5339	47.6196	61.1334	63.6168	47.7784	50.7578	37.2646	45.7335	35.9227	103.647	124.371	120.516	149.381	128.41	142.51	143.165	152.164	130.912
TCONS_00009835	=	ENSBTAT00000065191	XLOC_007403	bta-mir-2893	TSS8130	chr17:73332327-73399148	61	-	0	0	0	0	0	0	0	0	0	0	0	0	0	0	0	0	0	0	0	0	0	0	0	0	0	0	0	0	0	0	0	0	0	0	0	0	0	0	0	0	0
TCONS_00025451	=	ENSBTAT00000022576	XLOC_018979	H2AFV	TSS21001	chr4:77389254-77401664	748	-	45.1344	39.0317	42.5183	48.3397	39.9572	44.8457	42.5807	50.8206	40.1462	40.1461	42.6344	40.7486	0.022904	47.5547	53.64	0	53.0006	76.3509	44.2016	35.846	44.2528	57.5136	28.6002	39.4726	39.3383	41.5149	45.5221	45.0983	36.4208	22.8619	39.6292	35.0045	97.2853	108.843	108.87	133.649	125.139	112.917	107.892	115.353	105.458
TCONS_00018432	=	ENSBTAT00000060771	XLOC_013678	ENSBTAG00000043779	TSS15146	chr23:30161122-30171348	81	-	0	0	0	0	0	0	0	0	0	0	0	0	0	0	0	0	0	0	0	0	0	0	0	0	0	0	0	0	0	0	0	0	0	0	0	0	0	0	0	0	0
TCONS_00010542	=	ENSBTAT00000059425	XLOC_007926	snoU2_19	TSS8712	chr18:18713274-18713356	82	-	0	0	0	0	0	0	0	0	0	0	0	0	0	0	0	0	0	0	0	0	0	0	0	0	0	0	0	0	0	0	0	0	0	0	0	0	0	0	0	0	0
TCONS_00022604	=	ENSBTAT00000016791	XLOC_016833	OVOL1	TSS18640	chr29:44574559-44585598	2890	-	62.6559	63.6783	66.3851	58.6086	63.3028	62.6114	63.2309	60.9326	63.5938	63.5938	79.6961	87.6913	88.4747	86.5931	83.8625	107.481	79.6486	83.9861	65.7413	69.6734	73.0726	71.2506	72.3344	69.0457	63.9351	60.4567	57.5635	66.5375	59.3871	61.5686	64.3368	58.5097	108.248	105.914	109.236	79.1161	85.0167	83.2929	82.5707	84.5571	83.9651
TCONS_00014560	=	ENSBTAT00000065197	XLOC_010841	ENSBTAG00000046244	TSS11984	chr2:108029960-108042870	69	-	0	0	0	0	0	0	0	0	0	0	0	0	0	0	0	0	0	0	0	0	0	0	0	0	0	0	0	0	368.542	0	0	0	0	0	0	0	0	0	0	0	0
TCONS_00030289	=	ENSBTAT00000005982	XLOC_022616	TPM4	TSS25029	chr7:7923142-7948265	2239	-	172.181	154.458	168.073	189.712	168.271	176.838	179.962	166.185	169.078	169.078	133.545	158.241	200.041	125.806	141.376	62.2683	153.866	112.741	155.059	136.101	179.805	148.5	145.707	152.927	169.661	151.773	164.197	138.957	134.831	156.316	165.274	143.506	119.19	133.307	154.599	119.125	115.794	119.764	87.9419	120.237	111.435
TCONS_00029053	=	ENSBTAT00000023255	XLOC_021731	ATP5I	TSS24030	chr6:108851270-108852813	302	-	372.697	401.06	386.793	424.781	431.503	368.686	313.089	329.655	433.484	433.484	457.181	459.721	0	405.286	482.273	524.291	542.764	569.071	231.985	250.303	239.419	259.05	257.375	294.261	305.986	256.763	252.847	356.561	356.693	326.299	366.632	415.688	1053.41	1188.57	1060.95	1326.58	1264.06	1338.57	1256.01	1518.72	1309.53
TCONS_00013980	=	ENSBTAT00000018046	XLOC_010387	BIRC5	TSS11502	chr19:54559537-54566816	1651	-	15.2138	16.7975	15.6645	15.1292	14.0644	12.6405	12.8734	14.3011	14.1284	14.1284	12.774	12.7976	0	13.6565	10.9309	6.19125	12.0665	17.5505	11.4496	14.9749	14.2235	14.8105	15.5672	16.8193	14.7293	12.2709	15.5114	12.8731	13.1172	17.4034	9.70593	11.2404	17.0396	13.8004	14.9412	17.0618	17.1721	20.3731	20.5487	17.006	15.8388
TCONS_00019108	j	ENSBTAT00000020103	XLOC_014184	DSP	TSS15707	chr23:47670449-47714618	7972	-	94.2335	98.7132	91.8752	100.967	96.9274	94.7566	104.657	98.5817	97.3502	97.3503	87.13	85.644	0	91.4472	80.0285	16.9208	81.5804	74.6868	103.567	108.165	104.163	102.091	100.154	110.646	97.7959	106.234	96.4844	95.0292	89.6219	85.8999	86.4347	103.006	71.7458	80.6545	122.422	86.2029	92.0275	91.6364	73.2754	92.9329	114.229
TCONS_00006532	=	ENSBTAT00000019142	XLOC_004853	TIEG1	TSS5364	chr14:63951757-63957275	2839	-	38.8128	37.2361	36.3737	34.7931	37.4789	41.4206	41.5585	34.1578	37.6518	37.6518	46.9215	46.535	57.2909	51.5502	48.5538	50.5292	47.7725	51.4943	53.0202	57.7109	50.2153	55.2051	54.79	48.911	39.2447	39.093	37.6776	38.8707	40.2087	41.7282	41.143	45.5328	63.0317	60.2121	64.6055	48.9703	47.6139	44.1581	44.9774	51.9658	45.8521
TCONS_00007745	=	ENSBTAT00000065265	XLOC_005833	bta-mir-1260b	TSS6416	chr15:14156931-14157020	89	-	0	0	0	0	0	0	0	0	0	0	0	0	0	0	0	0	0	0	0	0	0	0	0	0	0	0	0	0	0	0	0	0	0	0	0	0	0	0	0	0	0
TCONS_00017842	=	ENSBTAT00000059109	XLOC_013255	SNORD19	TSS14663	chr22:48725421-48731744	77	-	0	0	0	0	0	174.616	0	0	0	0	0	0	0	0	179.22	0	0	0	0	0	0	0	0	0	0	0	0	0	0	0	0	0	0	0	0	0	0	0	0	0	0
TCONS_00024967	=	ENSBTAT00000012945	XLOC_018572	CDC20	TSS20574	chr3:103238485-103242373	1778	-	8.02427	9.47315	8.34681	9.22049	7.93768	8.69657	9.2725	8.43158	7.97416	7.97416	8.21253	6.55341	0	6.22014	7.4213	9.15667	8.364	8.70111	8.06486	7.21415	5.69174	6.69155	8.02178	6.94521	5.84094	8.17268	11.2636	6.16626	8.45089	8.3836	5.649	6.97112	12.6162	6.4658	6.89843	9.9665	8.91305	14.2684	12.2234	9.70106	12.4538
TCONS_00015807	=	ENSBTAT00000060274	XLOC_011767	SNORA70	TSS13007	chr20:66719396-66752908	133	-	0	44.1215	0	0	0	0	0	0	0	0	0	0	0	0	0	0	52.7603	131.608	0	0	0	0	0	0	0	0	0	0	0	0	0	0	0	0	59.5941	0	0	0	0	0	0
TCONS_00029422	=	ENSBTAT00000059135	XLOC_021996	SNORD105	TSS24326	chr7:15890244-15894250	87	-	0	0	0	0	0	0	0	0	0	0	0	0	0	0	0	0	0	0	0	0	0	0	0	0	0	0	0	0	0	0	0	0	0	0	0	0	0	0	0	0	0
TCONS_00024782	=	ENSBTAT00000060439	XLOC_018434	SNORD45	TSS20414	chr3:69316066-69322906	83	-	0	0	0	0	0	0	0	0	0	0	0	0	0	0	0	0	0	0	0	0	196.313	0	0	0	0	0	0	0	0	0	0	0	0	0	0	0	0	0	0	0	0
TCONS_00013890	=	ENSBTAT00000016216	XLOC_010330	KPNA2	TSS11435	chr19:49569374-49579204	1963	-	31.083	32.7031	36.3059	30.441	32.61	34.808	33.5299	34.6098	32.7597	32.7597	30.1552	31.6522	13.17	28.9684	25.9607	34.3697	24.7487	29.1235	30.4142	29.7247	40.6026	35.514	28.3915	29.0842	27.2222	31.6766	36.6287	30.9645	32.7894	30.2813	29.1742	30.9864	28.6952	28.4424	32.6318	40.3506	37.4717	37.7516	32.4903	36.5994	32.7109
TCONS_00027112	=	ENSBTAT00000051866	XLOC_020246	H1F0	TSS22411	chr5:110122672-110124878	2206	-	89.7843	80.421	93.5502	77.303	83.8568	94.7347	90.5316	86.6462	84.2467	84.2467	80.6268	77.916	23.7978	83.5798	75.9524	115.297	73.5135	73.319	93.7172	94.64	89.8338	89.0855	82.0619	83.2591	82.5827	91.1206	89.568	85.0601	79.6769	93.3482	83.3331	83.1637	98.9201	97.1457	90.59	90.1006	80.4193	91.8449	88.7897	93.6409	83.7454
TCONS_00015338	=	ENSBTAT00000061717	XLOC_011405	bta-mir-2357	TSS12609	chr2:121518938-121519017	79	-	0	0	0	0	0	0	0	0	0	0	0	0	0	0	0	0	0	0	0	0	0	0	0	0	0	0	0	0	0	0	0	0	0	0	0	0	0	0	0	0	0
TCONS_00016101	-	-	XLOC_011983	-	TSS13255	chr20:23273795-23274376	581	-	11.5831	4.96419	10.1942	7.59849	8.23485	9.04297	6.5767	7.39138	8.27243	8.27243	16.0127	6.74218	0	11.6861	8.34719	16.7435	11.3436	2.34431	10.1629	3.83336	6.71388	9.18211	7.65763	8.61483	13.6187	9.36287	6.21169	9.26475	7.58025	7.29766	8.58276	5.14136	29.4876	33.2311	41.4619	37.4125	40.0487	42.1939	38.0104	38.713	35.6029
TCONS_00015896	=	ENSBTAT00000025670	XLOC_011836	CCNB1	TSS13088	chr20:10431452-10441126	1468	-	9.99424	8.92886	7.71207	5.34879	8.12803	8.86032	8.06301	5.84244	8.16554	8.16554	8.34479	7.26663	0	7.75425	4.41772	11.115	6.89989	5.49593	8.47076	7.12925	8.96415	7.4159	6.01873	3.83927	8.21566	9.28949	8.70469	10.3322	10.3272	7.75221	6.06856	8.19314	7.56554	4.86655	6.57078	9.1275	11.511	9.76961	10.8571	11.4937	10.1818
TCONS_00017839	=	ENSBTAT00000060132	XLOC_013252	SNORD69	TSS14660	chr22:48725421-48731744	77	-	0	0	0	0	0	0	0	0	0	0	207.675	0	0	0	206.614	0	0	0	0	0	212.132	0	0	0	0	0	0	0	0	0	0	0	0	0	0	0	0	0	0	0	0
TCONS_00018612	=	ENSBTAT00000051757	XLOC_013817	ENSBTAG00000037257	TSS15298	chr23:51917493-52015377	74	-	0	0	0	0	0	0	0	0	0	0	0	0	0	0	0	0	492.451	0	0	0	0	0	0	0	0	0	0	0	0	0	0	0	0	0	0	0	0	0	0	0	0
TCONS_00007496	=	ENSBTAT00000022266	XLOC_005646	CAPRIN1	TSS6215	chr15:65363447-65498053	3316	-	55.7194	64.2694	56.939	59.6406	64.0596	54.4331	61.1255	65.3335	64.3594	64.3594	49.1009	45.0487	46.606	53.0444	57.0367	30.6738	47.7154	38.2909	70.8467	71.3397	68.3189	71.4915	65.2861	57.8498	54.8318	63.8663	59.0192	59.8929	63.0081	70.5612	70.0743	65.0194	24.7104	28.8869	24.431	20.0017	19.2734	24.27	17.3905	20.8145	23.4696
TCONS_00030860	=	ENSBTAT00000029015	XLOC_023039	HBEGF	TSS25504	chr7:53216664-53227848	1602	-	18.722	23.4302	20.5305	20.5762	21.7495	17.866	17.0782	19.6966	21.8519	21.8519	35.6224	31.9778	63.3302	34.8629	31.7405	39.1949	32.3308	34.4524	16.044	15.3179	15.4616	10.8891	12.5246	10.553	14.8145	13.7009	13.6952	10.0486	16.3144	15.7322	15.959	11.2119	43.1315	46.3134	45.7069	38.3427	42.1727	37.0752	40.3566	41.5883	37.053
TCONS_00032623	=	ENSBTAT00000049553	XLOC_024431	ENSBTAG00000035076	TSS27020	chr9:9903137-9933669	96	-	0	0	0	0	0	0	0	0	0	0	0	0	0	0	0	0	0	0	0	0	0	0	0	0	0	0	0	0	0	0	132.517	0	0	0	0	111.491	153.013	0	0	0	0
TCONS_00004894	=	ENSBTAT00000063241	XLOC_003648	ENSBTAG00000046640	TSS4016	chr12:52352245-52352324	79	-	0	0	0	0	0	0	0	0	0	0	0	0	0	0	0	0	0	0	0	0	0	0	0	0	0	0	0	0	0	0	0	0	0	0	0	0	0	0	0	0	0
TCONS_00009338	=	ENSBTAT00000011265	XLOC_007023	ATF3	TSS7725	chr16:72820025-72832974	1994	-	4.01857	3.22657	3.15619	3.77192	3.20227	3.22017	2.08283	2.19784	3.21704	3.21704	32.1892	33.9323	11.9937	34.6134	35.0284	42.1575	37.7903	32.3332	2.59623	2.93543	3.38032	4.78854	3.18165	4.84817	2.62005	3.84353	2.98237	3.97778	1.39245	1.74431	3.18387	3.97991	150.726	147.612	144.62	96.5495	85.2536	97.0187	94.7934	89.3572	102.948
TCONS_00019437	=	ENSBTAT00000031553	XLOC_014419	SERPINB2	TSS15984	chr24:62591412-62609170	2098	-	50.7689	56.4887	48.6765	55.4306	56.3801	56.098	52.6337	55.1985	56.639	56.639	66.6444	61.6645	51.0314	63.4067	64.5875	89.9212	58.7772	62.2036	58.0986	55.1325	58.4016	61.4852	54.2742	59.2522	55.4369	44.266	56.3226	48.6253	50.2797	53.4483	53.1966	52.4471	50.253	48.5524	48.452	38.2687	35.3511	37.8589	35.8367	39.1464	38.5312
TCONS_00022581	=	ENSBTAT00000061695	XLOC_016820	bta-mir-2407	TSS18624	chr29:44063111-44089992	73	-	0	0	0	0	0	0	0	0	0	0	0	0	0	0	0	0	0	0	0	0	0	0	0	0	0	0	0	0	0	0	0	0	0	0	0	0	0	0	0	0	0
TCONS_00034306	=	ENSBTAT00000021570	XLOC_025793	MAOA	TSS28500	chrX:105377138-105462564	5117	-	68.1587	66.0751	67.4054	58.8855	68.5038	70.9529	64.5918	68.9628	68.8134	68.8134	70.5191	67.4105	41.0746	67.1198	69.003	72.9293	62.5661	63.74	60.8548	66.5007	60.9319	60.9808	67.5895	58.1709	62.8812	67.1096	60.2289	62.0691	62.2254	53.4227	49.4182	56.0043	75.5499	73.6416	75.0233	76.4375	77.1455	75.456	75.0953	76.3526	72.0731
TCONS_00021669	=	ENSBTAT00000009363	XLOC_016127	GSR	TSS17870	chr27:25943283-26005114	1589	-	546.194	536.008	519.417	465.04	501.13	516.034	468.825	489.585	503.447	503.446	334.761	316.633	369.741	368.236	340.852	314.729	353.447	346.338	403.103	402.694	367.414	346.345	388.941	425.352	460.662	472.271	416.755	402.69	456.218	433.516	457.291	457.248	112.842	94.242	71.1548	89.7707	93.9538	117.772	67.6086	127.073	91.1197
TCONS_00020548	=	ENSBTAT00000018167	XLOC_015245	KIF22	TSS16902	chr25:26690650-26970732	2087	-	8.97556	11.7267	11.1343	11.3555	9.94728	10.5209	6.89419	9.07239	9.99388	9.99388	11.614	8.73194	12.0684	10.8643	12.293	12.6716	10.7694	9.47857	6.40184	7.01784	8.59048	7.21349	9.8619	7.08857	10.1688	10.0089	9.84287	11.7983	8.74442	8.54422	10.03	12.6306	7.43124	9.67311	11.0614	13.332	14.2586	13.0532	18.6903	11.9719	13.2998
TCONS_00005717	=	ENSBTAT00000065302	XLOC_004250	ENSBTAG00000047440	TSS4688	chr13:27056506-27057989	81	-	0	0	76.2033	0	11.6487	0	0	0	11.5487	11.5488	0	40.1694	0	90.8569	14.1793	0	0	0	0	0	0	165.528	0	0	0	0	0	0	0	0	0	0	0	0	0	0	0	0	0	0	0
TCONS_00016457	=	ENSBTAT00000061980	XLOC_012272	SNORA27	TSS13562	chr21:62870562-62892534	98	-	0	0	0	0	0	0	0	0	0	0	0	0	0	0	0	0	0	0	0	0	155.753	0	0	0	0	0	0	0	0	0	0	0	0	0	0	0	0	0	0	0	0
TCONS_00023826	=	ENSBTAT00000042176	XLOC_017744	bta-mir-186	TSS19644	chr3:74448693-74464993	86	-	0	0	0	0	0	0	0	0	0	0	0	0	0	0	217.008	0	0	0	0	0	0	0	0	0	0	0	0	0	0	0	0	0	0	0	0	0	0	0	0	0	0
TCONS_00032331	=	ENSBTAT00000051747	XLOC_024225	ENSBTAG00000045797	TSS26788	chr9:42120207-42120285	78	-	0	0	0	0	432.705	0	0	0	434.734	434.734	0	0	0	0	0	0	0	0	0	0	0	0	0	0	0	0	0	0	0	0	0	0	0	0	0	0	0	0	0	0	0
TCONS_00003821	=	ENSBTAT00000062907	XLOC_002870	bta-mir-2297	TSS3147	chr11:37030008-37241384	73	-	0	0	0	0	0	0	0	0	0	0	0	0	0	0	0	0	0	0	0	0	0	0	0	0	0	0	0	0	0	0	0	0	0	0	0	0	0	0	0	0	0
TCONS_00030845	=	ENSBTAT00000060768	XLOC_023026	SNORD63	TSS25491	chr7:51504406-51521556	72	-	0	0	0	0	0	0	0	0	0	0	0	0	0	0	0	0	0	0	0	0	0	0	0	0	0	0	0	0	0	0	0	0	0	0	0	0	0	0	0	0	0
TCONS_00001566	=	ENSBTAT00000060188	XLOC_001193	snoU6-53	TSS1298	chr10:25785914-25825625	109	-	0	0	0	0	0	0	0	0	0	0	0	0	0	0	0	0	0	0	0	0	0	0	0	0	0	0	0	0	0	0	0	0	0	0	0	0	0	0	0	0	0
TCONS_00034447	=	ENSBTAT00000024387	XLOC_025912	TMSB4	TSS28625	chrX:140973701-140975767	614	-	273.511	245.832	248.207	262.112	205.956	243.784	272.526	228.595	206.909	206.909	263.323	266.148	152.202	301.183	249.696	277.26	257.076	229.629	262.677	264.698	232.731	253.725	223.86	247.557	251.751	252.744	230.329	211.523	240.677	213.016	258.148	239.524	641.556	633.817	661.949	840.805	796.698	820.325	725.991	802.966	727.693
TCONS_00010149	=	ENSBTAT00000001720	XLOC_007636	HSPB8	TSS8389	chr17:58405436-58418688	1906	-	24.2375	23.0029	20.7989	25.7202	27.3682	25.9532	20.9767	20.9773	27.4904	27.4904	33.3302	34.99	50.8936	32.102	30.2721	17.7322	36.5493	43.0174	19.1957	20.45	19.9196	20.4877	20.9474	11.5545	22.3663	26.1689	21.3233	21.2986	21.3159	22.6604	20.6338	19.0782	27.6793	22.2221	24.6565	27.4802	21.8356	22.4966	28.2535	28.4807	21.336
TCONS_00004658	=	ENSBTAT00000030532	XLOC_003473	MBNL2	TSS3821	chr12:78283445-78446885	3498	-	34.6155	38.6402	40.2592	26.245	44.8955	32.8474	34.9685	33.7337	45.1017	45.1017	10.7316	20.5675	38.1428	25.3718	15.6731	24.1654	22.4197	2.33823	29.2987	24.1039	24.4671	19.8112	27.0947	15.487	33.5236	28.1608	20.813	30.5523	32.9574	30.3401	37.2283	35.2961	0	0	0	0	0	0	0	0	0
TCONS_00010854	=	ENSBTAT00000065001	XLOC_008151	ENSBTAG00000046064	TSS8966	chr18:48481123-48494788	93	-	0	0	0	0	0	0	0	0	0	0	0	0	0	0	0	0	0	0	0	0	0	0	0	0	0	0	0	0	0	0	0	0	0	0	0	0	0	0	0	0	0
TCONS_00023095	=	ENSBTAT00000064872	XLOC_017187	ENSBTAG00000047811	TSS19029	chr29:44574559-44585598	186	-	556.394	624.283	404.69	614.097	568.03	391.343	563.997	476.193	570.619	570.618	792.792	438.521	883.299	684.496	697.593	584.484	664.067	1046.45	592.035	402.07	512.868	596.852	599.394	585.307	529.002	549.831	587.116	377.384	475.21	555.995	484.705	653.717	269.503	131.69	282.012	99.4892	351.287	171.858	102.59	137.066	251.722
TCONS_00033360	=	ENSBTAT00000063819	XLOC_025023	ENSBTAG00000045891	TSS27678	chrX:55970536-55970635	99	-	0	0	161.733	0	0	0	0	0	0	0	0	0	0	0	0	0	0	0	0	0	0	0	0	0	0	0	0	0	0	0	0	0	0	0	0	0	0	0	0	0	0
TCONS_00029036	=	ENSBTAT00000062082	XLOC_021718	bta-mir-2451	TSS24016	chr6:107672979-107840568	67	-	0	0	0	0	0	0	0	0	0	0	0	0	0	391.033	0	0	0	0	0	0	0	0	0	0	0	0	0	0	0	0	0	0	0	0	0	0	0	0	0	0	0
TCONS_00004590	=	ENSBTAT00000062532	XLOC_003415	SNORA61	TSS3759	chr12:36656515-36727198	106	-	0	89.8241	0	0	0	0	0	114.711	0	0	0	0	0	0	0	0	0	0	0	0	0	0	0	0	0	0	0	0	0	0	0	0	0	0	0	0	0	0	0	0	0
TCONS_00014744	=	ENSBTAT00000018284	XLOC_010978	STMN1	TSS12137	chr2:127773910-127779431	982	-	24.6141	34.3335	23.1731	23.7257	26.2774	24.7643	24.5688	29.4568	26.401	26.401	30.6402	30.3525	24.6854	26.2594	25.4546	9.27965	19.1308	33.1135	32.5916	33.6648	24.6821	29.5561	22.7034	26.0422	23.807	27.1348	25.7884	20.2774	19.7242	20.6871	25.0024	29.7214	27.7867	36.2041	34.0521	42.4094	40.6523	39.5228	36.8127	36.3936	28.2867
TCONS_00024736	=	ENSBTAT00000012977	XLOC_018405	CYR61	TSS20380	chr3:58678778-58681686	2007	-	9.22328	8.15744	6.65079	6.95618	5.2206	7.9319	3.95825	7.45281	5.24464	5.24464	13.4946	13.7565	0	14.145	9.53949	0	11.3021	11.4022	17.2768	15.0996	15.6504	17.6255	18.5166	15.2673	10.199	9.41625	10.8088	8.60411	10.0669	8.29377	8.12136	8.35377	30.0891	33.0249	33.8121	47.6809	45.2171	47.9168	46.3785	48.2708	48.0858
TCONS_00031643	=	ENSBTAT00000020096	XLOC_023653	HMGB2	TSS26174	chr8:5583683-5586018	1149	-	18.2905	25.966	25.5223	19.6091	21.273	27.5378	24.489	19.7553	21.3727	21.3727	25.2128	19.5403	22.836	20.5547	18.2909	25.2208	23.2397	27.3129	25.0397	21.0264	28.6456	26.7248	29.7761	23.1184	24.2975	27.3853	29.2875	23.6465	27.1665	20.5225	23.625	25.3264	22.6011	19.6074	21.8975	28.4103	28.3097	24.9211	26.2576	26.0768	28.7319
TCONS_00014390	=	ENSBTAT00000012523	XLOC_010704	DBI	TSS11839	chr2:71561191-71566372	608	-	136.601	132.04	125.922	143.663	132.563	114.42	129.235	120.779	133.183	133.183	129.616	118.003	140.201	122.649	109.301	69.2629	135.897	141.462	136.184	126.307	151.635	141.148	143.933	136.909	130.751	137.131	141.09	129.877	123.658	127.118	124.319	155.019	167.111	187.317	157.371	218.835	207.277	213.227	202.226	201.602	200.046
TCONS_00033143	=	ENSBTAT00000064074	XLOC_024846	U6	TSS27490	chrX:7580440-7696156	107	-	0	0	0	0	0	0	0	99.211	0	0	0	78.5513	0	0	0	0	0	0	0	0	0	0	0	268.64	0	0	0	0	0	136.425	0	0	0	0	0	0	0	0	0	0	0
TCONS_00021236	=	ENSBTAT00000007599	XLOC_015791	LDB1	TSS17491	chr26:22650617-22663974	1533	-	21.6573	23.1866	29.1071	20.9146	19.8103	19.9883	28.5169	21.4605	19.9008	19.9008	16.4714	17.7256	0	17.1061	14.8234	30.9415	18.7854	17.4201	17.8363	22.8514	22.7324	25.3805	22.9618	22.7917	18.1488	25.5681	18.3914	20.6521	16.4152	23.887	17.8652	20.3186	8.76653	0	1.45102	1.92869	4.52081	0.315093	0	1.62956	0
TCONS_00030427	=	ENSBTAT00000008128	XLOC_022730	SPC24	TSS25148	chr7:16811451-16817517	705	-	11.4909	11.8847	8.84539	14.01	9.98679	15.8714	13.2765	13.8254	10.0335	10.0335	19.7913	20.5483	0	22.1787	15.1685	0	9.89676	9.62324	5.58375	9.46588	5.59786	9.94191	9.54757	17.2304	19.9423	15.8283	15.3679	12.8749	8.88276	13.2809	11.5942	13.6332	10.774	3.77759	10.1584	16.2566	12.0416	16.9689	10.5401	15.1617	12.983
TCONS_00000003	=	ENSBTAT00000037243	XLOC_000002	RCAN1	TSS3	chr1:242626-362937	2273	-	61.5723	64.3736	74.5406	74.706	65.7034	69.4712	64.7756	61.4664	66.0048	66.0048	83.3047	74.7134	0.00309174	76.455	77.1092	57.1413	82.7265	84.0378	89.2738	85.3647	81.4064	89.8664	95.4931	91.4752	58.1198	62.438	67.0035	59.105	57.7675	66.7756	61.1324	62.2143	85.5691	74.6215	91.7614	63.3087	54.9456	42.1129	38.1023	61.083	62.1364
TCONS_00030144	=	ENSBTAT00000065467	XLOC_022519	C7H5orf30	TSS24915	chr7:104690241-104706724	2323	-	26.778	29.2244	31.9509	29.6452	28.4105	22.8301	28.9139	21.7953	28.5406	28.5406	20.0962	19.4724	12.44	21.4992	27.5707	33.8424	21.6645	22.3873	21.1699	16.9181	24.4934	25.9875	24.4573	22.2982	27.1432	27.3162	25.5875	27.6471	26.5687	25.1596	20.7207	22.166	9.25425	15.9206	12.0324	13.7734	12.7923	12.0852	12.2499	13.7587	13.565
TCONS_00013290	=	ENSBTAT00000062001	XLOC_009927	U6	TSS10966	chr19:23213825-23249464	101	-	0	0	0	0	0	0	0	0	0	0	0	0	0	91.2819	0	0	0	0	0	0	0	0	0	0	0	0	0	0	0	0	0	0	0	0	0	0	0	0	0	0	0
TCONS_00026464	=	ENSBTAT00000046815	XLOC_019759	KRT6B	TSS21868	chr5:27577905-27583350	2116	-	584.924	558.626	562.161	582.969	598.025	578.331	568.81	551.119	600.832	600.832	460.742	465.235	527.721	473.037	456.8	391.182	475.97	482.921	618.369	635.836	635.622	651.022	698.059	669.894	485.768	492.916	488.171	488.2	480.599	487.727	527.291	518.651	674.159	683.486	657.765	671.139	717.813	678.469	672.128	683.675	696.038
TCONS_00000044	=	ENSBTAT00000042502	XLOC_000033	ENSBTAG00000030124	TSS36	chr1:5378509-5378601	92	-	0	0	0	0	0	0	0	151.031	0	0	0	0	0	0	0	0	0	0	0	0	0	0	0	0	0	0	0	0	0	0	0	0	0	0	0	0	0	0	0	0	0
TCONS_00016816	=	ENSBTAT00000059181	XLOC_012539	U4	TSS13854	chr21:29064984-29065066	82	-	0	0	0	0	0	0	0	0	0	0	190.019	0	0	0	0	0	0	0	0	0	0	0	0	0	0	0	0	0	192.623	0	0	0	0	0	0	0	0	0	0	0	0
TCONS_00005727	=	ENSBTAT00000059870	XLOC_004259	SNORD22	TSS4697	chr13:29778731-29803330	124	-	0	0	0	0	0	0	0	0	0	0	0	0	0	0	0	0	0	0	0	0	0	0	0	172.491	52.656	0	0	0	0	0	0	0	0	0	0	0	0	0	0	0	0
TCONS_00012268	=	ENSBTAT00000059672	XLOC_009203	SNORA54	TSS10147	chr19:18570890-18598085	123	-	0	0	89.7801	0	0	0	0	0	0	0	0	0	0	0	0	0	0	0	0	0	0	0	0	0	0	0	0	66.4749	0	0	0	0	0	0	91.5638	0	0	0	0	0	0
TCONS_00024781	=	ENSBTAT00000059345	XLOC_018433	SNORD45	TSS20413	chr3:69316066-69322906	72	-	0	0	0	347.994	0	0	0	0	0	0	0	0	0	0	0	0	0	0	0	0	0	0	302.871	0	0	0	0	0	0	0	0	0	0	0	0	0	0	0	0	0	0
TCONS_00029038	=	ENSBTAT00000065915	XLOC_021720	ENSBTAG00000046955	TSS24018	chr6:107672979-107840568	73	-	0	0	0	0	0	0	0	0	0	0	0	0	0	0	293.846	0	0	0	0	0	0	0	0	0	0	0	0	0	0	0	0	0	0	0	0	0	0	0	0	0	0
TCONS_00013716	j	ENSBTAT00000008948	XLOC_010224	KRT17	TSS11304	chr19:42472412-42484057	916	-	1027.86	1498.41	771.685	2027.31	617.774	835.077	929.768	1009.77	621.09	621.09	1305.5	1353.26	1394.53	1369.55	1039.33	1251.23	833.649	1029.14	1704.76	1693.92	1683.57	2458.7	1317.63	1790.62	1698.1	1536.77	1519.84	1490.17	1551.47	1595.76	1281.04	2051.43	0	0	0	0	0	0	0	47.5733	56.941
TCONS_00023550	j	ENSBTAT00000009379	XLOC_017515	ENSA	TSS19402	chr3:20141605-20148003	831	-	193.563	185.494	200.949	192.68	195.781	187.133	193.244	185.724	196.687	196.687	202.706	197.499	179.452	223.388	197.178	211.514	194.191	190.557	171.162	159.261	174.778	162.311	155.305	159.181	178.981	173.922	155.844	178.91	171.436	185.567	180.371	188.131	314.842	314.58	277.506	338.969	342.987	332.838	348.832	341.417	339.311
TCONS_00014766	=	ENSBTAT00000060441	XLOC_010995	U6	TSS12156	chr2:129652474-129675550	107	-	0	0	0	0	0	0	0	0	0	0	0	0	0	0	0	0	0	0	0	0	0	0	0	0	0	0	0	0	0	0	0	0	0	0	0	0	0	0	0	0	0
TCONS_00011941	=	ENSBTAT00000060252	XLOC_008934	SNORD88	TSS9852	chr18:57317722-57324156	91	-	0	0	187.006	0	0	0	0	0	0	0	0	138.988	0	0	0	0	0	0	0	0	0	0	0	0	0	0	0	0	0	0	0	0	0	0	0	0	0	0	0	0	0
TCONS_00033882	=	ENSBTAT00000059177	XLOC_025450	SNORD61	TSS28134	chrX:20453990-20462791	72	-	0	0	0	0	0	0	0	0	0	0	0	0	0	0	0	0	0	0	269.597	0	0	0	0	0	0	0	0	0	0	458.128	0	0	0	0	0	0	0	0	0	0	0
TCONS_00004016	=	ENSBTAT00000032931	XLOC_003015	ENSBTAG00000023938	TSS3305	chr11:72781246-72787611	1656	-	3.52186	2.91161	7.34862	0.000256884	4.16004	3.2928	3.55849	6.95595	4.17943	4.17943	4.66835	7.6306	0	0.895281	5.88272	0	5.74321	2.09312	6.5762	3.94322	4.96613	6.34634	5.32134	6.95315	6.92141	5.49066	6.16726	4.858	0.317113	6.7704	2.9035	3.84221	9.25484	5.96195	8.1656	11.5735	11.0074	6.61491	10.0589	11.8247	12.9878
TCONS_00015426	=	ENSBTAT00000054735	XLOC_011462	ENSBTAG00000038104	TSS12676	chr2:127251766-127256026	1206	-	77.5914	56.1081	70.2975	72.8382	79.1528	80.6976	70.4487	57.8081	79.5166	79.5166	78.7265	84.7989	53.9257	77.6376	80.3067	71.4651	72.8658	88.0245	80.7851	82.2017	84.1965	85.9264	86.3941	94.3908	68.3042	79.0553	97.163	84.0729	77.6864	74.6599	88.4568	84.8331	78.8691	74.1879	92.3676	102.14	106.288	114.345	108.217	104.171	105.523
TCONS_00011686	=	ENSBTAT00000059982	XLOC_008751	U6	TSS9642	chr18:48140548-48244387	105	-	0	0	0	0	93.4941	0	0	0	93.9219	93.9219	0	0	0	0	0	0	0	0	0	0	83.8766	0	0	0	0	0	0	0	0	0	0	0	0	0	0	0	0	0	0	0	0
TCONS_00031891	=	ENSBTAT00000025687	XLOC_023874	EGR3	TSS26408	chr8:70503687-70506163	1164	-	1.49623	1.26201	0.295021	1.54536	1.05097	1.24938	1.046	0.813465	1.05572	1.05572	2.41698	3.524	0	3.86166	3.431	0	4.0856	4.04647	0.441028	0	0.861547	0.238302	0.557674	0.826996	0	0.214491	0	1.24615	0.209458	1.09873	0.533189	0	5.1603	9.52417	12.0471	10.3558	3.8671	7.69142	10.5909	8.68983	6.15789
TCONS_00015952	j	ENSBTAT00000016085	XLOC_011864	GPBP1	TSS13124	chr20:22033856-22099839	3440	-	36.1227	41.3956	38.5815	33.346	34.6771	37.1027	36.7835	37.8834	34.8367	34.8367	28.8443	32.7241	41.6977	30.6993	27.4143	43.8104	31.1013	27.9214	42.8472	36.0451	38.553	39.215	36.9049	33.6923	39.1812	40.1349	36.1136	37.9261	36.8331	36.1833	37.1326	35.0545	13.3003	15.2526	19.2287	10.6463	21.5063	14.5726	10.9491	12.6422	13.6298
TCONS_00026501	j	ENSBTAT00000016988	XLOC_019790	RACGAP1	TSS21899	chr5:30042570-30060273	2890	-	6.81332	10.3242	3.29471	7.27537	8.87547	9.05069	7.2332	7.61447	8.9156	8.9156	6.7609	5.90344	0	5.14396	8.27636	5.21222	8.38952	2.58955	5.00213	7.63434	9.22412	6.3502	11.1832	10.8785	5.72817	9.90989	3.34862	9.0619	7.59208	6.27915	12.298	8.05065	9.57588	10.6918	10.5523	8.91587	12.476	13.857	10.887	11.3858	12.0094
TCONS_00006604	=	ENSBTAT00000031225	XLOC_004912	ENSBTAG00000036116	TSS5428	chr14:79570211-79583289	1426	-	2894.48	2986.02	2844.47	2589.64	2828.33	2945.41	2961.71	3037.92	2841.16	2841.16	2797.95	2688.06	2275.09	2738.36	2744.57	2916.37	2535.3	2493.37	3389.16	3271.03	3353.43	3282.39	3023.21	3021.06	3045.24	3047.36	3073.75	3149.38	3077.86	3060.36	2961.73	2941.1	4878.04	4918.82	4453.04	5356.77	5284.52	5384.71	5275.09	5183.47	4211.26
TCONS_00024550	=	ENSBTAT00000008907	XLOC_018263	PHGDH	TSS20223	chr3:23672338-23703529	1840	-	26.6371	22.3705	25.555	26.2152	25.5548	25.3508	21.6763	24.8192	25.6741	25.6741	29.2835	26.5051	14.4271	24.7959	29.6418	38.6292	25.3442	31.3137	18.2704	20.4603	21.7356	19.7463	17.6823	25.0101	18.7431	19.1067	20.2813	19.9689	20.5663	15.9486	19.8956	20.354	37.196	34.2444	34.2153	45.7055	38.6771	38.7596	42.7065	47.1776	45.321
TCONS_00002001	=	ENSBTAT00000008473	XLOC_001507	DLST	TSS1656	chr10:86533852-86552418	1432	-	34.1628	19.2823	41.1251	14.4963	17.0428	13.0403	20.6557	21.5657	17.1151	17.1154	16.1035	5.53326	43.2022	7.53971	12.1283	48.8486	3.17226	29.7951	20.6489	20.8063	32.6627	4.33361	27.9076	3.03816	43.2867	48.9282	21.5396	28.9276	21.4421	52.0745	24.5569	27.0275	0	0.00671284	0	0	0	0	0	0	0
TCONS_00018202	-	-	XLOC_013508	-	TSS14959	chr23:15855544-15858314	515	-	53.3426	58.3417	65.8262	54.6408	57.2379	52.2626	70.4214	55.5719	57.4903	57.4903	47.7781	47.5606	49.5738	38.0735	44.2302	50.2021	33.0914	37.9302	55.1839	45.2998	54.845	51.2526	66.849	47.7924	60.3847	61.5068	65.0483	69.1427	82.258	56.4848	63.7398	60.4493	18.9361	14.1872	10.3809	18.4734	25.5141	19.8617	13.7643	20.4837	22.2501
TCONS_00008833	=	ENSBTAT00000003694	XLOC_006660	IRF6	TSS7322	chr16:75401072-75418181	2031	-	72.939	70.4356	68.786	53.2067	69.3784	69.9394	77.5205	57.1324	69.6925	69.6926	62.7981	70.6518	73.2061	78.0107	66.0404	79.104	64.2657	59.5455	49.221	44.4079	50.2816	48.4643	53.7121	44.1389	49.2238	53.5881	43.9988	54.1249	55.5632	59.5141	49.1898	60.7269	42.5605	38.9388	38.6818	47.8789	44.2165	23.36	36.8797	32.28	50.5364
TCONS_00029624	j	ENSBTAT00000011906	XLOC_022128	AP3D1	TSS24479	chr7:22709356-22743787	3452	-	15.1547	13.2122	16.2439	13.7936	12.2901	14.6931	20.1458	12.3844	12.3493	12.3493	4.57985	9.69675	7.28504	6.52268	8.99264	13.3177	6.08838	13.8616	7.61417	9.40632	11.5954	15.4899	13.4333	20.4751	15.9639	18.5667	10.3467	9.53208	12.6903	11.7597	6.55498	14.4179	1.98028	2.53734	0	0	4.82972	0.602689	0	0	2.96602
TCONS_00012165	j	ENSBTAT00000049169	XLOC_009121	AKAP1	TSS10057	chr19:8160313-8193738	3680	-	35.2705	27.1533	28.5631	35.4853	33.6491	45.0948	32.724	37.359	33.8034	33.8034	40.8854	45.332	0	37.9191	37.01	50.3324	35.3911	37.1728	33.4977	30.6067	22.8793	24.1665	22.1776	23.6825	34.6491	29.7305	15.8512	27.5217	36.6782	33.0902	37.2854	31.8979	65.9554	68.902	60.9931	71.0769	71.8125	71.9336	67.5663	69.1741	71.0281
TCONS_00005519	=	ENSBTAT00000000862	XLOC_004103	FAM83D	TSS4524	chr13:68368928-68391896	2222	-	3.66484	3.04832	4.79948	4.86742	4.58417	5.72677	4.36227	3.18289	4.60519	4.60519	6.01385	4.62519	0	4.7306	4.90057	4.19924	2.98223	5.74489	3.14143	4.25581	3.7316	3.40673	3.8395	2.19435	3.43221	2.03927	2.25156	2.78883	4.20661	5.98104	1.86031	5.02173	8.63794	6.12383	9.10611	6.53277	9.48815	8.04148	10.0192	9.74961	9.07906
TCONS_00019550	=	ENSBTAT00000042465	XLOC_014510	bta-mir-544b-2	TSS16085	chr24:35566744-35603724	92	-	0	0	0	0	0	0	0	0	0	0	0	0	0	0	0	0	0	0	0	0	0	0	0	560.66	0	0	0	0	0	0	0	0	0	0	0	0	0	0	0	0	0
TCONS_00022371	=	ENSBTAT00000051816	XLOC_016670	ENSBTAG00000037316	TSS18451	chr29:27239795-27239877	82	-	0	0	0	0	0	0	0	0	0	0	0	0	0	0	0	0	0	0	0	0	0	0	0	0	0	0	0	0	0	273.647	167.937	0	0	0	0	0	0	0	0	0	0
TCONS_00013885	j	ENSBTAT00000024514	XLOC_010328	DDX5	TSS11431	chr19:49330894-49337523	3772	-	62.7326	71.9062	53.6601	62.4982	60.3586	63.913	61.3418	60.8531	60.6352	60.6352	57.5023	60.6626	37.1155	58.2725	60.9088	68.8981	56.1009	52.5777	58.8444	71.6558	67.398	65.1966	62.9496	56.9228	67.6311	67.6157	68.8255	69.2231	64.7913	68.5787	76.7598	56.5265	50.2612	58.4509	52.0715	41.5179	40.0836	35.8023	36.3743	41.1581	43.5029
TCONS_00021348	-	-	XLOC_015864	-	TSS17582	chr26:43134414-43186783	2278	-	0	5.1362	0.108986	2.51724	0.381053	0	7.09929	1.38783	0.374754	0.374733	5.91752	3.50219	0.213802	0.710832	5.93476	3.49118	0	0.0752998	5.58967	0	2.94517	5.00904	0	1.97975	4.88655	2.47578	0	0.981635	0.292095	1.26234	0	2.25041	53.3292	46.7504	46.1544	46.2941	55.2627	52.0581	46.3103	46.4402	53.0563
TCONS_00003488	=	ENSBTAT00000027649	XLOC_002629	ASS1	TSS2880	chr11:100791338-100843336	1497	-	10.6117	10.2579	12.5779	8.27822	11.5279	11.6401	11.4224	9.8698	11.5816	11.5816	5.48164	5.71471	0	6.9984	3.76982	4.30232	5.60212	4.1125	11.0459	9.7634	11.3606	10.0273	13.7116	10.9938	4.36913	4.60257	2.60058	4.10332	3.14867	3.81448	4.85646	6.5731	15.2302	14.0857	17.2884	19.2545	23.8165	14.1712	15.6598	17.9252	19.5873
TCONS_00018456	=	ENSBTAT00000061771	XLOC_013701	ENSBTAG00000044338	TSS15170	chr23:31206257-31216020	61	-	0	0	0	0	0	0	0	0	0	0	0	0	0	0	0	0	0	0	0	0	0	0	0	0	0	0	0	524.252	0	0	0	0	0	0	0	0	0	0	0	0	0
TCONS_00012312	=	ENSBTAT00000056065	XLOC_009235	COX7C	TSS10182	chr19:21117461-21117982	521	-	20.3922	20.3639	22.7958	18.5735	16.9231	14.3286	10.685	18.2048	17.0005	17.0005	13.4688	19.6034	0	17.0488	16.9809	0	19.0107	16.7656	12.3352	12.5595	17.2278	16.1098	18.1815	12.5772	15.2015	16.4153	16.1025	13.7607	10.0108	8.63233	16.8546	15.1495	75.3565	83.1003	67.8765	93.8725	99.9868	91.1986	90.8974	87.8463	81.3633
TCONS_00028019	=	ENSBTAT00000020105	XLOC_020931	TOB2	TSS23168	chr5:113060939-113070989	4344	-	36.5153	36.7266	37.0975	34.9933	34.9471	34.2329	35.4066	34.9432	35.1043	35.1042	40.1367	47.037	35.3862	38.3752	40.6295	39.1839	40.2362	40.9824	23.4862	26.3264	27.9275	26.6208	26.4082	23.5628	33.3784	34.6512	32.8544	31.4896	36.1525	35.5701	30.5893	33.0107	46.6428	46.9015	42.5234	33.1931	35.1048	36.9052	33.3948	34.0286	31.3866
TCONS_00000658	=	ENSBTAT00000012144	XLOC_000501	ETS2	TSS556	chr1:152880453-152891542	2928	-	17.9083	16.3601	17.7792	14.6543	16.7391	17.4776	11.9846	18.9249	16.8159	16.8159	23.3934	22.4215	16.0001	25.0105	21.029	25.7171	21.6706	20.5052	18.1757	18.5908	19.281	20.6227	21.0333	24.4775	16.1575	14.3729	10.9263	13.9596	15.8179	13.7911	16.9671	16.068	24.4746	24.0979	32.2695	16.5847	13.062	15.6552	12.291	20.0175	16.9813
TCONS_00001675	j	ENSBTAT00000038963	XLOC_001279	CHP1	TSS1393	chr10:36835139-36872289	2714	-	237.658	241.379	248.74	249.488	254.461	251.893	247.259	244.193	255.63	255.63	181.13	175.062	187.681	178.231	184.086	177.736	173.007	184.408	210.015	203.256	209.55	201.61	217.189	224.361	213.015	208.267	202.115	204.042	213.924	229.588	211.196	225.982	172.576	173.807	157.102	145.269	141.265	145.51	148.774	138.239	142.797
TCONS_00011020	=	ENSBTAT00000010762	XLOC_008246	FOSB	TSS9086	chr18:53501994-53508395	3218	-	2.02936	1.81342	1.4778	1.32037	1.56531	1.60836	1.80167	2.58636	1.57237	1.57237	94.8987	91.4177	75.9593	93.1313	97.115	106.647	96.9507	95.4091	2.68189	3.73865	3.40958	3.00431	3.37324	4.92546	2.22956	2.15452	0.907677	1.60982	1.14385	2.35623	0.457005	1.08173	211.677	225.747	212.787	136.625	132.039	144.416	132.973	143.45	132.324
TCONS_00016520	=	ENSBTAT00000059500	XLOC_012319	SNORD113	TSS13614	chr21:67504076-67504151	75	-	0	0	0	368.754	0	0	0	0	0	0	0	0	0	0	0	0	0	0	0	0	0	0	0	0	0	0	0	0	0	0	0	0	0	0	0	0	0	0	0	0	0
TCONS_00019624	=	ENSBTAT00000060255	XLOC_014562	SNORD58	TSS16145	chr24:49617410-49621972	63	-	0	0	0	0	0	0	0	0	0	0	0	0	0	0	0	0	0	0	0	0	0	0	0	0	0	0	0	0	0	0	0	0	0	0	0	0	0	0	0	0	0
TCONS_00025021	=	ENSBTAT00000061725	XLOC_018613	bta-mir-2416	TSS20619	chr3:107179323-107389223	82	-	0	0	0	0	0	0	0	0	0	0	126.211	0	0	0	0	0	0	0	0	0	109.296	0	0	0	0	0	0	0	0	0	0	0	0	0	0	0	0	0	0	0	0
TCONS_00017754	=	ENSBTAT00000013008	XLOC_013193	BHLHE40	TSS14597	chr22:21492895-21498539	2920	-	66.3358	65.6533	60.085	69.9167	59.0258	63.5377	62.9924	62.7667	59.2954	59.2954	87.7728	83.4281	59.1702	81.6803	79.4287	91.4955	85.8861	82.7561	73.5332	71.1286	69.7078	68.7689	68.3581	71.3639	62.726	60.4734	62.7462	62.2394	62.9814	62.5491	62.9385	60.8276	120.151	117.857	124.13	89.5751	96.5397	95.5703	102.225	98.0423	100.869
TCONS_00023102	=	ENSBTAT00000008136	XLOC_017192	FOSL1	TSS19034	chr29:44673878-44679325	824	-	6.69859	3.98996	3.6187	6.07752	7.47495	8.01821	9.89818	4.74795	7.50989	7.50989	17.1652	26.1519	0	25.4356	22.0647	0	23.9345	17.7374	5.73513	3.90423	4.95543	6.29782	6.42916	4.2114	5.35579	5.37385	2.87692	4.87342	7.21288	5.37641	4.52716	4.87206	17.8315	12.3274	17.219	13.8776	13.0869	16.9188	14.9155	12.7886	11.6664
TCONS_00027394	j	ENSBTAT00000000648	XLOC_020450	NR4A1	TSS22637	chr5:27977006-27992869	2604	-	0.0104393	1.12601	0.0104646	0.00013083	1.47794	1.99266	0.00712331	0.243101	1.50741	1.50741	2.67637	4.17303	0	6.7867	5.89766	0.221175	3.01467	6.32161	0.536422	0.637979	0.231726	0.0321411	1.94481	0	1.67724	0.0232715	1.21059	0.00019378	0.016193	0.865634	0.205445	0.0151601	44.2345	37.7156	43.8194	15.5498	21.2951	11.514	11.0197	13.5446	16.1053
TCONS_00021342	=	ENSBTAT00000060082	XLOC_015859	U6	TSS17577	chr26:42323742-42485654	101	-	0	0	0	0	89.2476	0	0	0	89.656	89.656	0	0	0	0	0	0	0	0	0	0	0	0	0	0	0	0	0	0	0	0	0	0	0	0	0	0	0	0	0	0	0
TCONS_00031315	=	ENSBTAT00000018554	XLOC_023413	PSAT1	TSS25896	chr8:54501517-54529786	2245	-	7.60975	9.81554	7.49622	9.18073	7.95953	9.31855	5.92527	4.2494	7.99583	7.99583	4.91952	5.89943	0	4.41046	6.13007	0	6.21062	3.35972	7.30824	6.50984	10.3007	10.1291	8.42326	13.7086	7.09301	7.10889	3.68292	6.07274	8.03622	3.91617	6.99339	7.89386	8.00525	10.5064	9.63586	13.2231	12.731	12.1885	7.08964	12.9612	12.2232
TCONS_00003187	=	ENSBTAT00000060084	XLOC_002408	U6	TSS2638	chr11:49866378-49866485	107	-	0	0	0	0	0	0	0	0	0	0	0	0	0	0	0	0	0	200.368	0	0	0	0	0	0	0	0	0	0	0	0	0	0	0	0	0	0	0	0	0	0	0
TCONS_00010281	=	ENSBTAT00000062805	XLOC_007731	SNORD23	TSS8493	chr17:72509510-72597379	104	-	0	0	0	0	0	0	0	0	0	0	0	0	0	0	0	0	0	0	0	0	0	0	0	0	0	0	0	0	0	0	0	0	0	0	0	0	0	0	0	0	0
TCONS_00020616	=	ENSBTAT00000061899	XLOC_015302	SCARNA20	TSS16964	chr25:34072619-34083970	129	-	0	43.0712	0	0	0	0	0	0	0	0	0	45.1795	0	0	0	0	52.5855	0	0	0	0	0	0	0	0	0	0	0	0	0	0	0	0	0	0	0	0	0	0	0	0
TCONS_00004123	=	ENSBTAT00000059321	XLOC_003097	SNORD90	TSS3392	chr11:94010160-94058169	111	-	0	0	0	0	84.1987	0	0	0	84.5789	84.5789	0	0	0	0	0	0	0	0	0	0	0	0	0	0	0	0	0	0	0	0	0	0	0	0	0	0	0	0	0	0	0
TCONS_00033068	=	ENSBTAT00000060545	XLOC_024783	ENSBTAG00000043545	TSS27424	chrM:1452-16338	71	-	65048.2	76528.9	66702	68798.2	66881	70811.2	64609.2	71253.8	67187.3	67187.4	91948.9	102545	140508	86343.2	94861.9	84957.6	109471	97112.7	66930.4	66493.5	60488.5	62317.3	69300	50314.2	65940.1	59684.9	68109.7	62581	62006.9	52618	65105.2	65599	680284	722083	667890	710535	706333	760244	743496	778622	747510
TCONS_00027433	=	ENSBTAT00000011203	XLOC_020480	TROAP	TSS22672	chr5:30658594-30665306	2569	-	5.06214	3.68786	3.51058	4.39906	4.23039	4.38604	5.08767	5.57239	4.24972	4.24972	4.69455	4.58255	13.7326	3.78226	3.68529	4.54717	3.88578	3.07598	2.84342	2.63391	3.03075	4.13717	4.85566	4.95659	3.71507	3.94127	3.47119	3.45719	4.39249	5.4103	3.16746	2.95064	3.94574	2.30684	6.01703	4.00905	4.50912	3.77009	5.03218	4.83155	2.8371
TCONS_00030943	=	ENSBTAT00000060840	XLOC_023097	5S_rRNA	TSS25565	chr7:64051499-64051617	118	-	0	0	0	0	0	0	0	0	0	0	0	0	0	0	0	0	0	0	0	0	0	0	0	0	0	0	0	0	0	0	0	0	0	0	0	0	0	0	0	0	0
TCONS_00025669	=	ENSBTAT00000023912	XLOC_019150	ZYX	TSS21192	chr4:107598855-107607834	2235	-	91.1146	89.6168	89.7012	90.0855	94.8382	92.0388	89.0768	85.4479	95.264	95.264	148.475	148.027	137.008	144.162	143.445	153.258	149.51	150.562	88.9411	86.9114	86.592	89.2084	97.2293	101.444	73.178	75.0703	74.447	73.0113	69.9142	76.0623	70.0675	74.0368	87.541	77.1126	72.9772	73.106	84.2188	75.5989	79.8913	67.7416	76.6763
TCONS_00001493	=	ENSBTAT00000003514	XLOC_001135	NEDD8	TSS1236	chr10:20777430-20779257	309	-	128.482	126.016	149.331	169.217	151.703	142.861	142.617	177.368	152.416	152.416	167.066	167.989	0	122.542	121.637	52.9662	195.596	204.314	134.594	113.775	120.759	112.783	134.814	94.9359	120.581	128.679	91.5231	90.762	96.0862	117.066	169.289	125.727	267.647	232.735	270.363	263.414	312.973	273.106	311.316	343.554	315.798
TCONS_00032062	j	ENSBTAT00000027125	XLOC_024010	KLF4	TSS26557	chr8:98843588-98848325	2915	-	149.44	144.486	127.387	124.682	129.705	146.216	141.285	132.717	130.298	130.298	190.362	175.653	124.167	196.963	161.313	150.176	163.203	179.775	110.847	111.247	107.496	110.747	117.8	130.607	137.684	139.626	144.929	144.485	119.941	117.323	127.268	125.984	194.816	177.199	187.952	158.201	167.106	183.803	175.43	195.643	180.013
TCONS_00017387	=	ENSBTAT00000029212	XLOC_012970	DUSP7	TSS14332	chr22:49379907-49386816	1333	-	18.1644	20.1608	19.8114	16.8501	18.2202	21.1026	21.9234	24.4293	18.3036	18.3036	27.0466	30.1068	22.2474	28.7702	20.9143	28.981	28.8495	31.9183	21.0941	17.4739	17.2965	19.2306	10.2759	15.415	17.4994	22.1901	25.0853	23.0468	22.8351	34.1394	22.7753	13.8112	9.50658	16.8213	6.91294	13.4042	15.3399	25.9563	4.19368	4.36844	10.8328
TCONS_00029042	=	ENSBTAT00000062233	XLOC_021724	bta-mir-2450c	TSS24022	chr6:107672979-107840568	72	-	0	0	0	0	0	0	293.411	0	0	0	0	0	0	0	0	0	0	0	0	0	0	0	0	0	0	0	0	0	0	0	0	0	0	0	0	0	0	0	0	0	0
TCONS_00018873	=	ENSBTAT00000059981	XLOC_013993	SNORD52	TSS15502	chr23:27325235-27325302	67	-	0	0	0	0	0	0	0	0	0	0	0	0	0	0	0	0	0	0	0	0	0	0	0	0	0	0	0	0	0	0	0	0	0	0	0	0	0	0	0	0	0
TCONS_00028000	=	ENSBTAT00000059448	XLOC_020914	SNORD43	TSS23151	chr5:111261437-111267705	64	-	0	0	0	0	0	0	0	0	0	0	0	0	0	0	0	0	0	0	0	0	0	0	0	0	0	0	0	0	0	0	0	0	0	0	0	0	0	0	0	0	0
TCONS_00010880	=	ENSBTAT00000066266	XLOC_008166	ZFP36	TSS8988	chr18:49332223-49375317	1716	-	82.3893	87.7768	97.9317	82.0035	78.6197	92.9729	74.9181	89.9171	78.9707	78.9707	157.795	167.531	0	177.9	149.373	157.36	149.786	154.057	73.1846	71.6481	74.1209	73.4071	76.0001	78.5609	73.2423	68.1327	71.9044	76.6965	75.3207	75.9949	75.2752	71.8559	123.886	124.058	142.432	94.7272	116.036	105.11	131.63	103.853	83.3373
TCONS_00023814	=	ENSBTAT00000060003	XLOC_017736	U6	TSS19635	chr3:69180242-69180349	107	-	0	0	0	0	0	0	0	0	0	0	0	0	0	0	0	0	0	0	0	0	0	0	0	0	0	0	0	0	0	0	0	0	0	0	0	0	0	0	0	0	0
TCONS_00003706	=	ENSBTAT00000062055	XLOC_002787	bta-mir-2295	TSS3053	chr11:10862185-10862252	67	-	0	0	0	0	0	0	0	0	0	0	0	0	0	0	0	0	0	0	0	0	0	0	0	0	0	0	0	0	0	0	0	0	0	0	0	0	0	0	0	0	0
TCONS_00032866	=	ENSBTAT00000064743	XLOC_024639	ENSBTAG00000046134	TSS27243	chr9:77233381-77296724	83	-	0	0	0	0	0	0	0	0	0	0	0	0	0	0	0	0	0	0	0	0	0	0	0	0	0	0	0	0	0	0	0	0	0	0	0	0	0	0	0	0	0
TCONS_00000956	=	ENSBTAT00000019596	XLOC_000720	EIF4A2	TSS797	chr1:81057778-81064090	1890	-	160.831	168.171	137.602	167.827	150.35	159.481	166.331	160.242	151.051	151.051	166.088	183.664	129.094	184.156	166.774	187.685	182.333	164.936	156.568	181.542	160.322	182.423	176.331	171.708	167.739	137.09	170.987	157.09	151.785	163.561	158.214	164.069	158.453	156.044	158.831	156.854	146.612	146.912	157.269	142.353	149.221
TCONS_00008367	-	-	XLOC_006321	-	TSS6945	chr15:42434369-42434613	244	-	295.327	218.761	314.466	243.961	272.168	266.272	277.141	293.149	273.41	273.41	245.118	228.405	0	292.434	292.434	221.354	199.955	278.932	487.041	449.769	388.324	394.519	303.709	189.818	354.461	337.582	359.277	450.96	411.988	318.375	296.274	263.385	58.4754	62.7608	66.9947	91.3943	58.8285	85.8179	87.9392	81.4224	82.3692
TCONS_00004768	=	ENSBTAT00000013402	XLOC_003548	TPT1	TSS3903	chr12:15518459-15522660	836	-	1826.51	1768.54	1823.94	1750.22	1815.83	1747.79	1740.45	1695.43	1824.23	1824.23	2154.63	2172.71	1837.42	2201.29	2190.06	2020.83	2116.7	2239.48	2100.15	2209.08	2076.87	2045.08	2113.08	2221.01	1873.69	1822.34	1849.02	1875.64	1794.85	1878.29	1772.92	1756.31	1397.67	1440.3	1460.12	1579.91	1521.83	1554.94	1576.5	1511.37	1483.68
TCONS_00004790	=	ENSBTAT00000065710	XLOC_003566	bta-mir-3613a	TSS3923	chr12:19542745-19542831	86	-	0	0	0	274.007	0	0	0	0	0	0	0	0	0	0	0	0	0	0	0	0	0	0	0	0	0	0	0	0	0	0	0	0	0	0	0	0	0	0	0	0	0
TCONS_00012304	=	ENSBTAT00000064634	XLOC_009229	snoZ17	TSS10176	chr19:20703987-20706890	71	-	0	0	0	0	0	0	0	0	0	0	0	0	0	0	0	0	0	0	0	0	0	0	0	0	0	0	0	0	0	0	0	0	0	0	0	318.989	0	0	0	343.752	0
TCONS_00007953	=	ENSBTAT00000060388	XLOC_005978	U6	TSS6581	chr15:45632508-45632615	107	-	0	0	0	0	0	0	0	0	0	0	0	0	0	0	0	0	0	0	0	0	0	0	0	0	0	0	0	0	0	0	0	0	0	0	0	0	0	0	0	0	0
TCONS_00000302	=	ENSBTAT00000017476	XLOC_000239	CLDN1	TSS267	chr1:77596312-77614046	3382	-	161.098	155.764	156.48	169.441	156.601	164.675	165.935	151.416	157.309	157.309	148.536	166.173	175.679	162.137	165.324	158.255	174.588	178.61	161.014	174.379	179.689	171.115	181.835	191.184	155.281	140.878	164.819	147.728	149.118	150.524	165.489	169.252	136.803	131.537	142.401	110.66	111.114	115.209	110.089	117.884	112.438
TCONS_00026285	=	ENSBTAT00000042256	XLOC_019617	bta-mir-153-2	TSS21713	chr4:119522031-119565916	87	-	0	0	0	0	0	0	0	0	0	0	0	0	0	0	0	0	0	0	0	0	0	0	0	0	0	0	0	0	0	0	0	265.758	0	0	0	0	0	0	0	0	0
TCONS_00018114	=	ENSBTAT00000002136	XLOC_013453	KIFC1	TSS14891	chr23:7512779-7527613	2271	-	8.56198	5.47889	6.36803	6.77261	9.52238	6.66879	5.80225	7.13598	9.56686	9.56686	7.88188	7.13327	10.9306	6.17993	9.03318	3.55487	7.16255	2.33766	4.95955	5.6271	5.41864	4.03746	5.8609	4.09889	3.43449	5.03563	4.70158	6.44164	5.43026	2.75308	6.60916	5.9559	7.36443	8.50082	8.51686	10.0492	9.01133	12.7676	11.6116	7.20385	11.7711
TCONS_00016531	=	ENSBTAT00000059535	XLOC_012330	SNORD113	TSS13625	chr21:67524075-67524143	68	-	0	282.697	0	0	0	0	0	0	0	0	0	0	0	0	0	0	0	0	0	0	0	0	0	0	0	0	0	0	0	0	0	0	0	0	0	0	0	0	0	0	0
TCONS_00032945	=	ENSBTAT00000066276	XLOC_024699	ENSBTAG00000045700	TSS27310	chr9:97638102-97740003	79	-	0	0	0	0	0	0	0	0	0	0	0	0	0	0	0	0	0	0	0	0	0	0	0	0	0	0	0	0	0	0	0	0	0	0	0	0	0	0	0	0	0
TCONS_00010460	=	ENSBTAT00000055672	XLOC_007870	OSGIN1	TSS8647	chr18:10294995-10305608	1592	-	9.83754	7.32775	8.59371	9.18382	7.85309	8.95015	8.58692	9.25903	7.8889	7.8889	14.2885	13.1684	13.8941	10.6442	13.4271	4.36772	13.1704	13.1702	8.40188	8.41698	8.15877	7.71188	9.72271	10.095	8.55435	9.24557	7.31857	6.56206	9.1164	10.471	9.75153	7.56289	35.8893	30.3672	31.8431	24.72	16.7387	19.4119	19.1834	19.0111	20.5697
TCONS_00027066	=	ENSBTAT00000059916	XLOC_020223	SNORA70	TSS22382	chr5:107865784-107865917	133	-	0	0	0	0	0	0	0	0	0	0	0	0	0	0	0	0	0	0	0	0	0	0	0	0	0	0	0	0	0	0	0	0	0	0	0	0	0	0	0	0	0
TCONS_00011794	=	ENSBTAT00000017446	XLOC_008825	PLAUR	TSS9728	chr18:52202331-52215619	1313	-	10.6286	10.0716	9.61595	10.8515	11.3154	11.544	9.06458	10.4845	11.3678	11.3678	17.9952	14.7115	31.8712	18.0896	11.7816	16.2901	18.8352	19.5385	8.9033	7.3129	7.76485	7.3284	6.7577	5.91804	9.22538	8.48694	9.96027	9.16987	9.92644	12.5811	11.3239	8.26823	13.9422	10.9812	8.01472	12.5656	13.5837	16.3605	11.3962	10.3674	15.3565
TCONS_00011784	=	ENSBTAT00000024068	XLOC_008818	LYPD3	TSS9720	chr18:51991409-51995823	1608	-	577.029	536.189	551.138	599.654	587.628	537.788	550.573	564.843	590.31	590.31	734.372	745.508	666.934	752.77	722.323	788.007	763.22	821.754	623.451	600.615	611.951	613.608	655.365	613.647	664.419	652.477	633.65	654.166	659.92	641.925	669.261	693.358	529.404	531.596	547.213	501.225	488.991	488.178	490.456	557.493	518.104
TCONS_00020640	=	ENSBTAT00000062013	XLOC_015323	bta-mir-2388	TSS16986	chr25:35218994-35515190	79	-	0	0	0	0	0	0	0	247.702	0	0	0	0	0	0	0	0	0	0	0	0	0	0	0	0	0	0	0	0	0	0	0	0	0	0	0	0	0	0	0	0	0
TCONS_00006944	=	ENSBTAT00000026202	XLOC_005181	DECR1	TSS5717	chr14:76022900-76066405	1596	-	202.192	201.947	212.094	185.402	189.852	204.909	209.457	205.254	190.73	190.73	188.939	206.403	137.202	203.473	204.418	206.553	194.995	181.129	201.203	202.457	193.611	204.61	192.8	173.21	208.095	197.64	203.164	200.188	202.14	202.756	196.472	188.55	116.649	130.033	124.522	120.43	111.388	115.82	114.436	117.337	121.976
TCONS_00020684	=	ENSBTAT00000037204	XLOC_015358	AZGP1	TSS17026	chr25:36982286-36986566	1240	-	26.3112	24.3644	29.2055	22.8234	23.4466	21.0566	25.2926	28.9097	23.556	23.556	22.68	19.3921	0	18.0404	19.0965	6.76524	26.4638	22.8926	22.4103	23.6473	23.6185	31.6205	24.8297	27.4414	20.5658	20.0649	23.5523	25.0033	23.5275	26.8962	23.214	30.292	29.2175	30.4844	24.7765	20.494	28.2231	23.661	18.318	22.9579	20.7156
TCONS_00027560	=	ENSBTAT00000062651	XLOC_020580	bta-mir-2431	TSS22783	chr5:56655699-56655767	68	-	0	0	0	0	0	0	0	0	0	0	0	0	0	0	0	0	0	0	0	0	0	0	0	0	0	0	0	0	0	0	0	0	0	0	0	0	0	0	0	0	0
TCONS_00024034	=	ENSBTAT00000059730	XLOC_017902	U6	TSS19818	chr3:106752649-106752756	107	-	0	0	0	0	0	0	0	0	0	0	0	0	0	0	0	0	0	0	0	0	0	0	0	0	0	0	0	0	0	0	0	0	0	0	0	0	0	0	0	0	0
TCONS_00012877	=	ENSBTAT00000008132	XLOC_009638	ACTG1	TSS10634	chr19:51868428-51871276	1954	-	1297.88	1299.94	1305.38	1350.38	1365.99	1303.8	1275.75	1295.33	1372.24	1372.24	1346.05	1332.6	1312.05	1301.19	1312.58	1407.03	1408.33	1423.08	1376.39	1368.73	1356.71	1356.22	1463.18	1495.25	1183.68	1169.61	1177.91	1183.35	1169.12	1211.44	1234.91	1255.85	1846.63	1850.45	1862.85	1802.56	1817.8	1781.22	1802.37	1783.32	1833.06
TCONS_00028613	=	ENSBTAT00000054961	XLOC_021409	TACC3	TSS23678	chr6:109636202-109645418	3057	-	5.77027	5.47725	5.8682	7.31749	7.36707	5.96937	6.50168	6.3308	7.40148	7.40148	7.41606	6.73202	0	6.7053	6.21267	8.10493	5.54123	5.58813	4.4352	4.61969	4.47256	5.43001	4.38824	4.27989	5.3696	4.86634	6.38136	5.59644	5.38095	7.6756	6.59765	6.24547	6.79923	5.17922	7.12309	8.04007	10.4115	8.5425	8.39881	9.83149	7.68689
TCONS_00009103	=	ENSBTAT00000017996	XLOC_006853	APITD1	TSS7534	chr16:44017900-44032550	742	-	14.9362	17.1194	15.4422	17.909	19.8749	19.0266	17.0428	16.0933	19.9725	19.9725	11.1645	16.1121	0	16.1089	21.8794	0	27.8928	27.1612	16.5093	16.2337	17.4395	15.3601	23.1618	28.5604	22.8854	16.3447	24.6447	12.4385	11.6657	18.4087	26.0996	25.5357	37.5303	36.5804	25.0789	41.5996	33.9119	35.4772	37.4428	49.3436	40.9577
TCONS_00020469	=	ENSBTAT00000063345	XLOC_015187	ENSBTAG00000046240	TSS16831	chr25:17730045-17730115	70	-	0	0	0	0	0	0	0	0	0	0	0	0	0	0	0	0	0	0	0	0	0	284.81	0	0	0	0	0	0	0	0	0	0	0	0	0	0	0	0	0	0	0
TCONS_00021370	j	ENSBTAT00000063103	XLOC_015881	MKI67	TSS17601	chr26:47851177-47879459	3990	-	7.08358	5.19158	8.09024	7.19058	7.11026	7.09907	7.10914	5.27071	7.14413	7.14412	7.28716	5.03137	12.516	5.2215	4.60549	10.3674	6.84554	7.20349	6.99415	8.30129	7.83092	8.36253	5.62544	8.98855	6.67378	9.40924	8.01479	6.60376	7.80853	6.52391	8.68308	6.3779	6.5117	4.47065	5.27942	6.52732	4.56022	6.6579	6.18583	5.01936	4.67727
TCONS_00031072	=	ENSBTAT00000062697	XLOC_023203	bta-mir-2465	TSS25677	chr7:110106819-110106899	80	-	0	0	0	0	0	233.341	0	0	0	0	0	0	0	0	0	0	0	0	0	0	0	0	0	0	0	0	0	0	0	0	0	0	0	0	0	0	0	0	0	0	0
TCONS_00012677	=	ENSBTAT00000002948	XLOC_009493	EIF1	TSS10476	chr19:42545776-42548334	1279	-	153.935	147.796	156.423	158.464	149.449	170.723	159.646	167.043	150.14	150.14	188.927	195.914	93.138	194.508	213.033	194.2	197.609	203.784	157.05	157.316	158.679	154.99	169.205	169.316	152.581	166.765	159.906	156.032	144.903	140.278	152.303	149.916	178.422	182.254	169.044	185.956	185.885	202.152	196.873	191.88	198.981
TCONS_00025773	=	ENSBTAT00000043641	XLOC_019224	5S_rRNA	TSS21274	chr4:120133800-120207828	119	-	0	55.5605	0	0	0	0	0	0	0	0	0	0	0	0	0	0	0	0	0	0	0	0	0	0	0	0	0	0	0	0	0	0	0	0	0	0	0	0	0	0	0
TCONS_00008091	=	ENSBTAT00000061942	XLOC_006101	bta-mir-2317	TSS6707	chr15:52291812-52329773	72	-	0	0	0	0	0	0	0	0	0	0	0	0	0	0	0	0	0	0	0	0	0	0	0	0	0	0	0	0	0	0	0	0	0	0	0	0	0	0	0	0	0
TCONS_00008116	=	ENSBTAT00000059165	XLOC_006119	U6	TSS6725	chr15:54044310-54044418	108	-	0	0	0	0	0	0	0	0	0	0	0	0	0	0	0	0	0	0	0	0	0	0	0	0	0	0	0	0	0	0	0	0	0	0	0	0	0	0	0	0	0
TCONS_00024610	=	ENSBTAT00000023627	XLOC_018313	GSTM1	TSS20278	chr3:33805753-33816442	1138	-	15.4903	15.8664	21.0042	15.283	15.8537	18.5506	16.5783	12.2389	15.9269	15.9269	35.8716	35.3878	0	27.0123	33.1171	7.83696	34.4657	18.342	29.159	29.4574	27.4664	23.9867	33.2199	26.4138	24.5097	28.1207	18.9651	27.9231	23.983	17.8589	24.041	33.328	34.0465	30.7841	38.3703	32.4813	33.6681	40.7444	33.5646	43.3502	40.7573
TCONS_00031356	=	ENSBTAT00000060148	XLOC_023447	U6	TSS25932	chr8:61954946-61981732	107	-	0	0	0	0	0	0	0	0	0	0	0	0	0	0	0	0	0	0	0	0	0	0	0	0	0	0	0	0	0	0	0	0	0	0	0	0	0	0	0	0	0
TCONS_00013656	j	ENSBTAT00000061367	XLOC_010180	TOP2A	TSS11256	chr19:41281161-41307291	5441	-	12.7967	4.6394	7.31021	7.72844	10.1226	14.6982	6.7737	7.7347	10.1732	10.1732	7.04271	7.21454	0.000434227	5.95624	3.24429	0.000377536	2.00868	3.06147	13.3305	14.2785	11.3202	12.9416	14.5637	11.8794	10.2519	7.60101	10.1058	11.5201	10.9943	2.38923	8.64787	12.4352	11.2288	9.61744	9.55154	10.3251	10.1911	10.2759	8.87438	12.2625	10.6779
TCONS_00020627	=	ENSBTAT00000053616	XLOC_015313	ENSBTAG00000037454	TSS16975	chr25:34863904-34864017	113	-	0	0	0	0	0	0	0	0	0	0	71.6226	0	0	0	0	0	0	0	0	0	0	0	0	0	0	0	0	0	0	0	0	0	0	0	0	0	0	0	0	0	0
TCONS_00010308	=	ENSBTAT00000062527	XLOC_007749	bta-mir-2323	TSS8517	chr17:73595799-73658019	76	-	0	0	0	0	0	0	0	0	0	0	0	0	0	0	0	0	0	0	0	0	0	0	0	0	0	0	0	0	0	0	0	0	0	0	0	0	0	0	0	0	0
TCONS_00011088	=	ENSBTAT00000001702	XLOC_008295	PPP1R15A	TSS9143	chr18:55925890-55929294	2316	-	11.9984	11.0897	14.4997	10.2792	12.2813	12.5513	12.1105	12.4569	12.3397	12.3397	25.8638	26.7538	8.08102	26.2418	27.3754	29.6474	23.0186	22.0017	8.55861	8.17012	8.4848	10.1309	10.9294	11.3529	10.629	9.82336	13.2299	9.07446	9.90221	9.9207	9.06974	11.2523	26.1962	27.3489	22.4734	19.821	22.3747	19.3182	21.3005	18.4441	18.8017
TCONS_00021966	=	ENSBTAT00000046544	XLOC_016357	C28H10ORF116	TSS18115	chr28:41912321-41914565	382	-	51.462	60.2816	55.4963	46.4699	60.7921	55.3915	53.965	38.7377	61.0703	61.0703	91.1184	96.557	104.82	79.5091	72.4342	71.4448	94.3596	101.182	46.1087	41.1396	32.5784	44.9015	47.5066	30.1855	47.9805	51.1507	61.1235	40.663	27.8366	51.6686	51.1977	61.2706	39.5262	39.2748	55.436	64.0825	77.8001	84.1039	74.915	70.864	67.096
TCONS_00010453	=	ENSBTAT00000064771	XLOC_007866	ENSBTAG00000046525	TSS8643	chr18:8934123-8934199	76	-	0	0	0	0	0	0	0	0	0	0	0	0	0	0	0	0	0	0	0	0	0	0	0	0	0	0	0	0	0	0	0	0	0	0	0	0	0	0	0	0	0
TCONS_00009505	=	ENSBTAT00000055713	XLOC_007161	NDUFC1	TSS7867	chr17:18698707-18702613	416	-	18.9764	26.8621	25.9988	32.2292	19.9259	31.3913	20.3466	18.1064	20.017	20.017	30.7008	35.6997	0	22.4418	38.5896	0	32.0313	18.6693	26.1478	34.9329	35.4177	24.5433	26.767	23.0249	31.1017	26.2372	32.8869	29.1389	20.9093	27.9814	26.7163	12.8977	118.496	163.91	126.81	156.024	142.708	126.445	143.306	177.534	146.295
TCONS_00003982	j	ENSBTAT00000016514	XLOC_002989	PPP1CB	TSS3276	chr11:70960629-70997556	2901	-	44.6564	25.8088	25.3564	21.4683	27.417	24.7003	48.417	20.9949	27.522	27.522	51.9826	37.434	147.857	36.6763	50.6043	20.5179	63.4108	50.6404	62.9878	87.9487	106.678	87.3161	103.105	61.1025	68.8648	68.8326	69.8244	37.3923	43.5597	60.2618	54.6595	42.2738	0	0	0	0	12.0479	0	0	0	3.08411
TCONS_00021817	=	ENSBTAT00000064732	XLOC_016250	ENSBTAG00000047407	TSS18000	chr28:13051113-13051204	91	-	0	0	0	0	0	0	0	0	0	0	157.143	0	0	0	0	0	0	0	0	0	0	0	0	0	0	0	0	0	0	0	0	0	0	0	0	0	0	0	0	0	0
TCONS_00021829	=	ENSBTAT00000013337	XLOC_016262	CDK1	TSS18012	chr28:16620265-16633922	1255	-	7.9245	9.55792	6.03539	9.27271	12.3468	9.01286	11.4874	11.3833	12.4028	12.4028	4.03899	5.53997	48.873	7.11148	8.13985	9.53832	9.15377	13.3166	8.71819	10.9332	10.7502	10.0024	6.63582	10.0664	12.1345	8.95021	12.3179	13.2843	16.281	14.3426	8.94277	10.5892	9.70352	15.1865	12.6681	13.4808	8.95578	13.822	12.199	15.3332	14.8782
TCONS_00005165	-	-	XLOC_003857	-	TSS4239	chr13:38902126-38903709	476	-	35.2947	17.6385	19.3371	17.5362	23.0498	22.2264	25.6763	26.9921	23.1567	23.1567	21.8691	30.4789	0	28.9161	23.9343	25.0322	14.0532	21.0213	12.1708	15.1313	21.7759	10.5695	12.8526	4.33706	28.0614	31.7246	17.8844	24.1205	16.8185	18.9339	14.2205	7.65261	53.1262	30.3471	53.9441	66.5023	54.6148	53.4048	53.6873	52.0987	54.6051
TCONS_00027908	=	ENSBTAT00000037753	XLOC_020845	GAPDH	TSS23076	chr5:104237901-104241979	1056	-	503.892	457.285	470.146	500.473	478.434	463.012	478.678	480.764	480.642	480.642	501.974	480.476	428.433	484.918	475.108	520.276	521.989	514.536	432.864	435.017	428.044	431.556	475.715	473.436	421.566	445.31	465.808	419.661	452.062	419.889	439.475	439.186	590.418	583.701	592.093	683.216	724.327	701.371	718.678	687.792	724.752
TCONS_00027097	=	ENSBTAT00000062211	XLOC_020236	U6	TSS22400	chr5:109867101-109867200	99	-	0	0	0	0	0	0	0	0	0	0	0	0	0	0	0	0	0	0	0	0	0	0	0	0	0	0	0	0	0	0	0	0	0	0	0	0	0	0	0	0	0
TCONS_00027107	=	ENSBTAT00000020080	XLOC_020242	LGALS1	TSS22406	chr5:110014542-110017878	507	-	111.722	135.52	149.49	116.254	102.063	96.8157	128.818	96.662	102.526	102.526	120.698	112.586	59.7299	136.534	114.02	86.1805	102.757	137.825	117.277	133.666	122.854	114.693	121.449	160.188	126.073	116.232	124.362	116.182	113.385	115.574	131.482	107.318	119.899	140.389	122.161	256.498	253.862	267.322	283.218	226.566	281.136
TCONS_00000627	=	ENSBTAT00000025663	XLOC_000481	COL6A2	TSS533	chr1:147542807-147572909	3101	-	8.64195	9.77824	5.44512	6.49972	9.95287	7.75653	9.95568	7.98814	9.99994	9.99994	6.53558	5.17563	0	3.05153	8.07732	0.000580558	4.18295	9.32013	5.28118	3.27339	5.30284	4.00973	4.54807	0.00507183	6.84033	2.28712	4.26515	5.88617	3.72603	4.94715	4.26548	7.16727	18.6079	15.5726	16.2045	30.2582	26.7282	29.0829	19.6278	30.9685	30.3467
TCONS_00014465	=	ENSBTAT00000060253	XLOC_010761	SNORD70	TSS11901	chr2:91203325-91227105	89	-	0	0	196.77	0	0	0	0	0	0	0	0	0	0	0	0	0	0	0	0	0	0	0	0	0	0	0	0	0	0	0	0	0	0	0	0	0	0	0	0	0	0
TCONS_00000833	j	ENSBTAT00000038997	XLOC_000635	ENSBTAG00000040393	TSS703	chr1:62162777-62171235	1139	-	28.6872	21.8842	0.0101028	49.8986	26.3336	30.6532	25.1565	11.141	26.4488	26.4488	21.46	22.4274	0	35.2049	30.0731	15.3724	42.8409	25.0002	19.8537	18.8276	16.8854	12.9407	21.7045	30.923	20.0666	17.6368	12.9138	12.9324	15.7065	0	25.1837	22.3675	59.3953	86.2268	59.9388	55.8601	63.7363	56.177	34.9157	76.5472	70.0666
TCONS_00019207	=	ENSBTAT00000002256	XLOC_014257	ZADH2	TSS15792	chr24:3761517-3762444	927	-	21.129	23.2469	27.1505	16.2267	20.3508	18.4328	28.6923	26.8366	20.444	20.444	31.5995	24.7436	0	32.1247	29.0263	10.6651	23.7716	21.7726	12.1347	18.9547	19.9562	19.7595	13.6485	14.4063	19.3595	22.5053	24.8458	24.824	15.1514	23.297	9.83188	20.2918	37.2165	33.7491	32.6125	23.3366	25.4309	31.7752	21.5567	27.0132	25.9433
TCONS_00026462	=	ENSBTAT00000021456	XLOC_019758	KRT5	TSS21867	chr5:27271879-27564156	2256	-	1128.69	1148.52	1134.09	1194.77	1226.58	1136.67	1103.83	1139.85	1232.3	1232.3	1563.15	1584.52	1433.36	1543.34	1550.25	1581.7	1635.42	1640.29	1438.8	1368.43	1395.73	1372.89	1419.6	1505.18	1285.74	1242.68	1220.45	1288.58	1274.16	1225.83	1335.16	1336.22	1320.77	1345.69	1277.51	1178.28	1185.95	1165.44	1148.32	1133.32	1156.54
TCONS_00016224	=	ENSBTAT00000024808	XLOC_012088	PRC1	TSS13364	chr21:22100871-22122836	1934	-	11.3706	9.90731	9.22925	11.7263	7.52789	9.7406	10.1176	7.27274	7.56353	7.56353	10.2012	8.02214	0	8.68801	7.46328	4.58645	7.02994	10.655	16.5139	13.7972	13.0362	14.383	14.5661	16.1881	11.8408	10.4208	6.63243	14.0471	10.8838	10.2348	12.4794	7.4995	8.83913	8.47316	8.21904	10.4149	9.70778	11.7181	9.74738	11.0418	11.9356
TCONS_00005386	=	ENSBTAT00000057062	XLOC_004012	CSNK2A1	TSS4419	chr13:61049695-61108703	1306	-	26.9923	26.0687	25.832	31.8688	38.7354	25.9593	32.4521	34.0439	38.9136	38.9136	30.0905	26.0275	0	19.938	24.2718	27.6912	22.1791	21.3951	24.912	25.0111	30.597	31.62	23.7116	38.946	24.8782	24.8095	30.2061	31.7933	31.3347	25.6205	37.8558	34.629	16.947	18.068	15.0375	12.0479	13.7832	14.3073	13.3821	11.2055	14.9218
TCONS_00027409	=	ENSBTAT00000034879	XLOC_020462	METTL7A	TSS22650	chr5:29161682-29172757	1858	-	180.171	178.064	170.67	180.193	159.27	176.774	171.201	173.645	159.999	159.999	168.174	163.338	102.896	168.029	158.384	196.27	169.229	163.288	166.837	159.389	163.486	154.866	161.849	161.112	142.902	168.115	160.996	151.671	166.329	174.599	169.337	154.559	329.772	317.273	320.119	334.177	334.833	331.092	319.519	336.778	306.017
TCONS_00020547	=	ENSBTAT00000062313	XLOC_015244	bta-mir-2385	TSS16901	chr25:26690650-26970732	75	-	0	0	0	0	0	0	0	0	0	0	0	0	0	0	0	0	0	0	0	0	0	0	0	0	0	0	0	0	0	0	0	0	0	0	0	0	0	0	0	0	0
TCONS_00013703	=	ENSBTAT00000006440	XLOC_010219	KRT36	TSS11298	chr19:42325913-42329903	1635	-	2.01483	2.18511	3.71296	3.59319	2.0738	1.75904	3.2849	2.84687	2.08359	2.08359	11.1909	14.3304	31.584	11.6734	13.3703	15.808	13.5016	18.8631	16.5273	20.3924	19.5941	17.8618	20.6138	9.8172	15.0956	13.4443	15.18	11.716	14.2058	15.0737	15.6908	16.3051	3.12923	3.47657	3.46122	2.23977	3.78264	2.7685	3.01031	1.6354	1.1474
TCONS_00013728	=	ENSBTAT00000059819	XLOC_010227	U6	TSS11309	chr19:42497765-42497869	104	-	0	0	0	0	0	0	0	0	0	0	0	0	0	0	0	0	0	0	0	0	0	0	0	0	0	0	0	0	0	0	0	0	0	0	0	0	0	0	0	0	0
TCONS_00029041	=	ENSBTAT00000066079	XLOC_021723	bta-mir-2450d	TSS24021	chr6:107672979-107840568	73	-	0	0	0	0	0	0	0	0	0	0	0	0	0	0	0	0	0	0	0	0	0	0	0	0	0	0	0	0	0	0	0	0	0	0	0	0	0	0	0	0	0
TCONS_00011534	=	ENSBTAT00000051822	XLOC_008634	ENSBTAG00000037322	TSS9518	chr18:33396193-33396277	84	-	0	0	0	0	0	0	0	0	0	0	0	0	0	0	0	0	0	0	0	0	0	0	0	0	0	0	0	0	0	0	0	0	0	0	0	0	0	0	0	0	0
TCONS_00020453	-	-	XLOC_015176	-	TSS16819	chr25:16541806-16543768	1539	-	17.1022	16.9108	16.8624	19.7718	21.6866	14.9421	16.2471	12.9918	21.7845	21.7845	13.0127	12.4735	0	19.5839	14.5558	0	16.458	17.0352	18.4165	13.8128	15.5254	10.2671	18.541	13.8126	19.2707	18.2148	13.2528	16.8031	12.7628	15.8261	17.9368	13.4178	21.9429	20.9687	19.2282	23.5806	24.3661	26.49	25.9956	24.2278	27.1705
TCONS_00005591	=	ENSBTAT00000060264	XLOC_004157	U5	TSS4586	chr13:75284531-75305658	106	-	0	0	0	0	0	0	0	0	0	0	0	0	0	0	0	0	0	0	0	0	0	0	0	0	0	0	0	0	0	0	0	0	0	0	0	0	0	0	0	0	0
TCONS_00001740	=	ENSBTAT00000025837	XLOC_001326	CA12	TSS1448	chr10:46714324-46771403	1122	-	180.197	199.951	158.147	154.556	176.558	197.104	178.009	134.814	177.372	177.372	118.251	107.562	4.58962	90.6065	90.4036	193.048	91.0358	75.8636	47.1809	56.6449	40.4706	50.7496	35.8088	70.2805	133.192	134.934	126.774	121.575	118.877	111.113	65.4677	77.0238	6.91477	2.5389	0	10.3975	0	0	37.3525	0	0.367934
TCONS_00010192	=	ENSBTAT00000059254	XLOC_007666	U4	TSS8421	chr17:64875356-64891606	141	-	0	0	0	0	0	0	0	0	0	0	0	0	0	0	0	0	0	0	0	0	0	0	0	0	0	0	0	0	0	0	0	0	0	0	0	0	0	0	0	0	0
TCONS_00030826	=	ENSBTAT00000022514	XLOC_023015	HNRPA0	TSS25478	chr7:50814952-50815885	933	-	25.7446	31.9767	28.0512	18.7017	32.8946	27.6458	28.1284	17.3933	33.0485	33.0485	35.6272	37.3992	0	40.6571	28.4459	15.1048	33.634	33.8456	23.3578	19.9113	21.431	22.8606	12.2865	10.7494	15.5112	23.0927	19.0085	18.9755	19.0612	16.3769	19.2231	7.90766	44.6207	54.3085	61.1368	47.9249	43.6788	51.3402	46.6608	52.0257	41.445
TCONS_00009191	=	ENSBTAT00000050895	XLOC_006909	bta-mir-429	TSS7601	chr16:52497888-52526215	84	-	0	0	0	0	0	0	0	0	0	0	0	0	0	0	0	0	0	0	0	0	0	0	0	0	0	0	0	0	0	0	0	0	0	0	0	0	0	0	0	0	0
TCONS_00033861	=	ENSBTAT00000062324	XLOC_025434	snoU109	TSS28116	chrX:18407390-18436265	140	-	0	0	0	0	0	0	0	0	0	0	0	0	0	0	0	0	0	0	0	0	0	0	0	0	0	0	0	0	0	0	0	0	0	0	0	0	0	0	0	0	0
TCONS_00011788	=	ENSBTAT00000005747	XLOC_008820	ETHE1	TSS9723	chr18:52048412-52075049	966	-	1201.98	1156.03	1179.5	1234.15	1279.4	1163.29	1167.2	1211.15	1285.28	1285.28	1461.93	1342.34	1729.72	1417.55	1357.67	1295.05	1501.74	1532.51	798.93	788.444	766.504	810.733	859.066	792.936	972.095	960.562	999.155	946.489	986.427	939.479	1036.19	1059.65	855.04	831.315	834.507	954.055	945.389	913.307	912.901	906.979	910.796
TCONS_00006487	=	ENSBTAT00000010711	XLOC_004814	PKIA	TSS5324	chr14:43880468-43979511	1881	-	41.8111	45.142	39.4175	40.8297	41.9939	36.8972	32.4939	43.0592	42.1852	42.1852	39.3148	51.4469	0.000850366	42.8344	53.0603	40.142	47.8799	53.6955	45.1382	32.9726	34.102	36.6831	34.9069	30.4181	39.312	39.6844	41.4288	31.5438	33.6282	35.5873	42.0662	39.0362	17.1813	14.3354	15.2239	12.7582	16.4218	12.8184	21.6577	14.3192	15.8927
TCONS_00002840	-	-	XLOC_002152	-	TSS2358	chr10:42669142-42669482	340	-	257.666	318.162	285.271	291.023	334.51	329.49	311.68	297.388	336.037	336.037	403.967	401.685	0	361.679	370.721	453.429	414.714	330.127	256.871	269.908	277.272	283.472	313.655	279.956	235.114	253.554	231.3	248.617	291.953	237.152	247.924	268.023	612.222	520.672	576.382	724.631	707.973	602.087	633.053	726.719	655.626
TCONS_00009907	=	ENSBTAT00000065792	XLOC_007458	ENSBTAG00000046689	TSS8192	chr17:5105466-5105545	79	-	0	0	0	0	0	0	0	0	0	0	0	0	0	0	0	0	0	0	0	0	0	0	0	0	0	0	0	0	0	0	0	0	0	0	0	0	0	0	0	0	0
TCONS_00012557	=	ENSBTAT00000000714	XLOC_009408	TOB1	TSS10379	chr19:36511973-36515686	1461	-	60.7426	55.6078	64.4045	57.485	50.0682	62.9444	62.5852	57.5147	50.2967	50.2968	49.4675	64.3212	66.1201	54.8271	49.2167	31.9372	57.9746	68.0341	36.8909	45.9021	36.5593	30.0158	36.9713	39.3665	59.5007	52.5044	44.4481	56.567	56.9957	58.4399	59.0623	25.772	24.697	24.186	29.5614	24.3236	18.4733	30.1828	21.0968	21.0194	25.9059
TCONS_00019976	=	ENSBTAT00000019217	XLOC_014828	PLK1	TSS16430	chr25:21587068-21597613	2170	-	10.2493	8.77359	9.80711	7.24349	6.33856	8.01561	9.80299	8.29189	6.36746	6.36746	8.86908	10.112	0	7.94953	8.0639	3.29461	6.93654	7.7685	8.41218	8.46272	6.43167	7.78464	7.00683	8.00384	7.56842	8.56155	6.62649	8.05062	7.51595	8.62849	7.5075	6.4312	7.76674	8.92685	7.84642	8.17009	12.7013	9.4901	11.3438	8.84882	8.02332
TCONS_00015549	-	-	XLOC_011547	-	TSS12775	chr2:9647849-9648470	621	-	8.23497	3.74317	6.14944	4.91101	3.31165	6.69472	5.95086	10.5097	3.32677	3.32677	5.33802	13.7263	0	9.06345	6.0423	0	8.55348	6.36367	3.06525	7.8043	4.55624	7.4775	12.1256	18.1884	6.16137	7.70172	7.02573	6.09681	9.90732	7.92385	8.62891	6.97816	41.8011	33.2905	26.6783	33.8523	35.2311	40.3813	39.5523	46.1747	27.3826
TCONS_00019684	-	-	XLOC_014603	-	TSS16193	chr24:3752801-3753303	502	-	20.8854	16.7083	15.726	19.181	19.6325	15.5641	20.7521	18.6582	19.7221	19.7221	8.50972	18.0831	0	16.8568	16.8568	0	11.9312	14.7945	22.4475	22.982	26.4812	31.2911	28.9955	14.4977	25.7835	30.0807	31.3606	35.0808	28.7025	18.4216	22.8693	19.4677	2.48121	1.49796	5.81461	4.10613	1.40411	6.14486	2.39876	7.7735	4.49365
TCONS_00030970	=	ENSBTAT00000060015	XLOC_023115	U6	TSS25583	chr7:67287093-67321469	103	-	0	0	0	0	0	0	0	0	0	0	0	0	0	0	0	0	0	0	0	0	0	0	0	0	0	0	0	0	0	0	0	0	0	0	0	0	0	0	0	0	0
TCONS_00013498	=	ENSBTAT00000009974	XLOC_010082	ADORA2B	TSS11139	chr19:34084459-34104983	1783	-	30.8991	28.067	30.0613	25.9918	34.4041	31.2354	30.4624	22.2997	34.5615	34.5615	44.9117	48.9622	0	43.994	40.1856	12.1094	46.4027	56.6634	23.8364	19.0532	20.5812	22.239	24.107	31.8318	25.0206	21.9149	23.8915	27.4913	21.5456	31.7312	22.328	25.8666	26.0455	30.0262	26.7349	27.2559	23.3273	30.6323	28.4086	31.5438	23.7961
TCONS_00018713	=	ENSBTAT00000061764	XLOC_013884	SNORD112	TSS15380	chr23:11060138-11060210	72	-	0	0	0	0	0	0	0	0	0	0	0	0	0	0	0	0	0	0	0	0	0	0	0	0	0	0	0	0	0	0	0	0	0	0	0	0	0	0	0	0	0
TCONS_00031679	=	ENSBTAT00000062066	XLOC_023687	bta-mir-2469	TSS26208	chr8:11389882-11390525	67	-	0	0	0	0	0	361.7	0	0	0	0	0	0	0	0	0	0	0	0	0	0	0	0	0	0	0	0	0	0	0	0	0	0	0	0	0	0	0	208.103	0	0	0
TCONS_00032992	-	-	XLOC_024734	-	TSS27350	chr9:13555416-13556196	780	-	4.34537	10.8634	9.66708	12.1148	7.80901	5.93677	8.0956	4.85249	7.84465	7.84465	6.08615	9.40587	0	7.12399	10.96	10.9922	5.58539	3.07811	12.788	10.0665	18.1818	8.43937	12.5682	11.3114	8.38198	8.38198	6.11703	5.52943	7.18826	1.91639	8.765	5.06301	14.8418	16.3623	17.5418	14.4166	11.6855	10.1214	16.2202	8.08671	16.9458
TCONS_00007830	=	ENSBTAT00000001633	XLOC_005890	MPZL2	TSS6480	chr15:29345892-29389165	2100	-	165.399	158.388	145.227	178.507	157.878	175.889	158.201	160.392	158.605	158.605	162.931	158.779	194.165	150.444	154.088	90.8991	161.489	189.496	189.729	194.868	201.342	190.757	211.874	188.277	189.093	192.507	190.547	212.311	208.991	203.167	191.214	213.165	130.275	120.588	135.011	122.642	110.065	124.448	124.877	124.98	120.641
TCONS_00013000	=	ENSBTAT00000028282	XLOC_009704	ATP5H	TSS10719	chr19:57020083-57024849	612	-	307.752	314.922	293.734	334.289	317.224	257.678	317.334	290.613	318.752	318.751	337.349	340.436	161.469	317.675	317.256	396.665	289.517	320.302	271.516	288.267	278.989	293.597	301.342	312.145	276.302	277.22	282.203	282.894	298.259	273.601	298.535	309.984	543.145	578.031	548.059	624.25	602.941	594.697	629.467	601.027	645.539
TCONS_00032005	=	ENSBTAT00000062636	XLOC_023961	SNORA84	TSS26505	chr8:85268889-85350117	133	-	0	0	0	0	0	0	0	0	0	0	0	0	0	0	0	0	0	0	0	0	42.2791	0	0	0	0	0	0	0	0	0	0	0	0	0	0	0	0	0	0	0	0
TCONS_00013705	j	ENSBTAT00000006445	XLOC_010220	KRT15	TSS11299	chr19:42343663-42434559	1669	-	598.087	539.914	524.904	481.214	453.917	570.88	595.042	603.93	456.097	456.096	733.618	692.899	634.549	745.513	721.914	699.698	638.464	598.839	688.707	674.611	715.057	695.336	618.443	531.726	662.355	727.107	656.695	760.596	788.588	749.661	554.151	589.557	5.40874	0	42.5404	22.2984	0	11.135	0.124946	56.8408	14.1075
TCONS_00026595	=	ENSBTAT00000062113	XLOC_019861	bta-mir-2428	TSS21975	chr5:41964061-41964126	65	-	0	0	0	0	0	0	0	0	0	0	0	0	0	0	0	0	0	0	0	0	0	0	0	0	0	0	0	0	0	0	0	0	0	0	0	0	0	0	0	0	0
TCONS_00032457	=	ENSBTAT00000059267	XLOC_024321	SNORD101	TSS26893	chr9:71974706-71978252	73	-	0	0	0	0	0	0	0	0	0	0	0	0	0	0	0	0	0	0	0	0	0	0	0	0	0	0	0	0	0	0	0	0	311.7	375.549	0	0	0	0	0	0	0
TCONS_00030809	=	ENSBTAT00000060452	XLOC_023002	U6	TSS25463	chr7:47713712-47747828	106	-	0	0	0	0	0	0	0	0	0	0	0	0	0	0	0	0	0	0	0	0	0	0	0	0	0	0	0	0	0	0	0	0	0	0	0	0	0	0	0	0	0
TCONS_00027382	=	ENSBTAT00000028615	XLOC_020440	IGFBP6	TSS22627	chr5:27044008-27047853	945	-	8.93505	6.00427	5.90446	2.67034	5.73546	5.08874	6.95195	7.19431	5.76207	5.76207	6.46737	6.98664	0	6.80764	10.2147	11.1447	6.02657	16.8033	6.51801	5.75214	5.47721	7.14136	8.04696	5.70689	3.92891	5.97274	5.57902	5.29983	3.40937	7.82208	4.22671	3.26499	8.69949	11.8548	7.55535	11.4344	11.2432	15.7141	19.9295	19.9895	14.5217
TCONS_00014522	=	ENSBTAT00000007349	XLOC_010812	IGFBP2	TSS11954	chr2:105338357-105367369	1141	-	9.44482	8.46505	11.3433	10.2414	9.4934	11.6599	6.91207	10.0552	9.53704	9.53704	5.45036	5.47368	0	6.46016	5.56835	6.47514	7.22804	7.85138	2.63789	3.67354	1.75455	3.22398	1.78497	5.48414	4.77799	6.52285	5.86982	5.25288	5.88825	2.5002	6.16218	7.38979	14.6688	11.956	12.2107	16.6213	16.3429	16.9207	20.3544	13.2104	15.0384
TCONS_00008390	=	ENSBTAT00000020860	XLOC_006343	BTG2	TSS6967	chr16:890071-892370	887	-	10.4566	7.85809	11.6274	4.6409	10.1834	8.39927	8.38354	10.1186	10.2303	10.2303	15.948	11.8314	60.186	19.2293	18.719	21.434	23.4804	14.7528	4.82913	6.06042	6.39738	5.26028	4.9555	3.77781	4.19814	6.31879	5.81674	10.4422	6.79609	11.9104	9.07181	7.37631	60.457	53.6978	62.5131	23.0207	26.4931	30.4466	19.8345	31.7909	31.5258
TCONS_00032256	=	ENSBTAT00000062228	XLOC_024161	ENSBTAG00000044795	TSS26721	chr9:22263094-22343685	83	-	0	0	0	0	0	0	0	0	0	0	0	0	0	0	0	0	0	0	0	0	177.794	0	0	0	0	0	0	0	0	0	0	0	0	0	0	0	0	0	0	0	0
TCONS_00006859	=	ENSBTAT00000002689	XLOC_005112	NOV	TSS5641	chr14:47005559-47013935	2353	-	72.9104	66.2223	70.8699	72.2748	72.1284	70.1583	71.18	64.5148	72.4602	72.4602	51.1572	53.221	36.5361	51.0592	52.2663	53.1979	50.8797	56.6136	21.8263	20.5929	21.1465	21.479	19.7496	22.6231	42.4382	46.7919	43.6874	48.2097	43.0846	37.7714	47.2104	48.5385	34.0623	38.9928	36.3836	32.4179	39.8418	39.8454	35.9809	37.2797	35.3935
TCONS_00007237	=	ENSBTAT00000063636	XLOC_005418	ENSBTAG00000046636	TSS5976	chr15:42331672-42351530	105	-	0	0	0	0	0	0	0	0	0	0	0	0	0	0	0	0	0	0	0	0	0	0	0	0	0	0	0	0	0	0	0	0	0	0	0	0	0	0	0	0	0
TCONS_00029869	=	ENSBTAT00000011539	XLOC_022319	KIF20A	TSS24688	chr7:51214236-51222637	2995	-	6.35127	5.38575	3.85103	5.42721	5.75026	5.9205	5.39472	6.09805	5.77678	5.77678	4.66012	5.07862	0	3.87762	4.59667	2.21648	3.42854	4.75651	5.68427	5.88655	4.57231	5.58312	5.43717	6.05253	5.64239	4.95979	4.23873	5.84006	4.62251	4.59034	4.22158	5.22815	4.47452	4.28599	4.32002	5.16065	3.96774	4.7011	7.68878	5.2156	6.12737
TCONS_00022831	=	ENSBTAT00000011447	XLOC_016992	LDHA	TSS18814	chr29:26543811-26555955	1763	-	0	0	0.00660932	0.00337902	0	0	4.77153	0	0	0	0	4.52863	0	0	4.65467	0	0	0	0	0	0	0	0	0	0	0	0	0	0	0	0	0	0	4.88223	0	0	0	0.00525434	0	0	0
TCONS_00001751	=	ENSBTAT00000012655	XLOC_001335	ANXA2	TSS1458	chr10:49860061-49904536	1381	-	483.311	506.298	522.224	505.752	518.225	511.234	492.299	496.624	520.643	520.643	482.571	495.58	409.432	476.898	502.786	518.732	489.712	527.926	449.167	445.992	442.105	484.911	463.015	459.15	553.367	551.91	530.438	563.052	543.139	554.566	559.827	569.624	595.516	588.34	575.526	641.882	661.234	660.537	639.177	645.556	649.131
TCONS_00022735	j	ENSBTAT00000064149	XLOC_016926	HRAS	TSS18742	chr29:50887354-51115452	726	-	9.93295	0.353288	0	21.7715	0	0	0	0.00875411	0	0	0	0	42.3606	0	0	101.716	0	0	0	13.4507	0	1.14378	0	42.7729	0	12.7126	0	0.0194946	0	0	6.29271	16.9172	0	0	0	0	16.5138	0	0	0	9.42461
TCONS_00001261	=	ENSBTAT00000015200	XLOC_000946	ENSBTAG00000011437	TSS1042	chr1:146207249-146216697	2319	-	19.6946	19.8873	21.2929	19.9067	16.9002	20.7929	19.2291	21.0554	16.9779	16.9779	27.4787	24.6379	49.1629	24.9425	25.2528	16.1109	23.4248	21.956	25.0702	19.7889	23.6085	18.7147	19.9121	21.8477	22.7667	18.5163	22.2111	21.4906	22.3208	20.5807	22.55	21.3627	51.4061	41.3178	33.8545	28.5025	25.0999	31.346	28.7647	28.7861	24.9638
TCONS_00002930	=	ENSBTAT00000059171	XLOC_002225	U6	TSS2438	chr11:5754348-5776837	104	-	0	0	0	0	0	0	0	0	0	0	0	0	0	0	0	0	0	0	0	0	0	0	0	0	0	0	0	0	0	0	0	0	0	0	0	0	0	0	0	0	0
TCONS_00029086	=	ENSBTAT00000044642	XLOC_021757	FGFBP1	TSS24057	chr6:115940218-115943190	1125	-	154.541	146.373	146.187	138.948	166.202	157.365	137.908	146.091	166.97	166.97	199.606	197.016	170.816	201.376	187.929	206.848	225.143	187.75	145.333	153.148	163.828	133.068	149.765	145.338	133.785	135.647	136.018	129.396	138.224	126.107	131.267	138.041	208.238	217.526	200.467	258.243	258.398	260.065	220.084	249.317	248.113
TCONS_00013364	=	ENSBTAT00000029147	XLOC_009983	TXNDC17	TSS11027	chr19:25847058-25849237	539	-	58.1556	43.649	47.9649	53.2777	45.9688	41.5011	60.0449	39.667	46.1821	46.1821	46.0239	40.7327	0	52.3254	58.4607	87.0327	51.7561	50.8635	40.178	50.0055	42.2021	43.7801	32.5812	33.0282	64.505	55.7499	49.5741	64.0797	67.2143	43.1198	46.6353	58.0575	121.232	116.899	132.989	146.859	156.253	142.519	146.234	132.791	145.929
TCONS_00027011	=	ENSBTAT00000054491	XLOC_020185	LPCAT3	TSS22337	chr5:103841284-103847397	1722	-	10.7873	9.58579	10.0506	11.4281	6.02967	11.837	8.53183	4.12816	6.05715	6.05714	8.11697	10.6645	18.6497	4.87019	2.70509	0.0387807	5.6625	7.37516	9.58972	6.76335	10.2533	9.61382	11.1862	0.000292087	8.64281	6.07964	6.98906	6.53151	4.47643	7.61593	6.18613	8.05087	16.4927	9.36052	9.15739	9.22419	11.1719	11.4152	20.716	11.6907	13.0358
TCONS_00014466	=	ENSBTAT00000059173	XLOC_010762	SNORD70	TSS11902	chr2:91203325-91227105	87	-	0	163.444	0	0	0	0	0	0	0	0	0	0	0	0	0	0	0	0	0	0	0	0	0	0	0	0	0	0	0	0	0	0	0	0	0	0	0	0	0	0	0
TCONS_00022491	-	-	XLOC_016764	-	TSS18553	chr29:41324560-41329159	635	-	10.0418	9.85856	11.5683	10.7872	8.55379	12.5424	10.982	13.4908	8.59289	8.59289	13.8458	9.81243	0	10.158	10.7071	24.5707	13.6377	6.85991	4.49344	4.49413	6.66412	11.673	6.00765	4.05924	8.40904	5.60599	3.13662	6.59008	9.43443	9.75038	5.34112	3.6003	6.45821	10.5635	9.24604	7.59844	14.0029	17.043	4.07149	11.3188	16.6601
TCONS_00014375	=	ENSBTAT00000064795	XLOC_010692	ENSBTAG00000047445	TSS11826	chr2:66272622-66272679	57	-	0	0	0	0	0	0	0	0	0	0	0	0	0	0	0	0	0	0	0	0	0	0	0	0	0	0	0	0	0	0	0	0	0	0	0	0	0	0	0	0	0
TCONS_00032195	-	-	XLOC_024117	-	TSS26670	chr8:96885003-96887425	2422	-	24.5077	22.2411	21.5276	22.3033	22.4031	26.0405	21.2547	21.153	22.5054	22.5054	18.9035	21.5009	31.5984	19.0087	19.7233	28.6685	18.9372	24.4852	21.6063	23.6288	23.7098	25.3121	24.2563	27.5342	22.881	20.9864	24.7282	23.2181	23.5065	24.2407	23.1863	21.3476	44.5989	43.487	48.2744	38.8528	44.0005	42.3746	42.9542	42.784	39.9287
TCONS_00018492	=	ENSBTAT00000005079	XLOC_013730	ENSBTAG00000003892	TSS15200	chr23:32463149-32521314	2151	-	44.1795	44.6646	31.9643	51.061	49.5935	34.2428	38.5764	45.8789	49.8241	49.8241	16.3927	20.9194	21.1344	24.9797	23.9765	23.2067	25.6911	20.7269	24.3168	27.8697	31.3986	36.9913	30.6234	27.9638	29.6207	33.545	29.7526	33.5916	35.4154	25.5466	37.3303	24.9991	0	2.90407	0.521992	0	0	0.00514706	0.00180661	0.505485	0.873168
TCONS_00022563	=	ENSBTAT00000042319	XLOC_016808	bta-mir-192	TSS18609	chr29:43731659-43731765	106	-	0	0	0	0	0	0	0	0	0	0	0	0	0	0	0	0	0	0	0	0	0	0	0	0	0	0	153.64	0	0	0	0	0	0	0	0	0	0	0	0	0	0
TCONS_00006197	=	ENSBTAT00000065715	XLOC_004587	ENSBTAG00000047987	TSS5066	chr13:80553197-80553283	86	-	0	0	0	0	0	0	0	0	0	0	0	0	0	0	0	0	0	0	0	0	0	0	0	0	0	0	0	0	0	0	0	0	0	0	0	0	0	0	0	0	0
TCONS_00028872	j	ENSBTAT00000002505	XLOC_021612	TMPRSS11D	TSS23900	chr6:85254026-85318193	2725	-	288.72	284.002	281.648	286.808	275.051	278.347	287.143	293.42	276.308	276.308	168.111	156.874	99.9137	160.015	158.588	193.418	154.392	142.417	294.1	307.854	312.994	307.834	297.327	303.02	236.738	240.805	232.367	243.131	244.489	242.782	245.6	236	157.776	150.659	157.525	120.672	119.381	122.528	118.65	129.464	122.458
TCONS_00030352	=	ENSBTAT00000042280	XLOC_022671	bta-mir-23a	TSS25086	chr7:12981969-12982042	73	-	0	0	0	0	0	0	0	0	0	0	0	0	0	0	0	0	0	0	0	0	0	0	0	0	0	0	0	0	0	0	0	0	0	0	0	0	0	0	0	0	0
TCONS_00007122	=	ENSBTAT00000007680	XLOC_005338	REXO2	TSS5882	chr15:25293298-25304051	1083	-	61.8438	52.3492	58.9655	58.0348	53.1652	56.4624	51.3519	46.4789	53.412	53.412	47.5129	50.0239	49.3255	45.842	62.0983	62.5583	49.5408	45.0817	46.118	53.845	43.149	49.8589	48.6818	45.3529	56.3485	51.7775	59.9162	52.7959	53.8829	53.7821	59.9507	60.301	74.5606	73.9765	72.8846	86.9173	82.3278	92.1854	96.7358	95.8688	95.1132
TCONS_00016118	=	ENSBTAT00000052997	XLOC_012000	ENSBTAG00000039698	TSS13272	chr21:1050188-1050299	111	-	0	0	0	0	0	0	0	0	0	0	0	0	0	0	0	0	0	0	70.7318	0	0	0	74.9534	0	0	0	0	0	0	0	0	0	0	0	0	0	0	0	0	0	0
TCONS_00017050	=	ENSBTAT00000063524	XLOC_012725	ENSBTAG00000045926	TSS14052	chr21:71492951-71493032	81	-	0	0	0	0	0	0	0	0	0	0	0	0	0	0	0	0	0	0	0	0	0	0	0	0	0	0	0	0	0	0	0	0	0	0	0	0	0	0	0	0	0
TCONS_00015551	-	-	XLOC_011549	-	TSS12777	chr2:9649251-9649584	333	-	9.4117	14.1175	3.22124	6.17404	2.6021	4.67583	7.01374	9.00863	2.61397	2.61397	7.19022	2.39674	0	14.243	7.12151	0	10.7533	6.66692	2.40849	5.4508	16.7068	5.22255	5.44433	16.333	4.84124	9.68248	0	7.18576	11.9763	4.15073	16.2722	7.31069	30.7483	30.3766	23.5825	39.3204	37.9645	16.1531	21.6194	37.5324	30.375
TCONS_00010722	=	ENSBTAT00000063917	XLOC_008057	bta-mir-2901	TSS8859	chr18:40424604-40434171	83	-	0	0	0	0	0	0	0	146.726	0	0	0	0	0	0	0	0	0	0	0	0	0	0	0	0	0	0	0	0	0	0	0	0	0	0	0	0	0	0	0	0	0
TCONS_00030688	=	ENSBTAT00000065951	XLOC_022917	ENSBTAG00000046194	TSS25364	chr7:41154754-41179540	69	-	0	0	0	0	0	0	0	0	0	0	0	0	0	0	0	0	0	0	0	0	0	0	0	0	0	0	0	0	0	0	0	0	0	0	0	0	0	0	0	0	0
TCONS_00016311	=	ENSBTAT00000042431	XLOC_012157	bta-mir-631	TSS13437	chr21:33855756-33861985	75	-	0	0	0	0	0	0	0	0	0	0	0	0	0	0	0	0	0	0	0	0	0	0	0	0	0	0	0	0	0	0	0	0	0	0	0	0	0	0	0	0	0
TCONS_00003765	=	ENSBTAT00000060383	XLOC_002828	U6	TSS3101	chr11:21579431-21761348	110	-	67.4611	0	0	0	0	0	0	0	0	0	0	0	0	0	0	0	0	0	0	0	0	0	0	0	0	0	0	68.7973	0	0	0	0	0	0	0	0	0	0	0	0	0
TCONS_00016255	j	ENSBTAT00000016368	XLOC_012115	FAH	TSS13393	chr21:26609972-26643313	1194	-	12.2264	0.00923532	3.65304	0.0376066	2.98069	0.00447599	0.000824015	6.06722	2.98526	2.98525	8.07893	0	0	0.00866149	0.00139549	0	0.00110376	20.7138	0	10.7422	4.14143	3.53959	0.215099	0.0051812	0	0.00891008	2.25096	0.000449959	0.0147886	0	8.23155	7.52373	0.00357996	7.04819	4.2967	0	2.79067	7.17238	0	0.1168	0
TCONS_00001753	j	ENSBTAT00000013602	XLOC_001337	GTF2A2	TSS1460	chr10:50655753-50687544	986	-	26.1988	14.56	24.5783	23.0307	27.8576	10.4811	22.4978	23.9887	27.9823	27.9824	14.6798	13.9492	29.0503	14.3538	8.81495	0	16.7316	9.51394	16.0563	18.7258	17.289	20.0077	25.0453	10.274	14.6694	23.5555	15.5627	19.9315	15.0593	20.0559	16.3103	13.9912	7.66016	9.17216	6.57476	1.07583	0.715513	3.18006	4.69206	2.90525	1.62777
TCONS_00023845	=	ENSBTAT00000017211	XLOC_017756	SERBP1	TSS19657	chr3:78243759-78260176	1323	-	273.56	277.924	267.328	251.845	271.751	279.652	277.057	262.031	273.046	273.046	273.381	260.726	237.222	266.845	257.896	244.162	243.432	253.314	314.973	306.542	314.535	307.428	319.022	345.863	301.976	301.185	282.575	304.553	281.169	279.451	285.809	286.403	141.128	119.84	132.658	154.295	146.137	170.034	157.664	164.876	124.941
TCONS_00003131	=	ENSBTAT00000010384	XLOC_002374	SLC20A1	TSS2598	chr11:46218715-46232124	2734	-	39.1024	41.2053	42.4952	47.0191	48.6875	41.0478	43.399	47.2613	48.9114	48.9114	54.5473	59.1563	52.6348	54.7063	58.4653	46.9484	61.1412	56.9999	29.0853	27.507	25.1648	30.4999	25.9	26.1382	27.0941	31.8554	32.8458	27.7736	30.7915	26.4215	31.3651	33.6903	36.5651	36.4726	38.4499	28.1656	32.4592	24.83	27.5513	29.609	27.8422
TCONS_00028708	=	ENSBTAT00000060839	XLOC_021483	ENSBTAG00000043847	TSS23756	chr6:21984883-21985969	78	-	0	0	0	0	0	0	0	0	0	0	0	0	0	0	0	0	0	0	0	0	0	0	0	0	0	0	0	0	0	0	0	0	0	0	0	0	0	0	0	0	0
TCONS_00025029	=	ENSBTAT00000019049	XLOC_018620	CDCA8	TSS20627	chr3:108785460-108800524	2196	-	3.07575	5.59711	3.54117	4.01909	3.60827	3.73926	3.55647	2.60467	3.62483	3.62484	3.74066	4.28613	0	4.05318	3.51105	0	3.59867	6.56492	4.61934	4.02775	4.07792	3.48789	4.2709	5.62782	3.75013	4.64773	3.9661	4.42354	3.54237	3.70569	3.63244	1.35693	5.40472	3.87616	5.34956	3.25032	5.56198	2.77477	3.86179	6.49277	4.29012
TCONS_00033065	=	ENSBTAT00000060563	XLOC_024780	ENSBTAG00000043573	TSS27421	chrM:1452-16338	73	-	0	0	0	0	0	0	0	0	0	0	0	0	0	0	0	0	0	0	0	0	0	0	0	0	0	0	0	0	0	0	0	0	0	0	0	0	0	0	0	0	0
TCONS_00004537	j	ENSBTAT00000035753	XLOC_003381	UBL3	TSS3716	chr12:30833599-30881788	3747	-	34.8731	35.2348	30.3598	37.7726	28.7378	24.5913	29.427	30.1678	28.8796	28.8796	18.8214	23.1634	16.2085	18.9647	22.5661	28.3435	24.0216	13.5035	34.9751	42.4245	51.1303	39.8403	37.1065	48.6226	38.1924	35.5711	36.5596	37.6424	45.6975	46.4609	46.2082	36.1228	8.32952	20.9093	14.4439	9.30474	8.35896	5.2033	11.7633	14.8703	7.43591
TCONS_00016973	=	ENSBTAT00000020160	XLOC_012656	NDUFB1	TSS13980	chr21:57388582-57395511	277	-	105.284	116.993	53.3523	153.588	137.579	101.196	123.95	104.8	138.211	138.212	91.1665	63.0816	0	90.5487	90.3057	0	101.752	65.7001	135.602	112.218	110.604	99.6021	140.948	109.592	69.227	142.931	140.957	133.385	129.056	160.159	160.297	135.859	389.38	373.566	294.08	332.49	281.871	405.8	424.206	446.413	441.557
TCONS_00015494	=	ENSBTAT00000056243	XLOC_011504	ENSBTAG00000040602	TSS12729	chr2:131410547-131414758	1046	-	138.707	136.605	148.026	126.922	149.669	127.996	141.33	160.753	150.355	150.354	134.918	153.321	110.145	147.43	154.43	177.684	160.112	178.211	121.467	113.193	118.211	116.382	120.129	89.5378	123.424	140.471	139.709	127.956	124.977	138.005	146.891	128.208	139.557	140.295	142.344	164.747	159.322	165.02	176.867	178.188	190.748
TCONS_00004600	=	ENSBTAT00000002751	XLOC_003425	KLF5	TSS3769	chr12:48104080-48123367	3289	-	241.996	231.882	228.009	254.546	246.203	237.226	230.996	236.987	247.326	247.326	212.771	204.391	178.916	212.561	211.276	191.701	205.861	203.785	257.83	256.433	245.228	244.765	255.342	235.798	233.549	243.59	245.083	244.5	244.786	240.55	240.945	254.376	199.556	199.671	205.841	179.033	173.893	171.719	167.966	178.508	169.628
TCONS_00009355	=	ENSBTAT00000042233	XLOC_007037	bta-mir-205	TSS7739	chr16:75799965-75800034	69	-	0	0	0	0	0	0	0	0	0	0	0	0	0	0	0	0	0	0	0	0	0	0	0	0	0	0	0	0	0	0	0	0	0	0	0	0	0	0	0	0	0
TCONS_00031163	=	ENSBTAT00000028055	XLOC_023284	PBK	TSS25761	chr8:10819982-10852941	1956	-	8.51698	9.70527	5.97977	7.70327	6.71357	7.22773	8.94516	10.4761	6.74422	6.74422	4.52246	7.25093	16.5628	8.02722	6.64512	12.7544	6.27238	10.9161	7.42354	7.95579	5.99605	6.53355	10.6995	4.60541	6.26363	9.9208	10.583	8.5027	6.95796	7.47544	10.1855	8.45468	8.03646	9.30819	7.76012	9.35391	10.1184	10.6831	6.93777	11.2744	10.8759
TCONS_00002727	=	ENSBTAT00000024584	XLOC_002060	ALDH6A1	TSS2259	chr10:85776884-85839652	1679	-	12.0934	16.3694	10.9056	17.8697	23.375	17.9994	15.6946	16.253	23.4823	23.4823	13.826	13.839	0	9.49642	19.8863	20.3839	15.1722	20.409	2.52755	13.631	15.1374	9.11785	12.9949	14.1573	12.5718	15.8466	15.4704	17.2425	18.8989	14.6792	18.6626	14.955	0	0	0.00365129	0.658529	0	0	0	0	0
TCONS_00005847	=	ENSBTAT00000060787	XLOC_004332	SNORD31	TSS4787	chr13:47041228-47177126	69	-	0	0	0	0	0	0	0	0	0	0	0	0	0	0	0	0	0	0	0	0	0	0	0	0	0	0	0	0	0	0	0	0	0	503.666	0	0	0	0	0	0	0
TCONS_00011167	=	ENSBTAT00000042297	XLOC_008353	bta-mir-99b	TSS9208	chr18:58014867-58014937	70	-	0	0	0	0	0	0	0	0	0	0	0	0	0	0	0	0	0	0	0	0	0	0	0	0	0	0	0	0	0	0	0	0	0	0	0	0	0	0	0	0	0
TCONS_00009845	=	ENSBTAT00000013623	XLOC_007411	MAPK1	TSS8139	chr17:74016422-74037878	1167	-	43.163	47.4597	42.1871	42.5585	54.4037	37.7164	45.6106	36.8905	54.6545	54.6545	31.2395	35.8404	30.8932	22.3577	26.3731	16.9663	41.5942	33.2907	52.197	46.7789	49.4166	46.2536	54.6538	51.346	43.994	38.5841	42.4542	32.7859	42.6887	34.1762	52.7797	51.2395	3.05276	12.1214	4.80909	11.8742	13.3181	7.71041	16.9017	4.20469	18.5356
TCONS_00013231	=	ENSBTAT00000062917	XLOC_009889	5S_rRNA	TSS10917	chr19:20734087-20786835	97	-	0	0	0	0	0	0	0	0	0	0	0	0	0	0	0	0	0	0	0	0	0	0	0	0	0	0	0	0	0	0	0	0	0	0	0	0	0	0	0	0	0
TCONS_00014791	=	ENSBTAT00000062763	XLOC_011011	bta-mir-2284u	TSS12175	chr2:130896819-130980121	76	-	244.423	484.152	0	0	1113.22	207.792	0	262.904	1118.36	1118.36	255.479	0	0	230.92	0	0	0	0	0	301.764	0	0	0	0	0	0	0	0	221.429	0	0	0	0	0	0	0	0	0	0	0	0
TCONS_00031018	=	ENSBTAT00000017770	XLOC_023154	RPS23	TSS25626	chr7:84523779-84525639	618	-	179.478	196.562	191.549	176.137	184.54	185.729	189.345	187.969	185.397	185.397	283.016	306.333	312.003	316.326	293.567	391.042	248.495	238.957	139.061	141.419	158.073	153.582	150.14	133.938	179.98	165.318	165.476	171.389	150.713	149.71	133.367	162.441	469.763	485.101	447.1	616.045	603.221	622.348	589.994	610.539	512.788
TCONS_00020452	=	ENSBTAT00000027627	XLOC_015175	RPS15A	TSS16818	chr25:16531097-16537601	459	-	2968.31	2873.6	2998.53	3041.6	2959.37	2914.47	2920.78	3000.49	2972.97	2972.97	3367.56	3341.7	3196.38	3516.31	3283.52	3316.67	3543.09	3567.08	2756.69	2485.1	2661.35	2632.36	2791.33	2967.14	2797.7	2678.4	2744.35	2695.8	2719.06	2718.04	2807.66	2845.81	1371.29	1349	1292.21	1489.54	1513.05	1548.34	1595.71	1599.43	1509.35
TCONS_00005132	=	ENSBTAT00000059882	XLOC_003833	SNORD62	TSS4212	chr13:32390174-32446173	86	-	0	0	0	0	0	0	0	0	0	0	0	0	0	0	0	0	0	0	0	0	0	0	0	0	0	0	0	0	0	0	0	0	0	0	0	0	0	0	0	0	0
TCONS_00018727	=	ENSBTAT00000062141	XLOC_013894	bta-mir-2377	TSS15392	chr23:13055370-13095645	69	-	0	0	0	0	0	0	0	0	0	0	0	0	0	0	0	0	0	0	0	0	0	0	0	0	0	0	0	0	0	0	0	0	423.934	0	0	0	0	0	0	0	0
TCONS_00013263	=	ENSBTAT00000025774	XLOC_009908	SLC6A4	TSS10942	chr19:21850547-21884822	2006	-	17.8853	14.4323	12.9502	16.0317	12.291	18.2605	19.1716	20.7194	12.3467	12.3467	14.9425	13.0247	11.7889	10.0852	9.60819	13.89	11.3377	15.7069	8.41102	13.7813	5.87701	7.22478	10.346	11.0743	19.3626	14.0068	13.3692	14.3681	16.7501	15.8706	13.4972	21.5262	8.43774	0	6.15847	5.03169	0.15199	6.59409	7.16134	0.000867584	3.95837
TCONS_00014467	=	ENSBTAT00000062495	XLOC_010763	SNORD11B	TSS11903	chr2:91203325-91227105	86	-	0	0	0	0	0	0	0	0	0	0	0	0	0	0	0	0	0	0	0	0	0	0	0	0	0	0	0	0	0	0	0	0	0	0	0	0	0	0	0	0	0
TCONS_00021957	=	ENSBTAT00000062915	XLOC_016350	U6	TSS18108	chr28:41492639-41565133	90	-	0	0	0	0	0	0	135.229	0	0	0	0	0	0	0	0	0	0	0	0	0	0	0	0	0	0	0	0	0	0	0	0	0	0	0	0	0	0	0	0	0	0
TCONS_00025739	=	ENSBTAT00000050855	XLOC_019205	bta-mir-671	TSS21252	chr4:114610855-114615162	118	-	0.947397	0	0	0	0	0	0	0	0	0	0.0355251	2.69454	0	0	0	0	0	0	0	0	0	0	0	0	0	0	0	0	0	0	0	0	0	0	0	0	0	0	0	0	0
TCONS_00002677	=	ENSBTAT00000035742	XLOC_002030	ZFP36L1	TSS2224	chr10:80965363-80970846	3012	-	103.196	100.085	97.1094	110.304	97.0858	100.022	104.04	103.58	97.5147	97.5146	135.917	123.138	163.026	128.727	134.262	129.045	136.869	144.423	90.0212	96.2813	89.429	83.8456	100.538	96.9363	97.8496	93.9335	91.2879	93.9897	95.2339	89.0318	94.0383	86.4604	115.998	124.545	115.632	112.852	121.447	119.632	111.831	115.251	114.826
TCONS_00017884	j	ENSBTAT00000013382	XLOC_013283	SEMA3B	TSS14694	chr22:50655303-50661989	2771	-	13.7512	15.2194	16.1325	14.4773	18.0869	15.0103	13.9067	15.7781	18.171	18.171	21.5871	17.4332	65.2233	19.3558	19.0118	35.4759	17.4993	18.0119	7.59681	7.65876	9.14961	8.64453	7.70384	8.56153	14.5847	15.1192	15.6935	16.6183	15.9992	17.2279	12.5873	8.06387	10.7788	9.9422	14.4059	8.55749	10.9598	10.2259	8.91504	8.56591	9.2772
TCONS_00012358	=	ENSBTAT00000055329	XLOC_009266	PAFAH1B1	TSS10218	chr19:24088801-24162076	1427	-	77.0561	75.4731	79.5669	78.3546	75.4356	65.0406	80.6109	68.722	75.7825	75.7825	51.0702	59.6309	0.00561499	38.7935	37.1531	62.3398	50.1238	54.8305	83.5353	79.9321	82.2064	68.7185	80.6994	102.47	82.4262	79.7226	85.7621	84.4652	81.6758	81.6034	77.6154	101.324	43.2218	49.1976	47.1083	38.4878	37.1333	33.7004	40.0116	30.959	43.7263
TCONS_00029873	=	ENSBTAT00000061855	XLOC_022322	bta-mir-2459	TSS24691	chr7:51349450-51358857	70	-	0	0	0	0	0	0	0	0	0	0	0	0	0	0	0	0	0	0	0	0	0	0	0	0	0	0	0	0	0	0	0	0	0	0	0	0	0	0	0	0	0
TCONS_00032279	=	ENSBTAT00000000021	XLOC_024182	SERINC1	TSS26743	chr9:29081367-29114812	2700	-	60.7375	62.7993	55.3788	61.1482	60.7648	63.9397	65.6472	63.7838	61.0429	61.0428	54.2475	56.536	37.7248	48.9776	51.7292	44.5044	51.4976	50.2232	60.6231	64.5366	65.1972	66.2449	58.4927	63.0351	46.7878	60.4875	55.9814	53.95	53.3994	52.1826	57.1428	56.5273	34.0749	32.3291	39.2854	36.168	38.2346	34.9101	29.0291	35.3549	31.1933
TCONS_00016227	=	ENSBTAT00000060685	XLOC_012091	U6	TSS13367	chr21:22530901-22636122	98	-	0	0	0	0	0	0	0	0	0	0	0	0	0	0	0	0	0	0	0	0	0	0	0	0	0	0	0	0	0	0	0	0	0	0	0	0	0	0	0	0	0
TCONS_00031499	=	ENSBTAT00000065565	XLOC_023541	ENSBTAG00000045622	TSS26046	chr8:82983414-83012130	1699	-	63.9343	54.2423	68.1357	61.7765	60.5694	58.0604	58.2355	57.0986	60.8492	60.8492	61.1843	60.7007	33.6643	61.8137	68.0177	50.6012	65.9118	64.2976	38.0453	49.5126	47.4952	48.7924	49.2625	42.6664	44.3957	46.1496	61.667	52.1084	53.2753	49.0436	56.5215	43.753	57.1236	59.5268	73.0168	62.9828	60.4573	58.3124	57.6739	67.3488	57.2943
TCONS_00023485	=	ENSBTAT00000000589	XLOC_017464	S100A2	TSS19346	chr3:16869279-16872613	444	-	1314.7	1314.76	1347.39	1317.52	1430.11	1314.09	1337.66	1320.92	1436.72	1436.72	2295.47	2175.26	1623.14	2253.16	2210.35	2554.07	2548.02	2683.74	1036.04	1082.82	1066.53	1057.94	1253.95	1126.99	1460.07	1427.59	1513.85	1390.79	1427.05	1474.16	1671.51	1518.77	4283.67	4207.79	4609.28	5469.1	5376.37	5254.91	5390.48	6012.96	5926.15
TCONS_00011108	=	ENSBTAT00000005007	XLOC_008312	RPL13A	TSS9161	chr18:56394557-56398082	662	-	1638.41	1573.58	1602.01	1651.82	1637.66	1604.15	1621.29	1546.6	1645.06	1645.06	1995.22	1953.71	1518.26	1923.92	1936.21	2098.03	2050.17	2013.85	1294.81	1268.73	1320.44	1308.66	1298.33	1318.05	1431.56	1338.09	1380.98	1385.59	1459.63	1417.51	1395.07	1435.74	2668.69	2855.54	2751.01	3315.14	3344.81	3404.75	3269	3225.02	3352.96
TCONS_00033530	=	ENSBTAT00000006653	XLOC_025153	TIMP1	TSS27822	chrX:91232234-91236073	808	-	12.8452	12.7223	11.1177	13.7697	11.6617	7.91785	8.42959	13.7331	11.715	11.715	11.9736	18.0309	0	14.5042	9.68745	22.9307	17.744	11.1124	8.57655	11.0061	12.9835	9.29351	10.0854	20.3056	8.34534	9.48962	12.3755	10.9731	9.91351	5.80354	8.43976	9.66902	16.0249	15.1495	16.4898	19.1598	28.8191	23.4066	29.0086	24.7633	25.3819
TCONS_00023192	j	ENSBTAT00000000112	XLOC_017256	MRPL23	TSS19106	chr29:50182519-50187374	364	-	0	0.263784	0	0	0	0	6.53154	0	0	0	3.80224	0	0	0	0	0	0	0	0	0	5.32728	0	0.00280768	0	0	0.0007697	0	0	0	0	4.20805	0	0.00279185	0	0.00140981	9.93251	0	0	0	0	0
TCONS_00020408	=	ENSBTAT00000060821	XLOC_015143	ENSBTAG00000043829	TSS16785	chr25:7961233-7961359	126	-	44.4071	0	0	0	0	0	0	0	0	0	0	0	0	0	0	0	0	0	0	0	0	0	0	0	0	0	0	0	0	77.5104	0	0	0	0	0	0	0	0	0	0	0
TCONS_00020824	=	ENSBTAT00000034704	XLOC_015471	LIPN	TSS17149	chr26:10461237-10497613	1113	-	19.5615	18.5186	24.8987	31.3304	29.6173	23.6741	25.4217	17.5989	29.7538	29.7538	6.8172	7.27324	0	3.69736	8.2698	5.9719	5.58755	4.04828	7.49541	15.8476	8.85101	15.3308	6.34303	15.7787	13.293	19.7263	17.4381	9.79514	15.9966	17.6735	10.9335	17.326	3.7421	3.20319	2.57913	0.685767	4.56972	1.00189	5.41958	1.45252	1.9169
TCONS_00002334	=	ENSBTAT00000046671	XLOC_001766	ENSBTAG00000032873	TSS1939	chr10:26111765-26336436	432	-	5.8985	9.43569	4.84359	12.1439	7.68397	7.04908	11.7221	4.53703	7.7191	7.7191	2.41514	3.62217	0	2.39587	2.39685	0	1.32452	0	18.6131	5.57452	12.2782	10.7129	8.32066	4.18963	23.2211	18.3767	13.4066	15.8763	15.7308	18.9382	28.4051	22.1039	8.01912	6.43009	4.97675	3.30155	4.52844	1.11148	7.69882	3.53668	0
TCONS_00031227	=	ENSBTAT00000031470	XLOC_023342	PLIN2	TSS25820	chr8:25129167-25143126	1410	-	117.954	92.663	107.091	139.163	93.3481	98.9366	106.378	107.719	93.7834	93.7834	91.2073	114.084	8.82168	111.019	119.835	138.867	137.525	156.271	129.231	111.549	103.278	95.8981	118.344	126.36	108.227	103.693	124.226	116.21	113.285	101.447	99.0525	119.216	38.2198	18.4064	33.7986	31.1542	21.8163	35.3997	0.0806693	40.0498	45.468
TCONS_00012554	=	ENSBTAT00000059151	XLOC_009406	SNORD86	TSS10377	chr19:36343606-36422982	87	-	0	0	0	0	0	0	0	0	0	0	0	0	0	0	0	0	0	0	0	0	0	0	0	0	0	0	0	0	0	0	0	0	0	0	0	0	0	0	0	0	0
TCONS_00030368	=	ENSBTAT00000012731	XLOC_022680	RNASEH2A	TSS25096	chr7:13837388-13844314	1636	-	21.7623	23.9699	24.2913	29.9643	25.2443	22.2695	23.7954	25.2319	25.3633	25.3633	33.812	29.1072	58.1603	34.6855	35.3843	32.1676	36.7981	39.8101	18.7456	17.8922	23.4164	20.9875	20.8263	21.7936	21.1609	25.9877	23.705	26.3164	26.0286	22.5562	26.796	27.6368	25.8941	27.2533	30.6545	31.3087	27.3039	33.6609	33.3746	38.3068	28.7632
TCONS_00027271	=	ENSBTAT00000011655	XLOC_020358	PHLDA1	TSS22534	chr5:5557938-5559917	1553	-	31.9222	34.4773	34.2891	35.2937	31.8363	30.1278	35.4956	35.6109	31.9807	31.9807	15.6934	16.0206	33.5995	20.5511	15.7675	25.0472	19.8699	18.9319	27.2695	34.1708	29.7175	30.8303	37.0726	30.9976	29.1581	26.2943	35.4839	25.9487	29.4461	27.6841	27.3066	28.7352	30.4087	39.0514	37.992	26.4997	24.1206	26.5719	32.1854	29.2776	28.078
TCONS_00011737	=	ENSBTAT00000013876	XLOC_008786	SERTAD3	TSS9683	chr18:50050182-50053543	1316	-	56.9148	46.8164	51.9043	53.9125	63.4111	50.1832	48.626	49.0765	63.695	63.695	71.0374	71.2016	76.9176	67.4811	67.489	66.2134	67.0307	81.8051	47.5648	39.0327	41.2832	36.9267	36.0004	62.4722	54.7922	50.1737	54.5607	47.7775	47.3555	53.0123	61.164	55.3556	60.0102	63.2648	56.9906	63.8225	53.3273	47.1102	62.7952	49.6335	59.5715
TCONS_00001324	-	-	XLOC_000996	-	TSS1094	chr1:53979319-53979984	665	-	10.8431	6.77695	12.0612	8.00217	6.74516	8.08046	12.1207	8.64895	6.77594	6.77594	9.6644	8.97409	0	6.83718	7.5209	0	8.51727	7.68088	11.0992	8.63473	9.62384	10.5295	11.7607	2.35213	12.5495	6.97192	8.90398	6.20898	8.27864	4.782	6.249	8.42257	28.1788	25.2753	29.4332	26.6474	28.2478	30.5732	38.9179	29.5477	32.0785
TCONS_00014005	=	ENSBTAT00000018321	XLOC_010405	UBALD2	TSS11522	chr19:56071855-56078554	786	-	143.506	126.421	130.75	123.372	142.204	122.797	114.863	112.871	142.855	142.855	141.308	166.081	392.799	143.269	156.093	178.037	183.761	169.342	123.343	101.458	107.843	106.111	101.62	123.442	120.406	137.523	130.011	119.063	130.643	155.65	140.987	144.38	40.3301	30.1624	38.8211	31.9903	27.8436	29.6741	4.25245	35.131	45.6781
TCONS_00032752	=	ENSBTAT00000001081	XLOC_024542	PRDM1	TSS27137	chr9:44355219-44377512	4924	-	37.9179	36.2037	36.08	36.8919	36.5918	38.16	35.7564	37.9354	36.7599	36.7599	28.6798	27.0554	24.5346	27.4955	28.401	25.1189	27.4642	30.2744	33.7458	35.2261	36.5329	31.5985	36.282	37.7631	32.2835	29.8477	31.2082	30.8458	28.5783	32.2142	27.9503	28.7442	31.9193	29.436	34.0644	22.8433	25.2608	22.9247	24.221	23.4028	21.2202
TCONS_00028643	=	ENSBTAT00000061807	XLOC_021428	bta-mir-2453	TSS23699	chr6:118328386-118328465	79	-	0	0	0	0	0	0	0	0	0	0	0	0	0	0	0	0	0	0	0	0	0	0	0	0	0	0	0	0	0	0	0	0	0	0	0	0	0	0	0	0	0
TCONS_00024109	=	ENSBTAT00000051777	XLOC_017954	ENSBTAG00000037277	TSS19876	chr3:113064292-113194137	95	-	0	0	0	0	0	0	0	0	0	0	0	0	0	0	0	0	0	0	0	0	139.276	0	0	0	0	0	0	0	0	0	0	0	0	0	0	0	0	0	0	0	0
TCONS_00012988	=	ENSBTAT00000062908	XLOC_009697	U6	TSS10711	chr19:56842381-56853762	72	-	0	0	0	0	0	0	0	0	0	0	0	0	0	0	0	0	0	0	0	0	0	0	0	0	0	0	0	0	0	0	0	0	0	0	0	0	0	0	0	0	0
TCONS_00026651	=	ENSBTAT00000042248	XLOC_019901	bta-mir-26a-2	TSS22022	chr5:55959647-55982542	84	-	0	0	0	0	0	0	0	0	0	0	0	0	0	0	0	0	0	0	0	0	0	0	0	0	0	0	0	0	0	0	0	0	0	0	0	0	0	0	0	0	0
TCONS_00029602	j	ENSBTAT00000011581	XLOC_022111	ENSBTAG00000008789	TSS24462	chr7:21574778-21577227	1578	-	8.37779	11.4787	11.7734	8.34079	14.8045	11.8986	11.1873	7.50673	14.868	14.868	10.2832	9.89076	53.5116	11.7056	11.2404	7.35172	11.5871	16.2016	9.30308	7.51415	6.79716	9.11424	6.9412	12.7397	7.64086	9.86292	6.49003	8.88388	8.16302	12.6787	4.97569	13.9436	8.33021	0	2.4859	2.992	2.7252	5.20029	2.41847	3.53788	6.39492
TCONS_00029628	=	ENSBTAT00000024029	XLOC_022130	MKNK2	TSS24482	chr7:22787217-22796782	1498	-	122.344	114.145	118.972	111.228	120.826	130.751	126.182	115.331	121.389	121.389	140.63	138.306	119.446	129.762	131.044	183.655	130.653	133.154	90.1257	79.9325	80.5129	76.2698	83.6037	74.2945	103.833	108.399	101.96	103.607	107.891	91.5086	104.703	95.4632	105.002	101.776	91.4651	101.463	101.059	105.225	106.171	103.386	104.135
TCONS_00013675	=	ENSBTAT00000060109	XLOC_010193	U6atac	TSS11272	chr19:41720558-41789063	126	-	0	0	0	0	0	0	0	0	0	0	0	0	0	0	0	0	0	0	0	0	0	0	0	0	0	0	0	0	0	0	0	0	0	0	0	0	0	0	0	0	0
TCONS_00002147	=	ENSBTAT00000059225	XLOC_001625	SNORD18	TSS1780	chr10:13318874-13323526	72	-	0	0	0	0	318.121	0	0	0	319.551	319.551	0	0	0	0	0	5963.97	0	0	0	0	0	0	0	0	0	0	0	0	0	0	0	0	0	0	0	0	0	0	0	0	0
TCONS_00032275	=	ENSBTAT00000062384	XLOC_024178	bta-mir-2477	TSS26739	chr9:26285031-26304762	72	-	0	0	0	0	0	0	0	0	0	0	0	0	0	0	0	0	0	0	0	0	0	0	0	0	0	0	0	0	0	0	0	0	0	0	0	0	0	0	0	0	0
TCONS_00018726	=	ENSBTAT00000014756	XLOC_013893	KCNK5	TSS15391	chr23:13055370-13095645	1810	-	22.4779	20.3377	17.3545	24.6158	24.5145	23.5263	27.6039	18.8576	24.6287	24.6287	30.2902	16.0225	0	18.753	8.3143	28.1023	16.1838	12.9921	21.6474	13.1045	16.4754	16.3901	22.954	16.1047	19.1525	25.0066	11.4504	17.5668	25.7407	13.4575	34.3112	25.9648	0	4.42048	0.774644	5.42237	4.89126	0	0.136734	0	0
TCONS_00023775	=	ENSBTAT00000064238	XLOC_017698	ENSBTAG00000046356	TSS19597	chr3:54905022-54951326	71	-	0	0	0	0	0	0	0	0	0	0	0	0	0	0	0	0	0	0	0	0	0	0	0	0	0	0	0	0	0	0	0	0	0	0	0	0	0	0	0	0	0
TCONS_00026926	=	ENSBTAT00000060828	XLOC_020119	5S_rRNA	TSS22262	chr5:97722663-97808562	103	-	0	0	0	0	0	0	0	0	0	0	0	0	0	0	0	0	0	0	0	0	0	0	0	0	0	0	0	0	0	0	0	0	0	0	0	0	0	0	0	0	0
TCONS_00029260	=	ENSBTAT00000006963	XLOC_021879	SLC35E1	TSS24197	chr7:6385006-6403529	1557	-	6.55533	7.6229	6.93123	6.70913	11.6501	8.40315	4.36796	5.72128	11.699	11.699	3.52054	4.69142	0	6.7798	7.08748	21.6023	5.20648	4.80315	3.99312	3.61347	6.73862	6.13058	2.11726	5.7219	4.3637	10.9349	5.58897	9.99001	7.03466	4.24202	5.5271	4.91923	0	0	0	0	0	0	0	0	0
TCONS_00026537	=	ENSBTAT00000064647	XLOC_019813	ENSBTAG00000047525	TSS21925	chr5:31160698-31176231	81	-	224.22	0	0	0	252.812	0	0	0	253.971	253.971	0	0	0	0	0	0	264.826	0	0	0	0	0	0	0	0	0	0	0	0	0	0	0	0	0	0	0	0	0	0	0	0
TCONS_00009118	=	ENSBTAT00000004127	XLOC_006863	SLC25A33	TSS7545	chr16:44801769-44831904	1447	-	20.3534	21.0355	22.255	23.419	22.5008	21.6569	16.4599	19.756	22.6046	22.6046	26.6842	31.7928	60.6645	30.7951	28.8236	7.30906	35.0605	25.9591	15.8344	12.8843	12.802	12.0143	12.0968	20.1288	11.0314	22.4829	18.911	12.7828	14.621	18.462	19.3766	16.6707	21.2553	26.1839	22.3804	25.5027	25.2469	23.6277	18.4742	20.7943	19.5586
TCONS_00021864	=	ENSBTAT00000022455	XLOC_016289	VPS26A	TSS18041	chr28:25683638-25708826	2663	-	53.5171	50.3727	52.3766	51.8741	50.745	48.0244	52.7003	49.9024	50.9759	50.9759	50.1301	52.2257	19.571	52.3302	47.3394	19.5852	52.765	51.0938	69.4123	69.7055	67.3688	64.7025	66.8391	77.7236	63.1922	58.7229	47.4936	56.0792	56.6334	54.383	58.8056	59.4378	29.3008	31.5203	29.8395	31.5466	30.099	32.8127	30.9268	31.836	29.8079
TCONS_00014406	=	ENSBTAT00000065965	XLOC_010715	ENSBTAG00000048035	TSS11852	chr2:73379884-73441557	68	-	0	0	0	0	0	0	0	0	0	0	0	0	0	0	0	0	0	0	0	0	0	0	0	0	0	0	0	0	0	0	0	0	0	0	0	0	0	0	0	0	0
TCONS_00003979	=	ENSBTAT00000064618	XLOC_002986	SNORD53_SNORD92	TSS3273	chr11:70851864-70890941	78	-	0	0	0	0	0	0	0	0	0	0	0	0	0	0	0	0	0	0	0	0	0	0	0	0	0	0	0	0	0	0	0	0	0	0	0	0	0	0	0	0	0
TCONS_00014226	=	ENSBTAT00000025637	XLOC_010577	NFE2L2	TSS11706	chr2:19659539-19692048	2407	-	102.762	93.8095	97.5474	95.7664	100.881	98.4932	92.6223	93.1715	101.341	101.341	88.0299	89.8632	154.13	94.8105	82.7684	91.159	91.1049	90.7401	114.206	114.952	112.6	115.887	109.149	109.601	103.092	99.2143	116.842	99.3832	102.865	98.7923	105.733	102.963	62.3583	67.4698	66.6139	71.3537	64.3571	65.3592	68.8758	62.2798	64.1525
TCONS_00000064	=	ENSBTAT00000066011	XLOC_000047	ATP5J	TSS52	chr1:10034319-10076995	514	-	414.168	435.513	450.514	445.807	456.653	440.289	398.723	398.729	458.788	458.789	426.682	416.441	468.227	351.645	407.066	539.549	430.323	498.555	428.549	486.527	508.485	434.196	479.781	473.682	402.573	396.344	455.735	437.094	449.415	419.959	451.066	442.635	348.661	259.255	284.725	328.686	343.689	374.566	359.245	386.693	353.864
TCONS_00010957	=	ENSBTAT00000007572	XLOC_008202	DEDD2	TSS9034	chr18:51380802-51395993	1903	-	27.1232	30.9555	26.6769	31.1081	26.8467	29.4933	21.6475	27.8131	26.9691	26.969	37.7259	38.259	71.5858	27.8607	35.0214	29.4462	36.9353	35.409	18.1787	26.7296	21.1152	22.2696	20.7818	17.4118	23.2437	30.415	25.9188	26.5904	26.4633	28.9632	27.1409	25.9828	23.7873	28.3086	29.1304	21.8104	24.4311	22.2568	35.6663	21.9713	26.318
TCONS_00008623	=	ENSBTAT00000019184	XLOC_006509	ENSBTAG00000014423	TSS7153	chr16:47992812-48000514	967	-	770.528	793.137	728.882	640.289	651.332	772.429	706.162	745.408	654.378	654.378	883.397	904.056	863.455	853.967	926.079	1130.29	742.256	763.642	928.182	929.573	880.352	862.305	768.363	795.09	759.738	750.256	783.423	763.486	753.924	736.494	663.286	668.612	423.094	439.937	376.075	472.232	433.038	447.596	476.472	434.869	417.828
TCONS_00016408	=	ENSBTAT00000063708	XLOC_012232	ENSBTAG00000047694	TSS13520	chr21:55966609-55968926	496	-	25.9049	33.4619	25.5356	30.9166	16.7144	36.16	32.7032	27.0773	16.7901	16.7901	36.6602	37.9179	0.00941272	44.3372	42.6057	0	83.133	59.7405	36.265	21.3902	22.2136	17.2001	15.1954	28.5324	12.4319	26.8934	9.70116	11.8149	21.5273	63.8222	40.1344	31.2841	346.442	285.332	342.72	361.922	320.702	327.309	339.036	340.764	367.873
TCONS_00005369	=	ENSBTAT00000044590	XLOC_004000	AURKA	TSS4404	chr13:60092042-60107177	1932	-	6.88991	5.5548	4.92895	7.29662	6.00828	5.04576	3.74017	5.62975	6.0362	6.0362	5.07954	5.07663	0	5.04162	3.68109	0	5.87329	6.60177	5.34793	3.51978	4.64275	4.50895	4.69741	5.98247	6.15477	6.14111	6.56078	4.74436	4.75139	7.08243	4.22192	5.43461	6.52225	6.44367	5.41155	7.04172	5.23841	5.62226	7.10124	6.65831	6.93084
TCONS_00021951	-	-	XLOC_016344	-	TSS18102	chr28:39458531-39468631	1181	-	96.1323	96.6288	95.5947	114.352	106.079	105.009	92.9081	91.6806	106.557	106.557	148.035	142.644	139.372	146.636	145.837	163.935	165.286	160.578	123.172	106.403	131.572	129.667	132.355	121.898	96.7921	101.411	93.2392	93.9033	99.8832	82.3039	97.6143	112.021	120.364	128.807	138.562	117.724	109.358	123.431	117.701	121.167	135.733
TCONS_00033621	=	ENSBTAT00000060861	XLOC_025224	bta-mir-1468	TSS27898	chrX:101747193-102063219	97	-	0	0	0	0	0	0	0	0	0	0	0	0	0	0	0	0	0	0	0	0	0	0	0	0	0	0	0	0	124.577	0	0	0	0	0	0	0	0	0	0	0	0
TCONS_00029777	=	ENSBTAT00000050202	XLOC_022257	MISP	TSS24614	chr7:44942016-44951962	2781	-	5.7139	3.96641	3.84683	5.40798	7.29035	5.24111	4.17996	5.41677	7.32395	7.32394	6.4029	7.33601	21.0301	8.10746	7.35078	16.1539	8.55813	7.37258	0.954162	0.72036	0.739297	0.581311	0.360362	0	3.26568	4.52577	4.4159	5.43536	5.0779	6.49075	5.7725	4.52543	1.05959	1.74156	1.8994	0.838276	0.967341	2.69541	3.05602	1.18579	1.86133
TCONS_00033893	=	ENSBTAT00000063453	XLOC_025461	ENSBTAG00000047089	TSS28145	chrX:23420853-23421141	288	-	90.8185	43.7632	87.3788	73.9967	36.1097	58.1678	87.1903	59.7134	36.2778	36.2778	83.6938	95.645	0	74.2995	79.6938	354.524	64.605	102.057	124.274	143.091	99.4511	88.6467	73.5979	74.5485	61.0654	85.4368	83.2255	99.7909	108.583	67.7295	76.6457	61.252	34.2577	53.9952	39.9486	37.2488	23.5185	45.829	33.1913	28.6613	25.8741
TCONS_00023572	=	ENSBTAT00000026724	XLOC_017534	TXNIP	TSS19422	chr3:21489096-21493251	2857	-	87.7337	85.1107	86.9212	89.9564	102.321	89.6971	91.3545	86.3375	102.789	102.789	108.024	102.044	96.9835	106.562	102.5	91.4485	105.468	105.351	128.955	128.712	137.365	132.647	132.218	128.617	123.873	116.22	117.357	123.211	126.899	112.787	123.571	126.567	123.739	128.404	126.744	112.41	112.196	105.877	123.995	113.419	115.286
TCONS_00030002	=	ENSBTAT00000019462	XLOC_022414	SLC26A2	TSS24801	chr7:63294597-63303434	7356	-	51.4643	49.7739	50.4587	48.5571	47.4596	53.8525	50.148	54.7441	47.6757	47.6757	37.1455	41.5973	36.1269	41.1165	40.7874	31.7888	38.219	34.9136	43.5308	46.6184	46.2845	44.1513	46.8693	45.7329	60.44	55.136	51.07	56.58	58.4436	57.3301	57.7005	55.0481	37.7834	39.0997	39.389	27.1928	29.5287	27.2304	27.9326	25.0165	26.7372
TCONS_00018796	=	ENSBTAT00000063081	XLOC_013936	U6	TSS15440	chr23:17525619-17525724	105	-	0	0	0	0	0	0	0	0	0	0	0	0	0	0	0	0	0	0	0	0	0	0	0	0	0	0	0	0	0	0	0	0	0	0	0	0	0	0	0	0	0
TCONS_00022266	=	ENSBTAT00000062513	XLOC_016581	SNORD5	TSS18359	chr29:1064934-1065005	71	-	0	0	0	0	0	0	0	0	0	0	0	0	0	0	0	0	0	0	0	0	0	0	0	0	0	0	0	0	0	0	0	0	0	0	0	0	0	0	0	0	0
TCONS_00002785	=	ENSBTAT00000010628	XLOC_002102	SEL1L	TSS2304	chr10:93900709-93965166	2523	-	4.65478	1.3696	3.57515	4.02542	8.24968	6.13291	3.14302	0.731691	8.28989	8.28989	0.181854	0.000695854	0.00267662	0	1.51422	12.1522	6.05703	0.00322468	6.10081	2.20394	2.99021	0.0193739	6.20795	12.7789	7.64059	3.06889	1.18156	4.32042	2.90443	2.7453	5.35399	3.65781	0.000609151	0	0.0185046	0	0	0	0	0	0.000538459
TCONS_00030223	=	ENSBTAT00000059773	XLOC_022568	U6	TSS24977	chr7:4363529-4447524	104	-	0	0	0	121.514	0	0	0	0	0	0	0	0	0	0	0	0	0	0	0	0	0	0	0	0	0	0	0	0	0	0	0	0	0	0	0	0	0	0	0	0	0
TCONS_00033064	=	ENSBTAT00000060559	XLOC_024779	ENSBTAG00000043547	TSS27420	chrM:1452-16338	69	-	0	0	0	0	0	0	0	0	0	0	0	0	0	0	0	0	0	0	0	0	0	0	0	0	0	0	0	0	0	0	0	0	0	0	0	0	0	0	0	0	0
TCONS_00027211	=	ENSBTAT00000013993	XLOC_020320	FAM118A	TSS22490	chr5:116447251-116460623	2313	-	17.1998	16.6294	18.6141	17.5849	19.4801	14.5307	18.0036	16.0223	19.57	19.57	13.4989	14.4994	19.4284	15.1641	15.2139	3.43222	16.6687	15.0425	13.7289	15.1279	15.8587	16.2361	16.4519	21.4114	19.0814	14.7185	14.9264	13.5209	13.4435	15.4878	15.3143	17.4724	11.1545	12.3551	10.7031	7.58858	8.48683	8.51667	7.3331	8.82573	9.18655
TCONS_00002145	=	ENSBTAT00000059398	XLOC_001623	SNORD18	TSS1778	chr10:13318874-13323526	71	-	291.823	0	0	0	321.351	0	0	376.815	322.804	322.804	0	0	0	0	294.602	0	0	0	0	348.726	0	0	0	0	306.587	0	0	0	0	0	0	0	0	0	0	0	366.585	268.308	0	0	0
TCONS_00033618	=	ENSBTAT00000062842	XLOC_025221	ENSBTAG00000045409	TSS27895	chrX:101508727-101508801	74	-	0	0	0	0	0	0	0	0	0	0	0	0	0	0	0	0	0	0	0	0	0	0	0	0	0	0	0	0	0	0	0	0	0	0	0	0	0	0	0	0	0
TCONS_00032396	=	ENSBTAT00000065410	XLOC_024274	bta-mir-2903	TSS26842	chr9:61758629-61758717	88	-	0	0	0	0	0	0	0	0	0	0	0	0	0	0	0	0	0	0	0	0	0	0	0	0	0	0	0	0	0	0	0	0	0	0	0	0	0	0	0	0	0
TCONS_00027934	=	ENSBTAT00000009998	XLOC_020871	FKBP4	TSS23102	chr5:107445595-107453517	2095	-	176.612	180.901	177.527	180.122	167.108	174.098	194.325	173.233	167.879	167.879	196.549	178.708	168.368	179.211	179.111	237.328	189.528	202.902	147.188	151.549	146.271	137.524	146.618	139.245	157.587	162.071	174.021	156.414	163.562	164.206	154.721	155.235	140.648	151.225	142.404	173.59	177.549	177.217	196.162	173.869	166.67
TCONS_00001202	=	ENSBTAT00000066285	XLOC_000902	ENSBTAG00000048110	TSS997	chr1:138139495-138305752	72	-	0	0	0	0	0	0	0	0	0	0	0	0	0	0	0	0	0	0	0	0	0	0	0	0	0	0	0	0	0	0	0	0	277.958	0	0	0	0	0	0	0	0
TCONS_00004698	=	ENSBTAT00000015238	XLOC_003497	CARKD	TSS3848	chr12:89236912-89250104	2072	-	17.554	15.115	21.4107	21.5468	18.1398	16.2224	12.9287	18.7604	18.2242	18.2242	21.4674	23.4177	0	24.7477	20.9316	13.907	21.6342	22.0582	16.2443	19.4912	16.3546	16.1616	12.9629	9.29496	18.0327	18.3084	21.0587	18.3073	16.0441	19.454	15.3186	19.7765	28.4341	37.2814	29.6284	35.6604	31.5583	30.1533	35.498	35.0041	33.0164
TCONS_00009667	=	ENSBTAT00000063637	XLOC_007283	ENSBTAG00000045549	TSS7994	chr17:59486326-59916267	67	-	0	0	0	0	0	0	0	0	0	0	0	0	0	0	0	0	0	0	0	0	0	0	0	0	0	0	0	0	0	0	0	0	0	0	0	0	0	0	0	0	0
TCONS_00024935	=	ENSBTAT00000020322	XLOC_018556	KIF2C	TSS20552	chr3:101832372-101851108	2841	-	4.05165	3.74752	4.28007	4.10871	3.51246	2.02347	3.35713	3.78384	3.52872	3.52872	4.14166	3.71782	0	3.69232	4.49319	0	4.19964	3.53992	3.28525	2.41906	2.4467	2.50458	4.10248	2.44346	3.4576	3.72943	3.18735	3.00744	2.436	3.76984	3.29872	3.17608	3.37478	2.37373	3.484	3.51392	3.40972	3.75284	4.28786	3.53736	1.99923
TCONS_00028212	=	ENSBTAT00000049824	XLOC_021092	ENSBTAG00000035319	TSS23340	chr6:6013171-6020467	1408	-	5.58552	8.93347	6.91986	9.24315	5.77917	5.15742	12.6511	5.92773	5.80584	5.80584	3.82693	5.72677	0	5.77882	8.17168	0	4.03639	4.96607	10.1185	8.12325	9.16101	7.3446	8.79569	9.36562	8.51936	10.9757	6.28055	10.5484	9.93183	10.1745	4.74302	10.693	7.57769	10.0539	9.16709	8.46653	7.01681	9.77422	10.1839	11.948	8.82903
TCONS_00002408	=	ENSBTAT00000019085	XLOC_001829	SRP14	TSS2004	chr10:35805062-35808329	858	-	113.676	109.832	85.6142	99.2906	98.7109	101.55	98.3477	99.7236	99.1636	99.1636	103.122	97.4519	182.019	93.1827	89.1738	53.8198	94.1521	103.229	90.74	115.412	115.376	124.092	106.362	92.3344	111.767	114.14	123.559	111.564	101.396	108.906	106.487	107.125	73.5135	69.7355	68.3722	70.9749	69.1651	75.0962	70.495	77.7647	76.1661
TCONS_00014688	=	ENSBTAT00000059767	XLOC_010935	SNORD103	TSS12088	chr2:123070707-123196529	85	-	0	0	0	0	0	0	0	0	0	0	0	0	0	0	0	0	0	0	0	0	0	0	0	0	0	0	0	0	0	0	0	0	0	0	0	0	0	0	0	0	0
TCONS_00002178	=	ENSBTAT00000047412	XLOC_001645	PKM2	TSS1803	chr10:18965983-18992445	2273	-	181.282	186.184	178.549	176.722	167.928	182.718	181.708	185.718	168.707	168.707	174.958	175.229	147.21	168.363	166.568	172.034	171.146	160.746	181.602	184.463	178.62	186.077	191.181	175.804	204.363	197.225	206.023	205.844	201.783	201.428	198.576	194.327	135.599	138.23	152.746	164.538	154.808	163.064	153.586	156.877	156.982
TCONS_00003288	=	ENSBTAT00000052552	XLOC_002485	bta-mir-1301	TSS2724	chr11:73976999-73977079	80	-	0	0	0	0	0	0	0	0	0	0	0	0	0	0	0	0	0	0	0	0	0	0	0	0	0	0	0	0	0	0	0	0	0	0	0	0	0	0	0	0	0
TCONS_00028996	=	ENSBTAT00000062153	XLOC_021691	ENSBTAG00000044720	TSS23988	chr6:103374249-103511357	71	-	0	0	0	0	0	0	0	0	0	0	0	0	0	0	0	0	0	0	0	0	0	0	0	0	0	0	0	0	0	0	0	0	0	0	0	0	0	0	0	0	0
TCONS_00031886	=	ENSBTAT00000012505	XLOC_023869	REEP4	TSS26403	chr8:69953830-69957840	1630	-	30.7488	36.2464	34.7816	33.527	35.9223	32.9648	33.9509	31.8696	36.088	36.088	43.5247	46.6153	16.6119	42.8335	39.9796	60.4509	43.2842	45.7458	26.3172	27.4772	27.7325	23.7857	25.503	26.8331	25.7539	26.1599	28.3517	31.1108	29.2092	29.48	22.4794	25.1559	47.6294	58.5454	58.0978	55.8464	59.089	49.8266	54.4211	55.8542	51.1895
TCONS_00005874	=	ENSBTAT00000011100	XLOC_004353	CDC25B	TSS4809	chr13:51853964-51863562	2966	-	6.3353	5.68787	3.64605	3.29259	4.38464	5.57875	6.03797	4.58575	4.40471	4.40471	5.29082	3.56594	0	4.49139	5.83205	5.23261	4.14721	3.47886	3.1832	3.59106	4.55837	6.10683	4.32737	3.08625	5.31605	5.46578	4.36699	4.91939	5.65577	4.10609	7.01296	4.53787	3.88793	5.12641	3.70511	4.43166	5.71945	5.62957	2.17219	3.61357	4.12581
TCONS_00025544	=	ENSBTAT00000061932	XLOC_019053	bta-mir-2423	TSS21082	chr4:97791598-98596218	73	-	0	0	0	0	0	0	0	0	0	0	0	0	0	0	0	0	0	0	0	0	0	0	0	0	0	0	0	0	0	0	0	0	0	0	0	0	0	0	0	0	0
TCONS_00001725	=	ENSBTAT00000054209	XLOC_001319	PAF	TSS1440	chr10:45700242-45709247	1343	-	7.30796	7.49383	6.74594	4.51493	10.2522	7.85562	6.01794	5.83219	10.299	10.299	6.06562	5.56597	0	5.17465	3.29361	16.8003	6.81454	5.95348	11.4306	4.95502	10.0976	9.06531	9.65888	2.76564	5.23713	7.55866	8.44972	8.11419	5.65479	5.61314	6.90053	9.88742	9.97522	11.1739	8.03345	9.58794	11.0531	13.994	11.259	12.3869	13.5493
TCONS_00003681	=	ENSBTAT00000047798	XLOC_002770	POLE4	TSS3035	chr11:9683453-9694986	675	-	18.0157	20.5843	18.5426	12.2085	18.6811	21.4054	24.0787	17.1487	18.7677	18.7677	28.0124	18.6899	0	16.5486	20.1038	19.0295	15.1362	24.3335	8.64823	14.1291	17.1157	14.565	12.4038	17.1105	18.1976	25.008	29.9875	16.9284	15.1304	19.7604	22.2729	19.5623	31.0395	38.7413	30.8592	44.0175	32.0949	45.8902	30.6119	45.7054	35.6058
TCONS_00020275	=	ENSBTAT00000057315	XLOC_015052	ENSBTAG00000038330	TSS16680	chr25:556859-558249	917	-	40.5729	47.7868	47.7321	47.9566	58.3631	47.2218	45.2104	39.8128	58.6329	58.6329	62.9361	60.9504	0	54.7204	72.8446	77.4672	62.4945	66.0207	38.3568	36.6263	31.8659	31.7669	39.6189	43.4611	47.0676	32.6074	42.943	38.0453	32.1268	43.6559	34.7749	36.8282	90.1689	73.2497	62.8268	87.1013	105.914	88.8481	91.8884	91.3373	100.951
TCONS_00032637	=	ENSBTAT00000006715	XLOC_024441	COX7A2	TSS27030	chr9:15041835-15046972	496	-	361.28	327.209	385.017	317.552	351.111	371.65	368.848	335.497	352.728	352.728	349.962	283.596	289.623	338.273	300.282	333.644	343.249	341.534	273.895	281.443	277.321	266.565	265.994	275.035	280.611	304.113	335.519	291.136	281.719	322.847	302.592	250.565	738.469	816.465	712.212	1014.69	978.667	910.956	859.186	919.304	966.981
TCONS_00023588	=	ENSBTAT00000014385	XLOC_017549	FMO5	TSS19437	chr3:22571921-22615024	3939	-	62.7404	62.2598	67.8274	66.6662	61.0997	68.6965	64.5799	62.4243	61.3743	61.3743	70.5597	63.6548	50.7289	64.6563	64.7743	43.7434	65.1142	60.6025	56.4112	53.903	56.0739	56.4392	55.8864	51.0381	65.2954	59.8442	60.5973	65.9596	59.9978	65.7812	62.1534	59.1451	58.4351	59.9873	57.556	50.5152	50.6228	49.6816	53.0133	48.6897	44.5659
TCONS_00025244	j	ENSBTAT00000006572	XLOC_018803	C1GALT1	TSS20818	chr4:15183825-15228108	1989	-	32.2664	27.3819	26.0485	25.8699	33.4116	30.9758	23.0557	20.9248	33.5666	33.5666	18.16	17.0239	31.7668	14.2205	15.3734	16.1055	16.0987	7.76542	39.2902	36.9434	48.7921	41.5638	34.9589	48.0335	23.5928	22.8353	33.7038	25.4235	24.0533	26.5847	24.0187	28.7462	14.923	17.2946	13.6492	12.8068	11.5686	13.8977	10.9549	8.4001	10.5233
TCONS_00005592	=	ENSBTAT00000022264	XLOC_004158	UBE2C	TSS4587	chr13:75306756-75311307	789	-	12.0436	10.9689	15.432	4.58603	7.11233	12.8188	11.4185	12.3216	7.14395	7.14393	11.2766	7.04428	28.5035	10.7225	10.1458	0	14.9194	0.000417859	7.05146	4.96313	8.6657	10.2358	7.69912	13.706	11.3844	13.5827	5.39087	5.22086	7.98099	7.96186	4.76003	2.56133	23.5559	19.1399	18.5142	29.967	10.8248	19.6146	27.475	12.0322	24.8952
TCONS_00021513	=	ENSBTAT00000065200	XLOC_016000	snoU13	TSS17731	chr27:28427577-28427682	105	-	0	0	0	0	0	0	0	0	0	0	0	0	0	0	0	0	0	0	0	122.394	0	0	0	0	0	0	0	0	0	0	0	0	0	0	0	0	0	0	0	0	0
TCONS_00007501	=	ENSBTAT00000022792	XLOC_005650	EHF	TSS6219	chr15:65991061-66035072	1042	-	123.725	123.333	121.002	110.503	133.921	127.66	136.553	119.14	134.53	134.53	73.3385	75.408	108.229	75.3102	68.2407	113.024	66.5852	79.5396	127.572	128.958	153.095	151.463	144.191	162.507	122.981	138.193	134.368	127.179	130.075	133.587	122.445	116.94	21.8305	21.3612	29.4094	21.1683	10.3598	7.25257	13.2387	20.7154	23.8178
TCONS_00004635	=	ENSBTAT00000042181	XLOC_003454	bta-mir-92a-1	TSS3800	chr12:66227254-66227334	80	-	0	0	0	0	0	0	0	0	0	0	0	0	0	0	0	0	0	0	0	0	0	0	0	0	0	0	0	0	0	0	0	0	0	0	0	0	0	0	0	0	0
TCONS_00013014	=	ENSBTAT00000052723	XLOC_009713	ENSBTAG00000039449	TSS10730	chr19:57464898-57465001	103	-	0	0	0	0	0	0	83.0141	0	0	0	0	86.7361	0	0	0	0	0	0	0	0	0	0	0	0	0	0	0	0	85.2723	0	0	135.079	0	0	0	0	0	0	0	0	0
TCONS_00016815	=	ENSBTAT00000038824	XLOC_012538	ZO1	TSS13853	chr21:28932990-29047085	5288	-	21.8745	16.7591	24.0249	19.2836	21.8125	15.5158	22.8548	16.2987	21.9165	21.9165	10.3803	5.98972	1.10158	7.90436	6.1642	0	12.6981	6.93891	11.9752	16.8972	11.2321	9.13276	7.14101	5.51044	20.4084	19.0256	18.2015	14.4393	22.5493	22.5385	22.6784	23.331	0.00380703	0	0.000748853	0	0	0	0	0	0
TCONS_00027258	j	ENSBTAT00000063193	XLOC_020347	PIM3	TSS22523	chr5:120969930-120973246	1964	-	49.1526	44.0376	46.7643	48.895	54.9634	46.3902	54.9923	46.2821	55.2101	55.2101	64.4431	68.3761	130.133	61.2644	63.6411	51.9495	63.8786	85.2669	43.0895	38.8897	43.3014	36.4712	35.2985	41.6548	39.0029	39.4603	44.1057	37.6984	36.2267	38.7452	42.4836	47.7622	59.2071	61.3271	57.9996	48.3302	51.8472	51.3883	52.6286	47.152	45.8099
TCONS_00029037	=	ENSBTAT00000062916	XLOC_021719	ENSBTAG00000045519	TSS24017	chr6:107672979-107840568	73	-	0	0	0	0	0	0	0	0	0	0	0	0	0	0	0	0	0	0	0	0	0	0	0	0	0	0	0	0	0	0	0	0	0	0	0	0	0	0	0	0	0
TCONS_00033089	-	-	XLOC_024801	-	TSS27442	chrUn_GJ060032v1:1996-8794	579	-	24.2974	29.7104	21.7696	23.2523	16.1091	15.1851	9.80264	19.318	16.1835	16.1835	38.2034	25.6908	0	34.7646	32.0156	41.072	21.378	12.3087	23.0397	11.6043	25.9419	21.4018	13.4637	13.2351	18.1884	15.7379	14.1762	16.268	32.3955	16.6272	17.281	22.4364	65.3828	64.4222	52.8784	68.0135	64.6877	75.5671	53.16	60.8674	61.8505
TCONS_00010584	=	ENSBTAT00000022472	XLOC_007959	HERPUD1	TSS8745	chr18:25048852-25059249	1358	-	52.2757	51.5925	49.8157	58.7501	52.7342	53.1963	50.1286	53.1715	52.9728	52.9728	41.9599	50.7637	45.8065	42.9425	46.0693	51.8594	54.339	46.8988	64.8095	64.7275	67.2614	53.4853	58.5918	55.6437	51.7989	52.6067	59.5857	52.8042	52.9488	60.553	61.2495	57.8043	63.103	73.8492	65.2401	76.6612	69.5782	64.6878	75.3342	77.7349	76.0476
TCONS_00024356	=	ENSBTAT00000060820	XLOC_018139	ENSBTAG00000043828	TSS20078	chr3:14745266-14750311	82	-	0	0	0	0	0	0	0	0	0	0	0	0	0	0	0	0	0	0	0	0	0	0	0	0	0	0	0	0	0	0	0	0	0	0	0	0	0	0	0	0	0
TCONS_00027195	=	ENSBTAT00000024060	XLOC_020308	TSPO	TSS22477	chr5:114596005-114608640	822	-	195.152	175.929	194.948	134.472	180.537	173.789	180.52	179.024	181.361	181.361	227.483	223.125	280.241	210.422	238.485	270.872	216.623	254.918	149.31	141.713	171.654	151.974	119.486	159.499	193.888	195.613	202.224	191.096	172.81	187.48	163.073	152.367	352.003	374.676	307.587	404.277	414.692	407.772	353.089	360.591	408.468
TCONS_00032455	j	ENSBTAT00000001791	XLOC_024320	RPS12	TSS26891	chr9:71974706-71978252	526	-	2790.43	2608.35	2755.69	4001.2	4102.75	3380.91	2227.95	3349.02	4121.98	4121.97	2719.83	2683.84	2884.09	2757.71	2380.72	2400.5	4337.82	4071.07	2739.47	2764.44	2908.81	2887.17	4861.04	5256.54	2699.12	2052.14	2385.61	2421.72	2155.34	3288.15	4235.48	3995.96	420.267	255.554	359.577	0	164.346	0.103189	255.855	326.774	282.494
TCONS_00011180	=	ENSBTAT00000041696	XLOC_008363	5S_rRNA	TSS9218	chr18:58425824-58448791	126	-	0	0	65.6686	0	0	47.2206	0	0	0	0	0	0	0	0	48.2332	0	0	0	0	0	0	0	0	0	0	0	0	0	0	0	0	0	0	0	0	0	0	0	0	0	0
TCONS_00007784	=	ENSBTAT00000000556	XLOC_005860	CRYAB	TSS6446	chr15:22566928-22570256	711	-	150.419	144.058	146.384	158.981	144.692	150.432	167.873	141.61	145.351	145.351	161.821	149.776	84.6299	137.967	135.84	72.8706	154.929	121.814	135.895	130.664	107.906	122.394	124.414	106.814	173.011	164.685	145.649	164.871	187.051	193.166	154.412	166.694	158.935	133.292	184.433	190.597	186.63	198.385	184.603	180.379	176.075
TCONS_00024890	=	ENSBTAT00000017277	XLOC_018517	RNF11	TSS20510	chr3:95598423-95601985	798	-	60.9244	53.3072	67.6974	60.759	54.9705	86.6312	88.0869	79.6948	55.2215	55.2215	73.3583	63.4739	50.8665	61.7972	52.6563	97.0561	65.6063	51.2455	72.1376	80.009	59.1094	78.3003	83.0742	81.6727	82.722	93.5097	98.7252	82.5243	81.7083	83.5607	83.5093	76.8313	18.1359	10.6645	20.0513	20.408	19.1949	19.5402	40.7057	16.0585	36.4379
TCONS_00001844	=	ENSBTAT00000062354	XLOC_001407	bta-mir-2292	TSS1539	chr10:67304416-67304486	70	-	0	0	0	0	0	0	0	0	0	0	0	0	0	0	0	0	0	0	0	0	0	0	0	0	0	0	0	0	0	0	0	0	0	0	0	0	0	0	0	0	0
TCONS_00028707	=	ENSBTAT00000051836	XLOC_021482	ENSBTAG00000037336	TSS23755	chr6:21286137-21286215	78	-	0	0	0	0	0	0	0	0	0	0	0	0	0	0	0	0	0	0	0	0	0	0	0	0	0	0	0	0	0	0	0	0	0	0	0	0	0	0	0	0	0
TCONS_00026467	=	ENSBTAT00000035907	XLOC_019762	ENSBTAG00000037791	TSS21871	chr5:27642324-27643598	1274	-	10.0977	9.27697	8.54625	8.12128	8.92762	12.4292	15.4558	8.92628	8.96807	8.96807	11.3686	9.35948	0	11.6867	11.73	7.99879	8.33043	5.47188	13.2707	14.0916	14.1003	16.3571	15.1167	5.77039	8.9933	9.90183	9.81881	12.7151	11.4629	10.6526	8.73175	9.92717	28.9891	32.8397	28.3615	23.8318	23.9678	21.7029	23.3406	19.6297	15.6971
TCONS_00011646	=	ENSBTAT00000060675	XLOC_008716	ENSBTAG00000043683	TSS9605	chr18:45932690-45957028	89	-	0	0	0	0	0	0	0	0	0	0	0	0	0	0	0	0	0	0	0	0	0	0	0	0	0	0	0	0	0	0	0	0	0	0	0	0	0	0	0	0	0
TCONS_00023222	=	ENSBTAT00000040570	XLOC_017270	5S_rRNA	TSS19125	chr29:50787208-50787314	106	-	0	0	0	0	0	0	0	0	0	0	0	0	0	0	0	0	0	0	0	0	0	0	0	0	0	0	0	0	0	0	0	0	0	0	0	0	0	0	0	0	0
TCONS_00033265	=	ENSBTAT00000051853	XLOC_024940	ENSBTAG00000037353	TSS27591	chrX:35631518-35631585	67	-	0	0	0	0	0	0	0	0	0	0	0	0	0	0	0	0	0	0	0	0	0	0	0	0	0	0	0	0	0	0	0	0	0	0	0	0	0	687.058	0	0	0
TCONS_00001086	=	ENSBTAT00000016071	XLOC_000818	TIPARP	TSS901	chr1:111830979-111853985	1902	-	15.4461	16.2001	16.6607	18.6472	15.3874	17.0345	14.9493	17.0424	15.458	15.458	14.6372	15.9871	10.7107	13.7034	18.3827	8.06245	15.7231	13.1954	17.0562	18.0746	13.1535	17.5498	17.159	20.9989	13.527	16.5228	12.4662	12.1115	15.6935	15.8645	12.9488	11.513	17.8182	18.8659	21.7513	15.4258	16.4226	12.2872	17.2207	15.6495	13.0932
TCONS_00016794	=	ENSBTAT00000065307	XLOC_012523	ENSBTAG00000045607	TSS13837	chr21:25902416-25902501	85	-	0	0	0	0	0	0	0	0	0	0	0	0	0	0	0	0	0	0	0	0	0	0	0	0	0	0	0	0	0	0	0	0	0	0	0	0	0	0	0	0	0
TCONS_00012406	=	ENSBTAT00000062295	XLOC_009304	bta-mir-2338	TSS10259	chr19:27281924-27303514	73	-	0	0	0	0	0	0	0	0	0	0	0	0	0	0	0	0	0	0	0	0	0	0	0	0	0	0	0	0	0	0	0	0	0	0	0	0	0	0	0	0	0
TCONS_00023487	j	ENSBTAT00000025561	XLOC_017466	S100A4	TSS19348	chr3:16886201-16888570	562	-	527.532	478.275	574.055	519.268	567.665	478.729	462.623	462.444	570.281	570.281	598.246	520.631	515.294	530.652	604.075	0	626.99	663.035	245.104	263.228	305.852	283.115	309.771	276.635	451.664	467.885	490.107	486.851	379.184	625.891	508.567	413.292	1174.95	1390.52	1377.23	1814.18	1955.86	1923.47	1761.45	2228.25	2131.14
TCONS_00019755	=	ENSBTAT00000057514	XLOC_014663	STUB1	TSS16257	chr25:558377-562435	1280	-	43.2909	39.5491	32.5648	38.9175	42.2	42.6703	37.9758	38.0641	42.3967	42.3967	45.9601	56.9462	32.7536	48.0502	54.0841	16.9779	47.1545	43.4173	34.1211	39.1234	39.4693	36.0301	38.6792	20.5875	37.1841	38.8111	39.9995	35.2742	42.7548	38.201	39.9125	35.6204	61.985	74.8778	65.1351	61.521	79.08	71.1117	58.7049	67.3637	72.8351
TCONS_00014853	=	ENSBTAT00000006694	XLOC_011041	ENSBTAG00000030340	TSS12213	chr2:134294881-134344270	1624	-	4.05005	11.4427	6.53572	9.03188	13.6977	7.83961	2.66487	6.6889	13.7587	13.7587	1.18696	0	10.881	0.106986	0	13.2636	0.00858618	0	10.9528	2.40063	2.21728	1.26311	3.09924	5.64236	1.9741	13.081	8.98543	12.621	5.65157	4.07128	6.97591	12.3597	0	0	0	0	0	0	0	0	0
TCONS_00028619	=	ENSBTAT00000062047	XLOC_021412	SCARNA23	TSS23681	chr6:109784641-109827533	124	-	121.047	0	0	0	0	0	0	0	0	0	0	0	0	0	0	0	73.5437	0	0	0	0	0	0	0	0	0	0	0	0	0	73.7942	0	0	0	0	0	0	0	0	0	0
TCONS_00002085	=	ENSBTAT00000062551	XLOC_001571	ENSBTAG00000045118	TSS1722	chr10:4619382-4866585	84	-	0	0	0	0	0	0	0	0	0	0	0	0	0	0	0	0	0	0	0	0	0	0	0	0	0	0	0	0	0	0	0	0	0	0	0	0	0	0	0	0	0
TCONS_00008456	j	ENSBTAT00000021249	XLOC_006390	GLRX2	TSS7021	chr16:12762909-12806316	685	-	0	16.7204	0.00473206	0	6.80957	5.13588	0.00204749	0	6.84129	6.84129	0	0.00123489	89.99	0	0	0.00114981	0	0	0	0	0	0	0	0	0	0	0	0	0	8.02641	0.00120295	0.00204221	0	0	0	5.07504	0	0	0	0	0
TCONS_00022067	j	ENSBTAT00000011658	XLOC_016435	HNRNPF	TSS18198	chr28:13902261-13920905	2911	-	15.1787	11.974	12.7896	9.66879	13.5768	10.6514	9.33072	8.89471	13.6361	13.6361	11.3328	11.7636	0	11.9026	13.1471	6.88893	9.69581	20.222	10.0319	6.74789	8.50487	8.75249	9.53152	9.02637	8.12341	8.19881	12.1232	9.72073	9.38602	17.8447	8.3426	10.4104	8.66327	8.16091	9.30001	4.17084	4.101	5.77753	5.09685	6.2851	5.65932
TCONS_00007494	=	ENSBTAT00000062220	XLOC_005645	ENSBTAG00000044787	TSS6213	chr15:65135403-65135481	78	-	0	0	0	0	0	0	0	0	0	0	0	0	0	0	0	0	0	0	0	0	0	0	0	0	0	0	0	0	0	0	0	0	0	0	0	0	0	0	0	0	0
TCONS_00008823	j	ENSBTAT00000050813	XLOC_006654	NEK2	TSS7315	chr16:73674451-73686725	1805	-	6.00702	4.80143	6.16409	8.06929	7.38881	3.2507	5.2324	6.03563	7.42371	7.42371	5.8415	5.60638	0	5.81368	4.96755	0	3.81289	5.15595	8.08488	5.15026	7.00845	4.40298	6.05801	5.57779	4.90018	3.80468	7.48119	4.05184	6.20457	7.04879	6.65111	5.29016	4.05977	4.03048	3.87628	5.06062	5.80058	4.59165	2.60994	0.760665	6.65618
TCONS_00007960	=	ENSBTAT00000051767	XLOC_005982	ENSBTAG00000046099	TSS6585	chr15:45953919-46047464	81	-	0	0	0	0	0	0	0	0	0	0	0	0	0	0	0	0	0	0	0	0	0	0	0	0	0	0	0	0	0	0	0	0	0	0	0	0	0	0	0	0	0
TCONS_00001842	=	ENSBTAT00000043712	XLOC_001405	CDKN3	TSS1537	chr10:67155090-67171864	690	-	2.03129	1.35741	4.57896	5.10721	2.86141	4.72285	3.38129	4.30644	2.87481	2.87481	0.699668	1.39686	0	2.7903	3.46785	0	0.749757	0	2.09553	3.16385	2.79835	1.53198	2.32363	0	4.30087	2.13688	5.18212	2.85026	5.69812	3.66871	4.62316	2.09474	4.5466	7.00515	1.19755	2.68891	1.45895	5.85396	4.94117	5.11593	5.72024
TCONS_00030370	j	ENSBTAT00000003818	XLOC_022682	BEST2	TSS25098	chr7:13877081-13882909	2106	-	0	3.95226	0.000377376	2.26049	3.23715	0.00421597	0	1.48194	3.25044	3.25043	5.49823	0	0	2.22592	2.75202	0	0.000414664	2.81703	2.43463	3.62313	0	0	0.0024625	4.08009	6.46076	1.47502	2.51163	1.99657	1.99475	4.64642	1.29391	3.32492	5.06522	4.45404	3.57554	1.31356	1.37175	5.77878	0.000387755	3.0302	2.86105
TCONS_00031711	=	ENSBTAT00000042335	XLOC_023718	bta-mir-491	TSS26239	chr8:23386996-23662561	84	-	0	0	0	0	0	0	0	0	0	0	0	0	0	0	0	0	0	0	0	0	0	0	0	0	0	0	0	0	0	0	0	0	0	0	0	0	0	0	0	0	0
TCONS_00009549	=	ENSBTAT00000022180	XLOC_007200	PPID	TSS7907	chr17:41249492-41262410	1478	-	47.8458	47.0039	50.5834	41.0983	46.8727	39.2474	45.4833	45.0058	47.0916	47.0916	38.2589	39.7099	52.2609	36.5862	39.7528	38.9149	40.4264	41.5691	52.1491	53.0324	46.337	45.407	47.9169	59.5705	58.627	58.3999	59.8472	48.0651	54.2429	47.3921	57.9559	54.0264	40.452	45.6531	44.1866	52.7661	48.4595	52.3755	54.3795	48.2673	49.9403
TCONS_00001859	j	ENSBTAT00000043690	XLOC_001414	KTN1	TSS1548	chr10:68237979-68351879	857	-	0	1.25943	2.71624	0	0	0	0	6.40542	0	0	1.27891	1.4399	34.4616	0	4.13171	0	0	0	3.07121	1.51463	3.11774	2.60644	0	0	0	1.24909	0	0	1.22489	2.05932	1.33645	0	14.9117	16.1349	14.58	7.1185	8.16039	20.9557	25.2785	19.1751	21.2948
TCONS_00000144	=	ENSBTAT00000064563	XLOC_000117	RAB5A	TSS127	chr1:44747423-44755221	1050	-	42.7573	49.6727	61.1699	40.9076	59.9894	38.4938	39.8905	43.3522	60.2722	60.2722	42.3279	50.4606	40.4429	32.5804	31.6248	64.2171	36.6167	39.0155	61.883	44.8239	39.1315	52.7658	57.6466	66.9947	58.7301	59.8326	40.0747	44.0229	45.1825	48.1939	39.8929	53.2129	22.5978	20.0091	14.5648	15.2598	1.62636	13.8479	2.39422	26.4027	15.0195
TCONS_00017339	j	ENSBTAT00000021386	XLOC_012936	ARF4	TSS14293	chr22:44150561-44169943	778	-	0	0	0.0099849	0	0.0397104	0.239907	0	0.192108	0.0358001	0.0358011	0	0	99.3333	0	2.90877	0.0059294	6.99289	0	0	0	0.156049	0.00210542	0.0930621	0	1.35523	2.68746	0	0	0	0	0.0245921	0	0	0.00365127	0.0147063	0	0	0	0	0	0.00325377
TCONS_00020414	=	ENSBTAT00000009444	XLOC_015148	EMP2	TSS16790	chr25:9327392-9359620	805	-	149.602	129.416	143.865	146.306	132.755	111.78	157.813	111.762	133.372	133.373	90.958	99.5248	50.3865	96.8814	102.61	58.9359	85.5751	49.9879	168.983	178.545	174.854	181	153.154	175.39	148.082	147.121	152.649	157.987	158.937	152.389	148.195	110.887	65.4958	57.3228	60.2786	82.0178	78.0537	75.5833	70.9537	59.8377	46.8029
TCONS_00017069	-	-	XLOC_012744	-	TSS14071	chr21:27352692-27353338	646	-	10.5991	6.35947	10.6411	7.41651	7.81437	5.6168	2.8084	2.70539	7.85003	7.85003	8.63719	9.35696	0	3.56444	9.26754	14.2997	8.88065	12.0129	2.89318	5.72926	7.88419	4.70516	5.72246	4.90497	4.36162	5.08856	5.30506	6.47388	7.1932	6.23253	8.95896	7.68417	9.23405	11.1496	14.1641	6.25146	8.55085	16.6318	16.2313	14.277	9.12193
TCONS_00029085	=	ENSBTAT00000060175	XLOC_021756	U6	TSS24056	chr6:115682605-115682712	107	-	0	0	0	0	0	0	0	0	0	0	0	0	0	0	0	0	0	0	0	0	0	0	0	0	0	0	0	0	0	0	0	0	0	0	0	0	0	0	0	0	0
TCONS_00016486	=	ENSBTAT00000027744	XLOC_012287	YY1	TSS13582	chr21:66817738-66843138	1183	-	23.0286	16.1127	13.7864	29.749	17.5332	13.7347	27.0456	23.4592	17.6165	17.6165	19.2991	30.1905	97.064	19.1765	25.1111	29.3477	21.0707	23.5106	14.7985	23.4637	29.2939	12.7624	29.12	31.8217	29.7496	19.8699	22.3676	25.145	22.2	21.3751	16.8979	21.9997	0.609322	4.99403	1.47578	10.2828	0	1.4388	0.00233515	6.99648	0.65381
TCONS_00010241	=	ENSBTAT00000062630	XLOC_007705	SNORD125	TSS8463	chr17:70734992-70783377	97	-	0	0	0	0	0	0	0	0	0	0	0	0	0	0	0	0	0	0	0	0	0	0	0	0	0	0	0	0	0	0	0	0	0	0	0	0	0	0	0	0	0
TCONS_00001111	j	ENSBTAT00000005998	XLOC_000834	MBNL1	TSS918	chr1:116237185-116429394	1198	-	22.1451	20.0641	14.7511	16.5178	13.7139	15.7688	13.5857	17.6423	13.781	13.7809	3.86917	9.34198	2.48405	3.12168	8.39433	0.0104105	12.8253	7.91756	7.84864	9.89234	3.27521	9.01724	3.89268	0	8.78404	12.351	13.8878	12.189	12.3284	13.2099	19.6377	17.8574	0	0	0	0	0	0	0	0	0.832318
TCONS_00003300	j	ENSBTAT00000029334	XLOC_002493	ITSN2	TSS2733	chr11:74895798-74982364	1040	-	0	0	2.05255	0.240739	0	0	2.22212	0.540594	0	0	2.1004	0	0	0.631214	0	0.00629978	4.91958	0	0	0.996146	0	0	0.17028	0	0	0	0	0	0	0	0.0168163	0	6.26554	3.47088	0.00738029	3.80682	8.89674	2.95774	5.274	5.65885	4.32478
TCONS_00013711	=	ENSBTAT00000036393	XLOC_010220	KRT14	TSS11300	chr19:42343663-42434559	1771	-	1247.49	1186.17	1237.53	1162.88	1247.08	1244.31	1249.1	1241.3	1253.01	1253.01	1390.22	1418.4	1580.97	1374.94	1397.84	1377.57	1367.52	1408.78	1624.71	1578.95	1628.42	1644.72	1626.63	1660.68	1982.58	1966.57	2078.38	1951.9	1927.19	2034.17	1928.28	1954.06	2472.55	2452.19	2351.76	3008.7	2965.28	2889	3001.18	2853.05	2903.44
TCONS_00012564	=	ENSBTAT00000028954	XLOC_009414	MRPL27	TSS10385	chr19:36934822-36939652	663	-	31.8055	34.2229	32.9233	34.3545	27.5326	28.6724	30.057	22.169	27.6583	27.6583	40.5042	34.4859	0	37.7767	25.0532	81.876	31.2534	34.1869	23.0699	24.5006	20.7418	19.3972	31.8766	21.7766	20.5021	24.4873	22.6192	29.3063	24.1322	23.9445	31.8597	17.4958	55.9196	69.8588	56.5758	64.7719	66.8381	67.4754	66.9827	77.9523	72.3214
TCONS_00025186	-	-	XLOC_018752	-	TSS20765	chr3:110117131-110118439	1308	-	17.3349	12.2197	17.8963	16.4049	18.8563	16.9419	14.9654	11.9683	18.9424	18.9424	19.684	20.2629	0	14.9086	19.2092	11.5019	18.8318	28.1822	16.2898	13.4957	15.854	17.9767	14.1373	15.7811	13.1559	11.6942	19.2019	18.5146	13.5966	15.0393	15.0673	12.8029	13.5043	9.78342	15.8234	7.82185	7.64204	10.8693	5.875	6.64844	7.94861
TCONS_00004473	=	ENSBTAT00000041558	XLOC_003340	5S_rRNA	TSS3667	chr12:19083249-19083355	106	-	0	0	0	0	0	0	0	0	0	0	0	0	0	0	0	0	0	0	0	0	0	0	0	0	0	0	0	0	0	0	0	0	0	0	0	0	0	0	0	0	0
TCONS_00030057	=	ENSBTAT00000016162	XLOC_022459	PTTG1	TSS24847	chr7:74119594-74127285	800	-	8.6958	12.4981	10.2465	9.00166	7.63749	8.07171	8.66847	10.3196	7.67289	7.67289	8.95947	11.5107	35.3131	7.61772	10.1288	0	7.9214	5.39173	10.375	11.758	10.3163	15.4556	8.89841	11.2133	10.4713	8.48186	4.769	9.75754	9.03995	5.59808	8.87871	4.00291	7.71165	11.3989	8.38769	15.5292	14.5105	18.7555	12.4352	12.6744	10.702
TCONS_00018659	j	ENSBTAT00000002142	XLOC_013851	CUTA	TSS15338	chr23:7534223-7535766	699	-	0	0	27.2298	0.0150802	34.8213	63.9111	30.1178	14.4374	34.9853	34.9853	0.0503513	28.1352	0	35.859	0.00240774	0.019569	0.0166592	0	0	0.00172669	24.5622	0	0.00834248	0.00219919	0.00187765	1.78262	0.0039444	41.9674	20.5032	0.00753306	2.98579	0.00210042	0	0	0	0	0	0	0	0.0239382	0
TCONS_00026638	=	ENSBTAT00000023218	XLOC_019891	GNS	TSS22010	chr5:49283645-49333346	4329	-	51.7498	39.7065	38.4887	28.6821	27.0759	46.6557	41.0473	33.7906	27.1956	27.1956	44.1866	55.0934	75.3269	33.1955	46.8378	65.9175	22.5159	41.5375	16.0906	18.0356	10.0572	19.7412	16.96	27.7934	45.5406	36.1699	34.1628	35.9381	33.1265	39.3896	18.0162	39.5956	16.5663	35.7198	25.2799	31.2139	29.7723	38.57	30.2302	14.7015	22.7353
TCONS_00029695	=	ENSBTAT00000001830	XLOC_022183	TMED9	TSS24538	chr7:40475154-40479104	1389	-	76.6317	60.6063	71.5442	71.5079	72.0723	61.6799	68.5484	60.5055	72.4091	72.4091	72.6194	78.1236	59.3105	68.2176	73.6629	62.209	64.4763	79.0684	73.3068	73.3397	69.2709	63.9983	61.6576	32.9732	68.4706	60.8304	46.62	62.6992	61.8958	62.3311	62.0889	58.5556	116.822	120.351	127.17	122.31	135.086	128.28	135.32	131.322	136.954
TCONS_00015492	=	ENSBTAT00000043916	XLOC_011503	CDC42	TSS12727	chr2:131340244-131359925	964	-	71.9501	61.632	54.8314	34.0857	47.3653	60.1488	71.6721	94.846	47.584	47.584	59.9301	58.7755	0.00524688	48.4372	65.6836	147.66	68.3774	44.6877	94.1654	68.9732	65.2349	95.1773	78.6143	95.6602	69.9398	80.4804	60.7549	38.9921	85.7864	53.0179	86.7979	111.456	19.1443	29.3456	27.9785	32.3299	32.1434	27.4288	24.2594	39.3996	33.4893
TCONS_00024093	=	ENSBTAT00000062620	XLOC_017939	U6	TSS19861	chr3:110338487-110456098	98	-	0	0	0	0	0	0	0	0	0	0	0	0	0	0	0	0	0	0	0	0	107.027	0	0	0	0	0	0	0	0	0	0	0	0	0	0	0	0	0	0	0	0
TCONS_00011169	=	ENSBTAT00000042223	XLOC_008355	bta-mir-125a	TSS9210	chr18:58015534-58015620	86	-	0	0	0	0	0	0	0	0	0	0	0	0	0	0	0	0	0	0	0	0	0	0	0	0	0	0	0	0	0	0	0	0	0	0	0	0	0	0	0	0	0
TCONS_00011491	=	ENSBTAT00000034373	XLOC_008605	MT2	TSS9483	chr18:24125365-24126333	421	-	115.815	103.05	103.222	105.281	99.2497	112.865	114.846	97.6264	99.7067	99.7066	148.547	212.865	338.546	186.982	187.191	230.909	168.646	175.65	161.443	152.783	158.195	157.732	191.433	168.974	144.619	143.573	162.404	137.462	167.645	159.566	174.92	160.643	415.103	455.314	475.926	505.708	550.732	569.041	542.498	553.687	539.527
TCONS_00014335	=	ENSBTAT00000045869	XLOC_010656	RND3	TSS11790	chr2:45800465-45822011	2747	-	19.6063	22.0889	21.4661	21.305	17.7038	22.0068	20.6692	21.4966	17.7857	17.7858	17.2752	19.0507	34.9517	16.2578	20.2676	3.36384	19.5873	17.8412	34.3037	32.2639	32.7846	28.457	29.5711	41.9987	24.8982	24.2413	22.4719	22.9194	25.154	19.7765	24.9038	22.4713	44.9516	43.9592	42.9655	31.8778	29.8822	32.8902	30.119	28.4038	30.6337
TCONS_00009813	o	ENSBTAT00000044059	XLOC_007387	YWHAH	TSS8110	chr17:72629067-72630809	1742	-	20.3999	18.8524	18.08	23.1484	19.1637	14.2112	14.654	19.9766	19.251	19.251	19.8618	20.3673	4.0225	21.3197	20.8591	18.1163	19.8389	23.0288	15.0053	13.8348	15.3566	12.4315	17.2091	18.116	14.4118	11.1023	17.9498	17.571	18.224	17.0061	14.1183	15.6656	28.4827	26.3431	25.9355	34.9673	37.4181	33.7959	33.5567	35.0507	39.7164
TCONS_00008943	=	ENSBTAT00000022205	XLOC_006736	CDC73	TSS7408	chr16:12642774-12733800	3124	-	10.1801	13.6353	10.8564	21.5061	18.5699	18.0829	16.0206	13.1844	18.6599	18.6599	13.0754	10.3663	0.000154971	13.2832	11.0404	16.9273	9.21886	4.90827	18.6575	23.2837	16.4755	20.0296	20.1299	23.1881	14.102	14.2907	13.3475	12.895	14.4803	20.3038	14.5233	12.1498	4.25122	9.07679	9.03861	7.54301	7.68604	3.08875	4.23269	8.03505	6.94757
TCONS_00006724	=	ENSBTAT00000011066	XLOC_004999	MYC	TSS5522	chr14:13769243-13774438	2206	-	30.276	31.4915	32.7734	28.2247	26.5071	30.7474	27.3445	33.2054	26.6284	26.6284	52.0153	49.7176	17.5285	53.0492	48.5537	65.6788	47.0842	43.6628	29.6971	26.3822	33.4414	32.518	30.7738	24.3363	29.1718	28.4744	27.6586	24.7291	31.8633	26.177	25.7295	27.6068	55.5316	63.8626	59.1332	62.1198	64.0102	61.8524	60.5157	52.8751	56.3305
TCONS_00030841	=	ENSBTAT00000035255	XLOC_023023	ETF1	TSS25488	chr7:51468944-51498403	2271	-	37.1566	27.1672	30.9934	28.1578	32.7019	27.5156	32.3652	32.9476	32.8599	32.8599	27.239	24.9492	41.5129	29.2568	19.4334	45.8268	23.1015	16.1773	38.5154	34.5235	34.2211	33.5981	33.7684	41.6487	21.7639	23.3248	36.9781	21.0823	23.6187	30.1386	20.2881	28.5146	18.8481	14.0749	14.7779	14.3854	17.8977	11.644	14.3307	9.61629	9.67967
TCONS_00009921	-	-	XLOC_007469	-	TSS8204	chr17:6871711-7543428	706	-	0	0	0	0	0	0	0.909631	0	0	0	0	0	0	0.184275	0	3.97891	1.19538	0	0	0	0	0	0.489296	0	0	0	1.4796	0	0	3.45227	0	0	8.74986	8.92009	4.45862	1.87855	3.5361	0	1.93871	8.16014	0
TCONS_00003342	=	ENSBTAT00000005575	XLOC_002526	ODC1	TSS2767	chr11:87178097-87182503	1750	-	14.7532	15.794	14.6326	16.9921	14.0488	18.1383	15.4633	18.5691	14.1136	14.1136	14.8361	15.1001	15.0477	14.786	16.5569	21.4988	16.349	13.3341	24.781	19.4571	19.9099	19.7613	26.4723	23.5357	24.8869	25.2537	22.0151	31.3884	20.9924	24.0484	26.8228	26.3547	32.9588	28.3992	26.5855	28.3454	30.2518	27.1329	27.033	30.0658	29.0307
TCONS_00003978	=	ENSBTAT00000066085	XLOC_002985	SNORD53_SNORD92	TSS3272	chr11:70851864-70890941	76	-	0	0	0	0	0	0	0	0	0	0	0	0	0	0	0	0	0	0	0	0	0	0	0	0	0	0	0	0	0	0	0	0	0	0	0	0	351.346	0	0	0	0
TCONS_00019761	=	ENSBTAT00000003200	XLOC_014667	FAM173A	TSS16261	chr25:618417-619923	883	-	26.6735	24.4372	24.1678	29.3438	24.5977	26.8018	19.9441	24.9849	24.7132	24.7132	37.8967	38.3617	0	28.7264	28.4376	38.7192	30.3337	26.4878	12.941	21.6119	14.4807	21.6887	16.2779	16.7655	21.9246	18.7722	22.4853	21.197	21.5552	22.3883	22.3055	17.1547	59.5813	70.2239	53.7837	67.0577	68.9911	76.43	52.4046	74.2954	63.4193
TCONS_00027915	=	ENSBTAT00000019643	XLOC_020852	CD9	TSS23083	chr5:104505690-104518399	812	-	763.24	705.295	779.525	829.625	850.423	761.182	765.597	766.931	854.299	854.299	742.283	774.794	708.203	777.043	751.291	562.672	875.702	892.152	682.462	685.046	677.643	695.961	678.366	755.88	697.319	729.234	698.656	697.938	648.53	698.771	732.153	753.061	810.781	817.164	847.876	818.959	863.471	817.372	875.216	883.341	865.378
TCONS_00004489	=	ENSBTAT00000059979	XLOC_003355	U8	TSS3683	chr12:21669545-21697383	132	-	0	0	0	0	0	0	0	0	0	0	0	0	0	0	0	0	0	0	0	47.9347	0	46.3146	0	0	0	0	0	0	0	0	0	0	0	0	0	0	0	0	0	0	0
TCONS_00024797	=	ENSBTAT00000020564	XLOC_018445	SFRS11	TSS20426	chr3:75242793-75293883	1539	-	23.6823	29.2794	37.6355	18.9705	37.0049	23.3057	32.9998	45.2147	37.1823	37.1823	35.5604	34.9149	16.7502	36.1417	28.3717	40.2512	13.9143	35.8617	27.3614	21.61	19.4153	35.1336	21.9629	20.4113	25.3003	25.7337	27.0156	30.316	18.4167	16.0157	16.4297	15.7152	3.44634	0.26838	0.0147094	0	6.72529	0.0017316	0.00134988	1.21183	0.0147282
TCONS_00020816	=	ENSBTAT00000004152	XLOC_015466	PAPSS2	TSS17142	chr26:9365634-9403817	3391	-	326.165	315.497	331.607	317.105	328.589	316.899	322.885	308.561	330.093	330.093	282.954	293.592	258.857	304.104	302.89	270.191	308.038	305.986	319.814	320.363	336.222	339.649	349.733	352.605	357.559	340.57	340.04	346.945	334.195	339.994	353.724	347.871	262.146	264.318	272.436	269.446	276.407	270.75	270.041	284.003	271.006
TCONS_00004054	=	ENSBTAT00000063331	XLOC_003036	RHOB	TSS3329	chr11:78464205-78466417	2212	-	22.9373	22.1028	22.4984	21.7364	23.2363	18.6814	20.6799	19.7018	23.3423	23.3423	31.0398	32.2097	36.7076	31.757	37.4101	16.4825	38.0479	35.2269	15.3324	17.8492	13.392	16.1863	17.5376	18.5267	17.1293	19.6768	21.2386	16.534	15.7499	17.3848	15.6972	16.423	55.1868	56.0149	53.1265	43.5806	55.1563	50.97	46.6593	45.7491	53.6931
TCONS_00032344	=	ENSBTAT00000045761	XLOC_024236	ENSBTAG00000033218	TSS26801	chr9:45445931-45447231	1300	-	13.7496	12.7671	15.0669	11.8342	15.6274	13.5054	11.3163	17.1218	15.6991	15.6991	17.0167	15.2014	0	17.9979	19.001	0	13.8768	9.03393	15.3734	10.1101	15.0048	10.7142	11.023	20.6409	10.4672	13.6012	12.1864	14.6781	12.2633	10.0112	16.2586	12.9046	58.0828	52.6248	48.9381	62.1868	56.1226	56.1902	59.0329	57.4502	52.6416
TCONS_00012483	=	ENSBTAT00000042488	XLOC_009366	bta-mir-744	TSS10331	chr19:31284736-31363093	100	-	0	0	0	0	0	0	0	0	0	0	0	0	0	0	0	0	0	0	0	0	0	0	0	0	0	0	0	0	0	0	0	0	0	0	0	0	0	0	0	0	0
TCONS_00023873	=	ENSBTAT00000005279	XLOC_017780	JUN	TSS19683	chr3:87841041-87843087	1950	-	56.4245	54.5868	57.8591	57.7903	58.8817	53.9229	57.5379	54.0557	59.154	59.154	172.073	171.288	189.609	181.205	173.29	144.643	175.697	189.341	71.7111	74.4665	73.5386	77.1378	67.6736	81.8074	55.6521	54.6084	59.4574	56.7858	56.6572	59.1374	57.8681	60.8155	245.711	260.213	231.679	216.561	206.453	207.267	214.021	203.207	212.865
TCONS_00028041	j	ENSBTAT00000042618	XLOC_020948	CYB5R3	TSS23186	chr5:114009260-114031629	1878	-	0.0146217	0.0189802	0.0202356	0.083093	0.145295	14.6567	0.0100487	0.0139415	0.131079	0.131073	0.0738297	0.0477944	0.100287	0.0298522	53.2266	0.291938	0.0217983	0.269046	0.00906456	0.00839693	0.00313042	9.83566	0.0210911	0.00650994	0.0196248	0.0183722	0.0679308	0.0118238	0.0156449	0.0131049	0.0428483	0.0331792	72.3654	47.8948	99.0499	101.342	90.7645	101.43	82.602	99.8382	107.955
TCONS_00003341	=	ENSBTAT00000065919	XLOC_002525	SNORA42	TSS2766	chr11:87176850-87176982	132	-	0	0	64.998	0	0	0	0	0	0	0	0	48.1476	0	0	0	0	0	0	47.8451	0	0	0	0	0	0	0	0	0	0	0	0	0	0	0	0	53.9868	0	0	0	0	0
TCONS_00019425	j	ENSBTAT00000002617	XLOC_014414	SERPINB5	TSS15975	chr24:62248833-62274667	3417	-	112.858	123.241	121.325	114.228	124.042	114.425	118.82	120.771	124.606	124.607	148.562	149.071	173.861	153.944	145.451	164.12	145.122	145.89	141.88	136.036	139.744	139.089	138.78	122.534	108.897	114.747	120.055	110.472	110.45	114.022	119.84	116.27	124.507	117.772	128.459	125.759	127.955	121.904	120.789	118.082	121.516
TCONS_00017579	=	ENSBTAT00000062361	XLOC_013081	bta-mir-2373	TSS14463	chr22:57366996-57491629	78	-	0	0	0	0	0	0	0	0	0	0	0	0	0	0	0	0	0	0	0	0	0	0	0	0	0	0	0	0	0	0	0	0	0	0	0	0	0	0	0	0	0
TCONS_00029219	=	ENSBTAT00000062639	XLOC_021850	U6	TSS24163	chr7:4484107-4484207	100	-	0	0	0	0	0	0	0	0	0	0	0	0	0	86.5509	0	0	0	0	0	0	0	0	0	0	0	0	0	0	0	0	0	0	0	0	0	0	0	0	0	0	0
TCONS_00023359	=	ENSBTAT00000062704	XLOC_017376	ENSBTAG00000045271	TSS19241	chr3:10688899-10688967	68	-	0	0	0	0	0	0	0	0	0	0	0	0	0	0	0	0	0	0	0	0	0	0	0	0	0	0	0	0	0	0	0	0	0	0	0	0	0	0	0	0	0
TCONS_00032187	-	-	XLOC_024109	-	TSS26662	chr8:63635614-63636203	589	-	60.7741	47.809	51.0305	49.9674	65.4178	47.504	53.1401	47.5713	65.7164	65.7164	61.9059	50.3501	90.4081	57.2267	64.5844	98.3915	69.4373	50.5123	59.721	64.7633	55.8924	64.7493	57.1866	75.9363	53.3527	46.6836	53.2326	53.6185	40.4201	54.3197	51.3697	52.8722	71.2378	101.127	75.8011	82.0457	77.3579	104.901	87.4844	89.6184	86.3018
TCONS_00033044	o	ENSBTAT00000060577	XLOC_024777	ND5	TSS27400	chrM:1452-16338	1660	-	2773.44	2883.24	2845.7	3058.33	3007.49	2939.85	2903.1	2984.39	3020.87	3020.87	3093.41	3008.25	2305.23	3281.66	3227.41	3093.06	3298.46	3252.25	3850.56	3846.81	3967.25	3952.04	4091.84	3963.11	3442.53	3447.07	3508.08	3681.42	3674.21	3678.16	3729.52	3813.32	709.524	688.65	782.084	801.275	781.154	853.848	812.625	918.382	874.613
TCONS_00011472	=	ENSBTAT00000026560	XLOC_008588	N4BP1	TSS9465	chr18:17029869-17085940	2752	-	13.1577	13.4719	11.001	16.8509	13.4193	7.34975	8.0551	6.8303	13.4829	13.4829	5.2087	8.13948	15.983	6.40487	5.12674	5.27126	3.11154	2.87199	14.465	6.80389	11.8545	11.1264	8.96099	11.8169	12.3281	13.9234	10.5419	10.1926	11.4808	8.82485	13.3348	13.8587	4.47715	2.22729	3.86244	4.37625	1.72804	2.96764	1.72605	0.528153	6.64657
TCONS_00013753	=	ENSBTAT00000028687	XLOC_010242	STAT3	TSS11327	chr19:43056659-43132624	4407	-	41.4691	42.8777	40.3093	40.2141	40.7418	43.8142	41.8116	40.1813	40.9273	40.9273	44.4793	46.2299	22.3235	42.4012	42.0245	43.1335	41.9848	41.7356	45.182	40.8028	42.1203	45.2312	43.8027	43.3049	40.7794	41.0898	43.2024	41.9051	40.3039	44.9747	41.0419	43.4575	44.974	41.9701	45.4712	39.8005	44.9561	45.0968	45.9846	45.0355	45.7297
TCONS_00009070	=	ENSBTAT00000061954	XLOC_006833	ACA59	TSS7512	chr16:42079561-42349474	144	-	0	0	0	0	0	0	0	0	0	0	0	0	0	0	0	0	0	0	0	0	0	0	0	0	0	0	0	0	0	0	0	0	0	0	0	0	0	0	0	0	0
TCONS_00024985	=	ENSBTAT00000023094	XLOC_018588	YBX1	TSS20592	chr3:104112933-104133708	1526	-	628.699	618.632	605.413	556.611	575.151	618.554	621.654	607.583	577.861	577.861	684.189	677.322	636.74	662.304	687.293	622.7	627.925	582.427	622.077	628.64	625.63	651.835	572.968	572.432	615.822	614.525	644.927	628.768	630.838	609.786	584.919	583.265	414.21	421.551	427.3	470.336	485.27	499.178	486.371	470.762	471.432
TCONS_00003411	=	ENSBTAT00000064536	XLOC_002579	U5	TSS2824	chr11:96264483-96264596	113	-	0	0	0	0	0	0	0	0	0	0	0	0	0	0	0	0	0	0	0	0	0	0	97.5799	0	0	0	0	0	0	0	0	0	0	0	0	0	0	0	0	0	0
TCONS_00029815	=	ENSBTAT00000026274	XLOC_022281	DAZAP1	TSS24644	chr7:45450548-45463251	1195	-	29.5129	25.9716	32.083	27.547	32.0418	23.3292	31.1468	29.9183	32.1882	32.1882	20.9886	23.8492	0	18.8085	24.5494	37.8286	27.6623	31.4347	30.139	25.5248	27.8464	27.6276	33.1041	36.3763	30.5701	28.3904	23.941	25.6057	32.66	31.4491	31.0198	31.4617	15.8734	13.7039	15.058	18.6304	22.498	8.42008	20.1826	17.6117	17.7106
TCONS_00024387	=	ENSBTAT00000028669	XLOC_018157	ZBTB7B	TSS20098	chr3:15619490-15649125	2009	-	51.4586	54.0126	47.2583	56.7221	53.6285	47.9867	55.4179	54.9591	53.8823	53.8823	43.7354	54.0702	12.6414	43.7609	48.6236	68.3223	41.7218	53.871	41.7281	41.7625	48.629	38.919	48.8789	41.2928	58.8274	56.9347	50.9518	60.4588	65.4492	72.9909	62.199	63.3045	13.5332	23.8311	27.8778	21.9908	23.066	19.5294	20.2897	6.10657	13.8004
TCONS_00024499	j	ENSBTAT00000004959	XLOC_018223	ECM1	TSS20179	chr3:20227096-20234015	1471	-	139.731	158.149	125.016	164.003	153.964	146.825	132.319	144.97	154.649	154.649	131.605	143.165	147.843	128.682	146.358	125.037	158.013	155.902	81.8505	110.941	111.932	100.713	108.226	116.221	95.461	110.018	102.293	113.376	95.1731	125.94	103.418	113.164	76.7102	90.9721	76.3278	47.5911	55.8627	49.4451	49.104	59.4327	54.8716
TCONS_00012671	=	ENSBTAT00000016586	XLOC_009487	RARA	TSS10470	chr19:41210899-41249293	3247	-	15.2711	13.3085	15.9121	15.9262	14.222	14.3346	11.0489	15.1847	14.2866	14.2866	20.2795	19.5839	17.5864	21.5995	19.6698	26.4922	19.9728	21.0539	10.2625	9.28062	9.0987	9.64627	10.008	11.2622	9.70908	9.91108	11.8318	11.8123	13.258	12.4688	11.6371	9.51557	13.1481	10.5854	10.1734	11.35	9.08933	10.5173	11.9489	11.7168	9.71692
TCONS_00022448	=	ENSBTAT00000023404	XLOC_016727	TMEM45B	TSS18512	chr29:36619598-36646743	1723	-	95.8992	89.8143	106.221	81.8819	96.3822	94.8709	102.947	98.6128	96.8282	96.8282	98.4805	80.944	111.661	103.363	87.1859	105.696	82.9479	86.8456	117.602	101.64	113.559	104.8	96.1337	88.4953	103.369	112.214	107.425	107.642	110.08	130.028	90.2046	86.2437	80.5949	80.5474	83.1181	74.2385	74.937	71.5671	85.5569	80.9655	81.2445
TCONS_00006809	=	ENSBTAT00000041081	XLOC_005067	5S_rRNA	TSS5594	chr14:33207210-33207319	109	-	0	0	0	94.7404	0	0	0	0	0	0	0	0	0	0	0	0	0	0	0	0	0	0	0	0	0	0	0	0	0	0	0	0	0	0	0	0	0	0	0	0	0
TCONS_00021063	=	ENSBTAT00000011042	XLOC_015650	HTRA1	TSS17342	chr26:42659875-42716633	1464	-	44.0909	35.3106	43.817	43.503	44.5926	37.7115	43.9031	45.7681	44.8009	44.8009	37.5363	35.9019	16.4853	46.3457	32.4931	57.7878	41.1703	33.5359	51.6772	50.7043	55.5446	46.367	51.5997	38.9242	38.2778	44.4547	47.8633	46.3361	44.094	36.6285	45.47	37.6643	59.1887	56.6971	57.664	80.0887	74.9109	74.1665	69.6871	66.662	69.9375
TCONS_00024615	=	ENSBTAT00000021896	XLOC_018316	GSTM4	TSS20281	chr3:33873769-33880598	1128	-	106.401	97.3939	110.148	115.84	95.7566	113.62	107.219	106.497	96.1903	96.1903	65.1054	56.3236	89.2108	44.3985	73.2404	65.3825	58.9245	71.0825	80.3381	71.309	79.3138	89.2252	67.3503	77.3817	95.5894	89.575	86.7015	99.2753	72.4373	74.5622	64.9467	91.4406	142.181	138.849	120.449	126.932	153.529	133.432	127.589	133.166	137.655
TCONS_00031225	=	ENSBTAT00000014877	XLOC_023341	RPS6	TSS25819	chr8:24927467-24930788	925	-	971.933	1016.64	928.073	1019.55	983.831	968.951	999.437	1034.58	988.401	988.401	1197.16	1240.84	1028.91	1211.55	1156.6	1195.69	1180.47	1203.94	1015.33	1021.96	1030.75	1013.35	1038.81	1122.14	915.551	965.504	968.378	991.527	979.272	1011.81	958.942	996.363	639.56	632.961	683.188	759.422	726.902	735.187	734.069	802.084	816.963
TCONS_00034321	=	ENSBTAT00000023668	XLOC_025801	ATP6AP2	TSS28510	chrX:108396796-108424821	1918	-	103.741	97.2439	103.564	96.3571	96.8234	107.047	112.228	100.98	97.2633	97.2633	87.9311	83.486	31.8029	94.4377	84.3193	87.8276	80.8515	87.96	110.172	113.009	104.366	107.891	102.239	85.0378	105.303	103.101	99.9635	99.4228	93.5281	109.11	97.6025	89.8522	71.2718	81.6072	73.1812	74.9258	71.7778	75.6778	72.0891	67.7612	73.1753
TCONS_00025528	j	ENSBTAT00000002300	XLOC_019040	AHCYL2	TSS21068	chr4:93956615-94148560	5145	-	492.912	502.571	455.107	487.892	498.685	489.314	446.72	461.036	500.928	500.928	275.769	250.558	323.475	248.093	251.474	142.338	265.602	247.731	277.719	301.454	288.684	295.183	316.346	307.157	379.302	374.929	369.273	400.604	369.907	372.168	398.013	405.803	279.357	257.298	289.091	214.384	226.541	238.132	236.318	228.623	222.462
TCONS_00029877	=	ENSBTAT00000013284	XLOC_022325	EGR1	TSS24694	chr7:51438726-51442500	3083	-	11.9028	13.5689	12.9277	13.0131	12.5279	12.5567	14.3194	13.3856	12.5838	12.5838	65.0346	66.1749	69.9179	63.5236	63.744	61.6452	64.6148	68.9628	8.96949	6.32873	5.67802	7.71816	7.03093	7.65633	8.14202	6.6399	8.43	5.04522	7.12214	7.90722	7.31241	5.76402	159.761	160.125	150.893	140.772	143.504	147.064	134.557	143.181	145.789
TCONS_00018629	=	ENSBTAT00000023310	XLOC_013832	LRRC1	TSS15315	chr23:6529405-6616394	1317	-	12.8964	23.0813	13.2163	27.7931	24.2662	13.5657	19.7671	11.8003	24.3825	24.3825	18.59	12.8287	0	18.0829	17.8933	13.3061	15.5983	22.1914	19.7753	28.7697	30.1153	34.1319	24.5397	30.9104	24.147	29.8589	26.4326	22.7968	22.3834	20.6031	26.7834	26.9099	2.54377	4.86762	4.92569	8.43335	9.40742	9.32337	5.68303	7.40232	0.00314802
TCONS_00027218	=	ENSBTAT00000042151	XLOC_020325	bta-let-7a-3	TSS22495	chr5:117119384-117119458	74	-	0	0	0	0	0	0	0	0	0	0	0	0	0	0	0	0	0	0	0	0	0	0	0	0	0	0	0	0	0	0	0	0	0	0	0	0	0	0	0	0	0
TCONS_00011346	j	ENSBTAT00000008424	XLOC_008491	TRIM28	TSS9363	chr18:65954143-65960263	2201	-	17.899	20.6721	20.2466	15.98	21.5666	22.468	17.4189	16.7573	21.6672	21.6672	32.343	28.3446	20.9962	24.244	31.5417	5.15764	41.7701	38.8747	21.6097	32.0181	22.7106	14.859	22.5343	25.8332	29.2863	25.6028	18.2102	24.7119	16.8956	19.8995	24.866	33.2779	31.8671	20.8521	19.7089	32.529	23.339	30.5504	29.5007	32.0979	33.0782
TCONS_00025791	=	ENSBTAT00000002582	XLOC_019237	CYP51A1	TSS21290	chr4:9306346-9323252	2650	-	104.728	101.59	103.461	110.978	102.021	115.364	118.339	99.5733	102.486	102.487	63.8657	72.5641	19.3044	71.8413	73.5113	63.5469	68.9067	67.576	96.4755	100.37	97.3141	101.361	94.9999	106.745	114.858	110.965	110.791	107.514	114.571	116.157	121.789	111.511	70.7212	66.5807	59.1711	57.8611	55.1582	56.741	65.4549	62.7366	62.7995
TCONS_00023031	=	ENSBTAT00000046152	XLOC_017152	ATL3	TSS18990	chr29:42616043-42658661	3089	-	20.6214	14.4059	18.004	22.2482	15.719	17.2067	14.9516	15.9891	15.7913	15.7913	15.8225	16.2923	0	11.7458	17.1622	22.147	13.9274	10.6782	15.2896	16.4349	17.3542	16.6823	15.4338	14.3762	18.0702	16.6545	19.1967	11.7218	14.561	18.1838	16.3374	13.1787	39.2707	33.955	39.014	33.6415	30.9648	33.7821	34.8665	33.5752	31.2053
TCONS_00018652	=	ENSBTAT00000062770	XLOC_013848	bta-mir-2376	TSS15334	chr23:7415848-7425523	68	-	0	0	0	0	0	0	0	0	0	0	0	0	0	0	0	0	0	0	0	0	0	0	0	0	0	0	0	0	0	0	0	0	0	0	0	0	0	0	0	315.854	0
TCONS_00023885	=	ENSBTAT00000015460	XLOC_017787	PPAP2B	TSS19691	chr3:90185368-90274217	2919	-	23.1124	21.5425	22.6852	19.7886	28.0677	23.6573	23.7453	25.9755	28.1965	28.1965	19.8596	25.2462	0	22.5303	24.6672	19.4568	23.2474	22.2502	18.9122	22.1583	21.458	20.9113	18.9396	19.9207	18.0511	17.5541	14.5861	14.3823	16.84	19.7006	18.4691	20.0377	21.0915	21.1316	19.845	21.9201	27.2199	19.8089	26.1507	26.9647	20.3509
TCONS_00008950	=	ENSBTAT00000028880	XLOC_006741	RGS1	TSS7414	chr16:13314191-13318292	1320	-	8.38359	7.81116	4.23107	5.53446	7.30114	6.53585	6.52395	7.11555	7.33471	7.3347	7.95803	8.60294	33.3077	9.25794	7.62587	12.545	11.103	8.68502	10.6563	8.70266	8.70059	11.2171	11.4796	14.315	6.27485	9.53577	7.75076	9.53287	9.79078	9.0148	10.4275	8.29798	13.6892	14.8077	13.2554	6.47857	7.07982	7.06419	5.28934	6.8451	6.42047
TCONS_00012913	=	ENSBTAT00000051803	XLOC_009659	ENSBTAG00000047060	TSS10661	chr19:54312242-54441590	85	-	0	0	0	0	0	0	0	0	0	0	0	0	0	0	0	0	0	0	0	0	0	0	0	0	0	0	0	0	0	0	0	0	0	0	0	0	0	278.27	0	0	0
TCONS_00016160	=	ENSBTAT00000064579	XLOC_012041	U6	TSS13313	chr21:4987949-4988052	103	-	0	0	0	0	0	0	0	0	0	0	0	0	0	0	0	0	0	0	0	0	0	0	0	0	0	0	0	0	0	0	0	0	0	0	0	0	0	0	0	0	85.2623
TCONS_00001647	=	ENSBTAT00000009521	XLOC_001262	BUB1B	TSS1373	chr10:35903020-35958915	3721	-	6.42208	6.8524	5.57412	5.68906	5.52987	5.90568	4.70695	6.58437	5.55553	5.55553	3.15107	3.62414	12.5697	3.8893	4.96998	2.40087	4.38252	4.83872	5.53093	4.69926	3.09488	6.31217	4.50294	6.51045	4.90351	5.36708	3.18584	3.03607	4.51889	7.1597	5.08207	4.5161	5.17587	6.19309	4.93946	6.33325	5.01113	4.87578	5.72393	5.37971	4.91844
TCONS_00023189	=	ENSBTAT00000065583	XLOC_017253	CD81	TSS19103	chr29:49842467-49860377	672	-	15.0198	7.29165	33.0552	0.0506129	0	13.5233	22.4288	19.0172	0	0	0.353715	14.1767	0.432567	0	0.00640839	0	7.19465	11.3702	0	0	0.406647	8.4799	0.485318	3.03437	5.37284	13.0285	0	0	3.94491	0	0	26.7768	76.586	100.304	76.0833	99.057	84.1707	76.5048	140.564	116.539	110.687
TCONS_00017277	=	ENSBTAT00000030766	XLOC_012896	RYBP	TSS14243	chr22:29324614-29392548	669	-	26.7645	27.2302	27.6034	24.5843	25.2125	27.674	27.1565	17.372	25.3301	25.3301	21.5001	22.2642	31.6094	21.9836	22.3255	11.6883	23.8395	23.8977	22.7275	20.4037	29.4738	25.7923	28.6306	31.5499	23.9405	26.5659	36.3104	25.3956	20.8338	28.4077	34.6451	25.5598	24.0654	30.6106	25.9187	19.9669	19.3953	22.0655	23.173	26.0266	21.8638
TCONS_00028201	=	ENSBTAT00000006503	XLOC_021082	CCNA2	TSS23330	chr6:3413085-3419194	1807	-	7.06014	4.50217	4.65848	5.0962	4.53914	6.16471	4.2453	5.42921	4.56036	4.56036	3.54401	3.10034	0	3.74033	3.0746	0	5.01664	6.20782	5.81057	5.29918	5.77952	5.34433	6.6359	3.83889	5.42224	3.81663	6.14136	4.46932	6.70277	2.69797	2.79967	3.10614	5.38474	5.95693	4.72392	6.77362	6.29478	6.88465	6.59367	5.86477	7.59469
TCONS_00026311	-	-	XLOC_019640	-	TSS21737	chr4:48087720-48088413	693	-	8.94815	7.66984	7.00019	9.22421	9.18891	8.25599	5.08061	6.52566	9.23085	9.23085	7.16161	8.46372	0	3.22417	5.80351	0	6.57236	9.05508	7.85098	8.14367	6.48323	7.80266	6.6551	0	7.23296	7.23296	3.59897	7.80782	11.0611	4.51005	5.15691	2.97884	22.0203	23.8379	20.6415	21.9904	19.7661	23.1929	23.4909	14.2735	19.9402
TCONS_00017380	=	ENSBTAT00000042240	XLOC_012967	bta-let-7g	TSS14327	chr22:49182444-49227366	83	-	0	0	0	0	0	0	0	0	0	0	0	0	0	0	0	0	0	0	0	0	0	0	0	0	0	0	0	0	0	0	0	0	0	0	0	0	0	0	0	0	0
TCONS_00027371	=	ENSBTAT00000059290	XLOC_020430	U6	TSS22617	chr5:26702514-26724111	107	-	0	0	0	0	0	0	0	0	0	0	0	0	0	0	0	0	0	0	0	0	0	0	0	0	0	0	0	0	0	0	0	0	0	0	0	0	0	91.3837	0	0	0
TCONS_00020031	-	-	XLOC_014869	-	TSS16476	chr25:27043189-27046961	933	-	15.7575	16.2278	15.7305	11.405	13.6627	17.0871	15.21	24.1669	13.7224	13.7224	13.1247	14.0904	36.2711	10.7257	14.4423	0	12.4202	8.20761	15.3124	17.9122	12.5264	13.9122	11.9165	15.6095	14.3269	19.2151	16.9966	17.9437	17.7481	15.2836	15.9912	12.2959	12.3336	7.10548	3.75806	5.02669	7.87723	12.2407	10.7032	8.16102	7.02082
TCONS_00033705	=	ENSBTAT00000023455	XLOC_025301	EIF1AX	TSS27976	chrX:130307268-130317848	754	-	78.6311	78.5033	65.8896	68.3373	63.559	86.995	69.4436	81.5847	63.8638	63.8638	79.9029	63.3693	99.3637	77.5821	70.8156	101.649	62.4783	32.6721	84.5587	93.5446	89.032	86.4301	95.475	72.1383	77.9985	83.8281	74.1911	74.2564	76.851	47.8812	69.4935	72.343	110.902	132.399	116.434	119.443	118.303	107.15	127.74	120.147	128.466
TCONS_00005950	=	ENSBTAT00000021795	XLOC_004402	SLCO4A1	TSS4863	chr13:55148514-55172423	3180	-	4.86601	6.63234	5.75453	6.23469	5.00835	5.24761	4.99939	2.65117	5.03267	5.03267	9.28218	7.72342	23.4703	7.57821	7.57037	18.293	8.96094	9.6503	4.17384	4.46116	5.19257	8.13205	7.91063	7.59753	3.82801	3.14848	0.935212	4.00188	4.26341	2.50704	4.58123	5.5859	14.848	11.0095	14.3524	7.59429	8.73139	7.76978	6.79473	9.09525	5.80906
TCONS_00026880	=	ENSBTAT00000026118	XLOC_020085	LDHB	TSS22221	chr5:88962678-88981219	1284	-	44.7656	32.7633	38.2398	28.3489	37.5475	45.6706	39.4222	40.3593	37.7217	37.7217	36.6219	36.6357	0	28.9726	38.2155	33.24	36.0601	35.7535	43.3324	40.8717	41.5687	45.2945	40.0605	44.4289	44.0345	38.8776	37.0584	39.0086	30.0058	42.9968	33.3621	28.7078	53.0226	51.9252	46.1973	57.5903	56.7655	63.2989	63.6792	66.3764	61.2607
TCONS_00033503	o	ENSBTAT00000028000	XLOC_025139	ENSBTAG00000021026	TSS27803	chrX:86605926-86607343	853	-	8.71223	6.69177	9.90842	5.12058	5.95041	6.69457	7.1888	8.48362	5.97774	5.97774	0.952739	6.07293	0	7.29971	5.42766	0	4.77666	1.24503	4.64976	4.97182	5.12928	5.96697	6.1233	9.89543	5.32933	6.00952	2.91466	5.4709	6.48063	3.47576	8.8704	6.51825	11.5468	5.66639	8.26894	14.2482	13.6055	12.9682	5.76366	10.5646	14.5008
TCONS_00018028	=	ENSBTAT00000052022	XLOC_013388	H1FX	TSS14818	chr22:59841217-59841862	645	-	76.2052	86.5448	93.814	67.8916	70.0618	86.0897	71.0043	87.4593	70.3892	70.3893	110.318	100.306	146.927	82.6383	98.3655	97.5003	101.391	91.316	65.9185	62.0309	79.0872	76.2377	65.0081	78.8263	89.3914	82.1248	80.0015	87.3058	80.739	99.0158	88.9748	78.1656	90.4478	72.5513	65.8157	103.228	94.2117	104.268	111.611	97.5564	84.9033
TCONS_00028024	=	ENSBTAT00000063207	XLOC_020935	DESI1	TSS23172	chr5:113205338-113227792	817	-	33.2394	23.2134	20.141	23.241	16.7955	23.7681	21.601	30.7031	16.8706	16.8706	22.3754	16.3332	30.3724	24.4654	24.8533	25.7403	22.525	31.6961	23.997	28.8081	17.2937	29.8719	26.1397	7.99391	29.8313	17.449	33.6442	26.0367	25.8267	17.0921	25.0727	12.7624	12.052	9.92244	17.637	11.7952	22.3971	15.2741	10.8547	13.9034	3.17229
TCONS_00023651	=	ENSBTAT00000020102	XLOC_017600	SLC16A1	TSS19493	chr3:30533795-30566330	3150	-	559.511	576.899	542.511	580.417	564.275	570.155	579.002	572.107	566.85	566.85	445.124	446.274	316.511	459.862	446.357	428.973	467.575	460.649	458.621	461.088	461.377	458.441	443.98	443.191	531.668	537.214	515.961	532.503	540.703	521.884	541.171	537.858	350.025	363.128	359.055	352.03	335.45	343.296	346.096	348.988	342.112
TCONS_00032424	j	ENSBTAT00000064900	XLOC_024293	NT5E	TSS26863	chr9:64859547-64871878	2681	-	42.1819	118.384	46.6137	100.598	42.0551	71.1181	64.9483	65.8271	42.2116	42.2116	45.3364	47.6407	56.6507	22.3223	10.785	94.4469	50.2841	50.8881	103.547	101.086	99.6888	98.0277	97.7443	111.595	103.527	105.927	100.558	73.9333	104.554	92.8175	101.764	83.6704	18.2458	22.369	0.0192132	0.00676617	8.10604	0.00899683	21.5455	9.49873	3.67003
TCONS_00002803	=	ENSBTAT00000061814	XLOC_002116	U6	TSS2321	chr10:103798514-103798616	102	-	0	0	0	0	0	0	0	0	0	0	0	0	0	0	0	0	0	0	0	0	0	0	0	0	0	0	0	0	0	0	0	0	0	0	0	0	0	0	0	0	0
TCONS_00002664	=	ENSBTAT00000021699	XLOC_002022	ATP6V1D	TSS2215	chr10:79536642-79599928	1379	-	80.1484	75.2043	72.8594	68.6188	71.3224	75.8673	65.1924	75.33	71.6561	71.6561	70.3236	74.0235	94.859	63.6042	65.8046	49.7068	65.4553	71.2383	104.216	97.1267	100.699	89.6993	85.6683	77.0388	86.951	82.8848	93.5445	83.5566	89.3506	87.4743	76.5543	86.5251	55.4612	58.0505	58.3397	53.221	36.9836	50.1421	59.0651	49.6385	39.6649
TCONS_00020823	j	ENSBTAT00000034704	XLOC_015471	LIPN	TSS17148	chr26:10461237-10497613	2671	-	24.3406	22.198	24.5256	21.6242	19.5425	20.6149	23.1488	26.6345	19.6314	19.6314	9.31886	8.714	8.50046	9.199	9.73024	4.42835	11.0611	9.86303	11.8025	10.7488	9.71148	8.32722	8.06925	13.0981	15.2942	11.4432	11.8041	16.9955	11.6302	13.2024	13.5681	10.2447	9.98139	9.54098	10.0271	7.00689	5.22274	5.66363	4.55867	6.14639	4.57637
TCONS_00011939	=	ENSBTAT00000059734	XLOC_008932	SNORD88	TSS9850	chr18:57317722-57324156	94	-	0	0	0	0	0	0	0	0	0	0	0	0	0	0	0	0	0	0	0	0	0	0	0	0	0	0	0	0	0	0	0	0	0	0	0	0	0	0	0	0	0
TCONS_00032985	=	ENSBTAT00000010108	XLOC_024727	PSMB1	TSS27343	chr9:105655748-105673470	866	-	239.29	252.718	257.801	288.111	256.905	259.573	263.358	283.391	258.087	258.087	253.169	248.067	259.324	241.233	235.02	313.74	266.985	251.163	313.856	348.527	309.076	333.17	375.311	339.044	288.91	275.591	296.963	278.46	264.488	245.985	272.205	316.476	135.207	136.699	160.173	162.496	158.971	173.156	158.103	170.591	184.918
TCONS_00018875	=	ENSBTAT00000017500	XLOC_013995	HSPA1A	TSS15504	chr23:27331772-27333698	1926	-	308.7	309.683	317.589	298.397	296.59	316.823	310.233	314.856	297.977	297.977	368.86	380.506	355.148	359.523	335.924	395.233	360.951	358.701	264.976	259.816	275.888	271.107	267.515	276.425	348.592	354.813	354.604	336.483	339.131	353.068	323.607	343.528	284.28	304.654	275.861	293.401	301.437	294.173	299.537	276.637	281.009
TCONS_00029808	=	ENSBTAT00000004477	XLOC_022277	CIRBP	TSS24639	chr7:45354485-45359172	3101	-	11.0375	12.9926	13.2219	12.3404	10.5552	13.3631	11.3155	13.0774	10.6035	10.6035	11.0786	10.2043	9.75294	12.8363	11.2833	19.875	12.6767	13.1924	12.6269	13.5523	14.7195	9.46244	12.6292	14.4281	9.47699	10.9602	11.7369	9.93744	10.2573	10.5249	11.0552	15.1331	15.0279	17.2295	16.3841	12.4145	12.6334	13.2223	15.3362	15.1728	13.6787
TCONS_00020177	=	ENSBTAT00000042196	XLOC_014975	bta-mir-93	TSS16595	chr25:36885891-36893315	77	-	0	0	0	0	0	0	0	0	0	0	0	0	0	0	0	0	0	0	0	0	0	0	0	0	0	0	0	0	0	0	0	0	0	0	0	0	0	0	0	0	277.917
TCONS_00003724	=	ENSBTAT00000014039	XLOC_002800	ATP6V1B1	TSS3069	chr11:13462750-13490576	3271	-	82.099	83.2222	76.696	75.827	71.1785	74.1748	80.0106	78.9217	71.5	71.5	111.114	93.3722	136.303	106.018	88.8658	122.107	93.2893	98.0774	80.3808	73.4311	83.173	85.1628	85.5618	80.456	74.1154	90.0794	79.882	81.3853	91.3619	89.1888	87.6612	79.4969	56.966	50.3198	45.594	45.3046	38.8323	44.4673	39.4775	34.7584	40.8483
TCONS_00022717	=	ENSBTAT00000013065	XLOC_016909	CHID1	TSS18725	chr29:50539398-50558480	1348	-	22.8486	0.0270292	29.9336	0.0348922	0.0339961	0.37623	0.0289901	0.0303403	0.030696	0.030697	0.0341343	0.0378447	51.9787	22.1572	0.0328862	0.170443	0.0663832	0.0539362	5.37692	12.1456	0.032931	0.0346299	0.0672518	0.130154	26.9175	0.0332028	0.0351486	20.3442	0.0391072	39.3171	0.106076	0.0348501	0.0654085	0.109737	0.0225643	0.0685868	0.0750022	0.106375	0.122849	0.061026	0.0553943
TCONS_00006336	=	ENSBTAT00000048872	XLOC_004688	LY6D	TSS5184	chr14:2801382-2803020	695	-	1.51365	0.982684	2.10351	0	0	0	0.493293	0.641289	0	0	0.530064	0	0	0	0.516347	0	0.6513	0	3.17012	3.62451	7.29512	5.74201	5.93621	2.04434	0.519425	1.57314	3.92258	2.01811	3.06525	0.911663	1.93269	0.870885	11.6509	11.5273	19.9197	13.4519	8.71137	14.5567	17.5391	12.1986	18.1484
TCONS_00001677	=	ENSBTAT00000014263	XLOC_001281	NUSAP1	TSS1395	chr10:36906001-36936265	2275	-	9.19232	7.41921	7.76458	8.45191	9.4649	8.13506	9.95755	7.98629	9.50864	9.50864	3.80096	4.54966	0	9.29775	6.26283	11.1447	5.98471	6.17605	6.12059	6.90532	7.67162	7.49954	8.8525	9.6211	8.14928	7.70289	7.3711	7.18981	7.88959	7.99462	6.31557	6.5275	5.77867	9.55425	9.27538	10.9635	10.9299	11.2292	9.80198	12.3564	9.57984
TCONS_00010136	=	ENSBTAT00000057594	XLOC_007628	PPP1CC	TSS8380	chr17:56814812-56833870	2427	-	21.4002	15.6659	18.3234	14.6361	20.1234	21.6597	11.2073	22.1377	20.2135	20.2135	18.23	15.4641	0.000116081	19.0114	20.7827	17.5041	19.0149	14.6275	21.4272	15.7302	21.9176	23.2233	21.826	23.2983	15.3151	25.8867	14.7221	17.4638	18.2215	24.0337	15.4353	20.9621	27.8667	31.9749	29.0006	31.6938	32.4196	30.0319	29.4236	33.226	29.8292
TCONS_00006765	=	ENSBTAT00000004480	XLOC_005031	ATP6V1H	TSS5557	chr14:23511300-23558678	1563	-	30.5002	22.2592	21.3128	28.9914	32.0277	27.1844	23.0202	22.6898	32.1755	32.1755	25.2501	24.8675	0	27.8382	26.2924	0.00526009	33.6499	30.1214	18.2788	24.6432	15.0841	25.5135	26.1166	19.2199	23.1977	25.0045	21.4371	26.0202	26.3149	27.0098	30.4325	24.4341	8.63679	9.22356	10.6552	8.97487	6.41896	9.88296	7.45074	10.0635	11.6532
TCONS_00018346	j	ENSBTAT00000035789	XLOC_013607	BAG6	TSS15071	chr23:27463437-27474655	3491	-	1.35612	0	0.00180622	5.22456	0	1.9988	1.59207	9.38183	0	0	5.33125	0	0.00110231	0	1.50358	0.446615	0	0	2.76684	0.000734528	0	0	2.2851	0	1.92594	0	4.66128	0	4.20096	0	0	0	0	0.00157428	5.6329	0.00833384	0.014919	0.00217957	0.00881324	0.0113606	0.00251172
TCONS_00023242	-	-	XLOC_017285	-	TSS19141	chr29:587901-588696	795	-	2.64731	4.76517	5.07398	2.77861	5.85533	4.20868	4.20868	5.40574	5.88205	5.88205	4.31458	4.31458	0	4.80752	3.20501	0	6.04936	3.00042	4.8777	6.74606	5.90765	7.05118	6.12551	3.67531	6.53635	3.81287	4.96887	4.85089	4.85089	2.80203	10.3746	5.75777	5.03207	4.55697	9.43396	8.84801	12.8144	7.78889	7.2973	6.75653	6.83509
TCONS_00030643	=	ENSBTAT00000014220	XLOC_022890	CLTB	TSS25331	chr7:39210051-39230781	1172	-	0	2.8289	0	8.04277	6.44749	4.24845	3.49638	9.51177	6.4778	6.4778	0	0	0	3.35039	0	29.316	5.37174	0	5.8356	3.33683	2.38197	10.0991	3.33866	0	0	0	0	3.1232	5.58705	9.1636	2.88452	7.07637	3.36248	0	0	2.91404	0	2.53039	0	0	0
TCONS_00025037	=	ENSBTAT00000013994	XLOC_018624	THRAP3	TSS20633	chr3:110135899-110208496	3057	-	27.873	27.5785	20.2013	30.4123	23.0711	22.056	28.3063	29.212	23.1841	23.1841	14.8617	16.7772	0.000521341	16.0707	17.554	23.8044	20.261	20.9683	25.9795	27.8233	29.8063	24.0505	23.068	25.3805	23.4514	24.3576	32.1818	27.6278	28.8608	33.7693	29.3203	35.0096	3.27734	13.746	8.6102	4.23514	0	3.39833	7.75499	8.52445	0.523919
TCONS_00000754	j	ENSBTAT00000027961	XLOC_000577	CLDND1	TSS637	chr1:42451744-42459005	1980	-	43.3924	14.8993	42.4508	53.5928	42.9123	40.0115	18.2962	34.0712	43.1091	43.1091	26.7948	34.6135	45.1101	42.4643	46.9653	69.3107	43.6409	47.1491	43.6928	41.0549	40.5041	38.2815	38.6701	34.8262	22.9651	40.125	47.3372	0.131028	41.2557	25.1751	23.8384	36.9937	30.1796	24.2717	33.7362	21.1363	34.8763	33.1225	18.1135	29.4608	28.8296
TCONS_00026335	-	-	XLOC_019664	-	TSS21761	chr4:104366710-104367214	504	-	22.8224	14.5234	28.4043	16.3325	19.5031	16.4922	18.5538	23.8309	19.5921	19.5921	16.9072	22.1907	0	17.7923	13.6058	20.9937	20.1494	17.6363	39.2897	36.0481	41.0384	52.9593	45.6068	28.8043	21.3446	20.2774	31.1538	27.4572	19.0088	27.4503	27.5013	20.9509	18.4864	10.4166	16.1736	13.2569	13.9485	5.08695	16.6806	9.92861	16.7401
TCONS_00021089	=	ENSBTAT00000065644	XLOC_015673	ENSBTAG00000046675	TSS17366	chr26:46735225-47296160	76	-	0	0	0	0	0	0	0	0	0	0	0	0	0	0	0	0	0	0	0	0	360.308	0	0	1267.59	0	0	0	0	0	0	0	0	0	0	0	0	0	0	0	0	0
TCONS_00026758	=	ENSBTAT00000053663	XLOC_019986	SLC25A3	TSS22113	chr5:63086352-63092547	1329	-	211.067	222.796	219.047	235.378	222.154	212.119	219.915	205.738	223.181	223.181	189.501	201.105	148.504	196	202.923	157.348	215.181	200.594	160.488	198.461	190.671	168.563	184.368	223.331	195.58	198.639	193.852	205.132	195.653	199.381	220.876	197.126	349.893	342.275	375.477	371.143	344.768	358.589	365.8	387.401	386.655
TCONS_00031190	=	ENSBTAT00000002652	XLOC_023306	CDKN2B	TSS25784	chr8:22114511-22119419	2667	-	34.8518	38.5917	43.2826	36.4024	33.0019	30.334	34.4761	32.9839	33.1531	33.1531	28.3842	25.5097	10.2181	23.5784	28.6954	17.0441	24.9544	23.7631	34.6348	34.2061	35.5374	34.6992	34.0259	39.0772	34.4292	33.9779	34.0505	38.6721	36.2567	39.5489	36.5801	37.2931	36.5951	46.2337	39.8968	37.9751	37.1251	37.6557	38.3622	36.3186	36.4313
TCONS_00007484	=	ENSBTAT00000007021	XLOC_005636	EIF3M	TSS6203	chr15:64095494-64112928	1282	-	75.3788	82.7378	78.6837	80.8402	76.9076	79.7882	74.879	85.2722	77.2619	77.2619	83.1177	81.0343	100.768	85.3133	91.168	99.8415	84.0977	81.9074	82.1238	91.4215	82.9212	92.8205	83.724	90.2031	71.0141	75.9803	94.7557	69.0018	74.9973	96.4776	77.6452	90.3218	68.0519	79.5721	64.1665	69.3047	70.7008	67.5004	73.9394	79.7558	81.2661
TCONS_00014271	j	ENSBTAT00000007231	XLOC_010613	ENSBTAG00000005501	TSS11745	chr2:31630685-31682792	812	-	1.20388	0.472164	1.68368	0.000291475	0	2.08826	3.86387	0.000512595	0	0	0.00274011	2.87106	0	0.492784	0.262738	0	0.00237604	4.10715	1.10923	1.31604	0.000434215	0.00115714	2.4751	0	4.62828	1.40082	0	0.302088	0.000131638	1.61527	1.00288	3.12135	0.259969	1.821	2.23877	1.87949	0	1.0853	0.000304092	1.60577	1.15068
TCONS_00003503	=	ENSBTAT00000059342	XLOC_002641	SNORD62	TSS2892	chr11:101592524-101648691	86	-	0	0	0	0	0	0	0	0	0	0	0	0	0	0	0	0	0	0	0	0	0	0	0	0	0	0	0	0	0	0	0	0	0	0	0	0	0	0	0	0	0
TCONS_00026542	=	ENSBTAT00000060241	XLOC_019816	SNORA2	TSS21928	chr5:31266939-31285052	136	-	0	0	0	0	0	0	0	0	0	0	35.0789	0	0	0	0	0	0	0	0	0	0	0	0	0	0	0	0	0	0	0	0	0	0	0	0	0	0	0	0	0	0
TCONS_00012138	-	-	XLOC_009094	-	TSS10030	chr18:53694398-53695110	712	-	12.3081	9.23106	9.26762	9.68887	10.2086	9.78365	12.2296	12.5664	10.2552	10.2552	17.5522	10.0298	34.3266	13.0384	10.5549	24.908	9.84379	13.9498	11.9688	14.2565	9.3635	16.3914	12.8156	12.8156	11.396	12.6622	15.0161	8.14418	10.6501	6.5137	7.80261	7.64841	7.31108	5.29664	8.22395	7.86439	4.13732	7.24253	5.65452	7.19879	4.63432
TCONS_00030240	=	ENSBTAT00000003033	XLOC_022580	PIK3R2	TSS24989	chr7:4987070-4999686	3673	-	25.7974	27.6186	27.6371	27.2338	25.6212	25.0149	27.769	26.6264	25.7382	25.7381	32.651	32.6222	21.3817	30.4285	32.5494	32.8858	33.1619	38.0578	26.2271	27.5218	26.3178	25.1259	26.7948	29.1817	28.9555	30.3209	29.7101	28.3383	29.0154	30.8497	29.0244	30.6996	33.3219	31.5098	33.6998	29.8024	36.2198	38.3045	32.1031	37.3521	34.5532
TCONS_00027349	=	ENSBTAT00000050881	XLOC_020419	bta-mir-615	TSS22601	chr5:26156552-26158878	93	-	0	0	0	0	0	0	0	0	0	0	0	0	0	0	0	0	0	0	0	0	0	0	0	0	0	0	0	0	0	0	0	0	0	0	0	0	0	0	0	0	0
TCONS_00009900	=	ENSBTAT00000000351	XLOC_007454	MND1	TSS8186	chr17:4212633-4296899	855	-	3.83507	3.29252	2.95927	1.40124	0.592692	3.29142	1.09812	1.39007	0.595492	0.595491	0.572476	2.30684	0	0	2.2801	0	2.50961	1.57368	1.68375	1.26095	3.38141	1.8288	0.628596	3.85456	2.33169	2.30814	4.20816	1.74019	2.3006	3.96177	1.27218	3.45329	1.29458	1.53873	2.92644	4.61239	3.37696	2.82803	3.28628	3.14811	1.59539
TCONS_00021073	=	ENSBTAT00000024017	XLOC_015658	ACADSB	TSS17350	chr26:43134414-43186783	4296	-	267.186	277.644	269.919	278.599	267.377	266.724	275.218	287.172	268.613	268.613	329.814	326.816	314.578	336.734	333.533	276.325	324.442	330.158	221.422	229.669	224.334	232.193	230.312	211.797	246.715	258.57	228.422	240.963	256.467	257.625	244.439	238.292	138.02	144.454	147.753	122.931	122.732	118.487	118.488	120.159	115.039
TCONS_00028169	-	-	XLOC_021051	-	TSS23299	chr5:104544334-104544693	359	-	299.054	277.269	306.384	309.208	352.626	305.018	297.146	272.977	354.235	354.235	268.31	246.119	221.117	215.794	325.689	240.477	305.478	286.194	202.726	201.873	247.095	250.566	277.246	171.847	254.684	293.396	267.644	203.628	249.999	255.042	305.889	264.601	449.394	377.845	531.531	517.864	484.655	479.754	373.045	564.435	521.995
TCONS_00027307	=	ENSBTAT00000006022	XLOC_020386	DUSP6	TSS22566	chr5:19276347-19280028	2055	-	21.3394	24.3678	19.2173	21.0512	24.2611	22.5479	18.7022	24.7565	24.3717	24.3717	28.1721	28.173	10.1488	30.0966	27.183	41.728	27.1512	33.0766	7.23883	11.0552	9.93728	9.27285	9.62791	12.1825	16.7287	12.3064	14.8574	15.7669	10.2555	13.8396	9.93848	12.8635	20.5388	27.5677	19.1834	31.4438	22.3644	25.4862	20.84	24.3266	23.8767
TCONS_00032031	=	ENSBTAT00000002522	XLOC_023982	CKS2	TSS26527	chr8:90300716-90305611	624	-	37.2769	43.3483	35.3408	34.9477	35.1754	39.0494	41.4659	34.2632	35.3379	35.3379	33.5971	36.7522	83.2844	31.1848	24.6452	32.0352	39.8288	30.5307	30.8071	30.8316	24.7135	37.2399	42.2153	25.2061	35.5531	25.3228	42.8538	34.011	33.7591	26.1103	28.3395	33.4506	39.3117	37.247	31.5854	48.9138	61.3307	60.5887	56.4503	52.8581	41.8887
TCONS_00029227	=	ENSBTAT00000011312	XLOC_021856	LSM4	TSS24170	chr7:4818616-4831161	1032	-	28.6749	32.6272	28.8109	37.2506	26.1633	36.3427	25.5721	37.3137	26.2835	26.2835	34.3442	42.5749	0	29.5033	31.1258	29.6147	27.4962	37.2638	27.0447	29.6589	29.3975	27.4141	32.3423	26.5251	33.7758	33.8268	30.5966	32.5247	28.2148	30.9151	28.8015	33.5108	37.2056	38.03	39.3373	39.5286	52.3196	51.7768	51.5436	55.2307	55.9207
TCONS_00005803	=	ENSBTAT00000005603	XLOC_004309	APMAP	TSS4754	chr13:42951020-43076853	2929	-	20.7016	20.9308	10.4471	19.3676	17.8922	15.2168	18.6603	16.4836	17.9733	17.9733	22.8598	24.9108	0	24.911	22.7313	16.3272	24.8996	22.5084	10.2162	14.3289	14.6711	12.6508	12.3051	19.6115	12.4572	12.3957	5.91527	8.02975	14.8054	0.720052	11.5082	15.0249	31.208	25.0637	26.1993	28.4876	26.4312	29.9199	21.9155	27.6641	27.7516
TCONS_00010543	=	ENSBTAT00000059431	XLOC_007927	snoU2-30	TSS8713	chr18:18713496-18713566	70	-	0	0	0	0	0	0	0	0	0	0	0	0	0	0	0	0	0	0	0	0	0	0	0	0	0	0	0	0	0	0	0	0	0	0	0	0	0	0	0	0	0
TCONS_00012386	=	ENSBTAT00000045508	XLOC_009288	DERL2	TSS10241	chr19:26683194-26691719	1150	-	53.807	65.169	55.4353	60.8928	63.5507	53.5118	54.6504	61.1817	63.8396	63.8397	58.5137	61.3923	52.5148	60.2617	61.7667	58.246	63.7059	81.7239	69.1405	80.9256	74.0167	65.0303	78.8101	72.3167	66.6054	53.6034	62.6522	59.1481	58.5594	66.9537	67.2485	67.1688	40.0564	44.0653	38.6094	43.3326	39.9697	45.2307	44.6398	49.556	45.9332
TCONS_00032783	=	ENSBTAT00000025441	XLOC_024572	PNRC1	TSS27167	chr9:61921604-61925635	1765	-	23.7351	25.1628	26.6142	25.1896	24.5064	22.3081	26.9206	22.5355	24.6174	24.6174	31.8875	35.7268	27.2286	29.7722	27.8207	44.0399	25.7571	25.7335	26.8859	29.8065	26.4985	27.6979	30.6912	20.7869	24.0227	25.851	22.9689	27.5397	25.1708	26.9734	24.0333	24.9472	46.4604	46.7716	48.4018	39.89	37.3825	40.0804	35.8301	42.0232	35.6868
TCONS_00001904	=	ENSBTAT00000012704	XLOC_001447	MTHFD1	TSS1584	chr10:76858871-76919406	3080	-	72.8058	72.5732	72.6532	64.5445	67.4702	68.8425	69.8793	70.2489	67.7839	67.7839	62.2006	59.5976	78.3949	60.0046	64.278	81.4136	64.9953	69.0569	53.9804	53.2369	56.6512	56.0776	51.7585	50.402	66.159	66.3023	62.6118	66.8182	59.1837	73.585	62.5302	63.3492	74.7942	75.1544	79.2449	82.1461	74.0883	79.5231	80.0441	74.8501	82.3093
TCONS_00001707	=	ENSBTAT00000063023	XLOC_001306	ARF6	TSS1424	chr10:42901089-42902969	679	-	134.028	136.573	115.396	109.157	137.784	124.854	141.562	114.155	138.428	138.428	152.163	156.778	75.5872	153.343	120.389	181.564	143.686	138.648	96.4099	101.151	94.1328	129.256	101.632	122.876	112.925	121.615	108.192	111.734	124.431	160.117	126.313	106.628	96.1635	50.945	86.4334	92.4685	74.6276	83.2429	54.2516	115.23	105.942
TCONS_00025270	=	ENSBTAT00000009936	XLOC_018826	ENSBTAG00000033806	TSS20841	chr4:31693513-31694260	747	-	138.655	126.35	127.985	136.341	134.576	130.851	145.815	131.83	135.194	135.194	131.901	151.052	217.682	148.101	150.93	93.4814	136.138	121.319	108.493	135.557	125.248	112.162	116.008	87.3578	134.089	120.383	124.171	144.315	130.974	125.963	117.816	125.53	160.683	152.769	134.411	202.869	196.306	200.65	206.619	188.085	191.869
TCONS_00016365	=	ENSBTAT00000059192	XLOC_012200	U6	TSS13483	chr21:46402384-46402491	107	-	0	0	0	0	0	0	0	0	0	0	0	0	0	0	0	0	0	0	0	0	0	0	87.3329	0	0	0	0	0	0	0	0	0	0	0	0	0	0	0	0	0	0
TCONS_00032219	j	ENSBTAT00000061569	XLOC_024136	FAM135A	TSS26692	chr9:9816086-9893984	4525	-	25.3488	24.4436	26.565	24.9484	27.7403	28.8203	22.0297	24.5737	27.8715	27.8715	20.4772	23.5523	29.5467	20.1142	19.8234	27.7936	17.4204	19.161	37.0218	36.2224	34.6954	36.0094	31.6781	13.3474	35.0366	24.8349	29.4094	20.5583	19.1513	26.5039	31.3472	30.9335	11.0107	12.3697	15.1502	10.4986	8.80768	8.46054	7.95551	11.374	9.90147
TCONS_00018645	=	ENSBTAT00000064765	XLOC_013843	bta-mir-219-2	TSS15329	chr23:7335322-7335432	110	-	0	0	0	0	0	0	0	0	0	0	0	0	0	0	0	0	0	0	0	0	0	87.8143	0	0	0	0	0	0	0	0	0	0	0	0	0	0	0	0	0	0	0
TCONS_00013871	=	ENSBTAT00000015705	XLOC_010316	CCDC47	TSS11417	chr19:48661269-48682394	1616	-	27.4616	26.9774	7.93032	20.7974	18.6213	19.8381	23.0583	13.7636	18.7096	18.7096	4.79815	6.32661	0.000382204	14.6404	5.38242	66.3089	9.05446	24.5661	13.4013	13.0807	15.3712	6.49025	12.6737	24.5265	14.9802	18.1853	11.8858	21.6197	17.9574	20.211	29.0588	20.1834	9.46485	4.32532	12.5642	6.8388	3.69782	9.63984	10.0457	4.79363	3.39972
TCONS_00026563	j	ENSBTAT00000045807	XLOC_019834	ENDOU	TSS21948	chr5:32731655-32748840	2276	-	79.8754	66.4427	61.8491	82.4628	87.1695	102.472	73.6508	103.26	87.5619	87.5619	67.2889	118.119	99.8732	91.3639	111.345	42.6624	101.562	108.017	155.846	115.965	109.84	106.808	111.141	147.199	79.3584	92.4468	92.6087	78.5004	76.663	91.368	124.047	125.134	40.6134	60.5709	71.9115	63.0678	47.757	55.5672	55.4592	51.8148	40.3299
TCONS_00029862	=	ENSBTAT00000012519	XLOC_022312	TGFBI	TSS24681	chr7:49059241-49095515	2138	-	14.6302	14.5457	14.3774	14.5046	13.8624	14.5831	14.6587	14.3089	13.926	13.926	10.3962	9.14765	17.1667	9.6926	8.4147	5.98315	8.90602	11.8713	12.5459	11.8681	12.0031	9.02966	11.011	12.5341	9.38526	10.0136	9.12652	11.9957	8.51365	8.31656	10.7095	11.1295	11.2421	16.0466	14.0647	16.2544	14.3456	15.1093	15.0429	13.0656	17.9544
TCONS_00005761	=	ENSBTAT00000013018	XLOC_004284	RAB18	TSS4724	chr13:37303893-37331999	1749	-	51.8431	55.1155	63.9453	45.1916	49.3811	58.773	62.4994	60.4011	49.6074	49.6074	45.0143	54.4664	62.2528	53.4899	50.4569	66.2215	52.4066	54.8499	79.0523	65.6034	69.009	69.5194	69.7728	76.826	56.603	62.8286	58.5144	53.2931	52.5451	55.7821	46.7624	62.1172	48.4073	50.5956	57.9241	53.6273	50.0266	55.2606	50.4262	47.8876	52.5932
TCONS_00012917	=	ENSBTAT00000034713	XLOC_009662	TK1	TSS10664	chr19:54596646-54610033	1522	-	23.43	19.5471	18.5309	22.7623	29.2526	23.827	22.6418	16.7351	29.3877	29.3877	24.1464	25.5989	0	23.6253	17.8482	0	27.7739	30.4197	13.7412	15.1269	17.7434	18.9081	13.5591	4.22934	21.6355	20.8638	17.1278	21.6696	22.2302	20.7675	15.1029	26.6629	18.5748	26.7188	28.8584	31.2953	38.8848	44.2053	35.6002	33.6026	34.3052
TCONS_00028441	=	ENSBTAT00000062661	XLOC_021275	ENSBTAG00000045228	TSS23534	chr6:72991324-72991419	95	-	0	0	0	0	0	0	0	0	0	0	0	0	0	0	0	0	0	0	0	0	0	0	0	0	0	0	0	0	0	0	0	0	0	0	0	0	0	0	0	0	0
TCONS_00013443	=	ENSBTAT00000016378	XLOC_010041	RPL26	TSS11094	chr19:28590313-28595213	509	-	1919.83	1986.38	1990.35	1981.13	1955.06	1938.37	1913.85	1924.95	1964.08	1964.08	2281.33	2359.25	1576.31	2216.56	2174.55	2388.75	2396.93	2398.59	1579.29	1652.14	1668.55	1585.4	1747.45	1924.52	1864.78	1766.02	1877.63	1724.6	1840.91	1793.02	1854.6	1922.91	1245.62	1209.05	1289.98	1537.72	1547.44	1498.56	1565.17	1477	1498.87
TCONS_00025077	=	ENSBTAT00000042677	XLOC_018653	HJURP	TSS20665	chr3:114124352-114135056	2013	-	3.62091	2.89841	2.86575	3.86432	2.51052	2.73825	2.90199	2.42635	2.52212	2.52212	3.06264	2.88019	0	2.31343	2.48127	0	1.41866	3.07451	3.56328	1.91427	3.36448	1.84505	2.78153	2.62458	2.1844	4.56213	2.36842	2.70486	2.16956	4.76228	4.74286	2.2314	4.46806	2.29143	2.39058	3.9539	2.58256	3.60262	4.03589	1.83119	3.33615
TCONS_00012676	=	ENSBTAT00000059889	XLOC_009492	SNORA26	TSS10475	chr19:42516885-42517005	120	-	0	0	0	84.5254	0	0	0	0	0	0	0	0	0	0	0	0	0	0	0	0	0	0	0	0	0	0	0	0	0	0	0	0	0	0	0	0	0	0	0	0	0
TCONS_00006184	=	ENSBTAT00000016760	XLOC_004576	B4GALT5	TSS5055	chr13:78464293-78484987	1297	-	43.2664	51.688	47.5503	47.8622	43.9577	40.8207	46.8569	42.7288	44.1591	44.1591	47.1499	43.0101	0	40.644	38.2163	30.7938	41.0624	39.8709	52.184	42.0972	56.4317	58.6468	53.1284	52.4599	37.5349	39.1624	39.1491	35.9901	39.9683	43.4231	39.9753	40.3439	31.225	36.3507	29.8533	26.533	32.3064	28.0679	34.3885	22.7779	26.6236
TCONS_00024874	=	ENSBTAT00000063734	XLOC_018505	ENSBTAG00000046893	TSS20496	chr3:93488722-93580869	79	-	0	0	0	0	0	0	0	0	0	0	0	0	0	0	0	0	0	0	0	0	0	0	0	0	0	0	0	0	0	0	0	0	0	0	0	0	0	0	0	0	0
TCONS_00014311	=	ENSBTAT00000059270	XLOC_010646	U6	TSS11778	chr2:43543015-43584232	104	-	0	0	0	0	0	0	0	0	0	0	0	0	0	0	0	0	0	0	0	0	0	0	0	0	0	0	0	0	0	0	0	0	0	0	0	0	0	0	0	0	0
TCONS_00009192	=	ENSBTAT00000042377	XLOC_006910	bta-mir-200a	TSS7602	chr16:52497888-52526215	86	-	0	0	0	0	0	0	0	0	0	0	0	0	0	0	0	0	0	0	0	0	0	0	0	0	0	0	0	0	0	0	0	0	0	0	0	0	0	0	0	0	0
TCONS_00024870	=	ENSBTAT00000059372	XLOC_018501	SNORA42	TSS20492	chr3:92701748-92745663	130	-	0	0	0	0	0	0	0	0	0	0	0	0	0	0	0	0	0	0	0	0	0	0	0	0	0	0	0	0	0	0	0	0	0	0	0	0	0	0	0	0	0
TCONS_00019483	=	ENSBTAT00000054995	XLOC_014456	ENSBTAG00000039565	TSS16024	chr24:12878018-12878100	82	-	0	0	0	0	0	0	0	0	0	0	0	0	0	0	0	0	0	0	0	0	0	0	0	0	0	0	0	0	0	0	0	0	0	0	0	0	0	0	0	0	0
TCONS_00002544	=	ENSBTAT00000060364	XLOC_001925	U6	TSS2108	chr10:53089214-53481049	104	-	0	0	0	0	0	0	0	0	0	0	0	0	0	0	0	0	0	0	86.4687	0	0	0	0	0	0	0	0	0	0	0	0	0	0	0	0	0	0	0	0	0	0
TCONS_00011720	=	ENSBTAT00000028093	XLOC_008773	RPS16	TSS9670	chr18:49393064-49396219	1250	-	110.45	122.647	130.707	166.773	139.511	139.786	137.077	125.16	140.127	140.128	118.094	133.822	77.1212	137.625	170.417	164.743	166.715	191.697	114.379	103.158	96.5679	81.6429	146.536	194.969	157.332	125.831	107.882	153.456	145.774	160.481	140.136	196.06	29.9864	32.8228	26.8254	34.1982	24.9589	28.844	33.2208	34.0428	31.6347
TCONS_00015415	=	ENSBTAT00000013540	XLOC_011454	TMEM222	TSS12668	chr2:126531506-126541901	1611	-	5.1431	6.41875	10.4513	6.55062	4.19904	4.81576	9.99199	9.28194	4.21827	4.21827	8.2454	8.52323	0	7.60719	8.58032	0.0612944	15.6814	0.00582357	8.68418	0.000905076	6.6191	6.44276	3.00836	4.41583	6.57386	11.1213	1.15934	3.66706	8.03619	11.3861	1.41727	4.79039	9.97661	5.32888	13.8712	21.3439	15.3307	14.4691	4.06982	14.1643	22.811
TCONS_00014515	=	ENSBTAT00000025662	XLOC_010805	ATIC	TSS11947	chr2:103847179-103870755	2042	-	24.1171	24.2085	23.4184	23.1615	24.0659	24.076	20.4024	16.9922	24.1766	24.1766	23.641	18.5298	12.7906	21.8934	16.2515	0	21.3173	22.4349	27.1229	25.3048	26.8234	28.767	27.2842	29.1674	15.5223	20.9941	23.0546	18.0532	24.6463	19.2447	21.7014	20.834	22.1842	17.4266	23.9624	21.5318	22.624	21.0404	24.3305	23.612	23.2273
TCONS_00002499	=	ENSBTAT00000060005	XLOC_001895	U6	TSS2075	chr10:45899488-45936333	107	-	0	0	0	0	0	0	0	0	0	0	0	0	0	0	0	0	0	0	0	0	0	0	0	0	0	0	0	0	0	0	0	0	0	0	0	0	0	0	0	0	0
TCONS_00012286	=	ENSBTAT00000009025	XLOC_009214	LGALS9	TSS10160	chr19:19738611-19757359	1623	-	61.1947	65.7786	72.6377	63.8929	77.0565	63.3508	71.1683	73.9456	77.4137	77.4137	53.4073	40.7418	0.0350515	39.3667	32.075	0.0203443	43.8357	47.2024	66.7867	59.4422	61.6477	50.8662	70.3963	70.673	63.9482	74.946	64.4993	70.433	63.3102	78.6487	63.5696	77.1255	53.7337	69.8217	62.9318	40.9938	41.2757	46.9483	56.3305	43.9337	19.4082
TCONS_00004533	=	ENSBTAT00000024094	XLOC_003379	HMGB1	TSS3714	chr12:30352945-30358971	2338	-	53.242	56.8831	60.2436	50.164	53.0877	52.9983	52.4592	50.5364	53.3352	53.3352	44.225	41.1389	21.6357	42.408	49.0255	47.7705	38.1757	45.7181	72.8637	65.7306	67.8714	73.1436	70.6397	39.8486	57.8275	52.0682	41.5459	54.2324	54.3921	59.494	66.0775	50.1156	63.8077	63.2591	66.9613	63.7141	70.0668	69.9956	67.5696	60.8018	67.7024
TCONS_00013490	=	ENSBTAT00000059439	XLOC_010076	SNORD49	TSS11133	chr19:33813166-33815163	67	-	0	0	0	0	0	0	0	0	0	0	0	0	0	0	423.523	0	0	0	0	0	0	0	0	0	0	160.159	0	0	0	0	0	0	0	0	0	0	170.216	0	0	0	1.18769
TCONS_00006971	=	ENSBTAT00000060932	XLOC_005201	U4	TSS5737	chr14:83201038-83231084	143	-	0	0	0	0	0	0	0	0	0	0	0	0	0	0	0	0	0	0	0	0	0	0	0	0	0	0	0	0	0	0	0	0	0	0	0	0	0	0	0	0	0
TCONS_00030364	=	ENSBTAT00000020111	XLOC_022677	CALR	TSS25093	chr7:13731957-13735788	1914	-	366.546	360.143	372.089	367.45	372.478	374.54	381.823	354.651	374.201	374.201	290.784	307.97	265.754	312.955	295.194	293.661	289.885	316.494	429.936	412.825	425.251	424.001	419.914	378.853	421.993	393.341	387.906	414.685	398.732	405.719	379.668	393.13	253.06	236.479	238.495	293.116	295.387	286.653	282.074	285.154	290.526
TCONS_00025417	=	ENSBTAT00000007918	XLOC_018953	CYCS	TSS20973	chr4:71186305-71190143	2007	-	43.2128	49.9084	44.7396	51.5718	41.7102	39.3913	50.6694	46.4331	41.9025	41.9025	33.6119	34.8851	26.3371	38.6938	43.1163	20.9365	41.1885	57.7554	50.7787	45.297	56.4919	67.6581	62.2689	54.8866	52.5316	54.6076	58.1748	61.1582	35.0466	42.5903	51.8794	41.3661	32.8128	31.0946	34.6745	33.1444	35.1925	35.3901	41.0158	33.0317	30.2263
TCONS_00031776	=	ENSBTAT00000060097	XLOC_023775	SNORA65	TSS26300	chr8:48526947-48527063	116	-	0	0	0	0	0	0	0	82.4386	0	0	0	0	0	0	0	0	0	0	0	0	0	0	0	0	0	0	0	0	0	0	0	0	0	0	0	0	0	0	0	0	0
TCONS_00003987	=	ENSBTAT00000032910	XLOC_002991	FOSL2	TSS3279	chr11:71326443-71349835	2456	-	13.8016	15.2272	17.9482	15.4299	20.7968	20.8876	12.0995	14.0017	20.8921	20.8921	8.85248	5.72018	37.2595	6.36292	2.73559	17.3339	11.1144	4.63016	1.70957	14.3622	10.0371	10.9097	3.50425	7.64153	22.0322	18.9421	17.6665	21.8381	18.3606	16.0668	21.7962	19.2567	12.9873	1.37686	0.646728	4.25328	7.13407	1.29921	18.8304	4.55132	2.91032
TCONS_00010452	=	ENSBTAT00000061670	XLOC_007865	U6	TSS8642	chr18:8636041-8729601	104	-	0	0	0	0	0	0	0	0	0	0	75.5084	0	0	0	0	0	0	0	0	0	0	0	0	0	0	0	0	0	0	0	0	0	0	0	0	0	0	0	0	0	0
TCONS_00031809	=	ENSBTAT00000059450	XLOC_023804	RNase_MRP	TSS26331	chr8:60244065-60244343	278	-	0	0	0	0	0	0	0	0	0	0	0	4.07801	0	8.07101	0	0	0	0	0	0	0	0	0	0	4.10639	12.4248	0	8.13273	8.14877	7.13914	13.8637	6.2166	0	0	0	4.35628	0	8.68997	0	0	4.83827
TCONS_00016776	=	ENSBTAT00000062020	XLOC_012508	U5	TSS13821	chr21:23119314-23262118	93	-	0	0	0	0	0	0	0	0	0	0	0	0	0	0	0	0	0	0	0	0	0	0	0	0	0	0	0	0	0	0	0	0	0	0	0	0	0	0	0	0	0
TCONS_00028026	=	ENSBTAT00000013133	XLOC_020937	CENPM	TSS23174	chr5:113444185-113456257	1082	-	2.71716	3.33646	3.31452	2.41649	1.65681	3.97867	2.32463	3.45977	1.6644	1.6644	4.55826	5.63323	0	1.71084	2.39258	7.74188	5.57053	6.4892	2.89975	3.29376	0	2.36075	4.94187	2.73068	2.4244	2.10143	5.20668	1.35454	3.06802	1.20553	4.73581	3.47314	4.21141	2.94438	3.94644	6.59092	5.84616	2.38314	3.41876	7.7829	5.90125
TCONS_00030481	=	ENSBTAT00000066092	XLOC_022777	bta-mir-3432b	TSS25198	chr7:19075176-19075273	97	-	0	0	0	0	0	0	0	0	0	0	0	0	0	0	0	0	0	0	0	0	0	0	0	0	0	0	0	0	0	0	0	0	0	0	0	0	0	0	0	0	0
TCONS_00020120	=	ENSBTAT00000062308	XLOC_014933	U6	TSS16548	chr25:34393879-34528240	102	-	0	0	0	0	0	0	0	0	0	0	0	0	0	0	0	0	0	0	0	0	0	0	0	0	0	0	0	0	0	0	0	0	0	0	0	0	0	0	0	0	0
TCONS_00002344	=	ENSBTAT00000016346	XLOC_001771	PNP	TSS1944	chr10:26647352-26673944	2062	-	33.9512	36.7084	36.76	23.6459	42.5242	27.0689	35.4866	33.6096	42.7176	42.7176	36.7449	33.4127	104.693	32.4334	39.8317	43.6674	42.415	29.1951	27.3215	26.4564	27.1995	26.9596	31.7281	28.7047	25.1394	23.3667	27.7141	36.0014	25.9239	23.6471	28.3666	29.9376	13.0576	20.1873	22.3141	21.3412	15.7277	12.586	14.9458	15.6673	19.2828
TCONS_00014645	=	ENSBTAT00000023406	XLOC_010907	AK2	TSS12055	chr2:121486239-121512299	1612	-	481.223	477.033	491.186	473.914	482.005	498.923	484.913	493.458	484.237	484.237	500.723	490.343	632.592	515.069	489.226	559.665	527.837	534.66	384.593	382.221	384.96	418.199	396.512	376.422	446.855	455.145	456.451	465.465	459.037	489.143	437.561	444.877	493.844	501.911	484.923	620.1	627.07	628.334	588.616	612.465	580.137
TCONS_00020771	-	-	XLOC_015422	-	TSS17098	chr25:16969785-16972095	2310	-	14.4709	16.112	12.4586	11.3523	12.8687	12.8963	12.4516	16.9451	12.9275	12.9275	15.1963	15.3483	16.6382	19.2654	16.1047	18.1145	19.6018	16.9084	20.7683	23.1554	18.4617	15.5632	19.5034	16.5693	17.6499	14.7338	17.6408	14.5794	17.3131	13.4218	18.571	19.4682	20.5591	30.174	29.2399	24.4908	23.2687	26.3358	20.904	26.1768	24.3947
TCONS_00004382	-	-	XLOC_003265	-	TSS3589	chr11:46217970-46218170	200	-	163.765	194.47	70.0624	134.286	113.192	101.7	172.89	104.501	113.709	113.709	125.111	125.111	0	134.241	103.263	207.133	163.72	58.0026	41.908	59.2778	72.6749	102.232	130.256	0	136.887	84.2381	134.478	93.7748	52.0971	36.1115	58.987	95.4051	60.7982	102.775	56.9913	30.1844	27.5244	120.456	47.0224	54.4223	33.033
TCONS_00007125	=	ENSBTAT00000062371	XLOC_005340	SNORA3	TSS5885	chr15:25536647-25536760	113	-	0	0	88.4571	0	70.7882	0	64.4865	0	71.1093	71.1093	0	0	0	0	0	0	0	0	0	0	0	0	0	0	0	0	0	0	0	0	0	0	0	0	74.2206	0	0	0	0	0	0
TCONS_00023445	=	ENSBTAT00000014051	XLOC_017436	MUC1	TSS19312	chr3:15482855-15486936	2035	-	8.74509	8.63414	9.71219	8.71285	7.44897	8.32553	8.98175	8.92054	7.48205	7.48205	2.30556	3.76481	0	3.31758	4.50978	2.89311	4.27982	4.37357	3.0493	3.46263	3.73858	5.84738	3.40732	2.06861	7.88406	7.36609	8.21093	9.53629	10.799	8.67328	6.31394	10.0117	5.72739	7.01618	7.02713	3.77395	3.63016	2.66751	5.86439	3.88903	3.76928
TCONS_00031772	=	ENSBTAT00000056904	XLOC_023771	ENSBTAG00000038593	TSS26296	chr8:47569779-47569889	110	-	81.8579	0	0	0	0	0	0	0	0	0	0	0	0	0	0	0	0	0	0	0	0	0	0	0	0	0	0	0	0	0	0	0	0	0	0	0	0	0	0	0	0
TCONS_00019017	=	ENSBTAT00000045039	XLOC_014105	H2B	TSS15622	chr23:31472338-31472719	381	-	0	0	0	7.1836	0	0	0	0	0	0	0	1.79448	0	0	0	0	0	5.43245	3.58564	0	0	5.82259	2.19571	0	0	1.78348	0	0	1.75497	3.10959	2.16276	2.92782	2.40842	0	0	1.92305	0	1.93642	0	0	2.29491
TCONS_00026463	=	ENSBTAT00000000396	XLOC_019747	ENSBTAG00000039425	TSS21856	chr5:27271879-27564156	2162	-	2498.98	2455.2	2533.12	2655.14	2685.86	2506.95	2480.14	2460.54	2698.42	2698.42	2179.42	2196.34	2166.94	2135.84	2130.9	2170.69	2326.77	2322.81	2734.16	2694.33	2770.6	2735.91	3013.22	3019.19	3164.61	3121.39	3112.26	3066.18	3140.42	3142.97	3353.27	3410.61	4482.8	4551.92	4609.85	4545.33	4486.86	4433.9	4617.14	4681.26	4619.74
TCONS_00024235	=	ENSBTAT00000062600	XLOC_018039	SNORD112	TSS19974	chr3:3156421-3156493	72	-	0	0	0	0	0	0	0	0	0	0	0	0	0	0	0	0	0	0	0	0	0	0	0	0	0	0	0	0	0	0	0	0	0	0	0	0	0	0	0	0	0
TCONS_00031305	=	ENSBTAT00000059251	XLOC_023403	snoU2_19	TSS25886	chr8:51238434-51238514	80	-	0	0	0	0	0	0	0	0	0	0	0	0	0	0	0	0	0	0	0	0	0	0	0	0	0	0	0	0	0	0	0	0	0	0	0	0	0	0	0	0	0
TCONS_00033489	=	ENSBTAT00000060862	XLOC_025127	U6	TSS27791	chrX:84623893-84624016	123	-	0	0	0	0	0	0	0	0	0	0	0	0	0	0	0	0	0	0	0	0	0	0	0	0	0	0	0	0	0	0	0	0	0	0	0	0	0	0	0	0	0
TCONS_00019201	=	ENSBTAT00000059645	XLOC_014252	U6	TSS15786	chr24:1114873-1265108	107	-	0	0	0	0	0	0	0	0	0	0	0	0	0	0	0	0	0	0	0	82.7699	0	0	0	0	0	0	0	0	0	0	0	0	0	0	0	0	0	0	0	0	0
TCONS_00002815	-	-	XLOC_002127	-	TSS2333	chr10:10321685-10322114	429	-	11.0248	15.159	7.54665	9.04025	21.3365	12.3237	12.3237	14.0702	21.4339	21.4339	8.42255	11.2301	0	15.2938	13.9034	27.8887	12.5963	7.80956	14.1064	31.925	26.5594	18.3529	28.6984	33.4815	21.2662	11.3419	18.1063	9.82021	12.626	9.72423	15.8842	14.9864	4.91158	9.88412	7.6734	9.48283	5.5589	5.40614	3.16559	2.931	7.4127
TCONS_00001194	j	ENSBTAT00000023484	XLOC_000895	ENSBTAG00000035556	TSS990	chr1:136947181-136961474	3009	-	13.7607	17.6967	11.9244	0.0083596	2.09678	0.0200897	12.6626	6.50885	2.08677	2.08678	24.8249	22.0357	0	14.4851	14.9181	13.1757	5.34588	18.8321	0.000988244	9.22955	0.00177316	9.48441	0	0	0	7.98896	8.86139	11.2529	2.04194	0.0159086	0.11874	5.76485	29.6713	21.2992	26.4491	20.5443	29.8415	23.5918	30.1863	29.5005	23.857
TCONS_00002392	=	ENSBTAT00000035838	XLOC_001813	ENSBTAG00000020100	TSS1988	chr10:30138489-30159344	2961	-	8.40013	5.67389	5.66745	5.71503	5.8951	5.35413	4.69972	6.96928	5.92227	5.92227	2.85772	4.60276	0	2.72425	2.56044	6.08864	2.32605	4.9112	6.35347	4.28595	4.31307	6.06743	4.20803	3.57224	3.64316	4.92155	3.55369	3.99186	5.43415	4.22887	5.84981	5.80921	4.7282	4.60987	5.22698	5.65948	5.49292	4.55413	4.81217	4.75311	3.9611
TCONS_00022091	=	ENSBTAT00000064240	XLOC_016449	EGR2	TSS18216	chr28:19012869-19015927	1739	-	0.767404	0.757768	0.636414	0.421484	0.893521	0.452372	0.453174	0.590267	0.897552	0.897552	1.08488	1.54385	0	1.06513	0.915151	3.27479	1.27665	1.3666	0.814943	0.555947	0.321121	1.24081	0.782464	0	0.464669	0.782201	2.31052	0.917132	1.38701	0.540378	1.10753	0.998064	7.56547	5.33944	5.59994	2.97905	4.43496	4.64114	2.19545	4.46288	2.55161
TCONS_00026779	=	ENSBTAT00000004364	XLOC_020007	HSP90B1	TSS22134	chr5:67940791-67959532	2785	-	378.702	381.746	370.622	358.382	364.504	379.746	388.104	378.712	366.241	366.241	213.354	228.125	272.828	233.534	227.687	270.841	218.132	218.222	481.551	495.688	493.003	486.5	482.476	485.841	439.645	433.688	457.777	436.487	447.588	439.638	431.553	431.627	247.564	247.432	242.501	258.219	251.522	264.261	265.413	251.843	250.493
TCONS_00016369	=	ENSBTAT00000012105	XLOC_012202	PAX9	TSS13486	chr21:47287754-47309338	1232	-	209.341	194.464	195.746	173.351	199.391	181.919	198.497	190.041	200.298	200.298	184.083	186.695	195.703	177.939	179.682	151.224	187.264	199.582	140.753	159.274	143.111	130.742	131.104	114.934	173.968	165.975	184.918	181.628	176.794	184.22	185.727	183.591	121.964	138.012	118.471	137.887	157.176	140.639	177.74	127.47	126.359
TCONS_00024920	=	ENSBTAT00000020401	XLOC_018542	NASP	TSS20536	chr3:101061994-101090570	2736	-	11.057	12.0474	9.39293	10.896	13.3975	14.9364	8.63133	15.885	13.4627	13.4627	11.8226	10.6989	0	7.65044	6.61202	6.47665	11.1344	0.216845	13.1225	13.3934	3.78757	12.4613	12.3951	8.85639	9.30628	14.9838	9.57517	12.9166	4.65879	10.7211	12.4873	13.0779	0.0468862	0.0137057	0.167569	0.009463	1.36512	0.00321727	0.660308	0.0438118	0.000446906
TCONS_00029955	=	ENSBTAT00000064420	XLOC_022382	NDFIP1	TSS24764	chr7:55061327-55085728	972	-	0	0	0.0772612	0	0	0	0.00247646	0	0	0	0	0	14.0124	0	0	5.74401	0	0	0	0	0	0	0	0	0	0	0.937263	0	0	0	0	0	19.2973	26.815	16.3702	29.1604	15.2343	24.7665	34.3802	34.9735	46.6071
TCONS_00018551	=	ENSBTAT00000060125	XLOC_013776	U6	TSS15248	chr23:41165797-41393799	105	-	0	0	0	0	0	0	0	0	0	0	0	0	0	0	0	0	0	0	0	0	0	0	0	0	0	79.7298	0	0	0	0	0	0	0	0	0	0	0	0	0	0	0
TCONS_00020614	=	ENSBTAT00000037275	XLOC_015300	CLDN4	TSS16962	chr25:33988116-33989662	1546	-	251.773	258.425	288.112	220.02	230.84	263.967	262.675	271.316	231.889	231.889	397.338	398.122	290.097	402.375	375.996	384.584	333.879	353.163	193.043	200.315	181.902	181.456	173.453	169.198	187.148	215.719	223.552	190.796	212.901	222.988	173.974	166.559	337.417	356.587	332.475	290.477	291.125	297.568	310.35	274.529	276.598
TCONS_00024678	=	ENSBTAT00000059932	XLOC_018360	U6	TSS20332	chr3:45563731-46487165	107	-	0	0	0	0	0	0	0	0	0	0	0	0	0	0	0	0	0	0	0	0	0	82.1584	0	0	0	0	0	0	0	0	0	0	0	0	0	0	0	0	0	0	0
TCONS_00004565	j	ENSBTAT00000011704	XLOC_003400	MIPEP	TSS3740	chr12:34552572-34638185	1271	-	8.91775	3.71163	0.770558	15.2015	10.7122	8.7461	9.64906	4.40185	10.7619	10.7619	5.79265	9.3656	33.772	6.89212	4.98271	52.3179	9.06802	0.00678409	4.45487	9.06378	8.35886	3.94625	0.0696831	3.81477	7.79947	0.000992922	0.0184666	0.00085555	6.02293	4.70473	2.04797	5.68587	0.865178	0.000568693	3.5842	7.87053	4.38159	8.37878	0.319125	13.6884	10.9753
TCONS_00015418	=	ENSBTAT00000012154	XLOC_011457	SFN	TSS12671	chr2:126929534-126930878	1344	-	813.81	797.592	797.308	783.742	795.495	784.938	820.727	782.079	799.147	799.147	1066.13	1031.28	850.12	1055.34	1035.27	1039.1	1058.76	1065.73	800.142	804.997	795.277	809.266	812.421	787.869	854.72	862.6	882.659	878.404	879.501	872.536	812.554	830.507	1069.75	1083.42	1127.98	1143.34	1122.39	1125.54	1112.98	1194.65	1233.05
TCONS_00010582	=	ENSBTAT00000042317	XLOC_007957	bta-mir-138-2	TSS8743	chr18:24992695-24992779	84	-	0	0	0	0	0	0	0	0	0	0	0	0	0	0	0	0	0	0	0	0	0	0	0	0	0	0	0	0	0	0	0	0	0	0	0	0	0	0	0	0	0
TCONS_00023496	=	ENSBTAT00000034108	XLOC_017471	S100A12	TSS19356	chr3:17163352-17165406	663	-	653.214	617.934	663.771	586.12	633.107	639.568	513.466	545.6	636.129	636.13	669.282	624.282	1054.67	630.098	657.393	524.185	674.52	738.035	628.152	779.069	707.628	703.374	677.222	706.076	369.829	414.579	433.459	395.135	406.418	430.865	366.756	498.582	4401.62	4184.55	3514.8	4931.77	4727.27	5904.97	4961.46	4343.41	3908.51
TCONS_00027803	=	ENSBTAT00000011257	XLOC_020767	MGST1	TSS22991	chr5:93925712-93950226	959	-	764.056	792.148	755.642	801.448	785.494	788.271	774.826	803.376	789.13	789.13	798.066	830.118	825.477	856.875	829.64	896.654	857.378	828.954	730.332	695.124	714.921	684.668	749.58	729.911	769.365	757.238	775.711	744.073	781.252	779.468	775.42	771.577	303.224	295.42	302.487	328.686	340.094	337.595	323.987	344.634	323.437
TCONS_00027881	=	ENSBTAT00000050910	XLOC_020828	bta-mir-141	TSS23057	chr5:103859004-103859094	90	-	0	0	0	0	0	0	0	0	0	0	0	0	0	0	0	0	0	0	0	0	0	0	0	0	0	0	0	0	0	0	0	0	0	0	0	0	0	0	0	0	0
TCONS_00001402	=	ENSBTAT00000049319	XLOC_001069	F2RL1	TSS1167	chr10:7956083-7965562	1962	-	14.8106	15.3105	16.2939	19.4176	15.1848	17.3445	16.0572	14.7747	15.2538	15.2538	30.2134	30.9539	86.2885	30.3996	29.8634	0	28.4193	28.3484	17.4273	10.4554	16.074	19.1575	25.5231	8.76981	15.4889	22.0261	21.3572	17.5267	19.4919	20.5779	11.5799	21.4525	24.9651	24.6957	25.3759	24.7719	20.0681	21.2949	21.7452	21.8584	23.684
TCONS_00001101	=	ENSBTAT00000022561	XLOC_000830	RAP2B	TSS914	chr1:115476358-115480295	3937	-	9.60638	9.04626	9.92203	8.38201	10.2844	9.43046	8.98909	9.19735	10.3313	10.3313	14.2497	12.9726	15.6995	11.9764	13.5351	11.4363	12.711	13.7146	10.0177	12.9375	11.7839	8.40111	9.43161	7.86113	10.9199	10.9622	10.8054	8.46683	10.0357	8.34326	10.1156	10.927	9.85337	10.6075	7.65789	7.56606	8.15526	7.65243	6.71896	5.73436	6.03018
TCONS_00028319	=	ENSBTAT00000063799	XLOC_021177	ENSBTAG00000045605	TSS23430	chr6:28869173-28869276	103	-	0	0	0	0	0	0	0	0	0	0	0	0	0	0	0	0	0	0	0	0	0	0	0	0	0	0	0	0	0	0	0	0	0	0	0	0	0	0	0	0	0
TCONS_00024349	=	ENSBTAT00000012411	XLOC_018135	PMF1	TSS20073	chr3:14605970-14627746	1096	-	8.02055	7.92084	3.67983	10.7268	7.49342	12.4386	10.9336	7.2584	7.52862	7.52861	11.7291	10.1699	0	8.01785	11.8662	26.7092	9.31923	11.2061	6.54898	7.39109	8.99706	6.29008	5.91459	9.79222	7.34945	11.8444	6.82431	10.0369	9.75375	17.2129	7.14856	13.9391	7.25021	6.50678	6.76368	8.09401	8.98295	8.10793	13.0158	8.91585	8.83778
TCONS_00000521	=	ENSBTAT00000064836	XLOC_000404	SNORA48	TSS447	chr1:130413416-130413546	130	-	0	0	0	0	0	0	0	0	0	0	0	0	0	0	0	0	0	0	0	0	0	0	0	0	0	0	0	0	0	0	0	0	0	0	0	0	0	0	0	0	0
TCONS_00027850	j	ENSBTAT00000037825	XLOC_020808	A2ML1	TSS23032	chr5:101493809-101545720	6313	-	70.5161	84.4328	95.525	182.573	147.479	31.2463	115.594	156.933	148.131	148.131	221.806	205.893	174.401	214.511	133.634	41.8962	231.368	197.989	226.854	262.318	203.674	230.118	292.884	276.068	176.198	135.853	83.1601	126.867	164.438	145.028	215.319	282.507	0	17.3019	0	0	16.8349	0	0	21.7247	0
TCONS_00019977	=	ENSBTAT00000016647	XLOC_014829	CHP2	TSS16431	chr25:21657895-21662007	1429	-	12.6723	13.3449	22.2528	11.5481	11.0402	16.8584	17.7386	7.33701	11.0861	11.0861	14.71	12.4429	35.2374	7.37898	10.1208	0	6.8083	3.94047	22.1701	20.9408	24.5696	28.1961	13.6402	24.3714	15.5323	13.8383	0.00117693	3.92288	8.19879	3.58269	17.0485	19.2019	0	0	0	0	0.00102088	0.00172771	0	0	0.000921472
TCONS_00022529	=	ENSBTAT00000061782	XLOC_016788	bta-mir-2406	TSS18584	chr29:42665349-42866140	73	-	0	0	0	0	0	0	0	0	0	0	0	0	0	0	0	0	0	0	0	0	0	0	0	0	0	0	0	0	0	0	0	0	0	0	0	0	0	0	0	0	0
TCONS_00005814	=	ENSBTAT00000010066	XLOC_004318	NET1	TSS4763	chr13:43526439-43538233	3158	-	105.819	136.882	136.073	101.931	133.958	133.717	138.114	133.327	134.577	134.577	153.529	176.388	0.0591488	168.162	191.667	97.4835	186.925	206.866	151.424	156.02	161.924	159.423	157.999	153.588	133.491	138.022	129.353	124.644	127.333	116.508	128.163	128.463	83.5111	85.9845	86.2484	85.8341	75.7563	81.323	85.4909	81.4855	79.8421
TCONS_00004710	j	ENSBTAT00000026769	XLOC_003508	CUL4A	TSS3859	chr12:90562936-90589939	2150	-	5.92294	5.85772	8.6963	3.85146	9.10714	3.30621	1.05183	5.16724	9.1509	9.1509	3.29752	6.11352	0	1.98103	4.99664	7.83729	1.34328	4.96533	5.20692	5.69644	1.33338	4.82121	3.78929	10.1007	7.02084	6.99124	4.57846	4.79852	6.16045	7.094	1.25333	3.23061	0.551651	3.12644	1.34199	2.17925	0.997848	0.437141	1.21654	3.41936	3.11088
TCONS_00020454	=	ENSBTAT00000027628	XLOC_015177	ARL6IP1	TSS16820	chr25:16543862-16550325	501	-	81.9493	90.2311	92.8404	86.6834	86.3305	78.8011	93.5743	61.4307	86.7269	86.7268	75.4723	69.765	0	67.8083	63.2446	147.973	78.2357	86.7921	94.9637	95.8577	90.0754	54.7611	84.4188	52.4918	84.8181	74.4398	84.7203	73.5087	98.5637	107.89	102.905	102.114	85.0926	117.966	105.827	133.472	105.021	108.717	122.781	113.234	113.536
TCONS_00006726	=	ENSBTAT00000031530	XLOC_005001	TRIB1	TSS5524	chr14:16353387-16361545	3486	-	7.56747	4.91137	4.48077	5.3912	5.9888	5.81629	6.33354	5.08633	6.01617	6.01617	13.4477	9.36692	6.25649	11.1245	11.0528	10.9458	11.3792	12.4577	4.36856	5.69475	4.62283	4.83929	5.35159	5.74436	6.18721	4.80727	5.20551	5.97579	7.06634	7.29921	6.93006	4.9458	15.3442	14.3912	13.6376	17.792	16.6874	14.2462	12.9676	13.7476	17.8493
TCONS_00004651	=	ENSBTAT00000016001	XLOC_003468	DNAJC3	TSS3816	chr12:76958977-77027479	1646	-	32.1623	34.3314	45.4529	36.1683	38.9301	41.7401	33.1111	27.8237	39.1131	39.1131	22.3442	20.8615	50.4283	28.3932	25.0312	24.4184	26.0058	27.9079	60.453	43.5984	45.2867	53.8509	58.0677	45.1882	29.7185	35.8272	36.4497	32.3369	39.3453	40.8517	47.591	34.9757	26.9297	26.6657	23.6149	24.5795	21.4104	26.0903	25.2703	27.8136	21.89
TCONS_00015831	j	ENSBTAT00000006073	XLOC_011782	SLC9A3	TSS13027	chr20:71723177-71758709	2772	-	109.641	104.319	75.7407	84.6362	93.7862	117.266	108.537	105.365	94.2171	94.2171	67.4394	52.7757	58.5781	66.4222	61.2284	33.4836	50.2948	18.1158	90.6718	83.7383	70.5334	90.616	66.7037	82.5217	100.774	90.9044	43.5768	106.191	91.8447	60.7299	61.5588	38.064	32.0511	39.7511	29.0744	19.0984	32.9038	34.8346	31.7985	10.6173	24.6962
TCONS_00003072	=	ENSBTAT00000060046	XLOC_002325	SNORD35	TSS2548	chr11:26185556-26284683	87	-	0	0	0	0	0	0	0	0	0	0	0	0	0	0	0	0	0	0	0	0	0	0	0	0	0	0	0	0	0	0	0	0	0	0	0	0	0	0	0	0	0
TCONS_00034322	=	ENSBTAT00000015231	XLOC_025802	MID1IP1	TSS28511	chrX:109949359-109951670	1779	-	0.00578279	0.00371445	0.00398953	0.00363839	0.000582698	3.9388	1.22762	0.0121019	0	0	0.00501544	11.0722	0	14.3116	0.0933218	0	0.00649154	0	0.211927	16.0054	8.69476	11.9495	1.94158	3.12232	5.22683	1.654	13.9819	0.113923	0.011571	0.12367	0	0	5.84326	0.192354	8.4045	9.9057	0.00635485	30.4165	0	8.91683	0.698094
TCONS_00012981	o	ENSBTAT00000009497	XLOC_009693	CASKIN2	TSS10705	chr19:56666079-56679122	486	-	31.7109	34.7068	44.2929	42.7354	39.1389	47.6515	49.8415	33.8165	39.3162	39.3162	45.704	45.6408	0	35.1143	34.0662	48.0885	41.2638	32.644	40.1661	29.4061	30.3515	30.866	32.9404	20.9717	39.3142	37.1945	33.6181	43.3858	39.0525	33.4796	30.2659	24.907	16.5956	18.336	20.729	14.2821	16.4319	13.3493	28.2843	20.543	14.5458
TCONS_00027855	=	ENSBTAT00000062056	XLOC_020809	bta-mir-2284r	TSS23033	chr5:101493809-101545720	63	-	0	0	0	534.265	0	0	0	0	0	0	0	0	0	0	0	0	0	0	0	0	0	0	0	0	0	0	0	0	0	0	0	0	0	0	0	0	0	0	0	0	0
TCONS_00029338	-	-	XLOC_021938	-	TSS24261	chr7:12715555-12716711	944	-	21.3879	24.5331	18.633	19.4016	19.906	22.7412	22.7866	19.3722	19.9948	19.9948	30.136	32.696	61.9009	27.6961	31.4353	42.1607	25.0084	18.1169	20.0663	25.5729	14.4954	18.5642	21.428	15.0418	20.7327	23.4854	20.1447	19.7285	16.2856	20.5971	15.0039	18.2494	17.2128	25.9734	15.8978	21.8823	26.2065	22.012	20.9632	18.8506	23.2774
TCONS_00017841	=	ENSBTAT00000062405	XLOC_013254	SNORD19B	TSS14662	chr22:48725421-48731744	82	-	0	0	0	0	0	0	0	0	0	0	0	0	0	0	0	0	0	0	0	0	0	0	0	0	0	0	0	0	0	0	0	0	0	0	0	0	0	0	0	0	0
TCONS_00032440	=	ENSBTAT00000016461	XLOC_024307	ARG1	TSS26877	chr9:70499607-70516610	2568	-	27.92	29.1498	29.4895	28.366	28.9737	27.0722	27.4177	26.0316	29.106	29.106	22.9339	24.1662	23.6593	30.3553	27.0897	24.2485	23.0937	25.1262	26.7025	30.1039	26.0999	26.2445	26.7255	19.8693	26.9242	20.6394	23.0784	21.9049	27.2867	22.7724	23.8788	24.7341	20.1108	18.3309	20.4144	21.8311	19.9662	19.3326	22.3639	17.4879	19.1228
TCONS_00014462	=	ENSBTAT00000060186	XLOC_010759	SNORD103	TSS11899	chr2:91155251-91180862	85	-	0	0	0	0	0	0	0	0	0	0	0	0	0	0	0	0	0	0	0	0	0	0	0	0	0	0	0	0	0	0	0	0	0	0	0	0	0	172.972	0	0	0
TCONS_00020583	=	ENSBTAT00000017392	XLOC_015274	PSPH	TSS16935	chr25:27955044-27977149	1337	-	8.89934	9.54829	9.03808	11.3146	10.6744	12.1551	8.20944	9.73813	10.723	10.723	9.2588	8.55449	19.3522	7.50272	4.04995	27.2887	10.0496	7.41039	9.2934	5.09779	9.32198	6.67965	7.11073	5.37173	12.01	9.92925	9.42417	9.82852	7.16191	11.2034	10.4202	10.5198	19.1154	24.6515	17.3588	20.6016	21.667	22.0382	19.0979	24.4466	22.1374
TCONS_00026984	=	ENSBTAT00000026951	XLOC_020167	NECAP1	TSS22315	chr5:102050907-102062664	2510	-	23.8515	26.3288	24.1125	24.828	26.7494	29.9654	24.2968	24.2445	26.8703	26.8703	24.2794	19.5562	0	21.5754	27.2848	23.7479	21.9451	21.7362	21.1925	22.1907	21.3036	23.8813	26.6905	29.6036	28.7378	27.9157	32.6883	30.6186	23.482	27.9596	33.6724	30.9567	18.818	18.6817	15.8289	14.499	16.2016	16.3564	16.1092	15.8584	16.8574
TCONS_00029167	j	ENSBTAT00000012357	XLOC_021819	HNRNPH1	TSS24121	chr7:1593446-1602470	1788	-	8.52402	0	0.817264	12.9978	21.5152	3.03791	5.93578	9.98375	21.6145	21.6145	10.0774	9.96345	0	0.096219	15.3936	43.1642	0.145687	38.2499	30.0336	21.7278	30.4305	23.7372	24.9864	13.3523	6.16798	14.0068	9.58046	27.3133	26.5077	14.3003	0	20.6775	0	0	0	0	0	0.0240256	0	0	15.7313
TCONS_00019475	=	ENSBTAT00000049122	XLOC_014449	HIGD1D	TSS16016	chr24:8845812-8847179	915	-	6.66566	6.77409	3.28341	9.02781	5.01563	8.56418	4.27809	4.67135	5.03875	5.03875	6.7745	6.75332	0	9.89452	6.20723	0	8.42518	11.1743	6.5972	8.83028	6.63833	6.57525	4.49674	11.6492	9.53371	7.59917	5.73074	6.38063	11.404	11.9256	7.98165	13.4691	28.2209	40.09	36.8917	42.6677	36.4771	32.0886	47.3534	45.985	36.5986
TCONS_00028790	=	ENSBTAT00000019298	XLOC_021550	RPL9	TSS23829	chr6:60209643-60215120	694	-	1455.92	1493.88	1602.88	1627.83	1526.8	1502.67	1511.2	1541.48	1533.85	1533.85	1682.33	1641.43	1605.5	1744.12	1715.82	1494.67	1758.28	1883.77	1636.8	1665.04	1626.29	1654.34	1693.68	1975.41	1510.11	1496.86	1570.44	1528.56	1550.75	1556.24	1649.1	1665.33	1022.78	985.192	1018.16	1177.25	1115.32	1164.3	1089.43	1130.66	1076.89
TCONS_00031020	=	ENSBTAT00000062676	XLOC_023156	snoU109	TSS25628	chr7:85222950-85267629	138	-	0	0	0	0	0	0	0	0	0	0	0	0	0	0	0	0	0	0	0	0	0	0	0	0	0	0	0	0	0	0	0	0	0	0	0	0	0	0	0	0	0
TCONS_00021216	=	ENSBTAT00000063883	XLOC_015777	SCD	TSS17477	chr26:21138043-21148349	997	-	10.6164	9.73311	12.5168	6.32178	11.9022	14.5803	14.602	7.27109	11.9587	11.9587	5.7135	7.64315	0	1.2891	0.000603657	18.7013	0.00108415	0	0	2.19794	2.84671	12.4921	3.02001	8.91726	12.7216	6.286	3.44189	4.7752	15.8984	10.1277	11.5405	9.441	0	0.325543	0	0	0.0994746	0	0	0	0.0842464
TCONS_00015078	=	ENSBTAT00000064259	XLOC_011203	LYPD6	TSS12395	chr2:46722079-46852754	516	-	18.3624	18.1933	6.39348	20.1315	22.8232	26.4949	19.3473	14.9766	22.926	22.926	3.47262	14.5545	50.248	10.1351	8.52515	32.7688	8.95275	15.7627	8.99607	25.8345	16.1877	9.83676	8.05893	12.2162	0.385581	15.1141	8.8489	11.1576	12.0224	13.4973	35.2927	20.8218	0	3.47056	3.58192	6.33554	0	0.831955	1.40077	0.0013308	6.77252
TCONS_00023725	=	ENSBTAT00000004475	XLOC_017654	FRRS1	TSS19552	chr3:43651195-43676797	1466	-	2.91069	6.29098	3.93416	3.61545	2.14666	2.92857	6.69438	2.65892	2.15646	2.15646	2.13631	2.12852	0	7.28532	3.84491	0	4.06296	2.2134	2.57084	4.82263	3.43215	5.61438	2.7676	4.14996	3.57441	3.11842	5.62806	5.36629	7.09231	6.84106	6.5705	8.83981	2.52559	4.39329	3.93091	5.69197	7.4182	3.50642	5.97028	4.28444	4.24731
TCONS_00004462	=	ENSBTAT00000004044	XLOC_003334	ITM2B	TSS3660	chr12:18114494-18140327	2001	-	428.38	416.921	419.105	455.034	424.502	398.971	415.222	426.196	426.43	426.43	424.1	383.649	378.171	394.917	399.562	374.583	400.115	411.408	701.594	658.38	675.134	671.734	680.581	668.674	463.719	452.993	441.75	493.181	445.008	467.733	516.853	500.771	170.122	171.578	164.722	158.111	143.813	148.081	117.578	153.64	135.154
TCONS_00014329	=	ENSBTAT00000002959	XLOC_010652	ARL5A	TSS11784	chr2:44468904-44491772	1452	-	22.1162	30.8636	24.8317	26.1057	24.2282	16.8684	24.4789	21.8423	24.3404	24.3404	17.433	16.9851	19.7976	15.407	21.378	22.5978	17.0288	23.0475	24.1942	23.2621	24.1831	28.0245	21.1927	19.4235	15.4449	16.1599	26.4989	24.3798	17.757	25.0293	24.4695	19.433	15.708	9.02297	11.8568	9.82439	8.58045	14.0107	5.35467	11.5455	10.387
TCONS_00033865	=	ENSBTAT00000057189	XLOC_025438	FAM127A	TSS28120	chrX:18698171-18698995	724	-	24.5216	23.4313	28.7897	21.2511	18.1203	25.8903	27.1705	16.4682	18.2028	18.2028	30.0449	24.1485	44.0682	24.0205	25.4498	14.3208	22.727	27.5527	19.8161	13.1874	22.7175	19.2666	17.0084	21.9073	22.2088	21.9504	22.238	26.8845	28.3571	22.9147	21.0517	23.1558	9.98267	12.4129	12.2258	16.7336	13.512	10.7289	6.45614	11.4059	10.9919
TCONS_00009466	=	ENSBTAT00000060792	XLOC_007132	U6	TSS7835	chr17:6371340-6371447	107	-	0	0	0	0	0	0	0	0	0	0	0	0	0	0	0	0	0	0	0	0	0	0	0	0	0	0	0	0	0	0	0	0	0	0	0	0	0	0	0	0	0
TCONS_00000335	=	ENSBTAT00000059631	XLOC_000261	U6	TSS291	chr1:82706096-82987709	107	-	0	0	0	0	0	0	0	0	0	0	0	0	0	0	0	0	0	0	0	0	0	0	0	0	0	0	0	0	0	0	0	0	0	0	0	0	0	0	0	0	0
TCONS_00000750	=	ENSBTAT00000062204	XLOC_000573	5S_rRNA	TSS633	chr1:41758530-41824958	99	-	0	0	0	0	0	0	0	0	0	0	0	0	0	0	0	0	0	0	0	0	0	0	0	0	0	0	0	0	0	0	0	0	0	0	0	0	0	0	0	0	0
TCONS_00018712	=	ENSBTAT00000000511	XLOC_013883	PIM1	TSS15379	chr23:11050920-11055815	1237	-	38.4605	27.6244	25.2095	44.169	46.5568	23.8762	29.1544	41.0981	46.7653	46.7653	32.9774	37.5726	48.2577	28.9314	22.3997	0	37.8342	47.7461	21.0234	12.6766	23.4996	15.0006	29.5178	30.357	20.6527	20.2672	10.1716	15.6638	20.0938	21.683	27.8308	11.4027	16.3147	17.3628	20.9618	24.7141	11.936	0.962031	12.891	13.9153	9.3943
TCONS_00019396	=	ENSBTAT00000059212	XLOC_014390	U6	TSS15947	chr24:54290444-54290551	107	-	0	0	0	0	0	75.7757	0	0	0	0	0	0	0	0	0	0	0	0	0	0	0	0	0	0	0	0	0	0	0	0	0	0	0	0	0	0	0	0	0	0	0
TCONS_00004263	j	ENSBTAT00000035230	XLOC_003184	AGPAT2	TSS3494	chr11:104134194-104155941	1235	-	89.23	71.3513	74.6558	77.2888	60.5774	81.0444	65.7884	84.4524	60.8492	60.8491	123.401	115.01	93.9705	119.873	125.095	129.578	118.695	126.207	79.7111	77.5812	68.9589	95.158	64.7526	59.0296	88.7252	90.5001	94.8517	96.6479	85.6128	84.3064	80.5059	75.7445	47.4756	44.6549	59.7292	66.1301	64.3476	58.8419	55.486	64.7096	83.991
TCONS_00007214	=	ENSBTAT00000055693	XLOC_005400	RPS13	TSS5955	chr15:35943264-35945982	520	-	481.85	467.046	469.915	466.87	446.642	428.577	392.501	451.368	448.675	448.675	487.416	518.403	482.113	495.81	518.924	625.541	527.976	550.526	380.238	365.707	383.281	363.82	403.528	356.69	344.369	392.672	407.736	383.532	369.74	380.17	387.287	410.059	877.07	845.243	902.123	1067.63	1089.35	1086.06	1080.72	1108.65	1050.75
TCONS_00028376	=	ENSBTAT00000007589	XLOC_021225	PGM2	TSS23481	chr6:58779361-58817429	3080	-	22.8174	27.2943	28.3833	24.1103	30.6575	32.0796	22.6062	30.0244	30.7963	30.7963	14.3634	15.8946	19.2463	13.98	17.1111	39.527	18.6412	9.55608	28.5559	29.9496	33.3545	27.1966	23.0488	36.596	23.7837	25.4645	32.4458	33.0428	30.6228	23.4329	29.9516	28.294	17.6636	18.9085	18.2677	8.4089	6.06574	6.89552	16.4443	6.3774	4.88232
TCONS_00010544	=	ENSBTAT00000010440	XLOC_007928	PAPD5	TSS8714	chr18:18718589-18730400	1552	-	11.574	10.6222	11.2379	10.8223	10.8491	6.55174	6.72821	9.94424	10.8989	10.8989	4.66697	7.37471	0	7.3613	9.00372	27.5246	7.11352	9.72719	10.5589	7.32005	9.0935	12.7249	7.71751	7.60797	11.6397	11.318	9.52572	9.02474	7.74313	10.7324	6.80846	7.29805	3.08622	1.07236	2.12831	5.1288	1.83825	1.61073	0	2.94513	1.60744
TCONS_00013289	=	ENSBTAT00000046430	XLOC_009926	PITPNA	TSS10965	chr19:23213825-23249464	1421	-	22.8061	32.1412	29.5774	22.1822	28.5841	31.9019	28.1448	29.4153	28.7173	28.7173	26.5746	28.0052	74.3061	28.7989	27.8173	11.8478	18.4037	22.8773	32.9963	31.354	32.9279	33.2402	25.9719	35.5202	28.1764	24.3765	29.3098	24.3085	18.5314	21.3568	17.7913	29.4832	23.4348	21.2492	18.1709	21.6673	19.7015	18.4153	11.1842	22.5532	19.8889
TCONS_00013223	=	ENSBTAT00000017066	XLOC_009884	SDF2	TSS10912	chr19:20648943-20656236	885	-	21.0741	18.6267	27.5301	26.2899	28.5337	23.8487	23.0993	24.7481	28.6646	28.6646	32.3526	22.7526	0	23.7669	31.2423	25.6554	31.5376	36.1393	23.3918	31.7214	25.6357	29.3835	21.6781	22.7954	29.634	28.6439	26.9405	17.9966	20.4872	15.9321	26.1553	20.7653	52.3356	53.0295	48.6067	46.443	46.9539	47.7439	53.4933	51.0371	45.3059
TCONS_00010047	=	ENSBTAT00000017270	XLOC_007567	PUS1	TSS8310	chr17:46156466-46166824	1567	-	20.3091	21.5868	15.0547	5.60373	21.7819	14.6554	5.82607	11.178	21.8831	21.8831	18.2456	5.83316	0	22.5102	17.0801	33.3653	21.2091	25.2551	14.4175	10.0474	18.476	13.8918	0	14.5818	13.6147	19.0631	23.2323	19.2494	1.08044	16.1915	4.77648	0	18.3273	0	0	16.7721	0	14.3466	17.5025	11.0638	10.3434
TCONS_00010253	=	ENSBTAT00000060517	XLOC_007710	U6	TSS8470	chr17:71099539-71099640	101	-	0	0	0	0	0	0	0	0	0	0	0	0	0	0	0	0	0	0	0	0	0	0	0	0	0	0	0	0	0	0	0	0	0	0	0	0	0	0	0	0	0
TCONS_00019510	=	ENSBTAT00000062812	XLOC_014478	U1	TSS16049	chr24:25388381-25428221	147	-	0	0	0	37.3192	0	0	0	0	0	0	0	0	0	0	0	0	0	0	0	0	0	0	0	0	0	0	0	0	0	0	0	0	0	0	0	0	0	0	0	0	34.5718
TCONS_00012349	=	ENSBTAT00000060778	XLOC_009262	U6	TSS10213	chr19:23660848-23858491	108	-	0	0	0	0	0	0	0	0	0	0	0	0	0	0	0	0	0	0	0	0	0	77.1856	0	0	0	0	0	0	0	0	0	0	0	0	0	0	0	0	0	0	0
TCONS_00012262	=	ENSBTAT00000059343	XLOC_009197	U6	TSS10141	chr19:17665143-18023500	107	-	0	0	0	0	0	0	0	0	0	0	0	0	0	0	70.3067	0	0	0	0	0	0	0	0	0	0	0	0	0	0	0	0	0	0	0	0	0	0	0	0	0	0
TCONS_00032625	=	ENSBTAT00000042215	XLOC_024433	bta-mir-30f	TSS27022	chr9:10730928-10731012	84	-	0	0	0	0	0	0	0	0	0	0	163.052	0	0	0	163.119	0	0	0	0	0	0	0	0	0	0	0	0	0	0	0	0	0	0	0	0	0	0	0	0	0	0
TCONS_00027192	=	ENSBTAT00000051610	XLOC_020305	U12	TSS22474	chr5:114006210-114006360	150	-	27.7114	0	0	0	0	0	27.6581	0	0	0	0	0	0	28.0027	0	0	0	0	29.1713	0	0	0	0	0	0	0	0	0	0	0	0	44.1196	0	0	0	0	0	0	0	0	0
TCONS_00015679	=	ENSBTAT00000059936	XLOC_011658	U6	TSS12891	chr20:20900430-20900534	104	-	0	0	0	0	0	0	0	0	0	0	0	0	0	0	0	0	0	0	0	0	0	0	0	0	0	0	0	0	0	0	0	0	0	0	0	0	0	0	0	0	0
TCONS_00021248	=	ENSBTAT00000012810	XLOC_015801	USMG5	TSS17503	chr26:24226662-24231943	350	-	225.525	196.749	226.026	237.758	174.727	198.277	224.458	221.776	175.533	175.533	192.673	184.593	0	219.556	188.687	199.499	184.523	198.831	165.623	149.867	184.83	122.145	142.719	134.984	201.368	195.181	206.99	181.718	196.215	148.651	187.413	186.426	347.516	318.825	294.18	289.5	307.883	310.306	295.605	318.682	341.658
TCONS_00027364	=	ENSBTAT00000007538	XLOC_020428	ATP5G2	TSS22614	chr5:26535457-26543712	597	-	30.8402	25.3142	0.0450736	0.0371258	0.0212139	0.287407	76.4442	11.7634	0.0191918	0.0191925	96.5082	270.687	1.87903	191.427	76.649	573.834	0.0441953	0.0169798	22.8438	42.1691	37.4173	36.4944	1.56337	0.00536639	0.172153	0.125995	56.5516	0.584346	81.7108	0.0899575	0.0534029	0.118498	0.00928612	0	0	0	0.00979469	0.0132467	0.00815502	0	0
TCONS_00033186	=	ENSBTAT00000066086	XLOC_024882	ENSBTAG00000047329	TSS27527	chrX:18750838-18750898	60	-	0	0	0	0	0	0	0	0	0	0	0	0	0	0	0	0	0	0	0	0	0	0	0	0	0	0	0	0	0	0	0	0	0	0	0	0	0	0	0	0	0
TCONS_00018499	=	ENSBTAT00000059579	XLOC_013737	U6	TSS15207	chr23:33038550-33077190	111	-	0	0	0	0	0	0	0	0	0	0	0	0	0	0	0	0	0	0	0	0	0	0	0	0	0	0	0	0	0	0	0	0	0	0	0	0	0	0	0	0	0
TCONS_00028979	=	ENSBTAT00000045018	XLOC_021677	PLAC8	TSS23974	chr6:99655643-99690417	763	-	3.80893	4.60667	6.2649	0	7.35681	6.87848	3.802	4.86417	7.39059	7.39059	7.79355	3.1182	0	1.55211	3.87841	0	8.5252	0	3.24952	8.27418	4.05376	2.65208	7.23829	8.13953	5.67087	0.810559	4.42042	4.0425	8.87362	4.17771	1.76104	9.54272	11.7102	6.62812	7.80818	10.186	8.45889	8.4267	6.58649	6.75642	8.02823
TCONS_00031724	=	ENSBTAT00000061785	XLOC_023730	SNORA31	TSS26252	chr8:30260471-30260561	90	-	0	0	0	0	0	0	0	0	0	0	0	0	0	0	0	0	0	0	0	0	0	0	0	0	0	0	0	0	0	0	0	0	0	0	0	0	0	0	0	0	0
TCONS_00010105	=	ENSBTAT00000062459	XLOC_007604	SNORA70	TSS8355	chr17:54995288-55006706	131	-	0	0	0	0	0	0	0	0	0	0	0	0	0	0	0	0	0	0	0	0	0	50.2803	0	154.721	0	0	0	0	46.5734	0	0	0	0	0	0	0	0	44.137	0	0	0
TCONS_00024377	j	ENSBTAT00000014101	XLOC_018155	ADAM15	TSS20095	chr3:15592949-15603332	2984	-	3.13781	10.3159	8.00859	5.55565	7.4036	2.5646	0.0128239	15.6687	7.44996	7.44996	21.0335	8.89579	0	4.21793	0.00355774	0.00138903	4.25942	1.47948	11.5231	0	0.164747	0.0482641	3.46089	0	0.18969	0.0110013	0.000876234	0.10085	11.6696	3.55093	4.58471	14.0465	0.00396392	6.7526	1.54117	0.130562	0	0	0	0.106503	2.5698
TCONS_00001946	j	ENSBTAT00000015408	XLOC_001476	SFRS5	TSS1618	chr10:81860043-81865204	1241	-	50.026	42.2914	37.4003	53.6889	45.0868	49.3246	44.8702	47.5916	45.2902	45.2902	48.7748	48.5773	49.1252	38.4959	52.8261	21.7091	38.9851	42.5954	66.0321	59.6056	66.4183	58.7044	71.5804	79.4975	45.0463	57.1074	44.4855	49.3006	37.5588	69.1457	64.7798	75.0584	25.8004	27.6183	26.1806	9.22063	13.1117	15.3052	18.5893	13.1245	4.5436
TCONS_00009669	=	ENSBTAT00000053293	XLOC_007285	COX7B	TSS7996	chr17:60134728-60396323	459	-	320.369	316.652	314.636	311.684	297.861	353.318	307.29	328.233	299.203	299.203	309.488	294.146	62.1287	287.806	243.167	186.5	259.772	228.929	355.657	376.464	373.467	386.856	376.953	371.927	355.572	390.995	312.435	342.973	407.976	359.434	362.482	401.415	111.598	95.3432	91.1749	118.24	120.475	103.794	153.586	113.592	98.4225
TCONS_00014110	-	-	XLOC_010483	-	TSS11607	chr19:22095382-22097025	1643	-	6.76341	8.50881	7.46722	6.01111	9.40988	8.02096	7.37061	9.74545	9.45283	9.45283	7.77831	7.77831	0	10.1252	8.58443	8.83045	8.97388	7.41827	8.2631	12.8883	7.30305	6.29538	9.33926	11.3586	8.75361	3.36677	4.91403	6.44089	6.44089	9.23701	6.78976	8.81247	19.1804	19.7167	19.9231	17.372	17.3079	17.3316	15.0349	19.025	18.0727
TCONS_00010044	=	ENSBTAT00000027216	XLOC_007565	EP400	TSS8308	chr17:46039703-46127902	9770	-	4.1761	3.14017	2.49091	6.38957	3.38219	4.26026	2.70044	2.83921	3.39754	3.39754	3.34325	1.90666	1.93763	3.6206	1.0326	0.861924	2.06146	4.18253	2.45143	3.06543	2.04028	2.71639	3.3824	5.75928	5.90413	4.83491	2.7497	4.64841	4.64199	3.94949	3.60382	4.76471	0.000271093	0.000203611	0.00189117	0	0.000294306	0	1.9271	1.04712	0.0014512
TCONS_00014879	=	ENSBTAT00000001080	XLOC_011055	EPHA2	TSS12230	chr2:136525536-136551769	3191	-	12.5646	12.1906	14.0673	12.1454	12.6331	13.7229	10.7583	14.5049	12.6911	12.6911	17.2019	19.071	26.1929	19.888	17.8822	21.168	16.0146	21.386	11.0544	10.1806	12.7917	11.0886	11.2857	11.644	13.6957	12.5179	10.9085	12.6335	9.91194	10.6802	11.3531	12.7389	21.3968	27.9407	22.9047	16.5129	24.7447	17.2091	15.7506	18.15	14.1732
TCONS_00014802	=	ENSBTAT00000059817	XLOC_011018	U6	TSS12182	chr2:131791679-131857642	108	-	0	0	0	0	0	0	0	0	0	0	0	0	0	0	0	0	0	0	0	0	0	0	0	0	0	0	0	0	0	0	0	0	0	0	0	0	0	0	0	0	0
TCONS_00026209	=	ENSBTAT00000008354	XLOC_019563	EPHA1	TSS21650	chr4:107608324-107623775	3246	-	80.9094	81.4024	78.8874	78.9043	84.8273	80.5309	74.6917	76.552	85.2219	85.2219	98.2422	101.226	72.299	92.7983	98.2781	121.348	102.906	95.7007	65.0781	59.7393	60.4603	53.8087	68.387	54.0276	68.5552	74.947	76.4427	71.3191	75.5871	74.2133	78.875	83.3213	102.969	111.951	100.93	91.4585	97.5672	101.627	102.924	100.116	97.9512
TCONS_00017728	=	ENSBTAT00000010469	XLOC_013179	ARPC4	TSS14579	chr22:16958093-16978442	889	-	53.3621	61.7106	70.7591	68.0627	70.4698	55.8684	63.5109	61.7351	70.7984	70.7985	47.4759	29.6204	0	40.5332	39.1587	29.3002	49.078	63.1036	56.3461	52.0458	56.7707	63.789	65.3649	41.3802	56.6313	45.0583	58.6808	61.5953	50.7645	58.0773	63.3978	50.624	100.736	86.2653	110.45	116.442	103.343	104.687	91.5297	114.699	95.0568
TCONS_00000418	=	ENSBTAT00000044960	XLOC_000319	PDCD10	TSS352	chr1:100540219-100588357	1240	-	45.8179	46.2251	41.8716	46.4184	32.1202	38.8168	43.1502	42.8579	32.2711	32.2711	41.896	36.5772	35.9174	39.0596	42.9047	41.3011	39.2105	47.0799	57.492	70.657	72.3106	67.5854	77.894	76.8824	51.0963	37.082	52.1697	52.9024	50.3876	51.7808	51.8489	53.9585	16.4062	22.8248	9.20761	21.9972	17.0384	20.0803	18.4956	21.8475	18.5748
TCONS_00021129	=	ENSBTAT00000029208	XLOC_015708	ACTA2	TSS17404	chr26:10662361-10748014	1347	-	26.8529	0.00427145	29.1292	13.5741	0.004848	0.00430086	43.5998	41.7992	0.00427172	0.00427174	43.9193	55.9422	0.0156157	20.3563	48.9643	0.0078932	37.4502	0.0129938	0.00740938	23.1731	26.1027	53.1634	47.1314	0.0268125	23.4808	19.0259	32.7781	10.7515	0.00715174	0.00590364	27.2156	0.00502672	10.8027	39.5308	31.5163	73.8759	82.3905	29.9029	63.0719	89.0471	70.1092
TCONS_00010135	j	ENSBTAT00000057594	XLOC_007628	PPP1CC	TSS8380	chr17:56814812-56833870	1553	-	4.80603	15.2329	9.52137	13.2666	13.2854	6.58095	17.1252	9.14072	13.3485	13.3485	7.90333	16.9097	16.476	2.06782	2.20712	0	11.7476	15.9755	13.7468	17.7966	11.478	14.6995	14.5205	19.5057	12.4601	12.8871	16.4817	11.7566	3.55392	0.0175082	18.644	12.1414	0.00181151	0.0140268	3.5033	0	6.55409	0.47159	3.68696	0	0.00711139
TCONS_00011045	=	ENSBTAT00000003467	XLOC_008266	SAE1	TSS9109	chr18:54608485-54670718	1992	-	17.4953	20.14	24.1483	10.0785	26.7667	22.6485	21.3519	18.1536	26.8902	26.8902	21.1139	20.4038	0	25.717	19.3595	0.00218583	23.2634	25.5488	17.8631	14.3729	22.8269	19.8078	22.6352	11.1287	19.5576	19.4249	19.3444	19.3566	19.2573	16.3662	22.1969	19.1361	30.863	28.7899	28.1837	34.6053	35.1057	32.9246	14.2817	27.5034	34.688
TCONS_00004991	-	-	XLOC_003722	-	TSS4095	chr12:14134735-14134948	213	-	50.1046	83.5077	34.2975	43.8246	64.6458	49.785	82.9749	63.9451	64.9408	64.9408	68.0502	25.5188	0	33.7	75.8249	168.996	66.788	23.6616	25.644	38.6909	84.7057	64.8738	28.9837	28.9837	77.3192	34.3641	62.6958	85.01	59.507	58.9254	48.1264	90.8124	19.8416	47.9154	9.29962	32.8358	11.2283	57.3288	38.3647	8.88041	17.9673
TCONS_00007449	=	ENSBTAT00000059311	XLOC_005605	SNORA57	TSS6171	chr15:54840265-54923335	137	-	0	0	0	0	0	0	0	0	0	0	0	0	0	0	0	0	0	0	0	0	0	0	0	0	0	0	0	0	0	0	0	0	0	0	0	0	0	0	0	0	0
TCONS_00002624	=	ENSBTAT00000062762	XLOC_001991	ENSBTAG00000045329	TSS2181	chr10:71730187-71916529	78	-	0	0	0	0	0	0	0	0	0	0	0	0	0	0	0	0	0	0	0	0	0	0	0	0	0	0	0	0	0	0	0	0	0	0	0	0	0	0	0	0	0
TCONS_00013998	=	ENSBTAT00000059453	XLOC_010399	snoR38	TSS11516	chr19:55803091-55826067	85	-	0	0	0	0	196.28	0	0	0	197.173	197.173	0	0	0	0	0	0	0	0	0	0	0	0	0	0	0	0	0	0	0	0	0	0	0	0	0	0	0	0	0	0	0
TCONS_00015716	=	ENSBTAT00000027160	XLOC_011689	PAIP1	TSS12925	chr20:31284381-31311777	1690	-	35.3963	37.0649	32.1801	32.2338	30.9211	32.1932	32.5595	32.1651	31.0627	31.0627	35.7519	36.8282	54.7727	38.5429	36.075	34.9646	38.0656	34.0669	56.4034	48.1372	46.0748	50.7752	52.5816	59.7193	33.7482	37.2205	36.3966	35.0044	39.1402	32.5587	39.5984	43.8986	31.0151	30.7925	31.6655	32.9776	35.7353	33.976	32.4843	27.7459	32.0003
TCONS_00023105	=	ENSBTAT00000064987	XLOC_017195	ENSBTAG00000046587	TSS19037	chr29:44770864-44771529	334	-	296.419	334.596	305.503	319.659	264.024	310.811	294.689	293.782	265.248	265.247	240.942	248.074	142.995	241.668	273.347	390.405	295.589	286.455	289.118	217.802	231.993	227.797	285.28	238.732	265.831	316.068	287.799	258.602	253.358	316.504	305.207	303.553	472.012	361.867	398.337	505.516	594.803	496.173	523.627	603.213	584.157
TCONS_00021192	=	ENSBTAT00000057282	XLOC_015760	bta-mir-1287	TSS17459	chr26:19334010-19359393	91	-	0	0	0	0	0	0	0	0	0	0	0	0	0	0	0	0	0	0	0	0	121.339	0	0	0	0	0	267.295	0	0	0	0	0	0	0	0	0	0	0	0	0	0
TCONS_00026617	j	ENSBTAT00000000231	XLOC_019876	ENSBTAG00000000198	TSS21992	chr5:44421168-44559920	969	-	0	334.367	33.7502	240.155	0	0	27.426	61.013	0	0	0	0	120.85	0.0422807	8.94399	0	0	0	0	0	0	0	0	310.101	15.1288	0	0.90071	35.1484	0	205.928	0	256.443	0	0	0	0	0	0	0	0	0
TCONS_00032402	=	ENSBTAT00000004897	XLOC_024280	AKIRIN2	TSS26848	chr9:63127338-63150180	1955	-	28.8351	25.4279	31.4162	25.435	21.9657	23.9301	29.4091	30.5811	22.0663	22.0663	30.5962	27.9771	52.9366	31.685	28.0735	28.0432	28.2044	30.6382	20.423	21.5087	23.9896	22.7365	24.4626	26.9399	25.5087	28.9881	25.1656	24.1143	26.6758	28.7576	24.9497	24.1223	19.0567	14.6262	15.3407	20.5091	20.7663	18.9023	16.9301	16.9049	19.6358
TCONS_00020013	=	ENSBTAT00000011920	XLOC_014852	YPEL3	TSS16459	chr25:26451071-26454431	976	-	78.3509	65.7978	68.7758	65.5608	71.896	72.7784	76.0569	81.9637	72.2233	72.2233	77.477	70.2193	0	69.6338	65.5	27.9703	67.9696	59.9795	69.3461	68.1962	68.7766	67.35	67.9006	67.4483	74.082	66.6504	84.318	65.53	68.9703	62.4625	76.0756	65.507	48.4142	32.6894	43.3747	39.7452	36.6793	31.5302	35.8033	30.5022	31.0804
TCONS_00030484	-	-	XLOC_022780	-	TSS25201	chr7:19231557-19233117	375	-	69.9394	61.9634	58.437	41.3401	48.3564	72.383	69.3089	67.3531	48.5758	48.5758	65.1474	52.7269	0	54.8616	58.0533	82.4776	42.2635	33.7524	63.3311	56.8417	34.1578	39.9505	25.7037	21.3998	49.7637	44.4793	62.4038	64.8212	49.2166	52.0905	33.1687	53.9977	35.0387	46.3547	23.2672	43.0971	31.41	35.3546	29.9801	23.2421	29.3789
TCONS_00011490	=	ENSBTAT00000002088	XLOC_008604	MT1E	TSS9482	chr18:24117440-24118787	387	-	28.639	32.5989	39.8174	24.3745	29.9141	28.4405	30.5255	26.3364	30.0512	30.0512	54.2392	56.4753	0	51.4143	35.1403	0	56.6869	65.7806	34.5623	31.9237	27.7766	21.0409	39.3875	37.54	46.3174	59.27	51.1014	56.2656	68.9015	70.4547	64.9437	61.9229	195.126	228.251	222.174	299.933	309.441	299.377	314.937	243.707	279.622
TCONS_00021077	=	ENSBTAT00000057027	XLOC_015662	BUB3	TSS17354	chr26:43276922-43288958	1540	-	33.8131	36.7365	25.3935	34.6596	30.5774	37.8612	25.6156	32.3596	30.7173	30.7174	22.501	24.4489	55.0903	30.5176	23.6968	39.4118	27.6349	27.2741	22.9869	24.4239	31.4653	23.1517	27.5222	29.9479	28.0788	30.8019	27.471	31.2244	21.5209	30.4791	29.3225	27.7764	43.6215	29.2981	41.2476	45.5695	39.0149	43.3812	42.0608	42.9876	40.8798
TCONS_00033793	=	ENSBTAT00000042486	XLOC_025374	ENSBTAG00000030107	TSS28053	chrX:3819816-3889945	113	-	0	0	0	0	0	0	0	0	0	0	0	0	0	0	0	0	0	0	0	0	0	0	0	0	0	0	0	72.6087	0	0	0	0	0	0	0	0	0	0	0	0	0
TCONS_00009666	=	ENSBTAT00000059702	XLOC_007282	U6	TSS7993	chr17:59486326-59916267	107	-	0	0	0	0	0	0	0	0	0	0	0	0	0	0	0	0	0	0	0	0	0	0	0	0	0	0	0	0	0	0	0	0	0	0	0	0	0	0	174.877	0	0
TCONS_00001787	j	ENSBTAT00000008516	XLOC_001359	MYO5A	TSS1487	chr10:58026027-58152621	1979	-	3.51232	1.98995	1.25707	0.617755	3.68157	4.18137	2.80335	1.76644	3.69808	3.69808	3.26408	0.743068	0	2.85076	1.77056	0	3.79613	6.06672	4.26848	6.13373	2.9893	6.04859	1.19414	0.000384174	4.13031	6.33109	2.89856	5.34337	2.91034	0	3.12821	4.79105	3.779	4.13705	4.05962	2.24635	3.04088	2.33421	4.37396	3.62713	2.98686
TCONS_00026609	=	ENSBTAT00000061810	XLOC_019873	U5	TSS21987	chr5:44366490-44366579	89	-	0	0	0	0	0	0	0	0	0	0	0	0	0	0	0	0	0	0	0	0	0	0	0	0	0	0	0	0	0	0	0	261.842	0	0	0	0	0	0	0	0	0
TCONS_00017130	=	ENSBTAT00000009782	XLOC_012798	STT3B	TSS14127	chr22:6083441-6186168	2637	-	19.9238	16.4992	15.6756	20.6642	23.0775	13.8045	26.8583	17.1789	23.1805	23.1805	12.7534	6.65069	0	17.3976	8.90094	14.5901	10.4539	14.3346	17.2816	14.6171	11.5243	12.7803	12.6786	20.9273	20.4118	13.094	25.1879	18.6789	15.8419	21.2237	14.7524	22.9627	3.04169	2.86002	0.00214958	3.35611	0	0.991241	4.30966	4.59724	4.7734
TCONS_00020313	=	ENSBTAT00000025630	XLOC_015083	HS3ST6	TSS16715	chr25:1486329-1492539	1029	-	110.665	117.561	137.026	110.98	138.361	113.318	121.354	109.803	139.01	139.01	94.0297	104.5	35.5485	92.8769	89.8712	60.5543	105.136	144.657	77.4016	86.3113	57.1013	77.3184	81.3383	63.978	96.0371	103.404	126.399	95.7321	87.7543	99.3608	86.7478	110.652	67.9832	40.1172	55.5134	56.7045	64.8081	41.5326	61.4752	31.1033	77.6825
TCONS_00004380	-	-	XLOC_003263	-	TSS3587	chr11:44129978-44131900	1922	-	12.4312	10.4203	11.763	10.3135	13.1412	11.807	13.2602	14.6986	13.2011	13.2011	13.0352	11.9179	0	11.2507	12.7262	22.1976	12.1145	12.9498	12.3506	9.31708	12.4241	9.12983	7.82553	13.959	9.77973	9.40359	11.3233	13.5854	9.67725	12.5773	13.6964	10.2242	21.2839	20.4545	20.3584	20.4866	19.9103	15.5981	23.5163	16.719	14.7501
TCONS_00032456	=	ENSBTAT00000001791	XLOC_024320	RPS12	TSS26892	chr9:71974706-71978252	463	-	1457.92	1369.88	1483.76	990.417	897.857	1389.31	1796.95	1467.62	901.677	901.676	1709.73	1804.52	1370.84	1809.26	1838.06	2222.06	1040.62	1198.27	2047.68	1906.04	1777.27	1611.49	1168.22	624.643	1298.22	1385.21	1664.12	1449.51	1576.2	1578.23	941.582	1137.5	4419.68	4658	4939.96	5032.33	5410.72	5260.02	5388.07	5622.58	5478.63
TCONS_00031710	=	ENSBTAT00000060387	XLOC_023717	SNORA30	TSS26238	chr8:23386996-23662561	108	-	0	0	0	0	0	0	0	0	0	0	0	0	0	0	0	0	0	0	0	0	0	0	0	0	0	0	0	0	0	0	0	0	0	0	0	0	0	0	0	0	0
TCONS_00021322	=	ENSBTAT00000061515	XLOC_015846	EIF3A	TSS17562	chr26:39584900-39616179	4276	-	17.9118	12.1099	14.7517	16.914	12.6777	16.9816	8.02443	17.7652	12.7438	12.7438	19.4819	25.6524	106.63	24.503	16.409	28.7838	18.4777	17.1554	18.7242	27.5117	13.4715	22.5876	9.66542	30.8563	17.9341	14.3258	25.8196	20.5388	6.40858	15.1768	13.9093	19.8954	6.17047	1.54175	4.81043	0	0.0217291	0.00506736	8.10164	0.556211	0
TCONS_00026411	j	ENSBTAT00000038564	XLOC_019728	ZNF385A	TSS21830	chr5:25802599-25823623	2213	-	7.90091	13.9015	0.0413896	9.00491	16.8868	9.19662	7.63893	10.8902	16.9715	16.9715	21.0317	21.5548	91.0026	16.1262	6.42986	69.0673	19.5442	5.95096	8.14602	16.5293	16.2116	5.40084	1.40682	15.4296	8.42079	3.37502	10.0322	20.3422	7.38933	22.6801	6.62386	9.61606	0	6.68768	5.82079	0.0192295	0	0.0613853	5.87412	0	0.0727903
TCONS_00011219	=	ENSBTAT00000024157	XLOC_008395	MYADM	TSS9252	chr18:62017130-62024751	1682	-	44.8614	32.5326	38.195	29.9995	29.5165	29.8775	32.4371	41.1014	29.6459	29.6459	41.2263	41.3856	4.79671	40.6692	32.779	62.5429	57.9664	53.9981	32.8662	32.0644	34.4812	36.1766	26.8374	11.0178	33.5681	39.0115	38.1741	34.9039	38.7241	33.1589	39.0396	38.2697	2.94976	0.230017	7.89293	19.968	13.8439	18.5721	22.3008	23.5949	28.8977
TCONS_00023251	-	-	XLOC_017294	-	TSS19150	chr29:42612613-42614504	1891	-	21.2228	18.8026	21.4088	25.1574	21.4115	18.8677	22.0123	23.2838	21.5092	21.5092	23.7039	29.7722	10.3814	22.5383	23.4774	26.3721	29.5656	23.7371	25.5352	26.3075	24.7375	30.1645	29.507	27.1378	22.4079	21.2588	19.5676	20.657	17.6248	17.0772	22.3161	19.0881	29.8574	30.1762	35.4513	26.7185	33.2919	32.8639	31.645	28.508	30.642
TCONS_00001193	j	ENSBTAT00000023484	XLOC_000895	ENSBTAG00000035556	TSS990	chr1:136947181-136961474	3294	-	2.6147	0.00222618	6.36733	0.00134236	27.5815	0	0.00631816	0.0109971	27.7243	27.7244	0.00901581	0.0924362	50.6391	0.0132265	2.70951	0.494635	17.4648	7.07707	12.6128	8.03829	13.2298	0.00145232	3.00603	0.00499161	4.27162	0.000985572	0.0049397	12.2633	10.4336	21.7307	6.81678	0.0016088	0.0176595	5.34279	0.0019229	0.0163077	0.000867674	0.00177798	1.36052	0.0123731	1.4365
TCONS_00023933	=	ENSBTAT00000062835	XLOC_017822	SNORA31	TSS19732	chr3:95937278-96434760	129	-	0	0	0	0	0	0	0	0	0	0	0	0	0	0	0	0	0	0	0	0	0	0	0	0	0	0	0	0	0	0	0	0	0	0	0	0	0	0	0	0	0
TCONS_00004543	j	ENSBTAT00000061117	XLOC_003384	FLT1	TSS3721	chr12:31678404-31850535	2216	-	22.7286	26.1924	18.3816	20.9268	20.7115	19.7195	21.0167	25.762	20.8075	20.8075	5.8951	4.20674	15.9908	6.28071	6.4542	11.1893	8.44719	4.30218	17.1457	10.5438	13.4443	17.2527	16.909	20.835	26.3007	24.7842	26.5538	19.7375	20.4345	20.3955	26.7382	24.7686	5.80662	7.27299	12.0651	4.64941	3.92085	5.80195	2.26205	5.07152	4.51638
TCONS_00018476	=	ENSBTAT00000015499	XLOC_013718	HIST1H1C	TSS15187	chr23:31636946-31637588	642	-	4.36015	7.13348	3.03511	6.05413	4.36312	6.42877	2.86763	3.6966	4.38359	4.38358	3.93843	2.37972	0	0.774258	2.30004	0	3.77217	0	6.85759	3.46229	3.03503	2.48778	4.60724	0	0.754466	5.28908	7.04476	5.17484	1.48243	2.66185	2.72573	1.22834	6.84073	5.54489	10.0187	6.29004	3.7005	7.26103	2.16144	1.04642	7.66177
TCONS_00027378	=	ENSBTAT00000011761	XLOC_020436	ESPL1	TSS22623	chr5:26891700-26913470	6568	-	5.30327	6.26501	6.10769	6.34118	6.60137	5.97224	5.79983	6.8423	6.63177	6.63176	5.31309	4.76798	7.13646	4.64381	5.53302	6.05782	4.93814	4.84538	4.10248	4.83479	3.63673	5.17896	5.17713	5.58557	5.84357	6.25267	5.66584	5.17623	6.41578	6.78184	5.56711	5.64496	5.29346	3.84389	4.64983	6.05304	5.86889	5.86961	6.285	4.73429	6.16527
TCONS_00024464	=	ENSBTAT00000063199	XLOC_018206	TUFT1	TSS20158	chr3:19238264-19289324	1560	-	10.4115	11.1746	14.5347	14.0123	2.61819	7.15138	9.5679	18.9564	2.6322	2.6322	6.34991	4.69126	0	4.44264	4.53093	3.06408	4.13939	5.75241	14.1469	13.5453	8.94592	16.8102	14.1091	19.381	14.2735	8.65649	7.9935	10.8494	11.0586	13.5739	7.34076	14.05	4.14269	1.63428	0	1.53344	1.84108	0.514933	0	2.1508	2.77976
TCONS_00010089	=	ENSBTAT00000063474	XLOC_007597	SETD8	TSS8346	chr17:54456707-54476577	1920	-	0	0	0.00672397	0.0067493	0	0.00458028	0	0	0	0	0.000959798	0.00618258	0	0	0.00107233	0.00616537	0.00433224	0.0770471	0.00216088	0.00164939	0.0082636	0.00684164	0.0250737	0.0242523	0.00507395	0.00392882	0.0119304	0.00376386	0.00163605	0.00154666	0.00303529	0.0025585	0.00112629	0.0144692	0.0299204	0.0289658	0.117225	0	0.110851	0.111883	0.113021
TCONS_00023404	j	ENSBTAT00000066030	XLOC_017413	MEF2D	TSS19283	chr3:14380071-14413740	2959	-	11.1181	8.88988	10.8462	9.69354	8.5306	8.46099	8.25425	7.35422	8.56678	8.56678	11.251	10.1548	17.2631	10.2892	11.7488	16.4785	10.5406	7.37852	4.76716	7.66207	7.43132	7.23537	7.41024	12.9155	7.82655	8.51326	7.30387	8.57274	3.45031	9.27909	3.36813	11.2169	8.67853	11.1365	12.829	8.34623	6.03628	9.15892	7.70167	5.86364	6.49205
TCONS_00033045	=	ENSBTAT00000060569	XLOC_024777	COX1	TSS27401	chrM:1452-16338	1545	-	72461.1	74190.3	71670.8	70219.6	67586.7	72826.8	73606.1	73660.3	67879.5	67879.5	76186.6	75608.8	59940.5	77404.9	77981.9	67066.3	71216.6	68761.5	77679.9	78585.6	77496.3	77558.9	73076.6	67946	74087.3	74430.7	73558	74999.2	74897.4	74176.2	69092.3	68417.5	57137.8	57785	56480.1	57576.7	57387.5	57997.5	56579.6	56150.3	54547.3
TCONS_00009309	=	ENSBTAT00000041499	XLOC_006999	5S_rRNA	TSS7700	chr16:66901986-66902096	110	-	71.349	0	0	0	0	0	0	0	0	0	0	0	0	0	0	0	0	0	0	0	0	0	0	0	0	0	0	0	0	0	0	0	0	0	0	0	0	0	0	0	0
TCONS_00001432	=	ENSBTAT00000059156	XLOC_001093	U6	TSS1192	chr10:12721324-12807326	107	-	0	0	0	0	0	0	0	0	0	0	0	0	0	0	0	0	0	0	0	0	0	0	0	0	0	0	0	0	0	0	0	0	0	0	0	0	0	0	0	0	0
TCONS_00028505	=	ENSBTAT00000024140	XLOC_021325	AREG	TSS23587	chr6:91126255-91138391	1381	-	6.08065	6.97624	8.77038	7.07009	5.67269	6.04125	6.33485	5.81972	5.69886	5.69886	10.2089	7.68299	0	7.56698	9.41573	19.6723	6.65434	3.52263	1.57036	2.4802	2.80618	2.7186	1.3789	1.05631	4.43267	4.75369	6.98889	4.99292	5.29307	7.6695	4.17877	5.18934	12.7946	14.5842	13.7648	12.182	11.0883	12.8899	9.44333	11.789	9.14374
TCONS_00005672	j	ENSBTAT00000016423	XLOC_004218	ECHDC3	TSS4652	chr13:12576088-12590757	1053	-	8.90653	9.57378	14.1181	8.56315	13.3239	11.8615	9.51121	8.15228	13.3856	13.3856	10.4835	9.48153	51.4123	5.67948	12.5026	33.6171	8.29936	9.3488	7.49411	7.51049	6.33661	7.68966	6.85572	3.80048	7.6977	7.88571	9.6893	11.6123	6.76209	9.95805	7.99923	4.749	15.9442	7.03837	12.6985	10.376	9.69683	9.32427	15.3238	6.4149	10.5817
TCONS_00014416	=	ENSBTAT00000024821	XLOC_010723	NABP1	TSS11860	chr2:80641458-80650245	1842	-	16.2906	14.0944	14.6323	16.9708	14.5412	15.309	16.3308	16.8961	14.6079	14.6078	9.83859	7.93072	11.19	12.7233	11.3387	4.38006	9.34764	13.9202	19.264	16.5537	21.4639	20.5184	18.7728	11.4124	19.5254	16.0778	17.8415	16.8473	20.4858	18.8855	19.7308	19.1786	9.49175	8.57634	8.57515	4.90952	6.62915	5.54656	7.28488	5.77052	5.36168
TCONS_00003799	j	ENSBTAT00000001868	XLOC_002854	FBXO11	TSS3131	chr11:29968078-30101580	3279	-	13.5094	16.5524	15.3175	15.802	15.9555	17.8459	14.8832	13.4832	16.0292	16.0292	12.5859	12.547	13.1857	13.0038	14.4693	15.1946	11.2738	14.9526	17.6535	18.0098	21.6881	18.3347	20.1653	14.6713	15.7361	14.1973	15.0111	17.3942	17.1142	16.376	16.5373	17.0551	9.85723	9.43408	7.31831	6.78726	9.15954	8.46832	8.34305	7.43785	7.52782
TCONS_00015642	=	ENSBTAT00000046448	XLOC_011627	CALM	TSS12858	chr20:8066340-8067501	1161	-	25.5046	22.5691	28.618	17.6614	21.0456	19.6252	27.3752	31.3693	21.143	21.143	26.3992	27.45	0	23.6995	25.3596	0	20.9222	11.8032	21.2778	23.974	32.6297	25.1621	29.7746	25.158	28.6796	22.6372	33.3797	25.234	18.9995	31.5259	26.1405	15.8936	43.8375	39.8947	35.1385	41.7725	49.634	41.3498	40.2413	35.7955	33.4298
TCONS_00005396	=	ENSBTAT00000021521	XLOC_004019	ID1	TSS4427	chr13:61726124-61727283	979	-	48.5831	43.9362	38.5911	43.8612	53.3788	58.1513	57.6338	48.7957	53.6253	53.6253	83.7222	66.8555	137.322	74.945	77.333	42.8929	73.7086	80.8277	33.0368	23.2192	32.3778	34.5573	31.7468	34.5319	50.6432	46.1478	60.7793	40.8721	47.904	58.5644	40.9695	47.4947	79.8767	81.274	78.0023	78.2347	84.7138	84.2081	85.4159	79.5449	86.2125
TCONS_00020326	=	ENSBTAT00000054195	XLOC_015093	bta-mir-1225	TSS16726	chr25:1627977-1666088	93	-	0	0	0	0	0	121.37	0	0	0	0	0	0	0	0	0	0	0	0	0	0	0	143.763	0	0	0	0	0	0	0	0	0	0	0	0	0	0	0	0	0	0	0
TCONS_00009131	=	ENSBTAT00000020441	XLOC_006873	PHF13	TSS7557	chr16:47632252-47635715	1246	-	13.6714	15.6965	14.621	16.0742	12.7712	12.9139	17.0424	12.4303	12.8297	12.8297	16.7699	14.1665	0	13.0463	16.7102	12.5895	17.8132	24.9435	13.2732	10.6982	9.96719	9.62279	9.12886	15.4761	9.82331	9.00057	12.3588	10.804	8.57325	11.1021	9.49466	8.85017	6.05515	8.84934	8.96088	7.37126	5.27886	6.45199	9.21871	3.81983	5.37496
TCONS_00011485	-	-	XLOC_008599	-	TSS9477	chr18:23297354-23302161	227	-	56.4559	43.9181	51.3953	58.4861	70.6828	25.0133	49.8648	23.9349	71.0059	71.0059	38.3474	51.0265	0	18.9981	56.6511	126.987	51.0078	17.9836	38.6258	14.5378	38.3363	35.0685	29.7978	44.8956	33.1778	26.4045	24.0241	32.5546	32.7189	56.3047	37.8562	30.5259	89.9671	71.7331	65.638	108.132	138.998	102.038	70.0396	101.478	74.6111
TCONS_00011774	j	ENSBTAT00000025175	XLOC_008812	ARHGEF1	TSS9714	chr18:51657598-51678147	3145	-	0.0005848	0.00394818	5.55942	0.00571706	0.403418	0.00466173	0.224464	6.50116	0.398709	0.39871	0.0294648	0.0193779	0.0005519	0.313843	0.0053158	12.9347	9.02013	10.686	2.2938	0.00241951	0.00269783	3.78559	0.00195832	0.00191893	0.000699888	0.445859	0.00214368	0.418054	0.150363	0.000326196	0.0325491	8.41216	0.260228	16.4651	0.00373503	6.36758	14.0927	13.0918	0.0262542	14.4845	13.7476
TCONS_00033534	=	ENSBTAT00000065414	XLOC_025157	ENSBTAG00000045636	TSS27826	chrX:91452107-91466900	83	-	0	0	0	0	0	0	0	0	0	0	0	0	0	0	0	0	0	0	0	0	240.833	0	0	0	0	0	0	0	0	0	0	0	712.252	0	0	0	0	0	673.593	0	319.294
TCONS_00016381	j	ENSBTAT00000045673	XLOC_012210	ENSBTAG00000006819	TSS13496	chr21:49665632-49738270	2654	-	27.686	24.7901	26.2163	0.0396122	27.041	24.6719	29.9559	26.7059	27.1707	27.1707	26.9485	26.1656	16.9096	29.8649	28.5343	30.4643	29.4525	21.3524	30.7273	29.9758	32.2868	32.36	26.082	34.3533	29.1079	30.7793	27.4558	31.1585	28.8406	27.4451	27.7812	29.4605	11.1605	18.9254	15.421	7.9976	18.0043	10.5204	18.5661	13.7575	7.47862
TCONS_00024132	=	ENSBTAT00000037089	XLOC_017964	UGT1A1	TSS19892	chr3:113907666-114032158	2270	-	466.314	470.138	455.588	508.095	504.946	464.552	457.104	451.683	507.28	507.28	412.596	417.914	350.983	426.142	417.131	417.371	464.206	427.379	344.839	359.033	338.499	317.483	352.359	347.299	424.418	419.765	427.907	425.231	429.892	424.71	447.854	471.731	390.301	407.565	414.949	411.282	423.479	428.771	419.522	454.105	421.798
TCONS_00021126	j	ENSBTAT00000017781	XLOC_015707	ANKRD22	TSS17402	chr26:10542025-10570091	1576	-	22.9489	19.548	25.5437	22.6267	13.3019	23.1555	19.6007	17.9994	13.3639	13.364	17.0149	16.2471	0.00520271	27.3568	13.3757	37.1819	24.4134	14.8987	19.6271	19.7323	25.7876	16.2691	20.8277	16.0038	21.1275	25.0129	23.271	12.386	12.5238	10.7807	12.4424	15.3236	9.82527	10.3187	17.7541	11.3254	12.3561	6.66874	7.69932	6.98446	3.50731
TCONS_00004365	-	-	XLOC_003248	-	TSS3572	chr11:1153638-1154132	494	-	8.58198	12.873	10.2804	5.62975	16.6089	6.39542	4.26362	5.4763	16.6847	16.6847	8.74179	10.9272	0	6.49369	8.65826	21.7093	11.031	6.07917	5.49041	14.9108	14.1458	5.95268	9.92874	14.8931	8.82889	3.31083	16.1079	7.64432	7.64432	13.2468	6.18236	8.33274	5.09775	9.23289	3.58391	1.05453	4.3272	4.20829	2.46418	2.28157	3.46215
TCONS_00029249	=	ENSBTAT00000036501	XLOC_021871	ABHD8	TSS24188	chr7:5744756-5751713	1909	-	6.32331	4.38849	7.43369	3.99171	5.40725	4.99967	6.79951	4.96294	5.43212	5.43212	9.56689	6.54881	0	6.58702	7.58625	4.90206	5.73851	5.94766	2.61362	3.2101	4.96255	3.56893	3.71106	2.44078	4.86643	6.21176	3.99589	4.95669	4.80359	6.32777	3.86457	4.87011	7.37903	6.87775	7.12896	10.3131	12.6888	14.1445	9.82958	9.14233	11.0153
TCONS_00027010	j	ENSBTAT00000054491	XLOC_020185	LPCAT3	TSS22337	chr5:103841284-103847397	1702	-	5.78664	6.99348	9.08363	8.71215	11.1183	2.62545	7.8448	11.2725	11.1682	11.1682	7.27731	4.93355	18.8045	10.8176	11.8959	27.0584	7.03897	9.70787	6.44313	11.2243	6.46662	4.69713	5.28734	22.8955	6.40556	6.24085	10.6845	11.2851	10.8588	7.00517	10.6298	6.09336	2.47208	4.06617	8.84772	5.37287	10.9272	9.91946	3.3574	9.90037	4.49391
TCONS_00025161	-	-	XLOC_018727	-	TSS20740	chr3:33871039-33871790	751	-	6.86152	7.43332	9.39367	6.7517	7.58816	7.3859	9.65848	8.7569	7.62279	7.62279	4.65953	4.65953	0	5.19188	3.46125	0	5.22641	6.48062	6.43827	5.96079	9.27995	10.1532	9.92287	1.98457	7.64718	5.88245	10.7323	11.6416	10.4774	6.05211	7.24968	9.7713	10.8688	9.8426	14.0088	11.2417	14.6077	12.337	13.1345	17.6337	9.84208
TCONS_00008400	=	ENSBTAT00000023068	XLOC_006352	ZC3H11A	TSS6976	chr16:1404591-1442264	2726	-	10.763	8.72249	9.37527	13.0908	7.45453	8.33212	7.38888	9.2398	7.49079	7.4908	5.3079	11.2491	0	6.49969	6.411	12.3673	9.52205	1.45926	13.2317	16.0144	12.0488	7.85068	13.1357	4.07268	9.30507	10.0592	18.0997	10.7249	8.82929	9.58406	8.40401	13.0192	0	0	1.19253	0.515362	0.00119664	0	0	1.77087	0.71128
TCONS_00024392	=	ENSBTAT00000060438	XLOC_018161	SNORA51	TSS20103	chr3:15687402-15697893	131	-	0	0	0	60.3082	0	0	0	0	0	0	0	0	0	0	0	0	0	0	0	52.8644	0	0	0	0	0	47.848	0	0	0	0	0	0	0	0	0	0	0	0	0	0	0
TCONS_00016934	j	ENSBTAT00000045466	XLOC_012630	TGM5	TSS13951	chr21:55515263-55549510	2970	-	30.4502	35.2246	37.818	44.6663	41.6772	35.3081	31.2318	36.1279	41.8742	41.8742	33.2868	35.3121	56.0229	36.7149	42.4899	36.114	38.4411	28.5185	27.5571	30.1395	31.1989	26.9695	31.8208	26.4084	46.671	48.0943	44.1881	47.6227	55.7291	47.7173	56.3881	49.1708	38.2549	29.8362	42.7597	36.464	36.2335	32.4119	41.6984	41.3933	38.4095
TCONS_00032964	j	ENSBTAT00000040201	XLOC_024711	MPC1	TSS27324	chr9:102880276-102893601	915	-	0	0	0	0	0	0	0.00127399	0.00562885	0	0	0	0	121.486	0	0	0.000691998	0	0	0	0.000918353	0	0	0.000880965	0.00188735	0.00103366	0	0	0	0.0158476	0.00164966	0	0	0	0.00196807	0.164643	0.00183807	0.000911051	0.00130036	0.0610856	0	0.00132505
TCONS_00030953	j	ENSBTAT00000016836	XLOC_023101	TNIP1	TSS25569	chr7:64295640-64339418	2072	-	12.082	16.4396	18.494	16.9192	13.2693	13.8411	5.56303	17.6354	13.3336	13.3336	8.41374	7.42841	0	7.62974	11.1825	28.8129	13.4667	10.5821	17.355	12.3821	20.1105	22.7174	22.6079	20.553	14.1419	20.8487	23.6817	14.6116	28.9106	8.66009	19.0523	16.3643	0	0	0	1.35097	8.49534	2.12031	0.0829553	3.39503	0
TCONS_00016974	=	ENSBTAT00000065230	XLOC_012657	5S_rRNA	TSS13981	chr21:57844280-57844399	119	-	0	0	0	0	0	0	0	0	0	0	0	0	0	0	0	0	0	0	0	0	0	0	0	0	0	0	0	0	0	0	0	0	0	0	0	0	0	0	0	0	0
TCONS_00029785	=	ENSBTAT00000066209	XLOC_022262	PTBP1	TSS24620	chr7:45016209-45026949	3029	-	0.00690936	0.00435013	0.021182	0.00408689	0.0135461	0.00718166	0.00897382	2.38164	0.0122326	0.0122325	8.55812	0.00752602	0	0.015762	23.8471	61.9367	0.0175931	0.0238059	0.0114362	0.0045127	0.0195584	0.199007	8.35078	15.9473	0.0426792	0.00340115	0.00101009	0.00455524	0.00498641	0.00781764	0.0192838	0.00293245	0.036879	0	0	0.133509	0.00298782	0.00411722	0	0.0156768	0
TCONS_00021389	=	ENSBTAT00000012098	XLOC_015893	INPP5A	TSS17616	chr26:51125103-51221695	1135	-	10.6945	2.82319	9.3267	15.1821	12.583	4.75197	12.2498	5.83702	12.6423	12.6423	8.45638	6.35142	30.652	20.2238	10.7557	32.7009	25.7125	14.4807	8.96297	5.76215	7.77482	0.550242	8.0343	17.749	12.5076	15.588	21.8285	19.0814	17.1692	12.7492	17.3597	18.2574	13.6416	2.69847	9.15853	10.5209	13.2956	6.85341	11.5398	8.38565	11.2335
TCONS_00033445	j	ENSBTAT00000019260	XLOC_025091	POF1B	TSS27752	chrX:74868705-74967906	2886	-	77.0565	79.093	75.2698	74.5304	68.5145	67.192	70.7814	72.1756	68.826	68.826	39.9209	48.7116	38.5698	43.3925	50.1399	44.9377	41.0302	41.0747	63.0423	55.8542	72.3844	58.9888	67.3789	69.7502	65.5144	66.3694	68.2765	62.4056	63.5146	65.0099	64.5481	64.4003	51.5525	47.4726	43.6772	29.0819	26.7351	27.3357	30.0103	29.1544	26.2591
TCONS_00017027	=	ENSBTAT00000023084	XLOC_012703	BAG5	TSS14030	chr21:69841703-69847179	1794	-	6.82473	6.72377	3.92288	7.15949	6.69777	9.48195	9.67485	9.34486	6.73074	6.73074	7.02445	5.88731	33.379	4.3599	6.70917	0.000560021	4.82861	8.2073	6.95506	3.58343	4.52443	1.96919	4.62946	10.8991	7.55759	6.33382	6.67962	3.77588	5.20393	10.6621	4.01229	6.612	9.16353	10.6446	3.45794	8.48137	4.83293	6.32281	2.94201	6.62901	6.45862
TCONS_00006943	=	ENSBTAT00000004524	XLOC_005180	OTUD6B	TSS5716	chr14:75658765-75673007	955	-	20.462	23.4148	20.4718	17.4458	17.6017	24.0116	23.1262	15.1869	17.6861	17.6861	18.3564	19.4263	0	18.405	22.2688	35.7018	17.6562	15.3821	29.5189	29.1236	24.5143	27.3125	25.1488	30.1571	18.585	28.2024	31.2959	22.2303	20.1859	24.2544	21.01	31.5768	11.8625	10.373	15.6931	16.98	10.83	5.53744	7.58933	10.1485	7.76923
TCONS_00017795	=	ENSBTAT00000050942	XLOC_013228	ENSBTAG00000036442	TSS14635	chr22:42636103-42636210	107	-	0	0	0	0	0	0	0	0	0	0	0	0	0	0	0	0	0	0	0	0	0	0	0	0	0	0	0	0	0	0	0	0	0	0	0	0	0	0	0	0	0
TCONS_00013707	=	ENSBTAT00000006445	XLOC_010220	KRT15	TSS11299	chr19:42343663-42434559	1705	-	1094.12	1032.71	1115.5	1079.71	1123.42	1015.18	1044.68	1046.9	1128.77	1128.77	1519.39	1544.69	1759.06	1465.18	1436.33	1645.27	1530.55	1667	854.494	850.066	813.585	814.48	909.974	938.773	1020.15	975.257	1036.05	965.453	969.94	979.082	1059.48	1039.81	1326.76	1312.89	1236.45	1204.83	1212.3	1199.39	1245.44	1112.43	1199.13
TCONS_00021928	=	ENSBTAT00000022213	XLOC_016329	PPIF	TSS18084	chr28:35167467-35174347	1419	-	211.35	218.254	209.814	225.654	228.511	210.227	229.239	214.941	229.56	229.56	178.869	185.299	82.2766	174.427	172.197	148.249	198.179	195.288	179.732	154.948	171.322	158.381	189.437	163.495	162.681	157.236	174.675	149.261	165.386	164.669	173.246	193.532	247.847	214.299	234.869	181.512	201.041	189.628	191.684	209.978	202.211
TCONS_00023015	=	ENSBTAT00000060294	XLOC_017138	SNORD31	TSS18975	chr29:41852569-41854156	68	-	0	0	0	0	0.248413	0	0	230.803	0.221504	0.221492	0	0	0	0	0	0	0	0	0	0	0.217257	0	0	0	0	0	0	0	129.187	0	0	0	0	0	0	55.6177	0	0	674.932	0	0
TCONS_00027963	j	ENSBTAT00000042737	XLOC_020888	BID2	TSS23123	chr5:109639239-109656755	1227	-	0	0.000555592	0	0	0.00111193	0	0	0.071637	0.000995447	0.000995455	0.00160217	0	0	0.0065768	0	0	0	0	0	0.000925917	0	0.000694967	0.00166946	0.00200126	0	0	0.22357	0	0	0.000317825	0	0.00734878	0.0168966	0.00133505	0.000327772	0.000958468	0.000990408	0.00138911	0.000516652	0.00129574	0.000632267
TCONS_00030660	=	ENSBTAT00000006596	XLOC_022898	MXD3	TSS25341	chr7:40136163-40140496	1055	-	6.99889	8.41891	5.7588	8.42912	6.35562	6.88487	5.67591	4.19538	6.38527	6.38527	5.72863	5.74878	0	6.48039	4.26641	20.6629	6.7763	5.34498	4.07664	2.06167	4.55588	2.50734	4.8797	8.48131	3.98436	4.88852	6.65335	5.63717	8.38864	5.50308	6.80211	8.49031	2.74376	7.71919	9.45348	6.35643	7.32084	14.4756	0	13.9898	5.61286
TCONS_00014057	=	ENSBTAT00000042547	XLOC_010439	RPL38	TSS11561	chr19:57835001-57839034	325	-	1158.6	1302.64	1374.78	1471.79	1257.35	1316.85	1315.49	1267.1	1263.17	1263.17	1678.95	1629.43	957.554	1565.03	1550.11	1314.82	1892.67	1777.19	1121.46	1113.93	1128.11	1107.61	1201.29	1216.81	1032.83	1144.77	1080.29	996.234	1149.05	1206.31	1319.73	1307.89	1838.65	1948.43	1684.55	2206.88	2270.39	2289.88	2156.76	2243.68	2231.27
TCONS_00025419	=	ENSBTAT00000060101	XLOC_018955	U6atac	TSS20975	chr4:71394902-71488446	126	-	0	0	0	0	0	0	0	0	0	0	0	0	0	0	0	0	0	0	0	0	0	0	0	0	0	0	0	0	0	0	0	0	0	0	0	0	0	0	0	0	0
TCONS_00004397	-	-	XLOC_003280	-	TSS3604	chr11:73130637-73130882	245	-	75.6284	37.8142	29.5823	35.4371	35.8446	26.8378	69.7784	48.2597	36.0082	36.0082	33.0157	44.021	0	38.1503	27.2502	0	30.8603	15.3064	38.7072	25.0287	38.3567	23.9807	31.2488	37.4986	50.017	50.017	40.5573	38.4945	38.4945	9.52956	18.6795	41.9612	38.5061	30.996	24.0633	15.9309	29.054	26.4896	24.8177	17.2339	29.0572
TCONS_00005535	=	ENSBTAT00000042469	XLOC_004114	bta-mir-544b-1	TSS4536	chr13:70727511-70859012	85	-	0	0	0	0	0	0	0	0	0	0	0	0	0	0	0	0	0	0	0	0	0	0	0	0	0	0	0	0	0	0	0	0	0	0	0	0	0	0	0	0	0
TCONS_00007536	=	ENSBTAT00000060080	XLOC_005668	U6	TSS6240	chr15:74652042-74830690	102	-	0	0	0	0	0	0	0	0	0	0	0	0	0	0	0	0	0	0	81.3476	0	0	0	0	0	0	0	0	83.5736	0	0	0	131.121	0	0	0	0	0	0	0	0	0
TCONS_00026221	=	ENSBTAT00000060078	XLOC_019571	Y_RNA	TSS21661	chr4:112975141-112975253	112	-	0	0	0	0	0	0	0	0	0	0	0	0	0	0	0	0	0	0	0	0	0	0	0	0	0	0	0	0	0	0	0	0	0	0	0	0	0	0	0	0	0
TCONS_00002248	=	ENSBTAT00000022154	XLOC_001695	ABHD4	TSS1859	chr10:22044788-22056411	1036	-	5.36068	0.0296632	12.7308	4.77419	2.22864	1.97656	10.2171	0.85262	2.23176	2.23176	5.84342	0	13.8475	8.31891	0	8.82577	0.00177867	0.00412069	0.000506234	0	0.948392	10.485	7.24979	13.8501	4.31601	8.35295	0.0161393	3.10057	2.37626	0.0107883	2.52739	0.824298	1.9699	0	0	1.04525	2.61282	0.817863	0.00029738	1.20839	1.50269
TCONS_00009908	=	ENSBTAT00000060430	XLOC_007459	U6	TSS8193	chr17:5220659-5220766	107	-	0	0	0	0	0	0	0	0	0	0	0	0	0	0	0	0	0	0	0	0	0	0	0	0	0	0	0	0	0	0	0	0	0	0	0	0	0	0	0	0	0
TCONS_00020856	=	ENSBTAT00000028140	XLOC_015498	CYP26A1	TSS17177	chr26:14460221-14463796	1721	-	283.769	265.411	275.968	278.193	271.603	280.678	286.24	282.796	272.861	272.861	344.901	376.461	257.442	363.991	366.289	379.761	337.834	337.224	162.586	163.617	179	162.248	151.844	164.583	233.746	228.799	246.206	253.471	241.847	249.859	219.421	224.729	237.247	244.491	232.709	264.621	271.039	259.299	257.166	248.924	266.831
TCONS_00012060	=	ENSBTAT00000010193	XLOC_009026	NDUFA3	TSS9956	chr18:63462788-63466137	358	-	570.335	587.304	564.772	553.895	581.016	695.4	559.892	672.624	583.664	583.664	673.864	679.353	131.108	658.41	628.227	637.984	606.923	579.749	648.092	620.697	638.676	660.67	615.025	505.453	596.343	500.023	760.373	527.369	546.046	564.824	540.614	577.872	230.792	185.844	229.287	257.558	243.149	262.933	283.259	265.733	257.568
TCONS_00026089	=	ENSBTAT00000006094	XLOC_019468	WASL	TSS21544	chr4:88775430-88856633	2929	-	7.28525	4.04246	10.0355	5.60217	2.80131	10.3444	4.80211	11.264	2.81318	2.81318	3.9699	2.04214	13.1227	2.45215	1.49496	7.86431	3.56105	3.79985	5.28774	3.38288	0.00598047	4.47625	1.83344	13.8887	8.75981	4.85452	9.33359	4.07829	8.04458	5.4999	8.02824	5.1069	0.000445436	1.27492	0.0012813	0.000281715	0.815698	0.000349621	0.000316771	0	1.1507
TCONS_00020334	=	ENSBTAT00000054214	XLOC_015097	bta-mir-1842	TSS16732	chr25:1744520-1747344	60	-	386.356	0	0	0	0	0	0	0	0	0	0	0	0	0	0	0	0	0	0	0	0	0	0	0	0	0	0	0	0	0	0	0	0	0	0	0	0	0	0	0	0
TCONS_00003471	=	ENSBTAT00000017322	XLOC_002615	LLRC8A	TSS2865	chr11:99411363-99438771	4284	-	33.8751	32.2453	33.605	34.7025	30.8385	33.161	28.9981	23.6687	30.9802	30.9802	29.7278	30.6558	21.3195	31.138	30.5297	32.5834	28.2506	33.2611	27.495	29.7552	27.58	29.8715	24.5599	19.7418	32.0061	29.9338	30.405	26.5671	31.3157	29.6122	29.0483	30.503	36.3196	36.2011	31.625	33.7932	30.1961	35.1945	36.3333	34.9244	30.6049
TCONS_00024436	j	ENSBTAT00000017959	XLOC_018191	SPRR3	TSS20141	chr3:17796514-17798541	986	-	18.1127	6.09297	0.0268971	25.6336	24.2897	0.00339212	0.0612465	18.7469	24.3997	24.3997	15.918	17.7686	70.078	15.4282	17.477	0	23.6881	29.4671	13.7306	1.82877	0.0321885	26.2742	25.3776	18.4957	0.00273043	18.0821	1.37609	25.5922	17.6905	27.9535	27.1867	25.9577	0.788425	0	0	0.00721824	18.4363	0	0	20.3591	4.54532
TCONS_00008510	=	ENSBTAT00000060173	XLOC_006435	U6	TSS7068	chr16:32961374-33072297	107	-	0	0	0	0	0	0	0	0	0	0	0	0	0	0	0	0	0	0	0	0	0	0	0	0	0	0	0	0	0	0	0	0	0	0	0	0	0	0	0	0	0
TCONS_00033071	=	ENSBTAT00000060544	XLOC_024786	ENSBTAG00000043582	TSS27427	chrM:1452-16338	66	-	330250	321297	299294	369630	359141	338724	333423	333993	360809	360809	398530	429514	306717	421403	405914	397899	413514	456949	481298	466575	485300	465310	524438	491510	361892	397523	376799	376493	384117	381124	379953	394258	133253	130839	126373	135418	150024	138601	125152	147220	134565
TCONS_00013073	=	ENSBTAT00000064046	XLOC_009762	bta-mir-378d	TSS10783	chr19:8651762-8720657	91	-	0	0	0	0	0	0	0	0	0	0	0	0	0	0	0	0	0	0	0	0	0	0	0	0	0	0	0	0	0	0	0	0	0	0	0	0	0	0	0	0	0
TCONS_00021760	-	-	XLOC_016202	-	TSS17948	chr27:37366703-37367231	528	-	6.72927	11.5359	14.477	16.3963	10.6313	5.73115	7.64154	15.9494	10.6798	10.6798	7.83381	17.6261	0	12.6083	9.69869	0	7.6885	13.6194	8.85625	11.1351	10.7263	13.8694	20.0193	6.67311	10.8788	6.92288	10.8261	10.7648	5.87171	3.39169	16.6206	8.9607	12.5627	11.0319	16.0583	17.01	9.04809	18.856	15.4576	12.2676	26.8888
TCONS_00018209	=	ENSBTAT00000041552	XLOC_013514	5S_rRNA	TSS14966	chr23:16376205-16390351	115	-	0	0	0	0	0	0	0	0	0	0	0	0	0	0	0	0	0	0	0	0	0	0	0	0	0	66.622	0	0	0	0	0	0	0	0	0	0	0	0	0	0	0
TCONS_00012581	j	ENSBTAT00000022759	XLOC_009427	PHB	TSS10400	chr19:37828779-37840193	1805	-	0.0163257	0.0022497	0.00496361	0.00367499	0.00774634	0.00187274	0.00173293	0.00319058	0.0066862	0.00668617	0.00566596	0.01799	1.10453	0.00714541	0.00343308	0.00635638	0.00775452	2.48787	0.149974	0.0027831	0.00191844	0.0145382	3.80081	0.00257263	0.00379929	0.0245703	0.00240687	0.00718341	0.00416941	0	0.010273	0.00388423	0.0021016	0.00250643	0.0157621	0.00981576	0.00234225	0.00374543	0.00528758	0.00931906	0.0015764
TCONS_00016315	j	ENSBTAT00000022949	XLOC_012160	COX5A	TSS13440	chr21:34156246-34167492	891	-	273.452	236.523	0.021246	7.40568	234.812	261.446	18.648	231.614	235.925	235.925	221.193	204.425	0	247.698	0.0102591	76.8576	70.2814	274.206	0.0173138	0.0122839	10.2112	163.366	194.082	0.170178	0.396507	0.0132404	211.5	99.743	195.332	300.744	0.0227241	341.097	3.97448	4.23629	7.74997	0	7.80559	0	0	0	9.85742
TCONS_00019373	=	ENSBTAT00000059084	XLOC_014368	U6	TSS15925	chr24:46370313-46370417	104	-	0	0	0	0	0	0	0	0	0	0	0	0	0	0	0	0	0	0	0	0	0	0	0	0	0	0	0	0	0	0	0	0	0	0	0	0	0	0	0	0	0
TCONS_00016322	=	ENSBTAT00000061300	XLOC_012164	CYP1A1	TSS13444	chr21:34342784-34346339	1834	-	0	0	0.000627012	0	0.00221244	0	2.0647	0	0.001934	0.00193397	0	0	0	0	0	0	0	0.00422242	0.0001976	0.00984085	0.000528772	0	0.00204802	0	0.00015448	0	0.00163187	0.000371757	0.000233117	0.000650906	0.000374402	0.00106957	0	0.0107859	0.000345873	0	0.000206889	0.00048395	0.000215794	0.000632098	0.000950131
TCONS_00025523	=	ENSBTAT00000063747	XLOC_019036	ENSBTAG00000047361	TSS21063	chr4:93655276-93685724	451	-	46.3119	42.1694	39.0135	63.372	46.3206	47.3323	64.8005	44.2373	46.5329	46.5328	29.1945	48.9853	309.104	40.5556	46.9722	27.7119	49.7338	58.335	32.8469	34.1492	31.3682	35.6149	59.2761	42.7086	29.2559	47.8621	41.7131	43.5128	40.6348	34.5672	53.4492	48.8378	175.946	157.708	173.892	176.696	169.667	221.191	195.479	179.993	208.35
TCONS_00025767	=	ENSBTAT00000033330	XLOC_019222	DNAJB6	TSS21272	chr4:119417947-119462726	807	-	4.18931	7.73923	7.6891	1.53654	9.19876	5.2311	7.85172	11.0457	9.2424	9.2424	10.1992	4.97099	0	5.30776	4.81034	17.6627	5.77953	17.3626	5.14273	6.7772	3.48109	4.07657	4.13575	3.67108	14.3019	4.35301	11.8863	11.7268	12.5893	7.18233	9.65986	8.60494	7.85348	7.33801	5.96244	2.76759	1.24376	2.78003	5.1967	1.05978	7.26968
TCONS_00009324	=	ENSBTAT00000033913	XLOC_007010	CENPF	TSS7712	chr16:70439847-70501645	9359	-	3.4249	3.71574	3.15739	3.28762	3.11399	3.07838	3.2146	3.44034	3.12884	3.12884	1.61358	2.23073	0	2.27493	2.56959	3.28408	1.47085	1.80854	3.85039	3.33519	3.58031	3.03436	4.12199	3.12722	3.42214	3.9147	3.64204	3.18683	2.95024	4.17596	3.16376	3.65327	2.57908	2.067	2.38033	2.37144	2.5016	2.20572	2.24875	2.27386	2.11
TCONS_00020851	=	ENSBTAT00000012347	XLOC_015493	KIF11	TSS17172	chr26:14042392-14087768	3809	-	5.83267	4.97185	3.93328	3.85184	3.4561	5.18497	4.81169	5.33809	3.47216	3.47216	3.12578	2.53058	0	2.90993	3.9816	9.12589	4.0189	2.48651	4.36905	6.49424	7.1118	5.12161	5.9965	8.36281	5.01037	6.21407	2.68299	4.39378	4.4706	5.29942	3.89432	4.2005	6.39049	5.10638	4.09203	3.94775	5.25622	5.30832	5.14913	4.61569	4.43122
TCONS_00001758	=	ENSBTAT00000060137	XLOC_001340	U6	TSS1463	chr10:51500300-51570991	107	-	0	0	0	0	0	0	0	0	0	0	0	0	0	0	0	0	0	0	0	0	0	0	0	0	0	0	0	0	0	0	0	0	0	0	0	0	0	0	0	0	0
TCONS_00012179	=	ENSBTAT00000016986	XLOC_009132	LPO	TSS10069	chr19:9441747-9471520	2709	-	25.2726	26.07	19.1855	20.673	25.7611	19.5197	25.039	17.7686	25.8784	25.8784	0.000479298	4.15197	0	0.0145631	2.87128	0	0.0591072	3.66486	14.1895	19.6311	20.9105	18.7009	21.4408	22.1766	19.8954	16.9486	18.8463	19.2137	18.2385	17.8784	15.8274	18.6991	13.659	15.6804	16.2245	7.37133	8.14903	9.96204	0.0160494	9.19546	5.32901
TCONS_00013277	=	ENSBTAT00000041674	XLOC_009920	5S_rRNA	TSS10955	chr19:22856213-22856325	112	-	67.3029	0	0	0	0	0	0	0	0	0	0	0	0	0	0	0	0	0	0	0	0	0	0	0	0	0	0	0	0	0	0	0	0	0	0	0	0	0	0	0	0
TCONS_00009226	=	ENSBTAT00000024915	XLOC_006926	DDI2	TSS7623	chr16:53130393-53168270	1200	-	8.0325	3.32769	8.88634	5.50629	6.67325	1.66301	3.70944	2.64095	6.70201	6.70201	0.00446752	0	0	4.94495	2.65743	23.4903	2.33371	9.35775	0.493407	4.67054	0.000908813	0.00109027	3.92431	5.28592	8.56586	0.206854	1.66903	5.654	2.84464	11.4012	0.00455822	0.0144509	0.986994	2.29679	0.00291022	0	0	0	2.71363	0	2.43166
TCONS_00003108	=	ENSBTAT00000033091	XLOC_002354	RPS27A	TSS2578	chr11:37823274-37825724	471	-	1536.61	1557.35	1644.5	1729.3	1696.13	1590.6	1587.38	1556.9	1704.06	1704.06	1846.82	1758.26	1501.88	1882.1	1778.55	2169.88	1885.77	1916.57	1638.92	1515.18	1680.99	1463.25	1671.3	1735.05	1426	1489.98	1562.61	1469.01	1461.18	1450.15	1719.3	1405.08	2182.74	2232.2	2069.25	2760.27	2537.95	2740.49	2821.47	2547.43	2406.94
TCONS_00026515	=	ENSBTAT00000016242	XLOC_019800	TUBA1B	TSS21909	chr5:30864528-30868119	1732	-	123.742	115.475	119.936	126.097	130.881	118.087	122.484	115.304	131.48	131.48	145.28	137.193	140.336	156.921	137.853	143.788	152.33	152.448	146.037	153.942	162.446	157.356	171.541	170.195	116.532	99.563	103.276	107.397	119.803	88.5584	109.588	116.44	107.18	107.69	123.681	142.432	145.006	138.441	146.524	157.8	147.651
TCONS_00018874	=	ENSBTAT00000060143	XLOC_013994	SNORD48	TSS15503	chr23:27325743-27325806	63	-	0	0	0	0	0	0	0	0	0	0	0	0	0	0	0	0	491.865	1219.24	0	0	0	0	0	0	0	0	0	0	0	0	0	0	0	0	0	0	0	0	0	0	0
TCONS_00023073	=	ENSBTAT00000002174	XLOC_017170	EHD1	TSS19012	chr29:43702848-43708257	1188	-	45.8121	41.7155	54.7917	41.9688	43.1428	45.0728	45.6746	52.7684	43.3431	43.3431	38.3486	41.2266	106.897	37.7095	35.325	46.9955	36.091	42.0256	36.6977	35.8464	35.9149	32.9585	32.5889	32.6958	42.9216	46.9956	44.0951	40.3888	35.0602	39.432	47.1236	44.6548	29.4192	24.5942	18.243	22.5388	13.4475	22.8445	18.5533	21.6328	32.0348
TCONS_00031263	=	ENSBTAT00000020731	XLOC_023369	ERMP1	TSS25849	chr8:39132927-39191004	3032	-	21.7956	22.5536	30.1736	22.8364	24.4731	21.6084	27.9014	22.4062	24.5831	24.5831	17.9109	16.033	47.715	9.01045	13.4411	13.4871	7.59334	12.3011	30.7438	24.7406	22.8102	23.0637	23.9526	26.8516	40.689	37.109	31.3041	44.5876	37.0793	40.6682	34.0413	35.0298	16.089	19.7577	12.0021	14.7227	12.1771	12.8736	15.746	14.5854	14.8129
TCONS_00010901	j	ENSBTAT00000044153	XLOC_008178	PLD3	TSS9003	chr18:49985884-50005035	1920	-	16.6494	0.0091259	0.0102073	26.2651	0.0222281	21.5941	0.00675384	0.0191418	0.0199912	0.019991	0.163666	18.2931	158.147	0.00779089	0.0208969	163.488	0.032488	0.124793	0.00505045	0.00629808	0.00396948	0.00272763	0.0597894	0.01678	0.288774	0.0586464	0.15664	21.0142	0.0494826	0.0119716	0.124642	0.0115509	0.0297555	8.82959	0.0124772	1.68091	0.0645106	0.0137075	0.00867297	0.014064	0.00986952
TCONS_00010154	=	ENSBTAT00000024107	XLOC_007640	PEBP1	TSS8393	chr17:59333428-59337958	1402	-	106.827	102.697	108.81	91.5765	92.6008	101.43	99.5611	96.1652	93.0303	93.0303	103.472	97.0919	104.014	93.7109	96.216	118.834	108.009	111.735	72.8935	67.0481	77.8691	65.8	76.5358	79.1153	83.3029	86.9886	105.29	94.4157	95.9514	85.7603	96.154	92.4102	133.189	117.756	127.804	142.507	153.327	144.082	145.383	154.95	147.5
TCONS_00000047	=	ENSBTAT00000018917	XLOC_000035	CCT8	TSS38	chr1:6475461-6489207	1870	-	76.828	89.2868	84.3611	73.2708	80.8022	83.1339	81.4594	78.3595	81.1811	81.1811	74.1736	68.7378	64.9917	61.3239	73.0872	85.4441	60.3112	61.0127	84.4002	74.8068	84.0136	83.6231	85.9561	89.4479	70.1981	91.4002	91.4991	87.6588	84.986	83.6702	80.3688	72.6086	63.7254	62.4162	62.8314	72.0373	69.0213	70.4413	67.7403	75.2745	71.1741
TCONS_00014166	=	ENSBTAT00000013496	XLOC_010531	POLR2D	TSS11656	chr2:4554333-4566519	809	-	0	0	0	0	0	0.759495	1.57758	2.39869	0	0	0	0.895852	36.2666	0	0	0	0.0782997	0	0.506976	0.00156478	0.000528898	0	2.12427	7.23463	0.000812251	0	0.00269509	0	2.3888	0.605159	0	1.25793	5.32435	0	5.01001	6.91783	10.5893	1.4794	7.24249	10.8025	3.10513
TCONS_00019689	-	-	XLOC_014608	-	TSS16198	chr24:26339850-26449040	6164	-	24.0101	23.5879	24.9962	24.4393	23.8099	22.7558	22.1267	25.2548	23.9186	23.9186	20.1033	22.1998	20.5972	20.763	21.4551	25.63	22.4285	22.129	27.44	26.5275	26.5491	26.4122	28.5716	26.3739	22.5837	24.4294	23.0776	22.4007	23.0991	22.8071	26.8839	25.9054	36.9876	37.3938	40.3721	30.1384	32.5675	33.3286	29.4556	32.9964	33.0395
TCONS_00032327	=	ENSBTAT00000023937	XLOC_024223	CD164	TSS26785	chr9:41246267-41258831	1198	-	59.4727	57.9018	76.0941	54.5529	44.4171	52.7361	57.1524	68.5401	44.6212	44.6212	52.0743	55.9125	128.755	54.6617	51.2846	78.0046	36.2057	36.0707	55.5017	41.8885	49.1399	58.766	49.2083	30.2969	66.6154	62.7439	69.5935	67.7678	59.1117	60.1026	42.4984	50.1469	1.99998	8.52334	0	0.00401955	14.6009	0.00416963	0	2.9833	4.7034
TCONS_00022310	=	ENSBTAT00000027163	XLOC_016615	DLG2	TSS18395	chr29:12105146-12324823	1268	-	12.4668	2.55122	18.1349	13.0069	16.1404	17.5194	19.7489	10.9319	16.2134	16.2134	11.2292	7.9632	0	13.913	11.4873	0	4.14648	0.93043	14.3516	16.1837	24.5277	27.947	20.3694	17.3153	6.09651	5.3285	22.0434	15.9356	14.9896	16.4723	15.8822	17.6669	2.09914	6.04674	5.03062	4.10444	0.0974951	1.95686	0.0267088	3.29965	0.00231545
TCONS_00033856	=	ENSBTAT00000042403	XLOC_025429	bta-mir-542	TSS28111	chrX:18180132-18180229	97	-	0	0	0	0	0	0	0	0	0	0	0	0	0	0	0	0	0	0	0	0	0	0	0	0	0	0	0	0	0	0	0	0	0	0	100.385	0	0	0	0	0	0
TCONS_00034386	j	ENSBTAT00000023087	XLOC_025860	SAT1	TSS28571	chrX:126467433-126470500	2537	-	63.9893	74.2623	70.0661	63.4229	63.9356	64.2673	62.6784	61.7577	64.2267	64.2267	53.5377	55.0359	76.2726	58.653	54.9858	51.5551	52.2162	56.809	70.1861	69.6414	80.974	80.5204	74.7146	89.0002	49.5053	56.191	63.1202	55.5674	58.5147	60.2378	52.4225	49.7216	39.7397	44.1961	47.8666	18.4568	21.2863	20.9336	23.7686	19.3836	24.3844
TCONS_00005771	=	ENSBTAT00000011067	XLOC_004290	OVOL2	TSS4732	chr13:38575830-38604712	1191	-	9.44269	9.00739	9.55098	9.8296	7.45773	10.1534	10.9713	10.9366	7.49238	7.49238	12.2815	13.223	0	15.6556	15.9685	13.7601	14.5501	16.5327	6.19625	5.61173	8.02475	7.09436	7.79062	3.39807	10.1603	10.5348	9.5033	9.12985	9.81031	13.1563	8.54838	9.60102	10.6982	14.9788	12.0894	13.4539	14.766	14.8331	16.2869	15.1693	13.4738
TCONS_00030522	j	ENSBTAT00000019653	XLOC_022803	ANKRD24	TSS25230	chr7:21041313-21063285	4556	-	0.00127308	0	0.00204984	0.0273063	9.50865	8.71767	0.0084766	0	9.5553	9.5553	0.00410677	0.00102149	0	0.00563307	0.0290821	30.6062	0.0101759	0.00394986	7.39969	0.0017396	0	0.00170721	0.0167061	6.50181	0.00772195	1.58782	0.0334268	0.0171136	0.000954925	0.765469	0.0467216	6.6479	0.138589	0.000823556	8.95232	0.000461605	0.00155832	0	0	0	0
TCONS_00003603	=	ENSBTAT00000044045	XLOC_002711	IFITM5	TSS2969	chr11:107202289-107203655	702	-	4.9528	4.8617	4.31013	6.10815	3.73061	3.03286	9.10388	3.93341	3.74761	3.7476	9.09445	9.13175	0	3.15939	6.36457	0	4.72246	7.88291	5.40866	3.06547	2.63785	2.18652	3.29366	2.48845	3.82215	5.14232	4.80252	4.98277	4.37418	6.68633	4.68183	5.26528	6.48099	10.6474	5.18362	10.9772	4.68804	10.2706	8.1924	7.59847	8.93887
TCONS_00028467	=	ENSBTAT00000062782	XLOC_021291	5S_rRNA	TSS23553	chr6:86241886-86241979	93	-	0	0	0	0	0	0	0	0	0	0	0	0	0	0	0	0	0	0	0	0	0	0	0	0	0	0	0	0	0	0	0	0	0	0	0	0	0	0	0	0	0
TCONS_00025697	=	ENSBTAT00000060453	XLOC_019177	Y_RNA	TSS21220	chr4:112970774-112970876	102	-	0	0	0	0	0	0	0	0	0	0	0	0	0	0	0	0	0	0	0	0	0	0	0	0	0	0	0	0	0	0	0	0	0	0	0	0	0	0	0	0	0
TCONS_00027932	=	ENSBTAT00000021104	XLOC_020869	RHNO1	TSS23100	chr5:107374653-107377720	1483	-	5.67283	12.284	7.49259	8.23012	10.2747	8.66899	8.64944	12.0733	10.3216	10.3216	7.99675	10.4198	0	11.2837	9.57382	4.87934	8.52696	4.00886	8.79399	7.67853	7.71939	11.1826	11.4665	14.5181	9.56172	9.55784	8.12581	5.10053	7.29835	7.19269	8.08545	7.28184	9.02133	7.84177	7.82365	8.59287	12.3922	7.6997	13.7563	15.0352	12.4778
TCONS_00004401	-	-	XLOC_003284	-	TSS3608	chr11:86918232-86918572	340	-	15.684	11.2029	30.6743	8.81887	12.3893	26.7154	17.8103	20.0165	12.4458	12.4458	29.6699	22.823	0	22.6049	22.6049	45.3429	10.2399	6.34859	13.761	12.9763	6.81817	12.433	7.77657	7.77657	9.22016	4.61008	21.0272	13.6853	15.9662	3.95254	15.4952	31.3273	15.971	12.8561	7.48549	13.2152	6.0253	8.78959	15.4403	11.9134	14.4623
TCONS_00021234	=	ENSBTAT00000007599	XLOC_015791	LDB1	TSS17491	chr26:22650617-22663974	3005	-	0.000952426	0	0.00117989	0.00146648	0.000832819	0.00101798	0	0	0.000749002	0.000749002	0.00126815	0.00119635	0	0.00166979	0.00161631	0	0.00125432	0.00682464	0	0.00231789	0	0	0.000843225	0.00088575	0	0.000676332	0.000962424	0	0	0.000758348	0	0.000521417	0.032405	0.178422	4.64194	0.00403914	2.28262	0.00850387	0.00465184	14.8324	8.00064
TCONS_00028800	=	ENSBTAT00000003040	XLOC_021555	DKFZP686F02235	TSS23838	chr6:61034113-61210497	1847	-	7.73539	8.97131	10.418	9.98268	11.8642	9.53563	8.21637	7.77217	11.9214	11.9214	6.85334	3.60083	9.37994	6.68097	0	17.8221	2.40756	4.53244	2.32433	2.06483	0	0	0	0	4.68368	8.42757	10.2425	0.00148243	3.51233	0.616665	3.70766	4.2849	0	0	0	0	0	0	0	0	0
TCONS_00033593	=	ENSBTAT00000051799	XLOC_025202	ENSBTAG00000037868	TSS27874	chrX:96939476-96939600	124	-	0	0	0	0	0	0	0	0	0	0	0	0	0	0	0	0	0	126.904	0	0	0	0	0	0	0	0	0	0	0	92.1659	0	0	0	0	53.5099	0	0	0	0	0	0
TCONS_00002603	=	ENSBTAT00000025975	XLOC_001972	CNIH1	TSS2161	chr10:67175760-67191681	1580	-	8.36819	12.7253	6.96808	15.0457	14.3618	2.30925	12.912	6.1741	14.4271	14.4271	7.24865	17.144	21.9783	11.2644	6.60457	31.1846	18.3452	0.0178008	0.00091563	0.021536	7.83505	0.000666504	12.2226	0.0792275	6.49819	12.8672	22.102	5.11206	10.6328	7.90668	8.72432	14.4907	32.3722	33.5394	37.629	36.3461	38.5861	46.1132	37.9433	40.2951	41.1898
TCONS_00023717	=	ENSBTAT00000059403	XLOC_017646	U6	TSS19544	chr3:42465566-42559234	106	-	0	0	0	0	0	0	0	0	0	0	0	0	0	0	0	0	0	0	0	0	0	0	0	0	0	0	0	0	0	0	0	0	0	0	0	0	0	0	0	0	0
TCONS_00001181	=	ENSBTAT00000024518	XLOC_000884	NCK1	TSS978	chr1:133319426-133395740	1764	-	26.0147	23.6219	21.5019	23.3626	23.5499	23.1274	25.0217	21.5066	23.6589	23.6589	21.9721	17.2008	15.6376	15.6976	18.5226	36.2402	22.975	23.4266	21.6457	19.1661	21.0901	20.554	23.2843	29.2883	20.8959	25.8865	25.2007	19.5665	24.5674	19.9815	29.6725	18.6024	14.7115	15.473	11.9986	13.4302	14.6903	11.7933	14.6956	13.8153	18.0858
TCONS_00033904	=	ENSBTAT00000064191	XLOC_025472	U6	TSS28156	chrX:28466653-28466760	107	-	0	0	0	0	0	0	0	0	0	0	0	0	0	0	0	0	0	0	0	0	0	0	0	0	0	0	0	0	0	0	0	0	0	0	0	0	0	0	0	0	0
TCONS_00021625	=	ENSBTAT00000024562	XLOC_016094	UFSP2	TSS17830	chr27:14708701-14730205	1553	-	19.1804	21.1913	22.7126	18.3055	22.8975	21.881	18.5927	25.5917	23.005	23.005	20.0328	16.6714	0.00120763	19.4045	18.0562	48.8469	18.5877	19.0337	21.8535	25.5854	21.6804	20.758	21.2383	24.2193	20.2367	19.651	20.5645	20.6523	21.5072	23.0852	18.8939	19.3433	4.69689	9.73354	9.47351	9.36273	7.83337	10.3665	11.7451	10.9655	8.36846
TCONS_00025754	=	ENSBTAT00000002084	XLOC_019217	INSIG1	TSS21266	chr4:117906797-117920021	2762	-	37.6173	39.5077	36.5896	38.1517	41.4933	41.2437	33.1793	41.5881	41.6807	41.6807	35.0128	30.4371	32.4255	31.8703	27.2284	3.83639	28.6554	32.1269	26.0227	30.1868	24.4033	29.3161	27.8933	26.9478	27.2941	29.4408	33.3103	27.5556	28.9673	26.8071	29.0756	32.3011	28.7755	34.1169	32.3662	28.8525	27.9207	29.1849	24.5524	31.0134	30.0688
TCONS_00016442	=	ENSBTAT00000065763	XLOC_012260	5S_rRNA	TSS13550	chr21:60869326-60869445	119	-	0	0	0	0	0	0	0	0	0	0	0	0	0	0	0	0	0	0	0	0	0	0	0	0	0	0	0	0	0	0	0	0	0	0	0	0	0	0	0	0	0
TCONS_00021900	=	ENSBTAT00000003616	XLOC_016313	SEC24C	TSS18066	chr28:29810467-29832998	3514	-	11.6362	19.4338	11.2962	17.2899	16.9051	15.9247	10.8729	13.4658	16.9767	16.9767	7.05471	6.93243	16.7807	8.40899	12.8296	26.5742	10.7748	18.5761	17.108	22.786	19.0973	17.3858	28.2142	32.6302	17.356	23.58	21.1376	18.2261	21.5487	9.45345	29.7402	20.4384	0.483499	0.000741851	3.35635	4.35679	0.962988	0.0123149	0.633413	5.64649	5.93878
TCONS_00013734	j	ENSBTAT00000023522	XLOC_010228	JUP	TSS11310	chr19:42602407-42628790	2731	-	0	0	0	0	0	0	0	0	0	0	0	0	118.331	0	0	0	0	0	0	0	0	0	0	0	0	0	0	0	0	0	0	0	0	0	45.5399	0	0	0	31.1613	0	29.7956
TCONS_00001656	=	ENSBTAT00000056746	XLOC_001266	C10H15ORF23	TSS1378	chr10:36117897-36127741	1631	-	20.4033	19.9092	22.8816	22.7708	23.9385	18.8806	22.0091	19.0603	24.0503	24.0503	29.0199	17.2682	0.00635801	25.7258	24.8239	25.7421	23.9264	12.1449	15.7904	15.5208	18.5646	15.4071	14.147	27.7369	16.0519	18.9475	8.26042	20.4582	17.1995	18.8281	20.6537	20.8597	15.3144	19.197	18.4595	20.6035	17.3993	19.355	23.9017	21.6262	19.2709
TCONS_00023846	=	ENSBTAT00000043537	XLOC_017756	SERBP1	TSS19657	chr3:78243759-78260176	1775	-	0.0426951	2.78327	0	0	0	1.53045	0	2.29044	0	0	2.29735	0	70.8196	0	0	0	4.81963	10.099	0	0	0	0	0	0	0.0626556	0.0266546	0	0	0.906373	0.467095	2.10098	1.93267	53.966	47.3139	34.2517	40.2665	49.5463	35.6311	29.4134	46.5639	57.079
TCONS_00031382	=	ENSBTAT00000010541	XLOC_023467	STX17	TSS25954	chr8:65425935-65483851	1588	-	25.1285	17.877	20.8725	25.75	24.5013	21.9913	25.5766	28.5928	24.6148	24.6148	12.4237	13.7106	0	14.0758	20.6486	19.1042	15.7941	16.0011	23.012	25.1396	25.4212	29.7124	28.8104	26.3716	25.9154	25.8752	30.0975	23.7357	24.834	22.1638	23.1338	25.629	21.9046	23.1499	21.0921	16.9648	18.6775	18.7915	18.1497	19.6094	17.3414
TCONS_00017765	j	ENSBTAT00000002784	XLOC_013203	PPP4R2	TSS14607	chr22:28773888-28823832	3006	-	21.2824	22.1965	25.3012	21.8103	21.282	24.0993	16.4608	22.9591	21.3802	21.3802	21.4926	23.7427	25.0549	23.1286	25.7117	12.0861	23.5359	19.2742	28.3724	32.9487	33.679	37.7097	22.8496	29.3752	25.7782	22.7554	27.4608	27.1031	23.6856	29.1983	30.2661	24.522	17.8457	14.8037	14.416	16.0605	14.4254	16.0397	13.3139	16.828	13.4262
TCONS_00004264	=	ENSBTAT00000035230	XLOC_003184	AGPAT2	TSS3495	chr11:104134194-104155941	834	-	154.668	197.423	163.422	215.867	223.51	209.457	190.377	177.075	224.554	224.554	243.592	257.613	483.984	253.584	218.706	284.758	287.613	255.075	140.972	144.692	142.692	158.169	192.534	216.21	169.163	172.974	188.343	161.662	179.824	213.984	221.541	227.104	141.962	145.447	147.743	175.075	183.502	195.331	185.124	191.009	173.881
TCONS_00007024	-	-	XLOC_005252	-	TSS5788	chr14:84116975-84117806	831	-	6.48992	3.9938	2.05037	3.27489	1.10418	2.97624	3.96832	2.5485	1.10922	1.10922	1.01704	1.52556	0	1.00732	0.503661	0	1.71116	4.2436	0.511014	0.578253	1.01277	0.55404	2.31027	3.4654	1.02717	0	0	1.01641	1.52462	0	0	0	0.593085	1.43224	2.22379	0.490746	0	1.95841	3.44027	1.06177	2.14824
TCONS_00023117	j	ENSBTAT00000023526	XLOC_017202	BRMS1	TSS19045	chr29:45035735-45042787	1428	-	16.9512	19.3479	23.4852	17.6544	21.6389	17.6	23.1654	20.9492	21.7388	21.7388	28.5597	24.0771	33.429	27.939	31.8918	23.9154	21.3724	19.2634	19.7612	26.3991	21.3776	18.9109	23.0465	33.5264	20.2374	27.4029	20.2628	23.589	19.7072	12.7725	16.5565	15.8394	4.84368	18.9492	7.72342	16.7823	13.2299	5.30236	10.2353	6.52517	5.95529
TCONS_00029111	-	-	XLOC_021779	-	TSS24079	chr6:47432760-47433096	336	-	6.91063	23.0354	3.15363	3.02223	5.09497	2.28885	11.4442	17.6391	5.11822	5.11822	2.34644	11.7322	0	16.2681	0	46.6171	5.26381	6.527	14.1477	8.0046	14.0195	5.11295	10.6601	7.9951	4.73963	2.36982	17.2945	2.34498	14.0699	12.1908	7.96534	3.57863	35.5763	39.6521	35.9139	27.1731	40.265	54.2196	31.7485	41.6439	44.6063
TCONS_00007981	=	ENSBTAT00000004639	XLOC_005998	FXC1	TSS6602	chr15:47108928-47267567	1659	-	9.45914	13.0828	13.9424	12.0592	10.4933	13.7268	14.3612	13.7503	10.541	10.541	10.1903	9.98331	17.5217	10.7908	11.9606	6.5879	11.9839	10.8073	14.8722	14.0698	15.8824	14.0113	10.0194	12.3726	10.7531	10.0497	6.33013	10.0576	11.7852	16.7503	12.8493	11.683	6.807	10.2365	6.24587	7.70707	6.21777	8.5126	9.71623	8.27683	7.06429
TCONS_00032040	=	ENSBTAT00000011798	XLOC_023990	MRPL50	TSS26536	chr8:92744049-92751166	812	-	9.56556	15.849	19.5281	16.6308	12.353	17.8411	13.6599	14.8877	12.4095	12.4095	19.3094	11.0015	0	11.7374	18.019	0	13.4781	24.2703	20.1282	14.0601	20.0386	12.7667	13.7019	11.6137	18.6346	17.1673	22.0928	12.2108	22.7438	22.0798	20.2606	17.8788	33.5961	32.3681	33.2012	31.2879	30.6162	34.2154	41.3686	36.1546	28.3429
TCONS_00000447	=	ENSBTAT00000044711	XLOC_000345	LXN	TSS381	chr1:109708431-109758096	1264	-	4.42041	3.29985	5.67824	5.17641	2.82184	3.28021	3.01335	5.2736	2.83486	2.83486	3.19722	3.49646	0	2.57496	3.14336	0	3.32228	0.832988	4.0436	3.94425	3.72901	5.65172	5.37728	5.0799	0.577434	1.15479	1.59413	5.39121	4.2721	2.98371	5.63798	0.449372	5.57555	6.66551	4.9589	5.7161	6.49232	6.9377	6.08228	6.97161	6.24863
TCONS_00009096	=	ENSBTAT00000065252	XLOC_006849	TARDBP	TSS7529	chr16:43463198-43486527	2680	-	11.3973	12.4154	12.1698	15.5491	12.0424	11.3553	8.62011	6.5306	12.0997	12.0997	7.68895	3.83946	0	13.892	10.4174	0	6.48226	14.8601	12.3958	5.39071	9.66489	13.8654	5.12054	13.7971	10.6955	14.6576	4.01342	8.2473	14.1254	14.8726	8.87723	13.3397	16.5059	22.9093	23.1018	19.2733	16.3565	19.5109	14.3067	18.0237	17.6062
TCONS_00007303	=	ENSBTAT00000000926	XLOC_005474	TAF10	TSS6037	chr15:47073271-47082075	764	-	139.846	116.232	130.515	135.457	138.6	131.727	122.007	127.123	139.236	139.236	159.757	151.163	196.596	152.002	144.023	205.773	182.351	149.484	128.217	107.706	124.244	107.804	127.513	130.357	122.942	129.398	112.128	117.847	112.766	112.215	146.927	139.949	136.921	126.3	127.515	128.834	144.065	131.332	133.77	146.544	142.868
TCONS_00004598	=	ENSBTAT00000026496	XLOC_003423	BORA	TSS3767	chr12:47782114-47809879	2117	-	4.72097	3.78865	3.53397	3.25292	3.22781	4.49807	2.35663	3.60999	3.24281	3.24281	3.63472	1.45274	0	1.93711	2.17599	4.76034	3.11077	3.21515	4.25922	3.38692	3.25651	3.00421	3.53146	4.94597	3.05125	2.02759	5.52218	4.30932	3.5326	3.90555	1.35702	2.56047	3.52401	3.16368	2.94036	2.76641	4.15589	2.31713	1.00598	2.64249	3.10321
TCONS_00012669	=	ENSBTAT00000013695	XLOC_009485	WIPF2	TSS10468	chr19:41141790-41181799	1574	-	7.93953	7.42848	8.63954	11.16	8.73512	6.22696	5.42754	8.23588	8.77379	8.77379	9.42663	6.90064	47.5699	4.88358	9.57108	13.8417	6.79103	7.24208	6.79409	7.93665	7.31547	7.80196	8.2697	10.2214	8.49973	7.99164	12.161	6.29846	10.4991	14.6006	5.73201	7.9335	0	0	0	0	1.88837	1.42871	0	0.862465	0
TCONS_00026260	=	ENSBTAT00000006102	XLOC_019599	RHEB	TSS21694	chr4:114803156-114855282	1029	-	69.9689	57.4847	78.2829	54.6588	64.2818	59.8205	59.8716	64.9559	64.5769	64.577	59.3126	66.1351	58.2108	65.3483	68.4856	22.074	59.1375	58.421	58.4773	70.0334	64.1468	60.9312	74.0018	69.4787	51.4205	60.3489	59.9348	51.6872	45.4842	51.0951	59.1702	50.3031	51.5641	40.6107	37.6829	58.1604	48.8842	51.5937	49.1365	54.0662	45.3948
TCONS_00020573	=	ENSBTAT00000044725	XLOC_015265	PRSS53	TSS16925	chr25:27450079-27455629	1919	-	41.9645	38.4874	36.626	40.1904	30.059	44.5991	30.6664	35.6494	30.1905	30.1905	17.1668	14.2298	60.603	17.7239	13.3628	43.841	8.65203	12.182	73.3563	67.0703	68.8036	68.7245	70.0907	70.7721	37.0517	46.9458	42.2113	43.959	43.951	41.0168	47.717	45.7628	90.2951	102.652	116.714	69.2877	78.7662	69.1863	82.9064	84.3617	79.4121
TCONS_00018667	=	ENSBTAT00000047742	XLOC_013853	UQCC2	TSS15343	chr23:7758143-7820913	483	-	29.1948	25.6924	29.3705	34.6315	26.9396	31.1305	39.9546	21.5142	27.0645	27.0645	33.8188	32.6052	0	27.5915	42.3697	49.3567	28.1923	28.1168	21.3514	21.5145	29.2659	27.0794	25.928	17.5593	29.2989	32.8852	23.7708	13.848	30.0664	36.536	31.1938	19.2464	61.9134	83.4509	73.7688	85.6637	78.4992	118.391	105.238	93.9688	78.5397
TCONS_00030535	=	ENSBTAT00000024404	XLOC_022811	ZO3	TSS25240	chr7:21447986-21478598	3088	-	28.9516	11.4612	19.5696	21.9906	11.2387	16.2969	21.0333	14.0743	11.2908	11.2908	17.3402	25.1422	0	18.8729	15.7898	48.2386	18.7986	7.9832	10.0408	9.05516	9.06764	24.0023	11.6421	9.64834	16.4984	14.7372	26.3804	9.93199	18.2621	5.53442	15.3306	0	10.0268	13.2996	0	7.9311	20.406	13.973	24.8733	5.77047	20.4032
TCONS_00000946	j	ENSBTAT00000020544	XLOC_000712	TP63	TSS788	chr1:78010640-78283420	4675	-	0	0.00178055	0.00175925	0	12.9872	10.9166	3.63815	2.69123	13.0481	13.0481	7.65589	0	0	6.25343	4.44409	56.3521	4.09199	14.9205	7.70435	0	4.03042	2.5759	8.77284	0	0	0	0	0	7.11546	9.89058	6.26937	4.23804	0	0	0.0113795	8.1992	0.00417682	0	0	0	0.00324057
TCONS_00022300	j	ENSBTAT00000002170	XLOC_016610	PICALM	TSS18390	chr29:9613009-9680938	1702	-	11.4031	0	0	9.78837	15.4362	22.7568	3.49048	14.1965	15.5093	15.5093	4.24909	6.12789	0	0	0.284217	0	0.000748334	0	16.5146	6.37937	4.34879	0.546785	19.0651	0	11.6591	0.000988552	6.90052	0.0361055	1.6702	12.3975	0	20.6868	0	0	0	0.895149	0	5.70061	0	0	2.25868
TCONS_00034274	=	ENSBTAT00000042249	XLOC_025762	bta-mir-98	TSS28468	chrX:96362668-96520246	119	-	0	0	0	0	0	0	0	0	0	0	0	0	0	0	0	0	0	0	0	0	0	0	0	0	0	0	0	0	0	0	0	0	0	0	0	0	0	0	0	0	0
TCONS_00004033	=	ENSBTAT00000001303	XLOC_003023	RAB10	TSS3315	chr11:73334197-73400518	2274	-	54.5973	49.2278	51.483	65.602	55.9504	55.1748	50.6346	53.3049	56.207	56.207	41.0012	44.2166	26.8866	43.3159	44.5291	64.4184	42.9288	50.0468	71.9069	68.6464	77.6784	65.8164	59.39	73.5908	59.1007	56.4173	56.9309	62.4874	62.9644	59.0973	57.9665	56.1601	25.4597	39.8831	31.3023	20.4381	38.1277	31.7015	35.3419	29.213	29.8906
TCONS_00011333	=	ENSBTAT00000060425	XLOC_008480	U6	TSS9351	chr18:65645366-65667374	105	-	0	0	0	0	0	0	0	0	0	0	0	0	0	0	0	0	0	0	0	0	0	0	0	0	0	0	0	0	0	0	0	0	0	0	0	0	0	0	0	0	0
TCONS_00015053	=	ENSBTAT00000046063	XLOC_011186	DAPL1	TSS12374	chr2:37593289-37620037	457	-	1787.94	1768.84	1826.81	1875.25	1835.76	1726.63	1817.22	1794.59	1844.26	1844.26	1658.49	1667.39	1581.17	1535.16	1568.24	1576.52	1659.61	1595.24	1390.41	1501.1	1416.52	1479.86	1551.58	1587.47	1542.94	1612.58	1490.36	1617.91	1559.59	1557.69	1645.22	1744.18	1752.19	1784.63	1748.07	2030	1944.32	2068.39	1989.27	2065.17	2029.95
TCONS_00016692	=	ENSBTAT00000000700	XLOC_012450	LRRC28	TSS13755	chr21:7411026-7600816	1408	-	17.2507	14.1653	15.7371	14.3563	16.2199	16.4415	19.8001	21.0172	16.2945	16.2945	21.9933	15.678	21.9119	23.0471	17.5781	7.9989	16.4671	15.074	16.624	14.1404	14.1285	22.0246	15.3782	17.7777	17.9212	18.3092	17.0749	18.2301	17.8429	17.5429	18.3436	13.9262	27.116	19.4184	19.9718	24.5206	30.3749	27.5051	26.4435	24.0437	24.8748
TCONS_00021159	=	ENSBTAT00000060407	XLOC_015733	U6	TSS17429	chr26:15746439-15746542	103	-	0	0	0	0	0	0	0	0	0	0	0	0	0	0	0	0	0	0	0	0	0	0	0	0	0	0	0	0	0	0	0	0	0	0	0	0	0	0	0	0	0
TCONS_00033561	=	ENSBTAT00000017659	XLOC_025173	MAGIX	TSS27844	chrX:92287780-92291652	1232	-	0.00609616	9.74458	8.83581	0.0230432	10.2435	11.8134	0.0158138	0.0215842	10.3657	10.3657	7.28012	0.0213772	0.182964	0.0179647	0.0195181	0.0702691	0.930059	25.4706	0.0162316	0.0496854	0.000292809	0.0162954	0.045628	0	4.07925	0.273939	0.18935	4.13464	2.76509	0.0201797	0.0285348	1.81401	8.0353	0	0.0242804	0.0197702	0	14.344	0	0.0292137	17.7741
TCONS_00003402	=	ENSBTAT00000062244	XLOC_002573	U6	TSS2818	chr11:95816938-95817043	105	-	0	0	0	0	0	0	0	0	0	0	0	0	0	0	0	0	0	0	0	0	0	0	0	0	0	0	0	0	0	0	0	0	0	0	0	0	0	0	0	0	0
TCONS_00023653	=	ENSBTAT00000018998	XLOC_017602	RHOC	TSS19495	chr3:30769965-30776469	1075	-	49.4475	52.5518	48.4305	61.7781	48.8562	56.8407	52.2281	51.1449	49.0814	49.0814	49.1663	43.453	81.2981	44.6735	51.455	66.5929	50.2615	49.7708	36.3842	45.992	42.9415	40.5684	42.6578	39.9892	50.6592	59.6228	58.91	46.1296	46.0499	55.7878	56.3481	58.9301	49.2626	54.1937	50.225	51.9143	54.4438	53.9333	52.9425	41.8773	46.8501
TCONS_00010250	j	ENSBTAT00000003186	XLOC_007709	ASCC2	TSS8469	chr17:71057818-71093887	2592	-	0	4.69268	0	0.0596703	0	0.0256179	0.11291	0	0	0	21.4005	0	54.0843	0	0.0290856	0	11.4505	0.174361	0.0447706	4.21	0.00968527	0.00439327	0	0.00929954	0	0.285061	0	0.421001	0	0	0	3.65932	0	13.7641	0	0	15.1589	0	9.34002	0	0
TCONS_00003691	=	ENSBTAT00000002404	XLOC_002777	INO80B	TSS3042	chr11:10155061-10157960	1174	-	11.0443	10.9694	11.7418	7.77445	18.8002	7.74548	7.10429	5.88697	18.8877	18.8877	11.7231	15.8431	0	9.82823	9.71547	0	6.24902	20.3022	12.0668	10.4629	14.4532	9.12498	10.7285	8.82221	8.80967	4.65327	0.00239476	9.31166	14.3885	17.9939	13.1603	0.991179	19.1863	17.5192	17.9635	13.6098	17.6879	11.597	16.0102	18.1573	15.3189
TCONS_00022040	=	ENSBTAT00000061477	XLOC_016415	ARID4B	TSS18174	chr28:7972345-8109684	3978	-	2.08029	1.58176	3.58488	0	1.07179	0.215274	4.4461	0.0337693	1.07664	1.07664	0	0	10.1184	0	1.44747	0.00144961	0.000235495	6.06076	0	0	7.02667	0.0140622	4.61219	0	3.53562	0	1.95919	0	3.86175	0	0.0431778	6.40181	0	0	1.40183	0	0	0	0	0	0
TCONS_00025808	=	ENSBTAT00000004440	XLOC_019253	BET1	TSS21307	chr4:11162354-11176872	1486	-	21.324	24.8988	28.062	33.3811	27.1245	15.6576	27.7413	20.9792	27.2468	27.2468	17.3862	20.376	20.919	23.2992	25.179	40.8238	18.834	20.046	23.3986	21.7502	19.7213	20.4587	21.7016	14.6731	20.1424	22.4546	19.2715	19.7003	21.8555	17.4105	16.1768	19.6588	24.0749	21.6626	24.4681	27.7003	22.5736	22.3999	16.7463	25.1013	24.3781
TCONS_00031005	=	ENSBTAT00000060899	XLOC_023142	U2	TSS25614	chr7:74190854-74190951	97	-	0	0	0	0	0	0	0	0	0	0	0	0	0	0	0	0	0	0	0	0	0	0	0	0	0	0	0	0	0	0	0	0	0	0	0	0	0	0	0	122.658	0
TCONS_00014714	j	ENSBTAT00000061546	XLOC_010955	EYA3	TSS12110	chr2:125899822-125969768	2009	-	10.3995	6.28254	9.50321	10.2119	13.4201	8.06461	8.85018	13.3837	13.4824	13.4825	5.85512	7.82597	19.348	8.04604	7.33001	10.8419	6.40411	8.85881	11.2905	12.0257	10.4506	11.3964	8.37577	13.4512	14.2228	10.6289	5.93875	10.207	13.9292	5.85101	16.0392	14.9987	7.10902	6.29159	6.10712	7.57164	6.9829	7.98961	5.83064	1.44299	3.3209
TCONS_00005210	=	ENSBTAT00000028488	XLOC_003894	ENSBTAG00000022571	TSS4282	chr13:43706394-44116989	1103	-	50.2569	52.2344	51.7928	45.2679	52.8211	43.0995	44.243	37.2662	53.0675	53.0675	38.7083	45.3078	41.5289	37.2832	30.6331	55.4004	44.8896	46.6159	54.8542	50.2183	58.0055	53.4804	53.866	56.3064	57.5895	51.5864	54.8939	54.0324	51.5152	41.8479	51.1875	49.7455	33.1114	31.8257	30.2132	37.6036	30.0985	35.2073	29.7582	28.9094	29.695
TCONS_00023799	=	ENSBTAT00000010682	XLOC_017722	GNG5	TSS19621	chr3:59783838-59791977	552	-	78.671	87.5823	83.4512	66.5153	64.8503	79.1964	65.6288	89.6764	65.1432	65.1432	64.5143	80.7742	128.496	95.8734	82.3846	69.7754	82.1703	88.8111	85.6288	79.1815	88.0422	79.6243	93.8444	100.454	93.3208	88.4754	62.8484	64.1106	82.7057	85.0575	81.6525	58.691	67.2014	75.6287	52.2475	94.0251	61.2838	77.0568	83.9712	73.8599	85.7066
TCONS_00024354	=	ENSBTAT00000023373	XLOC_018138	LMNA	TSS20077	chr3:14695374-14715318	3026	-	61.3466	47.193	61.0249	64.5904	68.9517	54.3584	62.2578	54.495	69.2655	69.2655	86.9647	91.0391	85.5705	85.4331	81.9771	123.563	92.121	85.9081	56.4468	56.7314	53.2058	56.8501	59.0271	66.0472	52.8894	59.1228	55.6851	59.3486	62.8687	53.3847	45.4321	65.6852	62.2181	77.0941	75.6861	63.1483	73.3032	78.2425	95.0166	71.7337	77.1114
TCONS_00002946	=	ENSBTAT00000008322	XLOC_002230	IL1R2	TSS2443	chr11:6721484-6758449	1990	-	59.3325	63.9587	66.7206	60.4472	66.4455	71.7424	63.377	48.5162	66.7439	66.7438	86.2424	79.3738	34.3266	84.1016	79.7986	75.6148	103.822	102.517	85.3333	84.1453	92.7133	84.6017	81.4777	120.461	77.7514	59.4492	66.492	60.2938	63.4115	73.0019	67.3462	71.982	112.892	128.297	111.206	109.829	106.765	114.952	103.556	103.079	100.684
TCONS_00004217	=	ENSBTAT00000064823	XLOC_003153	FNBP1	TSS3462	chr11:100288426-100374967	1788	-	5.0406	5.58758	3.70042	6.03035	7.60775	4.97828	3.40339	3.99313	7.64399	7.64399	4.76108	0.565069	0	3.14878	2.41919	0.83101	3.39578	4.91942	10.2203	9.72225	8.00158	8.80239	9.67471	12.914	5.28032	5.27815	9.1703	3.62538	6.47643	7.16918	7.83533	6.8616	2.77219	3.99743	5.59318	5.49116	1.43695	6.27076	4.8259	3.89336	0.392705
TCONS_00006978	=	ENSBTAT00000008903	XLOC_005206	MRPL13	TSS5742	chr14:84125769-84167593	797	-	32.934	31.9144	42.6648	29.6054	31.311	35.4132	34.7099	26.3155	31.4582	31.4581	26.6898	36.942	0	29.1302	32.4716	24.2777	33.935	32.6679	25.6055	28.7867	27.5087	27.3041	28.0215	26.5619	33.684	24.2614	27.2274	30.5661	33.5002	34.3232	27.5898	25.4171	53.1816	62.3705	41.2914	64.5521	54.8829	53.8906	71.6211	63.601	73.0588
TCONS_00007181	=	ENSBTAT00000028443	XLOC_005376	OAF	TSS5926	chr15:31312382-31330638	1088	-	26.5895	29.9604	24.5991	24.6434	29.2264	33.3807	29.437	27.1123	29.3614	29.3614	43.4363	37.386	52.4604	42.6878	40.1639	8.49579	37.1885	42.1419	23.4722	23.6033	21.9003	24.1585	24.1809	29.5406	26.1275	36.7813	33.1819	29.7484	31.6439	32.1843	31.2701	33.906	29.471	29.1391	21.8144	30.6262	34.5632	37.1003	33.0535	30.0023	33.398
TCONS_00003642	j	ENSBTAT00000029225	XLOC_002742	SEMA4C	TSS3001	chr11:2784544-2794589	3280	-	15.9407	16.318	22.2133	20.1234	13.8992	19.5808	16.5886	16.1552	13.9648	13.9648	16.826	17.9545	0	16.1313	14.5884	12.5385	15.8392	15.7534	13.4026	13.8869	13.3924	15.6947	13.3765	14.894	19.5792	18.7819	15.8212	20.9786	17.1187	17.8816	19.8376	21.1308	18.0298	23.8671	24.8047	25.3467	21.8113	23.9715	23.5936	20.5317	23.4099
TCONS_00018468	=	ENSBTAT00000053914	XLOC_013710	HIST1H1D	TSS15179	chr23:31490461-31494121	3660	-	1.48687	1.28718	1.5905	1.39656	1.16539	1.90235	1.79568	0.95277	1.17067	1.17067	0.972355	0.429483	0	0.754494	1.18572	0	0.720344	0.893955	2.02047	1.4348	1.99552	2.18047	1.77544	1.41122	1.62807	1.40822	1.75771	1.7152	1.93015	1.66595	2.05472	1.15209	1.72162	2.61187	2.72729	2.55769	2.31584	2.23865	2.39344	1.85128	1.02396
TCONS_00010832	=	ENSBTAT00000059174	XLOC_008136	U6	TSS8946	chr18:47280907-47330516	107	-	0	0	0	0	0	0	0	0	0	0	0	0	0	0	0	0	0	0	0	0	0	0	0	0	0	0	0	0	0	0	0	0	0	0	0	0	0	0	0	0	0
TCONS_00004079	j	ENSBTAT00000032875	XLOC_003057	ATP6V1C2	TSS3351	chr11:86858115-86918126	1848	-	28.4352	15.6759	23.0719	20.2575	35.7419	27.2158	23.5506	30.0262	35.8982	35.8982	17.3693	6.72155	43.8316	12.7211	15.7245	29.6952	20.0828	12.9711	19.7863	10.2389	11.9504	13.7042	13.8653	14.0419	22.2355	12.1488	26.5806	21.9508	20	33.9232	20.2993	28.9772	11.5435	17.6544	17.2423	17.7588	5.56117	16.7255	6.73091	14.1598	9.46965
TCONS_00027116	=	ENSBTAT00000026064	XLOC_020250	MICALL1	TSS22415	chr5:110213000-110240434	4253	-	28.0472	28.7961	32.7287	28.3609	32.8292	27.1623	30.5864	32.8252	32.9774	32.9774	28.8826	27.0978	31.6722	29.0402	27.0171	43.7616	31.2663	26.7548	20.649	20.4786	21.8245	22.9178	21.3767	24.6509	26.3358	25.7993	26.9925	26.6975	27.655	27.4733	29.8276	27.197	29.398	26.282	27.9234	28.8875	29.5101	24.7282	31.1693	26.6416	24.5684
TCONS_00009718	j	ENSBTAT00000009844	XLOC_007324	ACADS	TSS8037	chr17:65220569-65237484	326	-	87.0841	95.6446	211.757	61.8386	70.0678	171.054	122.885	50.3627	70.3983	70.3984	257.529	80.4789	0	97.3252	68.0537	0	129.432	135.085	103.527	55.6748	121.375	94.6342	60.715	30.4228	110.176	85.3867	54.0114	21.656	200.805	99.8316	161.793	0	369.133	253.304	174.868	309.242	302.507	328.015	459.103	183.175	76.2034
TCONS_00004089	=	ENSBTAT00000028235	XLOC_003066	ID2	TSS3360	chr11:88584861-88587166	1179	-	10.8257	9.76932	12.4475	12.2096	13.1006	10.7373	10.7462	11.5388	13.1603	13.1603	16.1147	13.639	0	15.5607	12.3379	13.909	18.8525	16.2739	10.366	13.0265	9.88913	11.2451	16.0803	16.9536	14.9557	14.185	11.2874	12.2288	14.0782	13.1228	14.2378	10.7794	11.6129	9.84784	8.20311	12.822	12.4202	11.7196	14.0885	10.3697	12.4114
TCONS_00025182	-	-	XLOC_018748	-	TSS20761	chr3:101020028-101021048	1020	-	28.0369	33.0298	26.2901	29.7297	35.6781	29.7661	27.0948	31.3701	35.8409	35.8409	25.4292	24.6468	64.2597	24.4113	23.6363	54.4069	35.9828	28.2942	27.9127	33.3649	31.5557	31.1154	27.9933	31.9923	35.9556	30.8191	30.9976	30.1052	27.3683	26.4233	35.8574	33.413	32.3956	21.4862	33.3611	26.4281	30.9847	34.6532	26.4669	27.3645	30.575
TCONS_00023413	=	ENSBTAT00000012414	XLOC_017417	PAQR6	TSS19289	chr3:14598314-14603239	1527	-	100.252	118.247	123.983	108.851	117.517	105.888	116.167	104.286	118.051	118.051	109.346	131.871	157.049	126.797	134.272	109.546	111.867	132.311	87.154	79.1668	77.7454	70.94	82.41	41.6937	105.227	118.908	90.314	111.26	102.767	113.138	98.3431	88.5423	29.17	47.0609	13.0634	49.3122	81.375	37.9309	22.5682	20.5545	23.4552
TCONS_00003398	=	ENSBTAT00000042220	XLOC_002570	bta-mir-181a-2	TSS2815	chr11:95709410-95709520	110	-	0	0	0	0	0	61.9406	0	0	0	0	0	0	0	0	0	0	0	0	0	0	0	0	0	0	0	0	0	0	0	0	0	0	0	0	0	0	0	0	0	0	0
TCONS_00009412	-	-	XLOC_007082	-	TSS7784	chr16:49314165-49315330	1165	-	154.675	150.433	158.593	131.435	140.019	137.152	151.418	164.917	140.658	140.658	202.428	219.048	127.39	198.519	200.494	191.508	184.925	179.374	118.913	117.172	115.85	123.855	112.125	97.4019	148.382	140.997	153.121	160.779	152.807	148.517	164.365	134.848	192.284	200.343	208.226	232.563	214.555	231.381	225.623	257.485	256.266
TCONS_00012926	=	ENSBTAT00000061876	XLOC_009666	SCARNA16	TSS10672	chr19:55419631-55419819	188	-	0	0	0	0	0	0	11.1925	0	0	0	0	0	0	11.3502	0	242.282	12.6858	31.8463	0	0	0	0	0	0	0	0	0	0	0	0	12.6669	0	0	0	0	0	0	0	0	0	0
TCONS_00013426	x	ENSBTAT00000064781	XLOC_010028	CNTROB	TSS11079	chr19:28223850-28238427	283	-	57.7369	47.4251	57.5546	27.2338	38.9934	66.4995	57.2755	49.1148	39.1762	39.1762	40.2234	53.9848	442.084	39.513	65.3617	145.624	77.3271	92.876	49.5521	30.1001	55.9544	28.9839	32.5943	62.6674	50.4973	16.9481	56.1965	46.3055	43.3542	17.6086	45.3315	66.9633	27.8641	11.3465	18.4588	18.3105	15.1355	18.4305	0	21.2869	35.409
TCONS_00033079	-	-	XLOC_024793	-	TSS27434	chrUn_GJ059134v1:657-877	220	-	4731.45	4693.78	4662.17	4853.42	3916.05	4708.76	4738.7	4394.21	3933.92	3933.92	4712.12	4343.75	843.496	4515.07	4363.05	4421.62	4837.77	4867.29	4056.56	3831.08	3798.2	3837.89	4183.92	4000.87	4216.5	4332.77	4143.38	4164.65	4241.35	4106.86	4559.12	4564.78	5316.7	5284.85	5269.06	5273.22	5206.99	5046.66	5122.73	5504.25	5746.57
TCONS_00006493	j	ENSBTAT00000065769	XLOC_004819	FABP5	TSS5329	chr14:46644524-46649827	792	-	103.257	95.438	105.195	141.886	132.053	96.5185	106.768	104.424	132.627	132.627	92.7402	93.4788	102.939	96.8851	97.8143	57.5189	106.147	121.476	102.934	91.9733	86.5545	76.265	137.328	85.1635	123.091	109.048	115.155	106.389	103.143	111.651	149.818	150.136	202.023	196.612	266.376	281.73	246.957	220.004	232.505	287.573	311.675
TCONS_00029914	=	ENSBTAT00000020011	XLOC_022346	IK	TSS24724	chr7:53464180-53476406	1875	-	64.1556	57.1271	61.0264	64.0537	67.2112	61.4333	57.8462	65.5182	67.5341	67.5341	55.6775	59.4084	130.446	62.8866	64.694	58.3904	60.4074	53.3542	65.2687	61.8216	66.9951	61.2044	64.2209	71.638	59.3083	57.01	62.6567	66.6063	61.7404	65.896	60.7493	60.7715	46.4427	40.3229	43.74	40.9243	44.6432	43.9464	44.7546	43.0264	42.3968
TCONS_00032138	=	ENSBTAT00000043692	XLOC_024067	MEGF9	TSS26619	chr8:111914834-111995270	1761	-	11.9532	7.25159	14.1986	4.32718	9.87974	13.6539	4.12588	13.086	9.92413	9.92414	0	0.730005	37.7379	3.17905	0.597819	0	1.45177	12.4299	3.13482	0	0	5.39423	5.72142	0.985483	6.60458	8.34631	11.7576	13.584	10.1122	10.9187	9.3491	13.3051	0	0	0	0	0	0	0	0	0
TCONS_00008666	=	ENSBTAT00000000259	XLOC_006541	GNB1	TSS7191	chr16:52106959-52184135	1385	-	70.4554	68.2495	59.8038	79.5468	87.3944	75.4318	71.8068	64.2217	87.8023	87.8023	73.5347	66.7698	82.3288	66.2728	58.9589	84.4351	59.7839	76.5795	88.3213	76.8034	82.6751	83.527	93.9823	43.1347	66.2329	74.8073	79.565	74.8104	69.3081	70.4136	77.548	87.4606	63.7211	55.0625	53.319	55.1916	60.0908	61.9005	56.1682	75.1782	76.0642
TCONS_00017340	=	ENSBTAT00000021386	XLOC_012936	ARF4	TSS14293	chr22:44150561-44169943	1573	-	89.1944	91.509	75.4746	85.2229	85.1642	75.9057	86.9595	86.2971	85.5516	85.5516	74.8397	91.8205	31.9445	81.1964	92.2122	76.8728	71.2689	82.7326	92.8267	87.2953	86.0183	88.095	83.1945	86.6641	76.5607	74.578	90.3693	76.1707	74.2477	67.8053	76.6721	71.0792	100.323	101.596	82.7586	97.4786	94.9632	86.9617	76.6929	90.9795	81.611
TCONS_00028424	=	ENSBTAT00000040332	XLOC_021261	ENSBTAG00000035480	TSS23520	chr6:69952425-70003063	110	-	0	0	0	0	0	0	0	0	0	0	0	0	0	0	0	0	0	0	0	0	83.2546	0	0	0	0	0	0	0	0	0	0	0	0	0	87.1397	0	0	0	0	0	0
TCONS_00012623	j	ENSBTAT00000022495	XLOC_009458	ARHGAP23	TSS10435	chr19:39724566-39773055	5333	-	36.472	42.7095	41.2048	36.2445	38.704	38.0096	37.8054	34.2444	38.88	38.88	42.1736	36.1343	55.7666	39.2324	40.7595	57.6412	43.9225	43.618	30.6424	32.6477	31.6786	35.4364	30.6895	32.4101	34.0756	34.3595	32.6981	35.5062	32.4249	34.1078	34.5763	36.1352	31.6556	26.1036	27.2219	28.9258	33.4827	27.5936	24.3477	31.257	23.8445
TCONS_00018860	=	ENSBTAT00000035701	XLOC_013983	RNF5	TSS15492	chr23:27012066-27014380	1045	-	39.7839	44.3548	40.4707	44.3778	46.5819	39.6713	36.7279	36.8608	46.7939	46.7939	51.753	47.1306	157.358	41.5359	48.604	76.5918	43.9405	36.7743	37.8254	39.437	35.4015	41.5209	44.4553	52.8025	39.5751	39.9394	39.3186	39.587	38.687	38.6792	44.3486	45.4077	42.3135	37.1506	36.9341	38.2009	39.6232	39.7871	40.7558	33.3184	36.1404
TCONS_00002397	=	ENSBTAT00000060315	XLOC_001818	U6	TSS1993	chr10:30914417-30914523	106	-	0	0	0	0	0	0	0	0	0	0	0	0	0	0	0	0	0	0	0	0	0	0	0	0	0	0	0	0	0	0	0	0	0	0	0	0	0	0	0	0	0
TCONS_00010989	=	ENSBTAT00000012490	XLOC_008228	BCL3	TSS9063	chr18:52922333-52931634	1523	-	10.6052	9.53637	14.6895	7.57357	12.3225	11.5901	10.3741	8.99063	12.3792	12.3792	17.8186	12.2199	0	17.9341	16.3376	24.6546	16.4809	20.6038	7.13482	10.9016	10.225	11.9293	12.8452	3.64692	11.1266	14.6171	18.1748	13.3215	13.338	9.46776	9.11043	10.6821	14.2292	13.6162	11.6811	12.0298	9.81623	13.1608	18.7127	10.0727	11.3007
TCONS_00012878	=	ENSBTAT00000065108	XLOC_009638	bta-mir-3533	TSS10635	chr19:51868428-51871276	84	-	0	0	0	0	0	0	0	0	0	0	0	0	0	0	0	0	0	0	0	0	0	0	0	0	0	0	0	0	0	0	0	0	0	0	0	0	0	0	1094.43	0	1439.72
TCONS_00025139	-	-	XLOC_018705	-	TSS20718	chr3:17741727-17741905	178	-	18082.6	17451.3	17676.8	16940.2	17936.3	17280.2	17310.1	16171.6	18018.1	18018.1	22890.2	23196.4	11814.3	23005.1	23065.7	20684.9	24970.8	23808	15247.7	14207.2	14454	14896.7	15581.5	12886	15417.3	16840	16222.4	15974.9	15653.6	16440	16164.5	15902.4	29678.8	31437	32708.3	34043.8	33064.9	32269.3	33423	35837.4	33230.3
TCONS_00004159	j	ENSBTAT00000054038	XLOC_003124	AK1	TSS3421	chr11:98551764-98561576	1068	-	35.4089	3.2942	15.9457	9.75463	6.88021	13.2337	14.9693	21.0475	6.90945	6.90946	19.313	14.1176	33.4394	19.3269	16.0299	20.9547	10.0065	12.1173	5.90903	12.837	10.1317	9.95281	4.56216	2.09293	8.0258	4.26777	13.4845	21.9325	12.6328	7.23437	11.2333	4.63923	0.598641	8.32342	2.6761	0.572035	0.159512	1.81117	0.408147	1.20903	3.43235
TCONS_00018102	=	ENSBTAT00000014704	XLOC_013446	BRD2	TSS14883	chr23:7236093-7247623	2412	-	29.4926	28.9789	32.905	29.5478	29.2403	20.6584	23.9945	24.621	29.3758	29.3758	27.9568	23.7921	107.805	25.1907	30.4129	45.5328	28.1674	36.5396	36.1325	35.201	33.237	32.4806	32.6891	33.5582	33.6853	26.6839	38.8605	29.7411	34.4431	27.8115	33.6342	36.258	25.3472	31.6413	33.796	22.1673	28.6074	20.2967	23.9292	22.5202	28.7278
TCONS_00010329	=	ENSBTAT00000019502	XLOC_007766	MZT2	TSS8534	chr17:74392830-74397072	814	-	9.56033	6.76946	4.45558	5.94337	4.33622	5.51959	3.69515	4.01326	4.35659	4.35659	13.2279	7.74775	0	10.0265	7.92384	15.2771	11.2292	4.74009	6.2274	6.27717	8.05078	4.46183	7.61542	8.70491	5.31982	8.07689	6.32266	6.94925	5.7798	9.2984	6.40287	4.93597	9.57189	8.56998	4.28523	9.22546	13.0034	7.26288	5.14635	6.39485	16.5202
TCONS_00020653	j	ENSBTAT00000001507	XLOC_015332	SRRT	TSS16998	chr25:36306701-36320862	3107	-	0.000672751	0.000950671	4.27093	0.00110282	1.87739	0.00129066	6.62988	6.5329	1.88493	1.88493	0	4.71074	0.143941	1.75739	0.000605115	0.162167	0.000332207	0.00276081	0.000353003	0.000536745	0.000961205	0.00137555	0.00150803	0.000341341	0	3.59621	0.000367397	0.000415147	0.000324412	0.00108945	0.000484523	0.000351912	0.00344478	0.00128927	9.41518	5.62706	0.00201204	0.00958767	0.00515821	0.00475527	0.00215548
TCONS_00017857	=	ENSBTAT00000005380	XLOC_013263	ALAS1	TSS14672	chr22:49242705-49256766	2255	-	102.254	94.4293	98.4664	96.6185	104.427	102.124	96.7308	89.9406	104.904	104.904	145.546	137.112	113.551	134.974	133.835	132.937	145.715	145.434	78.0369	75.2462	78.1723	65.4911	80.4649	80.0527	92.5489	83.9015	90.7848	82.5895	85.9085	85.4242	91.9728	88.877	75.5997	73.8351	85.5174	65.0356	68.1247	62.1366	72.3806	62.0265	61.092
TCONS_00026687	=	ENSBTAT00000014162	XLOC_019930	NACA	TSS22053	chr5:57063070-57074070	928	-	289.38	285.148	266.678	296.361	288.328	278.869	290.442	284.632	289.681	289.681	292.636	287.233	369.015	312.528	309.137	312.353	304.403	336.181	305.747	272.994	298.2	294.264	298.778	291.768	283.032	270.829	267.181	270.185	279.355	268.801	284.065	294.757	424.192	411.847	461.641	470.765	484.235	477.503	436.418	462.886	457.251
TCONS_00032261	=	ENSBTAT00000062014	XLOC_024166	ENSBTAG00000044581	TSS26726	chr9:23397953-23398013	60	-	0	578.321	0	0	0	0	0	744.388	0	0	0	601.113	0	0	0	0	0	0	0	0	606.763	0	0	0	0	0	0	0	598.371	0	0	0	0	0	747.242	0	0	0	0	0	0
TCONS_00019623	=	ENSBTAT00000059360	XLOC_014561	SNORD58	TSS16144	chr24:49617410-49621972	64	-	0	0	0	0	0	0	0	0	0	0	0	0	0	0	0	0	0	0	0	0	0	0	0	0	0	0	0	0	0	0	0	0	441.856	525.326	0	749.623	516.555	0	0	395.409	0
TCONS_00029905	=	ENSBTAT00000014440	XLOC_022343	EIF4EBP3	TSS24716	chr7:53294301-53407210	8186	-	18.2533	19.6149	15.0281	22.7101	23.6869	21.3041	20.0156	18.7801	23.7962	23.7962	17.1514	14.6798	0	15.0979	12.4818	27.2422	14.3941	17.3846	19.4965	14.0725	18.4891	20.9512	21.2051	20.4907	17.0447	15.2306	23.3796	18.8279	18.4647	15.5859	20.5002	20.5648	7.2252	7.3945	12.7406	8.02024	8.56898	6.84467	4.19695	5.52604	7.58345
TCONS_00021918	=	ENSBTAT00000042464	XLOC_016322	bta-mir-584-3	TSS18076	chr28:30807699-30986965	85	-	0	0	0	0	0	0	0	0	0	0	0	0	0	0	0	0	0	0	0	0	0	0	0	0	0	0	0	0	0	0	0	0	0	0	0	0	0	0	0	0	0
TCONS_00016769	j	ENSBTAT00000017366	XLOC_012503	IQGAP1	TSS13816	chr21:22530901-22636122	7389	-	0	2.20753	39.1277	13.9019	0.00498767	0	0.0081621	0	0.00410966	0.00410967	0.000825873	0.0175503	0	1.5171	0.0167189	0	0	0	0.147999	0.0861828	0	0.030926	0.00392306	0	0.0589094	0.000581241	0	0.00149449	0	20.5048	0	0.000955363	0.679733	0.00554848	0	0	0	0.0343831	0	0	0
TCONS_00032016	=	ENSBTAT00000060225	XLOC_023970	SNORA27	TSS26515	chr8:85913463-85928906	127	-	0	0	0	0	0	0	0	71.5424	0	0	0	0	0	0	0	0	62.4448	0	0	64.5578	0	0	0	0	0	0	0	0	0	0	63.6659	0	0	0	0	0	0	0	0	0	0
TCONS_00004032	=	ENSBTAT00000001303	XLOC_003023	RAB10	TSS3315	chr11:73334197-73400518	3575	-	30.6774	30.0418	30.8303	24.6842	30.8349	33.2028	28.7744	34.5883	30.9738	30.9738	31.2749	30.1668	22.7404	29.8692	29.5812	18.4048	33.804	30.0062	33.5881	33.1958	29.0336	38.2926	37.9063	28.4461	29.0777	36.1544	32.948	35.6476	31.9712	31.94	37.4778	27.6362	63.912	60.5087	62.0259	64.2771	61.6503	60.2622	54.1415	58.8593	58.0812
TCONS_00011232	j	ENSBTAT00000021209	XLOC_008404	ISOC2	TSS9263	chr18:62502066-62508467	891	-	0	0.000452541	0	0	0	0.000667688	3.29974	0.00840522	0	0	3.38475	0.000649411	0	3.28416	0.00094984	25.2391	5.18313	0.0013452	0.0296292	0.00038726	7.0077	0	0.000180116	2.2352	0.000603713	0	0.0012141	0.000410774	0	0.00272265	0	0.000435833	4.45779	0.00277622	0	0.00103741	0.000819807	0.0101477	0.0011321	0	0
TCONS_00006956	=	ENSBTAT00000060503	XLOC_005190	SNORA61	TSS5726	chr14:78968453-78968579	126	-	0	0	0	60.8629	0	0	0	0	0	0	0	0	0	0	0	0	0	0	0	0	0	0	0	0	0	0	0	0	0	0	0	0	0	0	0	0	0	0	0	0	0
TCONS_00010339	j	ENSBTAT00000029411	XLOC_007770	DGCR2	TSS8541	chr17:74579315-74598209	3264	-	8.63967	7.35598	0.0153214	6.99585	10.5221	7.61613	0.0502903	0.0320261	10.5785	10.5785	18.7828	10.4018	0.00757912	19.024	0.0373748	0.0287208	12.1661	18.632	0.00427311	0.0618138	0.000826928	4.62282	0.00278203	0.00360526	7.92972	0.0726927	0.00285264	0.00371957	0.513405	7.33909	2.91554	0.0567048	30.4913	50.8582	26.1553	40.0396	46.585	50.1567	40.4782	50.3783	47.9292
TCONS_00012231	=	ENSBTAT00000035434	XLOC_009171	WFDC18	TSS10112	chr19:14614388-14616124	234	-	2729.52	2768	2548.01	2839.51	2813.74	2524.48	2640.81	2881.14	2826.68	2826.68	2981.29	2688.28	2427.39	2576.91	2706.61	3268.56	2996.2	2673.74	3519.17	3515.63	3028.81	3073.46	3497.07	2975.97	3573.88	3384.2	3543.86	3851.13	3567.78	3190.3	3754.94	3675.56	13969.8	14450.2	14925.3	12363.9	12943.6	12415.3	12887.6	13694.4	13581.4
TCONS_00016219	j	ENSBTAT00000028346	XLOC_012084	SEMA4B	TSS13360	chr21:22014591-22042216	3078	-	24.1712	23.8603	10.0297	18.0861	24.1804	23.955	20.2409	34.243	24.2886	24.2886	38.4277	32.6462	61.6649	36.0679	18.4767	62.1935	28.9496	33.4121	12.4308	22.4728	27.2332	23.6097	23.807	34.6603	13.4335	13.8462	27.496	19.7137	24.8716	29.5452	26.5896	24.5945	18.7013	26.0385	27.4662	23.0602	7.22943	11.5109	20.087	5.40185	24.7722
TCONS_00031669	=	ENSBTAT00000059299	XLOC_023678	U6	TSS26199	chr8:10139600-10139707	107	-	0	0	0	0	0	0	0	0	0	0	0	0	0	0	0	0	0	0	0	0	0	0	0	0	0	0	0	0	0	0	0	0	0	0	0	0	0	0	0	0	0
TCONS_00007879	=	ENSBTAT00000017497	XLOC_005918	HSPA8	TSS6518	chr15:34216277-34220705	2256	-	617.135	629.685	629.663	651.964	659.559	628.967	633.751	652.239	662.625	662.625	504.424	483.677	531.176	514.563	503.882	516.029	523.742	521.378	713.69	734.976	757.74	734.435	795.851	797.714	709.889	744.126	730.015	714.576	706.619	712.46	774.148	769.336	667.137	666.527	696.755	746.977	763.052	753.79	792.227	777.733	772.034
TCONS_00033628	=	ENSBTAT00000042283	XLOC_025231	bta-mir-222	TSS27905	chrX:103538140-103538250	110	-	0	0	0	0	0	0	0	0	0	0	0	0	0	0	0	0	0	0	0	0	0	0	0	0	0	0	0	0	0	0	0	0	0	0	0	0	0	0	0	0	0
TCONS_00008349	j	ENSBTAT00000017187	XLOC_006304	THYN1	TSS6928	chr15:84856109-84860720	914	-	0	0	0.208644	0	0	0.0034376	0	0	0	0	0.000930111	0	0	0	0	0.00863331	0	0	0	0	0	0	0	0	0	0	0.866981	0	0	0	0	0	0.000302853	0.0918473	0.000936528	0.0227151	0	0	0	0.208249	0
TCONS_00000272	=	ENSBTAT00000046493	XLOC_000218	APOD	TSS241	chr1:72670962-72684269	906	-	38.5146	32.9289	32.4306	38.4557	29.6456	46.4536	30.8389	37.618	29.7828	29.7828	39.3775	47.8001	29.493	43.07	45.051	43.1043	39.7686	34.0966	47.9158	49.7583	56.6118	50.4787	62.596	37.7451	29.5115	29.5099	27.4671	28.4511	29.8969	40.8731	41.2907	34.5861	17.7957	19.0802	16.7269	20.4231	22.2163	17.5789	23.8196	23.5277	23.3595
TCONS_00023790	=	ENSBTAT00000018398	XLOC_017713	BCL10	TSS19612	chr3:59010763-59020234	1930	-	17.348	12.426	10.0166	14.7729	14.7288	16.1701	14.8714	15.9665	14.7963	14.7963	18.7846	15.3673	37.3095	14.3792	14.891	4.8534	11.9348	19.1876	13.5985	9.5809	12.237	10.3658	14.948	14.486	14.8127	12.357	8.24254	13.7487	13.1255	11.4547	9.74012	9.67064	12.5042	8.45433	9.35327	10.525	8.47587	10.8619	9.9262	11.5507	11.408
TCONS_00006916	=	ENSBTAT00000022559	XLOC_005161	LAPTM4B	TSS5693	chr14:68668785-68730708	1418	-	20.9473	25.1629	25.7606	23.7035	24.1297	24.4172	24.9778	24.4377	24.2396	24.2397	28.5137	24.6907	0	23.3693	20.002	7.52192	26.1502	24.708	28.2118	26.8009	28.6536	30.0802	33.4929	26.7092	22.2391	22.3427	18.685	14.9345	17.182	20.0795	19.0591	21.507	38.2541	45.1885	41.8887	44.3818	41.4258	39.4868	43.4003	42.9657	40.2718
TCONS_00023650	=	ENSBTAT00000020102	XLOC_017600	SLC16A1	TSS19493	chr3:30533795-30566330	6231	-	104.61	97.379	98.3446	90.9363	92.1404	90.4224	94.4598	93.9597	92.5598	92.5598	89.0282	83.8284	81.4181	83.108	93.0317	77.8914	83.5057	88.3	70.9925	80.7763	75.7025	73.2851	84.8691	74.5775	76.4667	71.4299	69.2925	77.8971	66.4662	71.6237	71.9502	74.5625	56.9991	58.3392	57.8595	52.5735	56.8987	54.228	56.2012	54.7536	52.7446
TCONS_00034494	-	-	XLOC_025953	-	TSS28670	chrX:20108367-20109134	767	-	6.66768	7.22332	5.32483	3.64498	6.7593	6.07305	4.96886	7.80038	6.79015	6.79015	10.1878	12.4517	0	3.92405	7.84809	0	8.88782	14.1694	6.82514	10.2976	9.58139	6.16649	5.14269	5.78552	5.14463	6.85951	4.17163	7.35326	8.48454	7.8415	4.4831	9.49525	16.5027	19.9261	19.8008	16.9323	17.1834	15.803	17.8688	12.9994	16.737
TCONS_00020361	=	ENSBTAT00000026537	XLOC_015109	CCDC64B	TSS16749	chr25:2446820-2454362	1574	-	35.8495	37.9102	36.8276	36.2159	34.8635	36.3029	43.2502	39.5584	35.0286	35.0286	50.2367	38.7923	68.7488	39.7009	48.1813	65.7884	48.1081	43.2087	31.2078	26.631	32.976	33.3392	31.4166	33.1732	37.9642	36.6917	46.1144	34.2554	36.5026	44.4015	39.6327	34.7141	35.6122	35.0787	35.4052	37.5488	22.649	29.8395	29.7053	29.6121	28.3937
TCONS_00034008	=	ENSBTAT00000025996	XLOC_025543	G6PD	TSS28240	chrX:40484195-40501680	1602	-	12.6655	18.5197	14.0799	15.5562	12.8353	17.9101	15.9266	14.7283	12.8988	12.8988	12.2436	11.2232	0	8.70498	6.10546	0	0.0507114	19.0519	8.39738	0	14.734	8.83275	5.09047	13.2947	9.94489	2.10501	10.0376	7.00063	11.7282	6.31135	13.6585	0.810726	36.0222	31.585	31.2591	28.9323	31.5319	33.78	26.8017	27.2703	32.5919
TCONS_00028916	=	ENSBTAT00000024666	XLOC_021634	IGJ	TSS23928	chr6:87759437-87768834	1204	-	13.6514	18.409	16.4579	20.1234	16.6079	12.6762	11.5924	16.2289	16.6849	16.685	23.1467	22.3349	18.8269	32.0369	31.0126	13.9832	30.3226	35.3677	35.5454	35.2764	39.962	39.3239	42.503	33.3256	31.3193	29.7037	27.6564	29.4306	28.8187	27.6414	32.5785	31.1228	53.7731	51.9174	56.912	32.7805	34.4224	26.083	29.9093	27.1483	25.7196
TCONS_00021329	j	ENSBTAT00000005331	XLOC_015852	TIAL1	TSS17569	chr26:40041203-40060847	2033	-	12.2025	13.5212	4.62703	11.3345	7.95844	16.3938	11.6111	12.764	7.99437	7.99437	11.0879	13.3465	11.5549	8.07362	16.0143	15.1893	12.7462	14.8922	14.2936	15.7041	9.49874	6.54991	13.7068	10.1757	14.4292	10.2474	10.7709	12.8183	17.4574	3.39901	5.65455	16.451	4.70986	10.7934	6.38332	7.43734	6.05364	7.64542	4.55722	4.29943	4.7415
TCONS_00022291	=	ENSBTAT00000014735	XLOC_016604	CTSC	TSS18384	chr29:7433481-7473315	1932	-	43.7132	43.5009	38.3991	38.8182	35.8458	44.5308	42.1561	41.8825	36.0119	36.0119	47.92	47.503	13.569	49.5598	51.4568	72.0057	39.8237	54.8046	64.2644	60.8931	67.1362	61.3209	58.8989	56.5928	39.6588	43.2299	40.4856	41.9865	45.8664	48.7965	46.3826	37.3307	55.973	56.4	62.1375	53.6988	53.5896	45.9933	53.8277	52.4848	55.3549
TCONS_00012813	=	ENSBTAT00000034744	XLOC_009594	ZNF750	TSS10586	chr19:50388518-50536976	3092	-	43.8286	40.689	43.0575	44.4006	41.8723	40.8455	37.4177	44.2778	42.0626	42.0626	39.9256	39.6102	54.4436	39.8904	39.7916	25.1348	43.5042	39.9837	60.2763	55.8599	54.7179	53.0428	60.5662	62.3771	50.106	48.1164	48.0511	44.9403	50.5733	52.641	51.612	51.3492	55.0118	53.9445	58.5984	42.4107	43.8595	41.6	45.4239	43.5233	41.304
TCONS_00031118	-	-	XLOC_023248	-	TSS25723	chr7:111038731-111039049	318	-	7.89419	26.314	46.8322	13.8095	5.82012	13.073	26.1461	20.1496	5.84668	5.84668	16.0824	18.7628	0	37.167	23.893	0	9.01947	7.45595	26.9354	21.3357	13.3457	17.5219	15.2217	9.13301	13.5355	5.4142	19.756	13.3937	18.7511	27.8518	21.231	4.08796	43.7658	64.1688	49.8165	54.3208	45.9958	33.5489	78.5786	53.1675	42.4624
TCONS_00026893	=	ENSBTAT00000050980	XLOC_020097	5S_rRNA	TSS22233	chr5:92496479-92496597	118	-	0	0	0	0	0	59.9282	0	0	0	0	0	0	0	0	0	0	0	0	0	0	0	0	0	0	0	0	0	0	0	0	0	0	0	0	0	0	0	0	0	0	0
TCONS_00029039	=	ENSBTAT00000064128	XLOC_021721	bta-mir-2450a	TSS24019	chr6:107672979-107840568	73	-	0	0	0	0	0	0	0	0	0	0	0	0	0	0	0	0	0	0	0	0	0	0	0	0	0	0	0	0	0	0	0	0	324.676	0	0	0	0	0	0	0	0
TCONS_00008678	j	ENSBTAT00000065101	XLOC_006545	C1orf233	TSS7197	chr16:52240500-52373541	1685	-	3.35	2.5794	3.21894	3.84275	3.58479	2.11088	4.35409	3.50176	3.60108	3.60108	2.31186	5.48411	0	3.11761	1.54777	0	4.76783	5.68589	0	0	2.98158	0.753785	2.04977	0	3.39363	2.91166	0	2.78973	2.52335	5.73198	4.18337	3.27241	7.93696	7.42331	6.70971	9.32001	1.40515	3.38404	2.65059	9.77968	5.28855
TCONS_00011780	=	ENSBTAT00000015875	XLOC_008814	RPS19	TSS9716	chr18:51689626-51697161	507	-	1012.25	1049.76	1075.75	1150.55	1111.03	1010.07	1028.94	999.048	1116.14	1116.14	1401.05	1414.22	1475.47	1349.43	1334.87	1206.04	1510.66	1498.93	852.337	870.609	890.043	923.634	982.398	927.457	887.951	842.97	860.907	857.31	853.663	830.441	855.729	948.744	1930.38	1880.17	2001.52	2509.7	2387.7	2318.28	2456.12	2585.3	2649.25
TCONS_00019653	=	ENSBTAT00000020880	XLOC_014579	TXNL1	TSS16169	chr24:56403320-56446700	1174	-	70.1589	62.996	82.6987	67.7149	59.7084	80.9099	82.406	64.6217	59.9824	59.9824	77.8191	56.4394	72.8577	51.0398	86.2207	88.2096	53.5269	80.9169	85.9209	68.4141	84.8992	104.504	93.5148	91.1375	63.8896	74.1545	93.4574	70.751	88.1269	63.3399	65.2526	74.3071	48.2724	46.057	48.6005	52.6318	67.6077	59.5148	56.688	56.7845	51.9153
TCONS_00024346	j	ENSBTAT00000012416	XLOC_018133	TMEM79	TSS20071	chr3:14561540-14567749	5158	-	38.2352	39.0761	38.4298	36.2556	36.4489	35.3476	41.2178	35.1101	36.6148	36.6148	38.984	37.5678	64.8569	36.4755	37.5562	32.6809	44.8345	38.0219	31.7033	33.2411	31.8011	29.3489	31.3394	27.3652	31.3732	35.1885	32.8957	30.0705	32.793	37.2866	33.1465	33.7124	38.4793	36.5559	42.165	26.5724	26.7173	25.8205	27.2223	27.8136	25.3879
TCONS_00034205	=	ENSBTAT00000020985	XLOC_025708	EFNB1	TSS28412	chrX:86943394-86956220	3179	-	19.7356	15.489	13.9848	16.1882	14.5377	19.6573	18.3355	15.5511	14.605	14.605	26.4216	26.4431	46.2502	25.9214	25.7494	12.7622	22.0354	26.4219	9.6778	11.0135	9.27341	10.3245	10.0929	10.9589	11.0687	13.4714	7.28931	13.4829	17.5403	10.9741	13.7909	18.5477	22.4886	21.9946	21.1464	22.9666	19.7079	26.2183	21.9051	24.9567	27.6687
TCONS_00021734	=	ENSBTAT00000047081	XLOC_016177	LRRC3B	TSS17923	chr27:39139084-39139864	780	-	7.36901	7.89577	4.34834	10.3594	5.82416	5.7831	7.82139	10.0353	5.85084	5.85084	3.23797	4.86764	0	6.93928	3.75191	0	2.42556	6.04393	5.5118	4.95917	2.18088	6.53283	3.13677	5.69534	4.8945	6.5237	5.95262	7.55785	6.47495	7.51064	4.28788	6.62414	3.24349	0	1.21156	2.09713	1.43561	1.0524	0	2.85484	1.15842
TCONS_00030942	j	ENSBTAT00000042874	XLOC_023096	RPS14	TSS25564	chr7:63761741-63779284	514	-	1585.68	1509.51	1456.83	1243.18	1592.25	1463.82	1465.02	1442.84	1600.68	1600.68	2175.92	2194.73	0.0486435	1949.68	1875.29	2637.22	1514.33	2094.1	1151.57	1230.82	1075.24	1072.62	1225.96	769.373	1301.88	1334.04	1259.9	1353.69	1291.68	1238.76	1453.11	965.29	2469.23	2354.1	2367.66	3264.62	3259.38	3245.64	3364.16	3174.7	3123.38
TCONS_00003575	j	ENSBTAT00000063271	XLOC_002695	SAPCD2	TSS2951	chr11:106168108-106175374	3353	-	6.99045	6.77574	7.63758	7.96451	7.78892	7.29346	7.29863	7.87137	7.82441	7.82441	7.29696	5.59783	0	6.73642	5.67278	0	5.93918	4.19223	3.99711	6.68321	4.02105	4.10736	4.98647	4.74252	7.26668	5.29408	3.02111	5.69132	5.76234	4.81274	5.6929	5.06414	10.486	8.932	8.68658	11.0617	10.6124	10.9378	10.8774	7.55596	13.1888
TCONS_00023801	=	ENSBTAT00000063744	XLOC_017724	EIF1	TSS19623	chr3:60346811-60347472	661	-	9.63531	9.64563	9.62284	7.92984	10.5408	8.74449	13.9868	16.7947	10.5899	10.5899	13.6534	11.8453	0	13.5514	12.6333	18.1896	16.1221	2.51502	7.35124	7.25069	11.8741	13.9778	2.07013	9.43832	10.1739	11.0863	11.8722	7.335	13.7088	11.1865	8.2223	9.72752	1.698	5.11256	3.16925	4.12595	5.65764	2.06705	3.22075	5.21203	2.26157
TCONS_00016893	=	ENSBTAT00000018578	XLOC_012595	SPTSSA	TSS13914	chr21:45295074-45341768	1272	-	34.8528	29.6836	26.3957	28.965	31.7611	37.334	31.2088	31.5289	31.905	31.905	31.9736	28.9781	53.4052	26.4014	33.3324	31.2263	29.3783	30.3271	33.9883	24.0455	35.0548	26.847	44.8599	34.2671	38.7313	40.4602	29.2863	30.8328	28.107	27.4832	36.8409	26.5292	43.8328	35.3538	43.4827	51.755	36.0486	37.5504	40.2318	42.1081	46.8285
TCONS_00011573	=	ENSBTAT00000008396	XLOC_008662	CENPT	TSS9547	chr18:35463581-35467533	1507	-	5.93149	0.000510327	0.00134724	3.83706	1.91398	0.000235928	1.35031	0.000695742	1.91909	1.91909	5.53486	9.36e-05	0	3.0516	3.87446	6.15e-05	3.7358	3.72662	2.18258	0.0653168	1.37348	0.646099	3.04575	5.62987	3.63892	0.000770078	0.00133453	3.73756	0.00192368	0.00824379	1.94507	0.000860193	0.31182	3.08616	4.13207	0.00340629	3.63336	1.59965	1.81e-05	2.75018	2.69124
TCONS_00017053	=	ENSBTAT00000065693	XLOC_012728	ENSBTAG00000046076	TSS14055	chr21:71594101-71596399	436	-	2.96707	7.41227	0	1.97788	0	4.4354	4.43682	1.91467	0	0	19.8482	10.7182	0	12.0601	15.1683	33.1924	12.1233	26.2939	12.7939	7.25838	17.5019	13.9015	9.12647	16.9676	10.8681	7.82681	20.3185	16.9031	7.70601	8.20121	8.86239	9.64695	43.2806	52.764	28.1839	27.2163	13.1519	32.3351	34.3197	21.8666	6.87938
TCONS_00028437	=	ENSBTAT00000001671	XLOC_021272	TMEM165	TSS23531	chr6:72538556-72564830	1126	-	15.1393	13.895	8.25721	14.5802	9.87489	12.5732	13.8749	14.3886	9.92007	9.92007	8.96684	8.97335	0	7.62111	6.71352	0	9.40756	4.91189	19.9147	14.9795	15.0108	16.8924	11.4229	18.0867	11.9252	10.1136	15.8833	13.298	11.3928	5.53895	14.2072	9.58343	12.7001	19.5547	13.7573	12.285	17.139	18.0043	17.6079	14.6716	12.9604
TCONS_00005760	=	ENSBTAT00000024313	XLOC_004283	WAC	TSS4723	chr13:36371744-36448968	2230	-	19.7176	23.5116	18.1113	16.17	10.5638	10.6345	18.5687	22.9884	10.6117	10.6117	9.40505	9.61156	0	5.93633	8.33255	25.0751	14.7837	10.7379	9.03946	5.56887	1.28046	10.2458	0.00246266	9.06909	15.0452	18.5139	18.9072	13.4	9.83993	15.9884	6.50352	15.3192	0	0	0.0749095	0.00181091	2.65695	1.8286	1.31819	0.579571	0.00150609
TCONS_00025357	x	ENSBTAT00000046371	XLOC_018904	ANLN	TSS20922	chr4:61164775-61242549	710	-	3.65732	0	0	0	0.65973	0	0	0	0.66326	0.663269	0	0.614548	0	0	0	12.7225	1.02166	0	0	0	3.88384	0	0.99565	0	3.6979	4.59546	2.4724	0	4.60462	0	1.79758	0.469542	7.4521	0.430348	0.479928	7.54256	3.65915	5.84371	9.91775	3.14902	9.33198
TCONS_00016835	=	ENSBTAT00000016186	XLOC_012554	SNX33	TSS13869	chr21:33624429-33634544	3597	-	16.6371	17.7627	16.0233	17.0107	18.8625	18.9373	18.0522	17.6322	18.9488	18.9488	21.2394	21.2956	22.1584	19.9412	19.23	15.631	19.4787	20.9643	18.8338	17.6896	16.7406	17.7118	17.5219	21.3491	17.8518	19.7778	18.8091	19.18	19.5972	23.7436	20.664	20.4071	12.6625	17.541	12.7161	12.2421	12.7502	15.3669	11.6529	14.6579	15.2253
TCONS_00016162	=	ENSBTAT00000000842	XLOC_012043	VIMP	TSS13315	chr21:5385097-5394275	1277	-	54.9763	41.8183	56.6712	56.2683	54.0766	52.2107	44.6533	45.8899	54.3271	54.3271	48.5919	56.4863	25.447	65.879	50.6511	46.1599	60.3982	56.0933	41.4603	39.476	49.0165	46.0861	48.6378	47.2405	37.0183	40.6179	43.736	40.8957	52.0343	38.7083	44.4357	36.9259	50.4495	51.974	49.3615	50.4748	55.7787	49.0346	54.8035	53.344	47.0522
TCONS_00014561	=	ENSBTAT00000007041	XLOC_010842	DES	TSS11985	chr2:108075459-108082534	2236	-	5.00095	6.05377	7.31141	6.7391	7.02035	5.80738	3.99854	7.51393	7.05283	7.05283	8.34557	5.58408	27.5188	7.59758	6.74357	9.09977	9.00335	12.2567	8.27816	5.64934	8.17175	6.67625	7.50232	9.2332	5.62292	5.92676	8.21868	7.24835	7.05355	6.46723	4.97403	6.51252	4.84903	5.42676	4.98847	4.38203	5.05036	4.98424	5.77901	5.65358	4.04309
TCONS_00018600	=	ENSBTAT00000030903	XLOC_013807	TUBB2B	TSS15287	chr23:50390116-50394279	1530	-	1.47787	0.882355	1.20898	0.583975	1.03097	0.856584	0.848973	0.960865	1.03577	1.03577	2.70902	1.4196	0	0.453858	0.453574	0	1.15	1.37228	1.47756	1.01111	0.982926	0.45615	2.35912	2.7848	1.94017	1.90554	0.860391	1.15398	0.741976	0	0	1.75309	8.70452	12.4924	15.2572	9.90026	4.72405	13.1413	8.55539	13.4166	14.4142
TCONS_00025864	-	-	XLOC_019303	-	TSS21359	chr4:31643829-31647779	304	-	87.0949	70.7746	73.3235	90.7895	65.2093	43.4434	63.2076	47.0315	65.5076	65.5076	85.0662	74.4537	0	81.0543	67.788	0	75.0472	74.651	47.3986	49.8559	50.3877	22.0735	79.5947	102.493	93.1997	75.9566	107.218	64.8438	64.949	100.369	84.3734	97.4881	216.384	165.586	171.482	207.893	256.285	200.388	160.376	250.513	234.897
TCONS_00009078	=	ENSBTAT00000002658	XLOC_006838	PLOD1	TSS7518	chr16:42595151-42625615	2404	-	6.01822	6.85484	5.52038	5.09112	5.42237	5.07001	5.8953	5.07375	5.44752	5.44752	5.95401	6.09231	0	3.90692	5.69723	11.5496	4.834	3.49745	5.73288	4.41925	4.39996	5.46471	3.89075	6.09316	4.49317	5.6082	3.86719	4.40851	6.06641	4.74194	5.07849	4.64962	7.34501	6.8337	8.66212	8.87758	7.4323	9.14543	8.0283	9.99217	8.09597
TCONS_00027085	j	ENSBTAT00000014695	XLOC_020231	IL17RA	TSS22394	chr5:109152547-109430265	2667	-	0	0	0	0	1.03892	0	0	0	1.04362	1.04362	0.33726	0	0	0	1.03699	0	0.00215282	0.045987	0	0	0	0	0	0	0	0	0.117337	0	0	0	0	0	9.92531	0.521017	0.00399422	0.514662	15.4775	1.91324	4.24838	4.89708	0.748393
TCONS_00002960	j	ENSBTAT00000002235	XLOC_002239	SLC9A2	TSS2454	chr11:7324734-7416697	4605	-	112.536	131.691	118.876	112.901	125.44	118.125	102.253	114.704	126.021	126.021	103.133	107.749	111.075	101.988	116.554	137.418	102.368	98.93	65.8357	71.1195	71.3771	80.3867	81.5156	80.8852	98.5822	95.1067	97.1899	95.7527	90.814	102.262	108.471	83.647	62.6288	6.85528	48.7501	61.8697	44.6075	66.5948	67.1517	48.6965	34.6686
TCONS_00030642	=	ENSBTAT00000014218	XLOC_022890	CLTB	TSS25331	chr7:39210051-39230781	1118	-	318.771	309.825	311.411	290.258	287.569	295.298	295.824	291.762	288.919	288.918	340.148	351.623	328.741	338.193	334.771	256.997	300.239	294.704	260.591	259.273	272.853	260.557	264.511	312.079	340.652	336.91	387.288	352.523	317.074	343.772	328.796	309.097	295.598	282.963	262.429	293.628	317.069	287.232	308.181	260.267	278.892
TCONS_00002463	=	ENSBTAT00000020267	XLOC_001867	RPL36A	TSS2045	chr10:42699003-42700655	481	-	151.18	167.118	128.484	182.519	161.341	150.124	178.874	157.919	162.094	162.094	173.236	183.019	180.478	204.639	212.297	110.128	194.992	184.489	176.16	152.7	154.903	180.685	163.114	206.288	153.837	140.065	165.446	157.512	145.709	132.223	160.549	169.84	362.153	354.898	363.055	435.253	459.418	459.222	434.21	483.54	431.072
TCONS_00002557	=	ENSBTAT00000026116	XLOC_001935	ENSBTAG00000019601	TSS2121	chr10:58569061-58646799	1214	-	23.1307	27.9386	32.4216	27.3424	30.432	24.1185	30.8888	30.4836	30.5738	30.5738	20.0979	24.0266	19.8936	21.4118	23.19	46.4836	16.7157	21.875	29.0475	28.5083	30.7667	30.7412	29.5293	46.2408	27.5702	33.0523	36.4928	30.2152	29.0495	22.2868	26.2083	34.8351	12.2965	13.932	14.4043	11.4899	10.2762	14.0066	8.93962	12.2672	16.2433
TCONS_00010048	j	ENSBTAT00000017270	XLOC_007567	PUS1	TSS8311	chr17:46156466-46166824	1506	-	0.0315259	0.152717	0.00415873	0.0472075	0.00198767	0.0404184	0.00090331	3.60402	0.00177772	0.00177771	4.1787	25.954	0	3.13972	0.00976069	0	0.0100565	0.00324153	0.0372497	12.0876	0.000485172	3.81993	3.19094	0.00186434	1.3036	0.00489665	0.0278098	0.345256	16.465	0.0156644	0.0376013	17.815	0.00256639	0.218693	4.90862	0.0474632	0.0348829	0.0749621	0.00124606	2.1432	0.52513
TCONS_00016239	=	ENSBTAT00000061851	XLOC_012102	ENSBTAG00000044418	TSS13379	chr21:24335502-24336999	82	-	0	0	0	0	0	0	0	0	0	0	0	0	0	0	0	0	0	0	0	0	0	265.848	0	0	0	0	0	0	235.218	0	0	0	0	0	331.674	0	0	264.779	0	0	0
TCONS_00019309	=	ENSBTAT00000021328	XLOC_014326	MYL9	TSS15872	chr24:37820216-37829945	1540	-	98.029	96.7215	83.45	78.9087	74.8623	88.7948	86.3835	87.7199	75.1963	75.1962	91.8696	86.929	226.119	97.8344	93.8227	42.9085	90.3731	82.3033	83.4865	101.409	87.0845	86.5489	76.3974	47.2885	92.0393	81.6051	86.0591	78.1512	89.8896	64.3475	63.2753	63.9188	41.0552	42.2123	61.6478	53.5353	39.1075	45.4682	39.9398	54.243	49.2559
TCONS_00010662	=	ENSBTAT00000008406	XLOC_008014	THAP11	TSS8810	chr18:35472608-35474389	1674	-	13.6035	16.0086	14.9944	16.9474	14.1456	14.5623	14.247	15.0329	14.2101	14.2101	17.2361	17.6543	0	15.0672	15.623	0	20.6672	24.39	11.6331	12.6793	12.1211	14.5004	11.0997	10.0598	12.0085	10.404	8.87626	16.304	14.6543	14.1034	12.6529	17.8314	10.9829	19.1281	14.8422	23.9747	19.5427	23.4713	26.3112	21.557	15.334
TCONS_00005146	=	ENSBTAT00000015413	XLOC_003844	MAP3K8	TSS4224	chr13:35600312-35626614	2509	-	11.813	8.38071	11.2006	10.2896	7.48427	10.1235	9.78355	9.10049	7.5183	7.5183	8.35565	7.85421	8.91211	7.82128	7.33166	3.23098	7.67455	10.0128	7.33487	6.80484	5.84845	7.26046	6.89984	5.89487	6.32279	6.3484	8.8133	5.97048	4.79144	5.43147	5.51286	5.78241	7.38131	8.12637	10.0239	5.59674	6.03985	6.85554	4.52755	5.74473	5.20378
TCONS_00023551	=	ENSBTAT00000009379	XLOC_017515	ENSA	TSS19402	chr3:20141605-20148003	2433	-	37.3971	35.0846	39.0185	39.1643	33.9173	38.1645	37.4297	32.8619	34.0727	34.0727	33.4069	37.1032	25.638	40.1104	37.0332	59.3679	39.468	41.0668	29.9964	33.7751	30.0712	27.4744	26.5782	31.6792	36.3487	28.6906	37.88	33.5045	32.3843	26.2742	37.1236	33.4604	37.5819	40.1848	40.6536	41.662	43.8005	44.0217	39.0896	41.4486	42.439
TCONS_00021182	=	ENSBTAT00000059683	XLOC_015754	SNORA28	TSS17451	chr26:18538603-18574348	122	-	0	0	0	0	0	0	0	0	0	0	0	0	0	0	0	0	0	0	0	0	0	0	0	0	0	0	0	0	0	0	0	0	0	0	0	0	0	0	0	0	0
TCONS_00009206	j	ENSBTAT00000019320	XLOC_006918	PLEKHN1	TSS7612	chr16:52742636-52756007	2499	-	18.2862	21.4397	19.2964	18.7117	17.3995	16.1321	18.3311	24.42	17.48	17.48	27.2377	18.3134	36.2661	21.9818	25.4762	28.7013	24.8651	30.5101	28.8174	23.4873	20.9877	19.4126	18.8871	23.2029	19.9945	23.1239	26.7382	20.5791	16.8302	19.0908	20.0891	18.0833	14.4061	14.718	18.6688	15.5727	19.6252	18.1962	22.5433	15.6887	14.9031
TCONS_00012968	=	ENSBTAT00000062351	XLOC_009684	U6	TSS10696	chr19:56326150-56347610	103	-	0	0	0	0	0	0	0	0	0	0	0	0	0	0	0	0	0	0	0	0	0	0	0	0	0	0	0	0	0	0	0	0	0	0	0	0	0	0	0	0	0
TCONS_00006105	=	ENSBTAT00000022448	XLOC_004517	OSER1	TSS4989	chr13:73391553-73401614	1520	-	40.4678	36.6133	36.7776	36.0376	48.6757	36.3956	41.5613	47.5427	48.8979	48.8979	38.7377	33.3279	67.9201	42.9841	32.1143	43.8718	40.7208	45.5219	25.0872	27.6402	29.3608	35.851	36.4791	28.553	33.5998	32.8912	41.355	30.3482	42.1847	40.7494	31.7737	44.4444	28.98	26.7678	29.5063	24.4707	29.7048	22.847	29.6541	24.5519	23.6401
TCONS_00017181	=	ENSBTAT00000048711	XLOC_012828	MYD88	TSS14163	chr22:11646790-11651003	2423	-	0	0	0.000390987	0	0	0	0	0	0	0	0	0.000309552	17.5762	0.000875529	0.000328207	0	0.00149896	0	0	0	0	0	0.000464397	0.000591311	0.000347881	0	0	0	0	0	0	0	0.754976	0.0223039	0.00648823	3.9712	0.0215537	0.00238924	0.00366553	0.0110626	3.55287
TCONS_00022247	-	-	XLOC_016563	-	TSS18340	chr28:246859-247060	201	-	0	100.703	55.1467	13.2122	22.2736	20.0122	10.0061	25.7042	22.3752	22.3752	20.5157	0	0	10.1599	20.3197	0	0	0	20.6163	0	0	55.8804	0	0	31.0802	0	0	30.7545	20.503	35.5296	11.6073	15.6446	0	0	0	0	27.0809	0	46.2647	10.7091	10.8336
TCONS_00003090	=	ENSBTAT00000008487	XLOC_002340	EPCAM	TSS2563	chr11:29626086-29636759	1566	-	109.274	107.899	92.4127	112.801	108.921	115.829	114.459	125.753	109.424	109.424	72.8486	73.7291	35.1942	85.9489	77.2026	80.1008	84.323	75.3057	124.352	115.717	126.904	119.317	122.239	104.742	104.411	109.601	99.1695	108.914	103.095	111.079	111.657	101.59	74.3455	64.0091	70.9467	64.9864	68.3504	63.3559	70.8027	64.518	64.8485
TCONS_00017012	=	ENSBTAT00000057495	XLOC_012691	bta-mir-1247	TSS14017	chr21:68149405-68149541	136	-	0	0	0	0	0	0	49.1089	0	0	0	0	0	0	0	0	0	0	0	0	0	0	0	0	0	0	0	0	0	0	0	0	0	0	0	0	0	0	0	0	0	0
TCONS_00030169	=	ENSBTAT00000062194	XLOC_022539	U2	TSS24936	chr7:2241642-2256881	132	-	0	0	0	0	0	0	0	0	0	0	0	0	0	0	0	0	0	0	0	0	0	0	0	0	0	0	0	0	0	0	0	0	0	0	0	0	0	0	0	43.0387	0
TCONS_00030354	=	ENSBTAT00000021755	XLOC_022673	IER2	TSS25088	chr7:13543663-13545435	1772	-	42.5286	45.0231	45.7319	39.4018	35.2959	37.749	37.6517	42.5438	35.4603	35.4603	51.0794	56.6454	62.9053	51.9344	48.4492	97.0041	48.1865	40.3672	37.2268	39.0486	35.4511	36.5778	44.5521	38.3863	38.8999	40.8282	35.3182	39.167	38.6504	45.7594	38.2203	32.3691	77.5016	81.9761	83.0385	75.621	74.9869	78.354	81.1952	77.9766	76.8789
TCONS_00007818	j	ENSBTAT00000010989	XLOC_005886	TMPRSS13	TSS6474	chr15:28999409-29032147	2980	-	21.1989	21.7331	26.7128	35.7075	32.1042	4.2648	17.6381	26.4326	32.2654	32.2654	6.97498	19.2077	0.000684337	0.0152671	7.15869	52.5974	16.8628	40.4429	19.5199	25.1474	10.6576	2.88148	13.0445	22.4385	15.7441	22.9682	43.0172	18.8108	32.5015	3.65815	28.8942	2.94511	0.00701971	0.162337	4.94146	16.4045	0.333018	8.08628	39.952	29.7848	2.11656
TCONS_00028624	j	ENSBTAT00000026443	XLOC_021416	CPEB2	TSS23685	chr6:114969358-115037989	4610	-	18.7128	0.00149112	6.07276	0.03756	0.40722	0.0201883	0.0322238	16.7887	0.376903	0.376899	0.00307876	10.3086	0.00914013	0.00107824	22.4392	0.00706302	0.0201667	0	4.53776	6.31766	0.101167	14.7654	20.4146	33.7971	13.9989	1.97267	2.00694	10.7461	0.00662179	1.93458	10.5491	12.8628	0.816113	0.00424111	0.063479	0.080177	0.0423962	6.54435	0.000748707	2.50004	0.000661959
TCONS_00027386	=	ENSBTAT00000009044	XLOC_020442	EIF4B	TSS22629	chr5:27089791-27115819	1994	-	270.892	262.3	267.923	275.905	276.695	270.049	281.68	281.524	278.011	278.011	326.457	309.419	356.831	311.063	290.223	376.482	285.069	278.54	300.395	304.047	323.446	308.548	313.405	320.066	299.958	295.657	276.601	279.426	282.291	281.766	291.781	257.294	161.993	171.103	166.544	166.106	165.07	180.296	193.902	180.808	172.174
TCONS_00012367	=	ENSBTAT00000035139	XLOC_009275	EMC6	TSS10227	chr19:24977283-24978133	663	-	79.9493	77.6837	95.8284	81.0978	89.5065	73.9014	87.1994	81.2977	89.9166	89.9166	89.845	92.743	56.0455	92.5248	85.5702	135.276	80.5933	65.701	98.1106	96.6857	97.9217	85.1742	98.7687	96.5915	95.9004	85.7042	93.744	92.0667	74.625	90.7127	79.2224	101.929	61.1159	50.1288	51.6305	60.2583	80.2627	61.0487	60.7325	69.3687	62.131
TCONS_00031112	-	-	XLOC_023242	-	TSS25717	chr7:98881730-98882653	923	-	9.14847	7.4059	8.34972	7.43026	7.70841	7.35866	6.06007	6.67176	7.74359	7.74359	4.43754	6.21256	0	3.07659	4.39513	17.6323	4.9774	4.93749	6.24302	8.07368	10.6054	6.28518	8.56811	7.56009	6.72263	5.82628	4.90606	4.43479	3.99131	7.68502	3.51491	5.41427	10.351	12.4982	15.0394	6.42364	8.78636	6.40869	11.0077	6.02253	7.9672
TCONS_00005877	=	ENSBTAT00000018301	XLOC_004356	ITPA	TSS4812	chr13:52449559-52462362	934	-	12.0933	14.6717	10.1586	9.77935	17.0991	15.6781	10.9684	18.8247	17.1776	17.1776	15.292	13.6584	0	17.2861	17.7835	0	16.7389	21.7198	5.62136	8.27726	8.92437	10.4669	9.01865	9.8187	10.0992	14.0885	6.22913	10.5102	15.0715	13.6741	13.3884	13.7819	15.2449	22.4714	17.1935	20.4576	28.0892	24.5618	30.3452	22.2945	27.4429
TCONS_00000844	=	ENSBTAT00000065045	XLOC_000643	GSK3B	TSS711	chr1:65310825-65462923	1162	-	24.6998	32.0887	26.815	29.2623	29.8944	29.9765	28.4533	22.694	30.0336	30.0336	18.8033	21.5869	41.1024	23.8162	18.7315	7.71999	17.148	22.3327	34.3764	36.4728	28.749	32.906	36.049	41.12	24.1175	28.8317	38.3499	25.1361	30.8745	23.304	28.8975	32.6353	24.1895	15.0953	18.5698	16.8558	13.8044	17.0077	23.5907	16.7276	16.5668
TCONS_00009876	=	ENSBTAT00000010956	XLOC_007435	2017-09-05	TSS8164	chr17:74807336-74811215	1183	-	22.3297	15.9709	16.9967	12.3059	17.5532	23.1611	14.7129	7.5389	17.6376	17.6376	18.3843	10.1934	74.3702	9.60125	8.50662	30.282	7.97046	7.54672	26.365	17.4841	27.7908	27.0241	35.8506	32.878	21.7645	29.7624	18.7897	18.4257	23.9442	26.2067	30.0505	26.7822	8.48373	14.6185	21.6616	2.51479	7.2014	5.67295	20.0167	5.3721	23.2568
TCONS_00015473	=	ENSBTAT00000027850	XLOC_011492	RPL11	TSS12711	chr2:129791371-129795563	603	-	3666.18	3464.18	3446.67	3980.67	4123.05	3530.48	3422.63	3459.51	4142.34	4142.34	4528.09	4613.09	4770.76	4473.78	4452.42	4143.96	5099.11	5113.95	3446.51	3371.58	3311.47	3363.75	4178.03	4117.52	3541.98	3438.95	3549.04	3445.05	3407.92	3468.37	4056.93	4015.24	2410.9	2335.26	2506.97	2857.48	2862.54	2783.47	2702.07	3063.23	3107.84
TCONS_00016191	=	ENSBTAT00000023454	XLOC_012065	AEN	TSS13341	chr21:20002741-20007367	978	-	5.27484	5.48817	6.34591	4.44507	6.3727	4.77547	3.77061	4.89811	6.40202	6.40202	6.32319	5.61982	25.3032	6.15049	8.63376	8.24709	5.41999	9.14755	4.89106	4.7305	6.69043	3.70345	5.09566	4.28367	2.19438	2.57773	4.81339	3.90711	3.25079	1.28081	3.58115	3.01725	6.14427	9.24875	4.5158	6.85608	8.03168	7.49584	7.73462	5.36206	6.88005
TCONS_00025772	-	-	XLOC_019223	-	TSS21273	chr4:119504144-119510122	5848	-	0.00267177	0.0112029	0	0	0.00181344	0.0117807	0.0017105	0.215545	0.00158625	0.00158625	0.00150664	0.0039535	0	0	0.00432408	31.5954	0	0.00488974	0.0025759	0.00728233	0.0227637	5.69725	4.21664	0.00237149	0.565037	0.0116338	0.0182375	4.39009	5.29591	3.51196	0.00359783	1.58244	0.000912058	0.00825903	5.55757	6.34784	0.0202371	0.010766	2.79467	0.00354322	0
TCONS_00029625	=	ENSBTAT00000011906	XLOC_022128	AP3D1	TSS24479	chr7:22709356-22743787	4666	-	28.01	29.8975	33.5345	27.0319	30.8165	29.7444	23.0048	33.5602	30.9586	30.9586	36.1975	30.4437	18.3277	33.9626	32.348	34.9137	31.9315	35.6147	31.3775	27.8842	26.8837	27.1657	24.1596	28.4934	23.7593	22.7563	29.3531	29.4767	28.8986	29.6984	30.4025	24.061	38.5626	46.0131	42.4514	41.7938	38.3503	44.7494	40.1365	44.4612	42.8241
TCONS_00014620	o	ENSBTAT00000051973	XLOC_010888	B3GNT7	TSS12035	chr2:119987500-119990869	1236	-	6.29681	9.32248	9.9117	9.05077	8.9957	8.64567	0.00648843	1.11172	9.04163	9.04163	4.14	3.25492	18.2197	3.18845	2.87707	0	3.12603	3.48342	4.3182	3.82512	5.07205	2.99291	5.50006	0.000261854	5.35656	4.47506	2.20718	4.62115	3.80169	3.99561	3.49429	0.0200644	3.47248	2.44834	6.71909	1.40012	2.70931	3.08697	0.719838	3.96829	3.16544
TCONS_00029607	=	ENSBTAT00000003167	XLOC_022114	AES	TSS24465	chr7:21977217-21984235	810	-	35.9757	39.2009	27.8817	31.4652	27.5596	28.9273	35.0341	45.4798	27.6914	27.6914	22.8153	61.7969	0	64.094	67.0883	0.00583573	27.6784	26.8698	12.0209	9.56369	0	13.0545	11.0216	1.04258	58.9269	41.7971	37.2314	28.9633	31.8948	51.469	24.1409	45.3961	86.708	97.8353	52.4029	93.0169	124.139	93.9096	87.914	86.4827	82.415
TCONS_00019652	=	ENSBTAT00000020880	XLOC_014579	TXNL1	TSS16169	chr24:56403320-56446700	1942	-	33.8162	33.7487	31.3993	37.8491	35.7101	31.8347	28.7125	39.6695	35.8724	35.8724	19.1479	39.9782	23.0036	33.5449	20.2197	22.5776	31.4799	18.9733	36.2883	40.3902	36.9737	20.7278	24.4503	49.3332	36.4031	24.5651	28.8187	34.8178	33.0133	41.1311	32.4913	28.2552	14.4376	22.3276	22.7281	21.7877	14.5377	21.2836	22.1414	25.9921	23.8393
TCONS_00001648	j	ENSBTAT00000025396	XLOC_001263	ENSBTAG00000019076	TSS1374	chr10:35975232-36013346	3392	-	3.54884	5.62087	6.08116	8.93356	3.40051	3.71418	5.84661	0.00972203	3.41624	3.41624	6.57112	3.49461	30.4575	7.94078	0.950721	15.0101	4.56598	13.7544	3.6012	10.4166	6.64334	3.55888	6.51895	4.41412	5.64865	0.117068	9.15757	7.9428	4.23087	9.07005	6.52572	3.41127	0.00465717	0.653899	0	4.58366	0	0.0978971	9.66123	5.76627	0.0819022
TCONS_00001147	=	ENSBTAT00000018795	XLOC_000863	ATP1B3	TSS950	chr1:128050712-128085713	1506	-	428.738	390.351	409.413	405.738	399.76	397.066	392.002	406.057	401.655	401.655	348.48	398.841	352.678	358.866	356.081	279.341	325.826	339.235	403.743	366.658	392.817	369.922	365.894	430.769	444.369	462.651	437.413	344.538	366.146	384.706	452.408	449.666	660.207	690.851	681.695	641.537	670.907	679.653	669.112	672.467	637.971
TCONS_00020944	=	ENSBTAT00000019063	XLOC_015570	WBP1L	TSS17254	chr26:23563110-23764458	1044	-	9.89471	4.18273	4.42509	3.90491	6.88536	6.27628	3.21436	10.2667	6.9159	6.9159	1.15406	10.6672	26.381	6.71575	3.23648	12.9593	1.32793	5.49174	8.63356	5.88316	1.81481	0.350949	3.8717	5.80625	5.57868	3.30683	9.65693	5.82469	7.89388	7.62205	5.37822	5.31373	0.457121	0	0	0	0.675975	2.37829	0	0	1.24221
TCONS_00025024	=	ENSBTAT00000006186	XLOC_018616	AKIRIN1	TSS20622	chr3:107574784-107586950	3726	-	15.1709	14.6906	13.6042	14.6269	13.9299	16.4223	14.844	15.8744	13.9938	13.9938	17.3842	15.5165	6.64261	17.5454	15.1932	22.4449	16.1703	13.3408	10.9437	10.9121	12.1134	12.3615	12.4186	14.2989	13.2091	12.1295	11.8371	12.3794	12.3345	10.9666	11.2417	14.4044	10.6185	10.2579	12.1815	11.4566	12.4901	10.0889	8.64657	11.8796	9.74869
TCONS_00025509	=	ENSBTAT00000045185	XLOC_019026	ENSBTAG00000031866	TSS21052	chr4:93379462-93382232	828	-	2.42003	6.6399	6.6656	5.16506	2.53552	2.41606	6.62459	1.47589	2.54688	2.54688	1.91834	0	0	2.87076	2.61835	0	8.49e-06	3.88973	1.99416	4.51897	4.58132	3.61176	0	0	3.80243	8.79589	7.18624	6.22331	5.64591	4.49043	4.63792	3.1326	5.63342	5.85182	9.0602	8.93402	14.5269	12.4391	19.0875	3.6546	7.59594
TCONS_00029056	=	ENSBTAT00000063333	XLOC_021733	ENSBTAG00000048119	TSS24032	chr6:108898928-108930463	204	-	159.982	201.048	103.445	122.554	216.743	191.417	183.061	171.294	217.747	217.747	173.763	226.819	509.13	197.412	222.903	181.785	227.571	223.949	147.655	334.938	104.105	246.164	180.774	122.183	96.7397	192.574	193.699	164.757	157.23	137.105	180.642	203.402	83.7725	164.928	118.3	100.527	91.7182	59.4437	59.0902	146.495	121.062
TCONS_00031599	=	ENSBTAT00000061293	XLOC_023620	BSPRY	TSS26135	chr8:104306682-104330296	1455	-	2.96745	0	2.11458	3.06211	5.03859	0	0.000290891	1.65531	5.06195	5.06194	8.274	0.00119282	0	0	1.16081	28.4382	2.80157	4.9829	3.93231	5.06266	0.004361	4.32663	0.00103644	5.03831	3.75535	0.812408	0.00284683	4.60455	0.32684	9.02869	2.73086	2.45898	0.00108687	0.97616	0	1.9525	0	0.0350819	2.81253	2.29168	0
TCONS_00034007	j	ENSBTAT00000025996	XLOC_025543	G6PD	TSS28239	chrX:40484195-40501680	2208	-	42.4976	40.6789	42.21	41.2234	41.1879	41.0912	44.1585	43.2676	41.3717	41.3717	34.7285	36.7515	43.7156	37.1319	40.0396	42.7937	44.3525	33.4735	42.3719	46.6958	36.7707	41.8899	42.9644	30.8352	44.016	44.2078	47.1543	45.1861	44.3898	42.1755	44.8467	45.6383	24.5504	24.6699	19.8531	18.7366	23.6866	18.1051	21.7537	24.5984	18.9813
TCONS_00020128	=	ENSBTAT00000044397	XLOC_014938	HSPB1	TSS16554	chr25:34858434-34861074	855	-	1287.66	1364.33	1679.34	1134.18	1355.09	1543.13	1474.17	1332.02	1361.37	1361.37	1751.13	1900.38	960.84	1748.56	1708.06	2564.57	1599.24	1466.15	1433.17	1327.65	1426.74	1362.63	1142.68	1254.08	1592.09	1574.97	1629.16	1588.51	1610.93	1846.76	1420.44	1180.27	673.443	871.8	694.508	790.546	940.764	805.638	918.564	697.851	818.804
TCONS_00034157	j	ENSBTAT00000063342	XLOC_025680	PIN4	TSS28380	chrX:83607401-83616243	413	-	0.00882161	34.1897	0.000773732	43.1331	23.4751	0.00451702	4.63122	22.0824	23.5471	23.547	21.7259	0.00105606	91.6745	0.00382257	0.0111318	163.716	31.2388	107.058	46.7389	71.4282	6.27705	33.9683	70.4923	0.451673	3.09885	39.1101	47.2077	27.7451	0.0595612	50.8575	30.8096	51.3185	4.09893	0.00859242	25.0166	5.04591	12.7411	0	0.00555808	8.3516	0.0144447
TCONS_00012033	=	ENSBTAT00000031754	XLOC_009005	RPL28	TSS9932	chr18:62547219-62549950	506	-	2141.84	2082.07	2185.46	1902.5	1877.1	2170.89	2159.85	2166.53	1885.8	1885.8	3408.06	3321.68	2881.14	3432.82	3187.01	3194.95	3205.99	3280.02	2241.85	2098	2241.39	2206.11	2025.07	2091.07	2252.74	2326.46	2337.41	2349.34	2302.98	2383.8	2092.44	2011.43	1517.85	1513.64	1442.15	1777.36	1806.18	1800.31	1714.86	1732.28	1732.89
TCONS_00005472	=	ENSBTAT00000008782	XLOC_004068	ERGIC3	TSS4485	chr13:65435600-65448951	1315	-	11.0882	17.8473	8.89182	11.6937	7.805	11.1942	6.63675	9.78802	7.84072	7.84072	12.2848	13.8491	0	19.7537	8.06144	16.301	15.8538	15.1157	11.8722	18.2561	6.89342	11.7909	13.7027	5.9904	5.3287	14.9405	14.7841	7.22805	14.9847	12.399	8.89828	11.6021	2.32641	3.98544	6.10402	4.81657	11.8517	4.93345	4.33627	5.0154	10.5483
TCONS_00029558	=	ENSBTAT00000026593	XLOC_022086	TICAM1	TSS24428	chr7:20547963-20550264	2280	-	18.0303	15.0129	18.9799	17.3355	16.2271	16.4285	15.4927	19.8234	16.3009	16.3009	24.4979	25.1673	17.0102	23.3412	22.1935	28.0616	23.0042	24.4956	11.2367	9.5469	10.2502	10.8585	9.57752	11.2399	12.6151	13.001	12.577	13.1924	12.4708	13.745	12.0641	14.3282	9.44312	9.18486	12.1477	10.398	12.2949	9.98701	11.7048	10.1148	9.03899
TCONS_00009415	-	-	XLOC_007085	-	TSS7787	chr16:52238441-52239278	837	-	6.42872	6.42872	4.73908	4.54162	6.01575	3.9309	5.89635	7.57343	6.0432	6.0432	3.52608	5.03726	0	8.48151	6.98478	0	7.91012	4.20359	4.55576	4.00961	2.50806	4.39052	4.57697	6.86546	6.61368	3.05247	6.49728	4.53072	4.02731	2.61709	9.68985	6.14599	9.98738	9.22176	10.4634	14.0974	15.2932	10.1847	10.2235	15.2506	15.4279
TCONS_00010008	=	ENSBTAT00000022178	XLOC_007545	ETFDH	TSS8285	chr17:41262698-41307126	2235	-	332.127	345.828	293.78	275.928	361.018	313.657	287.774	274.826	362.706	362.706	243.22	231.988	323.563	277.722	302.076	342.858	231.658	292.163	242.108	273.269	249.801	277.952	240.701	275.233	171.072	194.803	201.923	195.089	186.806	210.539	217.078	174.511	162.721	155.93	149.013	167.821	184.53	196.47	161.353	148.214	134.12
TCONS_00002594	=	ENSBTAT00000035849	XLOC_001966	SORD	TSS2155	chr10:65574607-65609716	2132	-	20.4546	25.465	20.8089	22.7588	21.7732	18.7232	25.5737	19.6716	21.8777	21.8777	21.3406	22.8082	39.827	19.4012	24.0636	25.5659	14.6345	18.4011	28.3215	29.3942	31.1892	31.3089	23.4861	33.1133	31.709	22.1762	26.7345	19.7558	29.412	17.2929	25.6819	25.1859	19.8224	16.9888	14.2189	17.1858	18.9169	15.5939	14.1753	17.3945	19.6474
TCONS_00009954	=	ENSBTAT00000029028	XLOC_007497	MGST2	TSS8234	chr17:18331271-18369333	1891	-	49.2862	52.5798	56.0599	49.012	45.6818	52.2318	48.7399	47.4689	45.8929	45.8929	44.4172	43.3492	105.18	44.879	46.5855	48.788	47.9152	44.9642	55.8565	46.0427	48.6677	48.521	51.8999	45.8737	46.815	45.2965	55.0934	50.7373	46.4172	48.7271	42.7602	42.3399	54.095	56.6732	53.1181	52.9393	47.2159	51.1601	54.6333	54.9381	47.376
TCONS_00013115	=	ENSBTAT00000028888	XLOC_009797	SKA2	TSS10821	chr19:10322519-10354258	1040	-	8.4406	9.01215	6.30465	6.09555	5.08454	9.38272	5.13954	7.08548	5.10856	5.10856	4.43406	6.67156	0	5.36056	6.21914	17.1965	6.32131	6.7614	6.71252	5.7365	8.51308	10.2004	7.41769	6.68939	6.81934	5.85593	1.63757	6.80629	8.58647	8.52386	8.24604	9.91059	10.603	11.4439	10.0714	10.0074	10.2614	11.254	11.1078	9.13639	8.55834
TCONS_00029354	=	ENSBTAT00000003276	XLOC_021950	C7H19orf53	TSS24274	chr7:12942937-12948365	941	-	25.042	22.4909	20.2025	18.9325	21.1319	24.5551	21.8095	19.9721	21.226	21.226	29.1835	33.2313	39.8669	29.3278	28.0912	34.4529	28.4476	21.46	19.701	14.7423	17.6344	15.3936	14.8187	6.29975	21.6645	27.2644	21.9319	17.774	21.3711	19.7129	20.2275	21.3482	43.3746	31.9456	46.0996	62.0835	56.8255	47.4436	53.014	58.2009	43.5486
TCONS_00017416	=	ENSBTAT00000059152	XLOC_012990	U6	TSS14355	chr22:50815489-50815595	106	-	0	0	0	0	0	0	0	0	0	0	0	0	0	0	0	0	0	0	0	0	0	0	0	0	0	0	0	0	0	0	0	0	0	0	0	0	0	0	0	0	0
TCONS_00032750	=	ENSBTAT00000023304	XLOC_024540	AIM1	TSS27135	chr9:43885345-44028773	5582	-	23.5495	23.239	23.0679	23.9668	24.9595	24.06	23.0988	24.1566	25.0742	25.0742	14.2196	11.7632	7.99149	18.259	11.3356	18.9422	17.1006	15.6472	19.7145	21.6924	21.6306	23.1611	27.6776	21.5367	22.8057	27.2943	27.31	26.7065	29.9067	23.5613	27.0702	21.382	9.994	13.4635	13.5391	12.3247	10.9368	10.6031	8.70536	14.3096	12.3946
TCONS_00019804	=	ENSBTAT00000051848	XLOC_014701	bta-mir-940	TSS16296	chr25:1792864-1792957	93	-	0	0	0	0	0	0	0	0	0	0	0	0	0	0	0	0	0	0	0	0	0	0	0	0	0	0	0	0	0	0	0	0	0	0	0	0	0	0	0	0	0
TCONS_00030929	=	ENSBTAT00000061768	XLOC_023088	U6	TSS25556	chr7:62923951-62978224	105	-	0	0	0	0	0	0	0	0	0	0	0	0	0	0	0	0	0	0	0	0	0	0	0	0	0	0	0	0	0	0	0	0	0	0	81.6673	0	0	0	0	0	0
TCONS_00002346	j	ENSBTAT00000016346	XLOC_001771	PNP	TSS1944	chr10:26647352-26673944	862	-	7.59885	8.29249	6.49257	8.58881	2.17003	7.58691	1.94185	8.4556	2.17966	2.17966	11.2644	14.6414	57.0859	13.417	8.60591	0	18.6008	13.848	7.75556	9.55493	6.12993	9.12906	10.9023	13.5717	5.12784	7.28062	5.98135	2.27491	4.19737	10.9609	8.69609	16.7665	3.11179	8.47605	4.40289	3.29342	3.38582	5.49745	8.30914	3.18361	8.0204
TCONS_00025115	=	ENSBTAT00000042598	XLOC_018684	STK25	TSS20696	chr3:121065393-121074671	1899	-	10.5981	5.46525	8.2222	6.15765	4.29608	5.4654	2.75634	2.03763	4.31508	4.31507	8.31483	9.67269	0.000527072	5.78548	15.1855	0.00045182	12.6616	3.31392	0	4.54063	3.44775	7.84645	0.000281123	8.47502	3.4822	5.57741	5.65154	2.9698	4.86114	4.18607	12.7857	6.01049	8.9101	15.1754	20.6692	8.99055	14.8521	29.4965	0.0117893	18.7788	29.0269
TCONS_00025818	=	ENSBTAT00000017525	XLOC_019263	RPA3	TSS21317	chr4:15600772-15603972	672	-	10.9363	12.6608	18.2859	11.4105	8.59291	9.26728	21.0908	11.8419	8.63241	8.63241	17.5393	13.0622	0	15.7657	15.6726	33.9288	15.5545	11.3948	10.4191	12.7461	13.0322	15.1781	16.7461	19.707	16.0655	12.4632	22.692	17.726	13.2643	28.9022	14.9067	16.251	21.2336	12.7827	12.98	26.3217	26.944	21.998	28.137	20.8338	25.6682
TCONS_00026179	=	ENSBTAT00000010932	XLOC_019540	MKRN1	TSS21623	chr4:104661540-104680456	1553	-	31.4808	20.3217	30.5839	23.6466	25.4349	25.5485	32.6164	26.8698	25.5559	25.556	29.7346	26.7157	56.6495	24.6157	24.1978	16.8716	24.7191	31.4705	32.5191	27.3092	29.5172	25.0789	35.2957	7.78752	33.859	34.7417	25.1826	27.6099	29.8259	28.619	31.879	22.5632	13.4001	10.321	12.6291	9.30005	4.09225	8.30756	5.55751	4.80867	4.1472
TCONS_00029496	j	ENSBTAT00000052616	XLOC_022041	EVI5L	TSS24381	chr7:17832595-17865097	3860	-	17.2161	15.3583	0.000455943	0	0.00146152	0.450158	0.479452	0.0192559	0.00131373	0.00131373	0.00805322	19.0819	0.0398953	0.0026461	17.0195	0.0174887	0.00449861	0	0.0285739	0	10.8989	11.8202	0.00486114	0.00517791	18.0662	0	0.0035836	0.556176	0.658074	0.000394858	5.35029	0.00305804	0.605664	0.00461104	0.00364464	0.00370028	0.00419565	0.00418183	21.3661	0.00617908	18.1466
TCONS_00025172	-	-	XLOC_018738	-	TSS20751	chr3:87803558-87804068	510	-	7.12083	5.08631	5.57067	5.33856	14.6249	9.09695	10.1077	6.49131	14.6916	14.6916	8.28964	7.25344	0	4.10521	4.10521	41.1729	8.13588	5.76474	5.20643	5.89149	12.3823	9.03166	5.8845	3.5307	6.27918	5.23265	11.4561	10.3556	10.3556	3.58904	5.86259	7.90175	2.41704	5.8369	3.39854	1.99997	5.47119	6.9836	7.01018	2.16356	6.56616
TCONS_00022553	j	ENSBTAT00000036417	XLOC_016801	ESRRA	TSS18600	chr29:43220234-43229598	2157	-	0	0	0	0	0.0648392	0	0.00866913	0	0.0600543	0.0600547	0	0	0	0	0	0	0	0	0	1.13798	0	0	0	0.00131326	0.0639126	0.00186297	0	0	0	0	0	0	0.00567126	0.00568829	0	0	0.00350094	0	0	0.0149618	0
TCONS_00024048	=	ENSBTAT00000062432	XLOC_017912	ACA59	TSS19829	chr3:107466834-107466971	137	-	0	0	0	0	0	0	0	0	0	0	0	0	0	0	0	0	0	0	0	0	0	0	0	0	0	0	0	0	0	0	0	0	0	0	0	0	0	39.5999	0	0	0
TCONS_00032666	=	ENSBTAT00000002542	XLOC_024468	HINT3	TSS27057	chr9:25649637-25663238	1118	-	21.9744	27.5268	23.3936	19.3441	33.6448	29.0666	24.9253	18.1523	33.798	33.798	19.5404	22.047	31.2188	20.7211	21.994	23.1418	26.0841	22.5085	36.7876	34.6952	39.0642	35.9205	33.0611	36.6902	25.2999	24.6898	27.5869	23.1026	28.1577	31.1659	30.7216	36.3592	28.4881	27.3842	26.2014	23.22	23.9365	21.4181	22.8457	22.4371	17.4525
TCONS_00010119	=	ENSBTAT00000029638	XLOC_007613	PSMD9	TSS8364	chr17:55671776-55687436	1030	-	15.8136	9.19181	3.1817	6.18556	9.43282	8.22311	13.8563	9.55906	9.47724	9.47725	15.419	10.8422	0	8.87365	9.10265	8.24053	10.0701	11.1102	5.8235	5.54823	3.01469	10.5368	9.3903	12.2407	14.113	9.51198	8.76627	13.5702	8.92095	10.3293	9.78115	10.6047	27.1417	26.0666	14.9733	26.0385	17.0944	18.1701	25.8199	27.2662	33.1957
TCONS_00023062	j	ENSBTAT00000012838	XLOC_017169	CDC42BPG	TSS19010	chr29:43678394-43696730	6523	-	7.59209	6.8556	9.19634	8.93248	11.5241	11.4521	10.7313	12.1744	11.5763	11.5763	6.74744	8.43451	24.3627	9.42533	10.1838	0	11.9271	7.48562	6.73797	4.37506	2.30519	4.39607	0	6.78384	5.31249	10.3206	0	7.55144	7.43045	7.77233	9.55822	7.43629	0.911569	0	9.15875	0.952423	0	6.37658	3.88025	4.72749	4.89009
TCONS_00018533	=	ENSBTAT00000060647	XLOC_013766	5S_rRNA	TSS15238	chr23:39166818-39208654	117	-	0	0	0	0	0	0	0	0	0	0	0	0	0	0	0	0	0	0	0	0	0	0	0	0	0	0	0	0	0	0	0	0	0	0	0	0	0	0	0	0	0
TCONS_00013533	j	ENSBTAT00000013929	XLOC_010102	M-RIP	TSS11164	chr19:35556935-35646258	4585	-	0.000725537	6.27066	3.87052	0.00288895	14.3571	0.00182311	0.00765541	0.0626773	14.4372	14.4372	14.6964	0.000928544	0	11.2316	0	0	0	0	0	0.0629926	0.00199551	9.42395	0.00186003	0.0295235	12.9484	0	0.000378966	2.08894	0.0203627	0.0152675	7.30416	14.3392	3.71814	0	0	0.0340059	0	0	0	0	10.4373
TCONS_00018677	j	ENSBTAT00000064864	XLOC_013860	RPS10	TSS15351	chr23:8434515-8441549	575	-	1363.45	1367.76	1128.76	1333.48	1366.32	1288.12	1254.37	1275.9	1372.5	1372.5	1052.49	1076.25	1205.11	1060.57	1271.89	5.4666	828.14	1367.14	940.705	1124.87	1020.87	1243.7	834.458	1158.23	1136.16	1148.88	1253.41	975.426	1067.6	1009.94	780.391	1439.27	30.916	35.7789	22.5762	0	39.7333	29.0946	0	72.2278	0
TCONS_00009717	=	ENSBTAT00000009843	XLOC_007323	UNC119B	TSS8036	chr17:65206653-65218295	806	-	5.8342	9.18626	5.87278	7.10399	9.77984	7.97362	5.26577	5.61373	9.82728	9.82729	4.33225	0.00200397	40.5953	10.6557	13.8822	0	0.00743253	16.7891	10.9501	0	3.92412	1.28151	10.6825	0.384463	6.42904	0.00345756	14.9118	4.03625	8.40304	17.5357	5.81511	4.68104	0	0	1.74405	0	0	0	0	0	0
TCONS_00005244	=	ENSBTAT00000006739	XLOC_003915	BMP2	TSS4304	chr13:49550049-49561303	2579	-	9.63726	9.31856	11.3151	9.06386	8.79647	12.3708	9.80166	10.8029	8.83681	8.83681	13.6823	13.53	18.9819	16.647	13.0824	10.5696	11.5751	16.7738	6.64176	7.8958	7.30304	7.59667	6.74786	5.97719	6.62714	9.13083	7.17699	8.52271	8.50861	8.62042	8.67432	9.50741	9.65833	9.26277	7.21431	9.87239	10.951	8.98475	8.3402	10.2862	10.0091
TCONS_00000303	=	ENSBTAT00000017476	XLOC_000239	CLDN1	TSS267	chr1:77596312-77614046	1221	-	43.0957	39.998	54.0127	59.8523	77.1792	38.2998	23.9573	43.8001	77.535	77.535	16.9586	0	0	4.80122	0.00715369	0	29.4527	4.81076	0	2.80275	2.56781	0	14.583	13.0426	27.3744	24.9494	15.4411	36.3155	30.5699	31.0762	29.4547	36.9606	0	5.76897	0	0	0	0	1.02859	0	0
TCONS_00021149	-	-	XLOC_015725	-	TSS17421	chr26:14472879-14480623	3868	-	0.0145492	3.81795	0.000931444	0.00266795	0.0276665	0.00056565	1.36285	0.000888528	0.0250597	0.02506	0.00576482	2.91112	10.5687	0.00118751	0	0.00573376	1.50853	15.4508	0.0710458	0.000604957	0.00196716	2.90011	1.15114	0.000986607	5.63912	0.0103483	0.00217306	2.75963	0.000577557	0	5.74928	0	0.00398626	2.92177	11.5758	0.0457348	0.0213884	0.127986	0.00978331	0.32335	5.48598
TCONS_00005894	=	ENSBTAT00000060069	XLOC_004367	SNORA51	TSS4825	chr13:52978728-52988922	136	-	121.775	0	0	0	43.983	40.3678	119.955	51.4304	44.178	44.178	81.8274	81.5512	0	40.5592	40.6434	0	0	112.964	40.4719	0	0	43.9468	0	0	0	0	0	0	0	0	0	61.5578	0	0	46.0345	83.4781	0	82.5786	0	0	0
TCONS_00017687	=	ENSBTAT00000005016	XLOC_013149	CSRNP1	TSS14545	chr22:12519600-12532848	2082	-	0.00132784	3.58902	0.0191457	1.14843	0.173547	2.46348	7.29293	3.81068	0.170232	0.170227	3.10337	0.0047881	13.9346	2.71056	2.02432	18.279	2.29704	3.60451	0.804075	1.88218	0.000428678	0.526857	0.0126485	0	1.88172	0.000359503	0.85391	2.82042	0.000168174	5.79298	0.000347292	0.156279	6.656	3.69373	6.87607	0.205809	2.37696	1.10662	8.41715	5.92444	4.31651
TCONS_00013130	=	ENSBTAT00000060429	XLOC_009810	U6	TSS10835	chr19:12591389-12591494	105	-	0	0	0	0	0	0	0	0	0	0	0	0	0	0	0	0	0	0	0	0	0	0	0	0	0	0	0	0	0	0	0	0	0	0	0	0	0	0	0	0	0
TCONS_00006324	j	ENSBTAT00000019499	XLOC_004680	EEF1D	TSS5174	chr14:2314070-2326720	1068	-	364.314	357.861	365.075	387.736	378.96	384.721	335.806	367.926	380.76	380.76	526.972	524.944	541.16	518.151	512.046	549.698	539.518	543.644	363.034	356.447	363.547	379.543	380.697	361.781	358.287	358.472	364.172	348.41	360.587	349.202	391.326	370.696	450.331	451.244	447.051	554.911	490.389	521.7	555.153	504.347	531.767
TCONS_00022547	j	ENSBTAT00000018091	XLOC_016797	FKBP2	TSS18594	chr29:43159738-43162658	577	-	0	0	0	0	0	0	0	0	0	0	0	0	0.011826	0	0	0	0	0	6.3955	0	6.29003	0	0	0.0148535	0	0	0	5.43399	0	0	0	0	0.00331115	0.0024762	0	0	0	0	0	0	0
TCONS_00021786	=	ENSBTAT00000059570	XLOC_016224	SNORA25	TSS17971	chr28:4845472-4845594	122	-	0	0	0	0	0	0	0	0	0	0	0	0	0	0	0	0	0	0	0	0	0	0	0	0	0	56.43	0	0	0	0	0	0	0	0	0	0	0	0	0	0	0
TCONS_00017666	=	ENSBTAT00000060117	XLOC_013134	U11	TSS14527	chr22:7389768-7389898	130	-	0	0	0	0	0	0	0	0	0	0	0	0	0	0	0	0	0	0	0	0	0	0	0	0	0	0	0	0	0	0	0	0	55.7166	0	0	0	0	0	0	0	0
TCONS_00017246	=	ENSBTAT00000005064	XLOC_012874	EMC3	TSS14217	chr22:16833762-16848935	1103	-	57.8835	40.3473	40.2682	42.0324	51.6435	48.1442	35.5452	44.0971	51.8849	51.8849	50.8028	47.8213	47.335	38.4437	41.7526	56.1686	58.1426	28.7647	44.6179	37.2655	42.2969	31.3662	36.8357	58.5783	43.244	39.9523	50.158	40.2875	35.8872	42.8001	47.7567	55.2623	39.8985	31.2917	34.0753	34.5817	39.7318	38.1255	36.7481	38.4852	47.0815
TCONS_00020631	j	ENSBTAT00000019617	XLOC_015316	DKFZP434K1815	TSS16978	chr25:35096075-35102361	989	-	2.11299	4.08483	3.70712	1.63149	0.709726	3.89095	2.13866	1.84211	0.712932	0.712931	3.03111	3.51528	0	2.93632	2.29125	2.95006	0.0103966	0.234883	1.2613	2.07444	3.37216	3.16361	2.03591	0	4.16989	2.48696	1.82459	2.56799	3.71498	5.18432	3.00223	2.97841	0.00475283	0.000455971	0.00121712	2.48789	0.317078	2.36864	6.12762	1.93599	1.77397
TCONS_00005528	=	ENSBTAT00000059513	XLOC_004110	U6	TSS4531	chr13:70383805-70480943	107	-	0	0	0	0	0	0	0	0	0	0	0	0	0	0	0	0	0	0	0	0	0	0	0	0	0	0	0	0	0	0	0	0	0	0	0	0	0	0	0	0	0
TCONS_00028693	=	ENSBTAT00000018910	XLOC_021469	RPL34	TSS23742	chr6:17828129-17832711	407	-	1046.59	1128.71	935.263	988.193	1054.37	1014.6	987.762	1080.46	1059.23	1059.23	1213.85	1313.53	1012.34	1262.61	1285.1	1271.49	1342.24	1397.72	836.811	927.308	907.132	876.281	955.129	875.947	836.483	912.695	858.716	855.538	849.368	874.639	892.002	924.787	1906.62	1906.39	1986.24	2316.69	2240.65	2291.68	2367.44	2305.4	2376.23
TCONS_00001951	=	ENSBTAT00000064616	XLOC_001481	ENSBTAG00000045679	TSS1623	chr10:82557429-82587611	102	-	0	0	0	0	0	0	0	0	0	0	0	0	0	0	0	0	0	0	0	0	0	0	0	0	0	0	0	0	0	0	0	0	0	0	0	0	0	0	0	0	100.834
TCONS_00004538	j	ENSBTAT00000035753	XLOC_003381	UBL3	TSS3717	chr12:30833599-30881788	3195	-	0.00295631	0	0.000396168	0.000825671	0.940339	0.00408903	0.365527	0	0.949125	0.949117	0.00128636	0	0	0.000542714	5.34666	0.000511853	0.943145	9.91752	0.00536517	0.151057	0.0065942	0.00130126	3.45759	0.0335762	0.00119307	0.000912136	0.000538484	0.00184274	0.675318	1.49185	0.00301671	0	5.24324	1.1675	0.00961877	10.9735	10.1074	7.56085	9.01703	0.919569	6.34265
TCONS_00031782	=	ENSBTAT00000017603	XLOC_023780	C9orf40	TSS26305	chr8:51330086-51336595	1004	-	5.4966	7.912	7.60734	3.46418	6.48833	7.88176	4.42912	6.97181	6.51827	6.51827	10.2321	6.49511	0	5.29276	4.21225	0	6.37158	6.38843	16.1226	7.09029	2.56819	14.0962	9.38868	7.6172	6.32129	7.4315	3.93901	7.71854	7.2527	4.55912	10.0947	7.67679	13.3962	10.633	19.3624	12.1854	13.5117	15.8693	13.2912	22.2979	19.5056
TCONS_00030508	=	ENSBTAT00000055062	XLOC_022795	TNFAIP8L1	TSS25220	chr7:20697580-20716655	2620	-	5.09767	3.05507	3.3508	4.15942	4.75322	2.92252	2.78437	2.92573	4.77494	4.77494	3.87975	4.30208	0	4.37287	4.7774	0	3.51001	2.8191	2.84652	3.0678	2.6829	2.16872	3.14195	3.53807	4.4775	2.53699	4.42798	2.48451	3.61339	3.66876	1.94875	4.16679	3.43372	3.49243	3.69991	4.13261	6.7198	4.61025	5.83146	5.11189	5.40175
TCONS_00003944	=	ENSBTAT00000022227	XLOC_002960	RAB1A	TSS3245	chr11:63428577-63458620	2624	-	78.0141	77.6243	73.6576	68.6301	64.4504	84.408	71.5186	81.142	64.7402	64.7403	58.4667	81.1053	36.4253	73.1022	75.359	96.1526	70.9387	60.0775	90.4173	108.448	108.506	101.631	101.254	98.0538	81.5145	84.8778	80.7165	84.6971	82.6952	80.6031	71.4141	55.6812	51.045	48.1462	47.839	47.14	41.1761	45.5339	49.9762	43.3777	42.9783
TCONS_00014938	=	ENSBTAT00000001241	XLOC_011096	SSFA2	TSS12276	chr2:14683867-14751390	4841	-	13.7086	15.8777	9.93655	16.2475	17.4205	15.1636	5.67513	16.1863	17.5025	17.5025	12.6692	9.58823	16.5297	12.7061	11.0378	0	9.941	20.4004	4.90539	19.2164	16.6469	17.0243	21.8059	20.087	15.0968	21.9521	24.7389	16.6165	17.1987	23.4737	22.9344	20.8048	11.0063	10.8948	18.8407	13.1338	0.00898883	12.7463	16.4268	17.8079	15.0502
TCONS_00016708	-	-	XLOC_012461	-	TSS13770	chr21:14507599-14512754	523	-	13.3155	8.90961	6.83807	6.09263	3.88024	10.7615	3.12545	0	3.89788	3.89788	6.15734	9.38551	0	4.95064	4.41035	0	8.9889	13.0596	10.2837	21.3647	19.8764	15.9693	12.2712	0	0	10.9427	9.09172	3.93885	7.64609	8.7031	7.46208	6.20762	6.84884	4.80108	8.07067	5.19916	12.4106	14.6849	4.31233	9.1175	5.86958
TCONS_00008891	=	ENSBTAT00000017382	XLOC_006696	PPP1R15B	TSS7365	chr16:1964426-1972600	2370	-	6.32766	8.72247	10.068	7.32307	10.6862	2.92304	4.71292	9.30735	10.7316	10.7316	2.65944	7.26906	0	5.82936	6.15289	13.1733	10.6889	7.70056	8.85193	7.00298	7.14261	9.28814	9.37805	12.3078	5.95837	3.90484	12.0984	13.671	9.96866	12.5519	10.7153	8.66546	0	2.77623	1.03991	0	1.42045	3.63448	2.42893	1.48114	0.000790044
TCONS_00029906	=	ENSBTAT00000064322	XLOC_022343	EIF4EBP3	TSS24717	chr7:53294301-53407210	693	-	0	4.14671	4.13812	0	3.21869	1.4096	4.79105	5.30178	3.23351	3.23351	7.76203	5.4944	0	0	2.36792	0	5.25329	1.48887	0	3.34023	2.73135	0	0	0	2.19855	2.76647	5.2857	0	1.61893	6.82931	0	0	13.9951	12.6958	0.00459085	10.2705	7.83682	14.7266	19.5107	15.5347	15.3975
TCONS_00031859	=	ENSBTAT00000028486	XLOC_023845	ANP32B	TSS26378	chr8:63617040-63630082	493	-	155.977	110.725	137.969	130.706	127.17	116.087	141.024	125.253	127.751	127.751	144.777	131.506	62.9636	148.624	146.877	118.087	135.622	142.751	166.132	162.951	152.179	164.852	150.07	180.053	106.536	133.148	146.826	126.441	138.023	128.774	131.326	120.541	157.406	171.267	162.606	181.703	170.969	153.147	174.025	184.615	177.773
TCONS_00004585	=	ENSBTAT00000052057	XLOC_003410	GJB6	TSS3754	chr12:36310778-36318420	1528	-	11.0567	11.2238	10.4795	8.27947	7.57239	10.6869	10.4141	10.628	7.60706	7.60706	10.0236	11.0823	0	8.8872	9.36187	21.1878	12.1408	9.5605	15.5512	15.5839	15.3921	19.9795	18.235	11.9433	9.04326	10.3855	8.57517	10.903	12.0136	8.48021	11.955	10.9248	6.1131	7.46657	16.2595	7.44935	6.06019	5.78991	8.48446	7.18879	6.40528
TCONS_00012299	j	ENSBTAT00000011900	XLOC_009225	SUPT6H	TSS10171	chr19:20656429-20687601	5892	-	27.7017	26.7679	27.8815	14.5762	23.5347	7.13079	12.4193	21.1959	23.6722	23.6722	10.0332	14.6917	0.0157857	16.4088	23.4648	28.4771	14.5965	8.13622	28.0116	21.4793	25.0048	24.0446	15.4621	10.027	19.6719	21.1216	3.73151	15.4731	19.47	10.3723	19.7169	18.3294	6.48724	4.43132	4.8268	16.4551	0.439381	14.0398	11.1749	10.1547	6.9686
TCONS_00006230	-	-	XLOC_004616	-	TSS5097	chr13:51731157-51731940	783	-	7.56523	9.72672	11.0969	9.92552	14.94	9.12774	5.90619	9.65499	15.0081	15.0081	12.66	11.0087	0	13.6294	14.1746	21.8712	12.348	18.3735	9.95643	13.1442	10.9625	16.7918	7.50208	5.62656	14.4539	15.0098	17.2423	14.3025	19.2533	18.1119	16.194	12.5923	7.06167	7.75145	8.42482	5.31196	7.99236	8.47935	3.72383	5.17182	6.97594
TCONS_00007016	-	-	XLOC_005244	-	TSS5780	chr14:71750429-71751005	576	-	10.899	8.38387	9.18226	8.79966	2.78152	10.8295	5.83127	10.6998	2.79421	2.79421	7.686	9.394	0	11.8417	7.61255	0	7.66317	14.2532	8.58187	6.79775	9.35457	13.0262	3.87982	5.81973	10.3501	11.2126	3.14722	8.5347	11.9486	11.8318	5.79806	7.81477	15.9362	15.6343	11.2038	6.59319	9.01827	16.4446	7.70335	8.91561	12.627
TCONS_00005431	j	ENSBTAT00000044455	XLOC_004040	BSP30C	TSS4451	chr13:63056898-63095562	1393	-	1341.34	1245.15	1163.52	1260.7	1183.09	1281.32	1287.22	1366.02	1188.47	1188.47	1385.23	1324.48	0	1422.3	1375.81	1231.39	1315.66	1317.81	1328.25	1354.83	1365.36	1335.53	1145.39	1301.46	1158.6	1104.79	1102.1	1134.54	1085.86	1176.14	1068.79	1168.2	1315.34	1332.04	1339.34	1207.13	1285.86	1294.4	1293.07	1170.03	1278.89
TCONS_00031465	=	ENSBTAT00000033862	XLOC_023517	BNIP3L	TSS26018	chr8:74924153-74949614	1297	-	184.904	184.189	192.076	167.719	188.264	185.17	194.704	187.34	189.131	189.131	138.973	121.998	212.519	140.149	135.912	61.5822	128.265	151.835	192.057	205.617	197.953	198.115	175.724	174.914	201.995	208.601	161.916	192.163	224.521	235.858	209.419	199.054	126.181	122.492	133.014	114.407	105.881	132.395	103.51	122.124	130.378
TCONS_00006764	=	ENSBTAT00000004482	XLOC_005031	ATP6V1H	TSS5556	chr14:23511300-23558678	1975	-	8.87205	12.2326	12.5174	9.83106	9.72095	7.1629	10.3712	13.0634	9.76633	9.76633	8.13214	10.5913	0	8.99103	8.54405	26.843	8.84931	11.121	12.2249	9.07688	9.20552	9.05741	9.30659	11.252	8.41871	7.62934	11.646	8.27125	11.2032	4.37892	7.51104	9.71098	22.9986	22.801	27.7105	22.2366	22.5592	21.8235	21.8371	25.5017	21.1967
TCONS_00007815	=	ENSBTAT00000040049	XLOC_005885	FXYD6	TSS6472	chr15:28926759-28963808	1539	-	52.2799	42.497	44.2283	50.5085	48.1175	50.4312	45.3648	45.0028	48.3341	48.3341	63.6555	59.1043	49.2683	50.8529	49.6781	59.9535	59.2142	58.0942	44.8296	37.423	42.3678	32.6055	45.1243	43.1044	33.166	39.6512	30.3015	34.5502	31.6357	30.4705	42.1907	38.9735	59.8278	55.0276	53.4566	64.2506	65.6533	68.5387	75.5384	73.5955	73.7334
TCONS_00029807	j	ENSBTAT00000016142	XLOC_022276	MIDN	TSS24638	chr7:45330395-45338024	2522	-	19.3196	25.6302	19.5257	15.1696	15.7646	19.8539	15.9597	19.9768	15.8347	15.8347	18.7044	20.6516	0	16.3644	18.2428	31.1707	13.2686	16.1406	17.5637	13.7247	12.9195	11.6069	15.1475	10.1244	17.1434	17.7739	15.5644	19.6181	17.3437	20.207	15.6622	12.9424	22.3625	16.9099	25.29	14.9667	10.2381	9.26197	12.6907	10.4771	10.4166
TCONS_00020701	=	ENSBTAT00000037140	XLOC_015368	BUD31	TSS17040	chr25:37513720-37532400	717	-	54.502	64.0937	61.7358	45.446	53.5032	54.6827	63.9602	83.9573	53.7489	53.7489	54.2519	73.4255	0	88.2951	74.8474	45.6186	69.803	71.0557	78.5992	65.3962	74.132	87.5874	61.3817	85.7263	67.3505	54.3	40.5066	69.7061	63.2666	74.2506	62.5037	70.8085	37.1717	38.2297	22.3811	32.3896	30.6923	48.4605	66.0924	37.9784	34.9075
TCONS_00011480	j	ENSBTAT00000021617	XLOC_008596	AKTIP	TSS9473	chr18:21879670-21937955	1702	-	24.0197	26.5993	28.0949	26.6633	24.2036	23.2543	24.1183	22.6583	24.3161	24.3161	24.6578	22.2809	0	21.7441	24.2266	0	23.201	23.3275	34.5688	31.496	32.3452	32.2366	33.2174	26.2066	31.7295	27.1229	29.0573	20.7748	26.1546	33.0844	25.3993	24.3384	19.3196	20.213	21.292	16.4677	16.772	15.8118	18.241	17.9361	19.2181
TCONS_00022617	=	ENSBTAT00000019583	XLOC_016842	CST6	TSS18650	chr29:44766935-44768173	264	-	1204.31	1306.67	1185.1	877.407	881.025	1235.53	1261.75	1296.35	885.061	885.061	1065.73	944.185	360.17	978.212	899.6	1771.03	624.005	739.675	849.907	807.713	863.515	969.751	598.425	826.846	1287.42	1291.29	1288.95	1242.77	1515.91	1197.87	967.966	952.429	540.937	503.111	379.795	550.574	660.821	750.295	793.482	571.135	474.442
TCONS_00008587	j	ENSBTAT00000007790	XLOC_006487	CTNNBIP1	TSS7126	chr16:44536715-44560002	775	-	3.68457	5.24874	0.563823	0.00066866	0	13.4566	0.190123	18.666	0	0	6.77287	3.45973	0	0.000543585	0	0	0	0	0	6.9371	9.75467	2.51005	22.679	0	0	0.0046068	0.000292639	5.1408	0	0.000669187	11.5443	1.31066	0	0	0	0	0	0.00555213	0	0	0
TCONS_00017044	=	ENSBTAT00000063930	XLOC_012719	ENSBTAG00000047700	TSS14046	chr21:71453626-71454755	756	-	23.385	22.927	26.165	22.1195	21.8395	20.7592	24.029	26.143	21.9402	21.9402	14.2733	13.1392	0	13.9163	13.2673	13.0005	9.89114	12.4762	30.4564	33.0231	41.823	39.9029	33.3816	32.0868	25.2848	40.2234	39.3864	27.1517	36.6403	35.0424	25.4839	26.5874	67.1478	76.0192	62.5902	45.0478	44.598	37.6408	67.5793	44.9185	37.5807
TCONS_00026354	=	ENSBTAT00000030419	XLOC_019680	TBC1D15	TSS21779	chr5:1452574-1506151	2113	-	14.3814	2.78552	14.7576	21.7401	11.9534	11.6289	13.2902	10.5121	11.9676	11.9676	4.21978	0.0964962	3.7972	5.47886	5.00967	8.86391	7.9118	5.16772	20.84	19.707	20.2064	22.165	9.1605	13.7997	13.2395	14.7769	11.7672	5.36202	11.3033	7.04693	9.15621	7.44719	10.1697	6.74188	6.21306	4.86631	4.68574	5.94532	4.07155	4.06664	2.38752
TCONS_00023923	j	ENSBTAT00000028220	XLOC_017815	NRD1	TSS19723	chr3:95020878-95123082	4064	-	9.72663	5.75247	1.60855	8.98508	15.8455	10.7355	12.4403	6.45057	15.9272	15.9272	0.00018944	6.95337	0	6.75534	3.27692	0	14.4537	0.000698152	0.000214712	0.000468638	6.95541	6.27679	3.00599	0	6.76039	3.30972	1.87381	4.88671	7.10017	6.55832	3.94073	0.000523207	0.000394966	0.000797771	0.000449596	0.00251487	0.00184255	0	0.000281099	0.000190575	0.000183967
TCONS_00034409	=	ENSBTAT00000002316	XLOC_025881	TXLNG	TSS28593	chrX:133943267-133984291	1582	-	6.57319	4.88226	8.13619	5.13188	6.73981	8.71789	7.188	6.45248	6.77149	6.77149	5.93414	7.11133	12.642	5.69108	6.72691	18.8962	7.2412	3.15671	4.02506	9.57499	6.55417	7.82537	7.44335	6.93361	6.17353	7.24624	5.00084	6.38901	7.72052	7.89357	8.99476	5.74836	5.4996	6.03514	6.00344	3.7641	3.55512	3.94334	4.94622	4.57823	4.66118
TCONS_00029615	=	ENSBTAT00000018110	XLOC_022120	LMNB2	TSS24471	chr7:22428166-22448331	4442	-	17.3986	15.8715	15.1641	17.4615	17.4465	18.2217	15.7643	16.1702	17.5272	17.5272	15.7584	17.1123	8.90395	15.9076	17.1533	9.20023	17.5351	14.3777	12.679	13.0907	13.5524	14.6341	13.6571	9.86262	13.4673	11.204	14.4884	11.0046	11.0896	13.3778	8.89724	8.77262	12.1834	13.0548	10.9435	17.1472	14.1357	16.3818	15.6503	15.2159	18.3878
TCONS_00014453	=	ENSBTAT00000016957	XLOC_010751	NDUFB3	TSS11890	chr2:90077969-90088465	472	-	345.06	351.244	290.381	348.974	332.515	320.884	334.839	357.742	334.052	334.052	337.714	313.008	477.585	316.661	361.384	417.205	322.492	326.245	320.347	351.994	357.568	352.677	377.864	373.765	321.745	312.798	415.766	315.055	333.967	361.95	380.838	296.824	212.617	210.64	217.133	229.326	223.014	230.113	227.049	218.502	235.547
TCONS_00025855	=	ENSBTAT00000047621	XLOC_019297	TWISTNB	TSS21352	chr4:28446102-28456952	1220	-	5.45251	7.24929	6.60974	4.58536	8.49238	5.75952	10.2483	3.86688	8.53224	8.53223	8.28454	5.44897	54.4824	8.26314	12.2918	19.8795	10.3291	6.99821	5.72266	9.29529	9.55987	7.60406	9.78384	9.66147	4.52115	10.9638	8.29877	4.81499	6.71192	4.47515	6.28289	7.57966	8.1833	6.28746	7.74482	5.66885	6.26361	6.19138	6.95631	8.30256	6.37596
TCONS_00001212	=	ENSBTAT00000018085	XLOC_000908	PSMG1	TSS1003	chr1:140726627-140739236	1027	-	53.4512	58.9967	56.1603	59.8515	65.0751	74.0196	60.5745	64.9239	65.3773	65.3773	69.7331	60.6988	84.6464	68.4102	76.6234	94.7544	66.5507	90.7777	63.9174	76.4265	73.0488	79.3319	74.9638	74.5552	63.3225	67.0856	78.958	83.7767	68.7293	65.1469	78.6545	81.4775	53.0649	66.3908	53.1375	61.7014	71.6668	65.5399	67.077	56.4275	67.0355
TCONS_00034140	=	ENSBTAT00000065590	XLOC_025664	COX7B	TSS28364	chrX:79540624-79544590	415	-	612.655	578.102	632.25	671.732	577.73	623.202	673.877	645.064	580.329	580.329	450.032	531.632	366.4	485.113	496.957	273.862	591.872	477.849	642.448	719.319	640.491	662.796	674.299	740.457	711.555	677.899	730.913	681.168	657.442	617.167	730.174	737.205	233.092	246.849	228.262	254.122	255.36	279.17	238.628	267.346	266.192
TCONS_00015223	=	ENSBTAT00000063898	XLOC_011312	RPE	TSS12513	chr2:98260689-98269171	849	-	10.6941	11.8819	8.11071	9.63516	6.22725	10.7187	6.52802	10.6005	6.2558	6.2558	7.97145	6.13353	0	7.36218	9.15017	12.257	7.87631	9.76839	12.3486	9.79431	9.28784	10.8193	9.41189	10.2578	8.86231	8.198	8.0779	10.7069	11.9368	9.71773	8.11649	9.09912	14.6622	21.3624	14.4736	12.6999	14.9417	9.98905	19.2852	16.1973	16.3842
TCONS_00004688	=	ENSBTAT00000062841	XLOC_003489	U6	TSS3840	chr12:84414064-84414170	106	-	0	0	0	0	0	0	0	0	0	0	0	0	0	0	0	0	0	0	0	0	0	0	0	0	0	0	0	0	0	0	0	0	0	0	0	0	0	0	0	0	0
TCONS_00026154	=	ENSBTAT00000010269	XLOC_019522	MTPN	TSS21602	chr4:100547898-100626586	1328	-	5.7156	9.20261	5.02828	2.87368	0	7.83129	9.08543	5.31894	0	0	4.79062	10.9066	14.9889	5.76342	3.0162	22.5485	9.2548	17.906	4.76712	3.9718	0.00428327	4.15613	0	2.91292	4.56318	9.82907	8.9992	3.46768	7.319	0	6.55388	0.0497746	0	0.0766657	0	0	0	0	0	0	0
TCONS_00002582	=	ENSBTAT00000013690	XLOC_001957	SQRDL	TSS2145	chr10:65038783-65093133	1718	-	587.425	544.137	609.405	549.233	565.689	594.192	573.072	551.95	568.32	568.32	458.593	470.878	472.499	474.413	445.951	468.798	487.018	497.939	470.713	448.469	499.736	490.842	504.722	472.864	564.39	616.147	591.25	587.202	564.844	594.006	560.311	585.265	423.076	432.081	438.877	482.5	470.374	469.01	495.524	461.976	475.753
TCONS_00001911	j	ENSBTAT00000039904	XLOC_001452	PLEKHG3	TSS1589	chr10:77181078-77196975	4491	-	1.16303	2.23886	1.63976	2.92815	1.24676	0.000179193	2.26885	0.000103387	1.25289	1.25289	3.73521	0.000201677	0.0020506	0.000212702	1.20969	0.00102614	0.000318281	0.000359416	1.26124	0.000203712	2.56185	1.38987	1.37131	0.000349157	2.50397	2.4694	0.000301478	1.21052	0.000203776	0.000136347	1.33519	1.80659	2.12548	2.55951	3.27624	3.26978	4.52237	1.63851	4.18171	1.70716	5.49858
TCONS_00024223	=	ENSBTAT00000007093	XLOC_018027	TIPRL	TSS19962	chr3:402034-472282	1126	-	21.5212	25.1096	27.61	20.3586	22.4841	18.0149	21.5105	21.1924	22.59	22.59	19.7583	20.2009	51.5727	15.4512	16.3174	27.9076	20.3709	16.5025	28.1263	29.621	27.6554	31.7921	25.9019	21.924	20.7529	24.5689	15.8331	18.2177	19.6204	18.1918	22.4444	24.7282	17.9075	17.4237	14.6649	19.3729	25.9387	16.3601	17.6932	18.1348	14.1083
TCONS_00020352	j	ENSBTAT00000037527	XLOC_015105	SRRM2	TSS16742	chr25:2281944-2304568	8403	-	27.7184	20.9533	13.3273	10.6799	25.0333	20.875	24.1528	21.8615	25.1499	25.1499	15.3683	16.8879	4.76572	13.5708	20.3745	14.4466	16.5463	19.2581	20.4671	19.2321	17.7338	12.9935	19.7134	18.5082	22.033	17.4751	16.8378	17.1868	20.7666	18.0262	16.2121	21.7615	4.32787	5.00117	12.6101	3.14364	0.00327757	4.51147	3.62741	0.0202042	1.54202
TCONS_00007831	=	ENSBTAT00000008462	XLOC_005891	CD3D	TSS6482	chr15:29455625-29460644	2340	-	32.6484	32.1293	33.7745	30.7832	29.2159	29.0365	32.8393	27.9672	29.3447	29.3447	21.0251	20.3353	0	19.4661	19.8225	7.69981	16.8614	17.7444	22.7517	25.1447	17.6116	16.473	22.6895	15.5135	31.8503	24.3414	26.6237	20.4536	22.2766	26.7298	34.7157	28.5646	8.55475	12.6566	14.2927	19.9329	17.7387	14.6172	15.7638	16.2383	17.5313
TCONS_00029285	j	ENSBTAT00000013781	XLOC_021895	AKAP8L	TSS24214	chr7:8754253-8787049	2109	-	0	0	0	2.61702	6.74198	0	0	0	6.77454	6.77454	3.10291	0	0	2.5137	0	0	3.32673	3.84072	0	0	0	0	1.57754	0	3.02297	0	0	1.43054	0	5.18997	3.13375	0	2.53281	0	0	0	0	0	0	0	0
TCONS_00006094	=	ENSBTAT00000004402	XLOC_004506	MAFB	TSS4978	chr13:70066309-70069611	972	-	13.874	16.5414	18.1631	11.8871	13.7813	12.0392	17.5465	12.8606	13.8462	13.8462	8.17316	8.16514	42.3107	14.2231	16.8264	23.0357	8.94016	13.247	18.1096	12.2092	19.8475	12.0712	9.83844	11.8818	26.0528	26.4573	24.9188	19.4502	19.9382	17.2556	14.3884	20.4146	0.0448065	0	0	0	3.08764	0	0	0	0
TCONS_00021051	j	ENSBTAT00000061158	XLOC_015646	TACC2	TSS17336	chr26:42323742-42485654	3718	-	19.3538	20.6325	19.5841	22.1381	18.9709	16.9851	18.8545	22.0544	19.0572	19.0572	14.3445	13.6075	0.000987423	12.6327	17.8318	0	12.2522	14.7311	14.1151	19.1822	18.9069	18.4341	17.6617	6.34457	20.3829	18.8078	16.1507	19.0358	19.6694	22.3375	17.1688	17.5995	6.74674	6.45671	7.64584	5.78288	1.32759	1.7115	4.70287	8.56853	3.62693
TCONS_00018769	j	ENSBTAT00000007275	XLOC_013921	PEX6	TSS15422	chr23:16579605-16597410	4882	-	11.715	7.13845	11.6396	11.3193	16.2195	10.5617	7.34056	11.3439	16.2996	16.2996	4.81877	3.17823	0	5.94547	4.36306	0	4.90871	5.92443	2.86363	5.1397	5.19991	5.82075	5.42399	0	2.74992	0.0393349	0.0565578	1.74827	0.0201325	2.59419	3.76945	5.81202	6.44864	1.56191	5.89182	3.42381	1.71591	0.0329901	0.669589	3.39383	6.263
TCONS_00027909	=	ENSBTAT00000019603	XLOC_020846	NCAPD2	TSS23077	chr5:104244558-104272651	4578	-	6.71279	8.04547	7.07535	7.40393	8.90136	7.56049	7.84663	8.66393	8.94265	8.94264	6.28767	7.52604	0	6.73659	6.15134	6.49431	5.73728	5.52506	7.45462	6.15458	6.26331	8.05116	8.81543	8.11099	6.48206	6.89283	6.66859	7.05935	6.81792	7.17451	9.06208	7.5127	5.91888	7.25113	7.11182	8.79899	7.25939	6.67538	8.05223	5.7123	8.33283
TCONS_00028586	=	ENSBTAT00000028155	XLOC_021390	MFSD10	TSS23657	chr6:107923883-107928637	2071	-	10.4526	2.64503	13.4922	2.55789	0.616465	9.48564	4.63674	0	0.621234	0.621224	4.33978	6.22794	0	4.95441	6.25042	0	4.64316	14.0146	5.40221	8.67044	2.01558	3.55644	4.47085	4.15993	9.17385	4.56782	3.278	5.22582	3.81142	2.30043	2.95271	8.05491	23.1073	15.0004	7.77317	15.4466	20.684	10.7364	10.6417	17.1876	2.0989
TCONS_00013153	j	ENSBTAT00000009084	XLOC_009830	TAF15	TSS10856	chr19:14858458-14890086	586	-	10.315	11.8812	16.8816	12.8198	9.55389	17.5955	8.68083	15.711	9.59963	9.59963	11.9671	17.3689	0	21.2422	21.1019	57.1473	20.148	16.1225	17.5334	17.8123	22.6392	25.7557	15.6496	31.3803	14.6379	16.7141	32.3223	21.7706	14.5541	20.586	15.2669	12.007	33.3485	31.4145	47.5025	48.7896	55.7141	53.653	55.1277	37.962	54.6853
TCONS_00003705	=	ENSBTAT00000060156	XLOC_002786	U6	TSS3052	chr11:10856503-10856607	104	-	0	0	0	0	0	0	0	0	0	0	0	0	0	0	0	0	0	0	0	0	0	0	0	0	0	0	0	0	0	0	0	0	0	0	0	0	0	0	0	0	0
TCONS_00031316	=	ENSBTAT00000033457	XLOC_023414	RAN	TSS25897	chr8:54950669-54951447	778	-	19.1592	22.9488	19.0734	22.2429	18.6311	17.7797	14.7645	21.5154	18.7178	18.7178	16.0529	25.3393	40.3637	19.2332	21.5043	30.3096	23.2003	22.6327	17.7565	21.7701	23.996	16.8742	17.7993	18.0752	16.6804	23.7258	27.2928	20.5446	24.3791	24.3806	7.6537	12.7045	39.0186	24.4219	36.4585	54.5898	38.0513	46.1578	46.0837	48.3219	49.034
TCONS_00034228	=	ENSBTAT00000060104	XLOC_025729	U6	TSS28433	chrX:91819201-91819308	107	-	0	0	0	0	0	0	0	0	0	0	0	0	0	0	0	0	0	0	0	0	0	0	0	0	0	0	0	0	0	0	0	0	0	0	0	0	0	0	0	0	0
TCONS_00029330	=	ENSBTAT00000001013	XLOC_021932	GIPC1	TSS24254	chr7:12391793-12395710	1709	-	60.0157	54.2316	58.4663	59.6222	50.7869	54.9635	57.3422	55.4717	51.0156	51.0155	74.3033	66.8355	95.5633	65.3837	76.5057	52.4353	67.2995	60.4766	47.1326	41.5328	50.7705	51.3846	47.252	47.5749	54.3218	53.664	56.845	56.7766	55.0447	53.0319	50.7739	53.9381	62.4724	63.4316	47.6705	63.8087	63.1612	66.8743	63.114	62.9809	57.9374
TCONS_00014768	j	ENSBTAT00000029103	XLOC_010996	HMGCL	TSS12158	chr2:129687546-129705727	1484	-	102.232	207.016	43.4887	123.337	128.284	130.709	126.712	54.8582	128.795	128.795	292.719	254.582	494.978	263.561	177.64	615.234	345.845	391.544	80.071	137.668	77.5479	95.4862	121.067	164.614	156.977	154.808	161.478	168.526	74.8739	115.108	145.753	149.401	15.056	0.302358	15.0996	36.9518	0.157565	23.4817	0.175382	61.2568	30.4867
TCONS_00028121	-	-	XLOC_021003	-	TSS23251	chr5:9637556-9637882	326	-	2129.31	2022.85	2067.69	1669.69	1563.48	1941.06	2068.99	2041.28	1570.62	1570.62	1972.25	2002.51	1659.07	2060.81	1950.9	1152.44	1332.4	1522.36	1814.65	1844.06	1863.51	1827.29	1228.87	1185.9	1923.12	1884.91	1798.48	1819.79	1976.06	1821.35	1327.03	1430.89	2285.51	2376.06	1858.4	2757.61	2739.87	2996.44	2872.15	2203.81	2277.38
TCONS_00034520	-	-	XLOC_025979	-	TSS28696	chrX:148798587-148799228	641	-	16.4365	27.156	20.5455	19.6894	24.4996	17.7518	18.4619	17.3287	24.6114	24.6114	21.8382	22.5661	79.7273	29.5603	24.5134	28.9241	26.128	26.3234	11.7041	14.0719	19.5718	11.1034	15.7088	17.3623	14.7038	16.9094	22.8025	14.5497	13.8223	17.6492	16.474	18.8734	12.7349	9.226	10.3458	12.6449	8.64795	9.81202	8.2078	12.9193	9.9943
TCONS_00019754	=	ENSBTAT00000022975	XLOC_014662	RHBDL1	TSS16256	chr25:555009-556679	1243	-	4.53622	4.79041	3.9116	2.49698	4.67706	3.77281	3.08426	4.04337	4.69818	4.69818	6.54512	5.09285	0	4.99055	3.91864	0	7.11836	7.83481	4.78053	2.10013	6.15911	4.82186	4.07088	4.12679	2.85737	2.89079	1.34975	3.1459	5.64588	1.26001	3.98988	5.36484	9.24642	3.54829	4.77123	2.19122	5.32134	7.20541	13.3612	5.52968	6.39766
TCONS_00023205	=	ENSBTAT00000053993	XLOC_017262	AP2A2	TSS19113	chr29:50406822-50444533	3053	-	26.6902	23.1561	28.5174	29.4159	24.9389	26.6076	27.9776	25.1131	25.0547	25.0547	27.2634	24.6596	0	23.8203	24.9645	13.8475	29.4283	21.6887	17.6504	19.2017	20.3726	20.2784	21.9649	18.5678	21.3814	21.0329	22.8014	22.4567	25.4314	26.2148	22.7311	19.4977	26.6999	29.2032	30.2924	33.8012	32.4259	28.326	27.4074	30.3013	35.3718
TCONS_00031787	=	ENSBTAT00000025762	XLOC_023784	RFK	TSS26310	chr8:52737521-52743129	1880	-	10.1093	6.54157	10.4624	6.76587	6.32009	8.16841	11.2142	8.16631	6.34837	6.34837	9.78588	6.73289	0	7.8201	10.2359	6.109	6.47356	6.96428	7.07733	10.9744	11.7434	8.00152	9.73087	14.8791	7.04792	7.37473	8.77682	9.89666	11.1368	9.52469	7.10361	6.53479	6.7018	7.20808	7.25026	4.27784	8.53045	5.99052	5.74219	4.65669	6.15466
TCONS_00006340	=	ENSBTAT00000021572	XLOC_004690	LYPD2	TSS5188	chr14:2827706-2831431	551	-	193.875	157.014	148.47	202.086	180.026	180.777	181.405	221.373	180.857	180.857	251.305	189.225	389.402	244.409	221.334	324.547	205.991	317.119	230.523	239.99	228.051	197.568	220.87	148.559	267.339	236.679	242.301	229.785	299.968	262.326	225.374	177.436	183.204	198.134	190.562	176.432	170.928	142.487	159.429	161.023	155.264
TCONS_00032864	=	ENSBTAT00000026774	XLOC_024637	PERP	TSS27241	chr9:76934338-76952379	1988	-	796.439	791.725	793.444	813.474	798.323	781.851	788.296	784.422	801.922	801.922	794.634	767.686	591.364	790.565	824.471	747.791	812.588	805.922	956.363	941.629	968.046	951.709	1020.44	958.711	974.268	923.697	914.627	925.292	920.291	938.665	946.368	892.124	965.215	975.58	971.842	1020.4	985.063	1015.98	998.032	1015.29	991.528
TCONS_00023304	=	ENSBTAT00000055730	XLOC_017338	DEDD	TSS19198	chr3:8381793-8392614	1276	-	11.1749	17.6229	11.8619	18.9908	18.2189	19.8552	10.119	17.1285	18.305	18.305	9.7177	13.8764	0	15.912	18.2113	26.6456	16.4024	23.8338	18.0406	14.7018	19.8774	18.7415	16.1455	11.635	11.926	20.088	25.303	18.8337	19.7271	27.4164	23.8433	24.0043	4.70066	6.73167	6.85173	12.1236	7.86532	0.404935	6.17461	14.6224	12.2346
TCONS_00034443	=	ENSBTAT00000061824	XLOC_025908	snoU109	TSS28621	chrX:140273347-140273476	129	-	0	0	0	0	0	0	0	0	0	0	0	0	0	0	0	0	0	0	0	0	0	0	0	0	0	0	0	0	0	0	0	0	0	0	0	0	0	42.9742	0	0	0
TCONS_00013078	=	ENSBTAT00000009405	XLOC_009766	CUEDC1	TSS10787	chr19:8900989-8974286	2890	-	31.084	33.5747	31.5537	30.1642	29.838	30.4549	29.2791	30.3617	29.9751	29.9751	43.0663	42.2791	34.2787	45.3406	39.0451	22.1475	42.0545	41.6283	28.7439	25.4427	29.4549	24.3328	25.4487	23.6274	31.0841	33.8135	32.0374	32.7162	30.4713	30.3979	28.8922	33.9234	38.352	35.9075	37.6301	46.4759	44.7113	47.6584	47.178	42.4499	44.436
TCONS_00027578	=	ENSBTAT00000044205	XLOC_020593	MYL6B	TSS22799	chr5:57489468-57492173	750	-	4.57267	2.24093	3.15817	6.73686	0.637747	3.39112	3.38908	2.18364	0.640739	0.640738	3.56798	7.72997	0	2.92953	5.82762	0	4.6734	5.07645	6.24483	2.12185	4.98408	5.47055	4.31056	0	1.20934	1.21265	2.25072	5.96338	4.20181	1.05905	1.37361	4.66325	4.65896	6.6613	10.1168	9.46561	4.35941	8.87484	7.5901	7.52719	9.93271
TCONS_00029007	j	ENSBTAT00000066249	XLOC_021702	WFS1	TSS23999	chr6:104672735-104704683	3767	-	26.2817	27.7965	30.0812	24.5187	26.4803	29.0068	29.5088	27.424	26.6013	26.6013	36.8601	39.9928	34.0814	35.5999	34.5205	37.7874	34.7684	38.0903	25.8117	22.902	22.2512	23.8647	23.5292	20.7645	22.7156	23.0388	22.0665	24.7989	25.2667	28.4165	23.2712	21.2596	18.3031	22.0556	18.6996	24.4588	21.2316	22.3447	23.1503	13.3312	20.3741
TCONS_00013164	=	ENSBTAT00000040802	XLOC_009835	U1	TSS10862	chr19:15193840-15194001	161	-	0	0	28.1908	0	0	0	0	0	0	0	20.813	0	0	0	0	0	0	0	0	0	0	0	0	0	0	0	0	0	0	0	0	0	0	0	0	0	0	0	0	0	0
TCONS_00011116	=	ENSBTAT00000031878	XLOC_008319	FCGRT	TSS9168	chr18:56415699-56421861	1465	-	0	0	1.5892	17.9773	0.0194958	0	0	0	0.0148479	0.014848	0	0	0	0	0	21.2814	0	20.7533	0	0	0	0	0.991028	15.4519	0.00810689	0.64679	0	0	0	0	7.42479	0	0	0	0	0.0024755	0.0306318	0	0	0	0
TCONS_00002113	j	ENSBTAT00000002123	XLOC_001597	SERINC5	TSS1749	chr10:11050784-11157013	3425	-	13.893	7.37319	12.5533	11.7623	8.0216	7.58743	13.4566	1.93337	8.06789	8.06788	10.5338	11.8775	0	1.96693	8.70869	0.00510139	7.53522	0.0017743	9.74132	6.80878	0.000534253	0.000762708	0.00143793	0.00158873	5.79056	7.31604	7.32237	10.7806	8.32557	0.0314141	9.18722	5.64334	5.21919	5.35902	0.672399	1.81745	0.00174973	0.00215853	8.70624	7.85346	2.43095
TCONS_00002390	=	ENSBTAT00000065609	XLOC_001811	GREM1	TSS1986	chr10:30039412-30039967	555	-	9.81516	14.8528	9.3953	9.97012	7.66182	9.66344	15.6151	14.3863	7.69699	7.69698	16.5413	9.46682	49.985	9.28021	13.0632	17.0187	14.294	15.824	19.7166	7.18741	14.9267	16.3406	13.7549	25.3882	8.51292	9.285	7.17311	10.6564	6.14484	10.8961	8.83961	13.1549	10.0577	4.6132	3.413	12.0127	5.53703	4.07376	16.9286	9.64849	6.73182
TCONS_00008083	=	ENSBTAT00000017428	XLOC_006095	RRM1	TSS6701	chr15:51801714-51843018	2996	-	18.9766	19.1648	19.6006	15.1387	17.1584	17.9589	15.6338	18.649	17.2377	17.2377	16.3811	14.5316	0	16.0779	17.6282	21.0138	19.13	20.2161	16.5258	21.5579	16.842	20.6327	15.7318	15.7566	16.0363	14.7344	19.8936	18.0883	18.5809	19.6532	15.601	18.7817	18.3316	17.6617	19.2304	21.5329	18.2063	19.5532	20.0387	21.8816	20.8946
TCONS_00024500	j	ENSBTAT00000004959	XLOC_018223	ECM1	TSS20180	chr3:20227096-20234015	1582	-	50.7373	31.4312	57.2544	31.7511	53.658	39.5226	47.063	30.9658	53.8993	53.8992	44.4979	31.1797	0	30.783	30.7223	58.7579	34.9942	37.1787	31.4635	2.65372	17.5628	8.0861	12.9161	17.5217	40.9873	40.7159	24.9556	28.568	44.1273	23.2104	48.3311	27.7905	5.6968	0	10.7532	0	0	12.1447	13.841	0	0
TCONS_00004576	j	ENSBTAT00000010916	XLOC_003407	N6AMT2	TSS3748	chr12:36055181-36075367	1528	-	0.000476967	0	0.000547219	5.25705	3.29403	6.76155	0.0337126	2.83371	3.30654	3.30655	0.000144049	2.36243	0.0017272	0.000440748	2.23265	0.0010258	0.00032774	0.000432958	0.946767	10.7868	2.57004	2.89956	6.73333	0.000254134	4.30614	4.67814	0.000308991	2.35218	0.000149685	4.28497	3.1213	1.55005	3.51957	3.60456	0.00446054	5.46428	3.68446	2.25619	0.0001641	0.000400473	2.05177
TCONS_00002518	=	ENSBTAT00000060808	XLOC_001907	SNORA19	TSS2088	chr10:50655753-50687544	127	-	0	0	0	0	0	0	0	0	0	0	0	0	0	0	0	0	0	0	0	0	0	0	0	0	0	0	0	0	0	0	0	0	0	0	0	0	0	0	0	0	0
TCONS_00014691	=	ENSBTAT00000063363	XLOC_010937	LAPTM5	TSS12090	chr2:123350417-123376541	1970	-	9.70147	12.8851	5.54341	7.82466	3.115	9.12838	15.4828	0.0269981	3.11836	3.11836	21.9919	3.83933	0	17.7272	5.10558	22.4834	14.8147	4.10229	21.5371	40.3438	23.4746	23.1748	27.8146	29.7354	7.08576	10.8018	7.11891	14.9709	9.94902	19.9062	25.1577	17.0865	4.38477	8.25721	12.5533	0.704179	0.00079575	0.17676	0.0955193	4.72189	0.00128752
TCONS_00024450	=	ENSBTAT00000011465	XLOC_018198	CRCT1	TSS20150	chr3:18222997-18224799	728	-	47.7729	52.4729	44.5693	39.7297	35.2033	62.9078	55.8658	49.2065	35.3627	35.3627	6.07686	10.4326	0	5.05911	7.59658	0	7.73567	11.119	90.4536	77.987	95.0804	88.5812	64.1365	76.4771	74.7994	100.19	106.08	87.9351	99.8611	87.6246	85.0483	70.0366	55.7784	41.8344	42.5592	28.9058	21.6559	23.613	19.0936	32.0284	30.8078
TCONS_00002002	=	ENSBTAT00000008473	XLOC_001507	DLST	TSS1656	chr10:86533852-86552418	2867	-	108.554	114.521	97.9985	106.485	121.29	123.819	113.661	111.82	121.849	121.849	105.226	117.408	75.7533	117.636	102.962	71.7879	117.786	96.5603	86.1919	93.8953	94.3306	99.9242	95.9095	110.764	107.043	100.671	118.89	109.906	121.448	100.75	113.805	96.1448	114.517	126.949	118.394	125.377	119.735	118.552	132.812	135.808	130.53
TCONS_00004713	=	ENSBTAT00000026769	XLOC_003508	CUL4A	TSS3859	chr12:90562936-90589939	2254	-	14.6984	20.5085	25.1842	19.1577	19.7467	15.6485	21.6299	20.187	19.8427	19.8427	14.8884	13.9464	0	10.3736	20.5391	0	26.9655	17.8109	23.4569	18.9786	35.0636	25.183	33.2339	33.7453	23.4083	21.6641	19.1325	22.9414	16.3727	19.5288	23.3922	16.1843	0.0134507	0.00136981	2.85193	0.0931987	10.6654	0	0	0.210683	3.38601
TCONS_00010843	=	ENSBTAT00000044870	XLOC_008145	C18H19orf33	TSS8956	chr18:48337452-48338289	451	-	450.011	479.467	485.567	475.189	479.611	407.357	443.236	411.825	481.776	481.776	494.384	498.277	285.718	520.849	515.053	372.336	500.299	481.554	339.615	366.997	340.882	379.038	363.397	392.023	459.379	450.074	449.835	501.726	447.361	457.916	446.565	389.317	598.235	527.213	454.048	597.209	599.751	693.138	618.662	581.619	588.702
TCONS_00022694	j	ENSBTAT00000044244	XLOC_016892	OSBPL5	TSS18707	chr29:49076491-49157918	3181	-	10.9935	6.49177	0.00343562	15.2286	0	6.78457	3.36836	3.23946	0	0	3.38417	10.0801	40.7885	0.00315577	13.1135	32.5287	6.48791	12.4888	0.344657	0.00624757	3.77371	0.368233	5.63493	25.7287	17.7005	6.15451	20.6544	0.0766428	0.745783	1.92297	0.00375733	0.0102725	17.2426	0	2.65861	6.77388	0.103149	0.00115567	15.6462	14.3614	0
TCONS_00024611	=	ENSBTAT00000045071	XLOC_018313	GSTM1	TSS20278	chr3:33805753-33816442	703	-	0	0	0	2.91186	0.122837	0	0	0.00275275	0.119597	0.119597	0	0	0	0	0	0	0	7.59593	0	0	0	0	0	0	0	0	0	0	0	0	0	0	0.000828281	0.0026016	0	0.000945013	0.00195988	0	5.94665	0.00098155	0.00100075
TCONS_00008218	=	ENSBTAT00000043933	XLOC_006198	ARHGAP1	TSS6816	chr15:77496429-77516101	2952	-	0.000824925	0.000717789	0.00275389	6.58637	0.00108371	0.000566299	3.38906	0.000889639	0.000977783	0.000977781	0.00237935	0.00164748	0.0395165	0.00103634	3.87169	0.0179004	0.00215975	0.0025053	7.90245	0.000852247	0.000695071	0.000955996	5.65151	0.00884306	0.000789195	0.000970516	0.00223919	0.00107632	5.12003	0.0049847	0.00138641	0.0044333	9.90252	0.0053975	0.00284073	4.81112	0.00507105	0.00352986	0.00578559	0.00398802	0.00388512
TCONS_00026436	=	ENSBTAT00000010305	XLOC_019743	CSAD	TSS21849	chr5:26979338-27013235	1555	-	6.21325	4.02452	9.253	0.00170259	11.9071	8.01733	11.1156	6.5097	11.9684	11.9684	17.249	12.0034	0	6.52563	8.32564	5.65168	8.22541	14.8425	3.6064	0	2.53561	0	0.00422167	2.36897	8.26575	5.38913	2.3004	7.75709	3.92877	10.9694	15.1955	0.594238	18.3654	5.95741	15.4601	18.4738	11.3922	5.41241	16.7194	26.3396	21.7519
TCONS_00015145	=	ENSBTAT00000017564	XLOC_011256	STK17B	TSS12451	chr2:85076879-85097107	2413	-	16.0686	13.3733	15.6378	14.3978	10.3548	15.9997	17.9492	13.0776	10.4027	10.4027	12.3986	12.1743	9.24482	12.871	12.0762	14.431	15.0855	16.3016	13.3231	14.5825	15.0758	13.3831	12.3469	16.9246	12.5341	12.2602	12.4622	13.7937	10.7965	11.7801	14.8552	13.6552	7.11784	8.37352	8.40769	5.18814	6.06157	6.75409	6.11533	4.33968	6.55962
TCONS_00002958	=	ENSBTAT00000002235	XLOC_002239	SLC9A2	TSS2453	chr11:7324734-7416697	4807	-	19.3535	0.00742557	13.0231	17.4735	8.08087	12.0343	32.4275	15.6585	8.11095	8.11097	17.3289	15.3475	0.012682	16.032	4.72269	0.00257802	16.1664	27.5965	11.5922	7.13761	6.93496	4.67638	5.35332	0.00237812	11.7157	11.6023	17.675	17.6763	18.955	10.6702	10.4986	24.0399	40.7686	94.7312	53.1478	37.9234	57.4172	25.2097	27.6787	49.814	64.0564
TCONS_00012414	j	ENSBTAT00000029239	XLOC_009309	RNASEK	TSS10265	chr19:27436498-27438226	491	-	45.0342	55.0313	19.7623	13.3194	16.761	2.03824	33.4926	49.0184	16.8326	16.8327	78.6828	52.6303	0	22.0647	18.7529	1.95428	91.3056	71.5886	71.0417	82.388	39.037	0.0994979	3.22633	21.7129	6.78861	32.1079	58.1054	24.8528	45.8968	45.3215	51.2818	0.0329533	0	0.00354125	6.48948	0	0	0	0	0	0
TCONS_00034511	-	-	XLOC_025970	-	TSS28687	chrX:117983130-117984117	987	-	5.60259	8.0037	5.47867	6.30048	6.63846	5.56685	5.56685	3.5751	6.66876	6.66876	5.70692	4.89164	0	5.24864	2.82619	0	5.48676	3.40172	9.83126	6.02596	12.1778	6.66188	7.40777	6.94478	7.41057	5.35208	6.76014	3.25907	4.48123	7.7655	4.15135	8.08211	9.50849	14.3512	12.924	15.3421	12.914	12.1666	13.7888	11.4903	8.61029
TCONS_00004358	=	ENSBTAT00000004215	XLOC_003242	IFITM2	TSS3566	chr11:107191849-107193047	616	-	22.3818	23.023	20.1351	16.9322	19.0403	23.1177	19.5765	17.5659	19.1272	19.1272	30.0225	28.3377	0	38.5333	39.5093	0	23.8826	32.1398	19.3951	14.5411	18.1743	14.9431	17.6063	9.39911	19.4487	15.1105	30.9303	11.4048	22.7948	12.2998	10.9675	12.1116	38.0671	25.9947	26.075	33.3656	37.1522	29.0303	38.5922	30.0582	38.6713
TCONS_00033236	j	ENSBTAT00000008956	XLOC_024923	TMEM185A	TSS27571	chrX:32950184-32963985	1605	-	6.10482	4.65079	4.12054	12.4485	6.58867	8.6909	7.57297	4.33195	6.61909	6.61909	8.88186	8.22714	0.0184847	7.0441	3.93981	7.55239	11.0494	5.81545	1.11214	1.87388	6.07851	5.0626	6.23076	6.28711	9.52343	6.69343	0.382682	8.68177	3.56504	0.000850041	11.1413	3.81006	1.95299	10.3748	10.1339	12.305	5.64681	7.71532	5.88699	10.342	6.13703
TCONS_00012645	j	ENSBTAT00000002005	XLOC_009469	CDK12	TSS10448	chr19:40330241-40591924	3786	-	3.58772	2.04031	1.61876	4.0706	5.85506	0.127209	5.11822	2.18417	5.88232	5.88233	1.686	1.31217	4.39061	1.79689	0.78568	6.5203	1.00433	0	2.66418	0.116615	1.51268	4.83805	0	4.22489	4.69705	1.79351	3.39832	4.6087	0	1.48488	5.35656	0.434097	0	0	1.04104	1.04896	3.56984	0.182899	0.655098	0	0
TCONS_00016305	=	ENSBTAT00000016179	XLOC_012152	IMP3	TSS13432	chr21:33646396-33647525	1075	-	18.8606	20.5729	18.0742	24.3578	17.3163	16.6154	20.3804	29.671	17.3962	17.3963	29.3872	32.6049	0	29.2595	28.6199	10.5811	30.3162	27.1742	10.76	11.064	14.5656	17.7371	19.2026	13.0726	18.7242	19.3911	26.3855	17.155	26.8916	19.2735	22.0071	15.7092	38.9522	44.54	33.2536	56.152	39.5268	47.9229	40.1102	36.4521	38.3246
TCONS_00033087	-	-	XLOC_024800	-	TSS27441	chrUn_GJ059950v1:12640-17017	868	-	465.478	385.593	467.974	451.683	421.609	474.607	462.89	449.427	423.52	423.52	346.765	362.97	337.982	379.164	318.477	121.684	339.022	329.999	493.588	424.29	476.303	462.449	435.92	490.719	477.75	537.618	463.852	424.276	480.239	565.673	473.08	496.118	213.604	243.11	209.941	230.885	249.659	212.929	254.494	207.912	193.235
TCONS_00013676	=	ENSBTAT00000052645	XLOC_010192	KRT23	TSS11271	chr19:41720558-41789063	1529	-	57.4659	54.2001	49.522	47.3353	49.7458	53.0499	48.3175	61.7185	49.9789	49.9789	23.1446	26.2082	0	23.0814	24.5561	29.7414	23.7865	16.8267	51.9032	54.4113	55.3084	57.5426	53.2542	60.198	51.0552	50.0895	51.8411	49.8803	49.2606	55.0511	52.2953	43.8922	27.7739	28.0412	27.0113	16.1824	16.8718	18.3326	14.8799	16.9116	20.4492
TCONS_00003468	=	ENSBTAT00000060219	XLOC_002612	U6	TSS2862	chr11:99292405-99292509	104	-	0	0	0	0	0	0	0	0	0	0	0	0	0	0	0	0	0	0	0	0	0	0	0	0	0	0	0	0	0	0	0	0	0	0	0	0	0	0	0	0	0
TCONS_00011938	=	ENSBTAT00000059776	XLOC_008931	SNORD88	TSS9849	chr18:57317722-57324156	92	-	0	0	0	0	0	0	0	0	0	0	0	0	0	0	0	0	0	0	0	0	0	0	0	0	0	0	0	0	0	0	0	0	0	0	0	0	0	0	0	0	0
TCONS_00027377	=	ENSBTAT00000011762	XLOC_020435	PFDN5	TSS22622	chr5:26886090-26890186	933	-	135.486	135.021	131.172	141.369	151.889	134.694	139.42	137.689	152.604	152.603	180.282	196.128	92.3531	189.98	182.508	142.276	200.729	191.038	138.288	122.06	134.109	122.64	143.851	147.13	121.375	118.486	105.175	113.313	129.19	107.258	132.143	120.376	124.392	137.702	129.41	137.358	139.237	142.2	132.361	133.213	139.002
TCONS_00014599	=	ENSBTAT00000044848	XLOC_010869	MGC127538	TSS12015	chr2:118596200-118598002	1802	-	39.7496	50.8066	59.8928	37.7372	45.1606	46.7871	43.9782	43.0526	45.3663	45.3663	56.4564	64.8867	77.8566	63.8378	63.5324	24.6886	53.9293	68.0609	26.2503	32.3568	29.302	28.8325	29.4184	27.4969	52.0469	55.8508	51.7538	54.9719	45.4914	56.5012	43.5011	48.2233	26.3634	24.8518	22.6863	29.1058	24.8121	29.2181	24.2521	28.6451	27.6585
TCONS_00005315	j	ENSBTAT00000009858	XLOC_003962	ARFRP1	TSS4361	chr13:54519581-54525754	1972	-	10.7855	9.17387	12.9059	9.44003	13.8685	13.7997	16.9458	9.52845	13.9326	13.9327	10.8093	11.3082	0.000526247	13.3849	14.1374	0.000272883	14.739	11.3384	15.4998	5.94521	11.5941	11.7803	12.2263	9.43765	9.30214	4.77767	9.42865	9.72833	8.52119	11.4526	14.6837	15.8479	20.4266	13.9841	11.1182	15.6269	17.063	17.9619	9.32566	8.10176	13.6955
TCONS_00005351	=	ENSBTAT00000005773	XLOC_003985	SLMO2	TSS4387	chr13:57855928-57865296	1376	-	61.2105	52.9977	76.9151	56.3305	52.7434	68.1658	68.343	73.719	52.9894	52.9894	25.3415	47.6914	0	51.7367	46.0244	71.2218	43.9544	42.963	58.491	45.644	66.6059	56.1859	60.7112	57.8087	64.7695	69.4469	51.9654	61.7036	60.3982	46.8795	55.8569	41.1246	27.0189	36.4443	16.9429	29.1338	32.4709	37.425	32.375	25.4024	33.7188
TCONS_00028131	-	-	XLOC_021013	-	TSS23261	chr5:26161191-26174853	404	-	15.4715	10.8299	12.7084	12.1789	17.1097	10.7608	15.3726	7.89808	17.1877	17.1877	15.7594	6.30408	0	10.9261	6.24351	31.3102	7.07065	13.1512	14.253	12.5443	9.41593	18.887	14.3193	10.7395	9.54982	7.95819	14.5194	14.1747	9.4498	5.45848	12.4828	12.0176	0	0	3.44583	0	0	1.51731	3.55386	1.64528	1.66443
TCONS_00017783	=	ENSBTAT00000063177	XLOC_013217	ATXN7	TSS14623	chr22:37587793-37675105	366	-	0	3.80439	7.34305	0	13.0465	8.57169	2.12047	1.93083	13.1059	13.1059	8.82467	7.75647	0	6.91607	1.06271	49.0435	0	14.9438	3.15034	0	0	1.25768	9.20699	10.159	0.726615	1.16724	0	0	11.7027	0.00300807	0	0	4.40626	0	0	1.03819	5.06057	0	0	0	2.99326
TCONS_00030161	=	ENSBTAT00000064711	XLOC_022534	CANX	TSS24930	chr7:1505960-1538915	3784	-	145.506	153.963	159.467	135.683	148.285	149.089	149.567	149.616	148.99	148.99	109.241	98.0887	72.2494	92.0255	99.4146	113.669	94.1631	111.716	178.282	156.861	164.919	178.408	171.065	154.835	170.388	153.226	191.414	160.547	166.282	170.285	167.299	178.426	102.58	104.734	110.573	90.8288	94.2606	95.678	97.5487	99.181	99.6433
TCONS_00009729	j	ENSBTAT00000000034	XLOC_007331	TRPV4	TSS8044	chr17:65662465-65699847	3228	-	7.75147	3.60897	8.39714	0.00147171	0.633079	2.69369	6.24587	1.84339	0.618226	0.618228	3.56781	0.00264998	0	0.0017789	0.00698671	0	0	15.7906	0	0.00107218	5.91691	0.00123974	0	0.00244933	0.692966	2.97775	0	5.72398	1.93894	0.0147445	4.29545	0.00142793	6.32558	0.00281296	0.00241032	12.9644	0.00201938	0.00392755	0.000939778	0.00150395	7.60972
TCONS_00025010	=	ENSBTAT00000017353	XLOC_018609	MFSD2	TSS20613	chr3:106724608-106737437	2091	-	1.59448	2.17277	2.20451	1.5674	1.99807	2.77241	1.37807	1.52715	2.00724	2.00724	4.74934	3.29486	0	4.48783	3.05039	0	4.4004	4.64301	1.07842	0.9738	0.641794	0.469913	0.971743	2.96586	0.416213	1.25145	1.16009	0.61922	0.830009	1.45329	0.702315	0.631641	2.52986	2.786	1.88039	3.86047	2.78887	1.83465	1.93377	1.53879	1.80552
TCONS_00011009	j	ENSBTAT00000025071	XLOC_008240	PPP1R37	TSS9079	chr18:53169568-53207223	1341	-	5.77677	6.67345	3.90911	7.71064	6.86192	5.52916	5.02676	9.68145	6.89473	6.89472	8.63984	5.05863	0	6.86021	4.95779	4.68094	4.08559	2.73545	7.17197	2.73509	4.8517	5.66056	4.70948	10.5708	4.04539	5.07322	4.59612	7.13713	3.19366	2.27985	7.5073	6.50316	3.87465	5.73274	4.46774	0	3.53484	4.99342	0	3.19665	0.557646
TCONS_00008547	=	ENSBTAT00000002380	XLOC_006464	PRRC2C	TSS7102	chr16:39843440-39938148	8879	-	12.976	14.2043	16.4796	17.5791	12.3173	15.4313	14.0598	16.1149	12.3746	12.3746	7.36108	9.22988	0	7.8217	7.85099	8.0808	6.08793	7.22905	14.9984	14.439	16.0392	16.4255	14.6114	14.6937	13.8036	11.4183	14.1617	19.1482	14.7592	14.2183	12.2475	13.8425	6.30649	7.55797	8.50241	2.2739	4.00074	4.64401	4.51392	3.97687	4.35074
TCONS_00015044	=	ENSBTAT00000062572	XLOC_011182	5S_rRNA	TSS12369	chr2:35076259-35186366	117	-	0	0	80.8047	73.4967	0	0	0	0	0	0	0	0	0	0	0	0	0	0	0	0	0	0	0	0	0	0	0	0	0	0	0	0	0	0	0	0	0	0	0	0	0
TCONS_00021877	=	ENSBTAT00000025454	XLOC_016298	EIF4EBP2	TSS18050	chr28:26764735-26791692	1184	-	12.9263	12.9515	15.359	22.3427	3.0444	21.3182	12.6722	14.8218	3.05505	3.05505	6.33817	1.10148	12.0525	8.11634	1.12173	0	0	0	9.16083	8.69946	15.5107	8.03695	8.67808	8.67701	11.385	13.0898	13.5827	14.9111	14.9828	26.2676	15.6408	9.45879	2.56875	0.047403	0	0.0045393	0	0	0.451037	0	0
TCONS_00027484	=	ENSBTAT00000015846	XLOC_020525	LYZ1	TSS22718	chr5:44351614-44357569	1261	-	6269.98	6400.43	6131.73	6133.37	6064.03	6498.45	6377.04	6343.27	6091.43	6091.43	3474.97	3538.95	2756.31	3539.67	3595.1	3455.84	3431.08	3297.19	6338.85	6334.83	6490.78	6397.28	6085.35	6064.79	5974.38	5857.49	5788.98	5982.18	6005.17	5887.87	5829.17	5632.36	7173.91	7020.57	6527.22	5458.38	5279.07	5416.19	5346.75	5238.08	4921.41
TCONS_00028964	=	ENSBTAT00000019699	XLOC_021670	HNRPDL	TSS23966	chr6:98983242-98990087	3030	-	38.5218	29.5009	36.9265	34.2925	31.8042	18.8054	31.5698	24.1513	31.9499	31.9499	37.924	35.7214	31.1588	20.0738	34.1182	58.1691	35.7314	30.9566	38.6475	44.2127	38.4276	40.9614	48.2287	40.926	22.5724	32.8949	30.7758	33.72	12.5465	37.6614	30.0725	21.109	20.2318	19.8638	20.709	8.42614	13.9884	11.7428	4.72724	12.2272	4.77212
TCONS_00031417	j	ENSBTAT00000001218	XLOC_023489	BMP1	TSS25980	chr8:69980305-70028294	1579	-	11.3643	12.1328	15.2263	19.7846	12.6431	14.707	9.54444	7.19141	12.7013	12.7013	20.6969	17.4706	39.3879	15.617	10.0789	17.4124	15.7699	13.3865	12.1298	19.3838	11.4719	18.274	20.2591	18.4769	15.3335	13.3275	12.1657	9.74011	10.8574	8.95501	13.8247	13.8944	10.1867	16.1392	12.7535	5.85987	6.73879	7.56886	3.15755	4.40861	10.1259
TCONS_00027583	-	-	XLOC_020596	-	TSS22802	chr5:57527831-57529357	691	-	701.38	722.326	713.943	686.501	677.858	666.243	671.739	702.881	681.03	681.03	750.773	713.496	705.336	760.683	727.401	776.803	725.495	786.271	647.954	669.491	623.195	621.849	676.24	668.111	684.841	731.071	680.849	666.16	670.655	691.506	736.43	677.162	1134.94	1289.84	1203.23	1344.33	1408.82	1374.11	1376.54	1349.77	1393.52
TCONS_00030369	=	ENSBTAT00000015987	XLOC_022681	JUNB	TSS25097	chr7:13851130-13852933	1803	-	83.0199	77.2464	94.687	78.5179	69.7883	79.027	74.1431	76.9466	70.1052	70.1053	183.913	190.306	101.802	168.924	179.319	207.056	173.367	168.951	56.3077	59.2618	59.1843	57.9858	55.3937	52.9532	61.5123	68.8945	67.2864	70.0864	66.0992	77.3125	58.8852	61.6167	361.582	343.05	296.852	342.473	341.506	334.789	363.258	309.551	292.661
TCONS_00014669	j	ENSBTAT00000038016	XLOC_010923	COL16A1	TSS12073	chr2:122557457-122611951	5014	-	0	0.00616199	0.0120532	0.000344956	0.0120836	0.00703795	0.00673259	0.000986237	0.0109505	0.0109505	0.00549477	0	0	0.0197859	0.00152644	0.0063899	0.0189707	0	0.00792994	0.00238882	4.61766	0.000122765	0.0908228	0	0.0050392	4.42911	0.00784741	0.00799364	0.0236281	0.011202	0.0142607	0.000120469	0.0153385	0.0158239	0	0	0	0.0207774	0	5.90777	0.000129226
TCONS_00023103	=	ENSBTAT00000008137	XLOC_017193	C29H11orf68	TSS19035	chr29:44691681-44693901	1560	-	9.72211	12.439	9.80241	12.7094	8.65268	9.2817	9.80473	11.3763	8.6926	8.6926	11.6167	11.0576	0	13.569	10.7649	0	8.74388	5.95202	7.27513	9.59197	8.92387	7.96058	10.8316	9.63984	8.80247	8.88664	6.97997	9.2062	6.46789	12.4928	6.4982	7.80382	10.3597	15.6346	10.2259	10.8366	7.24606	9.90096	9.36137	13.6545	12.9538
TCONS_00010520	=	ENSBTAT00000016057	XLOC_007907	TCF25	TSS8693	chr18:14741932-14755152	1839	-	18.3013	21.1469	16.563	26.7684	17.5259	22.1406	15.688	18.0374	17.6087	17.6087	25.9152	21.3133	66.2166	21.0483	17.2779	30.6735	23.8046	17.5032	23.5065	17.2486	20.8367	21.2208	23.4723	10.884	15.1609	19.3843	15.1584	16.2338	12.8418	21.5193	21.8183	21.0958	16.9558	16.4843	9.79277	18.7655	11.7906	22.5028	8.99703	19.1758	5.92179
TCONS_00003141	=	ENSBTAT00000002694	XLOC_002378	IL36A	TSS2603	chr11:46569031-46573717	634	-	82.512	102.413	151.776	128.857	116.965	91.2607	138.758	0	117.505	117.505	74.634	113.654	0	111.823	90.8315	0	11.209	87.1196	56.8113	47.0219	61.5543	52.2375	72.503	34.4913	90.6297	53.5263	90.8345	88.7598	78.2283	0	60.6711	38.5548	300.52	252.317	268.522	230.392	178.195	141.531	214.546	241.086	213.153
TCONS_00021127	=	ENSBTAT00000017781	XLOC_015707	ANKRD22	TSS17402	chr26:10542025-10570091	1523	-	24.0655	21.4292	19.0171	18.9527	33.2988	21.8258	26.6877	24.7112	33.453	33.453	19.9513	20.4247	19.223	13.4118	28.9632	0	13.9563	15.3996	16.3192	20.0312	11.9584	18.4834	18.8798	21.7009	19.2302	13.7792	20.308	24.1427	21.8675	36.7239	26.5785	15.4393	24.2832	21.8136	20.2899	17.3649	15.9415	18.6447	18.7742	18.2544	19.9345
TCONS_00018051	-	-	XLOC_013402	-	TSS14836	chr22:886074-886690	616	-	3.78823	4.54587	6.22346	11.9283	4.1894	8.28093	3.76406	6.76852	4.20852	4.20852	6.17403	5.40228	42.2642	6.87941	6.11504	0	6.92516	8.58703	5.42877	7.89825	14.6018	11.7717	10.5185	2.62963	6.23555	9.35332	5.68825	10.7979	6.94148	6.6827	6.11295	9.41622	42.3043	29.344	37.1242	31.2807	26.4867	38.6383	31.3266	35.4507	35.863
TCONS_00005777	=	ENSBTAT00000046602	XLOC_004294	5S_rRNA	TSS4736	chr13:38990409-38990528	119	-	0	0	0	0	0	0	0	0	0	0	0	0	0	0	0	0	0	0	0	0	0	0	69.5243	0	0	0	0	0	0	0	0	0	0	0	0	0	0	0	0	0	0
TCONS_00025435	=	ENSBTAT00000053426	XLOC_018968	IGFBP3	TSS20989	chr4:76705104-76712709	1584	-	57.0389	63.2344	62.6554	69.3364	72.1463	61.1659	65.2112	69.9508	72.4775	72.4775	82.2258	85.4227	80.6557	71.8847	68.7443	103.842	85.5501	74.4601	122.267	134.947	123.376	114.722	143.178	143.935	76.4525	73.9259	77.2461	60.1995	73.1218	77.1629	71.4446	70.5637	41.6693	55.9812	46.7032	40.9797	36.9213	46.6404	51.2447	48.2072	53.3715
TCONS_00020112	o	ENSBTAT00000011879	XLOC_014926	DNAJC30	TSS16541	chr25:34084137-34086795	2658	-	11.5373	4.99867	6.04342	8.72885	7.92553	8.8936	8.83776	6.09707	7.96153	7.96153	3.90431	5.13851	0	5.62794	7.10384	0	6.29373	9.0282	7.05178	6.23034	8.39498	6.66487	7.09527	8.52385	7.10628	6.68185	6.21443	5.367	7.79965	8.11567	8.71358	6.32323	5.56099	9.2367	7.35983	8.07004	8.72721	9.51369	8.60761	7.97206	7.53992
TCONS_00027728	=	ENSBTAT00000043317	XLOC_020716	TST	TSS22935	chr5:75810520-75827375	1223	-	289.693	277.326	302.664	294.646	317.836	285.123	305.666	297.578	319.314	319.314	399.589	418.299	420.268	382.182	405.265	360.64	449.022	425.597	197.211	185.021	187.193	188.853	172.547	181.858	245.192	241.728	238.069	209.787	233.233	216.41	227.608	244.976	458.247	494.584	446.233	488.373	519.669	502.367	526.19	503.004	495.75
TCONS_00019171	-	-	XLOC_014226	-	TSS15757	chr23:20760804-20761181	377	-	1.78193	0	9.75809	9.35151	19.7063	3.54112	1.77056	2.27415	19.7963	19.7963	3.63022	1.81511	0	5.3933	3.59553	0	0	5.04902	5.47203	2.06401	3.61498	1.97758	4.12313	6.18469	1.83319	5.49958	6.68917	5.44195	0	0	8.21555	0	6.35086	0	3.9688	0	2.39596	1.74759	0	0	1.91698
TCONS_00023489	=	ENSBTAT00000000847	XLOC_017467	S100A5	TSS19350	chr3:16891317-16894701	472	-	1.09483	2.17691	0	0	1.19084	5.46321	1.09061	0	1.19637	1.19637	2.28552	0	0	2.26646	4.49584	0	2.49835	0	3.47545	0	1.16167	1.26681	2.57118	0	2.32955	2.32463	0	0	1.15932	0	3.82849	5.19801	1.36129	3.2819	3.6542	0	1.52811	2.25549	5.30734	3.54854	2.42517
TCONS_00018480	=	ENSBTAT00000044998	XLOC_013722	ENSBTAG00000039812	TSS15191	chr23:31665561-31667068	1507	-	6.79942	9.23749	5.92605	6.40954	7.183	5.81752	5.78262	7.09951	7.21561	7.21561	3.80708	3.80555	0	5.32858	5.015	0	8.26175	10.1501	5.97274	3.54751	4.34216	5.42202	6.76568	7.78389	9.07079	7.83714	7.46646	7.12912	4.65755	3.77613	5.95142	7.00825	13.5325	12.3564	11.7611	12.1657	10.3983	11.7376	7.15486	8.21431	11.0296
TCONS_00010249	j	ENSBTAT00000003186	XLOC_007709	ASCC2	TSS8469	chr17:71057818-71093887	2678	-	3.62038	0	9.13772	0.0333325	0	0	0	0	0	0	0	0	0.00874391	0	0	74.1562	0	0	0	0.0108118	0.00068934	5.52574	13.9213	0	0	6.56674	11.3765	0.014307	0	0	0	0.00936527	0	0	0	0	0.0021639	0	0.000756306	0	0
TCONS_00009769	=	ENSBTAT00000029478	XLOC_007361	KREMEN1	TSS8079	chr17:70551706-70604089	1472	-	15.4137	15.1974	16.1678	16.9726	8.78327	13.8071	21.5825	13.9592	8.82455	8.82455	6.57864	7.10613	0.00153371	5.17031	2.63663	21.1179	5.82537	7.96646	30.0167	20.752	17.5766	16.5702	19.8902	25.697	14.4278	16.7795	20.9864	18.3617	17.449	19.9793	14.0393	20.4169	17.0218	4.87693	13.9153	7.16975	4.37067	9.42285	0	3.68654	9.73334
TCONS_00006093	o	ENSBTAT00000004402	XLOC_004506	MAFB	TSS4977	chr13:70066309-70069611	3302	-	37.4876	33.3288	29.4292	36.7464	37.7808	34.6642	33.4118	36.398	37.9543	37.9543	40.9341	42.1164	37.4666	41.7378	37.2852	58.1345	44.6557	44.8663	38.036	37.5079	38.364	35.6793	39.0012	36.0887	35.2948	35.5306	34.465	35.1117	37.267	39.0405	42.5132	36.3887	72.2305	67.5005	72.0584	72.06	68.461	64.1152	64.5392	68.1925	63.9319
TCONS_00029645	=	ENSBTAT00000014552	XLOC_022140	HINT1	TSS24492	chr7:24515177-24521784	535	-	130.58	151.048	118.527	141.764	134.07	134.652	121.589	119.585	134.68	134.68	116.92	147.901	260.969	165.11	151.274	164.575	154.816	146.583	114.531	116.453	86.892	111.296	112.748	79.2886	115.176	101.222	132.129	116.255	123.426	95.215	111.6	87.1016	230.764	252.976	218.008	225.869	340.81	267.834	257.253	243.674	260.978
TCONS_00019559	=	ENSBTAT00000061736	XLOC_014519	SNORA70	TSS16094	chr24:37318413-37318537	124	-	0	0	0	0	0	0	0	0	0	0	0	0	0	0	0	0	0	0	0	0	0	0	0	0	0	0	0	0	0	0	0	0	0	0	0	0	0	0	0	0	0
TCONS_00023427	=	ENSBTAT00000059551	XLOC_017425	SNORA42	TSS19299	chr3:14889680-14906957	134	-	0	0	0	0	0	0	0	0	0	0	0	0	0	0	0	0	0	0	0	0	0	0	0	0	0	0	0	0	0	0	0	0	0	69.3705	0	0	0	0	0	0	0
TCONS_00022641	=	ENSBTAT00000027446	XLOC_016861	RHOD	TSS18671	chr29:45685401-45694819	1050	-	10.0984	8.79824	10.8567	10.0888	8.1919	8.8333	11.8874	8.46012	8.22967	8.22967	8.57721	9.84247	28.0249	10.0138	14.407	18.294	10.0002	8.44349	11.9232	12.5388	10.5202	6.96375	13.0021	6.1591	12.1746	12.3122	16.081	12.0178	14.9086	10.7568	5.78161	11.6859	12.04	8.57427	15.4658	11.4057	11.01	13.0896	6.0145	8.76036	12.6589
TCONS_00007786	=	ENSBTAT00000002594	XLOC_005862	TIMM8B	TSS6448	chr15:22720232-22722218	507	-	62.3396	56.4124	60.7689	64.6555	57.6482	69.7435	60.4822	68.3696	57.9188	57.9188	61.0762	60.3084	0	67.0424	56.4589	23.3689	53.635	81.4974	73.2168	52.9897	63.2465	74.1206	76.0699	50.2666	56.3379	46.0094	55.8666	46.4698	62.5358	70.3774	55.3974	51.0446	62.0238	77.3749	66.2591	88.0743	84.2476	89.0197	88.3376	96.6923	98.1053
TCONS_00027372	=	ENSBTAT00000038514	XLOC_020431	PRR13	TSS22618	chr5:26730146-26733390	997	-	144.53	134.523	150.759	146.912	152.606	137.044	138.576	147.197	153.297	153.297	185.949	174.974	231.455	196.456	181.861	120.36	191.142	197.976	96.3748	95.1013	87.463	88.5446	94.5998	113.949	96.8502	106.338	103.294	110.653	111.518	118.09	110.184	112.094	130.087	146.196	145.029	148.599	151.721	148.981	150.659	148.105	138.858
TCONS_00027661	j	ENSBTAT00000001977	XLOC_020659	CDK17	TSS22871	chr5:60897505-61006980	2170	-	7.42356	6.78364	5.44987	5.0655	7.7858	3.67067	6.26515	3.77352	7.8258	7.8258	3.91341	8.06082	0	3.27571	4.40152	0.000380035	6.77436	8.12281	2.94773	4.76758	5.58558	3.95043	4.08822	9.90549	8.1348	7.20255	8.43734	6.70164	6.4806	5.88704	4.92487	8.14092	1.53439	2.22243	2.45673	2.45546	4.91915	2.042	3.57305	3.32451	2.58666
TCONS_00032999	-	-	XLOC_024741	-	TSS27357	chr9:33667832-33668605	773	-	7.14759	11.5461	7.52716	11.5416	8.51256	8.19461	7.6483	7.01691	8.55141	8.55141	6.16059	9.52091	0	11.6487	13.8675	0	13.192	17.1367	10.6932	11.4633	7.25013	7.32222	6.99706	9.54145	7.91887	6.7876	10.3197	7.83588	5.59706	9.69912	7.60474	6.83324	13.0637	17.3511	15.3072	17.2953	10.3498	14.0197	15.1556	17.5406	16.5616
TCONS_00003668	=	ENSBTAT00000060150	XLOC_002760	SNORD89	TSS3023	chr11:6211556-6211670	114	-	0	0	0	0	0	0	0	0	0	0	0	0	0	0	0	0	0	0	0	0	0	0	0	0	0	0	0	0	0	0	0	0	0	96.6703	157.813	0	0	64.7437	0	0	0
TCONS_00004571	=	ENSBTAT00000004289	XLOC_003404	SKA3	TSS3744	chr12:35841562-35854986	2320	-	2.59022	1.18362	2.88644	4.4492	2.09192	3.39064	2.4016	3.94101	2.10145	2.10145	1.35615	1.9308	0	2.13038	0.757212	0	0.877287	2.17013	3.8644	2.05677	2.84625	2.62455	2.05007	0.928851	2.02124	2.60917	2.91292	1.5098	2.19211	1.72488	3.13991	2.04396	3.09477	1.95907	1.74146	2.68499	1.45927	2.64884	2.78743	3.9073	4.85006
TCONS_00012322	=	ENSBTAT00000042201	XLOC_009243	bta-mir-423	TSS10191	chr19:21799219-21844511	109	-	0	0	0	0	0	0	0	0	0	0	0	0	0	0	0	0	0	0	0	0	0	0	0	0	0	0	0	0	0	0	0	0	0	0	0	0	0	0	0	0	0
TCONS_00021371	j	ENSBTAT00000063103	XLOC_015881	MKI67	TSS17602	chr26:47851177-47879459	8154	-	2.85934	1.93704	3.04973	2.36681	2.67871	2.18837	2.20066	3.7681	2.69137	2.69137	1.95753	1.90311	0	1.34417	1.45041	0.913566	0.838409	0.997173	3.32583	2.75287	2.67715	2.23293	3.62698	1.41237	3.32648	2.43634	2.8633	1.64674	3.80977	3.66116	2.25476	1.57921	1.47611	1.292	2.02643	1.39739	1.59364	2.08855	2.19989	1.53363	1.89936
TCONS_00022557	=	ENSBTAT00000011403	XLOC_016802	PRDX5	TSS18603	chr29:43229776-43232885	869	-	404.373	417.399	438.776	398.195	392.455	438.451	403.546	399.083	394.267	394.267	531.413	514.486	390.314	513.022	488.198	484.727	533.137	515.766	379.835	366.941	382.983	371.669	434.23	376.416	447.717	428.885	352.156	420.515	413.342	429.292	450.015	359.415	484.19	486.375	461.539	603.545	640.663	618.306	656.3	637.524	605.719
TCONS_00023093	=	ENSBTAT00000007327	XLOC_017185	RNASEH2C	TSS19027	chr29:44552308-44553484	640	-	35.1739	32.4561	33.2532	33.3206	29.5722	37.6873	30.3161	35.3767	29.7115	29.7115	27.0218	48.1222	0	56.3433	34.8563	34.1996	37.8716	48.4874	18.754	37.0515	27.549	35.6689	28.8129	14.7655	37.0636	34.9145	33.9926	37.2435	27.4493	29.1573	38.8869	41.4136	27.0527	38.0525	30.3264	37.4937	48.196	57.4801	31.9526	40.6523	39.6853
TCONS_00007931	=	ENSBTAT00000060532	XLOC_005960	U6	TSS6562	chr15:43696404-43696511	107	-	0	0	0	0	0	0	0	0	0	0	0	0	0	0	0	0	0	0	0	0	0	0	0	0	0	0	0	0	0	0	0	0	0	0	0	0	0	0	0	0	0
[truncated: 514 more rows]
[truncated: 81 more columns]

## Sheet: (EDGER) D0 VS D3
X	class_code	nearest_ref_id	gene_id	gene_short_name	tss_id	locus	length	coverage	B1_L1_1	B1_L1_2	B1_L1_3	B1_L1_4	B1_L1_5	B1_L5_1	B1_L5_2	B1_L5_3	B1_BATCH_L1_1	B1_BATCH_L1_2	B6_L1_1	B6_L1_2	B6_L1_3	B6_L5_1	B6_L5_2	B6_L5_3	B6_BATCH_L1_1	B6_BATCH_L1_2	B11_L1_1	B11_L1_2	B11_L5_1	B11_L5_2	B11_BATCH_L1_1	B11_BATCH_L1_2	B16_L1_1	B16_L1_2	B16_L1_3	B16_L5_1	B16_L5_2	B16_L5_3	B16_BATCH_L1_1	B16_BATCH_L1_2	B21_L2_1	B21_L6_1	B21_BATCH_L2_1	B26_L2_1	B26_L2_2	B26_L6_1	B26_L6_2	B26_BATCH_L2_1	B26_BATCH_L2_2
[truncated: 856 more rows]
[truncated: 86 more columns]

[truncated: 8 more sheets: (EDGER) D0 VS D7 W B29, (EDGER) D0 VS D7 WO B29, (EDGER) D0 VS D14, (DESEQ) D0 VS D1, (DESEQ) D0 VS D3, (DESEQ) D0 VS D7 W_B29, (DESEQ) D0  VS D7 WO_B29, (DESEQ) D0 VS D14]
