# Supplementary material for: Temporal dynamics in meta longitudinal RNA-Seq data
Source: Sci Rep. 2019 Jan 24;9:763. doi: 10.1038/s41598-018-37397-7 (PMC6345883; doi:10.1038/s41598-018-37397-7)
Supplement: Supplementary file 15 — Dataset S7 [file 41598_2018_37397_MOESM15_ESM.xlsx]

## Sheet: qPCR 
D0VSD1 DYNAMIC AR MODEL SPECIFIC GENES
NORMALIZED EXPRESSION VALUES
				D0	D0	D0	D0	D0	D0	D0	D0	D1	D1	D1	D1	D1	D1	D1	D1
Gene.ID	Chromosome	Gene.Name	Sum.of.Exon.Length.of.Gene	B1	B6	B11	B16	B21	B26	B31	B36	B2	B7	B12	B17	B22	B27	B32	B37	b.pval
ENSBTAG00000012638	chr3	S100A12	710	9063.66	10809.5	11640.1	20532.8	16083.8	20498.8	19662.2	14516.6	14343.7	18644.9	13506.8	12494.8	16148.7	16366.6	24355	19353.7	0
ENSBTAG00000031376	chr13	BSP30C	1099	7998.69	9285.14	8269.48	5001.37	5932.81	4768.27	8645.3	8877.98	6150.24	6333.03	6427.29	7820.92	5491.82	11649.4	5773.57	6327.41	0
RAW EXPRESSION VALUES
				D0	D0	D0	D0	D0	D0	D0	D0	D1	D1	D1	D1	D1	D1	D1	D1
Gene.ID	Chromosome	Gene.Name	Sum.of.Exon.Length.of.Gene	B1	B6	B11	B16	B21	B26	B31	B36	B2	B7	B12	B17	B22	B27	B32	B37	b.pval
ENSBTAG00000012638	chr3	S100A12	710	48381	22800	30210	30289	92501	55319	30998	49990	22331	21736	21983	34734	88438	47771	21186	29957	0
ENSBTAG00000031376	chr13	BSP30C	1099	66089	30315	33221	11420	52815	19918	21097	47323	14821	11428	16192	33653	46554	52632	7774	15160	0
D0VSD14 DYNAMIC AR MODEL SPECIFIC GENES
NORMALIZED EXPRESSION VALUES				D0	D0	D0	D0	D0	D0	D0	D0	D14	D14	D14	D14	D14	D14	D14	D14
Gene.ID	Chromosome	Gene.Name	Sum.of.Exon.Length.of.Gene	B1	B6	B11	B16	B21	B26	B31	B36	B5	B10	B15	B20	B25	B30	B35	B40	b.pval
ENSBTAG00000004322	chr10	FOS	2096	28.4298	165.575	22.9713	8.95559	324.652	312.928	194.453	223.194	20.9657	18.6682	19.0438	40.2437	125.131	61.0932	87.9207	86.6122	0.006
ENSBTAG00000003920	chr10	TGM1	2767	358.029	238.438	291.363	185.251	319.942	246.931	263.02	315.263	218.307	190.166	129.831	391.633	319.883	215.741	144.401	232.649	0
RAW EXPRESSION VALUES				D0	D0	D0	D0	D0	D0	D0	D0	D14	D14	D14	D14	D14	D14	D14	D14
Gene.ID	Chromosome	Gene.Name	Sum.of.Exon.Length.of.Gene	B1	B6	B11	B16	B21	B26	B31	B36	B5	B10	B15	B20	B25	B30	B35	B40	b.pval
ENSBTAG00000004322	chr10	FOS	2096	448	1031	176	39	5512	2493	905	2269	126	67	58	575	2148	414	220	1478	0.006
ENSBTAG00000003920	chr10	TGM1	2767	7448	1960	2947	1065	7171	2597	1616	4231	1732	901	522	7387	7249	1930	477	5241	0
qRT PCR primers used in this study
Gene_ID	RefSeq_ID	Chromosome	Gene Symbol	Primer F	Primer R	Predicted amplicon size (bp)
ENSBTAG00000012638	NM_174651.3	chr3	S100A12	CATTCACCGTGGGTCAAACAG	CCTTCAGGAGACAAGGGAGG	134
ENSBTAG00000031376	NM_001076503.1	chr13	BSP30C	GTTCCTCCCGTGACTGTCCA	CATCCGTCTCGAGCTCCTTTC	151
ENSBTAG00000003920	NM_001010991.1	chr10	TGM1	GCCTGTGGCCTACAAGGAAT	AGACTGAGGTCTGGGGTACG	141
ENSBTAG00000004322	NM_182786.2	chr10	FOS	ATGGGTTCTCCCGTCAATGC	GGAGACTAGGGTGGGCTGTA	132

## Sheet: Biomarkers in previous study 
Biomarkers detected by previous study (Baldwin et al., 2012)
Pairwise static method has been used in the study (FDR 0.05)
After batch correction in meta data, Bayesian dynamic AR method is used in current study (Oh et al)
The highlighted genes represent the overlap between previous and current study.
D0VSD1		D0VSD3		D0VSD7		D0VSD14
ID	Gene Symbol	ID	Gene Symbol	ID	Gene Symbol	ID	Gene Symbol
ENSBTAG00000002088		ENSBTAG00000002404	TMX2	ENSBTAG00000002404	TMX2	ENSBTAG00000001497	MRAS
ENSBTAG00000003585	CD47	ENSBTAG00000003192	TBC1D16	ENSBTAG00000004208	PLEKHG6	ENSBTAG00000003948	FPPS
ENSBTAG00000004971		ENSBTAG00000004208	PLEKHG6	ENSBTAG00000004971		ENSBTAG00000004256	ODC
ENSBTAG00000011525	SLC5A8	ENSBTAG00000004322	FOS	ENSBTAG00000006464		ENSBTAG00000004971
ENSBTAG00000012780	LPO	ENSBTAG00000004884	SLC4A5	ENSBTAG00000008700	CRCT1	ENSBTAG00000012280	PGLYRP2
ENSBTAG00000013578		ENSBTAG00000004971		ENSBTAG00000010670	VSIG8	ENSBTAG00000013831	DSG1
ENSBTAG00000016864	LBP	ENSBTAG00000005397	CD46	ENSBTAG00000011482	SLC43A2	ENSBTAG00000014984	RPRD2
ENSBTAG00000016968	CHST4	ENSBTAG00000005466	C8orf58	ENSBTAG00000013831	DSG1	ENSBTAG00000015129	KLK10
ENSBTAG00000018252	ARRDC4	ENSBTAG00000005580	SZT2	ENSBTAG00000015129	KLK10	ENSBTAG00000020261	CDH26
ENSBTAG00000027225	LAP	ENSBTAG00000006464		ENSBTAG00000015915	SBSN	ENSBTAG00000030484	KLK12
ENSBTAG00000031160	IGLL1	ENSBTAG00000006984	CD55	ENSBTAG00000016208	TGM2	ENSBTAG00000034189	ADH1C
ENSBTAG00000039035		ENSBTAG00000007399	LAMP2	ENSBTAG00000018252	ARRDC4	ENSBTAG00000046124	KRT36
ENSBTAG00000040394	PRSS27	ENSBTAG00000008422	NSF	ENSBTAG00000018937		ENSBTAG00000046917	GPR22
ENSBTAG00000046482		ENSBTAG00000008700	CRCT1	ENSBTAG00000019822	TPPP3
		ENSBTAG00000009995	CPEB4	ENSBTAG00000019876	DSC1
		ENSBTAG00000010670	VSIG8	ENSBTAG00000020384	WDR47
		ENSBTAG00000011482	SLC43A2	ENSBTAG00000023026	SERPINB2
		ENSBTAG00000011525	SLC5A8	ENSBTAG00000027225	LAP
		ENSBTAG00000013205		ENSBTAG00000030484	KLK12
		ENSBTAG00000013507	SPRR3	ENSBTAG00000031551	PRSS53
		ENSBTAG00000013831	DSG1	ENSBTAG00000033398	HKDC1
		ENSBTAG00000013999	FAM20B	ENSBTAG00000038878	Aox4
		ENSBTAG00000014289	ZFYVE9	ENSBTAG00000044673	SNORA31
		ENSBTAG00000014367	PRKX	ENSBTAG00000046917	GPR22
		ENSBTAG00000014945	IQSEC2
		ENSBTAG00000015129	KLK10
		ENSBTAG00000015796	DNAJC5
		ENSBTAG00000015915	SBSN
		ENSBTAG00000016121	KRT75
		ENSBTAG00000016208	TGM2
		ENSBTAG00000016239	DUOXA2
		ENSBTAG00000016242	DUOXA1
		ENSBTAG00000016968	CHST4
		ENSBTAG00000018252	ARRDC4
		ENSBTAG00000018937
		ENSBTAG00000019107	GAS7
		ENSBTAG00000020384	WDR47
		ENSBTAG00000023026	SERPINB2
		ENSBTAG00000023730	TBB3
		ENSBTAG00000025531	PSORS1C2
		ENSBTAG00000026585
		ENSBTAG00000027225	LAP
		ENSBTAG00000030301	MAP7D1
		ENSBTAG00000031551	PRSS53
		ENSBTAG00000033107	OSMR
		ENSBTAG00000033398	HKDC1
		ENSBTAG00000033669	IL17RC
		ENSBTAG00000034189	ADH1C
		ENSBTAG00000034498	LY6D
		ENSBTAG00000038540
		ENSBTAG00000040356	SPIRE2
		ENSBTAG00000040507	ARHGEF18
		ENSBTAG00000043553	GPX3
		ENSBTAG00000046158	CFB
		ENSBTAG00000046482
		ENSBTAG00000046917	GPR22
		ENSBTAG00000047345
